# Supplementary material for: Automatic Analysis of Composite Physical Signals Using Non-Negative Factorization and Information Criterion
Source: PLoS One. 2012 Mar 1;7(3):e32352. doi: 10.1371/journal.pone.0032352 (PMC3291575; doi:10.1371/journal.pone.0032352)
Supplement: Dataset S1 — CodeAndSample.zip. CodeAndSample.zip contains the source code of our proposed method and the simulation data in this article. (ZIP) [file pone.0032352.s001.zip › CodeAndSample/sample/SimulatedData/r4/nor_mat_500_k3.dat]

#7150 50 
1.002002 1.054285 1.046888 0.879113 1.055658 0.878704 1.000427 0.935044 0.984960 0.947991 0.945246 0.985729 0.983111 0.876095 0.943007 1.068487 1.047345 0.933779 0.915917 0.903341 0.963818 0.923111 1.060603 0.938529 0.936777 0.933526 1.047511 1.046878 1.067718 1.044435 1.043422 1.048718 1.021969 0.998724 0.992134 0.927705 0.989019 0.981563 0.926663 0.920210 0.941040 1.038312 0.929000 1.049078 1.024947 1.021813 0.994704 1.052835 0.909483 0.922857 0.903516 
1.004008 0.946481 0.938626 0.911090 1.033702 1.007140 0.984072 0.963914 1.021419 0.987945 1.052342 0.992121 0.992666 0.903430 0.963242 1.016474 0.897804 0.926634 0.885150 0.957801 1.064139 1.039562 1.048332 0.950530 0.898699 1.054668 1.042015 0.910126 1.033722 0.965033 0.878483 0.946968 0.892918 1.051923 0.951387 0.997085 0.947834 1.070436 0.930411 0.971184 1.045996 1.052546 1.019754 0.986437 1.010284 0.965841 1.046804 0.926089 0.992520 0.980392 1.045188 
1.006018 0.922459 0.911276 0.946607 0.934489 0.886223 0.985655 1.054117 0.988195 0.976273 0.934752 0.883839 0.923140 0.957819 0.916824 1.037561 1.036442 0.980711 0.967688 1.020334 1.049678 0.886467 1.024139 0.944504 0.939307 1.066662 1.040374 1.030388 1.026543 0.952680 0.957527 1.003427 1.014611 0.947074 0.990161 0.900862 0.928698 0.975757 1.013744 0.881522 0.904658 0.976769 0.926839 0.955551 1.023331 0.923471 1.022777 0.897611 1.005257 1.038408 1.062253 
1.008032 0.923588 1.010090 0.962576 1.025360 0.907705 0.958975 0.897389 1.059959 1.003735 0.888425 0.919238 0.918060 0.931900 1.061682 1.038139 0.964688 1.013312 1.060300 0.952766 0.947228 0.902226 0.910742 0.984416 0.890216 0.912931 1.056193 1.040270 0.904815 1.062889 0.987170 0.886410 1.047424 1.019657 1.019044 0.973195 0.896065 0.990372 1.017925 1.041740 1.022090 1.012893 0.968270 0.900727 0.984728 0.914975 1.035813 1.019492 1.003443 0.943851 1.019959 
1.010050 0.886617 1.025491 0.993561 0.921058 0.916066 0.969066 0.889799 1.041977 0.958030 0.939490 0.990933 0.935841 0.891765 1.003196 0.907044 0.957387 0.983693 1.053403 0.959947 1.002670 1.070463 0.956687 1.021015 0.918372 0.956872 0.953621 0.983975 1.055738 0.965192 1.006174 1.040303 0.932055 0.928425 1.035739 0.888213 1.050580 0.883561 0.954604 0.897371 1.033890 0.958039 0.924581 0.935422 0.988753 0.951159 1.052712 0.942381 0.997113 0.892427 0.994807 
1.012072 1.025437 0.978007 1.033057 0.953386 1.014032 0.888341 0.997391 1.004855 0.950924 0.944015 0.894803 0.898822 1.065229 1.015190 0.877160 0.877238 0.879982 1.060081 0.902471 1.003152 0.888779 0.996993 1.055507 0.968363 1.040803 1.063010 1.066562 1.008534 0.876625 0.998637 0.963974 0.952033 0.926975 0.895114 1.047508 1.064606 0.933339 0.894336 0.972022 0.924688 1.001226 0.892273 0.893411 1.024805 0.898939 0.904729 0.932201 0.910432 1.056315 1.049416 
1.014098 0.885443 0.956566 0.891418 0.983920 0.916855 0.921837 0.904253 0.957316 1.068919 0.940832 0.958483 0.950261 0.887642 0.977352 1.001698 1.025909 1.066652 0.929583 1.057962 0.922090 1.042656 1.024965 0.988766 1.036788 0.970754 0.881405 0.953871 0.982947 0.899164 0.938866 1.001611 0.939430 1.004374 1.059042 0.915123 1.038238 0.889696 0.883332 1.008695 0.921457 0.913468 0.925068 0.906141 1.029743 0.938934 0.894075 0.932998 0.882787 0.905032 1.063742 
1.016129 0.932063 1.032267 1.001821 0.897598 1.044615 0.964329 1.002249 1.050268 0.943185 0.999699 0.952449 1.009303 0.876104 0.987235 0.906764 0.974663 1.039088 0.876561 0.952020 0.999417 1.003990 1.037794 0.990806 0.995866 1.021194 0.981114 0.927334 0.989833 1.052263 1.004321 0.992401 1.046366 1.005820 0.998035 0.963969 1.042425 1.047670 0.917954 0.998697 0.914996 1.035760 0.984413 0.978915 1.010461 0.967813 0.971170 0.884745 0.977086 0.915113 0.948440 
1.018163 1.057053 1.032524 0.974680 1.017121 1.065080 1.055613 0.900830 0.914880 0.924182 1.006681 1.015905 0.884805 1.025576 1.062355 1.000259 0.961924 0.970282 0.981675 0.943758 1.005202 0.956621 0.976081 1.069857 0.883589 0.879015 0.958859 0.940713 0.925339 1.031181 0.981325 1.034985 0.897074 1.028418 1.064068 1.032650 1.012762 0.897132 0.949002 1.018075 0.963383 0.922780 0.882830 0.996679 0.916193 1.055817 0.954247 0.963033 1.044647 0.928336 1.040629 
1.020201 0.951375 1.032615 0.946160 1.029462 0.989212 0.979084 1.027361 0.956843 1.053095 0.929775 1.062367 1.053864 0.960491 0.988035 1.020336 0.956531 0.917157 1.031943 0.911611 0.910725 0.961221 0.899585 1.018254 0.899663 0.964519 0.982343 1.000051 1.066755 0.991654 0.881031 0.965132 0.890751 1.011054 0.966076 0.936956 0.937861 0.954799 0.950917 0.934339 0.949876 0.931575 1.049923 1.000887 1.010578 0.891821 0.893018 0.975221 1.066823 0.898992 0.987208 
1.022244 1.000747 0.961218 1.052105 0.899732 0.934834 0.912895 0.883028 0.988070 1.011798 1.006253 1.052611 1.037103 1.062398 0.953387 0.883835 1.049799 0.908216 1.036802 0.994977 1.055695 0.950030 0.904596 0.981843 0.928977 0.962230 1.036461 1.001661 1.056201 1.020691 0.997390 1.035955 0.937315 0.904577 0.986289 0.988245 0.969721 1.024825 0.899859 1.049965 0.973535 1.006564 0.882502 1.062923 0.914510 0.923743 0.910035 0.921233 1.000280 0.914880 0.938307 
1.024290 1.019342 0.882066 0.935835 0.922108 1.050055 1.059443 0.887378 0.889392 0.926836 0.957548 1.058567 1.001043 1.008826 1.041027 1.026055 1.058431 1.054287 0.924336 0.917973 1.041465 0.979242 1.066690 1.040356 0.906747 0.924832 0.978464 1.012708 1.038702 0.947956 0.957538 1.005742 0.984087 0.973055 0.949590 0.909082 0.986218 1.017533 0.927896 0.956527 0.883701 0.981169 0.916573 1.058178 1.054374 1.014225 0.950018 1.014955 1.034528 1.053849 0.904315 
1.026341 1.008169 0.942604 1.055047 0.975134 1.042907 0.881572 1.008928 1.059318 1.068102 0.899023 0.935201 1.013111 1.030767 1.028909 0.933489 0.880521 0.967458 0.945162 0.883060 1.061536 0.942935 0.981564 1.011992 0.949598 1.041166 0.987147 0.980552 0.894578 1.046049 0.906300 1.030922 0.979764 1.021078 0.969725 0.881241 0.899130 0.919325 0.985192 0.879198 1.042790 0.906699 1.002975 1.004599 0.969122 0.915483 1.058160 1.057324 0.992712 1.050436 1.063190 
1.028396 1.050468 1.048085 1.068765 0.913965 0.879229 1.029116 1.056654 0.884715 0.977708 0.909938 1.058911 0.985529 1.000149 0.944664 0.954187 0.946036 1.027473 0.885931 0.890795 0.881340 1.008397 0.989478 1.019428 1.042229 1.062880 1.037638 0.943351 0.888363 1.048493 1.009030 1.019360 0.941834 0.997192 0.994341 0.949761 0.969051 0.904889 0.892147 0.924879 0.984274 0.962514 0.904617 0.913235 0.887536 1.065710 0.899267 0.892730 0.968195 0.893586 1.027414 
1.030455 1.049264 0.888763 0.887751 1.063455 1.016271 0.932883 1.061121 0.968182 1.060109 0.999035 0.971615 1.033682 1.044430 1.061257 0.978599 0.907633 1.059759 0.924586 0.943057 0.878812 0.957677 0.953630 0.932426 0.991312 1.014228 0.900474 0.957521 1.067112 0.978190 0.991312 0.915161 0.933720 0.995037 0.902672 0.934070 0.917816 1.062881 0.894171 1.025034 1.044838 0.985865 1.062025 0.963056 0.945139 0.880816 0.915764 1.042017 0.981964 0.996302 1.060702 
1.032518 0.962527 0.984421 1.033947 0.975094 0.988885 0.907457 0.971767 1.040308 1.056064 0.950535 1.016693 1.050511 0.931170 1.033986 1.055870 0.964220 0.928155 0.987300 0.894463 1.053127 1.026964 0.914869 0.954056 0.938756 0.929176 0.910473 0.896583 0.904209 0.903538 1.008999 0.883453 1.014271 1.001530 0.994663 0.892051 0.875526 0.982009 0.976290 0.990228 1.031457 1.052009 0.906174 0.967536 0.928495 1.055685 0.909101 1.043829 1.053652 0.982748 1.015088 
1.034585 0.937325 0.966833 0.977949 1.019857 1.031246 0.959957 0.983298 0.899823 1.022649 0.891079 0.912398 1.060462 0.977152 0.903188 0.897488 0.907730 0.881363 0.913458 0.891916 0.912369 0.938677 0.885156 1.020577 0.885030 1.035642 0.993209 0.940807 1.003586 1.061289 0.876033 1.067270 1.069779 0.905522 0.989931 1.018787 1.003129 0.942528 0.880031 0.987072 0.929350 0.993588 0.892752 0.950591 0.893627 0.924273 0.951408 1.064440 1.036255 0.875353 0.993335 
1.036656 1.011254 0.974901 1.013121 0.962570 1.050164 1.026766 1.050553 0.995587 1.046829 0.979161 0.991210 0.959749 0.980493 0.941505 0.956764 1.045263 1.013160 0.932879 1.059481 0.945541 0.962482 1.011672 0.978995 0.975562 0.950938 0.898296 0.934571 0.948099 1.045253 0.961315 0.926178 0.981719 0.956326 0.894445 0.888989 0.997123 0.920615 0.952329 0.934046 1.060950 0.886013 1.041538 0.932995 1.055212 0.966479 0.924739 0.990306 0.989713 0.967821 0.963552 
1.038731 0.917395 1.012872 0.914886 1.057742 0.979808 0.878711 1.049991 0.930883 0.948495 1.013718 1.034655 1.017919 0.911317 0.924835 0.935328 1.057985 1.031650 0.964181 1.067106 1.020331 0.936854 0.882416 0.900659 0.991390 1.007825 0.937943 0.948942 0.932770 1.028772 0.974751 0.887813 1.037981 0.937146 0.941697 0.903859 0.946472 1.068808 0.974372 1.010091 0.879362 1.063819 0.936631 0.997682 0.911891 0.965289 0.959231 0.977085 1.028995 0.917288 0.990184 
1.040811 0.939682 0.938058 1.062692 0.977878 0.978948 0.901165 0.883885 0.932739 0.879169 0.929394 0.954647 1.017699 1.041455 0.891052 0.989392 0.993437 1.012059 0.879742 0.979463 0.971344 0.976809 1.012924 0.986620 0.952693 0.947850 1.029465 1.028609 0.955386 0.952216 0.879840 0.915313 0.950272 1.040268 1.060164 1.034959 1.056313 0.991531 0.888971 1.008665 0.977431 0.933711 0.994011 1.002160 1.002986 0.885810 0.953383 1.010386 1.040113 0.942152 1.011884 
1.042894 0.913338 1.016263 1.016700 0.923733 0.969123 1.034796 0.932309 1.043606 1.068984 0.938581 1.042536 1.025267 1.042225 0.926776 0.990427 1.000861 1.011848 1.060321 0.945436 0.881124 0.955665 0.956725 0.914282 0.982289 0.982648 0.887872 1.053456 1.012976 0.991964 1.008824 1.046873 0.953575 0.922673 0.943696 0.905842 0.932377 1.013278 1.067185 1.046435 1.067497 0.947634 0.929723 1.000044 1.045307 0.947138 0.910917 1.015096 1.037081 1.006734 0.918006 
1.044982 1.046787 0.980563 1.040768 0.910975 1.035343 0.930790 0.924393 1.047438 0.935963 0.908845 0.982371 0.923109 0.941923 1.008867 0.913056 0.955584 0.962303 1.007739 0.969479 0.888690 0.893629 1.066515 0.939006 1.050190 0.961263 0.885014 1.011550 0.965288 1.004832 0.893600 0.902477 0.918102 1.018143 1.033272 0.895097 0.884168 0.943926 0.984744 0.993339 1.008692 0.949012 0.889001 0.987427 1.062937 1.049480 1.025649 0.965832 0.905073 0.993903 1.040389 
1.047074 0.990446 1.047566 1.045719 0.972625 0.992721 0.910381 1.058591 0.894980 1.033546 0.964905 0.892618 1.013508 0.911829 0.979887 0.961288 1.031932 1.059710 1.003212 0.912559 0.930730 1.005788 1.038505 0.997612 0.949903 0.933209 1.069063 1.026419 1.026692 1.049763 0.951177 1.025778 0.894086 0.951556 0.967481 0.980432 1.037717 0.931382 1.045923 1.012351 0.882788 0.882963 1.016318 1.013790 0.998798 0.885083 0.975969 0.978789 1.053001 1.038544 1.002512 
1.049171 0.992968 1.038331 0.989050 1.015630 1.020871 0.935317 0.998811 0.941092 1.067274 0.988292 1.065845 0.945953 0.878161 0.950221 0.968119 0.943746 1.008951 0.999327 0.970365 1.059127 1.048890 0.909806 0.989080 0.915649 1.004664 0.933460 0.958766 0.982537 0.898470 0.891986 1.032897 0.942676 1.012529 0.983801 0.915066 0.888155 0.966106 1.039236 1.010332 0.935434 0.926450 0.967244 1.065456 0.985716 1.064182 0.929493 1.012626 0.967244 0.903905 1.025362 
1.051271 1.023245 0.906665 0.912615 0.974521 0.994703 0.949926 0.900521 1.057397 0.963186 0.875761 0.916280 1.066875 0.964907 0.898509 0.972820 0.881341 1.039189 0.992720 1.011764 1.045926 1.005280 1.010219 0.918175 1.039957 1.007040 0.964508 1.009392 1.056036 1.015245 1.066156 1.049561 0.969884 0.895310 0.885006 0.977486 0.928772 0.998562 0.956225 0.958490 0.971624 1.027309 0.966200 0.945298 1.012202 0.950033 0.933895 1.005329 0.950830 0.937064 0.896419 
1.053376 1.068897 1.013799 0.934748 1.039297 0.977861 0.882430 0.954093 0.937062 1.019126 1.028691 0.997575 0.946637 0.911126 0.953160 0.969219 0.960227 0.945995 1.055346 0.918038 0.976607 1.068236 1.017590 0.995164 0.961092 1.054433 0.990644 1.036760 0.960538 1.035875 0.993667 1.043788 0.887621 0.916094 1.053509 0.879562 0.908239 0.918932 0.961558 0.892151 1.007966 0.944508 0.997244 0.940483 0.937577 1.051186 0.971882 1.012292 1.058826 1.018630 0.940163 
1.055485 1.023211 0.947790 1.007202 1.057952 1.003595 1.043187 0.913963 1.033719 0.980461 1.064202 1.014677 0.909268 0.919562 0.929360 0.911037 0.913973 0.896593 0.943542 1.010419 1.018623 0.991377 0.886270 0.964646 0.981024 1.011226 0.916248 0.903047 0.887835 1.044275 1.011167 1.049466 1.019585 0.902513 0.928495 0.995615 0.885084 0.880651 1.052217 1.064698 0.891217 0.923567 1.065242 1.029432 0.945836 0.911348 0.979858 1.014628 0.965472 0.914284 1.032416 
1.057598 0.966274 0.996911 1.042429 0.890245 0.964019 1.024623 0.997086 0.924148 1.046094 0.938611 1.029580 0.996493 0.887329 0.884015 1.017090 0.903746 0.922797 1.053530 1.064416 1.008041 0.927783 0.908052 0.913310 0.957419 1.019802 0.876686 0.903134 1.054288 1.045676 1.054531 0.875656 0.943598 0.956224 0.981544 0.909053 0.936123 1.063473 0.958382 1.026897 1.044996 1.053141 1.013289 1.000799 1.040962 1.045151 0.940847 1.002296 0.973127 0.928444 0.886396 
1.059715 0.891557 0.983405 1.030826 1.042372 1.060625 0.959806 1.067332 1.009540 0.963101 0.952254 1.066243 1.022185 1.003232 1.001697 0.975542 0.993571 0.913221 1.059303 0.992502 0.977389 0.943118 1.064387 1.029727 0.986680 1.013302 0.878018 0.951972 0.968272 0.935207 0.901344 1.028969 0.905388 0.901169 0.950048 0.942515 1.067856 0.910033 1.008248 0.940805 0.993999 0.908809 0.882858 1.037522 0.921959 0.879884 0.933982 0.925682 0.986068 0.961721 0.887096 
1.061837 0.928682 0.980056 0.992185 1.062744 0.992243 1.009932 0.935155 0.930121 1.005986 0.978793 0.993721 0.958451 0.976227 0.966051 0.953922 0.926807 0.914434 0.943746 0.931510 0.970308 0.953203 1.000368 0.908584 0.885268 0.906523 0.886376 1.022070 0.978987 0.959433 1.055513 0.929324 1.037990 0.977306 0.981533 1.020088 1.020350 0.915688 1.018533 0.907165 0.967324 1.004994 0.994216 0.892013 0.974565 1.013353 1.066204 0.932784 0.947858 1.044395 0.887397 
1.063962 0.879884 0.979195 0.987679 1.016630 0.936804 1.015853 0.920963 1.065086 0.975804 0.973219 0.942684 0.983258 1.015415 0.945687 0.918922 0.895647 0.953821 0.950672 0.884005 0.987786 0.893626 1.049886 0.908990 0.893810 0.909894 0.956727 0.914491 1.032675 0.960556 1.059838 0.893441 1.019546 1.021752 0.990867 0.960070 0.882255 1.032840 0.916153 0.968787 1.056514 0.929972 1.044901 1.033501 0.948622 0.882178 0.879972 0.877853 0.956610 0.990682 0.934034 
1.066092 0.911136 0.959424 0.875501 1.027137 0.904888 0.925606 0.967839 0.959900 1.034766 1.057330 0.981192 0.970687 1.039275 1.068370 1.009286 0.970045 1.006856 0.940717 1.019577 1.064842 1.026097 1.054084 0.933730 0.888941 0.876143 0.890836 0.927987 1.001249 0.908794 0.910077 1.006808 0.892702 1.059643 0.907570 1.030091 0.986099 1.051373 0.900398 0.984729 0.900515 0.912448 0.935576 1.051879 0.912254 1.061412 0.894072 0.907648 1.055435 1.008285 0.914363 
1.068227 1.035048 0.884208 1.063199 1.061800 0.964793 0.923291 1.058914 0.880778 0.923213 0.996471 0.915119 0.916557 1.003448 0.894780 0.935797 0.948410 0.964832 0.952724 1.049167 0.963607 0.958137 0.977882 1.018986 0.907772 0.890388 0.893760 1.055960 0.978086 1.048157 0.899610 1.036166 0.896500 0.994576 0.898424 0.946437 0.897530 0.951451 0.914477 1.038197 0.942521 1.022873 0.943201 1.038265 0.914098 0.908521 0.883985 0.982624 1.064015 0.990233 1.056154 
1.070365 0.926154 1.050450 1.058039 0.916700 0.983046 0.967013 0.940477 0.982618 0.881438 1.067901 0.950388 1.030191 0.938776 1.022476 0.885753 1.055707 0.900046 0.883906 1.027985 0.966712 0.903962 1.039451 1.013420 0.956898 0.941944 0.962514 0.910316 0.988487 0.878795 0.946754 1.056698 0.999603 0.934384 0.910365 1.020921 0.934754 0.974106 1.053559 1.010330 0.926805 1.030453 0.901173 0.918439 0.937406 0.965614 1.062547 0.899327 0.891194 0.958346 0.961669 
1.072508 0.958574 0.935032 0.961868 1.017979 0.972624 1.008379 0.989112 0.949140 0.967863 0.875317 1.060438 1.012606 0.900656 0.901133 0.976734 0.900326 0.949529 0.930310 0.937947 0.977676 1.052189 0.930495 1.041890 0.903066 0.912947 0.912481 0.933730 1.066083 0.900967 1.021000 1.017124 1.063771 1.008642 1.050314 0.932700 1.042201 0.971128 1.042016 0.991939 1.046292 1.049041 1.027617 0.918301 1.020728 0.905893 0.895371 0.892650 1.024391 0.917767 1.058009 
1.074655 1.045602 0.875258 1.022343 0.912420 1.004757 1.052335 0.914480 1.046466 1.041230 1.059816 1.065995 0.976281 1.019146 1.057892 0.966769 1.029629 0.914140 0.971627 0.938614 0.931871 0.957919 0.900227 1.005544 0.986201 0.971103 1.007381 1.005544 0.963165 0.942830 1.065703 1.041988 0.952449 1.046875 1.057873 0.994750 0.913625 0.958968 0.992924 1.059485 0.941946 0.910409 1.027822 0.903220 1.062798 1.019681 1.060389 0.890687 1.026715 1.042745 1.016542 
1.076807 0.917198 0.994122 1.056667 0.993976 0.926553 0.979345 1.061680 0.916955 0.992412 0.941486 0.969183 0.894814 0.933403 1.003273 0.923095 1.056939 0.904044 1.067703 0.896262 0.935501 0.952901 0.965929 1.034468 0.890967 0.912175 0.954912 0.906268 0.962655 0.879445 0.911039 0.950210 0.917353 0.985300 0.929468 1.033983 0.964899 1.031369 0.877551 0.911893 1.011580 0.961158 0.917441 0.971991 0.891667 0.988526 0.933063 0.991605 0.925592 0.980210 0.940504 
1.078963 0.968070 1.051673 1.013466 0.967613 1.013476 1.054189 1.017371 1.066527 1.002362 0.976259 0.948524 0.928639 0.948495 1.002382 0.907976 1.050060 0.945620 1.020014 0.925375 1.059892 1.060465 0.884972 0.996359 1.063651 1.043756 0.954101 1.011533 0.978601 0.960308 0.925657 0.948272 0.968983 0.978698 1.038792 1.007968 1.009910 0.984866 1.049390 0.930164 0.897416 0.928338 0.918507 0.984604 0.979961 0.968799 0.949642 0.985780 1.031214 0.946815 0.893025 
1.081123 0.943517 1.031380 0.953756 0.934095 1.015041 0.946315 1.040628 1.062387 0.914103 1.025260 0.948112 0.915172 1.019344 1.010893 1.033731 0.933930 0.882776 1.008436 1.050759 1.055189 0.891518 0.903729 0.925974 0.911685 0.921865 0.918125 1.056889 0.918766 0.960760 1.035751 0.963994 0.928344 0.982276 0.985511 0.888381 0.885593 0.936164 0.876773 0.987774 1.017139 0.875723 0.941856 1.006075 1.002831 0.917144 0.997342 0.899532 0.933434 0.887594 0.894666 
1.083287 0.939967 0.956257 0.961046 0.976878 0.921191 1.000667 0.892333 0.955936 0.882522 0.877831 0.914722 0.903766 0.888603 0.995179 1.047301 0.984717 0.998335 1.015198 0.964066 1.064649 0.875402 0.907855 1.033857 0.898705 0.915344 1.037791 1.007175 1.012060 0.876403 1.016344 0.950953 0.974693 0.979472 0.959239 0.996228 0.943455 1.052604 0.986738 0.895752 0.904679 1.044154 0.960570 0.898345 0.968098 1.010059 1.011332 0.884358 0.935975 0.874470 0.910730 
1.085456 0.885387 1.013936 0.925569 0.926754 0.968558 0.999163 1.010537 0.953144 1.021231 1.030137 0.976649 0.912136 1.033051 0.956291 1.052273 0.972511 1.023057 0.981612 0.997269 0.900471 0.951453 0.944878 0.980437 0.929337 0.938040 0.902336 0.941294 1.011100 0.917837 0.930882 0.879326 0.983914 0.919450 0.970772 0.874751 0.913738 0.905599 0.930095 1.024747 0.971375 0.984030 0.898072 0.915215 0.956388 1.020930 0.966829 0.890758 1.063773 1.006108 1.040394 
1.087629 1.068307 0.958568 0.935559 0.958033 0.879752 1.019532 0.889756 0.980236 1.049922 0.961268 0.966561 0.918135 1.047552 0.894126 1.041783 0.949564 0.951332 1.011082 0.975506 1.040549 1.001817 0.932529 1.068026 1.000962 1.044347 0.920456 1.024446 0.904664 0.911191 0.999049 0.965803 0.989802 1.011053 0.901595 1.036830 1.015550 0.926867 0.936987 0.967425 0.920486 1.042463 0.984742 1.034809 0.883394 1.001195 1.031556 0.944951 1.057750 0.962812 0.993260 
1.089806 0.889113 0.998740 1.057205 1.059331 0.937138 1.025981 0.940129 0.969595 0.969721 0.959543 0.939168 1.028895 1.057642 1.002100 1.039267 1.009015 1.018493 0.905623 1.006257 1.035858 0.978782 0.904283 1.040102 0.929699 1.000527 0.982249 0.949686 1.016668 0.984677 0.903778 0.886520 0.924775 0.918540 0.874885 1.065673 1.053776 1.036062 1.038840 0.976441 0.912674 0.955182 1.037499 0.922405 0.988358 0.954085 0.927407 1.059516 0.900291 0.894212 0.975441 
1.091988 1.053814 0.886519 0.910418 1.026059 0.941280 1.041189 0.985476 0.942261 1.019096 0.895346 0.877982 1.049356 1.029779 0.915050 0.951885 0.977367 0.920450 0.892889 1.040781 0.891811 1.018620 1.050599 0.922295 1.003150 0.945165 1.049774 0.887907 1.029983 0.893715 0.997605 1.034343 0.929734 1.064622 1.064681 0.880333 0.973308 0.949205 0.881342 1.028273 0.980125 1.051143 1.061311 1.043938 1.049687 1.060680 0.990914 0.914030 0.986369 0.986340 1.033352 
1.094174 0.890527 0.972660 0.934157 1.032449 0.919504 1.014678 0.912415 1.025457 0.993732 1.031662 0.955317 1.027866 0.977632 0.999200 0.962115 1.055997 0.908706 1.021379 1.026788 1.046248 0.940139 0.888109 1.053482 0.973068 0.878962 0.924117 0.897830 0.953530 0.889556 0.938013 0.915076 0.897820 0.974321 1.020126 0.952744 0.950724 0.956094 0.953491 1.052744 1.028963 0.934983 1.013688 0.878127 0.895305 0.996743 0.897063 0.998170 0.992062 1.016883 0.986702 
1.096365 1.062521 1.048033 0.875135 1.052675 0.883388 0.888972 0.931153 0.903974 0.959730 0.888583 1.035051 0.992511 1.031983 0.993259 0.947903 0.882942 1.044276 0.954564 0.879417 0.881000 1.060744 1.018350 0.902644 0.887175 0.980868 1.007105 1.067638 1.049791 0.929036 1.019330 0.926055 0.982830 1.037809 0.901954 0.965973 0.901721 1.064968 0.899313 0.967566 0.923579 0.907207 1.065550 1.009746 1.057802 0.995463 0.967536 1.067590 1.042644 1.014747 0.966041 
1.098560 0.946451 1.031370 0.910515 0.967375 0.896378 0.878852 0.887348 0.948693 1.041245 0.970239 1.055052 1.029836 0.891116 0.915176 0.937731 1.065907 1.009126 1.004494 1.059674 0.911049 1.011718 0.931799 1.036827 1.066276 0.998737 0.890446 0.945081 0.900534 0.921691 0.972773 1.042245 0.874046 1.032332 0.989396 0.896844 0.973317 0.897437 0.981949 0.984697 0.977715 1.033108 0.897689 0.977706 0.944479 0.888242 1.060557 0.887853 0.969996 0.899184 1.014592 
1.100759 0.988408 1.063856 0.878395 0.982388 0.916949 0.904813 1.056186 0.891686 0.946455 0.889162 1.028302 1.054468 0.884938 1.026865 1.020224 0.893997 0.950727 0.901221 0.885123 0.924998 1.003243 0.897784 1.004126 0.982602 1.038865 0.883589 0.963057 0.887230 0.917007 0.974698 0.948484 0.897609 1.004311 0.976310 0.901619 0.883968 1.023040 0.994175 1.006068 0.924678 1.052895 1.030923 0.989262 0.949562 0.887385 1.009000 0.992612 0.958378 1.052875 0.910163 
1.102963 1.040039 0.953148 1.012603 0.981594 0.899790 0.882014 0.947935 1.023933 0.972788 1.028282 0.992565 0.918625 0.978798 0.901159 1.029098 1.052495 0.987574 1.011923 0.905111 0.951003 0.953459 0.996293 1.006040 1.023272 1.056242 1.029933 0.968604 0.964274 0.904392 0.947003 1.012855 0.930887 0.960498 0.920945 0.979507 1.059339 0.915877 1.012224 1.062213 0.914615 0.917790 1.037175 1.067203 1.043078 0.892169 1.016768 1.024195 0.998662 0.912800 1.054010 
1.105171 1.024525 0.974441 0.949958 0.991372 1.000633 0.918320 0.903622 1.040222 0.920048 0.950298 1.019865 1.014069 0.926999 0.964549 1.033699 0.895963 1.007070 0.898962 1.056881 1.055765 0.878906 0.938823 0.904011 1.024020 0.936775 0.952919 1.018515 0.993954 0.916776 0.877799 0.896603 0.878333 0.899807 0.897545 0.961404 0.886235 0.932494 0.922718 0.924999 1.017807 1.027039 0.994964 0.941745 0.980926 0.978004 0.986198 1.025524 0.965297 0.977150 0.935027 
1.107383 0.894601 0.968416 0.907405 0.926713 1.020399 0.966736 1.064703 0.985122 0.986413 0.943147 0.949428 1.038532 0.892756 0.884505 0.939915 1.048026 0.893057 0.941750 0.989083 1.056966 0.946496 0.877108 0.957184 1.059820 0.953204 1.037464 0.921908 1.003275 0.993762 0.979191 0.988403 1.008546 1.010914 0.966668 1.060975 0.906619 0.980987 1.043900 0.945001 1.062723 0.953117 0.955223 0.921704 0.882836 0.933984 0.892756 0.933265 0.964834 0.925412 0.888456 
1.109600 0.919991 0.935852 0.959614 1.066069 0.993472 0.883231 1.004858 1.033929 1.008119 0.933425 1.001489 0.910323 0.987424 0.952567 0.986007 1.019806 0.929746 1.038598 0.975155 0.992947 1.033697 0.883435 0.886930 0.972058 0.969253 0.884454 0.988434 0.943695 1.056993 0.886163 0.989987 1.045160 1.007808 0.989239 1.046131 0.958294 1.053634 1.045752 1.038899 0.948471 0.990016 0.933484 1.033706 1.054760 0.963905 1.052324 1.005722 0.966021 1.044025 0.938609 
1.111822 1.001626 0.885452 0.921074 1.027037 0.966324 0.973779 0.952706 1.017971 0.980670 0.983844 0.968790 0.903836 0.993570 0.939923 0.877299 0.976176 0.935953 1.067357 0.992919 0.875037 0.933401 0.971760 0.967673 1.004518 1.058767 0.998792 0.960442 0.889713 1.046148 0.896148 0.959918 0.921132 1.042479 1.055311 0.981233 0.931285 1.001063 1.032036 1.042897 0.956880 0.942660 1.008692 1.053739 1.010274 0.993919 0.942214 0.921811 1.031191 0.937584 0.905757 
1.114048 1.009663 0.946362 0.883528 1.023979 0.979701 1.037974 0.895631 1.004868 0.986476 0.874696 0.966822 0.982467 0.929339 1.025153 1.025871 1.046467 0.919254 0.875433 1.062501 0.918264 0.882742 1.040148 0.885265 0.976382 1.011128 0.878850 0.878762 0.960377 1.010022 0.897028 0.980711 1.027405 0.893010 1.058793 0.971888 0.874744 1.037081 1.020203 0.887808 0.876161 0.996997 0.938093 1.060074 1.042352 0.943858 0.993367 0.878675 0.948206 0.894359 1.015564 
1.116278 1.037613 0.904644 0.915319 1.048289 0.980936 0.943309 0.934186 0.941746 1.005790 1.046377 0.997735 0.981013 0.990427 1.063633 0.920812 0.930285 0.905323 0.968435 0.912204 0.982488 1.049124 0.918046 1.000685 1.012487 0.904430 0.942678 0.877790 1.050900 0.922258 0.939097 0.989457 0.918454 0.986943 0.939699 0.891852 1.007392 0.986419 1.015437 0.979722 1.044766 1.041224 1.025424 1.029558 0.971017 0.994620 0.948569 0.948850 0.899956 0.914727 0.894463 
1.118513 0.991515 0.916974 0.994640 0.968282 0.927727 1.048471 1.014195 1.041950 0.874497 0.984499 1.009896 0.901185 0.925223 0.999415 0.974862 1.018523 0.905659 1.026762 0.971349 1.045579 1.063358 0.948650 1.046792 0.974978 1.032478 0.893936 0.936510 0.912355 1.028053 0.928892 0.939974 1.015757 0.904650 0.907192 0.925446 0.984867 0.966312 0.955016 0.968137 0.895256 0.900506 0.941643 0.965817 0.989137 0.874614 1.000909 0.893829 0.912675 0.999453 0.927048 
1.120752 1.009070 0.926897 0.979240 1.029953 0.888236 1.045325 0.974544 0.908780 0.936203 1.028081 0.931147 1.053922 0.965364 0.909022 0.961880 0.937387 0.990080 1.055426 0.947411 1.055756 0.881521 1.024442 1.041288 1.062268 0.996096 1.030361 0.882220 0.887732 0.976465 1.051564 0.991167 1.039939 0.970109 1.042831 1.012496 0.943995 0.886781 0.912457 0.940997 1.008867 1.066324 1.060075 0.967392 0.910672 0.925597 0.932040 1.051797 0.973680 0.879726 0.922569 
1.122996 0.991468 1.013417 1.047302 0.878860 0.951335 0.953227 0.973080 0.906107 0.953091 1.041150 0.979183 1.015212 0.876938 0.923796 0.956788 0.969189 0.926882 1.036851 1.047389 0.967889 0.971198 0.965414 0.932190 0.960339 0.882450 0.983851 0.941903 1.063691 0.897170 0.880956 0.969529 0.904816 1.014397 0.993108 1.012263 1.017444 0.992060 1.034357 0.975001 1.060945 0.931724 1.021238 0.989624 0.883750 1.067000 1.053240 0.930259 0.990275 0.953945 1.051610 
1.125244 0.888599 1.038722 0.967745 1.019646 1.016638 1.039896 0.978137 0.933086 0.887386 0.890074 0.970171 1.058632 0.937589 1.008449 0.958789 0.889288 0.989528 1.010942 0.966416 1.020451 0.922006 0.981688 0.890995 1.057293 0.982988 0.931777 0.964640 0.897312 1.004393 0.950193 0.940674 0.926314 0.985783 1.013611 0.959488 0.887968 0.996534 1.038295 0.925741 1.065007 0.920434 0.885669 0.897370 0.960788 0.886561 0.908713 1.057060 1.010680 0.894877 0.974576 
1.127497 1.061782 0.877254 0.940823 1.003054 0.915684 0.936001 1.008681 0.885239 1.024253 0.947324 0.928094 1.042969 0.935506 1.035595 1.062335 0.897900 1.064421 0.887470 1.064799 1.000085 0.985725 1.055621 1.037875 1.015880 0.976295 0.875497 0.959160 1.017044 1.036653 0.883880 0.950894 0.912405 0.996320 0.959869 0.885927 0.978662 0.957957 0.887616 1.006779 0.969784 0.942191 0.873945 0.935661 0.993749 0.966670 1.027115 0.908408 0.890585 0.966398 0.970842 
1.129754 0.887244 0.960472 1.006459 1.066425 0.874466 0.894025 0.875320 0.961278 0.889941 0.986939 0.903785 0.940700 0.978139 1.050931 1.035709 1.021040 0.966400 0.911566 0.945988 1.063165 1.049399 0.896654 0.965857 0.970737 0.950179 1.031450 0.894811 1.009680 0.981603 1.061303 1.059993 0.873622 0.958716 0.941641 0.999279 0.968622 0.874864 0.983718 1.007254 0.995282 1.061632 0.982427 1.042840 0.983291 1.011193 0.892240 1.024184 0.905202 0.965236 0.906162 
1.132016 0.893672 0.984980 0.886377 0.967168 0.884475 1.022746 1.024201 0.928994 1.024308 1.024415 0.879994 0.972834 0.920011 0.921253 1.002820 0.910096 0.910455 0.928732 0.975589 0.939180 0.940800 0.998513 0.961221 0.882215 1.054110 1.049657 1.004256 1.054915 0.932040 0.940868 0.995379 0.876763 0.938424 0.935416 0.886658 0.931507 0.960251 0.885523 1.055653 0.894409 0.975502 0.897543 1.055789 0.876530 0.930022 0.913870 1.060076 0.934398 1.046650 0.875754 
1.134282 0.904058 0.961786 0.977666 0.997222 0.945770 0.986765 0.907560 0.970235 1.026033 0.935556 0.876421 0.944694 0.941803 0.876896 1.038673 1.029118 1.002238 0.953327 1.051420 1.031892 0.978869 0.882658 0.938796 1.030020 0.977666 0.927659 1.048383 0.949272 0.876586 0.955238 0.888692 0.966413 0.986843 0.992624 1.040991 0.931869 0.940231 0.913225 0.958614 0.995486 0.979810 0.970759 0.954540 1.031165 0.958963 0.888459 0.977336 0.913021 0.941764 1.010367 
1.136553 1.047303 1.006039 1.000588 1.059147 0.964397 0.978617 0.901298 1.003430 0.974456 0.914461 0.980228 0.982478 0.912628 0.913035 0.902666 0.936674 0.898437 1.025536 0.926121 0.993963 0.974737 1.035741 0.951952 1.039825 0.965823 0.892530 0.917837 0.918846 0.960721 0.928226 1.063221 0.895391 0.920446 0.965309 0.876854 0.991392 0.951477 1.023402 0.976425 1.062959 1.015497 0.892869 1.012073 1.058701 0.887010 0.901512 0.937877 0.936257 0.886545 0.929370 
1.138828 0.981169 1.002537 0.911537 1.045224 0.992682 0.920916 0.931973 1.036757 0.873146 1.023294 0.955591 0.970170 0.984011 0.910896 1.049967 0.932914 0.935795 0.937958 0.970723 0.873156 1.006135 0.969006 0.941818 1.000403 0.927250 0.943331 1.039831 1.010607 0.936163 1.048920 1.019171 1.037581 0.998046 1.007154 1.032663 1.027581 1.059512 0.906202 0.997066 0.946464 0.937017 0.960102 0.941566 0.939170 1.020811 0.907434 0.926765 0.950897 0.972265 0.962624 
1.141108 1.023961 1.058179 0.906856 0.982421 1.043601 0.926293 1.057956 0.886722 0.925110 0.972343 1.061922 0.924538 0.967795 0.903375 0.946603 1.054774 0.919106 1.045008 0.956718 0.976853 0.962130 0.938446 0.911783 0.900504 1.052020 0.965457 0.913384 0.982508 0.938989 0.907370 0.873056 0.997337 0.962722 1.010101 0.941055 0.905169 0.878681 0.922433 0.881736 0.972867 0.996028 0.965583 0.998142 1.019102 1.026279 0.909184 1.031429 0.904635 0.984836 1.035522 
1.143393 1.060124 1.006725 0.954111 0.939021 0.936460 0.962083 0.941145 1.017121 0.946838 0.941504 0.977329 0.926112 1.056952 0.902060 1.030796 0.933570 0.974032 0.964518 1.026141 0.893264 1.057942 1.061346 0.888725 0.957273 0.904291 1.025122 1.048583 1.043375 1.064954 0.925045 0.878455 0.973139 0.898472 0.954305 1.032920 1.066457 0.877834 0.983652 1.003117 0.936228 0.893371 1.045867 1.040659 1.052598 1.031873 0.893031 0.990053 0.894156 1.054431 0.877116 
1.145682 1.059848 0.927949 0.935484 1.006568 0.886733 1.061642 0.924845 0.921228 0.990848 0.896169 1.050082 0.990422 0.884900 1.039434 0.904470 0.957129 0.965275 0.972917 0.992419 0.934049 0.890399 0.902366 0.907515 1.016809 0.964839 1.023588 0.913635 0.904606 0.977165 0.891388 0.936841 0.886355 0.950738 0.904112 0.997860 0.923817 1.058180 0.945317 0.876483 0.889313 1.023501 1.039036 1.038862 0.992371 0.976728 0.965877 0.885763 1.037960 0.919880 1.064571 
1.147976 0.923423 1.041099 1.045617 0.881435 0.988385 0.947821 1.006625 0.884489 0.894914 0.879990 0.977951 0.978610 1.041690 1.031072 1.016128 1.036075 0.990140 0.996317 1.007527 0.967982 0.989917 0.985020 0.875587 0.931491 1.027028 0.887069 0.892334 0.892489 1.060764 0.958469 0.982818 0.897716 0.872804 0.980161 0.916441 0.882511 1.024972 0.903088 0.973432 1.031847 1.049787 1.009534 0.914124 0.966527 0.962551 1.020308 0.948568 0.903234 0.899171 1.054025 
1.150274 0.935140 0.969447 1.033309 0.998585 0.882885 0.875991 0.913109 1.010793 0.986445 0.934209 0.893018 1.002871 1.043742 1.038293 0.995860 1.029052 1.018444 0.904344 1.008204 0.879773 0.917124 0.896635 0.976273 1.030545 0.987735 0.910870 0.878900 0.893687 0.957171 0.892145 0.967876 1.063038 1.006148 1.065191 0.888975 0.919732 0.939475 0.985989 0.922312 0.884747 0.894686 0.919218 1.014197 1.022894 0.880558 1.051819 1.015118 0.989150 0.909706 0.933424 
1.152577 0.931381 1.045765 1.022000 0.914946 0.933475 1.029834 0.978852 1.002646 1.035051 0.899626 0.932486 1.019750 0.899112 1.002152 0.919241 0.909419 0.931158 0.919552 0.924099 0.966131 0.891443 0.935802 0.908867 0.883240 1.041809 1.028845 0.888350 0.884210 1.015261 0.875260 1.013283 1.022582 1.055645 0.988839 0.961632 0.992776 0.884287 1.057478 0.897832 0.919571 1.035118 0.967208 0.904920 0.891995 0.918233 0.944742 0.931827 0.905502 0.919988 0.942987 
1.154884 0.970543 0.986521 0.902830 0.933778 0.924597 0.914591 0.984747 0.999261 1.041562 1.035542 0.886174 1.052431 1.042270 0.918954 0.999833 0.976225 0.944676 0.909491 0.972395 0.994084 0.872988 1.055437 1.017595 0.986405 0.932780 0.915047 0.959200 1.029026 0.910257 1.050996 0.987811 1.043191 0.917868 0.882518 0.916869 0.921862 1.056174 0.958763 0.929658 0.970873 1.001433 1.033224 0.954943 1.048437 0.914969 0.954788 1.001045 0.934515 1.030723 1.061933 
1.157196 0.970990 0.895757 0.936631 0.924348 0.924435 1.020996 0.964639 0.958726 1.003933 1.057119 0.985144 1.046639 1.022780 0.900256 1.005232 0.946365 0.901448 0.883086 0.951416 0.887924 1.044438 0.990864 0.975759 0.963079 0.963583 0.956971 1.028810 0.924028 0.994025 1.016701 0.901400 0.984436 0.984834 0.934605 1.051244 1.060754 1.028044 0.890745 1.051379 0.930882 1.062577 1.029488 1.016594 0.874148 1.007258 1.050963 0.927818 0.978377 1.034161 1.052194 
1.159513 0.982313 0.976147 1.046809 0.941907 0.996272 0.987402 1.044628 0.940007 0.936459 0.984794 1.033382 1.016301 0.888307 0.935896 0.890101 1.043978 0.881269 0.950893 1.055892 0.969642 0.995817 1.001876 0.880552 0.938620 1.010038 0.942760 0.999762 1.026402 0.931611 0.904768 1.025539 0.879127 0.942033 0.989486 0.994906 1.014178 1.045849 1.063948 1.035941 0.994023 0.922014 0.936284 0.989089 1.042000 1.034022 0.997823 0.958959 0.967597 0.939939 1.044017 
1.161834 0.992044 1.034910 0.939020 0.927572 0.991579 0.887420 0.901951 0.909396 1.028386 1.056653 0.889979 1.033388 1.003687 0.995825 0.883504 0.885336 1.026932 0.964243 0.944807 1.047744 1.053251 0.879820 1.065620 0.957322 1.003638 0.896445 1.008970 1.026719 0.965833 0.980296 0.989863 0.940813 0.950158 0.878803 0.959086 1.056886 0.937159 1.001990 0.925662 0.882738 0.984183 1.062188 0.966579 1.065794 0.943324 0.913506 0.883000 1.046504 0.984861 1.026922 
1.164160 0.987352 0.994117 1.032619 0.924589 1.005798 0.967403 1.002851 0.951972 0.929435 1.020483 1.066176 1.042283 0.968276 1.025116 0.899173 0.934030 0.972036 1.066147 0.945991 0.901936 0.916437 1.004809 0.996977 0.904030 0.968411 1.042932 0.894647 1.039355 1.045481 0.922650 0.942288 1.008076 0.890963 0.886466 0.935823 0.943325 0.952049 0.969972 0.877974 0.927642 0.965494 1.010974 1.056648 0.931374 0.971833 0.916030 0.893832 0.902227 0.982767 1.006748 
1.166491 0.976553 0.955918 1.047842 0.962382 1.041619 1.038333 0.943782 0.969846 1.058028 1.035338 1.036259 0.976708 0.888138 0.897064 0.999864 1.052804 1.051166 1.031229 0.903403 0.976543 0.988271 0.952011 0.945139 0.987758 0.922759 0.917758 1.035164 1.007918 0.986468 0.891966 0.919609 1.023756 0.911613 1.017310 0.892761 0.883960 0.884716 0.931328 0.935379 0.885637 0.955084 0.933547 0.966705 0.873715 0.961307 0.933305 0.958253 0.978055 0.922565 0.941941 
1.168826 1.064323 0.998098 1.011502 1.056811 1.049940 0.928315 0.951314 0.983928 1.001441 0.994889 0.876841 1.031108 1.056792 1.036885 0.983162 0.883035 1.003981 0.900616 0.936263 0.890827 1.032882 0.937494 0.876463 0.991429 0.934257 0.948911 0.886029 1.053167 1.049475 0.921076 0.963914 0.940828 0.914320 0.993969 1.017918 0.962121 0.996586 0.915852 1.036129 1.022308 0.949114 0.891932 0.876211 0.978307 0.957508 0.905849 0.932880 0.984490 1.046024 0.973364 
1.171166 0.943785 1.025861 0.879240 1.032800 1.048684 1.034244 0.990875 0.969642 1.037849 0.877845 1.062427 1.028585 0.979207 1.019930 1.045157 0.990071 1.048636 0.899476 0.957120 0.952866 0.887691 1.028565 0.933047 1.012458 0.975214 1.052503 0.983578 1.052561 0.894572 1.023186 1.052716 0.873871 1.057126 1.024689 0.999472 0.989354 0.906997 0.932165 1.009832 1.014309 0.986301 0.973780 0.977860 1.006818 1.021277 1.050817 1.012255 1.022537 0.967500 0.885075 
1.173511 0.984584 0.877220 1.028474 0.876018 0.873586 0.888616 1.017649 0.961811 0.962858 0.995564 0.960832 1.021312 0.992831 0.924249 0.960910 1.037196 0.970756 1.011186 0.970601 0.895700 0.909878 0.880331 0.883190 0.943001 0.910915 0.915712 0.971880 0.904257 1.052933 1.000971 1.058283 0.886765 0.998025 0.906457 1.034221 0.875224 0.926595 0.911603 0.929492 0.926255 1.034918 0.938737 0.965804 0.884808 0.979506 0.882056 0.950482 0.908725 0.997425 0.963924 
1.175860 1.056911 0.904658 0.893611 0.980251 0.982635 0.972674 0.981007 0.992199 1.047511 0.913399 1.058626 1.013276 0.915976 0.969611 0.948865 0.941142 0.943099 0.961714 0.961171 0.878572 1.037889 1.002326 0.906548 0.947469 1.033102 1.063858 1.030418 0.979185 0.898456 0.924988 1.022646 0.945279 0.976269 1.053635 0.911461 0.974457 1.055079 0.964611 0.893321 0.972141 0.944243 1.048858 0.943962 0.927391 1.061436 1.017975 0.890433 0.917972 0.955270 0.876634 
1.178214 0.964514 0.926453 0.912762 0.927819 1.001160 0.933158 1.023640 0.922975 0.956404 0.947044 0.944059 0.999164 1.034144 1.030568 0.953361 0.970134 0.910058 0.967285 0.914409 0.977915 0.960231 1.031818 1.052302 1.040355 1.054443 1.058067 0.873810 0.987944 1.050354 0.970589 1.009309 1.044405 1.036188 0.923537 0.992459 1.058125 1.013960 0.944185 0.887055 1.009038 0.907694 0.897278 1.025636 1.015801 0.887501 0.875883 0.913818 0.919554 1.018979 0.899681 
1.180573 1.030699 0.939196 0.956404 0.874173 1.029120 0.898057 0.954679 0.927870 0.903153 0.897349 0.930573 0.900033 0.948517 1.038945 0.915187 1.025196 1.062663 0.981905 0.914043 1.014654 0.911767 0.926029 0.896322 1.041096 1.006215 0.926368 0.892524 0.974048 1.041997 1.013317 1.016515 0.900111 0.974057 1.057770 1.048498 0.995644 0.948381 0.889472 0.936570 1.036862 0.957140 0.998328 0.967692 1.065464 0.911728 0.902552 0.888387 1.036862 1.009606 1.028636 
1.182937 0.990769 0.952412 0.976924 0.975538 0.917321 0.914802 0.902100 0.978435 0.996514 1.059363 0.959708 1.043309 0.877879 1.035684 0.952422 1.043406 1.005204 0.961200 0.886366 0.915935 0.939701 0.906382 1.000331 0.884244 1.060051 0.994886 0.959223 1.031179 0.912845 0.983415 0.914879 1.028641 0.986971 0.883353 1.054819 1.031896 1.024426 0.964891 0.904454 0.897411 1.013042 1.025831 0.929867 1.063694 1.023651 0.928588 0.974482 0.881377 1.055061 0.908611 
1.185305 0.906472 1.035059 0.922593 0.884074 0.949254 0.939430 1.045541 1.053931 0.911268 0.984111 0.879317 0.913971 0.895922 0.987976 0.911500 0.948837 0.955551 0.969027 0.945166 1.022407 1.005327 1.040252 0.906124 0.949080 0.997848 0.905484 0.914940 0.916751 1.028704 0.993896 0.922360 1.040107 1.055462 0.950591 0.932765 0.901444 1.019326 0.932717 0.937212 1.011498 1.030787 0.961577 1.053950 1.026427 0.957556 1.031407 0.954863 1.029992 0.881885 0.883599 
1.187678 1.036652 1.006196 0.998010 0.890811 0.942463 0.967621 1.051164 0.995859 0.877375 0.876028 1.054448 1.007232 1.065094 1.034822 0.962283 0.887972 0.900517 0.882770 0.952548 0.929550 0.893184 0.970372 1.059195 1.021967 0.879244 1.031334 0.932728 0.993283 0.932815 0.920948 0.938356 0.980902 0.929453 0.929938 0.872909 0.935392 1.060958 1.031024 1.042465 1.013916 0.966710 0.956074 0.929570 1.004936 1.032497 0.977357 0.999521 1.063118 0.892903 1.049411 
1.190056 0.914731 1.031765 0.904008 0.912367 0.971369 0.895629 1.042459 0.988785 1.033460 1.012363 0.938076 0.913142 0.929435 0.967523 0.895822 1.030360 1.037219 0.920349 0.983961 0.929919 0.935383 1.017361 0.979467 0.985463 1.024888 1.051245 1.022040 0.912164 0.873291 1.038614 0.981162 0.976803 1.017971 0.916920 0.912823 0.985259 0.959280 1.046179 0.998850 0.919051 0.882203 0.900007 1.021933 0.985269 1.060709 0.897983 0.994684 0.920407 1.022979 0.998026 
1.192438 0.884086 0.894576 1.028108 0.882527 0.963928 0.917174 0.988657 0.931403 0.973837 0.944634 0.936836 0.936352 1.023633 1.023401 1.035731 1.048614 0.914190 0.992890 1.018916 1.046589 1.013289 1.033174 0.915885 0.979775 0.962485 1.062039 0.923625 0.966979 0.973740 1.013899 1.039790 1.048507 0.958107 0.961885 0.877742 0.971793 0.874846 1.007613 1.004552 0.988880 1.029474 0.990090 0.989926 1.063482 1.045563 0.896058 0.975106 0.936207 0.924119 0.968597 
1.194825 0.996722 0.988189 0.977777 0.896187 1.020171 0.889533 0.992877 1.028423 0.956847 0.885717 1.002262 0.991008 0.910841 0.927355 1.045430 0.983521 0.953825 0.888177 0.932411 1.023783 0.990727 1.062128 0.924052 0.914938 0.924246 0.947762 1.001023 1.025449 0.956460 0.928411 0.876545 1.012171 0.912430 0.891664 1.047484 0.885378 1.021614 0.997865 0.986107 1.007299 1.024839 0.945874 0.887819 1.015183 1.031919 0.999095 1.056191 1.022001 0.973225 0.875789 
1.197217 0.965911 1.039061 1.034199 1.058315 0.956643 0.904132 0.989291 1.048320 1.047381 1.028960 0.876965 0.904296 1.029512 0.944614 1.017067 1.046170 0.995412 0.899948 0.883057 0.882960 1.019914 0.931695 1.033028 1.011314 0.976565 0.915753 0.955394 0.972052 1.004021 0.957553 0.890602 1.029580 0.936392 1.056843 1.034761 1.035797 0.888442 1.053046 0.893381 0.952604 0.929128 0.912228 1.045812 0.914785 0.880094 0.933215 0.984255 1.057414 1.044369 0.905274 
1.199614 0.914486 0.898449 0.937758 1.011968 1.042183 0.979691 0.966036 0.943239 0.966762 1.054482 1.027492 0.947965 0.927967 1.027638 0.872960 0.915406 0.911184 1.006942 1.052303 0.979342 0.967750 1.021372 0.886383 0.928306 1.065203 0.906468 1.045282 0.916675 0.979042 1.060399 0.959480 0.929778 0.923154 1.048217 0.926311 0.919212 0.959276 1.021817 0.980030 0.891409 0.904444 1.026679 1.052081 0.989917 0.944963 0.891864 1.046105 0.989423 1.016975 0.872185 
1.202016 1.010608 0.881476 0.916967 0.895247 1.057322 0.910198 1.030896 0.958539 1.009456 0.999123 1.032648 1.058252 1.051502 0.946977 1.049846 0.973297 0.889068 0.926351 1.004934 1.055599 1.008817 0.927735 1.052442 1.048200 1.000954 0.947935 1.058494 0.967845 0.906877 0.958384 1.062871 1.012458 1.033694 0.959856 0.979495 0.980502 1.023139 0.950385 0.962122 0.935327 1.055124 0.897115 1.057022 0.967274 1.011857 1.017968 1.013058 1.053797 1.064963 0.908571 
1.204422 1.022291 0.956863 0.889614 0.994375 1.003845 1.053325 0.946250 0.910248 1.040466 0.986135 0.883678 1.003671 0.918498 0.992506 0.952680 0.925257 1.032517 0.991334 1.021216 0.984789 0.929653 1.056695 0.927116 1.020219 0.963379 0.934166 0.892451 0.995701 0.905019 1.061043 1.048513 0.875399 1.037445 0.961201 1.048097 0.900226 0.975260 0.871574 0.917791 0.973692 0.873530 0.972481 0.876658 0.918043 0.972772 1.009761 1.013054 0.960755 1.059765 0.907750 
1.206834 0.945262 1.022877 1.041999 0.978085 0.920910 0.935376 1.000307 0.882432 0.925616 0.923011 1.030661 1.019294 0.996424 1.031291 1.038107 0.877359 0.882335 0.929247 1.036480 0.944042 0.879527 0.873137 0.951836 0.927175 1.011800 0.960802 1.062468 0.992590 1.018423 0.948573 1.010938 1.022789 0.878937 1.009737 0.936131 1.013775 1.062187 0.904092 0.871597 1.013446 1.046870 0.930351 0.939568 0.989917 1.030535 0.907074 0.992367 0.871501 0.927736 1.045108 
1.209250 0.990747 1.014109 0.886521 0.887238 0.954701 1.015455 1.058946 0.894896 0.952910 0.882697 0.945832 0.973677 0.897210 0.986758 0.921637 1.036677 0.950315 0.920805 0.900153 1.018514 0.916525 0.896348 0.937409 1.020867 0.935792 0.967258 0.909399 1.049448 0.994271 1.013325 0.901276 0.876994 0.887209 1.051810 1.019182 0.940875 0.943654 0.942715 0.907550 0.967142 1.039534 0.916777 1.001987 0.994823 1.025650 1.046233 0.920011 0.959116 0.920659 0.964673 
1.211671 0.972504 0.928415 0.927960 0.972504 0.929528 0.943392 1.041018 0.915965 1.040476 0.942375 0.966007 0.906884 0.871576 0.872583 0.971574 1.020958 0.937438 0.898422 0.961012 0.984808 1.062414 0.994761 0.995680 0.989630 1.017396 1.004248 0.901249 0.975301 1.003968 1.042848 1.000637 1.039556 0.968476 0.901336 1.049702 1.054397 1.003687 0.940623 0.883891 0.889274 0.937312 1.059296 0.944980 0.983966 0.926546 0.886379 0.908975 1.038375 0.965059 1.033108 
1.214096 0.938270 1.014002 0.882074 0.893594 0.897505 1.024515 0.991204 0.896062 1.013576 1.058117 1.061534 0.913042 0.933352 1.061515 0.953875 0.901125 0.928289 0.943256 0.926334 1.047623 1.004457 0.938406 1.026490 0.954563 1.032792 0.895414 0.945076 0.908183 0.890573 0.982811 1.010904 0.953178 0.968425 0.952869 1.003982 1.045793 0.874136 0.953362 0.916276 0.955434 0.975947 1.058707 0.906798 0.978067 0.989810 0.979142 0.956789 0.903023 1.039288 1.013615 
1.216527 0.983882 0.953932 0.967474 0.953119 1.054033 0.946740 0.933304 1.038729 1.026581 0.987076 0.892347 1.062678 0.923217 1.051759 0.921523 0.939499 0.893538 1.012128 1.052988 1.038710 0.943506 0.890711 0.989100 0.947349 0.967000 0.961473 0.891021 1.025855 1.028236 0.907642 0.906703 1.012951 0.912627 0.975335 1.021170 0.940331 0.948463 0.895542 1.037403 1.030221 1.059832 0.895687 1.011703 1.016455 0.990571 0.908590 1.036822 0.980213 0.908116 1.004772 
1.218962 0.965429 0.983298 0.990364 0.912241 0.943263 0.938104 0.899174 0.964132 1.000527 1.001544 0.985195 1.024116 0.883493 0.881160 1.039032 0.947358 0.871984 0.998185 0.922646 1.045759 0.922211 1.024097 0.872565 0.975612 0.951491 0.996985 0.977858 1.006877 0.950368 0.903626 0.906791 0.895311 0.888507 0.968449 0.980733 0.911534 0.994932 1.012830 0.887403 0.905591 0.929974 0.873842 0.952972 0.945558 0.872526 1.015143 0.921746 1.045450 1.011872 1.030727 
1.221403 1.024691 1.024274 1.054453 0.902108 1.048772 0.905670 0.967072 0.943640 1.035512 0.871561 0.972754 1.054560 0.944230 1.061770 0.903221 0.906405 0.887715 0.872839 0.903115 0.948905 0.927631 0.892719 0.871561 1.049033 1.029017 0.909541 0.964459 0.963733 0.920498 0.910616 0.927002 1.013947 1.004326 0.902331 0.889845 0.897772 1.061925 0.983478 1.016599 0.956493 0.994899 1.001461 0.947928 0.877901 0.885673 0.932664 1.032289 0.969299 0.907896 1.036789 
1.223848 1.046025 0.892760 0.970041 0.921040 0.906445 0.949852 1.009480 1.018819 0.982361 1.048290 0.912475 0.998834 0.936206 1.059284 1.044283 0.901819 1.038853 0.885966 1.030491 1.045580 0.987675 0.950452 0.934735 0.947162 0.924089 0.999395 0.897048 1.046615 0.954798 0.962898 1.037556 1.009170 0.888095 1.009722 1.037227 1.023116 1.050951 1.044467 0.893157 0.884495 0.924021 0.977977 0.995185 1.008618 0.998234 0.893631 1.021219 0.902690 0.980900 0.871623 
1.226298 1.059885 0.998355 0.981699 0.990313 1.039814 0.901259 1.005013 0.936157 0.968877 1.028288 0.887197 1.013200 0.945766 1.010268 0.891785 0.983887 0.930224 1.044817 0.973832 0.945312 0.940802 0.893381 0.908556 0.986006 0.962606 0.959141 1.029362 1.054243 0.898985 0.906069 1.046995 0.887246 0.913443 0.890681 0.911817 0.873716 1.006377 1.039581 0.948389 0.988280 0.898404 0.968064 1.021029 1.000706 0.917866 0.893352 0.980645 0.920498 0.901385 0.907191 
1.228753 0.928724 0.980254 0.926904 0.999018 0.906941 0.983438 0.885283 0.912350 1.046425 0.876497 0.986128 1.040309 0.919859 0.950313 1.030052 1.009672 0.995505 0.945513 1.002569 0.912447 0.963861 0.881500 1.016136 0.968883 0.895348 0.987753 0.893180 0.962148 0.957929 0.930978 0.884287 1.026491 0.891786 0.912069 0.933872 0.982789 1.051409 0.911760 0.915834 1.054409 0.929769 1.004059 1.029945 1.053248 0.927814 1.050538 1.002772 1.030923 0.872007 1.032036 
1.231213 0.986559 0.915766 1.033828 1.008582 0.958072 0.940325 0.907677 0.911112 0.919782 1.038792 1.024694 0.978876 0.928452 0.893220 1.018994 0.975334 0.909980 0.932332 0.951492 1.060748 1.001528 0.874835 0.880051 0.879828 1.050791 0.925956 0.895320 0.940277 0.882334 0.913076 0.872629 0.963132 1.000009 0.877951 1.057864 1.017253 1.048440 1.062441 0.913957 0.978566 0.955991 0.976912 0.945250 1.010044 0.974986 0.914015 0.882663 1.044172 0.948492 0.893249 
1.233678 0.975776 0.908103 0.997991 1.059413 0.969641 1.051798 1.019114 1.003381 1.032553 0.982675 0.890096 0.999027 0.997382 0.915844 0.909197 0.961339 0.974818 0.965355 0.999191 1.042103 0.906197 1.022355 0.952438 0.894305 0.906187 0.871577 0.962675 1.014140 0.993831 0.974121 1.042036 0.893706 0.982694 1.043293 1.033831 1.014972 1.021697 1.036956 0.953831 0.951876 0.983671 1.031557 0.943691 0.976182 0.885394 1.054285 0.909255 1.051266 1.004552 0.884697 
1.236148 1.047929 0.948720 0.993187 1.053870 1.061688 0.998209 0.950578 0.949068 1.008377 0.902695 1.039464 1.007245 0.893175 0.879775 0.883403 1.022368 0.956005 1.036967 0.917102 0.893736 0.950636 0.888705 1.051248 0.895913 1.026141 1.047542 1.029285 0.922452 0.893455 1.038457 1.001324 0.901041 0.969193 0.954254 1.056192 0.973198 0.958308 1.040896 0.968786 0.906981 0.883616 0.999757 0.966203 0.895013 0.998392 0.897819 1.013128 1.046962 0.984054 1.028521 
1.238623 0.907620 0.879593 1.036060 1.060498 0.933548 1.034986 0.880232 1.026376 1.012551 0.992911 1.060430 0.990764 1.023986 0.887991 1.045551 1.036679 1.009271 0.932049 1.024779 0.932542 0.887816 1.042851 1.004240 0.911248 0.988935 0.902502 0.917372 0.949250 0.897443 0.963075 0.978235 0.940881 1.054364 0.927840 0.927482 0.930365 0.934254 0.966142 0.919365 1.033535 0.891251 0.921561 0.935483 0.911229 0.916560 0.957406 0.903905 0.916260 1.058495 1.027188 
1.241102 0.922122 1.027365 0.979488 0.955603 0.944943 1.059792 0.896747 0.943027 1.060208 0.951695 1.053543 0.909526 1.012980 0.976354 1.036313 0.983793 0.995634 0.966274 1.030015 0.952430 1.057741 0.944198 1.024937 1.009352 0.992355 0.952750 0.931525 0.991784 0.914073 0.993535 0.895538 0.887179 1.021715 1.030306 1.054026 1.062394 1.033866 0.938152 1.052575 1.000974 0.872601 0.934978 1.037716 0.977379 1.010039 0.921454 0.994841 0.963101 0.897008 0.990004 
1.243587 0.888448 0.916646 0.938479 0.886891 1.045340 0.896467 1.029292 0.902842 0.979619 1.060895 1.043821 1.008107 0.883689 0.886426 1.029901 0.875428 0.929792 0.907582 1.016794 0.912080 0.917284 0.953637 1.055226 1.014676 0.930324 0.930353 0.885343 0.945337 0.876666 0.893488 0.899118 1.005283 1.046975 0.918049 1.043870 1.062684 0.888719 0.926716 0.974667 1.056551 0.960147 1.055178 0.969946 1.000669 0.925797 0.967160 0.879945 0.965283 0.999798 0.971736 
1.246077 1.014862 0.875295 1.042865 1.027098 0.916026 1.039025 1.034479 0.965938 0.984200 1.034324 1.056600 0.989162 0.973095 1.035243 1.060479 0.960647 1.027688 0.959080 0.951844 1.012860 0.903084 1.041220 0.907282 1.051048 0.898083 0.924800 1.028336 0.971586 0.955568 0.956100 0.964738 0.942346 0.887772 0.886370 1.054308 0.889620 0.968781 1.061785 1.056532 1.017677 1.004938 1.058738 0.883265 1.045389 0.871687 0.942007 0.886022 0.872644 0.995913 1.039818 
1.248571 1.034151 1.032207 0.977850 0.959260 0.982164 0.882551 1.041782 1.032314 0.993054 0.917206 0.984379 0.900744 0.975751 0.870683 0.967230 0.990849 0.936376 0.911393 0.934606 1.011722 0.901730 0.952161 0.878276 0.922390 1.030834 0.996024 0.873401 1.059618 0.900860 0.928445 0.887677 0.937575 0.989669 0.870886 1.058099 0.907775 0.930524 0.977328 0.952132 1.054762 0.877405 1.001237 0.973507 0.989805 0.959512 0.931153 0.915349 1.035399 1.021848 0.887948 
1.251071 0.879283 0.984934 0.995737 1.030642 0.997991 0.996656 0.980321 1.022518 0.997033 0.908452 0.878877 0.955359 0.963290 0.983561 0.912872 0.944150 1.000457 0.996830 0.912040 0.954344 0.925107 0.925958 0.931944 0.896247 0.897378 0.964092 0.885715 0.894564 0.902794 0.982081 0.891740 0.884670 0.957284 0.905599 0.889496 1.007169 0.913714 1.054840 0.995641 0.998726 0.874496 0.880492 1.041474 0.898191 0.957119 0.919110 0.898055 1.010873 0.925155 0.976066 
1.253576 0.913510 0.929418 0.889865 0.925105 0.887253 0.942358 0.992144 1.016563 0.910744 0.915541 0.934824 0.958383 0.941256 1.035798 0.947986 0.900899 0.871983 0.896489 0.993933 0.960868 1.026901 1.043022 0.893569 1.061368 0.886509 0.916837 0.872447 0.893627 0.939902 1.054250 0.908104 0.956739 1.051407 0.973556 1.016824 0.881731 0.952774 0.940134 0.913858 0.960762 1.040305 0.890271 1.036369 1.031204 0.886925 0.945636 0.963518 0.955859 0.948925 0.909748 
1.256085 1.034900 0.941630 1.061889 0.997215 0.945373 0.908374 0.966657 0.894449 1.023943 0.942317 1.042636 0.928546 1.051919 1.037124 1.010134 0.950140 0.933062 1.020897 1.012358 0.960487 0.941234 1.005899 0.938352 0.933536 1.007156 1.050082 0.893704 1.003819 0.912919 0.911865 1.031728 0.965438 0.933904 0.898685 1.040624 1.030993 1.006566 0.994575 1.016381 1.025684 0.962199 0.969684 0.875399 1.025268 0.998965 0.961454 0.931525 1.042297 1.001547 1.044096 
1.258600 1.033673 0.871639 0.906914 0.940419 0.885650 1.039223 1.010214 0.935188 0.927752 0.901914 1.002275 0.968770 0.969012 0.989357 1.028983 0.957660 0.939858 0.928293 0.926243 0.998050 0.992538 0.996116 1.059887 0.908335 0.891539 0.929173 0.972638 0.895890 0.943426 0.935710 0.934404 0.883465 0.878485 0.916806 0.878427 1.009179 0.872306 0.989966 0.870469 1.023935 1.051117 1.033895 0.941647 0.895977 0.914939 1.011432 1.036187 1.020077 0.914320 1.012457 
1.261120 0.983810 0.934663 0.976259 0.973059 0.964279 1.009569 1.007838 1.004647 0.949863 1.027350 0.978019 1.000190 0.965043 0.958062 1.023299 1.013485 0.955306 0.993247 0.873468 0.917510 0.966474 1.017449 0.927547 0.980774 1.048013 0.950182 0.915228 0.974190 0.938801 1.018387 0.994272 0.931037 0.883601 0.894488 0.883978 0.911042 0.942321 1.000644 0.978860 0.942495 1.041264 1.015583 1.060457 0.991845 0.972237 0.947233 0.888716 0.920063 0.994678 0.921242 
1.263644 1.005810 0.882161 0.994218 1.015943 1.051638 1.039756 0.988040 1.054026 0.871855 0.982277 0.873895 1.063482 0.893802 1.042182 0.942801 0.966044 0.997466 0.874195 0.899323 1.017886 0.998327 0.946630 0.931779 0.889799 1.050314 1.051648 0.954287 0.967417 0.973585 0.960688 0.940510 0.880711 0.991211 0.956482 0.884076 0.936807 1.037706 0.995842 1.029072 0.973895 0.899294 0.896151 0.968809 0.964516 1.001701 0.909165 0.901363 1.039611 1.022372 1.027728 
1.266174 0.918938 1.031123 0.938883 1.016698 1.020827 0.905423 1.022953 1.051763 0.931535 0.884637 0.910837 1.009844 1.062320 0.927310 0.895368 0.922361 0.947381 1.012541 0.880625 0.898481 0.898414 0.947835 1.009747 1.057583 0.886764 0.914723 0.965005 0.936002 0.944732 0.944635 0.885981 0.988092 1.060174 0.997634 0.955173 0.928867 0.995420 1.006422 0.997102 0.913505 1.061296 1.061847 0.897940 1.045035 0.909938 1.037368 0.965266 0.911001 0.871663 0.944886 
1.268709 0.995935 0.957267 0.974754 0.983629 0.898713 1.054721 0.966943 0.870649 1.051569 0.942515 1.042801 0.907094 0.959065 0.951853 1.029383 1.032438 0.997482 0.956580 1.056152 0.898481 0.950171 1.020992 0.971429 0.895049 0.980990 0.946565 1.002799 0.875696 1.040413 0.966711 1.004413 0.949891 1.005602 0.984286 0.925771 1.046687 0.945231 0.942698 0.953844 1.059216 1.005129 0.940146 0.984847 1.025632 0.952172 0.971323 1.027672 0.984219 1.046765 1.017725 
1.271249 0.937059 0.998258 0.942540 0.882830 1.006281 1.057368 0.915455 1.052874 0.956673 0.996083 1.004038 0.989017 0.968678 0.940162 0.922676 0.884126 0.921883 0.890477 0.995725 1.012110 0.959563 0.979138 1.019824 0.968756 0.909220 0.970003 0.925817 0.927354 0.900626 1.053077 0.945170 1.020742 0.874305 0.976238 0.901980 0.950283 0.993802 0.964213 0.949723 0.951675 0.894595 0.970012 0.984715 0.950167 1.004058 1.036141 0.891985 1.032052 0.930167 0.874247 
1.273794 1.048813 1.004688 0.907614 1.009492 0.912138 0.973642 0.946848 1.034575 0.913423 1.041486 0.915975 1.042250 1.062326 0.999971 1.040336 0.939009 0.913365 1.040597 0.927816 0.909605 1.046222 1.007588 0.977295 1.003451 1.027277 0.994549 1.048417 1.036035 0.919310 1.030197 0.940710 0.988169 0.967233 0.988952 0.924462 0.899195 1.012005 0.993959 1.054574 0.994143 0.961115 0.944789 0.914235 0.930532 0.918198 0.941261 0.884145 0.938874 0.886523 0.978272 
1.276344 1.038567 1.019855 1.040606 0.930239 0.875495 1.005058 1.061029 0.977956 0.989004 0.931554 1.040848 0.983147 1.015148 0.950063 1.030555 0.882657 0.879468 0.898170 1.043003 1.041824 1.045961 1.012935 1.021972 0.987457 0.980730 1.017159 1.018618 0.920535 0.954151 0.961651 0.898624 1.007783 0.899523 0.967064 0.980208 0.936667 0.875225 0.935101 1.061889 0.885479 0.880386 0.937401 1.007455 0.986181 1.025219 0.991372 1.008334 0.908318 1.034314 1.054089 
1.278900 0.882377 1.043950 0.987702 0.906326 0.998207 0.902451 0.881024 0.946202 0.936799 0.929927 1.007311 0.981874 0.954804 1.015275 0.943119 1.021489 0.939205 0.980975 0.971330 1.002315 0.903088 1.035039 1.006886 0.987547 0.880879 1.046066 0.918929 1.059259 0.935726 0.982222 0.978617 1.003851 1.035986 0.906858 1.009554 0.901523 0.987576 1.042722 1.039949 1.051121 0.884358 1.031318 1.012308 0.888205 0.950609 0.988784 0.875728 1.056417 0.965696 0.947004 
1.281460 1.005844 0.932388 0.925546 0.938660 1.044075 0.961651 1.057256 0.879778 0.924570 0.998384 0.963941 0.980689 0.951716 0.963236 0.963845 1.028458 0.916578 1.002684 0.883798 1.058474 0.946749 1.034913 1.032633 0.994373 0.925508 1.056918 0.911814 0.966521 0.988565 1.025897 0.923923 0.991889 0.939395 0.920975 0.943222 0.927721 0.958056 1.029820 0.907301 0.902672 0.962975 1.045418 0.955186 0.976823 1.019122 0.885808 1.061238 1.027791 0.880976 1.050240 
1.284025 0.954736 1.013499 1.053322 0.879189 0.924712 0.875410 1.032130 0.988761 0.885576 1.018814 1.006290 0.973222 0.946426 0.916151 1.039387 0.924365 0.926143 0.991670 1.050210 0.920818 0.896534 1.014446 0.908758 1.042905 0.963317 0.912894 1.015809 0.883962 0.907396 0.881150 1.037696 0.965385 0.906845 0.947595 0.887286 0.885276 0.908121 0.967521 0.904535 0.869738 1.055312 1.031985 0.917948 0.910981 0.990549 1.062714 0.935574 0.944184 0.897037 1.033956 
1.286596 1.037309 0.992938 1.002639 0.957940 0.923869 0.888764 0.874792 0.969506 1.017993 0.977004 0.924120 0.926478 0.980405 0.972936 0.993102 1.028960 1.053774 0.872811 0.999866 0.955707 0.983942 1.059765 0.915288 0.943301 0.945001 0.984251 0.956703 1.043522 0.900891 0.966394 1.008273 1.009268 1.051590 0.893509 0.999566 0.970714 0.902215 0.956413 0.882590 0.989189 0.894707 0.883170 0.985159 1.011239 0.911143 0.969844 0.924101 0.950528 1.014698 1.039937 
1.289172 0.949335 0.989191 1.017849 0.882165 0.944668 1.033395 1.033163 0.960118 0.899962 0.911808 0.900957 1.051956 0.951789 1.000264 0.870474 1.020303 0.982399 1.029540 0.973142 0.978292 0.944040 0.964669 0.999249 0.919006 0.913817 1.032081 0.977461 0.876870 0.963461 1.039588 0.895508 1.002303 0.878889 0.986718 0.927818 0.952958 0.932678 0.905547 0.955625 0.920426 0.871353 0.882271 1.028516 0.931770 0.916745 0.936620 0.905363 1.037018 1.010312 1.018264 
1.291753 1.021424 0.998468 0.870667 0.901313 0.986672 1.028187 0.994343 1.049268 0.870146 1.011859 1.002748 1.050679 1.008217 0.948567 0.928394 0.953987 1.018825 0.870088 0.947678 0.939370 1.029288 0.923969 0.906212 0.968547 0.931099 0.936819 0.931988 0.956586 0.962441 0.992304 1.019569 0.889662 1.039597 1.028854 1.055519 0.902009 0.946761 1.049278 0.985242 0.989522 1.002294 1.025617 0.953234 1.017395 0.951379 0.976933 1.056698 0.975696 0.907265 1.018535 
1.294339 0.992277 0.918025 0.941240 0.882232 0.912924 0.999929 0.972540 0.943278 0.979632 0.899235 0.945046 0.960107 0.874841 0.995659 1.043122 0.903688 0.882628 1.049228 0.987872 0.929463 1.055903 0.921754 0.875488 1.055053 1.040427 0.880918 1.012237 1.040378 1.057430 1.002576 0.886221 0.993253 0.935443 1.033201 0.955808 0.882232 0.979139 0.980511 0.891004 0.954465 0.925502 0.907437 0.931956 0.998731 0.872812 1.006962 0.931927 1.059130 0.894066 1.015763 
1.296930 1.043237 0.943650 0.979354 0.922997 1.052404 0.942742 0.903657 1.052732 1.028901 1.041768 1.050540 1.047139 0.999872 1.010064 0.880579 0.902942 0.983035 0.962903 1.060287 0.995090 1.030756 0.923905 1.000461 1.059021 1.029761 0.964246 0.926494 1.048096 0.885062 0.878580 0.930899 1.026215 0.896035 0.890413 1.036996 0.993071 0.898769 0.889496 0.971655 0.990560 0.965830 0.884781 0.952711 1.005842 0.917935 0.886926 0.955677 1.017550 0.993294 0.984107 
1.299527 0.981318 0.957942 0.896237 0.968026 1.006548 0.905230 0.932672 0.964201 0.876811 1.048074 0.910803 1.040366 0.887804 0.945471 0.960279 1.024978 1.035218 0.907596 1.015396 1.016836 0.928248 0.945365 0.942448 0.952735 0.895319 1.010943 1.024978 0.891591 1.011561 0.874290 0.917903 1.032049 0.979154 1.059820 0.880820 0.928451 0.943819 1.003969 0.937058 0.881351 0.932450 0.998260 1.029731 1.059927 0.965746 0.880926 1.024167 0.880308 0.943810 1.026437 
1.302128 1.009466 0.939526 1.039853 0.967894 0.948074 0.921136 0.917320 0.897384 0.933286 0.882761 0.986207 0.894265 0.975640 0.990138 1.058571 0.934223 0.892681 0.870736 0.989559 0.946229 1.014855 1.036762 0.938879 0.937633 0.935914 1.044788 1.037988 1.058146 0.947630 0.900862 1.052226 0.937730 0.952276 0.978210 0.964224 1.033835 1.001256 0.960206 0.948837 1.003642 1.014131 1.049917 0.898418 0.942646 0.999585 0.872059 0.924381 0.933257 1.003526 1.016140 
1.304735 0.881138 0.877409 0.932423 0.884663 1.027508 0.972765 0.879998 0.924387 0.969162 1.041309 0.873334 1.031632 0.881128 0.991627 0.901159 1.051383 0.884730 0.978956 0.969549 0.875903 0.907051 0.946070 0.880519 0.980424 0.963754 0.894794 0.891201 0.880365 0.912826 0.949353 0.949131 1.042236 0.938237 0.945828 0.884363 1.031545 0.876473 1.057574 0.891472 0.950184 0.993009 0.981486 0.909088 0.977864 1.000474 0.909069 0.907698 0.909533 1.023432 1.020042 
1.307347 0.881571 0.873691 0.951917 0.902499 0.885058 1.017328 0.982754 1.005343 1.051776 0.896193 1.061530 1.051969 0.972401 1.024503 0.961661 0.970083 1.002107 1.017782 0.989340 1.058063 1.020814 0.991658 0.894010 0.893073 0.919516 0.934176 0.889751 0.982444 0.940956 0.934041 0.931047 0.993937 0.999770 0.943447 0.979402 1.039907 0.930583 0.887289 1.017617 0.907058 1.026918 0.937769 1.030993 1.048502 1.058256 0.902779 0.962376 0.882585 0.944693 1.029786 
1.309964 0.931564 1.020070 1.045052 0.911980 0.877688 0.990259 0.989805 0.973292 1.017839 1.050161 0.946368 1.037809 1.032904 1.012238 1.013030 0.881068 0.931525 0.931892 0.876665 0.978313 0.987825 0.883299 0.947846 0.982311 0.922129 0.906398 1.062174 0.969979 0.994807 0.978728 0.896558 1.029611 0.923742 1.021006 0.957493 1.022494 0.985112 0.958043 0.991649 0.917774 0.905732 0.962379 1.008395 0.924128 0.946069 0.914935 0.971891 0.912868 0.887644 1.038263 
1.312587 0.985712 0.950370 1.059148 0.879561 0.968727 0.995977 1.027813 0.899288 0.937238 0.959592 0.892403 0.966235 1.007255 1.036359 0.975216 0.948371 1.024269 0.915897 0.904329 0.889458 0.978103 0.939903 0.961793 1.039604 0.998864 0.895378 0.982690 1.059148 0.878199 1.052253 0.926674 0.907660 1.049694 0.960557 1.046865 1.017993 0.869663 0.872830 0.974134 0.873690 0.948226 0.984495 1.017558 0.889680 1.050747 0.898844 0.945870 0.896295 0.999482 0.876490 
1.315215 0.901005 0.987249 0.916705 0.927857 0.918221 0.987123 0.869083 0.890161 1.031703 0.927876 1.036550 0.994848 0.994568 0.876103 1.010007 0.963988 0.893859 0.990329 1.035382 0.923579 0.943122 1.045298 0.916753 0.917999 0.917197 0.917284 0.890586 0.876634 0.963409 0.944020 1.061153 1.059878 0.940602 0.869382 0.971133 0.948800 1.017760 0.899711 0.922121 0.978945 1.039544 0.909115 0.932916 0.915295 1.028217 0.929595 0.911133 1.058246 0.900377 0.993892 
1.317848 1.004136 0.871554 1.016746 0.908098 0.940220 0.996828 0.999106 0.935335 0.966086 1.014718 0.942403 0.964300 0.992550 0.872095 1.030128 0.889348 0.912443 1.028853 0.873061 1.039821 1.004696 1.054912 0.887804 1.022568 1.039937 0.973868 0.951343 1.048163 1.057210 0.913534 1.003683 0.942258 0.913727 0.884714 1.013956 0.924637 1.048327 0.895914 1.040005 0.922899 0.926047 1.012932 0.879722 0.964377 0.991633 1.001279 1.004832 0.958140 0.917686 1.001105 
1.320486 0.879702 0.949396 1.010373 0.964158 0.885494 0.991431 0.896471 0.971341 0.969043 0.883100 0.917566 1.004841 0.991914 0.948537 0.983167 0.903924 0.955701 1.011145 0.906010 1.006820 0.971514 1.013105 0.958394 1.020636 0.962941 0.977124 0.886074 0.986720 0.921360 0.981574 0.951327 0.923967 1.043063 0.926602 0.879393 1.016040 1.032366 0.940012 0.962401 1.003567 0.985899 0.891316 0.990978 1.031931 0.996538 0.949367 0.912440 1.024295 1.025579 0.995418 
1.323130 0.954555 0.875839 1.020181 0.943936 0.935257 1.012738 0.870114 0.922157 0.947208 0.960434 1.052047 0.974712 1.043359 0.927640 0.975706 0.968611 0.988671 1.027035 0.987986 0.964788 1.025442 0.970792 0.943656 0.904433 0.976614 1.012651 0.905118 0.951041 0.969277 1.002592 0.932245 1.000989 0.959266 0.916568 0.950771 0.983139 0.878484 0.991451 1.025789 1.007158 0.935614 0.935972 0.874709 0.887752 0.890010 1.025770 0.956206 0.995361 0.871968 0.901547 
1.325779 0.954886 0.876118 0.995448 0.906998 1.021347 0.971692 1.005352 1.030344 0.922162 0.984897 0.970736 0.889419 0.901630 0.879129 0.869254 1.015005 0.911930 0.923929 0.954027 1.024484 0.879824 1.031956 0.924296 1.045345 0.874139 1.027815 0.951479 0.955716 0.948785 1.034649 0.940329 1.049640 0.966653 0.936246 1.039987 0.943486 0.989000 0.929431 0.875191 0.876484 0.902827 1.007476 0.892238 0.981528 0.992581 0.915241 1.055992 0.995960 1.042613 1.012688 
1.328433 1.042851 0.953460 0.924252 0.895411 0.996761 1.003267 0.910092 0.939580 0.898104 0.929542 1.031037 1.034830 0.903703 0.948538 0.886454 1.023855 1.057175 0.894620 1.005738 0.954503 1.038411 0.901357 1.001886 0.879166 0.929706 0.945073 0.888799 1.018122 0.951482 0.882072 1.004203 1.026645 0.968731 0.962727 0.873384 0.895903 0.934928 0.889311 1.043681 1.030129 0.992610 1.021616 0.936443 0.993663 0.892129 1.045631 0.957032 0.995603 1.019280 1.012639 
1.331092 0.999106 0.989927 0.951977 0.910581 0.905234 0.981376 0.979600 0.880699 0.880323 1.034094 1.060259 1.059265 0.978683 1.040348 1.053774 0.884849 0.925193 0.995834 1.029316 1.048330 0.922665 1.026006 1.004849 0.930010 1.003314 0.948782 0.920184 0.974938 1.037288 0.920763 0.953319 1.050917 1.045743 0.987389 1.005525 0.926361 0.921497 0.982235 0.993402 0.941949 0.975392 0.945819 1.045222 0.915272 0.976348 0.917009 0.983577 0.942267 0.926400 1.006779 
1.333757 0.997735 0.970770 1.050604 0.961438 1.037980 1.043337 0.969545 1.018910 0.962268 0.872648 0.877744 0.977063 0.972179 1.044041 0.982439 1.045257 0.913347 0.985710 0.884104 0.921560 1.035847 1.011006 0.983162 1.042700 0.925970 0.880948 0.953350 1.014634 1.053885 1.060815 0.977796 0.942580 0.954084 0.881913 1.028812 0.990536 0.877995 0.998855 0.918404 0.966505 0.879201 0.870004 0.900598 0.948795 1.008892 1.026081 0.991607 0.888032 0.963667 1.051772 
1.336427 1.013871 1.024428 0.958130 1.057770 0.914346 0.883938 1.006054 0.999385 0.894119 1.037109 1.045678 0.935615 0.927635 0.957696 0.868700 0.910283 0.962473 0.887595 0.954260 0.887180 0.915958 0.879363 0.876565 0.942072 0.908961 0.967163 0.947871 0.958130 1.029707 0.959259 1.007964 0.928339 0.874876 0.990835 0.886061 1.056062 0.913593 1.013127 0.996210 0.991945 0.891079 0.963457 0.941319 0.955071 1.056236 0.979255 1.053823 1.009914 0.957020 1.028742 
1.339103 0.968978 1.027002 1.024262 1.016310 0.920402 0.992688 0.961963 0.981214 0.973417 0.908378 1.034683 0.964346 0.919929 1.001894 1.054851 0.971893 1.030360 1.053539 0.927870 1.018549 0.887399 0.994290 1.036777 1.003727 1.060246 1.007375 1.058065 1.000311 0.952989 0.985894 1.017130 0.870869 0.896634 0.876534 1.049370 0.871796 0.959251 0.944391 0.993402 0.938012 0.962667 0.915914 0.959145 0.976659 1.056637 1.057698 0.955961 0.934480 0.970175 0.991375 
1.341784 0.917907 0.877805 0.963229 0.870887 0.974566 1.025108 0.913700 0.959871 1.041560 0.872199 0.985151 0.949488 0.909532 0.974412 0.942030 0.995042 1.033985 0.915302 0.923079 1.004479 0.974615 1.000658 1.040190 0.959832 0.946131 0.960575 1.033985 0.961106 0.929139 1.015488 0.944317 1.039003 1.003166 0.905961 0.885255 0.874004 0.985682 0.971730 1.026642 0.881356 1.049723 1.014900 0.933182 0.912899 0.953425 0.909744 1.045777 0.973505 0.894691 0.945397 
1.344470 0.991963 0.879125 0.888774 1.045975 0.902291 1.053009 0.930513 0.989696 0.895643 0.955811 1.049207 0.935375 0.986956 0.972097 0.941020 1.005799 0.896348 0.891446 1.019085 0.877350 0.886603 0.991404 0.973786 0.997386 0.895585 0.955116 1.031638 1.054996 0.975638 1.049420 0.884991 0.938685 1.031406 0.919706 0.899773 0.929393 0.887635 0.981273 0.961619 0.938193 0.955878 0.989204 0.882502 0.891967 1.030229 1.017985 0.891774 0.985846 0.915750 1.028704 
1.347162 1.053419 0.994519 0.899740 0.969445 0.877675 0.870671 0.957250 0.969348 1.034529 0.922702 0.882162 0.910642 0.918601 1.058783 0.886899 1.059748 0.950207 1.038417 0.938186 1.046666 0.915485 0.878698 0.982961 0.997655 0.919595 0.894646 0.995504 0.908809 1.027274 0.903010 0.875717 0.988441 0.893170 1.003627 0.941100 0.930265 0.891163 0.887285 0.962875 0.981148 0.960309 0.914115 1.022633 0.958070 0.903213 0.874386 0.893671 1.011017 1.007438 0.908741 
1.349859 0.886307 1.000567 0.874576 0.984061 1.002979 1.016244 1.046121 0.996178 0.872493 0.980241 1.000297 1.022167 0.998185 1.055855 0.943794 0.963947 1.003905 1.037371 0.951570 0.875599 1.054379 0.958139 0.984100 1.020498 1.056656 0.879689 0.973314 0.966561 0.906016 0.954695 0.885265 0.925523 0.945290 1.019784 0.940688 0.893051 1.060524 0.886982 0.953007 0.877017 1.027270 0.891700 0.890504 0.875039 1.035191 1.010629 1.009925 0.894305 0.877914 0.899630 
1.352561 1.058695 1.042846 0.960996 1.058580 0.881076 0.889806 1.011592 0.979064 1.017862 0.888513 1.025724 0.896934 0.892304 1.041930 1.029303 1.019704 0.947954 0.947617 0.951417 1.019000 0.975813 0.907189 0.966070 0.902819 0.970459 1.054731 0.894204 0.954987 1.006016 0.881934 0.995743 0.931903 1.035515 0.868506 0.931526 1.045229 1.011013 0.882166 0.883950 1.055416 0.980251 0.931777 1.032708 1.007704 0.970874 1.026544 0.949450 0.990331 0.975620 1.032746 
1.355269 0.881758 0.971762 0.973055 0.951487 0.955509 0.973990 0.876780 0.940529 0.920688 0.936681 0.927942 0.925385 0.953377 1.031306 0.899737 0.971444 0.993359 1.051484 0.995771 0.929012 0.934192 1.051783 0.896979 0.973662 0.883513 1.018824 1.016384 0.917360 0.919309 0.869835 0.946172 0.949201 0.990089 0.965165 1.031219 0.995182 0.875729 1.046768 0.989916 0.911978 0.894075 0.988642 0.873723 1.018351 0.987099 0.981283 0.943577 0.886687 1.059693 1.016673 
1.357982 1.054469 0.957131 0.887754 0.887079 1.044274 0.958028 0.886731 0.946820 1.027087 0.884581 0.977800 0.942094 0.950042 0.942750 0.911047 1.012397 1.049164 0.908375 0.931234 1.047014 0.879951 0.943686 0.942769 0.944718 1.010044 1.026489 0.928639 1.052810 1.025823 0.889075 0.913776 0.870055 0.974685 0.959542 0.893589 0.959533 0.908626 0.987793 0.951527 0.928302 1.037552 0.994795 1.027617 0.990927 1.032990 0.974646 0.990870 0.968377 0.884812 0.926267 
1.360701 0.914012 1.023515 0.921429 0.937785 1.044906 0.958087 1.022579 1.055091 0.891608 0.984204 0.969824 1.044462 0.976932 1.029870 0.909354 1.013841 1.052901 0.901339 1.052525 0.994003 1.044713 0.878983 0.945646 1.020120 0.981301 1.037499 0.978919 0.950950 0.878694 1.029813 0.911215 0.872570 1.008228 0.905303 0.913771 0.883757 0.971310 0.897530 0.896536 0.886217 1.030449 0.899854 0.981793 1.025849 0.894289 0.952165 0.955155 0.983452 0.914099 0.916674 
1.363425 1.053262 0.877061 0.871526 1.020049 0.936380 0.872606 0.870822 0.986219 0.975206 0.907844 1.057621 0.878903 1.034978 0.967375 0.993452 0.936727 1.039886 0.991041 1.045461 0.924267 1.010839 1.023492 0.902328 0.904932 0.974849 1.048383 0.901142 1.049617 0.880678 1.025469 1.000029 0.877997 0.902386 1.016086 0.911441 0.895818 0.963662 1.049279 1.027176 0.944635 1.022798 1.006731 0.994676 0.967992 0.943063 1.032981 0.941578 1.044216 0.913669 1.039578 
1.366155 0.982120 0.943441 0.877936 0.896373 0.906093 0.963528 1.048638 0.872564 1.042717 0.876210 0.921031 0.888215 0.869430 1.024800 0.887318 0.909758 0.948282 1.029901 0.954184 0.904946 0.942429 0.895062 1.017433 0.924492 0.910385 0.912390 0.917260 0.909835 0.870356 0.900317 0.924242 0.965360 1.047442 1.037076 0.910954 0.974878 0.982660 0.892333 1.021974 0.964029 0.872699 0.963663 0.918562 0.874927 0.996382 1.010065 0.899411 1.042505 0.911908 0.932998 
1.368890 0.924158 0.989360 0.896976 1.025712 0.905944 1.012849 0.870527 0.997547 1.039462 0.934167 1.059875 0.943993 0.930281 0.939875 0.875387 0.979756 1.043570 0.940203 0.989408 0.922712 0.965698 0.911546 0.990999 0.936433 1.056298 0.994683 0.872735 0.967289 0.945574 0.933299 0.892386 1.047610 1.032606 0.964811 0.886263 1.020312 1.003621 1.019811 0.945150 1.005338 1.055247 0.949055 0.939885 1.009956 0.971396 0.894980 1.045180 0.906985 1.058660 0.929442 
1.371630 0.939790 1.032120 1.055183 0.875422 1.046997 0.878922 0.876907 0.883512 1.005316 0.949799 0.895863 0.867863 0.959826 0.904743 1.030008 0.894098 0.995279 0.957608 0.991615 0.875586 0.927960 0.961195 0.874564 0.989937 1.054672 1.017484 1.008613 0.899700 0.974173 1.037934 0.868731 1.010252 0.911482 0.939916 0.969362 0.978830 0.869464 0.927979 0.955863 1.031050 1.024349 1.019181 0.960231 0.872877 1.025804 0.906825 0.977085 1.018236 1.053920 0.994883 
1.374376 0.976544 0.879082 0.878899 0.963779 1.058676 0.964695 1.016015 0.894788 1.043116 1.053943 0.896822 0.875968 1.007646 0.910628 0.945885 0.993850 0.904236 1.030254 0.875024 1.010326 0.944700 0.985086 1.053836 1.058994 0.971637 0.979350 0.979398 1.032395 0.998776 1.058522 0.916827 1.021124 1.024103 1.003018 0.903532 1.042961 1.059525 0.914562 0.944401 0.890748 1.005004 0.926401 1.001910 1.058175 0.885021 0.924212 0.893178 0.991276 0.949375 0.924540 
1.377128 1.046513 1.037615 0.968407 0.881286 0.984988 0.950003 0.973208 0.878182 0.992238 0.963673 0.942252 1.034241 0.935456 0.872784 0.891553 1.013707 0.899536 0.926567 0.950408 0.982385 0.994590 0.963529 1.032670 0.964493 0.876910 1.005898 1.015018 0.980689 0.940131 0.908983 0.944788 0.978095 0.905416 0.935176 0.972234 1.032843 0.955903 0.937596 0.966440 0.932997 0.954004 0.986743 1.002042 0.945916 0.974538 0.875059 0.950341 0.939109 0.926037 0.882414 
1.379885 0.956116 0.949050 1.007736 0.964579 1.036578 0.951913 0.946765 0.909324 1.007331 0.964656 0.883615 0.888098 0.897005 0.887972 1.040935 0.963239 0.915648 0.893775 0.989074 1.000815 0.895964 1.015371 1.041022 0.986143 1.021656 0.919099 0.872558 0.920882 0.989585 1.046864 0.929905 1.009577 0.937858 0.996545 0.943594 0.909228 0.898576 0.947835 0.900755 0.994800 0.963422 0.877369 0.886218 1.044705 0.881205 0.924112 0.906028 1.008922 0.984514 0.952192 
1.382647 0.895274 1.003164 0.941407 0.869249 1.038433 1.000301 0.886194 0.989255 0.893414 1.039272 0.973871 0.889520 1.025845 1.022259 0.879495 0.992021 0.912634 0.911275 1.020572 0.964492 1.003280 0.867938 0.933763 0.985052 1.033219 0.963519 0.977572 1.054367 0.947682 0.870434 0.965080 0.990479 0.976531 1.035956 0.950660 0.908933 0.940819 0.891775 1.047639 0.938399 0.874965 1.054839 1.004812 1.055331 1.016890 0.971432 0.890551 1.037874 1.023473 0.888305 
1.385415 0.993388 0.950564 0.945620 0.979489 0.906478 1.001542 1.020924 0.941890 0.898970 0.976906 1.058716 1.058948 0.884464 1.029050 0.887462 0.921370 0.922690 0.963673 0.913302 0.902035 0.982718 0.973533 0.909110 0.875568 0.943201 0.988029 1.026225 0.976154 1.053965 0.976154 0.934362 0.889264 0.988029 0.886749 0.909852 1.039902 0.894604 0.871202 1.045618 0.874094 0.905553 0.973995 0.873988 1.054784 0.947432 0.877631 1.005108 1.002737 1.059796 1.028770 
1.388189 0.967797 0.957003 0.913672 0.979777 1.001529 0.898126 0.957302 0.964173 0.914067 0.979256 0.923387 1.049958 0.908679 1.009914 0.879805 0.952030 0.966775 1.038933 0.896199 1.043115 0.969368 0.934923 1.052059 0.939983 0.923001 0.944416 0.930152 0.931791 0.875979 0.933824 1.009441 1.025093 1.042373 0.915859 0.994349 0.914096 0.905605 0.942806 0.922760 0.882600 0.893963 0.989193 0.925796 0.960116 1.011976 0.963672 0.980075 1.048917 0.981270 0.945582 
1.390968 0.943308 1.043312 1.059627 0.902313 0.897166 0.991031 0.999338 0.968027 0.882692 0.873257 0.972855 0.878981 0.935878 1.020154 0.971593 0.935608 1.045094 1.059376 0.947510 0.995878 0.997488 1.025840 0.994201 1.008695 0.926338 1.028172 1.033752 0.974417 1.054963 0.970841 1.026620 0.957870 0.949746 0.952955 0.867697 0.922213 1.037751 0.909666 1.002788 1.011866 1.032191 0.966167 1.009177 0.884407 1.012598 1.004754 1.019219 1.051031 0.941728 1.048390 
1.393753 0.898606 0.944109 0.964095 1.022048 0.914834 0.965328 0.948397 0.888768 1.047189 1.000481 0.978694 1.034315 1.047719 1.014772 0.873995 0.933104 0.984765 0.869235 0.920635 1.010802 0.944090 0.987472 1.023329 0.988330 0.995904 0.868136 0.869032 0.883853 1.022279 0.928450 0.961541 0.892352 1.042332 1.038131 0.997841 0.999990 1.046013 0.995615 1.010783 0.958313 0.941893 0.909967 1.012777 0.916713 1.024013 0.959026 0.914718 1.046186 0.921174 1.040453 
1.396543 0.927122 0.881073 0.946287 0.990043 0.943897 1.024577 0.958640 0.994128 1.017755 0.876670 0.946480 0.953986 0.889524 0.983914 1.021397 0.874107 0.928731 0.892732 0.967052 0.906386 0.885245 1.005411 0.987508 0.917236 0.895459 1.006327 0.886479 0.928548 0.884908 0.923701 0.909845 0.870667 0.872806 1.006963 1.014700 0.869790 0.906010 0.982218 0.870541 0.922882 1.008620 0.947299 0.881054 1.016338 1.000333 1.029038 0.899641 0.883145 0.918488 0.952791 
1.399339 0.975038 0.968371 0.914290 0.960855 0.946095 0.915976 0.999212 0.988941 0.887996 0.967677 0.982977 1.004367 0.904125 1.027019 0.955238 1.030189 0.912816 1.023357 0.920620 1.050123 0.914376 1.008828 0.884778 0.900512 0.974229 0.919271 1.055066 0.981831 0.956231 1.045489 0.868572 0.955421 1.020987 0.953128 0.969421 1.001640 1.029119 0.940111 0.898720 0.928646 1.045286 1.041837 0.915879 0.930409 1.014406 0.908152 0.868331 1.046934 1.008683 1.015929 
1.402141 1.033314 0.982358 0.918685 0.904051 1.021618 0.900033 0.921229 0.990673 0.987050 0.988881 0.894946 0.972396 1.013987 1.017697 1.034653 0.953263 0.871111 1.028612 0.960392 1.024258 0.886651 0.980133 0.885091 0.948715 1.009469 1.008506 0.951076 0.869801 1.053083 0.972743 0.938937 0.965315 0.929948 0.896796 0.985489 1.055347 0.875244 1.058161 0.988563 1.011945 1.034518 1.053459 1.059172 1.047601 0.953523 0.934023 0.893270 0.978119 1.005461 1.015269 
1.404948 0.937714 0.961219 0.894594 0.928070 0.960266 0.989812 0.985968 0.939313 0.924795 0.890663 1.030697 0.932608 1.012094 0.906347 0.942540 0.908880 1.015158 0.877658 1.039743 1.043827 1.023308 0.956432 0.919776 0.875779 0.989118 0.957279 0.903437 0.889102 0.972924 0.879112 0.991912 0.961287 1.046419 0.907503 0.868130 1.052295 0.912107 1.052989 0.963666 1.057083 0.932492 0.969485 1.038548 0.986132 0.970670 0.952289 0.942916 1.038028 0.881964 0.922011 
1.407760 0.867702 1.011001 0.908295 0.878770 1.012176 0.902564 1.036124 0.885118 0.966025 1.058877 0.972922 0.952982 0.921261 0.892815 0.869012 0.972710 1.032203 1.024179 0.882508 0.988826 0.877797 0.953531 0.959253 0.935845 0.924748 0.905762 0.898383 0.906831 0.899433 0.986071 0.931665 0.930268 0.918352 1.000559 0.894154 0.958666 1.038532 0.869600 0.898325 0.873819 0.919036 0.915953 0.921560 0.984934 0.878501 0.907736 0.991177 0.980301 1.011598 0.891534 
1.410579 0.926368 1.025329 0.888080 0.942010 0.980992 1.038390 1.057327 0.994881 1.040114 0.947732 0.996500 1.028633 0.889746 1.027824 0.878101 0.906323 0.913990 0.926618 1.045258 0.986762 0.897490 0.985943 0.976147 0.967902 1.014608 0.974336 1.033401 0.992213 0.940045 0.981242 1.010149 0.952933 1.027429 0.963933 0.999312 0.972862 0.995026 0.925809 1.030598 1.055266 0.875635 1.034826 0.925549 0.967237 0.920049 0.980192 0.923083 0.912179 1.021900 0.966004 
1.413403 0.954483 1.045578 0.985660 0.990351 0.931040 0.967062 1.027047 1.009835 0.989763 0.987018 0.999819 0.941365 0.890000 1.021644 0.960040 0.870853 1.046194 0.903320 0.983609 0.972407 0.999790 1.024639 1.052474 0.921861 0.892967 1.033269 0.959125 1.037998 0.898514 0.892254 0.970096 0.926041 0.989205 1.036958 0.872606 0.886562 1.013823 0.880677 0.981249 1.025284 1.055922 0.965049 0.913270 0.953799 1.029667 0.935981 0.874041 1.007630 1.032026 0.908637 
1.416232 0.997695 0.939169 1.027079 0.956254 1.048469 1.014848 0.953991 0.932793 1.013297 0.874325 1.007114 0.950350 1.030854 0.907156 0.896755 0.988662 0.931609 0.958238 0.885843 0.975284 0.931503 0.953548 0.902331 1.032703 0.902129 0.985522 0.985445 1.048527 0.874883 0.881076 1.015946 0.919310 0.938071 0.962042 1.030536 1.016042 0.934248 1.018585 1.058456 0.982604 0.868556 0.992755 0.940758 1.031249 1.021609 0.955801 0.913021 0.896764 0.912222 1.029169 
1.419068 0.898250 0.934450 0.876891 1.034449 0.993020 1.055751 0.965218 0.952044 0.976582 0.951572 1.041248 0.944042 1.028748 1.010056 0.991508 0.925629 0.994292 1.043280 0.903730 1.039399 0.907409 0.971054 0.897644 0.948808 0.914862 1.022286 0.960971 0.945111 0.967953 0.980222 0.962117 1.026562 0.955733 0.977015 0.966355 0.901727 1.040035 0.898809 0.887465 0.960134 0.921863 1.036009 0.993117 0.890277 0.903075 0.944513 1.045639 0.967212 0.923934 0.991797 
1.421909 0.942529 1.044149 0.882258 1.022203 1.012381 0.982222 1.007277 0.983416 1.015077 0.998245 0.983762 1.008106 0.948779 0.953622 0.995828 0.912331 0.947103 0.957975 0.912168 0.990811 1.046893 0.878455 0.903491 0.995038 0.933121 0.938870 0.881315 0.970406 1.059142 0.982588 0.916424 0.985515 0.995318 1.002001 0.925735 0.916732 1.058564 0.867997 0.951677 0.991437 0.921421 0.866967 1.021539 0.883173 0.867371 0.889490 1.058737 0.955885 0.963329 0.875701 
1.424755 0.941007 0.904562 0.989729 0.946804 0.943299 0.981814 0.890312 1.045084 0.925206 0.913950 1.015996 0.889050 0.925216 0.883331 0.889946 0.934883 0.900355 0.985944 0.944916 0.968064 0.950193 0.886297 0.877486 0.974852 0.900701 0.967149 1.017662 1.023092 0.959023 1.033876 1.007311 0.921499 1.001803 0.969874 1.018239 1.019144 1.024623 0.901529 0.990297 1.051776 0.962354 1.039885 1.031036 0.946390 1.016554 0.987649 1.035947 0.998260 1.013502 0.994832 
1.427608 0.983264 0.979451 1.007132 0.879945 0.906153 1.019302 1.046029 1.043093 0.956565 0.990966 0.964942 0.867987 0.876980 0.923031 0.908002 0.895033 1.002539 0.933092 0.993913 0.982369 1.013178 0.910226 0.876277 0.883084 0.992208 0.957278 0.933400 1.037393 1.028333 0.970016 1.037643 1.003984 0.897411 1.014276 0.982956 0.907106 0.964249 1.037528 0.888418 1.008663 0.945830 0.989387 1.057525 0.934479 0.987702 0.985555 1.029816 0.879300 0.985777 0.875825 
1.430466 0.873104 1.054666 0.938262 1.006655 0.889297 1.009533 0.876522 0.911719 1.042083 0.892744 1.007271 0.918025 0.874356 1.056938 0.911382 1.049275 1.010660 1.016628 0.869811 0.999569 0.908138 1.001042 1.044317 0.966845 0.995910 0.868502 0.887324 0.963880 0.973411 1.006308 0.968646 0.898751 1.001071 1.053029 0.956891 0.977436 0.885013 1.016301 0.887795 0.904171 1.008561 1.023185 1.035431 0.906549 1.028701 0.881865 0.925140 0.916177 1.010409 1.035517 
1.433329 0.968797 0.873589 1.056707 1.047524 0.952451 0.983978 0.978876 0.953144 0.898339 0.968036 1.029608 0.966939 0.975208 0.916495 0.908313 0.968999 0.981889 0.962934 1.050277 0.953288 1.032891 0.932302 1.027539 0.946993 0.987521 0.993229 0.987646 0.870759 0.960720 0.875746 1.014495 0.884458 0.869681 0.912163 0.933939 0.924033 0.890494 0.956099 0.927739 0.971608 0.897232 0.928654 0.992267 0.879038 1.051182 1.029329 0.868497 0.947907 0.995405 1.034970 
1.436199 1.001079 0.918749 1.013246 0.995323 0.883700 1.010060 0.874055 1.013824 0.996420 0.909989 0.939791 1.021400 1.042269 0.953325 0.983204 1.026155 0.980980 0.909123 0.884317 1.025327 1.006162 1.035550 1.027512 1.034818 1.023286 1.004314 0.881332 0.978564 0.909103 1.056082 0.897697 0.904213 0.974098 1.008559 1.055033 0.931667 0.999193 1.056005 0.972808 1.017203 0.911779 1.048400 0.886993 0.976880 0.961545 0.970709 1.014257 0.940936 1.031045 0.942775 
1.439074 0.870498 1.036215 0.873972 1.039719 0.901972 1.030893 1.055254 1.057978 1.034521 0.948655 1.007561 0.946518 0.898238 1.037563 0.879449 1.043540 0.897525 0.938972 0.988493 0.993152 1.015338 1.039748 0.949251 1.001199 0.905235 1.054455 0.948914 1.050288 0.918220 1.055639 0.939020 0.962140 0.975307 0.896428 1.055707 0.997185 0.870652 0.873347 0.903349 0.898286 0.927652 0.929731 1.006868 0.888872 0.974248 1.039700 1.006031 0.881172 0.924880 1.006984 
1.441955 0.982194 1.012637 1.004494 0.937979 1.039451 0.896902 0.987315 0.868500 0.986410 1.036246 0.932387 1.023869 0.903388 0.922435 0.975486 0.879385 0.949962 0.953186 0.984918 1.049653 0.906093 0.922859 0.899423 1.052097 1.038479 0.986699 0.942868 0.919702 1.011588 0.913080 0.899654 0.965168 0.991203 1.008796 0.903976 1.050615 0.897893 0.977459 1.049066 1.015158 0.922946 0.892022 1.033455 0.872061 0.977170 0.949529 0.943600 0.966237 0.993840 1.026294 
1.444842 1.030184 1.043234 1.032676 1.049903 0.866848 0.907124 0.892496 0.899704 0.962394 0.926275 1.049095 0.938372 0.967177 0.870967 0.869206 0.977474 0.968986 0.949151 0.982969 1.011177 1.053628 0.918297 0.909357 0.918595 0.972258 1.005508 0.977397 1.006018 0.873835 0.920145 0.943117 0.906007 0.923609 0.907143 0.923600 1.058545 0.882776 0.982758 0.899203 0.920424 0.924023 0.982151 0.889329 0.942588 0.969226 0.920183 0.944099 1.040828 1.047536 1.000648 
1.447735 0.952026 0.998689 0.927093 0.916652 0.885829 0.928084 1.016790 1.051953 1.057852 0.907741 0.952277 0.929922 1.042542 1.006378 0.956328 0.996370 0.925159 0.972042 0.979933 0.926188 0.998968 0.893816 1.026529 0.996100 1.053897 0.874214 0.866919 0.976161 0.964498 1.024392 1.017743 1.002298 0.958349 0.969261 0.908674 1.012700 0.973544 0.938429 0.931625 0.952074 0.932876 0.997120 0.963526 1.046179 1.036084 0.930981 0.936110 0.996177 1.006484 0.898666 
1.450633 0.974444 1.057322 1.007863 0.932894 0.950859 0.901371 1.025780 1.022133 0.900765 0.883377 0.928988 0.877931 0.877402 1.057264 0.908049 0.983633 0.964668 0.883349 1.005178 0.948973 0.891826 0.921213 0.933549 0.932125 0.952466 0.974078 0.975791 0.944124 0.867423 0.913409 0.874602 0.974993 1.025356 0.999741 0.947184 0.921550 1.029022 0.965736 1.051067 0.934819 0.920607 1.030312 0.967237 1.007507 0.895261 0.921540 1.052674 0.985260 1.039251 1.004870 
1.453537 0.951511 0.925956 1.042494 0.885660 0.940591 1.038174 0.880214 0.939984 0.944189 0.934385 0.945257 0.994261 0.968513 1.027350 0.888412 1.019046 1.048998 0.953974 0.876423 0.891298 0.935337 0.981031 1.058380 1.010685 1.014457 1.049701 1.026455 1.047661 0.911927 0.988112 1.034960 1.038876 0.910128 0.883322 1.002179 1.008443 0.997109 1.042754 1.052770 1.016160 0.928631 0.885064 0.939715 0.949423 0.904788 0.869409 0.975354 1.058206 0.934606 0.908762 
1.456447 1.008032 0.963111 0.991792 0.917364 0.959475 0.915968 1.055069 0.988742 1.036452 0.973743 0.951268 1.005723 0.912216 0.921424 0.999469 0.951210 0.943687 0.887423 0.944408 0.980756 0.939780 0.937250 0.992581 0.907723 1.049306 1.000604 0.871635 0.918566 1.041879 0.932873 0.885403 0.989040 0.930131 0.873395 0.926879 1.008003 0.952201 0.897448 1.008590 0.896649 0.927254 0.885528 1.035231 1.031142 0.946775 0.993677 0.920442 0.878408 1.004260 0.959965 
1.459363 1.046102 1.028670 1.038031 0.940336 0.937075 0.948110 1.034692 0.881018 0.881210 1.000839 0.956826 0.877843 0.969072 0.901519 0.913121 1.045496 0.899277 1.008612 0.936123 0.956576 0.951698 1.014249 0.975932 0.897218 0.946340 0.966638 0.959500 0.975797 0.973411 0.890590 0.875380 0.960337 0.912139 0.914900 1.048363 1.032181 1.030498 0.868992 0.946330 0.940923 0.920038 1.024553 0.902673 1.012393 1.052759 0.960318 0.969111 0.942770 0.875736 0.974873 
1.462285 0.903299 0.937112 0.896834 1.017127 0.938545 0.942326 1.028007 1.002602 0.962411 0.927608 1.009913 1.002294 0.915535 0.913351 1.002025 0.988086 0.892833 0.959352 0.883540 1.033413 1.011971 0.905540 0.894862 1.044726 0.961343 1.004276 0.981083 1.055154 1.042514 0.985893 0.891351 0.999341 0.873584 1.053951 0.881116 0.990693 0.995887 0.896883 0.972464 0.882328 0.908820 0.979236 0.916814 0.982660 0.921884 0.961401 1.000563 1.024669 1.015896 0.965278 
1.465212 1.029691 0.940111 0.899731 0.930780 0.919767 0.997949 0.967784 1.034837 1.003951 0.876963 1.025507 1.015138 1.015475 0.962148 1.023112 0.904357 0.975316 0.946026 0.870191 0.938447 0.909657 0.876136 0.964648 1.004163 0.901731 0.981751 1.054296 1.031163 0.957386 0.973921 0.962196 0.942448 0.967621 0.976384 0.874452 0.980231 0.883475 1.002845 0.950355 0.997468 1.013224 1.039964 1.012512 0.952433 1.053229 1.000864 1.038560 0.949528 0.905714 1.010290 
1.468145 0.977629 0.917371 0.985275 0.880341 0.913120 1.032058 0.956892 0.922478 1.056248 0.940897 0.972627 0.898135 1.034020 0.957459 0.893518 0.948351 0.947043 0.877946 1.057142 0.932731 1.015601 0.969117 0.956411 1.015322 0.907503 1.017833 1.000058 1.028769 0.938358 0.912697 0.937386 0.909436 0.982063 1.043379 0.967395 0.881139 0.904617 0.948880 0.979235 0.875282 1.015467 1.034097 0.921074 0.996528 0.909542 1.016525 1.043061 0.891219 0.992220 0.866712 
1.471085 0.930796 0.915677 1.006149 1.018632 0.952301 0.918034 1.046417 0.931489 0.988039 0.942202 0.923448 1.024028 0.916735 0.875198 1.049543 0.919736 0.973440 1.002802 1.036059 0.937586 0.990636 0.905762 0.996551 0.969420 0.969891 0.907483 0.934104 1.048995 0.965698 1.024374 0.988501 0.965236 1.017949 0.872851 0.963880 1.031799 0.912234 0.956686 0.995396 0.988655 0.916062 1.009361 0.897029 0.977489 0.878362 0.908310 0.866753 1.002061 1.014718 0.985817 
1.474030 0.962770 0.866266 1.013315 0.885797 0.958500 0.974954 0.964145 0.952316 1.035184 1.021759 0.867208 1.013633 1.032222 0.930833 1.042848 0.957961 1.030212 0.885268 0.915744 0.972742 0.867901 0.981782 1.041781 1.047820 0.977118 0.945277 1.020134 0.947046 0.986706 0.889827 0.872180 0.964001 0.895376 1.031212 0.916561 0.959731 0.946152 1.006372 0.971348 1.003872 0.894462 0.953692 1.018806 0.946787 0.940449 1.010805 0.983330 0.891952 0.940863 0.978676 
1.476981 0.921041 1.042357 0.874692 0.992277 0.890212 0.870163 1.046396 1.054617 0.946033 1.052310 0.871730 0.887760 0.918435 0.907117 0.941485 0.876038 1.046001 1.048905 0.929109 0.951303 0.924792 0.879741 0.948120 0.930975 0.998566 0.937908 0.870125 0.900473 0.982497 1.014557 0.922359 0.874250 0.999893 0.934956 0.901521 0.963323 0.942543 0.867374 0.877712 0.926051 0.885202 0.998845 1.014922 0.896492 0.897049 0.955813 0.962929 0.879808 0.913300 0.944533 
1.479938 1.042173 0.898752 1.005472 0.896771 0.981866 1.041260 1.021366 0.875223 1.038923 0.983693 0.871992 1.035433 1.020712 0.870944 0.996808 0.987655 0.958270 1.001876 0.959289 0.909098 0.927963 0.907175 0.966376 0.917934 1.028548 0.875444 0.907626 0.999078 0.960376 0.935107 0.990674 0.898819 0.907636 0.958088 0.964030 0.929790 0.925540 0.998712 0.938020 0.940328 0.923809 0.915434 1.038356 0.994308 0.866579 0.888684 1.018106 1.028587 0.932184 1.009712 
1.482901 0.993821 0.978524 0.917394 1.040038 1.041528 0.880282 0.888349 0.973553 0.865639 0.997916 0.978197 1.023549 1.055508 0.885493 0.892810 0.866908 0.990686 0.887031 1.004560 0.959218 0.944353 0.944969 1.040740 0.976072 0.948719 0.945940 1.021674 0.999157 0.948844 0.950670 1.001820 0.988811 0.913318 1.009156 1.046633 0.935412 0.931989 0.977678 0.922019 0.937960 0.968717 1.031865 1.007242 1.031683 0.940104 0.945603 0.873927 0.913741 0.994436 0.994734 
1.485869 0.980613 1.055957 0.953397 0.958098 1.002302 0.870467 0.945100 0.988737 0.903741 0.905000 0.986401 1.009916 0.940495 0.866843 0.902837 0.882725 0.950637 0.917623 0.872006 0.990179 0.978354 1.017435 0.911423 1.016464 1.026529 0.919988 0.889157 0.961472 1.035710 0.878409 0.964693 0.913278 1.005254 0.881908 0.891964 0.965683 1.016819 0.981931 0.880841 0.981392 1.026097 0.886253 1.028510 0.888570 0.873159 0.924776 0.995082 0.931285 1.000033 0.873198 
1.488844 0.957314 1.035315 0.895781 1.025837 0.868143 0.897473 0.960631 0.996546 0.867230 0.891503 1.023136 1.015608 0.900876 0.873757 0.892205 0.993604 1.039391 0.965236 1.012436 0.934954 0.974878 0.891830 0.983751 0.986788 0.978656 0.963025 0.902654 0.956776 1.049043 0.956334 0.991883 0.986692 0.904423 1.043660 0.909354 0.871498 0.894666 0.879015 1.005082 1.037248 0.944837 0.897261 0.930253 0.900712 1.049081 0.929398 1.019069 1.051235 0.880919 0.965659 
1.491825 1.002959 0.901058 1.004439 0.884428 1.003219 0.948726 0.977947 0.904393 1.020905 0.926963 1.041543 0.971911 1.009592 0.879074 0.867539 0.988463 1.030258 1.047993 0.905172 0.923560 0.963673 0.901058 0.866213 0.900808 0.934076 0.894569 0.912987 1.037410 0.941949 0.899385 0.881026 0.894339 0.975833 1.038573 1.008044 0.930779 0.939921 0.975842 0.886533 0.890023 0.979072 1.025327 1.006410 1.019300 1.026144 1.012177 0.899856 0.867837 0.975785 0.950100 
1.494811 0.894454 0.993233 1.016455 1.018791 0.902874 0.992781 0.907084 0.904162 0.996943 0.928383 0.957237 0.918647 0.892791 0.941647 0.977979 0.960054 0.941743 0.963793 1.044137 0.974116 0.941830 0.949933 0.963860 0.868493 0.991638 1.009842 0.925288 1.019050 0.948904 0.926038 0.932612 1.042897 0.991782 0.957862 0.892868 0.993839 0.905094 1.010775 1.012841 0.978556 0.898943 1.024048 1.042935 1.007218 0.976374 1.009650 0.914100 0.945223 1.050480 0.927874 
1.497804 0.993600 0.986575 0.936819 0.880921 1.048594 0.968554 0.972725 1.050199 1.001635 0.926314 0.972158 0.908985 0.990611 0.935118 0.894050 0.906660 1.011803 0.965411 0.871253 1.056341 1.021232 0.978002 0.919154 1.055293 1.036090 1.001520 0.969563 1.032102 0.888985 0.918500 1.056216 1.049632 0.991255 1.020261 0.936281 0.998569 0.873415 0.917212 0.879691 1.043856 1.032342 0.945940 0.984518 1.018214 0.868129 1.005643 0.950543 0.971860 0.868562 0.989967 
1.500803 0.905611 0.866708 1.025345 0.994928 0.960370 0.963157 1.011266 0.875425 1.037040 1.007402 1.014158 0.940842 1.032158 1.039433 0.914279 0.871120 0.920555 0.950885 0.890715 1.042941 1.029736 1.019626 0.975016 1.001377 0.889023 1.037319 0.922448 0.969990 1.050475 1.013265 0.867295 0.979984 0.943562 0.978697 0.947723 1.036300 0.911098 1.034397 1.049658 0.885554 1.023326 1.036185 0.872484 0.962724 0.922486 0.968529 0.955718 0.912818 0.937997 0.892310 
1.503807 0.981697 0.979141 0.978344 0.985359 1.002483 0.900363 0.874532 1.046629 0.962920 0.891637 0.897499 0.992806 0.915699 0.903687 0.914306 0.963853 0.928278 1.035732 1.003963 0.922791 0.882066 0.914959 0.956655 0.923204 1.017483 0.983466 1.052923 0.997399 0.980294 0.986944 0.878981 0.909530 0.957203 0.935187 0.934188 1.013303 1.051539 0.867911 0.934563 0.979977 0.895193 0.929604 0.896836 0.937311 0.946411 0.921965 0.921081 0.929037 0.866412 0.969368 
1.506818 0.931811 0.902149 0.940113 0.969996 0.881019 0.923884 0.903090 0.923643 0.955410 0.969391 0.955525 1.027918 0.961906 1.010949 0.923759 0.871641 0.919829 1.056456 0.890080 1.007932 0.929159 0.872169 0.954420 1.028418 0.878953 0.963337 0.931321 1.021028 0.932628 0.968315 1.048385 0.945388 0.905742 0.922894 0.943034 0.955083 0.976290 0.876282 0.878549 1.002752 1.033885 0.914986 0.865924 1.025650 0.865991 0.902053 1.032223 1.037315 0.913708 0.995335 
1.509834 0.936871 0.969855 0.878848 1.005635 0.894000 0.959373 0.952897 0.960362 0.954261 0.935429 0.995903 1.053532 1.001427 1.025793 1.038581 0.929703 1.047632 0.934661 0.963197 0.866415 0.877945 0.931327 1.005655 0.926648 0.972613 1.000140 1.016281 0.891569 0.959084 0.969865 0.962284 0.982826 0.875754 0.932115 1.046921 0.914580 0.891646 0.909766 0.877964 1.014312 0.885948 1.012688 0.998410 0.986025 0.958556 0.889522 0.977599 1.048631 1.030626 1.052657 
1.512857 0.865023 0.963853 1.029443 0.948174 0.955495 1.051213 1.014638 0.970732 0.918632 1.022737 1.049897 0.977304 1.033180 0.990254 0.886582 1.044958 1.008345 0.934455 0.892750 1.046457 0.905287 0.926529 1.028943 0.894681 0.927163 0.898889 0.910908 0.908535 0.979965 0.945984 0.964190 0.871508 0.893201 0.877858 0.992925 0.870884 1.050617 0.904807 1.019182 0.912099 0.949644 0.965458 1.051165 0.953593 0.982674 0.980301 0.956110 1.017856 0.962672 1.013927 
1.515886 1.041593 0.975586 0.870615 1.049816 0.957363 0.882249 0.926564 0.909387 1.049422 1.016424 0.912231 0.893709 1.020180 1.027433 0.982599 0.975327 0.953318 1.018902 0.968026 0.916804 1.048106 0.927381 1.000823 0.979813 0.948534 0.871307 0.925440 0.984799 0.868252 0.978603 0.996404 0.999958 1.040440 0.869338 0.901981 0.950676 0.941598 0.946690 1.037520 0.995155 0.937054 0.931281 0.873401 0.948640 1.015415 0.866235 1.044562 1.012053 0.903691 0.930916 
1.518921 1.053137 0.890173 1.018940 1.018796 0.969085 0.955205 0.975387 0.979921 0.887493 0.867244 0.937482 0.898377 1.047373 0.925552 0.887609 0.957943 1.026720 1.000862 0.897945 1.017537 1.024060 1.010467 1.050908 0.978701 0.941401 0.898329 0.926387 0.905466 0.963917 0.880779 0.976405 0.963360 0.906369 0.887186 0.970718 0.990602 1.024684 0.888041 0.935350 0.963764 1.000612 0.978653 1.032359 0.897214 0.887109 1.008076 0.983907 0.869012 0.957251 0.869569 
1.521962 0.871452 0.995041 0.908729 0.895715 0.978059 1.037342 0.868081 1.051404 0.937276 0.892353 1.033769 1.028524 0.884457 0.987952 0.931196 0.878627 0.995608 0.891959 0.931628 1.022646 0.982401 0.904215 1.014040 0.994628 0.899739 0.900719 0.931513 1.041261 0.930072 0.928929 0.873815 0.939264 0.870924 0.907423 0.926547 1.017142 0.876773 1.054103 0.883871 0.949513 0.934827 0.965236 0.871020 0.993370 0.952202 0.995444 1.050174 0.910862 0.913955 0.990248 
1.525009 0.951418 1.018274 0.903925 0.881825 0.886637 0.999354 0.882209 1.031461 0.924689 0.925506 0.882766 1.029550 0.972145 0.920819 0.867841 0.885369 0.911964 0.922884 0.959159 1.039020 1.021876 0.992919 0.969263 0.867899 0.877061 0.997654 1.046194 1.024661 0.962156 1.023442 0.987569 1.053494 1.043476 0.914797 1.004895 1.043707 1.001169 0.879616 0.906383 0.907795 0.967602 0.993188 1.034525 0.961032 1.043178 1.028599 1.046425 0.936791 0.875832 0.942534 
1.528062 1.030978 0.942260 0.973193 0.990912 0.986187 0.906295 0.982864 0.934760 1.017082 0.910597 1.046287 0.896528 0.874238 1.012127 1.039737 0.925089 0.948781 0.886972 0.915677 0.983844 1.006989 0.986975 1.019387 0.954486 0.905690 1.035790 0.941146 1.017226 1.006364 0.913536 1.007469 1.000929 1.049417 0.872528 1.002417 1.055554 0.964925 0.884984 1.041360 0.957722 0.889383 0.967998 0.896384 1.043031 1.017639 0.955628 0.939187 0.978975 0.965011 0.945631 
1.531121 0.911199 0.972293 0.951934 0.912217 1.049193 1.045015 0.864356 1.050354 0.912851 1.010070 0.982424 0.916289 0.951877 1.002292 0.979860 0.898946 1.026559 0.964284 1.053360 0.956928 0.938827 0.885012 0.904525 0.972677 0.974136 0.931922 1.013758 0.876216 1.017426 0.925575 0.981924 1.034692 0.979504 0.937309 0.923260 0.991181 0.916673 0.868850 0.920658 1.016965 0.995848 1.028325 1.046821 1.015688 0.903382 1.011905 0.997308 0.925517 1.007958 0.974079 
1.534186 0.874871 1.007803 1.041689 0.988964 0.867218 1.029744 1.002829 0.877195 1.044406 0.938610 0.948587 1.030282 1.009013 0.976702 0.976663 0.934039 0.995311 1.045175 0.921048 0.873421 0.905108 0.892885 1.002186 0.896841 1.048727 0.925580 0.966111 0.921470 0.950661 0.877915 1.020708 0.959927 1.011615 0.900528 1.042342 0.879067 1.032548 0.990404 0.896553 0.899875 0.867660 1.054441 1.044819 1.002387 0.997318 0.955164 0.967071 0.880047 1.038693 0.909976 
1.537258 1.002368 0.926689 0.982800 0.981974 0.986660 0.982694 1.008925 1.003750 0.920832 1.006103 1.036529 1.004105 0.974831 1.052439 1.042549 0.879633 1.051172 0.969579 1.032017 0.936281 1.001763 0.882475 0.905950 1.042319 1.011345 0.982550 1.051920 1.000236 1.049539 0.967198 0.927726 1.040476 0.914467 0.913228 0.903195 0.898922 1.017019 1.036856 0.882072 1.047379 0.946919 0.927198 0.919315 0.927016 0.928206 1.045046 1.052468 0.996722 0.989444 0.923300 
1.540335 0.996741 0.948065 1.012582 0.998181 0.912351 0.914607 1.050236 0.887236 0.911938 1.051397 0.876176 1.015491 0.935690 0.985729 0.913369 0.872422 0.928970 0.913474 0.974678 1.016681 0.914895 0.912476 0.872364 0.910152 0.969273 0.939828 1.014358 0.985834 0.959077 0.927002 0.940990 1.014060 0.879305 1.040030 0.965548 0.945204 0.867381 0.940826 1.021558 0.910508 0.905957 0.966796 0.951781 1.038830 0.880755 0.884394 0.910642 0.898795 0.955775 1.042085 
1.543419 1.018561 1.006426 1.026673 1.055453 0.987390 0.908488 1.005706 1.032740 0.922542 0.991431 1.011198 1.041937 1.055856 0.975265 1.018369 1.051172 0.901490 0.905944 0.867660 0.955989 0.966376 0.947752 0.913038 0.962584 0.978452 0.876885 0.919115 0.999188 0.951841 0.924990 0.872748 0.912146 1.014058 1.033729 0.966798 0.934274 1.038644 0.897650 0.924683 0.968305 0.921928 1.026106 0.953550 0.951304 1.026260 1.010334 0.996788 0.998804 1.054992 0.892005 
1.546509 0.931216 1.022052 1.002422 1.037123 0.868907 0.962288 0.866642 0.921098 1.034397 0.917873 0.959140 0.939884 0.884928 1.021217 0.872718 0.875886 0.885274 0.900892 0.885955 0.997066 0.914475 0.997075 0.941448 1.030193 1.002998 0.973644 1.055534 0.989290 0.903167 0.896850 0.904127 0.864482 0.958324 0.966070 1.038899 1.040867 0.955645 1.021006 0.876251 1.040713 1.044956 0.981765 1.028407 1.045791 1.002461 1.048258 1.005091 0.996298 0.865711 0.965792 
1.549605 0.982053 1.044836 0.945973 1.049309 1.005502 1.000069 1.046746 1.045307 0.925624 0.966772 0.961148 0.998495 0.981688 1.040911 1.046430 0.957347 1.006366 0.934742 0.896521 0.939062 0.988398 1.019180 1.034278 0.987390 0.995769 0.917744 1.055567 0.881903 0.942450 0.993619 0.960236 0.944706 0.943199 0.891022 0.869905 0.930509 0.953287 0.972090 1.007422 0.976697 0.966964 1.021886 0.964238 1.047188 0.996959 1.047399 0.964862 0.911073 0.937334 0.943717 
1.552707 1.041923 1.012401 1.006268 0.973300 0.866276 0.990374 1.017689 1.047653 0.973386 0.933940 0.945496 1.053681 1.002371 1.046358 0.873350 1.038209 0.970363 1.048181 0.973300 0.890050 0.895569 0.903640 1.022671 0.993676 0.866584 0.977254 1.012363 0.916703 0.902709 0.985192 0.882084 1.006220 0.868062 0.890491 0.956715 0.908055 1.010721 0.900607 1.004780 0.886748 0.975795 1.027968 1.025799 0.905349 0.864299 0.948125 0.907633 0.919083 0.872678 1.000586 
1.555816 0.968445 0.936765 1.033186 0.995940 0.977024 0.882216 1.028301 0.865460 0.974337 0.979356 0.910777 0.883925 0.970086 0.912226 1.044174 1.033435 0.947783 0.994049 0.903483 0.972149 0.903886 1.036525 1.005969 1.016554 0.941880 0.955364 1.014097 0.986065 0.923051 1.052197 0.929443 0.997543 1.001612 0.997351 0.897735 0.973310 0.929001 0.895575 1.018205 0.900767 0.895719 0.902802 0.922859 0.970230 0.866266 0.987188 0.983109 0.962648 1.051007 0.872907 
1.558930 0.953504 0.962611 1.015419 0.957765 0.867273 0.939849 0.992129 0.865642 0.907117 1.013490 0.964137 0.955414 0.974654 0.980662 1.011293 0.995689 0.959262 1.050378 0.900793 1.047125 0.875795 1.029353 0.940818 0.969069 1.031483 1.033306 1.051539 1.046770 0.877474 0.945127 0.864346 0.864826 0.888433 1.036943 0.878434 1.044553 0.970797 0.952468 0.935425 0.915993 0.957698 1.003568 0.918546 0.941538 0.991889 0.990066 0.980863 0.994490 0.977044 0.931529 
1.562051 0.961490 0.907563 0.969176 0.987743 0.949160 0.999958 0.916574 0.947912 1.007106 1.044509 0.895800 0.929643 1.013910 0.945801 0.936666 0.964272 1.051360 0.868299 1.007922 0.956778 1.044979 1.042370 0.921074 0.986563 0.943853 0.972659 0.954312 0.887317 1.010753 1.031911 0.989163 0.893477 1.019724 0.911392 0.866092 0.959014 1.049374 1.019149 0.961662 0.896174 0.968830 1.003882 0.924653 0.879506 0.907899 0.942222 0.928213 0.944400 0.998758 1.037130 
1.565179 0.877087 0.986533 1.016986 0.992203 0.871416 0.934348 1.052285 0.966720 0.904383 0.899385 1.004005 0.885607 0.864700 0.957317 1.035562 0.895326 1.055183 0.938828 0.917164 0.887564 1.028443 0.920176 0.980210 0.928015 1.045732 0.996953 0.926029 1.012621 1.022724 1.018474 0.895662 0.940536 0.961491 1.004379 0.995600 0.982724 1.011047 0.986264 0.955590 1.023348 0.981582 0.889838 0.989728 0.889752 0.914525 0.873393 0.984058 0.942398 1.007651 1.028366 
1.568312 0.894124 0.998841 1.006449 0.977792 0.995550 1.048816 0.934111 0.987741 0.884290 0.977255 0.965608 0.946785 0.984556 0.889413 1.031796 0.931501 0.967162 0.877958 0.950699 0.961981 0.877987 0.988921 0.960264 0.958834 0.986398 0.956465 1.013673 0.971690 0.998179 1.004866 0.870801 0.962893 0.918022 1.010124 0.964859 0.982128 1.051032 0.936586 1.040795 0.897625 0.986359 0.935128 0.915086 0.866215 0.910232 0.942899 0.906289 0.864450 1.051991 1.044211 
1.571452 1.016740 0.891981 0.978175 0.922171 0.973647 1.004432 0.940705 0.944542 0.895396 1.038814 0.901862 0.987394 0.874665 0.987155 1.048004 0.974626 0.883194 0.894945 0.879328 1.042219 0.947765 0.864516 1.039044 1.051716 0.920262 1.044723 0.958759 0.957752 0.935419 0.988555 0.889535 0.937750 0.961742 0.980535 0.937577 0.864564 0.969868 0.864660 0.973676 0.992124 0.988315 0.980554 0.881687 0.945981 0.939218 1.032156 0.869082 0.994206 0.890091 0.959622 
1.574598 1.053254 1.019595 0.964650 1.023288 0.987422 0.917733 1.015796 0.976314 0.921148 1.017206 1.046060 1.055048 1.019460 0.962645 1.010271 1.052804 0.991441 0.918616 1.010635 0.930980 0.934472 0.997360 0.888879 1.015921 1.052103 1.042453 0.967959 0.989599 0.925397 0.931642 1.020458 0.973676 1.039115 0.904774 0.937618 1.046751 0.878970 0.962885 0.871670 0.941714 0.883479 0.939565 1.005897 1.053859 0.951201 0.896448 0.944342 0.913138 0.882203 0.980256 
1.577750 0.865971 0.919703 0.902017 0.995717 0.979268 0.907349 0.992562 0.903657 0.920097 0.953159 0.921842 0.948267 0.982231 0.945025 0.867141 0.932873 0.935865 0.899417 0.933237 0.863592 0.956631 0.876311 0.943203 0.912951 0.913220 0.880522 0.977579 0.948833 0.925132 0.897940 1.006776 0.894027 0.965695 0.997233 0.989377 1.051828 0.961149 1.048462 0.905287 1.005577 0.933132 0.909220 0.864619 1.031993 0.984639 1.022775 0.914677 0.912567 1.024415 1.016924 
1.580909 0.975449 0.925884 0.909752 1.050268 0.918317 1.009401 1.020153 0.911373 0.933585 0.886398 1.022512 0.939656 0.949535 1.024200 0.893428 0.991831 1.003858 0.946993 0.921549 0.974778 0.904247 1.016144 0.893035 1.046182 0.889112 0.942956 1.018081 0.897389 0.913425 1.037138 0.988531 0.985453 0.909359 1.032611 0.964017 1.000242 0.964708 0.980868 0.989011 0.915928 0.956718 1.036965 0.888220 0.969024 0.946897 0.935158 0.998400 0.903719 0.868204 0.967326 
1.584074 0.988789 0.997276 1.030630 1.027197 1.025826 0.985422 0.954648 0.951003 0.958656 0.887095 1.011575 1.048736 0.898699 0.970970 1.036988 1.024540 0.973195 1.053905 1.001169 1.036049 0.887565 1.023706 1.042647 0.945182 0.973243 0.948002 1.040796 0.888927 0.952471 1.022354 0.990486 0.938536 0.921888 0.890797 0.981462 0.896685 0.908174 1.012140 1.011028 0.957016 0.962732 1.007029 0.878761 0.932926 0.942622 0.960296 0.941509 0.906726 0.933377 0.924132 
1.587245 1.003276 0.955348 1.040799 1.050427 0.960690 0.990551 0.948770 0.978305 0.883495 1.014630 0.941511 0.898464 0.934329 0.958734 0.905033 0.899586 0.908591 0.925526 0.972974 0.957372 0.898608 0.947639 0.979753 0.984021 0.981796 0.945376 0.868987 0.964382 1.037242 0.967594 0.866302 0.958657 0.919810 1.013920 0.939929 0.960977 0.879430 0.966875 0.962119 1.030193 0.890477 0.912714 1.041048 1.029445 0.988930 1.013124 0.984797 0.915064 0.942777 0.945347 
1.590423 1.004548 0.897434 0.868793 1.011615 0.991508 0.980490 0.870059 0.950181 0.908835 0.985054 0.922460 1.028587 1.012660 0.908585 1.041550 0.930275 0.888344 0.889169 0.943891 0.927254 1.016304 0.944476 0.991392 1.049365 1.050861 0.895392 0.921827 1.050803 1.032537 0.905949 0.899591 0.970854 0.879465 0.933171 1.027215 0.936709 1.004423 0.969904 0.944428 0.872849 0.990309 1.003551 0.873683 0.954515 0.901624 0.887404 0.890990 0.983482 1.052990 1.029766 
1.593607 0.925090 0.962243 0.945953 1.042848 1.016989 0.896739 0.905809 0.943786 0.902981 0.983739 0.926480 0.900613 1.023806 1.040700 0.909644 0.909788 0.963336 0.962070 1.042857 1.034928 0.887132 0.944448 0.904668 0.978715 0.987612 0.927890 0.988792 0.863671 1.011860 0.919405 0.989252 0.966433 1.047642 1.045484 1.052349 1.029732 0.952042 0.872233 1.025456 0.943470 0.937689 0.931457 0.997795 0.893805 0.981217 0.944295 1.026635 1.048802 0.972397 1.048591 
1.596797 1.043637 0.956903 1.044509 0.988128 0.863928 0.896562 0.902784 0.988550 0.863237 1.000457 0.898422 0.973996 0.944861 0.976518 0.954055 0.905554 0.963873 1.011060 1.034146 0.978656 0.871070 0.909993 0.933271 0.963844 1.041278 0.925381 0.926167 0.877215 1.030359 0.959271 0.868462 0.917136 1.033714 0.935437 0.866228 0.975636 0.925285 0.979634 0.954429 0.894453 1.048287 0.891596 0.892267 0.935025 1.046120 0.924498 0.919063 0.998300 1.015460 1.008117 
1.599994 0.929131 1.046908 1.017469 0.975519 0.972500 1.051347 0.915174 0.975222 1.006445 1.047205 0.990474 0.964246 0.871403 0.982776 0.934576 0.872745 0.951400 0.867693 0.890700 1.020498 0.877164 0.994241 0.926668 0.915586 1.046812 1.049171 0.917484 0.991039 0.955714 0.871460 0.913477 1.050858 0.971378 1.003109 0.904399 0.892838 0.998680 0.972730 1.013740 0.987483 0.864270 0.911847 0.941047 1.026576 1.018447 0.979843 0.982536 1.047273 0.898225 0.977715 
1.603197 1.027404 1.034948 1.020876 0.991506 0.876883 0.991152 0.943809 1.037938 1.028832 0.896140 1.052441 0.907087 0.964389 0.994535 0.968252 0.916404 1.018010 0.996989 0.876116 1.021423 0.951132 0.987250 1.029532 0.985659 1.001504 1.025976 0.898872 0.863271 0.887580 1.022458 0.980445 1.046604 0.896523 0.947144 0.938431 0.963507 0.871323 0.919155 0.882883 0.889152 0.914429 0.981317 1.034363 0.898009 0.982180 0.981240 1.037373 0.872886 0.864920 0.986857 
1.606407 0.959318 0.905509 0.866652 0.972420 0.928589 1.026440 0.990535 0.927678 0.952349 0.879045 0.873026 1.006072 0.924966 0.980931 0.935557 0.970168 0.990075 0.888879 0.940436 1.015772 0.919713 1.011880 0.881940 0.869346 0.992615 0.868541 0.921094 0.939458 0.932538 0.872231 1.001251 1.034730 1.044468 1.002439 1.047785 1.025136 0.951918 1.024331 1.003072 0.887422 0.913167 1.038986 0.869374 0.899768 0.983442 0.949014 1.031443 0.989816 0.989011 1.003647 
1.609623 0.929271 0.989583 0.989919 0.866908 0.906864 1.045506 0.872889 0.924786 0.868365 1.048620 1.018996 0.884696 0.883278 0.916151 0.956221 1.052396 0.938481 0.937111 0.954170 1.009920 0.953145 0.899695 0.898641 0.980986 0.952886 0.891386 0.999071 0.878553 0.914493 0.952378 1.048208 0.901411 1.035289 1.051706 0.876119 0.934494 0.992257 1.012546 1.011626 0.878553 0.984504 1.047844 0.935185 0.923358 0.944241 0.903279 0.881840 1.043819 0.995794 0.970367 
1.612845 1.012052 0.953748 0.870624 1.020026 0.969216 1.008526 1.005402 0.926360 0.865276 1.047386 0.908046 0.935914 0.963351 0.965066 0.929733 0.870633 0.950260 0.959009 1.014755 0.917246 0.942296 0.893643 0.973509 0.908688 0.893336 0.876422 0.995014 0.982977 0.891017 0.944271 0.955684 1.025373 0.880054 0.951659 1.011161 1.049159 0.983590 1.036499 0.863513 0.863168 0.986494 0.891592 0.886886 0.981645 0.976384 1.018310 1.024980 1.019777 0.903714 0.896767 
1.616074 0.991234 0.930875 0.864478 0.934430 1.032669 0.924991 0.909228 1.042567 1.010696 0.881544 0.981249 1.039597 0.951151 1.041571 0.994013 0.907120 0.959976 0.868666 1.009201 0.976516 0.886978 0.965563 0.911652 0.983032 0.877405 0.937716 0.982581 0.980071 0.875459 0.923889 0.956613 0.977071 0.894308 0.868800 0.997463 0.958999 0.955463 1.047541 0.881822 1.021860 0.892708 0.960935 1.036597 0.932159 1.041389 0.935982 0.958635 1.029717 0.925269 1.008435 
1.619310 0.971674 0.927963 0.877851 0.933530 0.863977 1.026079 0.911942 0.919407 0.976446 0.920202 0.996012 0.892156 0.903012 0.883130 0.866573 0.910285 0.877439 0.964316 1.020953 0.975833 0.878924 0.974798 1.047638 0.918956 0.987848 0.962993 0.874076 0.863067 1.015376 1.052112 0.901297 0.975823 1.041486 0.902667 0.937842 0.930588 1.039963 1.009838 1.030745 0.963185 0.862817 0.956478 0.977165 0.895740 0.875551 0.877736 0.875245 0.898212 0.888937 0.903971 
1.622552 0.942652 0.915404 0.909856 1.037167 1.026829 0.986935 0.866953 0.936827 0.960875 0.952118 0.926154 0.908812 0.878987 1.021119 0.932946 0.927006 1.033143 1.052774 0.917416 0.935246 0.943188 1.021636 0.886268 0.911974 0.941406 1.044793 1.020151 0.986647 1.023974 0.911073 0.886700 1.022135 0.902508 1.037359 0.995097 1.036151 0.928165 1.051433 0.905191 0.906264 0.933243 0.863878 0.864759 0.921833 0.962877 1.025890 1.050341 0.935773 0.950556 0.974499 
1.625800 0.965634 1.044047 0.972867 0.868866 0.962368 1.002278 0.871299 0.956620 0.971220 0.963144 0.970913 0.879854 0.960806 1.032800 0.977140 1.003160 1.043990 0.891044 0.868579 0.939538 0.873110 0.931721 0.910147 0.881119 0.918462 0.916920 0.903009 0.976393 1.016945 0.972752 0.943217 0.921489 0.922763 0.912417 0.979008 0.993560 0.863970 0.911928 0.866605 0.958813 0.917485 0.908154 0.876712 0.918587 1.038108 0.870868 0.877114 0.952222 0.869517 0.933340 
1.629055 1.018271 0.879553 0.965096 0.981141 1.048244 1.014544 0.911816 0.948878 0.868728 0.873843 0.957691 0.943839 0.990203 1.020608 0.981687 0.944663 0.883183 0.907917 1.017744 0.876449 0.953093 0.995261 0.931607 1.026892 0.941272 1.030264 1.022993 0.874782 0.976323 0.921424 1.018462 0.989648 0.964607 0.975317 0.996478 0.865375 0.936042 1.049815 0.930802 0.959339 1.029517 0.963956 0.967443 0.890626 0.914364 1.024813 1.043397 0.994744 1.032065 1.048944 
1.632316 0.988714 0.866856 0.895113 0.969797 0.873657 0.960257 1.040687 0.949567 0.984471 0.870180 1.010113 0.918331 0.867297 0.977172 1.044912 0.996454 0.972105 1.041482 1.009557 0.944232 1.019423 1.050017 0.867766 0.979960 0.969327 0.949835 0.929988 1.043542 0.918398 0.924538 0.886674 0.925812 1.049356 0.881770 0.980994 0.894797 0.939950 0.985496 0.972900 0.977278 0.972115 1.053456 1.044739 0.867881 0.903858 0.924806 0.996780 0.951358 0.932814 0.863992 
1.635584 0.947373 0.914636 0.935084 1.021849 0.928447 0.928744 1.015528 0.904100 0.871622 0.948608 0.986737 1.019273 0.915077 1.028831 0.963320 1.018392 0.882828 1.031657 0.879917 1.046924 1.045832 0.985435 0.987293 0.902731 0.909167 0.878901 0.934203 0.920363 1.045726 0.883767 1.006429 0.941252 0.972754 0.961184 1.053389 1.028027 1.016275 0.892444 0.884294 0.949815 1.035488 1.006486 0.967189 1.016735 0.945859 1.051138 0.873212 0.892693 0.994323 1.027778 
1.638859 0.994462 0.963135 0.957111 0.923142 0.904611 0.908805 0.941396 1.007400 0.951911 0.868956 1.005178 0.938752 0.869865 0.950187 0.874721 0.952783 0.983352 0.956987 0.971927 0.872566 1.003569 0.887410 0.975298 0.916706 0.890082 0.914044 1.016757 1.031687 0.879327 1.019630 0.903404 0.947487 1.015215 0.994711 0.941558 0.981753 0.939126 0.934586 0.931771 1.041073 0.879509 0.910299 0.898797 0.873198 0.966430 0.888933 0.898069 0.873236 0.931761 0.878820 
1.642140 0.951124 1.044358 0.865638 0.969022 0.996535 1.040049 0.990262 0.961764 1.042634 0.997100 1.000806 0.904077 0.902583 0.896397 1.042749 0.991392 1.044913 0.891541 1.048600 1.035768 0.929770 0.941778 0.916478 0.886533 0.891733 0.962472 1.020379 0.986614 1.041447 1.020791 0.895200 1.009252 1.007260 0.894979 0.891771 0.964684 0.922405 0.862937 1.033202 0.925192 0.873768 0.867477 0.977919 0.954773 0.909612 0.914658 0.937469 0.929703 0.931579 0.891723 
1.645427 1.014263 0.880629 0.881500 1.002849 0.968818 0.870757 1.017997 0.996548 1.041457 1.002188 0.889955 0.938905 0.971432 1.029593 1.007493 0.874185 0.903916 0.876770 0.901676 0.987969 0.904491 0.926495 0.872863 0.876847 0.891784 1.023762 0.969220 0.889314 0.893096 0.952023 0.890396 0.977216 0.910791 0.906952 1.036152 1.048390 0.951630 0.893029 0.932001 0.970053 1.024298 0.932269 0.975138 1.006392 0.892301 0.887351 1.049443 0.868631 0.995859 0.973252 
1.648721 0.956243 0.987562 1.038786 0.952031 0.889815 1.044464 0.967723 1.032275 1.048916 1.007037 0.910487 0.881322 1.022816 0.970692 0.865122 1.045804 0.969389 0.871595 1.004270 0.982995 0.971687 1.042128 0.953553 1.039705 1.021446 1.003197 1.016247 0.893559 0.993134 0.992943 0.999320 0.872035 0.938234 1.021561 0.947358 1.047997 0.872236 0.886454 0.918883 0.961873 1.017779 0.876209 0.998707 0.864356 0.907471 0.880298 1.034229 0.920119 1.040452 0.993891 
1.652022 0.972718 1.000865 1.043171 0.922158 1.034402 1.010199 0.952048 0.953455 0.995848 0.910967 0.890584 0.901795 0.884734 0.922436 0.896166 1.009280 0.959477 0.919392 0.966102 0.870221 0.961239 1.016920 0.918875 1.051510 0.929923 0.919554 1.012468 0.883289 0.888526 0.950152 0.913226 0.959592 1.011281 0.957017 1.019869 1.008600 0.912891 0.935074 1.017724 0.947864 1.020903 1.031032 0.983431 0.995992 0.909894 1.034182 1.016594 0.984637 0.940215 0.872097 
1.655329 0.962624 0.988892 0.894474 0.978640 0.890128 0.888988 1.026064 1.033656 0.995689 0.961446 0.936672 0.958833 0.921441 0.886250 1.031396 1.043257 0.987543 1.006555 0.941123 0.904410 0.979951 0.942789 1.014538 0.873231 0.969526 0.923461 0.963131 1.046752 0.987677 0.948322 0.991353 0.954611 1.048111 1.040022 0.913974 0.965984 1.016520 0.960212 0.930018 1.006765 0.900122 1.006641 0.878037 0.920914 0.894617 1.045909 0.976802 1.002725 0.990960 0.982172 
1.658643 1.045631 0.930190 1.034077 0.889843 0.928821 0.964373 0.939801 0.878165 0.900555 0.964794 1.046110 1.008261 0.941830 0.931329 1.047804 1.021413 0.873073 0.866181 1.041065 0.974318 0.983555 1.051317 0.874451 0.988763 1.032766 1.016350 1.011956 0.884540 1.042300 0.882511 0.999771 0.872987 0.962726 1.038328 0.997492 1.036729 1.014512 0.974825 0.990246 1.049470 0.919881 1.015555 0.897386 0.977458 0.879323 1.006184 0.959433 0.894562 0.961845 0.869895 
1.661964 0.878695 1.044482 0.956798 1.045774 0.928065 0.954539 1.040280 0.881509 0.947322 0.899772 0.958109 1.003076 1.034461 1.004215 1.004454 0.918024 0.990719 0.923863 0.918398 0.998587 0.986115 1.003564 1.011614 0.982478 1.009766 1.028124 0.946892 0.906749 1.035102 0.926380 1.038261 1.024784 1.010953 1.040079 1.022114 0.912100 0.942163 0.898575 0.923872 1.015749 0.934190 1.014897 1.044099 1.047239 0.989494 0.920924 0.924992 0.909180 0.919001 1.044999 
1.665291 0.975917 0.919939 1.047343 0.915335 0.933395 0.995030 0.866870 0.980530 1.036212 0.996982 0.920762 0.980626 0.922389 0.979592 1.046941 0.918924 0.987058 0.925614 1.030011 0.963782 0.952804 1.034681 0.974874 0.937348 0.995231 0.864908 1.025244 1.039409 0.954814 0.911229 1.023168 1.031207 0.989766 0.988847 1.045496 0.928839 1.007615 0.926600 1.021627 0.974520 1.017664 1.032642 1.003710 0.982464 0.980884 0.864084 0.905382 0.889734 0.978674 0.990551 
1.668625 0.920178 0.873602 0.985052 1.039284 0.868951 0.993234 1.045658 1.001923 0.921116 0.922274 0.991952 0.935337 0.906598 0.957003 0.868262 0.933250 0.976305 0.880434 0.972037 0.880951 1.033418 0.984803 1.006421 0.927863 0.999359 0.917470 0.970142 1.027896 0.985023 1.023360 1.042461 0.971960 1.016919 0.992976 0.942600 0.999053 1.045571 1.047533 1.011101 0.927499 0.886454 0.931001 0.948667 0.979970 0.925767 0.929384 1.037533 0.895344 0.993885 1.049993 
1.671966 0.875663 0.916963 0.915288 0.948368 0.882036 0.939211 0.925766 0.962243 0.979027 0.883155 0.996261 0.935134 1.045456 0.971650 0.996969 1.028758 1.045838 0.990721 0.969678 0.985333 0.878658 1.004452 0.995189 1.014308 0.874859 0.861587 0.886016 1.000653 0.950914 0.895222 0.872696 0.907327 0.917422 1.000893 0.940081 0.948655 1.048154 0.935239 1.033657 0.952521 0.867184 0.940139 0.870715 0.937976 0.909106 0.897652 0.930445 1.039446 0.981018 0.949344 
1.675313 1.009363 0.884220 0.992389 0.918905 0.901194 0.893300 0.862979 0.937238 0.937869 0.958862 0.911442 1.015860 0.922148 0.922656 1.001900 0.951934 0.958852 0.980553 1.020931 1.031035 0.867772 1.012358 1.000139 0.897960 0.991920 1.043388 0.973597 0.973750 1.052104 0.979156 1.023888 0.949657 1.009105 1.029954 0.927976 0.920206 1.022979 0.869925 1.029705 0.896707 0.881761 0.952681 0.989920 1.016510 0.876939 0.896917 0.985978 0.974812 1.032872 0.915575 
1.678667 0.922665 0.929706 0.867728 1.015402 1.020061 1.036986 0.983035 0.886222 1.013192 1.011737 1.050160 0.864150 1.025055 1.038335 0.871928 1.038067 1.048495 0.916293 0.885849 0.916675 0.970559 1.033188 0.930165 0.977208 1.048955 0.934471 0.928185 0.957260 1.046505 0.901951 1.029619 1.038029 0.963106 0.970616 0.876817 0.995559 0.951606 0.884902 0.861423 0.877889 0.991540 0.976625 0.985398 0.992287 1.046620 0.932529 0.932816 0.979916 0.963039 1.047261 
1.682028 0.987439 1.014886 0.997111 0.979002 0.972410 0.929083 0.926366 1.010084 0.893265 0.941692 0.963599 1.046791 0.939989 0.976275 1.026902 1.001091 0.994557 0.918330 1.027658 0.940659 0.954999 1.001034 0.868976 1.040850 0.936114 0.940946 1.040305 1.034526 1.036392 0.877174 1.033110 1.029064 0.998852 0.978303 0.884684 0.893801 0.957821 0.896652 0.967569 1.040505 0.995877 0.921908 0.895475 1.043328 1.027983 0.969234 0.909347 0.888281 0.985794 0.897245 
1.685395 0.978738 0.862092 0.967919 0.926613 0.871945 1.015078 0.989662 1.024673 1.032938 1.018139 0.903569 1.009434 0.957415 1.030010 0.983760 0.921390 0.877091 0.979292 1.002662 1.047554 0.927541 0.980976 1.023238 1.015193 0.945793 0.972070 0.994866 1.034851 0.949648 0.982028 0.959357 1.024663 0.876154 0.901580 0.890062 0.989059 0.911939 1.018359 1.021267 0.990150 0.980909 0.904669 1.005283 0.894577 0.991623 1.029226 0.872605 1.018072 0.946970 0.976222 
1.688769 0.906592 0.865826 1.044817 1.010746 0.925895 1.008192 0.876989 1.000970 1.033339 0.971376 0.972448 0.899275 0.940185 0.977804 0.949185 0.882957 0.937947 0.978387 0.995279 1.046127 1.005791 0.926000 1.046357 0.941916 1.011435 1.016361 0.933881 0.866792 1.028700 1.041612 1.032612 0.977421 1.019488 0.929568 0.988890 0.937277 0.967722 1.023840 0.960032 0.888677 0.862947 1.025926 1.006987 1.002310 1.016208 0.890686 0.862727 0.875841 1.042330 0.937793 
1.692150 0.937112 1.049004 1.038254 0.935725 0.944677 1.046068 0.968789 0.941110 0.938795 0.907520 0.866987 1.020426 0.897765 1.021535 1.049061 0.876676 0.863907 0.944237 0.916817 1.040128 0.916405 0.890783 1.032448 1.035222 0.967584 1.008633 0.907453 1.030334 1.013980 0.955408 0.913680 0.980706 1.015060 0.892380 1.048296 0.967124 0.942975 1.003086 0.892868 0.894389 0.966933 0.870612 0.941521 0.943080 0.874992 1.028948 0.937064 1.043849 1.019374 0.907692 
1.695538 1.040518 0.996546 1.050512 0.914597 0.869725 0.892879 1.032217 0.949398 0.916959 0.982717 1.002341 0.891109 0.926398 1.015816 1.030142 0.967923 1.012632 0.922267 0.990626 0.871906 0.951483 0.906372 0.873360 0.939175 0.878677 1.036655 0.964489 0.879662 0.906717 1.038137 0.929459 0.936392 0.868922 0.927785 0.923108 0.963935 1.000620 0.871724 1.027455 0.914568 0.863987 1.008414 0.983894 0.925174 0.918107 0.918881 0.880006 1.047548 0.864676 1.005497 
1.698932 0.931025 0.995018 0.878822 0.979784 0.962333 0.885899 0.952206 0.970432 1.033488 0.917140 1.007698 1.045508 1.021774 0.935280 1.039933 0.925345 1.038499 0.934725 1.010232 0.970126 1.049333 1.008386 0.925086 1.042429 1.033488 0.887228 1.032398 0.916499 1.039857 0.981860 0.882284 1.031336 1.033995 1.037332 0.992025 1.049553 1.029768 0.948821 0.895481 0.955572 1.047708 0.863092 1.036089 0.882801 1.007516 0.987549 0.918593 1.010739 1.038623 0.891206 
1.702334 1.038659 1.041165 1.001062 0.892287 0.862646 1.042656 1.020827 0.861795 0.926203 0.900023 0.994159 0.965722 0.941732 0.949735 0.929177 0.886407 0.987686 0.948912 0.980036 1.005949 0.930535 0.866031 0.904680 0.931978 0.959669 1.003061 0.997391 1.002353 0.915188 0.963838 0.999609 0.976823 0.967472 0.876472 0.898311 1.032454 0.887057 0.956849 1.043240 0.862895 0.968189 0.954927 1.019373 0.914987 1.030054 0.989799 0.865046 1.036374 0.898818 1.022118 
1.705742 1.048888 0.976884 1.016791 1.042845 0.883664 1.020778 0.921631 0.932731 0.926784 1.015826 1.000117 0.935160 1.027595 0.991417 0.979513 0.865594 0.976062 0.864762 1.039346 1.030014 1.039451 0.874725 1.039546 0.870365 1.016906 1.043600 1.000327 0.880012 0.931307 1.041583 1.046669 0.963938 0.938018 1.047358 0.998425 0.873023 1.044547 0.963393 1.047339 0.976310 0.950945 0.970822 0.999218 0.995738 0.881398 0.881236 0.862783 0.866215 0.866674 0.973432 
1.709157 1.027240 1.037546 0.882614 0.897843 1.027890 1.049066 0.923904 1.035070 0.967078 0.968856 0.862174 0.997107 0.928053 0.861830 0.956772 1.032374 0.974143 0.996246 0.896371 0.931428 0.914793 0.965787 0.979688 1.048865 0.971676 0.928484 0.934812 0.992900 0.953684 1.026762 1.020328 1.047097 1.023904 1.020883 1.020816 1.020166 0.962938 0.954229 1.035338 1.015634 0.942222 0.883149 0.886926 0.955195 0.972126 0.917824 0.895539 0.981705 1.008789 0.876008 
1.712578 0.949311 0.976412 0.936645 0.896400 0.906619 0.878055 0.875245 0.923644 0.967330 0.929752 0.958746 1.023128 0.962168 1.038519 0.866737 0.919906 0.871966 1.023033 0.879967 0.997050 1.020652 0.938432 0.976020 1.049866 1.049531 1.031560 0.942103 1.018052 1.002327 0.897566 0.993332 1.015328 0.948317 0.873715 0.911609 0.912746 0.860581 0.915021 1.036033 0.878629 0.898388 0.948298 0.935928 0.975398 0.920069 0.874538 0.919629 1.025719 1.031483 0.973764 
1.716007 1.042196 0.876480 1.024656 1.008531 1.025459 1.010567 0.908329 0.996201 0.964896 1.044385 1.045303 1.043726 0.936766 0.937865 0.890722 0.909074 0.907755 0.996382 0.999775 0.928755 0.963185 0.905576 0.994404 0.951792 0.891802 0.901619 0.976644 1.035543 0.995092 0.931709 0.983755 0.934978 0.990867 0.944852 0.990848 0.903378 1.009458 0.945531 1.048094 0.976739 0.918786 0.999603 1.023299 0.923154 0.994786 1.036432 0.869034 0.867275 0.943141 1.042951 
1.719442 0.964298 0.949961 0.884443 1.005004 1.006275 0.955610 1.005922 1.023336 0.923563 1.023259 0.980479 0.982419 1.016320 1.040301 0.932193 0.921097 0.915601 1.002223 0.886947 0.889394 0.974630 0.912829 0.872945 1.013300 0.986376 1.003351 0.898837 0.954396 0.966448 0.896648 0.922865 0.970023 0.899850 0.871387 0.964097 0.960637 0.864333 0.983031 0.898837 0.983241 0.972192 1.016750 0.869265 0.868912 0.959223 0.990964 1.026843 0.992722 0.880056 1.021424 
1.722885 0.866974 0.886021 0.987438 0.967168 0.943582 0.885552 0.960048 1.015889 0.889738 0.987228 0.936232 0.861450 1.038042 0.867843 0.906300 0.967484 0.922365 0.968898 1.037937 0.954410 1.036924 1.050351 1.004994 0.914921 1.018852 0.940543 0.953559 0.862931 0.963565 0.895463 1.031935 0.972663 0.935611 0.913716 1.022245 0.980577 0.881930 0.906310 1.048144 1.014551 0.934187 0.886365 1.050208 1.044015 0.933002 0.889671 0.932257 0.905641 0.902162 1.050600 
1.726334 0.930963 0.964801 0.916276 1.027136 1.033748 0.943510 0.912759 0.879169 0.871859 0.978151 0.953172 0.934298 0.988749 0.940491 0.960979 0.973402 0.886814 0.995008 0.898941 1.001306 1.043639 0.873168 0.862503 1.036673 1.006064 0.892299 0.942727 0.968194 0.964983 1.015707 1.007861 0.903059 1.030748 0.963674 0.931947 0.920996 0.883794 0.978380 0.935053 0.864787 1.024890 1.036510 0.869948 0.982327 0.903738 1.043782 0.900814 0.940357 1.030949 0.963483 
1.729790 0.876093 0.939970 1.030143 1.011386 0.950366 0.939512 1.014731 0.926125 1.032054 0.932555 0.933100 1.035322 0.958842 0.863509 1.046588 0.870341 0.905562 1.030726 0.893073 0.966295 0.985253 1.017483 0.956100 1.031901 0.886671 0.902103 0.939301 0.912489 0.964976 1.006676 1.038982 0.873341 0.960017 0.921242 0.924787 0.900287 0.901424 1.032370 0.938547 0.923793 1.027076 0.906756 0.919063 0.924921 0.943315 1.034911 0.885887 0.926698 0.887130 0.936549 
1.733253 0.866932 0.903172 0.898777 0.930067 0.937864 0.881789 1.044902 0.946597 0.896082 0.998649 0.875760 0.978279 0.974410 0.870132 0.869760 0.893999 0.978671 1.014309 1.037325 1.003990 0.936278 1.027312 0.918478 0.923465 0.906420 0.916892 0.958215 0.875320 0.886107 0.989926 0.996490 0.908503 0.882028 0.870820 0.964874 1.019105 0.955415 0.937730 0.960814 0.920140 0.909802 0.987690 0.999433 0.881063 1.020414 0.896149 0.957269 1.037679 0.880317 1.045552 
1.736723 0.901508 1.004887 0.948999 0.943248 1.045051 0.885677 0.899597 1.001763 0.993719 0.986000 0.945063 0.990175 1.029259 0.863972 0.987567 0.951655 1.031886 0.982618 1.045815 0.891916 1.009234 0.904871 0.867965 0.962909 0.921704 1.015167 1.045777 0.957865 1.020928 0.922220 1.032153 0.966406 0.870669 1.018626 0.894792 0.953403 0.996796 0.945712 0.889824 0.979475 0.943305 1.036051 0.896387 0.987872 0.980736 0.950556 0.879410 0.873649 0.910163 1.000713 
1.740200 0.961020 1.027775 0.947264 0.979495 0.860878 1.041397 0.976543 1.003425 0.885878 0.863181 0.866209 1.036411 1.011535 1.029686 0.991866 0.870584 0.961660 1.008612 0.910725 0.994980 0.977298 0.949270 0.889756 0.916743 0.933499 0.954276 1.046623 1.006014 0.956913 0.872609 0.991704 0.987720 0.879172 0.864413 0.924376 0.910142 0.899548 0.906961 0.996089 1.046690 1.044330 1.050635 0.868234 0.923497 1.026715 1.032227 0.896845 0.992621 0.863362 0.910591 
1.743684 0.998897 1.039426 0.993481 1.026435 1.015746 0.963860 0.932845 0.935940 0.985600 1.005401 1.018411 0.863603 1.017618 0.993481 0.882296 0.984387 0.908478 0.953353 0.955722 1.014342 0.921812 0.861415 1.031325 0.977863 0.934268 1.004179 0.956887 0.888906 0.938776 0.991456 1.037601 0.993605 1.034688 1.038575 0.888543 0.947306 0.876670 1.045501 0.874721 0.943075 0.927104 1.035681 1.035949 0.892077 0.968875 0.958396 0.993070 1.048691 0.985285 0.871082 
1.747175 1.025849 1.031160 0.988065 0.894397 0.988074 0.907683 0.871942 0.910128 1.018285 0.965142 0.892372 1.032038 0.878580 0.933738 1.012239 0.925123 0.867673 1.047511 1.040778 0.909650 0.885677 1.019889 0.957759 1.022821 0.986804 0.959765 1.012583 0.926565 1.008753 0.889478 0.874110 0.922133 1.015467 0.860366 0.924397 0.864693 0.865896 0.946546 0.904999 1.042392 0.954951 0.885896 1.047454 0.889258 1.028113 1.038524 0.990137 0.941092 1.015009 0.874750 
1.750673 0.957370 0.890833 0.966682 0.964457 0.967408 1.050075 0.976614 0.982096 0.909370 1.003002 0.894080 0.922044 0.965154 1.005781 0.981456 0.882725 1.003431 0.867817 0.950274 0.965097 1.019638 1.049101 0.936111 0.967073 0.963177 0.924565 0.962489 1.033209 0.987893 0.962384 0.864503 0.911577 0.963358 0.909237 0.942567 0.905006 1.024471 0.973424 0.874846 0.963387 1.015140 0.929646 1.016601 0.876470 0.865869 0.901979 0.892763 0.999201 0.996861 1.021539 
1.754177 0.937453 1.009208 1.014374 0.960782 0.888044 0.990414 0.882868 0.914811 0.981065 0.994616 0.911325 0.918478 1.022567 0.946448 0.885475 1.012273 1.015634 0.962959 0.942189 0.944042 0.875792 1.041131 0.967190 0.999668 0.937873 0.954031 0.919767 0.920436 0.914152 0.931083 1.019110 1.039174 0.919748 1.042268 1.009265 0.941855 0.886936 0.878905 0.931513 0.887261 0.891520 0.894404 0.981323 0.930023 1.014259 0.976692 0.973874 0.951214 0.972308 1.002695 
1.757689 0.945382 0.978764 0.977876 0.954520 1.004670 0.864629 0.997413 1.036992 0.996420 1.014085 0.956535 0.916364 0.936913 0.994128 0.890955 0.881149 1.000564 0.913853 0.989239 0.953499 1.020320 0.983510 1.014600 1.020941 0.863665 1.017274 0.971775 0.947913 0.879850 1.013054 0.960861 0.864133 1.008995 0.990796 0.926514 1.046569 0.916784 0.864085 0.869461 0.937142 0.922561 0.863627 0.977666 0.867570 0.920527 1.019356 0.953451 0.872536 0.902137 0.884959 
1.761208 0.866941 1.017586 1.034772 0.889999 1.031163 0.921707 0.984980 0.998032 1.042907 0.911386 1.004277 0.863370 1.024613 0.874694 0.995139 0.872746 0.973370 1.012201 0.873930 1.007571 0.946474 0.974392 0.897465 0.978450 0.879640 0.986050 0.908092 0.871228 0.957970 1.048655 0.993717 1.039661 0.958189 0.896014 0.994586 1.044435 0.987778 0.916112 0.942884 0.916981 0.862358 0.918661 0.877329 0.970955 0.934129 0.894630 1.042993 0.984283 0.970220 0.986117 
1.764734 0.929913 0.886503 1.030806 0.988799 0.954955 0.901807 0.960740 0.931193 0.864335 0.906437 0.904261 0.909187 0.946993 1.015855 0.915631 1.016084 0.871486 0.967376 0.965609 0.865366 1.032820 1.039226 1.015387 0.935384 0.917502 0.917273 0.878646 0.978708 0.903287 0.987319 1.001325 0.859418 1.020466 1.027417 0.953685 0.960960 1.039312 1.027226 0.904251 0.883553 0.985038 0.892403 1.016858 1.045432 0.876345 0.965313 0.915870 1.019464 0.916710 1.010805 
1.768267 0.962355 1.005676 0.917326 0.982717 0.879934 0.992789 0.984608 0.865815 0.926414 0.861128 0.861787 0.901986 0.918310 0.980875 1.033369 0.937364 0.973839 1.011404 1.045798 0.899112 0.953478 0.969601 1.008712 0.985992 1.011384 1.027861 0.901346 1.028386 0.897423 0.922166 0.981562 0.871429 0.966928 0.977792 0.931121 0.941430 1.032596 0.936428 0.967033 0.935397 0.994898 1.016473 0.968675 0.861739 1.048013 0.923025 0.861186 0.919932 0.994841 0.912401 
1.771807 1.016488 0.884830 1.029079 0.943600 0.911824 0.863869 1.025747 0.925722 0.870712 1.046413 0.872345 1.017615 0.894308 1.027914 0.989055 0.929932 0.943094 0.885107 0.886510 0.954062 0.882033 0.991604 1.045974 0.863076 1.048446 1.024859 0.880391 1.048589 0.860012 0.942732 0.999440 1.017872 0.930609 0.867534 1.022578 0.920548 0.942474 0.980951 0.947094 0.874206 0.862628 0.898337 0.863678 0.900570 0.862179 0.897115 0.895712 1.047845 0.896055 0.959321 
1.775354 1.023920 0.898563 0.963084 1.010682 0.997873 0.877794 0.953472 0.880314 0.959304 0.967025 1.034352 1.018317 0.991946 0.955667 0.922348 0.896692 1.021496 0.986219 0.920429 0.920267 1.013335 1.006759 0.968972 1.001538 0.864069 1.008582 1.022498 0.989235 1.026459 0.993320 0.990867 1.005089 1.020035 1.003103 0.879159 0.942725 1.031947 0.866427 0.862542 0.984883 1.045395 0.961700 0.948356 1.008143 0.940435 0.877594 0.900510 0.897780 1.048716 1.043362 
1.778909 1.012034 0.905642 1.006527 0.914011 0.935981 0.879435 1.048729 0.966348 1.043671 0.918296 1.031760 0.975482 0.910948 0.935389 0.977619 0.948855 0.966845 0.949418 0.962817 0.867295 1.006136 0.956833 0.986695 0.983059 0.869366 1.027962 0.925845 1.011824 1.022160 0.955841 1.028267 0.917189 0.867362 0.925960 1.009533 1.028392 1.027886 1.010011 0.947882 1.026225 1.036103 0.904038 1.013408 0.973583 0.904620 0.959124 0.930006 0.942089 0.923183 1.035568 
1.782470 1.008690 0.943131 0.968849 1.036469 0.987038 0.931222 1.027308 1.001371 0.947006 0.988240 0.957789 0.980787 0.954917 0.898128 0.973821 1.020237 1.040296 1.039475 1.045650 0.967905 0.923931 0.951300 0.993460 0.935077 0.987744 0.860128 0.992325 1.005265 0.859375 0.904827 1.006142 0.950537 0.887068 1.035668 0.933608 0.979222 0.948275 1.024961 0.959602 0.909446 0.882964 1.024904 0.991886 0.864432 0.913215 0.968067 1.019979 0.970071 0.876237 1.048865 
1.786038 0.929737 1.002284 1.004975 0.973487 0.965329 0.862161 0.919518 0.905176 0.919918 0.926188 0.876474 1.021120 0.964384 0.976865 0.932934 0.882132 0.861961 0.885692 0.944899 1.010987 0.931416 0.987304 0.882285 0.961760 0.895882 0.890672 0.898325 0.894060 0.864947 1.033840 0.967857 1.025967 0.966187 0.921245 0.930138 0.921264 0.966626 0.889966 0.898172 1.001397 0.984403 0.885854 0.916760 0.947905 0.969899 0.948630 0.971836 1.016073 0.994794 0.882600 
1.789614 0.982541 0.868048 0.951179 1.031458 0.891529 0.947105 0.958316 0.959452 0.920257 1.034044 0.942984 1.005192 1.024989 0.859280 0.987493 0.932994 0.944463 1.041858 0.937946 0.982026 0.908788 0.905411 0.994391 0.971340 0.944052 0.952095 0.913597 1.029292 1.005983 0.971731 1.008817 0.929235 1.004629 0.887388 1.032899 0.870004 0.968850 1.045302 0.898599 1.014151 0.979516 1.000049 1.047525 0.964337 0.880098 0.911489 0.977980 1.004552 0.892072 0.880614 
1.793197 0.935106 0.979544 0.919984 0.910902 0.997775 0.893901 1.000122 0.973600 0.962992 0.989456 1.035564 0.973333 0.860081 0.911217 0.940763 0.924955 0.865328 0.966436 1.031414 0.962963 0.990124 0.879963 0.999760 0.933379 0.881308 0.970748 0.970328 0.987644 0.983141 1.025366 0.948729 0.922770 0.937519 0.920633 0.962419 0.915939 0.998901 0.990887 0.928447 0.882777 1.037902 0.877454 0.944789 0.897765 1.043330 0.944856 1.031357 0.971234 0.961818 1.008260 
1.796787 0.975107 1.042474 0.997381 0.967428 0.874648 1.044373 0.970872 0.889376 0.900910 0.880877 0.987537 0.868371 1.043256 0.902455 0.865480 0.939439 0.938628 1.002676 0.923423 1.004698 0.884922 0.861216 0.876260 0.887049 0.890521 0.890226 1.006415 0.935242 0.876813 0.867741 0.983597 0.951154 0.968840 0.989531 0.866787 0.997238 0.917651 0.896979 1.032353 0.873579 1.021726 0.894948 0.871462 0.897933 0.933792 1.013637 1.008943 0.875449 0.984732 0.959100 
1.800384 0.903119 0.900257 0.937152 0.950649 0.974963 0.976365 0.874999 1.039310 0.997817 0.889603 0.948932 0.973360 0.906324 1.019374 0.984225 0.948598 0.982832 0.934033 1.029085 1.005343 0.964022 0.970594 1.010046 0.989767 0.859537 0.908517 0.995404 1.042830 0.967723 0.910559 0.906018 1.048591 1.002939 0.918666 1.028856 0.975831 0.859785 0.996177 0.930361 0.892111 0.894343 1.045081 0.972483 1.046168 0.929531 0.923684 0.863019 0.996091 0.894715 0.927165 
1.803988 0.958919 0.924002 0.953760 0.999893 1.041993 0.925757 0.980141 0.906529 0.863562 0.920111 0.985778 1.003394 0.960856 0.874902 0.954217 1.031644 1.016613 0.872308 0.969945 0.973875 0.889628 0.960760 1.012111 1.046876 0.898994 0.990689 0.882809 1.006293 1.028764 1.046781 1.017042 1.033495 0.980961 0.987285 1.024405 0.863380 0.982897 1.037100 0.903744 0.936258 1.040896 0.869256 0.912118 0.997309 0.945023 1.002621 0.859565 0.966550 0.965519 0.961638 
1.807600 1.045056 0.985470 1.015254 0.895252 0.975838 0.878543 0.871190 1.034137 0.917797 0.972481 0.978689 0.897254 1.048423 1.012145 1.044064 1.003733 0.960503 0.921039 0.881623 0.922889 0.917625 1.008339 0.975800 0.877380 0.871934 0.916519 1.022196 0.990715 0.900058 0.988407 1.004925 0.930395 0.950737 1.010228 0.997601 0.994635 0.930834 0.984688 0.876083 1.003514 1.017275 0.932655 0.890951 0.955286 0.924768 0.984679 0.875730 0.869655 1.006718 1.024819 
1.811219 0.889765 0.889402 0.921777 0.982035 1.012264 0.966977 0.879351 1.040271 0.907769 0.964202 0.926669 0.922730 1.022515 0.952797 0.897155 1.009603 0.918620 1.021895 0.957232 0.994832 1.033548 0.975789 0.898538 0.870006 0.993640 0.859659 0.940868 0.993240 0.866707 1.048806 1.044448 1.009012 0.918563 0.934288 0.910982 0.956269 0.921472 0.936691 0.957050 0.894199 1.036933 0.948182 0.939876 0.944921 0.907587 0.861595 0.902743 0.980433 0.932638 0.932800 
1.814845 0.955840 0.884603 0.918681 1.026256 0.874114 0.930133 0.885623 0.978333 0.964926 0.919558 0.969532 0.922362 0.936550 1.040721 0.917432 0.881227 0.976369 0.876336 0.957346 0.951968 0.912645 0.974700 1.035181 0.901213 0.899525 0.982338 0.866800 0.870262 0.943882 1.036392 1.047224 0.945675 0.867306 0.982671 1.006462 0.911129 1.010962 0.948745 0.934614 0.860803 0.975596 0.979058 0.859516 0.941213 0.965632 0.867811 0.897113 0.972011 1.006910 0.883306 
1.818478 0.865235 1.006638 0.881911 0.967814 0.987379 0.911238 0.934273 0.862127 1.023924 0.889681 0.980180 1.033344 0.960378 1.013283 0.984662 1.019738 0.918446 0.865559 0.952722 1.028939 0.971609 0.957947 0.939269 0.909865 0.982659 1.019633 0.905422 0.967357 0.992832 0.963352 1.008926 0.925625 0.958309 0.979294 1.002081 0.998467 0.877611 0.922765 0.895078 0.967347 0.943369 0.955077 0.917149 0.894334 1.035927 1.041677 0.946000 0.990392 0.963724 1.040094 
1.822119 0.978262 1.040391 1.033098 0.862536 0.902948 0.984382 0.929451 0.947917 1.014231 1.033174 0.869352 0.894149 0.968585 0.939556 0.938765 0.913530 0.965439 1.028665 1.012020 0.940223 1.002467 0.898200 1.013659 0.868103 1.026844 0.874986 1.022154 0.995050 1.008073 0.930442 0.986127 0.972628 1.006061 0.982857 0.997348 1.043747 0.956936 0.990970 0.976803 0.912205 0.919393 0.880449 1.015013 0.904216 1.002381 0.911004 0.961626 0.989893 0.947860 1.045663 
1.825767 0.981825 0.936002 0.927184 0.983178 0.883439 0.924591 0.968784 0.958441 0.878349 0.947736 0.963150 0.914410 1.048057 0.927174 0.947565 0.929662 0.868273 1.011843 0.941025 1.020022 1.015036 1.019631 1.013482 0.992253 0.966201 0.868120 0.982625 1.044825 0.887424 0.952169 0.979432 1.019926 1.032795 0.911579 0.945753 0.953875 0.968813 0.878330 0.931016 1.012205 0.878501 0.927089 0.866681 1.039153 0.944333 0.888081 0.941082 1.014207 0.934095 0.910064 
1.829422 0.968820 0.905254 0.941322 0.921324 0.977628 1.041614 0.888707 1.024590 0.896208 0.896885 0.944705 0.999779 0.960652 1.037449 0.865554 0.889564 0.973453 1.006966 0.979143 0.867136 0.894826 1.010178 0.987207 0.871673 0.953055 1.006947 0.943714 0.870406 0.907884 1.034913 0.915977 0.879728 0.997597 0.990191 0.914785 0.943190 0.881501 1.045017 0.968840 0.934621 0.899630 0.920304 0.961414 0.902785 0.943762 1.016631 0.956763 0.967114 1.018747 1.045436 
1.833084 1.020295 0.875321 0.969162 1.004521 0.985936 1.044941 1.028853 0.947841 1.043493 0.969028 0.980494 0.895231 0.955142 0.982467 0.984564 0.865190 0.872090 0.946240 1.033924 1.034000 1.023354 0.897042 1.002701 0.957982 0.994237 0.954951 0.959898 0.997583 0.955799 0.965435 1.002043 0.929447 0.925911 1.036040 0.968132 1.008429 0.978426 0.881611 1.008886 0.910804 0.993008 0.906382 1.013680 0.896737 0.919630 0.940226 0.878142 1.035029 0.989529 1.044713 
1.836754 0.897132 1.040225 1.018468 0.994395 0.865817 1.007575 0.865941 1.012721 0.925360 0.874651 0.865150 1.023671 0.985513 1.007146 0.892815 1.042455 0.894731 0.955551 0.979566 1.005469 1.007241 0.877291 1.015666 0.977517 0.920948 0.900058 0.874203 0.961783 0.991831 0.916535 0.971428 0.871935 1.012140 1.014675 0.862052 0.859251 1.027693 0.996110 1.041025 0.861509 1.042655 0.912209 0.876319 0.970208 0.987648 0.880464 0.981482 0.903412 0.913667 1.012978 
1.840431 1.020100 1.020243 0.955645 0.916938 0.876916 0.930069 0.887674 0.935148 0.912440 0.969024 1.017375 1.019242 0.868397 1.040702 0.896298 0.935119 0.863518 1.021844 1.047353 1.008389 1.019528 0.976390 0.892210 0.887760 0.979430 0.893554 0.867444 0.957999 1.012362 0.990350 0.903654 0.928287 0.941961 0.860440 0.979182 1.018604 0.958056 1.026075 1.046934 0.998012 0.910896 0.966708 0.864957 1.002767 0.871484 1.000222 0.982346 1.033393 0.890418 0.930927 
1.844116 1.027030 0.953691 1.007678 0.919113 0.872844 0.875912 1.022494 1.034042 0.924182 0.916559 0.996044 1.013042 0.913958 0.992413 0.994129 0.898961 0.990298 0.944848 1.020007 0.986839 0.944134 0.873187 0.870281 1.021112 0.885249 1.046982 0.902562 0.857579 1.017139 0.939722 0.947412 0.977664 0.947726 0.891528 0.917436 0.976358 0.918293 0.958988 0.918674 0.970632 1.042503 1.033575 0.961980 0.917607 0.924334 1.011575 0.975005 0.866345 1.045086 0.883887 
1.847808 0.938455 1.029499 0.916561 0.886760 0.895192 0.877976 0.940828 0.963436 0.903528 1.035692 0.949917 0.998278 0.963655 1.011006 1.019971 0.943200 0.910978 0.922640 0.974221 0.882091 0.965418 0.921973 0.868401 0.889504 1.017856 0.899622 0.868848 0.904195 0.997115 0.978518 0.987912 1.013436 1.022677 1.017656 0.896687 0.987788 0.973449 0.926384 0.880110 0.980604 0.935073 0.932596 0.947992 0.942533 0.952851 1.006166 1.036206 0.916952 0.999068 0.998097 
1.851507 0.965720 0.996996 1.042656 0.881011 0.913248 0.920422 1.039351 0.923089 0.973694 1.007627 1.023537 1.004598 0.864444 0.864253 1.027804 0.945667 0.964910 1.014934 0.907361 0.987879 0.945934 0.910305 0.921889 0.979810 0.862167 0.987574 0.898473 0.913058 0.918440 1.002902 0.879906 0.900559 0.996519 0.900302 0.888270 0.878038 1.032930 0.917783 0.992070 1.029081 0.904189 1.001711 0.873180 0.875523 0.882659 1.016858 1.019069 1.010533 0.893776 1.016830 
1.855214 1.010507 0.942161 0.950315 0.894637 0.873167 0.979577 0.904658 0.919290 0.894428 0.906554 0.963546 0.861612 0.880701 0.970499 0.861345 1.023090 0.883616 1.038017 0.960440 0.950286 1.005840 0.910126 0.886141 0.983616 0.994837 1.000277 0.999267 0.921938 0.905220 0.880358 0.969509 0.955878 0.931473 0.879177 0.945971 0.872957 0.970433 0.953515 0.933435 0.898457 0.954392 0.863222 0.982435 0.985112 1.032988 0.919223 0.917242 0.899524 0.979539 0.930463 
1.858928 0.913481 1.009795 0.889355 0.956657 1.023073 0.961124 0.952876 0.858495 0.906461 0.950151 1.017787 0.979459 1.017768 0.929597 1.016844 1.008281 0.918777 0.919272 0.999566 0.931759 1.026597 0.926501 0.966058 0.896965 0.953923 0.999261 0.866105 0.970725 0.990517 1.043485 1.002109 0.920453 1.022768 0.863086 0.996499 1.028035 0.979469 1.012834 0.925139 1.007557 0.874839 0.958562 0.944570 1.007300 0.930140 0.993813 0.975592 0.997975 0.963277 1.012929 
1.862650 0.872549 0.872892 0.994179 0.985407 1.020579 0.955140 0.965341 0.890016 1.023141 0.959941 0.867226 0.911626 0.969541 1.045303 0.994065 0.968541 0.953102 1.022922 1.033046 0.902397 0.950293 0.908616 1.033446 0.896302 1.000731 0.861673 1.000912 0.930969 0.891159 0.950160 0.884626 0.987655 0.909302 0.949636 0.970845 0.958588 1.006646 1.031112 1.042513 0.941883 0.868635 0.880873 0.874530 0.892188 0.888740 0.868426 0.896892 0.994493 1.030484 1.023065 
1.866379 0.897543 0.900781 0.949510 1.030875 0.901438 0.919437 0.963204 1.009677 0.860423 1.041103 1.015019 0.920237 0.888087 0.866527 0.922494 1.020171 0.884097 0.985917 1.042683 0.879354 0.866822 0.900591 0.993335 0.932702 0.882306 0.939283 0.868670 1.017943 0.994954 0.986983 0.937987 0.944377 1.026780 0.870774 0.904638 0.990335 0.997573 1.008096 1.040474 0.925941 0.986107 0.897838 0.913228 0.864746 0.996611 0.880849 0.876059 1.026218 0.936778 0.882583 
1.870115 0.998995 0.973561 1.042711 0.896251 1.012659 0.966096 0.899822 1.035379 1.042873 0.949147 0.959374 0.880997 0.904355 0.908706 0.857611 0.874693 0.868866 1.008774 0.938339 0.870342 0.996357 0.895013 0.965563 0.867380 0.957945 0.965991 1.013383 0.903726 1.046092 1.005994 0.948014 0.960383 0.981246 0.993901 0.908154 1.023981 0.881425 1.017249 0.970372 0.929807 0.937606 0.997976 0.871818 0.860172 0.990863 0.998052 0.914115 1.046253 1.041083 0.883139 
1.873859 0.915354 1.030494 0.978451 0.860740 1.036674 1.017108 0.935396 1.028124 1.015518 1.011614 1.046985 0.950859 0.943699 0.905366 0.938814 1.017108 0.876164 1.020107 0.892351 0.894998 0.881953 1.023135 0.916211 1.014870 0.865729 1.023268 0.858855 0.942604 1.024734 0.948288 0.863416 0.976804 1.043091 1.021411 0.915049 0.952515 0.979480 0.897054 0.970577 1.034579 0.906871 0.975252 0.892265 1.003283 0.998541 0.938852 0.889390 0.928417 0.985802 0.994238 
1.877611 1.003209 0.963157 0.929940 1.004818 1.032084 0.997078 0.873751 0.926170 0.865287 0.932901 0.869229 1.005227 0.975371 0.867487 0.978485 0.985891 0.931502 0.903083 0.993498 0.920658 1.039691 0.924847 0.993793 1.043813 0.975600 1.032341 0.923219 0.946391 1.038615 0.924038 0.889022 0.979732 1.032294 0.883262 1.034017 0.936519 1.021898 0.984930 0.894677 0.949952 0.956312 0.930673 0.915174 0.895200 0.858423 0.986396 0.967727 0.995317 1.029276 0.878511 
1.881370 0.946666 0.964429 0.945457 0.864246 0.878135 0.944114 0.869701 0.886759 0.919269 0.986286 0.997157 0.923476 0.998528 1.029837 1.031103 0.987866 1.018424 0.969922 0.969227 0.909958 0.899754 1.004906 0.959460 1.029047 0.954510 0.943562 0.864788 0.881847 0.893566 0.878154 0.879420 0.972359 0.933472 0.956956 0.979670 0.915346 0.863741 0.903628 0.887283 1.005591 0.917736 0.964181 1.016215 0.862513 1.023945 0.871071 0.915889 0.916184 0.985705 0.935994 
1.885136 0.917118 0.900936 0.992753 0.980207 0.934023 0.866641 0.910959 0.903915 1.026839 1.043182 0.904962 0.918317 1.013989 0.883098 0.913206 0.932519 0.959704 0.890827 0.919459 0.989478 0.904610 1.000044 0.911949 0.863614 0.863956 0.997921 0.915300 0.976362 1.025392 1.031446 1.038566 0.944512 0.923752 1.029571 0.887467 1.013551 0.907409 0.863376 0.867697 0.858997 0.945578 0.859178 0.896615 0.889428 1.036786 1.011942 0.961094 0.926018 1.022413 0.903544 
1.888910 0.977023 1.002340 0.878524 0.965430 0.979916 1.015541 1.003130 0.982591 0.965068 1.040363 0.888898 0.973454 0.917309 0.963641 1.041382 0.868254 0.902918 1.029694 0.864114 0.981506 1.002940 0.881579 0.948232 1.030712 1.015798 0.990852 0.895646 0.921049 0.860012 0.902775 0.865323 0.934774 1.037651 1.026715 0.863467 1.019748 1.039126 1.027486 0.933374 0.920269 0.951553 1.032835 1.004025 1.043685 0.939390 1.004672 1.008860 0.878762 0.872861 0.907163 
1.892692 0.908734 1.010745 0.902044 0.918936 0.954729 0.999715 0.903795 1.029056 0.948305 1.045215 0.978883 0.884514 0.895192 0.950865 0.994243 0.886922 0.935410 0.904966 0.882211 0.953463 1.046300 0.911922 0.896258 0.962200 0.964655 0.956927 0.931280 1.034071 0.865747 0.974562 0.857695 1.030188 0.941634 1.023545 0.939245 0.929148 0.877053 0.899113 1.011164 0.981795 0.939236 1.044311 0.979635 1.012030 0.914292 1.006168 1.021927 1.034271 0.894573 0.956946 
1.896481 0.875953 0.984729 0.947246 0.966735 0.871271 0.938577 0.923780 1.045784 0.924132 1.016998 1.038780 0.884736 0.919174 0.957428 1.027608 0.938273 0.950044 0.880368 0.950558 0.907622 1.004665 0.901627 1.045927 0.974804 0.992247 0.998918 0.893224 0.931764 0.870709 0.922096 1.030235 1.035678 0.987042 0.860356 0.961767 0.978382 0.996329 1.028779 0.967924 0.944629 0.969371 1.024525 1.029026 0.930156 0.900380 0.930251 0.931174 0.881748 1.039465 0.902455 
1.900278 0.857202 0.990261 1.024068 0.889249 0.930992 0.863730 0.908527 0.873682 1.025771 0.952400 0.906300 0.944760 0.867460 0.890819 0.960136 0.926719 0.941258 0.901352 0.949765 0.978110 0.884786 1.009500 0.971421 0.942809 0.897613 0.867488 0.970241 0.991393 0.901333 0.886785 1.009263 0.910934 0.954161 0.898422 0.934388 0.926881 0.991479 0.903398 0.972401 0.907328 0.921657 0.904644 0.906662 0.977368 0.859629 0.903683 0.966416 1.035381 1.008263 0.930668 
1.904082 1.031974 0.864905 1.029414 0.936071 0.987200 0.897310 1.002879 0.938944 1.009425 0.874590 0.907776 1.030347 0.870471 0.951179 0.932103 0.960760 0.865780 0.897063 0.996400 0.885883 0.941075 0.993650 1.031317 0.919373 0.894608 0.859501 1.021175 1.013602 0.857493 0.932113 1.042563 0.909945 0.931999 0.861575 0.922399 0.940171 1.022060 0.894646 0.895778 0.981644 0.904560 0.994678 1.012764 0.926794 0.935376 0.903637 0.950294 0.989131 0.963015 0.978542 
1.907894 0.951984 0.950158 1.008170 0.863720 1.009787 1.008893 0.874346 1.005268 0.873072 0.992302 1.024656 0.998875 0.955771 1.009606 0.918954 1.004165 0.991864 1.023039 0.932320 1.011414 0.945239 0.958054 1.031496 0.858802 0.859715 0.955571 1.004364 0.905293 0.994632 0.897835 0.929533 0.944478 0.875165 0.957350 0.910135 0.880397 0.981057 1.005506 0.882414 0.968452 0.957597 0.888141 0.959785 1.004326 0.929438 0.861104 0.912885 0.993795 0.987202 0.861142 
1.911714 1.008598 1.018529 1.007362 0.997573 0.982182 0.858531 1.020280 0.904181 0.912866 0.974401 0.879820 0.989697 0.861147 0.969750 0.966782 1.007124 1.020850 1.044821 1.014192 0.933327 0.946245 0.857028 1.024208 0.970977 0.929255 0.898835 0.962558 0.877337 0.919296 0.931101 0.943419 1.038420 0.873627 0.873922 0.977750 0.874664 0.859891 0.941479 0.955186 0.922064 0.893860 0.940689 0.954682 0.861508 0.969816 0.903220 0.925860 0.897085 0.978948 0.875815 
1.915541 0.885967 0.906331 0.952738 0.872879 0.948239 0.859772 0.864233 0.964170 0.993247 0.940791 0.997727 0.989775 0.953337 0.956523 0.902403 0.895516 0.989547 1.007552 1.011404 0.877254 1.046064 0.914939 0.991944 0.859801 0.930823 0.944558 0.967195 1.006925 0.966196 1.019185 0.899445 0.944425 0.885558 0.956751 0.937196 0.902089 0.868237 0.876864 1.002606 1.014914 0.940087 0.990251 0.935940 0.958853 1.041366 0.968413 0.989956 0.935845 0.998887 0.891921 
1.919376 0.861736 1.015313 0.912760 1.004576 1.002360 0.920949 1.030891 0.898152 0.877980 0.898742 0.961169 0.952962 0.867461 0.870961 0.859415 1.021809 0.994523 1.036626 0.888470 0.936061 1.011518 0.869639 1.029655 0.856286 0.935358 0.897011 0.873596 0.862297 0.974018 0.930602 0.932638 0.928596 0.997138 0.895385 0.885199 0.885123 0.914710 0.993211 0.927388 1.045823 0.984480 0.898723 1.013088 0.987732 0.860737 1.040069 0.949186 0.946542 0.938924 0.963851 
1.923218 1.039705 0.990226 1.008751 0.879305 0.944284 0.913844 0.878011 0.924428 0.971920 0.897763 0.999602 1.028246 0.895652 0.932664 0.996911 0.961640 0.967640 0.952263 0.882329 1.032839 1.005118 1.006383 0.950865 1.025098 0.942573 0.992004 0.935498 1.009112 0.960660 0.870366 0.934528 0.919807 1.000924 1.025164 0.961545 1.045743 0.931960 0.912408 1.008018 0.876385 0.897307 0.859734 1.022340 0.993345 1.035806 1.028978 0.978348 0.908148 0.936448 0.886789 
1.927069 0.952544 0.937149 1.015825 1.031457 0.911380 0.967958 0.885050 0.990608 1.042364 0.856001 0.910876 0.863618 0.926699 0.895738 0.976335 0.891393 0.859291 0.980272 0.919643 1.013210 0.875599 0.877101 1.031847 0.906673 0.875390 0.945717 0.894512 0.986452 1.009749 1.018735 0.930075 0.904315 0.980842 0.877510 1.024906 0.999593 0.966427 0.954855 0.946059 0.895681 0.963203 0.924854 1.017080 0.890223 0.900093 1.006877 1.034053 0.902632 0.917989 0.966018 
1.930927 0.994269 1.041391 1.008227 0.981738 0.863203 0.992463 0.867814 0.862937 1.019570 0.959708 0.881782 1.016708 0.980759 0.862585 0.918273 0.889730 0.957322 0.864287 1.022498 0.874556 0.875392 0.985608 1.015710 0.898981 0.976338 0.865789 0.881962 0.874118 0.904429 0.917893 0.930728 0.860807 1.005983 0.864506 0.878035 0.937688 0.876647 0.928465 1.003359 0.893381 0.946511 1.019019 1.014150 0.880099 1.003036 0.859229 0.987757 0.905009 0.932192 1.024039 
1.934792 0.856390 0.947924 0.877448 0.988480 0.882791 0.966586 0.989108 0.928206 0.982244 0.964390 0.930916 0.857788 0.997408 0.932380 0.932693 0.967793 1.027554 0.959446 0.976445 0.857987 0.963258 0.950899 0.876783 0.921665 0.911749 0.962659 1.017819 0.927645 0.939976 1.010461 0.894523 1.022268 0.910428 0.955586 0.914706 1.030653 0.951165 0.976654 0.889855 1.020462 0.982092 0.956204 0.890806 1.029208 1.022696 0.866829 0.875594 0.885044 1.041529 0.877876 
1.938666 0.917424 0.963994 1.000003 0.880920 0.955933 0.938945 0.956037 0.925219 1.043085 0.875663 0.957302 0.899409 1.036696 0.976799 0.866452 0.946503 1.001552 0.960030 0.918194 0.904771 0.864636 0.916929 1.032000 0.916492 1.043493 0.962378 0.867802 0.968062 1.004347 0.900541 0.902803 0.863591 0.938061 1.001752 1.008796 0.994385 0.874665 0.932405 0.909486 0.949469 0.869380 0.946968 0.983215 0.936046 0.889038 0.869304 0.982322 1.033883 1.007332 0.998111 
1.942547 0.927421 0.928837 0.922250 0.951602 0.923762 0.903905 0.978103 0.962923 1.039639 0.858870 1.021817 0.917992 0.979947 0.931385 1.007388 0.961013 0.967372 0.862767 0.914960 0.881188 1.031798 0.956450 1.015791 0.877918 0.929275 0.875703 1.041417 0.905493 0.933581 0.856864 0.896872 0.867348 0.989946 0.953123 1.000725 0.878346 0.986971 0.983911 0.921205 0.892214 0.966763 0.932953 0.867852 0.870438 0.898792 0.889049 0.880275 0.870466 1.007883 0.885617 
1.946436 1.002160 1.030283 0.960436 0.896757 1.001970 0.959457 0.864861 0.939470 0.865479 1.003034 1.017253 0.999062 0.909531 0.956473 0.975481 0.999138 0.987799 0.953137 0.942378 0.867000 0.999860 0.912421 1.040880 0.970549 1.006418 0.956321 0.948413 0.975263 1.024961 0.996628 0.952224 0.889069 0.894781 0.932551 1.006589 0.925365 1.009839 0.972906 1.000269 0.906623 1.023478 0.863473 1.029181 0.883623 0.953346 1.024904 0.973970 0.993739 0.856840 0.909940 
1.950333 0.889136 0.981214 0.920706 1.027001 0.893374 0.935227 0.936282 1.014770 1.037892 0.986346 0.889316 0.971863 0.978771 0.946146 1.027999 0.953626 1.015540 0.893260 0.903495 0.925524 1.029500 0.991192 0.986137 0.861433 1.024549 0.904284 1.004744 0.917123 0.911725 1.043005 0.856320 0.934809 1.005733 1.024502 0.928470 0.954253 1.030080 0.955906 0.869834 1.002074 1.003974 0.995165 0.983685 1.009990 0.950470 0.986631 1.002359 0.865539 0.983704 0.994148 
1.954237 0.966477 0.955872 0.892234 0.897574 0.966952 0.898391 0.986042 0.962524 0.952109 0.910887 0.874265 0.928524 0.952413 0.890077 1.042126 0.990261 1.039380 0.960100 1.036215 0.873581 0.990556 1.011072 0.982954 0.997141 0.992086 0.953050 0.902877 1.009019 0.912370 0.915287 1.010026 0.881306 0.988959 0.954675 1.004791 0.915002 0.966135 0.966942 0.913681 0.895759 0.960851 1.022399 0.886171 1.017733 0.873409 0.946864 1.038819 0.951159 0.908702 0.885497 
1.958150 0.973843 1.037465 0.903218 0.991012 0.866238 1.031422 0.894581 1.016514 0.919893 0.959144 0.986214 0.969900 0.955372 0.984066 1.013768 0.921442 1.028752 0.961928 0.941252 0.862399 1.006329 0.875901 0.885032 1.000333 0.937547 0.991877 0.957937 0.885032 1.024277 0.974004 0.997853 0.994632 0.978622 0.970451 0.972826 0.895578 0.955011 0.985910 1.034073 0.891673 0.886267 1.007355 1.036201 1.028097 1.002252 1.012124 0.908025 1.014044 0.889298 0.982784 
1.962070 0.867855 0.922132 0.915472 0.898077 0.943727 0.953285 0.945817 1.035798 0.949371 0.890239 1.027162 0.936621 1.034753 0.890334 1.009225 0.994660 0.957608 1.015409 0.875218 0.864159 0.925524 1.041859 1.033907 1.024293 0.897212 0.902893 0.859333 0.952249 0.880576 0.934626 0.945684 0.899644 0.940696 0.868083 1.023276 0.917781 0.935699 0.902114 0.930540 0.959878 1.033451 1.015742 0.932868 0.879569 1.016797 0.949912 0.929172 0.909420 0.980400 1.020131 
1.965998 0.892309 0.972478 0.986252 0.961885 1.004302 0.918595 0.914225 0.877908 0.997775 0.898342 1.001547 0.878668 0.868019 0.888262 0.859203 0.920809 0.937785 0.870156 0.997680 0.897886 0.943256 0.920448 1.028925 0.874146 0.961724 0.994811 0.949317 0.865321 0.861350 0.881071 0.949802 0.881917 0.998754 0.924124 0.888956 1.044685 0.926860 1.035385 0.971347 0.863630 0.883304 0.907024 0.976192 0.912268 0.968269 0.940207 0.872084 1.010210 0.859640 0.870811 
1.969934 0.926951 0.986385 0.933049 0.859642 0.921689 0.939337 0.885774 0.927093 0.880967 0.918697 0.996957 0.961764 0.962135 1.025976 0.993414 1.009201 0.981037 0.928756 1.026157 0.992274 0.904344 0.928414 0.984438 0.967473 0.977390 0.966761 0.998639 0.975632 0.930228 0.964186 1.020020 1.037394 0.927084 1.012963 1.003340 0.951258 0.939784 0.855862 0.978083 0.872627 0.968024 0.960985 0.897011 0.855900 1.027173 0.980857 0.914337 0.976468 0.925327 0.986841 
1.973878 1.020359 1.006473 1.043296 0.970381 0.994619 0.920298 1.028109 0.907343 0.986119 0.974436 0.942837 0.940643 0.903155 1.038281 1.012960 1.005048 1.018906 1.005333 1.013140 0.991970 0.918731 0.904257 0.872391 0.959971 1.034093 0.890561 1.000632 1.016417 0.963447 0.992691 0.867319 0.997678 1.014385 0.924981 0.921419 0.968462 0.858258 1.033133 1.041520 1.000632 0.975329 1.021347 0.867395 1.006758 1.037047 0.856748 1.024015 0.986603 0.947377 0.938164 
1.977829 0.948140 0.934369 0.863389 0.870797 1.014761 1.021922 1.009339 0.914264 0.891965 1.026072 1.006736 1.035626 0.873228 0.960173 1.018104 0.916544 0.998892 0.967115 0.984713 1.007278 0.921919 0.989252 0.982529 0.913514 0.903257 0.946193 0.957893 1.013574 1.029349 0.876580 0.939384 0.980050 0.973573 0.929697 0.872962 1.024752 0.858527 1.035626 1.038789 1.013280 0.900608 1.043138 0.908386 0.871689 0.886077 0.921511 0.989851 0.995644 1.000468 1.025816 
1.981789 0.977372 1.001796 0.879477 0.987286 0.929778 1.036770 1.028727 0.959595 0.856288 0.866325 1.006715 0.861207 0.919332 1.023361 0.975046 0.965379 0.886495 0.939188 1.011320 0.882506 1.032288 1.014796 0.970003 1.006231 0.930348 1.006335 0.987096 0.859023 0.999203 0.866715 0.892525 0.977287 0.978815 0.914954 0.926483 0.862194 0.933985 0.874482 0.972700 0.992195 1.014530 0.984371 0.914090 0.925922 0.903778 1.027160 0.989033 0.923197 0.943291 0.962055 
1.985757 0.905836 0.895182 0.945250 0.953482 1.038568 0.982215 0.943721 0.904658 1.024506 1.003066 0.945468 1.038682 0.933818 0.857496 0.923316 1.012798 0.855645 0.943607 1.043335 0.859319 0.928187 0.947387 1.043344 0.880531 0.904374 0.972273 0.857325 1.021942 0.910735 0.967355 0.983079 0.894527 1.028722 0.973707 1.003921 0.911144 0.998110 0.993504 1.034182 0.879107 0.913793 0.907118 0.958467 0.859538 1.021306 0.880218 0.888070 0.965057 0.871995 0.998660 
1.989732 0.934895 0.895760 0.858419 0.909697 0.979784 0.975853 0.897184 0.937297 0.922486 0.927774 0.918641 0.904703 0.955535 1.011456 1.018425 0.933927 0.855875 0.963605 0.910970 1.020295 0.870714 0.872309 0.935930 0.958934 1.003652 0.900042 0.923663 0.869993 1.027701 0.870334 1.029866 0.892959 0.942614 0.876050 0.923720 1.036388 0.917967 1.040547 0.996968 0.895693 1.016061 0.993512 0.922904 0.909935 0.864733 0.871996 0.891962 1.029495 1.029163 0.897023 
1.993716 1.035357 1.020025 1.035727 1.026139 0.918865 1.041641 0.952139 0.940149 1.014177 0.865778 1.041385 0.954635 1.005595 0.881499 0.866547 0.934956 0.940756 0.911754 0.856484 0.920232 0.867079 0.990359 1.028844 0.973556 0.938867 1.017358 1.024069 0.979546 0.976366 0.992893 0.898748 0.906666 0.974287 0.924162 0.984188 0.957265 0.866044 0.949575 0.895872 0.979176 0.874170 0.947525 0.949072 0.917051 0.854861 0.954009 0.866576 1.029547 0.881661 0.908821 
1.997707 0.861669 1.000941 1.017866 0.910896 0.868608 0.967224 0.995635 0.973536 1.032636 0.888760 0.957551 0.996480 0.897199 0.903189 0.854483 0.986655 0.929853 1.024767 0.989436 0.922705 0.920379 1.014933 1.025061 0.876847 1.022527 0.992445 0.923274 0.921082 0.937190 0.879543 1.014885 0.862267 1.013518 0.999783 1.025754 1.025650 1.007861 0.966398 0.917076 1.007016 1.012711 1.015806 1.016357 0.897550 1.022593 1.009142 0.998387 0.948315 0.889140 1.019983 
2.001706 0.869747 1.002855 0.946619 0.916901 1.000815 0.908150 0.909830 0.966949 1.019864 0.866815 0.868523 0.970964 0.906774 1.029213 1.002134 0.874550 1.016817 0.886329 1.022854 0.918524 0.948650 0.865249 1.038059 0.940610 0.910988 1.021648 0.966721 0.894757 0.874275 0.891416 0.897652 1.007962 0.864318 0.975700 0.856175 0.939984 0.959992 0.897149 0.872604 1.043830 0.886728 0.945812 0.891796 0.915420 1.031178 0.921343 0.950662 0.933929 1.002912 1.011094 
2.005714 0.905498 0.874037 1.016594 0.959196 0.995725 0.896767 1.041298 1.022289 0.993722 0.896976 0.899406 0.861311 1.007645 0.942901 0.957971 1.010302 0.888700 0.980853 0.954147 0.862554 0.949933 0.978518 0.893844 1.015512 0.945852 1.003384 0.927716 0.944087 0.954479 1.012362 0.925343 1.029293 0.886375 0.941771 0.860096 0.958902 0.951698 0.955978 0.941914 0.981214 0.997879 0.949743 1.023930 0.984754 1.034190 0.918719 0.970432 0.908564 0.892145 0.990609 
2.009729 0.981488 0.991471 1.039431 1.019152 1.026620 0.935615 0.951643 0.944383 0.985995 0.917234 1.024798 0.922899 0.957469 1.009653 0.883982 0.997990 1.011076 1.042562 1.031963 0.892485 0.911540 0.885055 0.926334 0.860401 1.026468 0.936222 0.997250 1.020395 0.940322 0.925338 1.023289 0.975272 1.003940 1.014616 0.877814 1.033538 0.999755 0.982009 0.993359 0.915715 0.952611 1.036736 1.008561 0.929333 0.915042 0.966684 0.995418 0.970148 0.905106 0.915620 
2.013753 0.921556 1.001868 1.027041 1.014184 0.943977 0.860885 0.956702 0.948912 0.921300 0.900225 1.025589 0.998594 0.945069 0.933198 0.949376 0.939916 0.940704 0.969682 0.893697 1.014924 0.983128 0.955544 0.887596 0.891230 0.864074 0.931690 0.886505 0.917049 0.918529 0.854376 0.933872 1.026348 0.984238 0.987473 0.973715 1.012125 1.015493 0.974664 1.026538 1.013956 1.004249 0.942991 0.859813 0.880423 0.898707 0.880498 0.960839 0.921100 1.040562 0.921148 
2.017784 0.960004 1.001693 0.917072 0.914425 0.855763 0.978401 0.918372 0.866550 0.906465 0.867044 0.891180 0.889273 0.880137 1.043316 0.938590 0.937148 1.017073 1.004435 0.857954 0.948638 0.907679 1.023287 0.928050 0.943467 0.926522 0.990687 0.964122 1.018923 1.003742 0.887765 0.908590 0.863476 1.016333 0.945403 1.000166 0.890440 0.901133 0.973069 0.863030 0.879093 0.920421 0.927300 1.041257 0.868201 0.923239 1.027348 0.854899 0.968837 0.919909 1.036200 
2.021824 1.017352 0.970250 0.862148 0.897202 0.946296 0.977991 1.003378 0.961380 1.000181 1.012722 0.884547 0.856323 1.003568 0.889281 1.022494 0.913405 0.905683 0.897373 0.935045 1.013624 0.974918 1.037483 1.040784 0.981644 0.877555 0.982346 0.920758 0.964985 0.984888 0.990704 0.985695 1.029400 0.911413 0.866512 0.990656 0.913804 0.944437 1.028632 0.954322 0.966266 1.017437 0.894830 0.903976 0.895267 0.953335 0.859151 0.915113 0.993910 0.866550 1.024742 
2.025872 0.942029 1.010175 1.009634 0.939012 0.884507 0.936840 0.948157 0.876624 0.919301 0.918229 0.886907 1.017422 0.958942 0.873114 0.870278 0.854095 0.985208 0.855632 1.033140 0.889714 0.877658 0.902511 0.907434 0.989173 0.902037 0.969927 0.896222 0.919206 0.919471 0.965032 0.929602 0.925125 0.869718 1.027762 1.039353 0.941042 0.990758 1.012632 0.911190 0.984222 0.862376 0.926282 1.015591 0.985768 1.012603 0.927459 0.864567 0.863571 0.956950 1.042778 
2.029927 0.865516 0.905381 0.913908 0.921657 1.008643 0.975948 0.936197 0.860517 0.958316 1.037780 0.869167 1.031274 1.014448 1.006262 1.036178 0.894691 0.962328 0.980776 0.968892 0.913405 1.031492 0.970134 0.912855 0.945786 0.965060 0.899766 0.957149 0.877865 0.951762 0.929017 0.981440 0.951240 1.034945 0.891571 0.863941 0.914306 1.025365 0.967232 0.888915 1.026048 0.866834 0.958876 0.954522 1.015633 1.031293 1.031938 0.946460 0.916042 0.860546 0.886411 
2.033991 0.979389 0.942203 1.012687 0.883573 0.882017 0.980110 1.012355 0.854618 0.902067 0.940666 0.907918 0.989253 1.008287 1.002312 0.978128 0.874013 0.915259 0.930860 0.937973 0.900616 0.874800 1.038085 1.018378 0.941472 0.950217 1.024647 1.026610 0.985857 0.893190 0.875493 0.918047 0.866777 0.963892 0.884019 0.921945 0.967316 0.983211 0.923747 0.898425 0.877332 0.865089 1.014176 1.001980 0.900378 0.912025 0.941150 1.019668 1.034463 0.988759 0.854400 
2.038063 1.006878 0.870351 0.916088 0.955528 0.976182 0.940288 0.956049 1.019462 0.901446 1.002459 0.873528 0.960791 0.901294 1.008329 0.916249 0.928492 0.963645 1.006442 0.998068 0.910607 0.912475 0.996257 1.042667 1.027930 0.976333 0.868236 1.006783 0.914988 0.874656 0.937747 1.007902 1.012976 0.934181 0.938202 0.965580 0.986689 1.037926 1.033108 0.867383 0.987950 0.981208 0.905438 0.905287 0.898326 1.007419 0.884851 0.997841 0.942887 0.944717 0.888587 
2.042144 0.906306 0.909625 1.005564 0.915191 0.999941 1.040458 0.920681 0.902333 0.979991 0.890480 1.009092 0.938033 1.025619 1.020925 0.884952 0.905415 0.945827 0.970964 1.036305 1.028283 0.996632 0.983490 0.896113 0.981120 0.854287 0.975715 0.974454 0.919211 0.914830 1.038458 0.867960 0.869013 1.021039 0.930618 0.928124 0.943115 0.929272 0.949421 0.995153 1.025391 1.030000 1.036523 0.956542 0.957064 0.881387 1.025543 1.039140 1.006086 0.943011 1.029013 
2.046232 0.972745 0.886239 0.975181 0.906671 0.969900 0.883271 0.879773 0.922722 1.017505 1.017439 0.896592 1.006469 0.893302 0.924230 0.928819 1.014481 1.026417 1.026683 0.999349 0.922428 0.868983 1.033490 0.958438 0.955555 1.036373 0.970441 0.916067 0.948720 1.032675 0.924960 0.996201 0.930260 0.953868 0.862906 1.027024 0.966696 0.904424 0.979837 0.895493 0.932801 0.906140 1.017733 0.978026 1.037169 0.901513 0.923822 0.951839 0.896640 0.879166 0.920248 
2.050328 0.948701 0.951204 0.885752 0.976042 0.876974 0.897498 1.020210 0.963954 0.932850 1.037644 0.928186 1.003582 1.006994 0.858241 1.036155 0.963717 0.966855 0.975909 0.907092 0.877666 0.931949 1.017205 0.873931 0.888739 1.030856 0.992907 0.890748 0.890644 1.027889 0.910306 0.892047 0.906713 0.868963 0.959584 0.979559 0.940150 0.958304 0.977227 0.992395 1.027434 0.898389 1.009298 0.876206 0.932385 0.896948 1.035217 1.020930 0.989304 1.041720 1.033492 
2.054433 0.889854 0.940160 1.002998 0.886242 1.042384 1.022165 0.967745 0.909277 0.988741 0.993898 0.880469 0.943952 0.995661 0.873151 0.947070 0.939060 0.892536 1.014496 1.012695 0.892441 1.015956 0.958379 0.901049 0.869644 1.009567 0.985471 1.035606 0.972560 0.963128 0.910547 0.977764 0.909106 0.980959 0.974380 0.985376 0.870241 0.949876 0.867350 0.987736 0.908319 0.930624 1.009434 0.959896 1.016364 1.028004 1.028753 1.016155 0.865340 1.018989 1.006932 
2.058546 0.973211 0.977998 0.996642 0.884542 0.996699 0.993628 0.858278 1.030072 0.989125 0.971259 0.971392 1.008319 0.880078 1.035740 1.040649 0.936426 0.853633 0.975571 0.929924 0.924502 0.976036 0.938587 1.014508 1.021115 0.902437 0.922550 0.923185 0.865927 0.926882 0.889471 1.034678 0.941810 1.008215 0.997571 0.931317 0.951335 1.034669 0.945895 0.929346 0.907280 1.031948 0.963392 0.858496 1.020337 0.913508 0.969979 1.006727 0.925697 0.909934 0.942151 
2.062667 1.010104 0.869479 0.875213 1.001053 1.012056 0.980373 0.930542 0.878843 0.929982 0.867840 1.029352 0.857452 0.997736 1.014141 0.892424 0.864551 0.957836 0.925490 0.969285 0.961750 0.940739 0.923813 0.895295 0.984496 0.874076 0.909559 0.902697 1.002560 1.021638 0.990163 0.938891 0.949724 0.986240 0.950766 0.942502 0.923993 0.977085 0.864001 0.856325 0.966470 0.911909 0.910592 1.038498 0.858068 0.965342 0.894329 0.957467 1.012521 1.003176 0.985757 
2.066797 0.961322 0.858750 0.915011 0.981820 0.955883 0.880612 0.935442 0.861858 1.017782 1.032253 0.856513 1.041265 0.929927 0.948586 0.908709 0.854466 1.003833 1.021469 0.917428 0.953078 1.037171 0.904492 0.906340 0.891765 0.893310 1.040620 1.031144 0.867866 0.886449 0.911666 1.018758 0.920687 0.960460 0.881910 0.940370 0.928051 0.926421 0.995153 0.863441 0.979943 1.041303 0.932106 0.971955 0.876717 0.916613 0.907648 1.040592 0.915295 1.016361 0.882412 
2.070935 0.964987 0.997810 0.946813 0.960790 0.953020 0.942824 0.867475 0.924072 0.998890 0.928658 0.978215 0.961747 0.933794 0.981948 0.970549 0.925200 1.020646 0.918472 0.862112 0.971061 0.965518 1.030434 1.009616 0.946103 0.898489 0.868650 1.015652 0.985179 0.941403 0.875757 0.976661 0.975107 0.892926 0.884683 0.892263 0.866556 0.998824 0.873265 0.919259 0.993347 0.855442 0.971175 1.031505 0.893921 0.856636 0.949182 0.935140 0.909101 0.911110 0.996266 
2.075081 0.854029 1.029998 0.940161 1.017682 0.895461 0.905523 0.856748 1.037559 0.957500 1.033476 0.873461 0.973398 0.966292 0.914903 0.910080 0.997577 0.927797 0.963052 0.862793 0.877223 0.959878 0.869510 0.871216 0.990319 0.888308 0.993370 0.897176 0.909644 0.888090 0.987496 0.974876 1.028710 0.981669 0.929673 1.015161 0.868118 0.996790 0.999301 0.870552 0.958267 0.905608 0.895508 1.011931 1.012025 0.905684 1.024986 0.914287 1.022419 0.976648 0.969646 
2.079235 0.917728 0.994084 0.986885 0.869517 0.877513 0.923393 0.911362 0.968572 0.924596 0.897966 0.910490 0.924558 0.872312 0.983048 0.940540 1.024097 1.032897 0.971490 0.943363 0.971092 0.982299 0.870114 0.879180 0.878763 0.875258 0.948356 0.888862 1.020942 0.943155 1.006533 1.018555 0.981665 0.939271 0.980793 0.934970 0.987368 0.882486 0.952003 0.956721 1.020070 0.992076 0.909022 1.037776 0.884239 0.934468 1.033987 0.879607 1.010663 0.879891 0.947588 
2.083398 0.928832 0.989816 0.994458 0.906495 0.999052 0.964070 0.941781 0.930461 0.908930 0.877850 0.954389 0.921651 0.879224 0.920723 0.938939 0.991019 1.003968 1.024666 0.947710 1.013251 0.926492 0.861359 1.039111 0.936353 0.980372 1.004707 0.928377 0.860468 0.920287 0.994003 0.929182 0.924417 1.015761 0.999374 1.009320 0.906609 0.943874 1.038619 0.907907 1.029468 0.921471 0.933170 0.868037 0.876619 1.003040 0.915940 1.022828 0.877784 0.980135 0.969005 
2.087569 0.901772 0.942358 1.035350 0.870819 0.983588 1.038419 0.946970 1.027990 0.861792 0.914047 0.890576 0.900219 0.955703 0.985037 0.909311 0.982252 0.875555 0.968433 0.917874 0.886030 1.029837 0.866036 0.859822 1.004539 0.930064 1.040758 0.901166 1.006263 0.913261 0.912323 0.875488 0.883406 0.877316 0.977620 1.028369 0.965629 0.887441 0.856469 0.980784 0.873035 0.928984 0.865988 0.934998 0.881967 0.912456 0.965042 1.023141 0.922117 0.947112 0.944479 
2.091748 0.989909 0.921502 0.928047 0.975835 1.026115 1.021777 0.970153 1.026380 0.912496 0.940927 0.866923 0.983137 0.885059 1.015944 0.944469 0.899995 0.925726 0.986338 0.931162 1.013576 0.915839 0.935121 0.862908 0.932848 1.016663 0.933303 0.982645 0.876763 0.984463 1.032243 0.958599 1.008225 0.892901 0.860019 0.968562 1.022024 0.953882 0.942158 0.883023 1.028388 1.020016 0.995875 1.004124 0.976328 0.892948 0.929221 0.896396 1.010934 0.884273 0.963088 
2.095936 1.000386 0.966437 0.917905 0.910954 0.875935 0.858558 1.007526 1.002157 0.934647 0.941191 0.906323 0.873748 0.985878 0.901608 0.922583 0.990386 0.940017 0.943823 0.928757 0.995736 1.010746 0.969638 1.013776 0.858899 0.912801 0.961768 0.917233 1.015812 0.995111 0.913255 0.939363 0.951910 0.933255 0.967261 0.967602 1.037639 0.874060 0.885111 0.876276 0.892668 1.033975 1.038662 0.909761 0.912592 0.985083 0.887072 0.927611 1.033956 0.860651 0.946087 
2.100132 0.912386 0.939125 1.033557 1.021001 0.968516 0.914005 0.965297 0.925898 1.027667 0.878876 1.013294 1.020746 1.038840 0.978260 0.877314 0.942345 1.038888 0.964047 0.886053 0.868347 0.939097 0.915065 0.912320 0.919686 0.919128 0.921930 0.892113 1.012915 0.867135 0.895352 0.922924 0.871415 0.881982 0.857893 0.940309 0.889263 0.890617 0.879832 0.977246 0.864001 0.859465 0.877598 0.982502 1.033178 0.904479 0.966679 1.002130 0.863840 0.884955 0.873138 
2.104336 0.928596 1.035847 0.971627 0.991566 1.031208 1.034010 0.934627 0.896056 0.949340 0.957321 1.018199 0.973814 0.938462 0.966619 0.917699 0.961355 0.915029 0.943943 0.871099 0.975982 0.982543 0.914811 0.990061 0.991178 0.875368 0.870067 0.931067 1.034862 0.968881 0.899587 0.888567 0.978718 0.856973 0.969724 1.021674 1.001848 0.992608 0.932847 0.912113 0.996773 0.876088 0.994037 0.867946 1.028168 0.923938 0.995514 0.876694 0.996972 0.875160 0.979220 
2.108549 0.933083 0.958719 0.977605 0.888788 0.950578 0.885740 1.026643 0.952367 0.935999 0.987782 0.903537 0.880031 0.895945 0.915409 0.888211 0.911139 1.006706 1.027817 0.930546 1.023216 0.998186 0.939653 0.974349 0.855635 0.987990 0.958577 0.894875 1.019875 0.949574 0.960234 0.976839 0.884538 0.902638 0.872969 1.038931 0.855503 0.952888 0.904617 0.993699 1.029531 1.003715 1.013551 1.003970 1.018606 1.033772 0.904664 0.907192 0.947861 0.983995 0.863531 
2.112770 0.963231 0.979332 0.934332 0.929977 0.997563 0.886880 0.864559 0.975565 1.007455 1.026652 0.914283 1.014659 0.928207 1.016116 0.980818 0.910478 1.039648 0.898418 0.919877 0.908045 1.012207 0.853229 0.946136 0.945293 0.968503 1.038995 0.929817 1.025374 0.922878 1.007531 0.861436 0.946211 0.866008 1.011629 0.899592 0.980620 0.879345 0.863972 1.001908 0.923427 0.953481 0.964954 0.896459 0.883718 0.881106 0.991960 1.035237 0.973728 0.937295 1.016533 
2.117000 1.008478 0.887385 1.010485 0.892221 0.966501 1.000603 1.012131 0.978351 1.016845 1.030096 0.927762 1.023584 1.038917 0.933507 0.926768 1.040261 0.951358 0.863136 0.962375 0.951689 1.033645 0.932305 0.881649 0.940918 1.023811 0.915221 1.034970 0.895922 0.951973 0.915117 0.909059 1.016779 0.979800 1.026149 0.936309 1.028799 0.901516 0.928756 0.864584 0.883476 0.882813 0.978257 0.971111 0.893840 0.969095 0.858593 0.913792 0.981844 0.859729 0.867253 
2.121238 0.959124 0.934263 0.968797 0.905663 0.860483 0.882846 0.934481 0.883489 0.905710 0.998825 0.900382 1.014904 0.892329 0.977361 0.935266 0.991169 0.903212 0.930619 0.967557 0.899247 1.010523 0.920843 0.958670 1.009387 0.917824 0.931452 0.909676 0.990251 0.881587 0.908720 0.866691 0.971598 0.867808 0.977465 1.013930 0.993015 0.999422 0.999223 0.880669 0.964320 0.869047 0.916793 0.943982 0.891467 1.033917 1.038905 0.919054 0.932891 0.856801 0.952736 
2.125485 1.005479 0.971148 0.943033 0.986109 1.011507 0.999177 1.005176 0.940062 1.030859 0.906620 0.862873 1.002016 0.970684 0.875260 0.980686 0.888073 0.960578 0.878799 0.865031 0.975955 0.923701 0.859031 0.962016 1.002688 0.981841 1.022332 0.998278 0.902353 1.005214 1.032373 0.867198 0.953850 1.024452 1.002281 0.880957 0.997076 1.032145 1.010665 0.910112 0.921316 0.957039 0.936381 0.903677 0.961761 0.859325 0.956745 0.989279 0.913093 0.971725 1.027319 
2.129740 1.023637 1.035275 0.913027 0.954423 0.958302 0.864809 0.877999 0.936379 0.992403 0.853076 0.976942 0.985600 0.901730 0.953619 0.919887 0.906158 0.923908 0.930077 0.940930 1.015490 0.973423 0.978220 0.875397 0.872700 0.926037 0.892599 0.957545 0.936048 1.006870 0.951906 0.987275 1.015679 0.989555 0.992895 0.937959 0.924722 1.006672 1.006463 0.882635 0.882967 0.950146 0.880005 0.854221 0.989773 0.955956 0.925233 0.855612 0.871745 1.007684 1.023362 
2.134004 0.856006 0.953804 0.976416 1.010106 1.001355 0.925071 0.931542 0.861617 0.890548 0.851985 0.980437 1.021734 0.855846 0.876310 1.038479 0.992509 0.937380 0.867416 0.877729 0.942555 0.951685 0.855316 1.033153 0.980711 0.854947 0.890709 0.982745 0.890378 1.016549 0.876934 0.937399 0.956671 0.934873 0.875288 0.865524 0.907909 0.907133 0.946406 1.003096 0.936670 1.012064 0.857794 0.923718 0.867369 0.869829 0.913737 0.880680 1.022055 0.894418 0.934456 
2.138276 0.942987 0.953828 0.973533 0.996370 0.994014 0.926158 0.948143 1.029811 1.008062 0.969314 1.032810 0.916320 0.919460 0.876096 0.856211 1.031286 0.927605 0.877241 0.852900 0.859948 0.980714 0.889661 1.033765 1.008696 0.964196 0.949912 0.951501 0.878678 0.936886 0.913898 1.035629 0.885187 1.019537 0.972824 0.904362 0.986475 1.023056 0.948692 0.894685 0.982492 0.865775 0.964187 0.868206 1.036499 0.955049 0.914711 0.975879 1.028534 1.022309 0.899159 
2.142557 0.936694 0.993192 0.931274 0.924643 0.858534 0.906624 1.015326 1.030726 0.905224 0.934121 0.958525 0.975466 0.992256 0.878304 0.860719 0.991556 0.856084 0.891139 0.980234 1.021626 0.912678 0.889976 0.908639 0.944772 0.971011 1.004988 0.989674 1.033828 0.916915 0.987214 0.877424 1.033204 0.929912 0.936476 0.867842 0.928096 1.013378 0.937271 0.900390 0.888188 0.910474 1.003673 0.859783 0.861836 1.035446 0.951384 0.961874 0.938396 1.039390 0.900816 
2.146846 0.961518 0.946877 1.039102 0.916158 1.002907 0.894925 1.030723 0.909159 0.977871 0.900023 0.863326 0.867515 0.881740 0.910890 0.968621 0.886025 0.910597 0.863240 0.916697 0.882733 1.040199 0.869937 0.952789 0.880530 0.962275 1.026797 0.938346 0.900637 0.976443 0.910426 0.991633 0.965935 0.907343 1.001441 1.011069 0.979252 0.989145 0.910937 1.011901 0.996693 0.924093 0.930704 0.956231 0.881362 0.973880 0.932388 0.916602 0.947152 0.959948 0.926732 
2.151144 0.916573 0.880457 0.981543 0.885356 0.896751 0.860522 0.942987 0.982763 0.964511 0.938287 0.909168 0.918550 0.879313 0.911183 0.870139 0.901225 1.014217 0.955583 0.968804 1.018993 0.947186 0.918521 0.876721 0.981855 0.987577 0.888599 0.863983 1.024421 0.878112 0.860938 1.012827 0.905991 0.922692 0.985184 0.851358 0.892013 0.959120 0.933520 0.994603 0.905140 1.028629 1.039968 0.917954 0.888354 0.900005 0.954940 1.036687 1.013914 1.034691 0.915325 
2.155451 0.870484 0.994897 0.897273 0.855430 0.888951 0.989195 0.955200 0.899287 1.005497 0.998131 0.991303 0.949215 0.942898 0.932544 0.876952 0.991615 0.986887 0.892762 1.004844 0.868063 0.971436 0.973517 0.997081 0.890370 1.018877 0.931380 1.031737 0.944836 0.982178 0.908733 0.952798 0.914927 0.980750 0.955739 0.898672 1.014858 0.995729 0.941442 0.992580 1.017998 0.918813 0.886559 1.020872 0.993195 1.039557 0.870644 0.972382 0.947919 0.988022 0.935059 
2.159766 1.008238 1.033341 0.944927 1.018856 1.003179 1.016568 0.923596 0.915730 0.892801 0.894201 0.878543 0.855208 0.887837 0.908818 0.961171 0.961851 0.864729 0.989706 0.877371 0.977216 1.028056 0.985792 0.857591 1.007292 0.883932 0.918528 0.852135 0.959686 0.920022 1.020473 0.929619 0.908998 0.933874 1.038938 0.867102 1.039430 1.006092 1.023886 0.892820 0.979135 0.972138 0.881389 0.867396 0.888641 0.996741 0.920731 0.854924 1.009060 0.966532 0.994301 
2.164090 0.887811 0.968548 0.985963 0.915001 0.960021 1.021586 0.911909 0.983514 0.858654 0.870916 0.998262 0.899619 0.879378 0.905272 0.994055 0.956513 0.886326 1.032344 0.898740 0.911673 0.968066 0.948279 0.851658 0.880106 0.929711 0.869782 0.882318 0.966903 0.952524 0.917714 0.922885 0.918886 1.032392 0.861330 0.954443 1.005135 0.898985 1.038376 0.885107 0.963736 1.039803 0.856754 0.911711 0.969929 0.958007 0.852878 0.858948 1.004842 1.015232 0.915880 
2.168423 0.869247 1.011411 0.994585 0.956895 0.857099 0.921531 0.903268 0.910585 0.899109 0.992439 1.010986 0.902001 0.990274 0.897558 0.974431 0.912192 0.907342 0.891074 0.994774 0.959920 1.029948 0.926485 0.996296 0.910103 0.987136 0.945807 1.030346 1.005872 1.038163 0.992458 0.952547 0.919745 0.907002 0.886007 0.856249 0.958266 0.990217 0.966320 1.006136 0.962671 0.856787 0.973259 0.883133 0.883700 1.038797 0.901652 0.962094 0.882859 0.924774 1.004945 
2.172764 0.906793 0.935197 0.907276 0.891094 0.995085 0.859807 1.025559 0.964243 0.864845 0.930896 0.879600 0.974499 0.870204 0.886490 1.027515 1.013413 0.991786 0.952721 0.870394 0.962201 0.981474 0.926132 0.899912 0.980425 0.919724 0.851140 1.007723 0.871121 1.016154 1.015587 0.979026 0.924299 0.911652 0.961719 0.976502 0.974669 0.892370 0.965425 0.879987 0.996418 0.958837 0.909790 0.969952 1.026882 1.024339 0.938174 0.850771 1.007080 0.901699 0.980009 
2.177114 1.006596 1.001086 0.953282 0.967913 0.886927 0.862108 0.973177 0.898542 1.022067 0.880396 0.852071 0.862987 0.954143 1.010858 0.915157 0.927859 0.904751 1.015820 0.855010 0.980294 1.018571 0.938567 0.991361 0.981759 0.922888 1.021444 0.979774 0.907851 0.941998 0.988856 0.876011 1.030479 0.978460 0.905800 0.973461 0.964000 0.949663 1.010329 0.926895 0.853649 0.903116 0.866531 1.035753 0.963877 1.005774 0.958074 0.956902 0.893873 0.851674 1.017493 
2.181472 0.964154 0.919767 0.872866 0.925191 0.915675 0.965382 0.880435 0.866837 0.978215 1.022120 0.931551 0.862594 0.954241 0.937448 0.967471 1.022054 0.866487 1.013096 0.894327 1.019163 0.919105 0.935813 0.862783 0.945235 1.010062 0.895745 0.878432 0.853852 0.869095 0.895215 1.026118 1.007945 0.957576 0.991757 0.981920 0.890774 0.905648 0.900621 0.990718 0.982184 0.936711 0.939527 0.940935 0.997503 0.928224 0.928943 0.975135 0.864399 0.923386 0.995320 
2.185840 0.943113 0.867823 0.902557 0.958978 1.029591 1.028032 0.950502 0.866074 0.999751 0.917100 0.906573 0.910891 0.858175 0.941336 0.931840 0.909767 1.030753 0.924281 0.875344 1.036252 0.989640 0.876922 0.982553 0.996585 0.886381 0.982790 1.000318 1.025065 0.971659 0.918668 0.913962 1.014964 0.884954 0.928457 0.919037 1.026586 1.023685 0.979293 1.013886 0.897285 1.035789 0.876327 0.922240 1.035440 1.009341 0.959110 0.859177 0.865101 0.912914 0.979180 
2.190216 0.972246 0.971509 0.907148 1.034168 0.876026 1.037135 0.978094 0.885748 1.003575 0.997963 1.004927 1.017502 0.980787 1.038845 0.948059 0.856866 0.905060 0.983829 0.966530 0.897398 0.987032 0.869724 0.963024 0.995167 1.006986 0.936598 0.860409 0.920404 0.861486 0.871038 0.902982 0.929673 0.979010 0.860617 0.862204 0.907857 0.941445 0.948748 1.037815 0.942598 0.927348 0.976261 0.887043 0.976516 0.911910 0.885370 0.920829 1.001166 0.943268 0.917022 
2.194600 0.966701 0.971094 0.894771 0.918719 0.885022 0.938294 0.992643 0.892362 0.900883 0.882830 0.953286 0.901951 0.944453 0.908866 0.852703 0.879495 0.970754 0.896132 0.856199 0.973484 0.852514 1.006143 0.939862 0.922253 1.030790 0.987031 0.962885 1.002704 1.036969 1.031697 0.957651 0.915139 0.901176 0.935148 0.881914 0.996450 0.875291 0.911351 0.993758 0.906070 1.030327 0.996677 0.971784 1.002279 0.851003 0.969885 0.890048 1.023176 0.919031 0.973588 
2.198994 0.897142 0.873404 0.964209 0.898275 0.943021 0.901581 1.032504 0.874755 0.974892 0.906682 0.945071 0.909459 0.969867 1.036443 1.022350 0.946214 1.027120 0.903121 0.974562 0.946875 0.984102 0.928106 1.035536 1.035036 0.961564 0.980692 1.023918 0.850752 1.004818 1.012138 0.925244 0.893307 1.027063 0.957105 1.005961 0.912265 0.907740 0.967024 0.870324 1.023672 0.880573 0.990176 0.851725 0.905095 0.883624 0.859631 0.857090 0.962197 0.886657 1.008313 
2.203396 0.894874 0.961991 1.035738 0.952584 1.010803 0.937641 0.992423 0.991677 0.959979 0.884362 0.975875 0.972022 0.872310 0.978350 0.876230 0.963927 0.918326 0.860078 0.975526 1.015006 0.910175 0.857613 0.930133 0.934109 0.863309 0.952111 1.022477 0.898312 0.949542 0.893656 0.872404 0.897538 1.018718 0.927280 0.901278 0.921292 0.932947 0.968857 0.949977 0.893495 0.964853 0.940192 0.876003 1.017207 0.915455 1.016319 1.037769 0.868069 1.001112 0.905982 
2.207808 1.002857 0.993772 1.016806 0.893986 0.927361 0.990646 0.996359 0.887450 0.851308 0.909002 1.008816 0.868232 0.868487 0.970577 0.944776 1.023624 0.856408 0.852092 0.865984 0.997615 0.959074 0.868827 0.958026 0.870243 0.877062 0.938042 1.006908 0.905394 0.883021 1.011980 0.890236 0.936541 0.875702 1.011574 0.889830 0.857758 1.018647 0.868298 0.857484 1.011007 0.893844 0.885288 0.976442 1.007031 0.938684 0.952416 0.986292 1.038272 0.853395 0.900955 
2.212228 0.996895 0.860405 0.908867 0.949973 1.002675 0.971843 0.901860 1.025196 0.857459 0.986735 1.002457 0.980880 0.989190 0.977254 0.920803 0.927970 1.017623 0.867591 0.875835 0.875807 0.959331 0.945251 0.872813 0.907035 0.983826 0.922087 0.905996 1.018265 0.941011 0.976366 0.936620 1.021655 0.924240 0.930841 0.933995 0.892568 0.972372 0.876921 0.973817 1.001390 0.865571 0.857214 1.036018 0.936337 1.000068 0.851274 0.918858 0.930567 0.913560 0.948925 
2.216657 1.005778 0.944820 1.023161 0.852354 0.967679 0.859681 0.927352 0.880189 1.015900 0.944452 0.888243 0.886893 0.898639 0.857169 0.997214 0.947945 0.880132 1.031385 0.916371 0.986044 1.018742 0.901283 0.962099 0.863646 1.025606 0.949777 0.944036 0.905937 1.016778 0.880671 0.948531 1.004050 1.027381 0.919647 0.903558 1.010036 0.869992 1.000330 0.851155 0.915871 1.033264 0.866555 0.926313 0.887176 0.876337 0.925483 0.864619 0.928098 0.939136 0.868075 
2.221094 0.862884 0.929377 1.009975 0.947145 0.904094 0.986873 0.936571 0.873326 0.860363 0.970115 0.857682 0.915574 1.006265 0.948731 1.001158 0.963856 0.879179 0.967434 0.930935 0.877074 0.981888 0.882096 1.000204 0.867869 0.954160 0.971749 0.901451 0.904727 0.978490 0.882512 0.912921 1.002234 0.900214 0.947192 0.911203 0.970304 0.864376 0.907162 0.985136 0.877517 1.004991 0.933635 0.869596 1.036137 0.998202 0.875516 0.967292 0.918558 0.982625 1.027536 
2.225541 0.944873 0.929051 1.019147 0.883947 1.021866 0.986720 1.018996 1.009518 0.952255 0.921018 0.862971 0.922113 0.867785 0.986314 0.858638 0.975166 0.936745 1.035988 0.954105 1.036224 1.022300 0.873770 0.918186 0.986985 0.993602 1.002476 1.035573 0.888591 0.883578 1.001673 0.888544 1.023017 0.999483 0.973306 0.895841 0.872590 0.884447 0.966150 1.004071 1.022847 1.032420 0.999993 1.033279 0.870797 0.851407 0.962752 0.962459 0.899523 0.980216 0.905319 
2.229996 0.964301 0.869523 0.899473 0.945696 1.026088 0.900795 0.893017 0.875649 0.908894 0.879123 0.976958 0.908016 0.877858 0.941194 0.913311 0.896528 0.967312 0.968652 1.027438 0.939938 0.987587 1.017980 0.933982 0.905108 0.896821 0.869825 0.854817 0.879869 1.005162 0.976298 0.881369 0.914255 0.954116 1.033970 1.018226 1.005691 0.891431 1.032743 0.874819 0.990966 0.871590 0.863275 0.983320 0.947027 1.008447 0.994996 0.974561 0.920107 0.982320 0.961308 
2.234461 0.957732 1.015738 1.001666 0.926341 1.019759 0.894526 0.860247 0.981638 0.881350 1.031528 1.017994 0.894535 1.003223 0.885333 0.872233 0.899764 0.911344 0.889863 0.999514 0.892912 0.879434 0.979619 0.906172 0.934883 0.866929 0.852187 0.976079 0.911004 0.993087 0.925265 1.018258 1.021089 0.964744 0.987698 0.998750 1.006951 0.902406 0.969558 0.955825 0.924133 1.011925 0.958676 0.999212 0.873790 0.861238 1.024487 0.962800 0.929880 1.014974 0.859331 
2.238934 0.867185 0.923165 0.949221 0.869044 1.011316 1.014090 0.947295 0.899384 0.860126 1.025613 0.874630 0.889513 0.953599 0.911397 0.958865 0.895005 1.034286 0.938453 1.007862 1.005748 0.998359 0.935999 0.866656 0.971662 1.016478 0.866430 0.960318 0.916842 1.034824 0.859937 0.924609 0.960149 0.850387 0.901488 0.875838 1.021574 1.024226 0.892693 0.909944 1.013100 0.902366 0.987525 0.859994 0.857276 0.957855 0.951759 1.021791 0.854898 1.002889 0.878103 
2.243417 0.891181 0.975614 1.024370 1.017170 0.935276 0.934134 0.913186 0.975397 0.992326 1.014170 0.874385 0.935653 0.921367 1.004083 0.949099 0.955176 0.932473 0.989957 0.916668 0.956667 0.944240 0.916281 0.866893 0.908430 0.878452 0.975765 0.897267 0.893285 0.948467 0.895125 1.005517 0.946391 0.850654 0.900910 0.861864 0.855230 1.026805 0.896116 0.862147 0.978860 0.868903 0.870394 0.980861 0.959158 1.000563 0.858438 1.029249 1.015349 0.924830 1.007593 
2.247908 0.914767 0.988812 0.929882 0.850241 0.975886 0.929080 0.907681 0.915852 0.882490 1.016645 0.891123 0.902850 0.925343 0.895104 1.000427 0.992945 0.909455 0.935920 0.878216 0.983670 0.885311 1.015711 1.034902 0.874045 1.017966 0.884782 0.864705 0.894887 0.909889 0.926466 1.027411 0.926032 0.978472 0.957856 0.892349 0.946204 0.929448 0.981255 0.951412 0.995105 0.924117 0.917427 0.889679 0.905200 0.925155 0.975028 0.956498 0.897397 0.911031 1.023127 
2.252408 0.869460 0.993403 0.918356 0.909017 0.971696 1.008469 0.918083 1.025196 0.870743 1.014271 0.950026 0.871724 0.951073 1.027611 1.033252 0.928941 0.944470 0.984526 0.964130 0.951366 1.025668 0.862328 0.931196 0.871451 1.033979 0.929338 0.953856 0.960488 0.980715 0.957837 1.016451 0.970668 0.977658 0.886262 0.959753 0.855357 0.884724 1.004177 0.922356 0.855621 0.932951 0.924526 0.978602 0.898866 0.885734 0.958187 0.894526 1.019309 0.856857 0.893187 
2.256918 1.033018 0.903975 0.987136 0.881912 0.943679 0.999927 0.995352 0.853151 0.892222 0.971770 0.957687 0.944405 0.996616 0.940292 1.032037 0.940264 1.018567 0.914682 0.878233 0.850132 0.948621 0.984853 1.008294 0.876592 0.944028 0.866225 0.989824 0.877478 0.977911 0.951631 1.020085 0.911975 0.866395 1.025934 0.869668 0.995758 0.984995 0.889251 0.925803 0.937189 0.920974 0.970053 0.883808 1.033537 1.028245 0.856037 0.942443 0.907230 0.964667 0.954366 
2.261436 0.879137 0.918940 1.020663 1.019069 0.946255 0.922260 0.906848 0.850116 0.872177 0.882448 0.937106 0.898878 0.890126 0.953433 0.975164 1.028925 0.864179 0.997772 0.926363 0.918591 0.991924 1.022729 0.955913 0.870743 0.958743 0.901057 0.857010 0.980219 0.909093 0.917638 0.889013 1.027596 0.996838 0.954130 0.921260 0.902189 0.955489 0.950773 1.009364 0.875563 0.875308 1.036669 0.941237 0.861104 0.967590 0.890805 0.939803 0.958337 0.876864 1.009232 
2.265963 0.852051 1.022646 1.014403 0.857700 0.889133 1.021335 0.979217 0.955856 0.857294 0.861915 0.886049 1.005038 1.035858 0.975454 0.912380 1.018147 0.862726 0.873827 0.864254 0.925810 0.958157 0.988280 0.989732 0.927328 0.954338 1.005019 0.870545 0.890840 0.946557 0.904005 0.962750 0.945294 0.961336 1.026833 0.892009 0.927988 0.885493 1.004699 0.988110 0.921726 1.030898 0.952565 0.980933 1.036321 1.024579 0.877759 0.898262 0.850457 0.858643 0.875496 
2.270500 0.883670 0.852147 0.922738 0.851119 0.939241 0.919428 0.921305 0.862972 0.965965 0.971953 0.897297 0.925181 1.000638 0.999818 1.029484 0.891912 0.950330 0.965361 0.939193 0.975715 0.894666 0.988351 1.000431 0.851590 0.982259 0.940127 0.931725 0.915968 0.988596 1.011775 0.951867 1.016518 0.949227 0.895807 0.883378 0.863066 0.886631 0.983570 0.888008 0.868272 0.927208 0.976026 0.990605 0.860426 0.892676 0.952895 0.971236 0.888338 1.007145 1.036755 
2.275045 1.005234 1.020735 0.988564 0.974647 0.934593 1.031569 1.002981 0.874164 0.874541 1.034775 0.929030 0.963295 0.957675 0.977740 0.979644 0.865801 0.974939 0.869704 0.962644 0.961909 0.967000 0.907033 0.983868 1.027241 0.882282 0.998954 0.991600 0.853600 0.994004 1.014729 0.883772 0.907438 0.975514 0.886261 1.008845 0.883027 0.937686 0.858861 0.863594 1.005941 0.889354 0.960164 0.992779 0.891815 0.881999 0.988715 0.874984 0.981077 0.858343 0.903016 
2.279600 0.971967 1.010253 0.940289 0.965603 0.896045 0.922650 0.988899 0.945805 0.945833 0.944174 1.027704 0.939893 0.987438 1.002041 0.921462 0.969035 0.867205 0.913250 1.027553 0.941788 0.865527 1.026497 0.893075 1.020180 0.884769 0.969299 0.854694 0.883902 0.858154 0.850603 0.988475 0.972806 0.885882 0.957900 0.943278 0.850735 0.858173 0.901485 0.883223 0.958183 0.900966 0.915551 1.024140 0.857909 0.865725 1.012299 0.854685 0.972061 0.892340 0.959645 
2.284164 1.028392 0.982286 0.956231 0.950641 0.936651 0.962697 0.911378 0.920447 0.903337 1.020285 0.909069 0.976206 0.877263 0.870419 0.992693 0.961397 1.009200 0.977026 1.004147 1.006805 0.894193 1.006692 0.947869 0.880524 0.904091 0.926272 0.864791 0.999999 0.959615 0.881920 0.902960 0.977054 0.851396 0.856694 0.888952 1.025480 1.023811 0.889301 0.894401 1.012989 0.999547 0.901461 0.906410 0.925264 0.861171 0.880025 0.882617 0.983672 0.926640 0.958220 
2.288737 0.916679 0.861105 0.929696 1.008439 0.979756 0.887139 0.905689 0.851623 1.022332 0.932778 1.021644 1.030174 1.020532 0.883821 0.998268 0.950518 0.948642 0.973526 0.891098 0.940375 0.873896 0.973903 1.009051 0.968681 0.864536 1.035971 1.004084 1.026036 0.867119 0.870719 0.891192 0.961819 0.857995 0.866129 0.855290 0.958558 0.856496 0.975769 0.852867 0.905990 0.912522 0.959538 0.905604 0.963704 0.930431 0.903332 0.906188 0.989549 0.887573 0.966701 
2.293319 1.026093 0.964795 0.986057 0.969658 0.968612 0.871538 0.903883 1.028647 0.910961 0.937030 0.978659 0.884007 0.925230 0.894449 0.982052 0.955389 1.002324 0.989601 1.027073 0.993512 0.985237 0.959734 0.849833 0.905608 0.863254 0.860549 1.034510 0.977094 0.988574 0.907823 0.936135 1.036159 0.861435 0.873432 1.025509 1.013728 1.002098 1.026367 1.024001 0.935777 1.003286 0.985718 1.004567 1.034378 0.864837 1.031512 1.010420 0.914863 1.028581 0.854564 
2.297910 1.031399 0.975262 0.861095 0.929190 0.934656 0.974028 1.018545 1.019770 0.944758 0.874571 0.971333 1.015190 0.913745 0.927814 0.948801 0.883127 0.869190 0.961589 0.876738 0.943834 0.881931 0.952269 0.954172 0.882637 0.971728 0.993327 0.865684 0.919569 1.028138 0.897169 1.016133 1.034594 0.968826 0.890355 0.904755 1.024510 0.989615 0.907949 0.935843 0.951929 0.931518 0.966564 0.922499 0.997587 1.006200 0.949281 0.886284 0.987513 0.888112 0.912294 
2.302510 0.953210 1.013184 0.910638 0.918629 0.934826 0.868538 1.001293 0.983560 1.029759 0.987527 0.979753 0.925036 0.895213 0.937766 0.987253 0.902111 0.983673 0.965629 0.973581 1.035742 1.025481 0.882210 1.009510 1.032567 0.942835 0.901084 1.035101 0.952889 0.968154 0.937059 0.997741 0.875907 0.885244 0.911345 0.993303 0.958599 0.939236 1.008944 0.921776 0.864788 0.912070 1.000153 0.965949 0.893593 0.883511 0.940103 0.913946 0.954227 0.862639 0.877782 
2.307120 0.890781 0.936146 0.975688 0.921731 0.974595 0.976828 0.955903 0.899477 0.958842 0.889471 0.984629 0.934770 0.910575 0.975839 0.916530 1.016285 0.904988 1.029447 1.016879 0.913524 0.975057 0.881491 1.029655 0.964448 1.033941 0.990046 0.871316 0.977968 1.021627 0.895360 0.848817 0.951182 0.917189 0.908267 1.030625 0.967142 0.987361 0.952746 1.025123 0.893607 0.855563 0.919027 0.883102 0.878420 0.898563 0.928495 0.967651 0.981605 0.913553 0.854555 
2.311739 0.898558 0.905812 0.952274 1.004209 0.889844 0.982796 0.850711 0.979244 0.958557 0.989277 0.999838 0.949834 0.967949 0.998246 0.936306 0.856608 1.009531 0.874545 0.931143 0.901308 0.858634 0.873782 0.849562 1.011660 0.851804 1.028504 0.868553 0.939631 0.850937 0.872802 0.990342 0.954252 1.029267 1.000733 0.876485 0.994374 0.877465 1.022004 0.999791 0.943494 0.885642 1.025160 0.887696 1.019498 0.990521 0.882797 0.921129 0.989701 0.938661 0.852463 
2.316367 0.919972 1.009486 1.012679 0.881908 1.005774 0.914782 0.934733 0.877669 0.858576 1.016899 0.980907 0.937078 0.998116 0.943832 0.862881 1.013866 0.883980 0.976630 1.012716 1.011313 0.850805 1.004644 0.961079 0.974549 0.861223 0.917721 0.975104 1.009636 0.905579 0.886147 0.869399 0.866498 0.859038 0.966062 0.927027 0.917956 0.884310 1.014459 0.997513 0.867543 0.999162 1.015712 0.996826 0.852858 0.884527 0.893569 0.866244 1.032092 0.898477 0.855430 
2.321004 1.003760 0.851530 0.997648 0.995858 0.885898 0.902616 1.020468 0.915462 0.932472 0.906882 0.876696 0.981561 0.860327 0.873786 0.879465 0.998552 0.920614 0.849439 0.871836 0.927979 0.889769 0.966218 0.853169 0.905206 1.004240 0.881471 0.898858 0.980986 0.851445 0.939621 1.023558 0.919399 1.023605 0.895410 1.007923 0.853621 0.853621 1.002385 0.976145 0.871215 0.941193 1.007452 1.007980 0.871299 0.975721 1.006369 0.903162 0.995123 0.985884 1.033645 
2.325651 1.025695 0.922857 1.003922 0.923714 0.914805 0.971140 0.950177 0.994523 0.918723 0.902091 0.902157 1.009789 0.975359 0.900170 1.017144 0.950516 1.000569 0.982921 0.990718 0.897863 1.032146 0.899916 0.980971 0.968644 0.922405 0.971733 1.017662 0.960065 0.971488 0.975575 0.900038 0.929571 0.910030 0.924863 0.979625 0.981263 0.861512 0.996802 0.974021 0.989899 0.881740 0.897326 0.958982 1.015204 0.995276 0.990841 0.929562 0.850691 1.000635 0.980510 
2.330307 0.887885 0.941587 0.915682 0.876501 1.031051 0.947359 0.873422 0.947726 1.011023 0.975363 0.981361 0.950080 0.939468 0.943065 0.995034 1.020044 0.973273 0.921021 0.974892 0.869561 0.986766 1.023650 0.884740 0.965288 0.863779 1.003396 0.984826 0.925843 0.916398 0.941530 0.956625 0.945287 0.987002 1.011032 0.938555 0.974986 1.009865 0.923875 1.030750 0.994252 0.922302 0.952547 1.033085 0.978339 0.945607 0.963235 0.971258 0.993753 0.990815 0.956653 
2.334972 0.966216 1.006730 0.853383 0.910496 0.920269 0.990074 0.973738 0.957139 1.017670 0.939071 1.014149 1.032772 0.988982 0.966969 0.881638 1.027377 0.887137 0.894895 0.877486 0.862186 0.891741 0.968004 0.977250 0.976676 1.030569 0.864239 1.010835 0.979331 0.848948 0.966875 0.941952 0.983775 0.920749 0.979736 0.885884 0.999066 0.913339 0.909677 0.965575 0.926568 0.967082 0.999781 0.975508 0.869266 1.011192 0.936962 0.977570 1.013866 0.865811 0.967920 
2.339647 0.883893 0.980766 0.928968 1.006401 0.853796 1.022075 0.978346 0.865451 0.854445 0.993174 1.031489 0.915308 0.906054 0.897243 1.000140 0.857646 1.023346 0.882123 0.926088 0.993964 0.977019 0.977311 1.012153 0.999321 0.879873 0.948258 1.002211 0.960356 0.972048 0.948399 1.009611 0.972283 0.897751 1.031151 0.981321 0.889589 0.953653 0.924657 0.993804 0.974213 0.946799 0.848288 0.995264 0.916372 0.875044 0.999961 0.971201 0.962088 0.848392 0.984550 
2.344331 0.967280 0.899580 0.912156 1.013414 0.849398 1.034330 0.861767 0.900277 0.931971 0.855978 0.918152 0.918068 0.996357 0.882345 1.020794 0.944914 0.852712 0.965736 0.911337 0.880415 0.893104 0.877591 0.999285 0.860459 0.911723 0.916496 1.003097 0.973624 0.861993 0.984666 0.978576 0.992300 0.966489 0.934418 1.024314 0.892407 0.903872 0.888727 0.941713 0.883964 0.848128 0.888811 0.905350 0.956332 1.010467 0.940339 1.004763 1.011371 0.987782 1.012077 
2.349024 0.930012 0.996481 1.019380 0.954060 0.997102 0.976715 0.931066 1.029207 1.018674 0.997591 0.983868 0.862377 1.007107 0.933617 0.975830 0.858621 0.928280 0.931744 0.928177 1.009046 1.035202 0.986476 0.896364 1.031588 0.904006 0.986748 1.013677 0.881022 0.916628 0.939763 1.016792 0.916496 0.946088 0.987238 0.960338 1.006495 0.892891 0.962663 0.972743 0.933532 0.857266 1.034647 0.912976 1.025508 0.911018 0.885530 0.959877 0.859713 0.903959 1.018411 
2.353727 0.876905 0.990929 0.987447 0.917589 1.005789 0.990073 1.029825 0.851655 0.896734 0.941003 1.030004 0.892348 0.856370 0.870684 0.917278 0.935197 0.848737 0.899482 0.986666 0.866261 0.897543 0.918821 0.881460 0.902747 0.859871 1.019906 0.869573 0.974639 0.909335 0.920930 0.907500 0.989941 1.006580 0.958282 0.876594 0.931837 0.887181 0.951299 0.963778 0.936655 0.962131 0.890344 1.027228 1.002232 1.024442 1.001018 0.851401 0.888970 0.946603 0.894710 
2.358439 0.934207 0.993989 0.931440 1.015632 1.001620 0.890648 0.973804 0.965288 0.908998 0.950044 0.991185 0.954740 0.891514 0.924421 1.014183 0.889237 0.882678 0.993198 1.012404 0.862719 0.872976 0.963632 0.922670 0.873983 0.898430 1.015839 0.908480 1.029257 0.874943 0.861929 0.888446 0.992511 0.989971 1.003728 0.924364 0.863604 0.958720 0.850251 0.942770 0.949526 0.877502 0.905224 0.981313 0.993274 0.848388 1.015462 1.019208 0.900877 0.888286 0.876768 
2.363161 0.977853 0.887377 1.025594 0.862669 0.862791 0.924909 0.864156 0.864221 0.875785 0.964088 0.991496 0.962761 1.009637 1.032011 0.973271 1.007115 0.992362 0.895591 1.008828 0.847812 1.013419 0.865266 0.892881 0.861164 0.854634 0.919875 0.911746 0.935569 0.856487 1.007162 0.891272 0.880028 1.031127 0.895883 1.021313 0.973177 0.942240 1.019610 0.954227 0.995956 1.011744 0.929774 0.967513 0.869603 0.870535 0.945976 0.888572 0.928061 0.847944 1.007125 
2.367892 1.006559 0.916620 0.967921 0.951504 0.988957 0.973227 0.856964 0.857585 0.998732 0.858705 0.854810 0.999325 0.874200 0.853474 0.925971 0.906855 0.935304 0.896769 0.937317 0.898801 0.916187 0.942595 0.949510 0.851188 1.003088 1.018752 0.901464 1.013164 0.942887 0.919019 0.981007 0.974262 1.002448 0.893072 0.922387 0.954430 0.956622 0.913967 0.964243 0.955832 0.990839 0.886759 1.021762 0.869853 0.872732 0.960282 0.998591 0.938418 0.888283 0.949933 
2.372632 0.895144 1.013604 0.980915 0.958000 0.989109 0.941463 1.016831 0.991009 1.002871 0.979232 0.964726 1.012729 0.919470 0.862333 0.924286 0.935791 0.846633 0.923449 1.001244 0.987557 1.010283 0.943053 0.853406 0.929093 0.980276 0.882605 0.913468 0.906028 1.029765 0.987989 0.954905 0.868551 0.905736 1.034073 0.904052 0.865813 1.000171 1.032568 1.002673 0.902039 0.899208 0.953645 0.961199 0.936976 0.853349 0.971960 0.955348 1.005928 0.867196 0.987895 
2.377382 0.897347 0.864700 0.988846 0.974032 0.879128 0.969546 0.909650 0.995694 0.942306 0.992119 1.006040 0.854269 0.974446 0.914324 0.995675 0.903818 0.865612 0.935591 1.004949 0.925865 0.889860 1.029724 0.949135 0.981039 0.871792 0.957318 0.884536 0.996625 1.034370 0.894281 0.906104 0.862687 0.957581 1.033382 0.981660 0.976722 1.029724 0.985865 0.871820 0.881950 0.985225 0.885214 0.928339 0.893594 0.917014 0.931998 0.848136 0.854805 0.859526 0.863533 
2.382142 1.024011 1.024886 0.914033 1.005822 0.996944 0.983985 0.989308 0.907177 0.856043 1.034093 0.879734 0.850927 1.012810 0.915048 0.846723 0.987060 0.966200 0.985282 0.906885 0.866276 0.876292 0.875549 1.001449 0.972812 0.981229 0.847344 1.011766 0.891997 0.974317 0.929278 0.867592 0.931271 1.003161 0.979753 0.948491 0.972652 0.942491 0.956880 1.024321 0.930613 0.855253 1.024180 1.032043 0.877476 0.980590 0.873940 0.982019 0.978643 0.887906 0.978285 
2.386911 0.971629 0.986111 1.002031 0.936949 0.886432 0.872656 0.927122 0.963307 0.992035 0.990173 0.989459 0.945412 1.026029 0.863262 1.023490 0.852965 0.964285 0.910289 0.915010 0.906199 0.951524 1.009554 0.870710 1.022766 0.855965 1.008397 0.996013 0.984606 0.940231 1.033392 0.922241 1.000066 0.906838 0.897134 0.951317 0.871500 1.023697 0.925843 1.015196 0.877819 0.953499 0.974403 0.938952 0.858118 0.850774 1.015789 0.981324 0.983055 0.942234 0.957289 
2.391689 0.997423 1.003591 0.915903 0.974791 1.005142 0.895809 1.002660 0.908766 0.975223 0.970644 0.894455 0.942484 0.861988 0.959812 0.958045 0.893741 0.960414 0.868683 1.033576 0.871551 0.960584 1.007305 0.945869 0.852454 0.851674 1.027492 0.899740 0.853808 0.941478 1.006017 0.930373 0.974001 0.933072 0.988302 1.024380 0.920040 0.956334 0.929132 0.973446 1.027107 0.906538 0.952958 1.003412 0.984137 0.992458 0.869078 0.989816 0.937585 0.955892 0.848561 
2.396478 0.855958 0.980349 1.017767 0.912179 0.930793 0.954476 0.869721 0.929346 0.877365 0.857293 1.015050 0.908211 0.926102 0.939621 1.029998 0.913279 0.872918 0.966895 0.868198 0.967939 0.863958 0.923460 0.894936 1.029782 0.977143 0.962044 0.962815 1.002743 0.917152 0.884322 0.881069 0.899092 0.977933 0.863441 0.905428 0.978600 1.012699 0.958086 0.908982 0.936839 0.973551 0.945986 1.007745 0.961800 0.863752 1.017381 0.873952 0.994921 0.930361 0.868885 
2.401275 0.966700 0.852579 0.986347 0.969464 1.015507 0.869763 0.884682 0.967161 0.881777 0.924201 0.909452 0.887173 0.984815 0.988960 0.864537 0.943660 0.979936 0.975471 0.943867 0.907064 0.897485 0.991592 0.876155 0.896912 0.985398 0.872226 0.948031 1.012696 0.915374 0.982314 0.939420 0.874501 0.958879 0.920149 0.971635 0.864452 0.970893 0.965675 0.903407 1.000419 1.024936 0.941704 0.973356 0.888724 0.876108 0.869462 0.886129 0.887746 0.869199 0.908963 
2.406083 1.027253 0.920063 0.898792 0.956081 0.948825 0.968639 0.872107 0.944670 1.033090 0.850752 0.982080 0.991996 0.902806 0.910664 0.895578 0.884872 0.975340 0.863751 0.957425 0.975716 0.914818 1.027196 0.899196 0.873959 0.995859 0.891150 0.942527 0.984420 1.001170 0.886216 0.970067 0.998754 0.892213 0.904864 0.943157 1.007834 0.874260 1.030364 0.980031 0.900334 0.967548 0.986760 0.942095 0.995991 0.922431 0.945544 0.927075 0.893331 0.983461 0.855057 
2.410900 0.893905 0.965304 1.029466 0.920766 0.970689 0.973105 0.846407 0.847760 0.920531 0.870090 0.898840 0.875645 0.959214 0.877571 0.940023 0.893774 0.886518 0.991534 0.918294 0.891368 1.007643 0.874188 0.847121 0.919732 0.894028 0.929440 0.984176 0.856341 0.861275 0.939055 0.994345 1.029936 0.901791 0.887580 0.983170 0.904197 0.895935 0.925173 0.894516 1.009222 0.966732 0.896095 0.986093 0.995360 0.850683 0.892919 0.922965 1.031233 0.939882 0.895212 
2.415726 0.848255 0.890702 0.871851 1.006522 0.917446 0.939971 0.991712 0.981065 0.998346 0.893737 0.992548 0.963098 0.982916 0.951276 0.891425 1.021379 0.892948 0.903454 0.845793 1.033341 0.942997 0.942490 0.874097 0.899507 0.930217 0.998017 0.877471 0.926411 0.866532 0.956548 0.888935 0.888475 0.905765 1.001767 1.005874 0.913462 0.855387 0.946775 0.977259 1.019603 0.914881 0.915294 0.926496 0.900118 0.919645 1.007978 1.007950 0.926965 0.873824 0.908124 
2.420563 1.030028 0.903359 0.884999 0.928400 0.881231 0.962714 1.025659 0.969837 0.870661 0.883026 0.908931 0.918036 0.858239 0.851126 0.872897 0.936678 0.912981 0.884492 0.882829 0.900371 0.879531 0.932111 0.845761 0.898727 0.876120 0.887715 0.896782 0.989070 0.992763 0.898501 0.851822 0.869120 0.865418 0.977053 0.949560 0.853870 0.997715 0.887273 1.029615 0.868894 1.007834 0.944636 0.897524 0.885760 0.990376 0.931886 0.988018 0.872080 1.027810 0.908997 
2.425409 0.863683 0.938252 0.932671 0.849234 0.864792 0.858751 0.986025 0.979392 1.017207 0.965131 0.889210 1.001386 0.944387 0.877325 1.012416 1.013581 0.904862 0.902767 0.943466 1.018983 1.024263 0.898313 0.926207 0.937547 0.964830 0.896547 0.990009 0.926282 0.870607 0.975785 0.980539 0.965544 0.973699 1.031253 0.889369 0.906111 0.905266 0.977654 0.928810 0.930266 0.865741 0.962603 0.972872 0.851442 0.867554 0.867930 0.963778 0.966098 1.018203 0.852710 
2.430264 1.027320 1.023816 1.013952 0.920163 0.852133 0.900605 0.901188 0.899581 0.864852 0.876820 0.864777 0.937185 1.011341 1.007837 0.847013 0.945734 0.899938 0.878389 0.847764 0.850019 0.988297 0.946964 0.972910 0.966156 1.020340 0.922343 0.893503 0.889267 1.012008 1.024567 0.942991 1.016367 0.908430 1.009678 0.858041 0.901714 1.029884 1.022153 1.022754 0.995371 0.912244 1.002802 0.983976 1.011350 0.967001 0.851249 0.888769 0.908505 0.951483 1.017240 
2.435130 0.909931 0.950753 1.000741 0.934738 0.858994 1.001070 0.929563 1.007749 0.855904 1.001850 0.893475 0.946028 0.876643 0.921165 0.869110 0.885294 1.012642 1.008960 0.960108 1.026750 0.904718 0.904023 1.005645 1.018362 0.926933 0.886543 0.863831 1.012915 1.011158 0.920517 0.894255 1.016888 0.874774 0.994467 0.991133 0.998384 1.005522 0.861070 0.845929 0.961019 0.883613 0.902229 0.989254 1.000441 0.918949 1.021349 0.857482 1.012520 0.913660 1.026656 
2.440005 0.852790 0.901205 0.916804 0.969952 0.984462 0.916635 0.888263 1.005951 0.891540 0.865450 0.865985 0.883802 1.020808 0.958034 0.957583 0.932179 0.905215 0.855495 0.933522 0.975568 0.972610 0.856227 0.927501 0.994418 0.979475 0.943477 1.022405 0.901496 0.857270 0.881942 0.914907 0.964655 0.986529 0.903130 0.912832 0.917837 0.905403 1.001940 0.915809 0.864295 0.867065 0.946398 0.975437 0.848817 0.918758 0.897382 0.937231 0.879284 1.009736 0.858735 
2.444890 1.021779 0.997270 1.026531 0.847742 0.938062 1.025752 0.917815 0.882497 0.960843 0.937808 1.022193 0.915524 0.923497 0.899072 0.947039 1.015234 0.920614 0.991147 0.910923 0.945095 0.868768 0.897532 0.890432 1.000218 0.955340 0.878891 0.945631 0.995091 1.003214 0.885258 0.957209 1.014004 1.028390 0.898536 0.949114 0.889343 1.017638 0.893587 0.956927 0.945584 1.029977 0.932662 0.904866 0.972112 0.936362 0.986696 0.926483 0.894207 1.025949 0.927948 
2.449784 1.014421 0.927192 0.874986 1.004760 0.945183 0.868301 0.894160 0.954647 0.848893 0.952704 1.024431 1.022431 0.923352 0.857400 1.007548 0.938873 0.994600 0.972929 0.897080 1.025642 0.928375 0.937774 0.978412 0.861230 1.021079 0.974046 0.897089 0.929258 0.942704 0.856047 0.890263 0.856508 0.946488 0.869409 0.947746 0.920413 0.943192 1.021116 0.954056 0.977380 0.982056 0.865700 0.953558 0.857691 0.953981 0.959877 0.957802 0.930197 0.927896 0.903080 
2.454689 0.895192 0.988785 0.856004 0.890300 0.957484 0.856971 1.030470 0.904120 0.848897 0.941467 1.001901 0.970018 0.895088 0.932304 1.025607 0.946772 0.961747 0.883221 0.913762 0.852812 0.946096 0.924296 0.920475 0.957325 1.011637 0.896975 0.857572 1.030752 1.030057 0.928887 0.915461 0.914354 0.867421 0.997864 0.906777 0.883456 0.856239 0.918259 0.904270 0.944434 0.874368 1.016904 1.010135 0.913828 0.968891 0.977350 0.868416 0.859328 0.921930 0.899961 
2.459603 0.919128 0.866925 0.942475 1.003258 1.014514 1.007051 0.920358 1.013124 0.883081 0.925596 1.020465 1.016832 0.855097 0.895810 0.847108 1.023610 0.928582 0.864578 0.993608 0.998039 0.914144 0.923071 0.891830 0.975349 0.993880 0.870849 0.965934 0.933388 0.853116 0.909816 0.911112 0.931923 0.868230 0.897744 1.012261 0.882217 0.859049 0.914003 0.920246 0.852816 0.879523 0.956199 0.979189 0.955063 0.925390 1.021188 0.999193 0.882424 0.963259 0.932224 
2.464527 0.933232 0.935222 0.851290 0.850708 0.914591 0.969716 1.015456 1.019060 0.859381 0.933185 1.003948 0.923358 0.885127 0.952849 0.869462 0.916337 1.030352 0.948212 0.908340 1.000541 0.931092 0.940976 0.938188 1.022205 0.881345 0.855692 0.870869 0.937437 0.999997 0.928933 0.911521 0.874887 0.957402 1.021932 0.873610 0.990057 0.979290 0.999143 0.915229 1.031685 0.979788 0.845029 0.948963 0.862478 0.990301 1.005197 0.975893 0.925826 1.013053 0.910414 
2.469461 0.897637 1.027219 1.005164 0.849951 0.995253 0.946365 1.014596 1.006290 0.968036 0.847370 0.877694 0.915394 0.942330 0.958022 0.904151 0.909087 0.881317 0.884695 0.972456 0.932550 0.987726 0.854409 0.960565 1.014333 1.014521 0.965276 0.908290 1.010457 0.845756 0.867408 0.937628 0.985520 0.889651 0.857384 0.913367 0.889097 0.896802 0.884404 1.031996 0.967576 1.002188 1.022986 1.016745 0.937065 0.908449 0.982367 0.923428 1.005971 0.906553 0.897271 
2.474405 0.908615 0.976574 0.945175 0.891095 0.893478 0.942144 1.022284 1.006444 0.988596 0.979606 0.886825 1.025362 1.017057 0.947915 0.863018 0.973065 0.927946 0.999153 0.948216 0.895036 0.910060 1.009832 0.871679 0.942886 0.915334 1.029191 0.982318 0.857472 0.976302 0.849373 0.997998 1.013323 0.930170 0.974454 0.955807 1.015143 0.907564 0.874701 0.893169 0.994348 0.948188 1.005449 0.937105 0.969011 0.919482 0.975908 0.892859 0.885239 0.927768 0.911599 
2.479359 1.008090 1.028676 0.953875 0.914251 0.944445 0.881241 0.888203 0.930934 0.869306 0.907551 0.984257 0.872524 0.976488 0.895016 1.016197 0.935222 0.967677 1.021170 0.847331 0.869447 0.881907 0.963446 1.009910 0.951576 0.932200 1.010764 0.854687 1.015212 0.915574 1.022333 1.019969 1.006973 0.943347 0.996887 0.998979 0.964018 0.953106 0.887256 0.944783 1.024829 0.866341 0.984351 0.945918 0.992589 0.934987 0.932529 0.946153 0.883596 0.967865 1.018899 
2.484323 1.015740 0.997999 1.010805 0.912548 0.879899 0.900577 0.952515 0.927662 0.984648 0.938442 0.855919 0.947083 0.895454 0.924116 0.937973 0.935393 0.920626 0.966644 1.002117 0.981899 0.878849 1.009219 0.901994 0.990080 1.009069 0.981740 0.918112 0.988861 0.881935 0.986177 0.878802 0.968361 0.962451 1.023893 0.986327 0.887198 0.962225 0.981083 0.961766 0.893419 0.933479 0.986853 0.956418 0.958548 0.883727 0.918553 0.900099 1.018779 0.959514 1.017072 
2.489296 0.979682 0.921615 1.026239 0.861710 0.899655 0.963266 0.999804 0.871475 0.995386 0.971915 0.882441 0.905161 0.887647 0.844655 1.015029 0.983050 0.915433 0.845894 0.873689 0.888173 0.886297 0.986324 0.848032 0.941334 0.947497 0.941821 0.948735 0.969842 0.947562 0.984739 0.971784 0.984804 1.015038 1.004607 0.901418 0.869317 0.860518 0.951493 0.886137 0.932853 0.859392 0.853379 0.931512 0.849890 0.946821 0.940077 0.863304 0.846606 0.963454 0.860434 
2.494280 0.939797 0.892917 1.018277 0.891961 0.946316 0.879804 0.902428 1.018408 0.953482 0.915991 0.867029 0.942855 0.972082 0.929733 0.848523 0.879579 0.972842 0.986236 0.945856 0.902250 0.927350 0.993411 0.973507 0.999367 0.996178 0.926769 1.009741 0.953238 0.930014 1.006261 0.962927 0.998514 0.909200 0.895853 0.987530 1.008747 0.856552 0.963237 0.885939 0.873511 0.866973 0.872779 0.850849 0.948295 0.909763 0.872320 0.915232 0.894193 0.920015 1.030142 
2.499273 0.945322 0.958931 1.029439 0.866130 0.876381 0.876746 0.883171 0.956117 1.002588 0.935391 1.026813 0.961979 0.901900 1.010006 0.913238 0.981449 0.848517 0.897970 0.929885 0.955348 0.913295 0.960169 0.950771 1.020886 0.912741 0.932980 0.931105 1.022320 0.985810 0.925487 0.860006 0.849595 0.908080 1.010494 0.911241 0.893037 1.007521 0.908315 0.933956 0.979235 0.978185 1.020707 0.869056 0.983306 0.982011 0.956530 1.012173 1.030996 0.863166 0.847166 
2.504277 0.856472 0.912042 1.013160 0.966647 0.904906 0.952825 1.028970 0.875817 0.891928 0.877693 0.876924 0.950031 0.931566 0.902853 0.897142 0.917922 0.916853 0.932795 1.012550 0.907054 0.971242 0.904878 0.916975 0.996552 0.994883 0.961115 1.005789 0.909135 1.009343 0.870510 0.879062 0.939331 0.986134 0.927590 0.965485 0.988441 0.900264 0.902431 1.002197 0.869197 1.008705 0.896270 0.923220 1.004270 0.970633 0.940550 0.867387 0.888130 0.874805 0.942566 
2.509290 1.026457 0.886524 0.949515 0.907124 0.947508 0.957982 0.875910 0.948474 0.862371 0.865793 0.857842 0.897326 1.016190 0.853998 1.014915 0.921451 0.855498 0.944133 0.922905 0.917701 0.987902 0.921836 0.896023 1.026007 0.894532 0.907237 0.883205 0.981966 0.957625 1.020878 0.851344 0.955713 0.863899 0.899154 0.876829 0.872385 1.002557 0.966233 1.016040 1.010358 0.897157 0.930593 1.019369 0.941160 0.945811 0.852432 0.899070 0.947658 0.995815 0.872001 
2.514314 0.888060 0.999016 1.019707 0.916514 0.926883 0.954258 0.935030 0.973131 1.031107 0.899291 1.017991 0.924548 0.876313 1.006675 0.851412 0.953321 0.993259 0.946271 0.938367 0.990897 0.891472 1.013107 0.996344 0.847324 0.920217 0.852828 1.030367 0.922889 0.995106 0.897435 0.938892 0.917283 0.903904 0.871531 0.932170 1.018638 0.949627 0.927548 0.853147 0.974875 0.954671 0.915501 0.989022 1.005672 1.005307 0.902385 0.865916 0.958965 0.863994 1.006610 
2.519348 1.015442 0.981377 0.946083 0.918111 0.893710 0.925938 0.851330 0.921223 0.855595 0.889332 0.919573 0.914267 0.993507 0.909271 1.010690 0.977524 0.852192 0.982342 0.914989 0.958635 0.852633 0.847496 1.019079 0.848049 0.962854 0.944705 0.907377 0.887176 0.952214 0.942249 1.012564 0.913489 0.953470 1.008337 0.853054 0.907931 0.856851 0.969125 0.931460 0.977618 0.964466 0.970747 0.909824 0.874362 0.996216 0.900778 0.865813 1.014074 0.950798 0.857592 
2.524391 0.921854 0.865128 0.895525 1.017796 0.901683 0.899555 0.857733 0.904551 1.017758 0.845033 0.975224 0.909931 0.935829 0.904233 0.939353 1.009979 0.890098 0.867762 0.924056 0.870340 0.998038 0.865016 0.902470 0.955231 0.874801 0.942774 0.984381 0.888223 0.987184 1.008798 0.958943 1.012106 0.957377 0.898149 0.968625 0.891213 0.967735 0.998581 0.983706 0.912631 0.984119 0.849438 0.980585 1.030871 0.952185 1.011910 0.854499 0.918592 1.015977 0.859870 
2.529445 0.938388 1.016775 0.973711 0.855794 0.959044 0.923937 0.845026 0.968856 0.973617 0.856600 0.989128 0.931940 0.850902 0.886431 0.847162 0.857499 1.011929 0.847237 0.908445 0.917030 0.969212 1.007843 0.945670 1.015931 0.979943 0.962924 0.880432 0.919560 1.029361 0.944705 0.997928 0.933065 0.861679 0.904837 0.913928 0.960562 0.944396 0.878624 0.912925 1.009830 0.939963 0.953730 0.917630 0.899645 0.887752 0.987235 0.902091 0.966888 0.911519 0.870630 
2.534509 1.004612 1.006289 0.860555 0.889192 0.855954 0.875248 0.993395 1.016297 0.864875 0.923452 0.987304 0.918429 0.971524 1.012193 1.010628 0.929880 0.971233 0.967794 1.009775 1.012942 0.916958 0.876214 0.985767 0.973679 0.944273 0.980163 0.919253 0.967147 0.891881 0.871912 0.880740 0.845149 0.956746 0.988269 0.989319 0.845955 0.952267 0.926282 0.920959 0.873740 1.007788 0.960091 0.941903 0.905000 0.976987 0.962743 1.000610 0.992908 0.991802 1.023550 
2.539583 0.858972 0.851560 0.897809 0.920324 0.976195 0.925468 0.972803 1.020785 1.010048 0.988057 0.964961 0.855805 0.927154 0.920783 0.928138 1.016232 0.854774 0.931183 0.992161 0.964549 0.915105 1.027344 0.961307 0.978153 0.884101 0.951394 0.945781 1.025686 0.927857 1.007424 0.881702 0.977535 0.864790 0.948461 0.885497 0.950841 0.991580 0.890051 0.999085 0.978547 0.903149 1.011612 0.885122 0.889713 0.991140 1.027859 0.988704 0.901959 0.958636 1.004997 
2.544668 0.936178 1.020691 0.855402 1.018452 0.964517 1.007865 1.000595 0.878299 0.914414 1.015117 0.884304 1.027521 0.901158 0.846764 0.958269 0.904531 0.937958 0.904165 0.942276 0.941939 0.895424 1.015454 0.892089 1.021768 1.019885 0.990674 0.968302 0.926781 0.971375 0.951064 0.894038 0.907529 0.947898 0.893551 0.903725 0.846380 0.866382 0.960910 0.886834 1.002310 0.847195 0.907210 0.886534 0.884220 0.880613 0.857126 0.857454 0.870186 1.020466 0.872640 
2.549762 0.861538 0.952299 0.843899 0.954678 0.974855 1.017749 0.864039 0.911485 0.930548 0.934238 0.967896 1.014817 0.898352 0.917630 1.006105 0.996457 0.845080 0.900422 0.844049 0.981441 0.934398 0.987801 0.881537 1.003819 0.921977 0.907944 0.847824 0.970340 0.962331 0.909649 0.915232 0.897612 0.900366 1.005159 0.895542 1.012494 0.965385 0.850147 1.018105 0.963802 0.947025 0.871889 0.915232 0.867421 0.994199 0.945667 1.027969 0.953442 0.888010 0.858494 
2.554867 0.978887 0.892624 0.849961 0.890498 0.992216 0.983627 1.010958 0.953767 0.857960 0.913099 1.027798 0.896483 0.912612 0.910373 0.981089 0.960651 0.987888 0.907339 0.936795 1.025007 0.966037 1.019518 0.990979 1.028501 1.022637 1.011997 0.859730 1.004036 0.996608 0.990361 0.974429 0.853061 0.976921 0.869480 0.857838 0.968847 0.963143 0.856452 0.868553 0.944691 0.928591 0.954095 1.011660 0.931934 1.020745 0.863495 0.875821 0.943202 1.016231 0.879998 
2.559981 0.929181 0.906864 0.942601 0.940513 0.914216 0.942442 1.026307 1.011201 0.948089 0.867081 1.019630 0.985363 0.992349 0.910956 0.854915 0.977852 0.879237 0.921586 0.865704 0.918439 0.963729 0.855908 0.944840 0.896862 0.981579 0.848051 0.876877 0.911959 0.938387 0.990850 1.017391 0.872147 1.028508 0.951938 0.847798 1.007380 0.929134 0.991853 1.020126 0.868832 0.968056 0.894727 0.982019 0.880941 0.991356 0.990916 0.937984 0.951948 1.004655 0.916257 
2.565107 0.909114 0.918544 0.874102 1.028983 0.946448 0.956889 0.864298 0.947909 1.004627 0.958069 0.867913 0.891697 0.858539 0.983755 0.947132 0.856563 0.920145 0.892811 0.915931 0.874009 0.942825 0.863240 0.917336 0.924630 1.004496 1.025762 1.020190 0.980459 0.977359 0.849746 0.910425 0.893420 0.990637 0.893935 0.844755 0.917823 1.014946 0.928882 0.878943 0.973791 0.914695 0.921643 0.902194 1.016089 0.998662 1.027073 0.952001 0.985365 1.016229 0.942216 
2.570242 1.015872 0.937093 0.910502 0.863098 0.910867 0.889885 1.003597 0.935829 1.009693 0.960594 0.986435 0.860654 0.896524 0.862761 1.026246 0.948029 0.847294 0.999347 0.971342 0.871862 0.910156 0.928273 0.866441 0.894426 0.954002 0.976080 0.891037 0.931616 0.864531 0.913133 1.017108 0.895325 0.883940 1.024617 1.017071 0.848698 0.972410 0.991641 0.846844 0.930305 0.997146 1.023044 0.939331 1.020610 0.941578 1.024832 0.884689 0.871356 0.856572 0.941830 
2.575387 0.960140 0.998870 0.981466 0.870211 0.949337 0.906338 0.865634 0.982159 0.972666 0.904007 0.929902 0.904719 1.004534 0.950919 0.916589 0.915784 0.980839 0.959953 0.902435 1.007464 0.997147 0.941744 0.944609 0.949421 0.859174 0.889665 0.927505 0.902116 0.897379 0.890742 1.023173 0.930061 0.860588 0.895273 0.985857 0.862797 0.893063 0.880566 1.015805 0.926513 0.976898 0.993028 0.880949 0.920587 0.947951 0.889234 0.892249 0.977937 0.846133 0.979051 
2.580543 0.961681 0.858180 0.960585 0.879888 0.965275 1.004534 0.851553 0.928525 1.022899 0.924472 0.911096 0.859416 0.956701 0.862664 0.925820 0.871285 1.013735 0.949493 1.013155 0.859266 0.933318 0.915495 0.997373 1.015963 0.935752 0.888977 1.011367 0.908147 0.849578 0.979194 0.892197 0.860268 0.965565 0.891420 0.922937 1.012659 0.921683 0.907773 0.961578 0.870630 0.969310 0.885541 1.028721 1.021589 0.867831 0.861784 0.882228 0.952732 0.848277 0.949016 
2.585710 1.009512 0.927261 0.890862 0.972056 0.917191 0.944511 0.906399 1.024244 0.876280 0.991495 0.852957 0.951746 0.909104 1.024244 0.875054 0.895233 0.901270 0.844598 1.008127 0.876093 0.864955 1.029074 0.993115 0.861988 0.940711 0.865133 0.973413 0.974938 0.842961 0.904069 0.961545 0.878096 0.981191 0.848305 0.876879 0.904443 0.968611 0.980133 1.023196 0.892135 0.876131 0.992253 0.924631 0.998337 0.875138 0.843035 0.927523 0.968686 0.996737 0.960272 
2.590886 1.024138 0.951162 0.948757 0.958948 0.962579 0.908797 0.949225 0.956431 1.017644 0.872421 0.977515 1.004701 0.848164 1.026103 0.939923 0.955242 0.994809 0.970262 1.016436 0.848295 0.903575 0.999863 0.916798 0.969092 0.940138 0.965199 0.980397 0.881564 0.909901 0.965302 0.919166 0.913448 0.924406 0.891166 0.943563 1.014948 0.865140 0.895901 0.863652 0.889060 0.862305 0.862155 0.871644 0.887591 0.868575 0.877081 0.938828 0.956964 0.913878 1.006975 
2.596073 1.003661 0.913608 0.844374 0.851476 0.951280 0.888128 0.928907 0.901135 0.916303 0.979080 0.931415 0.932322 0.944103 0.974720 0.885068 0.992386 0.885948 0.994164 0.948398 0.988793 0.907526 0.960918 0.891796 1.011868 0.881990 0.986510 1.000340 0.963847 0.861245 1.015395 0.961273 1.013730 0.918810 0.948753 0.989925 0.897448 0.981270 0.911222 0.844365 0.924097 0.990683 1.020804 1.005711 0.872427 0.940753 0.948220 1.008359 0.986285 1.011840 0.996915 
2.601271 0.845665 0.926164 0.918923 0.974273 1.009424 0.971784 0.978455 0.908753 0.991226 0.931132 0.876708 1.021502 0.986820 0.925266 0.976247 0.877223 1.010939 1.024553 0.886149 1.010154 0.922974 0.928569 0.885540 1.016160 0.863011 0.933238 0.886027 0.971644 0.847817 0.943688 0.920513 0.893680 1.011070 0.935988 1.014944 0.982946 0.987793 0.875717 0.947047 0.991862 0.872816 0.926754 1.018602 0.937326 1.000507 1.018565 1.008217 1.017199 0.989364 0.855274 
2.606478 1.005390 0.880343 1.013033 0.930607 0.874880 0.966427 0.845496 0.878154 0.868790 0.979346 1.003566 0.993940 0.960664 0.850922 0.949167 0.861250 0.956323 0.910194 0.915602 1.027907 0.986250 0.939569 0.897023 0.984847 0.962863 0.941056 0.844766 0.999936 1.006849 1.010704 0.963864 0.959326 0.872822 0.949906 0.893234 0.937361 0.997401 0.883870 0.971927 0.868266 0.998477 0.917220 0.979421 0.934667 1.011592 0.991161 0.863701 0.854327 0.843784 0.877312 
2.611696 0.901057 0.904284 0.855064 0.896333 0.875960 0.934580 0.926312 0.994547 0.919886 0.922589 0.935151 0.869497 1.028511 0.874295 0.912440 0.906369 0.849695 0.879646 0.864315 0.843971 1.007951 0.852520 0.966701 0.936358 0.895444 0.885688 1.012535 0.996325 0.858254 0.946357 0.844073 0.895407 0.975653 0.913656 0.898868 0.970284 1.026958 0.983912 0.937948 1.022871 0.867336 1.004659 1.017623 0.940716 0.876793 0.927490 0.844270 1.000234 0.935871 0.864268 
2.616925 0.919343 0.947803 0.863573 0.944669 0.991012 0.945951 0.866248 0.923804 0.876676 1.011223 0.864284 1.005396 0.996651 0.975683 1.012925 0.902723 0.906913 0.891565 0.881764 1.010138 0.991657 0.853884 0.966807 0.993527 0.858897 0.993584 0.854071 0.872421 0.855726 0.855801 1.020987 0.980097 0.846916 0.988327 0.994285 1.019808 1.001561 0.944277 1.021810 0.999420 0.907025 0.885075 0.999794 0.859720 0.928106 1.006799 0.974542 0.901993 0.919894 0.976796 
2.622164 0.940916 0.970139 1.019159 0.970980 0.978920 0.903519 1.015241 0.899236 0.917836 0.914844 1.009546 0.919632 1.000522 0.958291 0.973421 0.967034 0.988627 1.012922 0.978602 0.843445 0.884863 0.848037 1.024564 0.974225 0.998951 0.986392 0.870471 0.939653 1.008901 0.907147 0.877784 0.988982 1.019515 0.939027 0.921642 0.894729 0.944030 0.885106 0.889529 0.901929 0.980388 0.951941 0.895832 0.951969 0.969176 0.998390 0.841781 0.969568 1.011136 0.977190 
2.627414 0.953497 0.898807 1.014658 0.936068 0.873440 0.848540 0.943044 0.968187 0.890233 0.924942 1.002512 0.974433 0.938415 1.021699 0.971366 0.970216 0.920687 0.919200 0.991319 0.966008 0.997883 0.896704 0.929589 0.952824 0.877330 1.005532 0.923333 0.974115 0.893814 0.968673 0.971179 0.883183 1.020109 0.960781 0.966990 1.014190 0.891505 0.870915 0.937218 0.992722 0.871738 0.842706 1.001670 0.845417 0.974807 0.877320 0.957219 1.008346 0.844968 0.951150 
2.632674 1.017608 0.891975 0.963486 1.025462 0.887169 0.890610 0.890787 0.897743 1.019843 0.993179 0.906064 0.845949 0.981147 0.926090 0.843939 0.843415 1.024443 0.858252 0.984699 0.873052 0.904334 1.018216 0.993469 0.938907 0.929081 0.990169 0.990991 0.884963 1.021451 0.895060 0.986476 0.995657 0.966674 0.930371 0.917759 0.850174 0.911748 1.008736 0.882859 0.996068 0.857719 0.858037 0.904624 1.018169 1.002397 0.985073 0.870088 0.976968 0.850240 0.856223 
2.637944 0.916608 1.001114 0.975604 0.853182 0.891191 0.939820 0.871476 0.985045 0.942241 0.977352 0.961469 0.982035 0.979492 1.008294 0.957188 0.870130 0.958824 0.849443 0.981091 0.902801 0.956618 0.966265 1.002040 0.928396 0.933799 0.999516 0.880329 0.922442 0.892397 0.897043 0.865335 0.998329 0.930687 0.938352 0.888265 1.013500 0.899726 0.962189 1.023923 0.894313 1.001815 0.903989 0.844395 0.946999 0.872028 0.933575 0.942774 0.856015 0.981512 0.963638 
2.643226 0.971707 0.864592 1.027928 0.851478 0.943292 0.939002 0.898269 0.898652 0.877500 1.018319 1.013646 0.924234 1.023741 0.948601 0.912102 0.908373 0.844150 0.888511 0.995943 0.915719 0.879697 0.873658 0.986662 0.945470 0.854142 0.955069 0.844291 0.930758 0.965687 0.957425 1.005122 1.006384 0.985213 0.987110 0.955892 0.869536 1.008589 1.006795 0.901671 0.854273 0.994971 0.984344 0.960771 0.993634 0.861489 0.985690 1.012394 0.994784 0.959369 0.935908 
2.648517 0.965213 1.003474 0.957493 0.890316 0.942026 0.856681 0.893260 0.959287 0.983091 0.933063 0.978530 0.906297 0.871849 0.960904 0.861606 1.016137 0.908036 0.894335 0.861504 0.916466 0.945876 1.007212 0.844700 0.848345 0.879429 0.934839 0.942549 1.009735 0.937054 0.847747 0.926222 0.983147 0.949521 0.937615 1.009128 0.874812 0.927596 0.963035 0.924241 0.897026 0.872475 0.901568 0.991212 1.023389 0.952045 0.928007 0.888728 0.978932 1.003446 0.906793 
2.653820 1.011535 0.897186 0.996565 0.935246 1.027402 1.009750 0.963962 0.971363 0.863892 0.896410 1.018656 0.927855 0.919660 0.941040 0.995939 0.905082 0.934527 1.025430 0.895140 0.960327 0.887001 0.962458 0.978399 0.895766 0.932770 0.894532 0.892822 0.878637 1.012357 0.906063 1.018104 0.964822 0.995126 1.024262 0.878628 1.024954 0.946497 0.893560 0.878263 0.923211 0.872031 0.966924 0.885505 0.898251 0.971821 0.961271 1.013226 0.905531 0.869807 0.961654 
2.659133 0.885339 0.978698 1.025340 0.907913 0.975129 0.971205 0.971653 1.009942 0.848218 0.956807 1.008447 0.889254 0.894094 0.926693 1.015436 0.892786 0.848274 0.941885 0.894187 0.874137 0.983099 1.023770 0.905717 0.934401 0.957003 0.856412 0.965449 0.921115 0.919657 0.851311 0.868521 0.859411 0.861738 0.965673 1.022462 0.917994 1.018949 0.883545 0.990882 1.023378 0.941334 0.973083 0.985304 0.945109 0.998599 0.910482 0.992610 0.841650 0.978035 0.973410 
2.664456 0.977315 0.918833 0.938834 1.012199 1.002380 0.999568 0.890376 0.990656 0.843647 1.001072 0.858912 1.011629 0.993552 1.019205 0.914255 0.902587 1.015067 1.017253 0.842274 0.978978 0.885462 0.880661 0.917114 0.847944 0.842591 0.899111 0.951325 0.922187 0.914610 0.908631 0.960835 0.890928 0.938704 1.020569 0.942954 1.018411 1.018094 1.020915 0.929436 0.921822 0.884173 0.988105 0.917702 0.843759 0.891030 1.023876 0.946495 0.870468 0.881698 1.004678 
2.669790 0.854153 0.939343 0.914608 0.997921 0.943435 0.936223 0.995520 0.888388 0.916757 0.952682 0.845372 0.980761 0.938913 0.985535 1.013894 0.982032 0.945770 0.938101 1.008299 0.881447 0.843327 0.887697 0.843159 0.924808 0.982891 0.992092 0.931674 0.863812 0.938474 0.895244 1.025169 0.889051 1.014707 0.892134 0.945901 0.866156 0.917401 0.863055 0.862625 0.936653 0.959548 0.866128 0.873181 0.994848 0.886183 1.004207 0.915766 0.856516 0.868781 1.024085 
2.675135 0.963883 0.980938 1.013422 0.980041 0.905509 0.928868 0.875397 0.986392 0.882486 1.011759 0.842782 0.969393 0.960941 0.901829 0.870624 1.001588 0.996881 0.856839 0.988101 1.020380 0.878199 1.005277 0.905331 0.972345 0.845995 0.865114 0.964172 0.847546 0.918024 0.904453 0.997712 0.932324 0.956075 0.992967 0.923339 0.939805 0.937218 1.001429 0.847798 0.966797 0.864656 0.892125 0.942831 0.953992 0.972345 1.003288 0.862247 0.956103 0.845771 0.983216 
2.680491 0.996037 0.903640 0.888483 0.899195 0.899820 0.894366 0.897682 0.915509 0.889959 0.894152 0.934205 0.929545 0.990415 0.897392 0.893517 0.883562 1.023175 0.968235 0.913006 0.941107 0.894068 0.884141 0.904742 0.851997 0.995766 0.847393 1.014434 0.999940 1.022400 0.854462 0.941947 0.994897 0.895702 0.845422 0.986707 0.930012 0.844059 0.993487 1.016545 0.902893 0.852156 0.927547 0.983261 0.874017 0.855882 0.928350 0.968198 0.887867 0.988099 0.866145 
2.685857 0.931819 0.960467 1.000777 0.984352 1.000973 1.026390 0.857240 0.983549 0.937926 0.953781 1.010955 0.859752 0.843720 0.893591 0.922173 0.960681 1.026511 0.996603 0.901341 0.942529 0.996902 0.908727 0.936264 0.848949 0.861620 0.903788 0.884851 0.907971 0.929186 0.872750 0.952959 0.869865 0.975687 0.946171 0.883367 0.913293 0.888736 1.017164 1.001916 1.005100 0.912453 0.906393 0.857343 0.842291 0.842039 0.984772 0.961055 0.965677 0.853449 0.853179 
2.691234 0.906083 1.001221 0.990792 1.026699 0.868318 0.856685 0.911368 0.958936 1.011808 0.872463 0.987571 0.870437 0.967983 0.979037 0.873975 0.863192 1.012331 0.895010 0.865722 0.906550 1.003134 1.016663 0.854808 0.991791 1.016373 1.018539 0.848646 0.923029 0.916129 0.852969 0.964482 0.869242 1.008596 0.901732 0.993182 0.869373 0.885412 0.849337 0.916671 0.980167 0.995199 0.849645 0.864359 0.857609 0.864098 0.959403 0.920321 0.891957 0.913244 1.009903 
2.696622 0.969579 0.878897 0.905269 0.979241 0.912018 0.960524 0.894823 0.900723 0.945784 0.973593 0.890529 0.852002 0.965733 0.913269 0.907827 1.004156 0.998201 0.939846 0.926469 0.957714 1.001776 0.951263 0.894281 1.016227 0.909199 0.983348 0.937671 0.936159 0.918366 0.917321 1.013566 0.996296 0.856334 0.989454 0.979754 0.966974 0.986961 0.923734 0.941480 0.967544 1.015629 0.891500 0.929074 0.969822 1.023415 0.860208 0.972501 0.849790 0.983619 0.858602 
2.702021 0.981843 1.003097 0.868043 0.908786 0.981059 0.955932 0.985959 0.973330 0.917028 0.945711 0.945114 0.871917 0.961700 1.005206 0.854425 0.980667 0.850896 0.931850 0.897370 0.876313 0.916132 0.939803 0.866811 1.017732 0.901972 0.859204 1.021372 0.902663 1.013103 0.883995 1.025619 0.851335 0.996759 0.898649 0.959833 0.868155 0.849459 0.911427 0.970073 0.952805 1.006494 0.887075 0.898714 0.888242 1.023762 0.981600 0.953617 1.023790 0.968066 1.013971 
2.707430 0.998406 1.025751 0.850677 1.014263 0.988877 1.020432 0.881186 0.993572 0.930463 0.856762 0.841521 0.901821 1.025387 0.982251 1.023035 0.924005 0.919721 0.990175 0.964127 0.852665 0.868148 1.001243 0.903221 1.017408 0.853430 0.978434 0.972984 0.854037 0.891573 0.960132 0.862856 0.933030 0.960608 0.951593 0.901205 0.906973 0.942932 1.001038 0.994561 0.951667 0.998845 0.947850 0.907234 0.898181 0.935802 1.007674 0.934206 0.953263 0.937584 0.852217 
2.712851 1.022346 1.022104 0.940489 0.903424 0.856318 0.947534 0.915387 1.003263 0.845932 0.877407 0.862635 1.022775 1.020443 0.987203 0.917981 1.004663 0.847910 0.996628 0.927098 0.908556 0.905738 0.908444 0.966991 0.989340 0.987465 0.860974 0.976780 0.910674 0.850187 1.018026 0.898431 0.898338 0.913101 0.998644 0.845026 0.948748 0.956521 0.965162 0.963576 0.935534 0.966898 0.954598 1.000613 0.993726 0.986942 0.996824 1.004420 0.994155 0.876101 0.908370 
2.718282 0.964984 0.865568 0.909402 0.990512 0.942749 0.909076 1.001037 0.931450 0.966337 1.015219 0.976992 0.959619 0.844098 0.885367 0.991697 0.910914 0.843044 0.995625 1.025221 0.905427 0.851768 0.928716 0.862031 1.015555 0.928716 0.840646 0.851068 0.910886 0.979166 0.878593 0.969574 0.861070 0.977925 0.924732 0.974286 0.993227 1.003574 0.959245 0.843296 0.867163 0.904802 0.997444 0.914534 0.976535 1.013857 0.849790 0.985987 0.971356 0.988403 0.863870 
2.723724 0.932134 0.902523 0.984425 0.959273 0.907710 0.967361 0.911712 0.974293 0.848339 0.880562 0.865411 0.891552 0.987317 0.863116 0.848059 0.906245 0.990321 0.881625 1.021238 0.962342 1.022945 1.013868 1.004464 0.884219 1.026005 1.017945 0.854617 0.922553 1.021107 0.955308 0.884508 0.961848 0.958583 0.908009 0.940493 0.918644 0.841929 0.962492 0.984173 1.011890 0.971298 0.999165 0.893642 0.935773 0.896786 0.968182 0.876728 0.874974 0.911815 0.925016 
2.729177 0.936195 0.910636 0.971352 0.936726 0.994001 0.909013 0.971203 0.921055 0.854994 0.840078 0.887362 0.884564 0.883911 0.975419 1.021612 0.866169 0.924675 0.859536 0.847774 0.939338 0.853212 0.963209 0.854341 0.883957 0.961642 0.856374 0.966595 0.895636 1.018664 1.024606 1.000204 0.983180 0.908201 0.862671 0.881402 0.871299 0.941111 0.898724 0.999253 0.879144 0.886327 0.880954 0.907576 1.014150 0.955299 0.993478 0.960998 0.949263 0.896718 0.855236 
2.734641 0.950616 0.959309 1.011353 0.858662 1.010336 0.955783 1.009142 0.872065 0.980518 0.980472 0.968002 0.977179 0.932140 0.905054 1.022368 0.863689 0.847339 0.964793 0.966481 0.968878 0.953386 0.861805 0.920099 0.914894 0.852740 1.007949 0.933641 0.847311 0.848738 0.948462 0.991142 0.947921 1.018675 0.953797 0.995824 0.998874 0.945897 0.920742 0.847153 0.988847 0.871804 1.024914 1.010486 1.001597 0.925462 0.879098 0.840941 0.999573 1.001886 0.997036 
2.740115 0.862395 0.906077 0.970611 1.021156 0.861910 0.844005 0.934352 0.926472 0.977623 0.976150 0.952099 0.953143 0.996471 0.970732 0.921483 0.978845 0.975880 0.846420 0.893972 0.939724 1.024728 0.960464 0.953927 1.025035 0.855643 0.912661 0.938912 1.016232 0.888805 1.002943 0.912269 0.862125 0.976187 0.994885 0.896369 0.938455 0.891920 0.999987 1.004556 0.908613 0.918228 0.996853 0.966246 0.861332 0.849609 0.862498 0.960595 1.009508 0.915029 0.908809 
2.745601 0.868113 0.925962 0.936862 1.008363 0.929468 0.883619 1.014592 0.854639 0.847925 0.921468 0.990096 0.935827 0.997388 0.995178 0.917766 0.894557 0.908451 1.000530 0.865698 0.990432 0.943408 0.849109 0.856532 0.904655 0.902408 0.937086 0.982683 0.960742 1.025371 1.008624 0.862882 1.000549 0.843990 0.911117 0.961246 0.854014 0.867880 0.998152 0.965731 0.941571 1.012354 0.923547 0.940974 1.005705 1.014909 0.860551 0.848447 0.872253 0.902175 0.995756 
2.751098 0.930291 0.891748 0.872812 0.987536 0.898032 0.905398 0.886080 0.901137 1.013949 0.976889 1.012886 0.899300 0.998286 0.934113 0.868076 0.950728 0.940407 1.001353 0.944770 1.002118 0.975537 0.895701 0.918152 0.934113 0.950392 0.843780 0.912054 1.013753 0.849029 0.857793 0.957711 0.983163 0.970111 0.994053 0.843360 0.908558 0.884840 0.905864 0.875190 0.851583 0.939810 1.022060 0.940276 0.970120 0.992468 0.914133 0.925461 0.973253 1.003507 0.927652 
2.756605 0.856797 1.014220 0.924569 0.950568 0.981453 0.944668 0.888791 0.853404 1.000199 1.005830 0.934711 0.928149 0.850216 1.001747 0.866660 0.904582 0.941023 1.008300 0.915387 0.945385 0.898970 0.965335 0.841369 0.964542 0.952824 0.883030 0.924401 0.903240 0.990542 0.973370 1.023225 0.967404 0.905887 0.856778 0.845182 0.958371 0.949077 0.901282 0.873726 0.989582 0.937853 1.016308 0.995156 0.940855 0.875516 0.931551 0.869979 0.936939 0.986039 0.886097 
2.762124 0.842240 0.845045 0.938721 1.017268 0.851402 0.963766 0.948890 0.947762 0.921468 0.871088 0.892209 1.025294 0.912137 0.940426 0.994851 0.857451 0.986416 0.965155 1.005887 0.984384 1.008171 1.001777 0.940343 0.886943 0.941750 0.894111 0.953457 0.929856 0.892256 0.994385 0.981215 1.019337 0.954715 1.016961 0.956337 0.908782 0.854385 0.880148 1.002252 1.022842 1.008180 0.914729 0.917115 0.849063 0.926315 0.965891 1.013689 0.863752 0.919119 0.963123 
2.767654 0.933539 0.975199 0.949057 0.932468 0.912691 0.847882 1.021620 0.967249 0.975758 0.878851 0.860622 0.891312 0.955711 1.016662 0.849699 1.020082 0.921880 0.996373 1.023018 1.017473 0.904052 0.981545 0.961126 0.955469 1.005590 0.934304 0.990203 0.956065 0.889131 0.993400 0.849112 0.882495 0.986382 0.900846 1.015264 0.862169 0.877956 0.939057 0.979448 0.848767 1.004789 0.919644 0.964062 0.878255 0.998209 0.903213 0.904229 0.960949 0.963465 0.975152 
2.773195 0.867574 0.900385 0.908259 0.886817 0.862179 0.881925 0.926673 0.923821 0.840178 0.990616 0.908967 0.927493 0.968149 1.010306 0.973144 0.958141 0.902892 0.889520 0.988408 0.978558 0.890675 0.875831 0.930586 0.954815 0.886538 0.981419 0.961543 0.908567 0.968056 0.954721 0.992573 0.897580 0.936308 0.998668 0.930624 0.866671 0.917186 0.977375 1.002870 1.015422 0.941722 0.939197 0.945347 0.846477 0.857790 0.928126 0.925992 0.983590 1.022169 0.955663 
2.778747 0.900902 0.906931 0.986203 0.919472 0.919733 0.869419 0.880982 0.913155 0.847179 0.951188 1.019493 0.900763 0.946045 1.007073 0.878438 0.921401 0.993871 1.002443 0.841532 0.986128 1.021571 0.860344 0.878000 1.015422 0.843107 0.937445 0.971444 0.897026 0.908263 0.911766 1.017733 0.885948 0.901294 0.936420 1.012785 0.850020 0.852098 1.021329 0.911254 0.864733 0.881513 0.924876 0.905505 0.947228 0.995445 0.864481 0.864034 0.869512 1.012440 1.019764 
2.784310 0.858826 0.928809 0.970443 0.882974 0.909366 0.986029 0.893985 0.862292 1.010185 0.895672 0.882750 0.902333 0.957996 0.998028 0.868226 0.928772 0.986448 0.893957 0.876164 0.998494 0.866708 0.993267 0.899016 0.919977 0.870630 0.933532 1.002108 0.986262 0.902724 0.855361 0.841004 1.019977 0.991162 0.894852 0.980504 0.887548 0.885154 0.889169 0.972110 1.005518 0.917769 0.962459 0.934809 0.930495 0.897525 0.880952 0.884501 0.868934 0.889290 0.957652 
2.789884 0.966144 0.841734 0.933095 0.863671 0.998597 0.943239 0.912937 0.980852 0.915760 0.876851 0.924227 0.853191 0.974397 0.939811 0.917734 0.896385 0.862655 0.908159 0.972814 1.014647 0.968054 0.916542 0.926137 0.934874 0.891252 0.938935 0.989897 1.005863 0.982650 1.019612 0.841892 0.892370 0.926826 0.908997 1.009962 0.953886 0.867182 1.020301 0.898555 0.888784 0.893264 0.862404 0.847323 0.990726 1.019165 0.897614 0.960443 0.959000 1.004307 0.904023 
2.795469 0.860457 0.963635 0.971989 1.013286 0.985820 0.876067 0.981759 0.852690 0.930021 0.882289 0.993168 0.846524 0.855903 0.848238 0.855810 0.897610 0.886051 0.927795 0.990412 0.923455 0.990635 0.914980 0.965386 0.974262 0.878442 0.948816 0.900925 0.877129 0.994649 0.886433 0.994854 0.927097 0.927199 0.868569 0.985736 0.870050 0.936215 0.898578 0.854590 0.863382 0.911264 0.925700 0.913052 0.985391 0.941542 0.934464 0.978946 0.849057 1.015475 0.976935 
2.801066 0.847727 1.013462 0.905390 0.914349 0.954588 0.848379 0.977460 0.952707 0.849645 0.860224 0.946794 0.906489 0.910540 0.895714 0.870403 0.930394 0.982107 0.945024 0.866939 0.843350 0.929044 1.017373 0.898508 0.865114 0.957605 0.929724 0.964441 0.842987 0.895435 0.943106 1.019813 1.021601 0.963929 1.017755 0.904552 0.895919 0.954858 0.869220 0.861398 1.007558 0.933654 1.013285 0.845790 0.919927 0.905912 1.023696 0.947362 1.003609 0.932378 0.972021 
2.806674 0.889173 1.000583 0.880253 0.875150 0.896296 0.889397 0.977267 0.972044 1.015928 0.860420 0.857310 0.993022 0.925413 0.954175 0.881203 0.924733 0.979362 0.950544 0.925431 0.889257 0.896287 0.854405 0.934277 1.021245 0.983031 0.944557 0.876780 0.934687 0.846909 0.923132 0.900142 0.862180 1.015481 0.853706 0.904751 0.973431 0.959669 0.988711 0.893857 0.975871 0.866556 0.959138 0.884704 0.944017 0.897768 1.023805 0.909546 0.973264 0.991970 0.873921 
2.812293 0.990100 1.021186 0.971377 0.871554 0.900909 0.973137 0.886646 0.909568 0.965800 0.872141 1.012965 0.963529 0.851165 0.954880 0.926084 0.964153 0.888638 0.974543 0.992586 0.845747 0.877019 0.981581 0.958315 0.891515 0.925618 0.875651 0.903637 1.000620 0.932033 1.001840 0.971526 0.939695 0.918701 1.013552 0.913366 0.897921 0.916355 0.876945 0.949117 0.910694 0.912491 0.916336 0.845570 0.950625 0.996012 0.891795 0.962858 0.850123 0.981199 0.884663 
2.817923 1.005647 0.988602 0.869411 0.963003 0.903184 0.863556 0.842835 0.883859 0.990734 0.951478 0.931762 0.971074 0.975439 0.863137 0.890477 0.952828 0.896845 0.846121 0.886912 0.918087 0.846847 0.996235 0.901732 0.871981 0.843859 0.871180 0.878925 0.859079 0.839111 0.949347 0.952651 0.976491 0.919987 0.927303 0.920005 0.963775 0.889081 0.990324 0.943873 0.876682 0.999168 0.921569 0.843421 0.914941 1.016054 0.958302 0.842881 0.988947 0.907522 0.850877 
2.823564 0.872528 0.904620 0.848700 0.968685 0.895443 0.870964 0.913193 0.949986 0.886796 0.949902 0.847769 0.892976 0.851865 0.901912 0.849026 1.022828 0.920602 0.947705 1.013622 0.856239 0.941749 1.009676 0.884600 0.889235 0.922519 0.997511 0.928048 0.971803 0.865733 0.987579 0.890026 1.019812 0.982432 0.849742 0.941870 0.970118 0.878205 0.889142 0.930617 0.905849 0.931752 0.898031 0.963314 1.000675 0.841561 0.957032 0.929202 0.885623 1.020268 0.993760 
2.829217 0.882464 1.006528 1.003197 0.937959 0.882744 0.951034 1.016533 0.891445 0.972718 1.021884 0.841814 1.011312 0.938452 0.853819 0.913427 1.015463 0.895633 0.923236 0.859133 0.878518 1.018310 0.977204 0.870989 1.018925 0.854759 0.925386 0.875838 0.893995 1.010111 1.011814 0.847146 0.957763 0.973723 0.951295 0.907713 1.008985 0.941830 0.953705 0.946623 0.940592 1.012168 0.896126 1.023699 0.902538 0.966557 0.995379 0.962081 0.885172 0.965906 0.864801 
2.834881 0.989740 0.914452 0.966719 0.947234 0.912284 1.021359 0.891896 0.881297 0.841694 0.959256 0.949439 0.989359 0.975717 0.854386 0.997919 1.013999 0.883958 1.021545 0.922659 0.903872 0.925627 0.884061 1.012026 0.913391 0.879939 0.928921 0.988670 0.974433 0.946927 0.865060 0.885726 0.874560 0.865655 0.954511 0.869908 0.954194 0.879222 1.017861 0.880301 0.991666 0.890491 0.881818 0.919690 0.917532 0.879576 0.988800 0.947829 0.866623 0.947913 0.862296 
2.840557 0.920212 1.002524 0.921989 0.973440 0.997426 1.000394 0.915578 0.845649 0.996830 0.874985 0.886717 0.880670 0.949370 0.859745 0.869738 0.977115 0.873431 0.892895 0.994076 0.931116 0.978631 0.904628 0.921328 1.007288 0.912322 0.961828 0.866835 0.842979 0.962787 0.890057 0.921952 0.881488 1.003901 0.900645 0.894821 0.995100 0.988884 0.911075 0.986726 1.001073 0.863690 0.923012 0.843835 1.002357 0.921161 0.933433 0.852144 0.901036 0.896375 0.838476 
2.846243 1.004932 0.994476 0.988885 0.890424 0.947069 0.852525 0.899364 0.850255 0.862618 0.854460 0.843668 0.953153 0.871893 0.949097 0.942985 0.837910 0.899504 0.939059 0.854274 0.905802 0.869316 0.954799 0.935133 0.963693 0.859809 0.984075 0.998587 0.935189 0.900787 0.923579 1.003313 0.897308 0.902313 0.951246 0.838338 0.921347 0.886266 0.927468 0.953432 0.914481 0.884294 0.947115 0.973684 1.015137 0.945971 0.970986 0.983275 0.999881 0.970688 1.006523 
2.851942 0.958255 0.977007 0.862718 0.853910 0.971026 0.923197 0.983127 0.990289 0.925253 1.012334 0.890986 0.891637 0.938628 0.945353 0.898929 0.905078 0.914156 0.962347 0.843111 0.852310 1.013245 0.927206 0.924202 0.959110 0.848217 0.935438 1.010111 0.946832 0.941707 0.913254 1.021059 0.876587 0.920314 0.959055 1.015208 0.891563 0.917049 1.018426 0.903896 0.867397 0.901766 0.968189 0.910119 0.985192 0.929187 0.889888 0.923234 0.913486 0.943140 0.887516 
2.857651 0.859526 0.935724 0.929976 0.965048 1.005588 0.847845 0.932022 0.987917 0.907590 1.022207 0.904856 0.934226 0.952325 0.912408 0.950874 0.945145 0.872463 0.862130 0.868389 0.846487 0.948130 1.006964 0.865060 0.864018 0.933120 0.873198 0.945396 0.909971 0.899452 0.956556 0.847706 0.945117 0.952260 1.005671 0.937295 0.915923 0.885251 0.935389 0.995822 1.013344 0.935138 0.988410 0.860400 1.003867 0.957068 0.925475 0.972004 0.839475 0.909050 0.850896 
2.863372 0.884092 0.968407 0.987033 0.924367 0.974628 0.868535 0.969821 0.968110 0.847138 0.886194 0.838657 1.017423 0.847361 0.900942 1.010783 0.895019 0.884529 0.841828 0.913896 0.971457 0.845194 0.978720 0.983844 0.962846 0.883479 0.975251 1.006534 1.017246 1.010588 0.935870 0.975242 0.925808 0.918220 1.012094 0.838917 0.984569 0.965478 0.970741 0.877769 0.867475 0.852262 0.956077 0.997300 0.846013 1.003930 0.937869 0.876625 0.899575 0.856995 0.989098 
2.869105 0.935402 0.863827 0.961826 0.840731 0.856249 0.891349 0.851210 0.864255 0.844115 0.958860 0.940795 0.937671 0.877365 1.017790 0.965964 0.882088 0.919828 0.875291 0.928735 0.969051 0.987851 0.886123 1.012332 0.948121 0.916648 0.891720 0.920869 0.890698 1.019222 0.989739 1.007395 0.880386 0.936062 0.956006 0.967879 1.017511 0.911534 0.915291 1.004448 0.993923 0.924812 0.867565 0.998311 0.927973 0.925369 0.909507 0.868708 0.957308 0.934277 0.905528 
2.874849 1.000401 0.911795 0.957487 0.881766 0.994274 0.962917 0.925619 0.968913 1.018483 0.941088 1.009140 1.000178 0.921751 0.890589 0.964804 0.898872 0.917512 0.953211 0.959719 0.916852 0.872172 0.919966 0.925963 0.854704 0.843074 0.891928 0.939666 1.006564 0.885513 0.848587 0.846244 0.990565 0.956614 0.912278 0.904869 0.943543 0.928854 1.006100 0.973571 0.973887 0.949186 0.883496 0.918479 0.865516 0.953713 0.914742 0.898779 0.870787 0.884834 0.872433 
2.880604 0.890229 0.967158 0.997321 0.946280 0.971238 0.862027 1.010502 0.969398 0.936948 0.937171 0.839885 0.892720 0.880385 0.856403 1.006812 0.978377 0.998214 0.991112 0.885879 1.018319 0.872949 0.953057 0.860558 0.953289 0.896559 0.961460 0.987301 0.844951 0.875682 0.869277 0.846336 1.018143 0.852118 0.971554 0.934178 0.865020 0.881752 0.944877 0.845490 1.012984 1.010177 0.877243 0.877996 0.938258 0.913086 0.953215 1.004739 0.860744 0.953902 0.849590 
2.886371 0.930903 0.859115 0.910372 0.903717 0.906896 0.998248 0.960690 0.840777 0.884432 0.995897 0.997700 0.933598 0.905576 1.012840 0.857516 0.859997 0.927492 0.879785 0.863957 0.885798 0.901775 0.988684 0.952670 0.945336 0.911998 0.946991 0.905576 0.960895 0.877814 1.015507 0.914034 0.938291 0.857339 0.927891 1.007235 0.974260 0.841484 0.888438 0.975979 0.902946 0.865091 0.981519 1.006734 0.894971 0.920196 0.879599 0.880965 0.924722 0.970012 1.007998 
2.892150 0.938873 0.971732 0.875198 0.845720 0.910613 0.845730 0.934617 0.873999 0.958304 0.929617 0.994147 0.933306 0.960302 0.970255 0.964475 1.003979 0.920436 0.956808 0.958202 0.981908 0.883803 0.856928 0.982373 0.843602 0.931355 0.927052 0.985161 0.925733 0.872735 0.886944 1.009796 0.860134 0.907992 0.845274 0.887232 0.910167 0.905799 0.938854 0.976723 0.849521 1.013606 0.854344 0.841316 0.850135 0.940889 0.924385 0.858219 1.001526 0.846678 0.896116 
2.897940 0.982009 0.878147 0.989861 0.913790 0.887383 0.988904 0.930617 0.951867 0.945242 0.977568 0.899806 0.978646 0.841287 0.914022 0.863531 0.893060 0.962060 0.881269 0.880554 0.954283 0.869329 0.974938 0.838537 0.997313 0.930552 0.952824 1.001829 0.961772 0.870231 0.984147 0.890691 0.988198 0.970246 0.853422 0.848423 0.943365 0.883685 0.915593 0.837840 0.998307 0.955073 0.849938 0.966009 0.882375 1.004217 0.929604 0.890013 0.895606 0.874142 0.968862 
2.903741 0.840998 0.964171 0.890052 0.848913 0.874564 0.915805 0.940201 0.956218 0.899481 0.844798 0.893693 0.978088 0.949427 0.961959 0.852704 0.886196 0.860675 0.899370 0.906393 0.984851 0.915052 0.925652 1.001611 0.837960 0.882006 0.997960 0.880520 1.016392 0.904628 0.862366 0.887887 0.929740 0.959962 0.985139 0.862719 1.005513 0.976899 0.947039 0.983420 0.976611 0.945924 0.836566 0.888286 0.882712 0.849313 0.881328 0.850344 0.882406 0.840766 0.871991 
2.909555 0.898023 0.904953 0.860291 0.864545 0.894679 0.995848 0.917484 0.940726 0.912654 0.918506 0.936016 0.884350 0.866468 0.849450 0.995067 0.876519 0.927962 0.930062 0.933136 0.924665 0.996953 0.913453 0.876547 0.953006 0.978811 0.908734 0.927377 0.933220 0.881665 0.843960 1.009271 0.967850 0.934938 0.958858 0.856854 0.917382 1.011481 0.868251 1.018597 0.998003 0.894224 0.852952 0.860123 1.011314 0.874977 0.963531 0.893955 1.009401 0.856919 0.901507 
2.915379 1.004603 0.978847 0.934460 0.908770 0.909541 0.841971 0.873689 0.852522 0.931404 0.962250 0.860565 0.905853 0.846262 0.893342 0.945021 0.845900 0.911918 0.922553 0.934646 0.902695 0.902435 0.944008 0.952349 0.844906 0.946451 0.874293 0.949414 0.986389 0.953742 0.995510 0.997553 0.859311 0.954968 1.008021 0.939466 0.890519 0.935723 0.924039 0.850869 0.915717 0.882076 1.006507 0.906271 0.903949 1.014067 0.952321 1.010445 0.913544 0.949200 0.851918 
2.921216 0.869448 0.898999 0.986953 1.017042 0.998673 0.994225 0.963318 1.005759 0.942358 0.926385 0.857868 0.922736 0.920841 0.931168 0.965157 0.940965 0.929292 0.873934 0.932412 0.983879 1.018463 0.969698 1.018472 0.902806 0.944606 0.909298 0.837317 0.985839 0.938486 0.845006 0.945664 0.938867 0.998896 0.870628 0.983916 1.019856 0.853875 0.919216 0.923302 0.892424 0.966801 0.920228 0.989293 0.897002 0.872773 0.902240 0.859205 0.914963 0.937696 0.841821 
2.927064 0.988482 0.991574 0.928071 1.012030 0.987563 0.875757 0.963904 1.002141 0.900707 0.869647 0.923001 0.978501 0.838940 0.943736 0.872368 0.836182 0.842766 0.905563 0.886835 0.935481 0.981277 0.969457 0.954925 0.896083 0.938090 0.947589 0.999671 0.921079 0.925750 0.896798 0.975826 0.959772 0.913874 0.961629 0.860752 1.020749 0.905461 0.934395 0.868412 1.010034 0.843007 0.849117 0.960552 0.955677 0.876203 0.886705 0.979606 0.956884 1.020322 0.989337 
2.932924 0.870783 1.001821 1.019312 0.868379 0.865361 0.981423 0.957489 0.901078 0.905887 0.942327 0.955548 0.843135 0.857108 0.869381 1.006750 0.910882 0.862019 0.905107 1.010353 0.857154 0.961806 0.883763 0.988878 0.969604 0.908292 0.917799 0.848408 0.864284 0.918597 0.943256 0.994941 0.986864 1.021215 0.874181 0.945252 1.009053 0.859290 0.985703 0.885118 0.879641 0.980188 0.845855 0.875750 0.853886 0.898887 0.892973 0.889751 0.859577 0.944119 0.933043 
2.938796 0.872439 0.904771 0.934857 0.857493 0.859610 0.932537 0.886818 0.928118 0.838565 0.992625 0.945180 0.922344 0.842297 0.880803 0.968982 0.993618 0.890188 0.848210 0.947232 0.942720 0.849854 0.945867 0.933437 0.984846 0.895544 0.998473 0.985635 0.890383 0.991270 0.848415 0.901365 0.932537 0.928183 0.896500 0.914834 0.937930 0.868967 0.959940 0.934505 0.924145 0.949348 0.844274 0.915679 0.941318 0.959504 0.842696 0.881824 0.973911 1.017234 0.999754 
2.944680 0.931362 0.941395 0.886420 0.953823 0.875133 0.919017 0.994505 0.944041 0.885659 0.909206 0.944384 0.844791 0.989604 0.969407 0.917430 1.016410 0.959727 0.911044 0.884331 0.927426 0.860245 0.960144 0.925282 1.011936 0.918200 0.856700 0.964432 0.851873 0.975524 0.864784 0.985725 1.002924 0.874873 0.871959 0.885065 0.857990 0.944115 0.882781 1.008168 1.019575 1.008001 0.963848 0.899294 0.994607 0.848987 0.950528 0.893298 0.927064 0.992983 0.973658 
2.950575 0.899218 0.877261 0.902587 0.915979 0.922958 0.838496 0.859127 1.020049 0.941556 0.907654 0.874087 0.931264 1.020244 0.854347 0.954650 0.878421 0.925630 0.989925 1.007985 0.845039 0.862124 0.954956 0.928934 0.933797 0.990129 0.908508 0.970436 0.968088 0.895998 0.907366 0.996737 0.894049 0.932424 0.847563 0.885372 0.850914 0.937147 0.937825 0.897204 0.904230 0.896805 0.945630 1.016170 0.861326 0.952098 0.981712 1.010890 0.852473 0.940869 0.863563 
2.956482 0.968699 1.007022 0.895932 0.937735 0.940101 0.962891 0.928706 1.002039 0.881336 0.953333 0.973923 0.983926 0.949009 0.862675 1.008303 0.890133 0.893436 1.011077 0.949816 0.903708 0.846177 0.967187 1.006874 0.974991 0.899709 0.945492 0.966509 0.982776 0.909220 0.920977 0.928372 1.013880 0.839218 0.993605 0.936909 0.983490 0.916634 0.990505 0.855456 0.984372 0.840675 0.964422 1.016515 0.898094 0.964292 0.902697 0.906844 1.004341 0.853331 0.843152 
2.962401 0.951274 0.845441 0.866464 0.846739 0.945410 0.880047 0.898362 1.001922 0.905283 0.965821 0.837081 0.908066 0.922688 0.942376 0.946718 0.920388 0.955681 0.965951 0.956052 0.935390 0.922568 0.928367 1.019745 0.941671 0.949873 0.985565 0.941458 0.847686 0.888100 0.915795 0.836821 0.846693 0.875557 0.927773 0.875130 0.906536 0.990241 0.932931 0.989823 0.848929 0.935538 0.935919 0.843845 0.934833 0.941996 0.841423 0.973318 0.957054 0.892164 0.906406 
2.968331 0.875104 0.914808 0.996591 0.940829 0.931153 0.977137 0.933064 1.010533 1.018279 0.980152 0.959261 0.980189 0.969790 0.989568 0.847784 0.935866 0.949465 0.873508 0.955950 0.869259 0.990950 0.846903 1.015988 0.844008 0.856884 0.857292 0.969948 0.948983 0.853804 0.901987 0.999865 0.947489 0.869139 0.952100 0.870382 0.965634 0.965486 0.967629 0.956803 0.988622 0.985653 1.003724 0.873675 0.861708 0.980765 0.889315 0.981052 0.972286 0.954744 0.963139 
2.974274 0.990435 0.980501 0.877767 0.960680 0.901178 0.849180 0.885744 0.865023 0.972385 0.996816 0.942305 0.840777 1.000731 0.906799 0.839877 0.983414 0.975205 0.948853 0.949976 0.837215 0.997614 0.892218 0.982087 0.924543 0.939383 0.869716 0.843031 0.835592 0.879112 1.003114 0.898460 0.950968 0.961997 0.872406 0.897904 1.014774 1.013837 0.864679 0.905918 1.009014 0.947573 0.865616 0.905092 0.858771 0.915777 0.998161 0.895603 0.863715 0.878490 0.980937 
2.980229 0.994955 1.019708 0.967606 0.922302 0.910023 0.924416 0.885771 0.930129 0.916385 0.987434 0.944959 1.010286 0.843444 0.848359 0.978475 0.860917 0.913195 0.886532 0.984355 0.940220 0.861751 0.955513 0.893970 0.968172 0.917498 0.890900 0.915884 0.852190 0.979319 1.019968 0.866444 0.878083 1.000492 0.920800 0.975433 0.963720 0.955105 0.963516 1.012604 0.866342 0.844798 0.958990 0.851142 1.015915 1.009117 0.874911 0.896223 0.970481 0.985672 0.888396 
2.986195 0.925700 0.925366 0.887282 1.011937 0.988811 0.842439 0.920405 0.958136 0.858610 0.851099 1.012586 0.948687 0.905466 0.919375 0.924958 0.870878 0.938876 0.985213 0.891650 0.919932 0.897612 0.897380 0.960482 0.875181 0.849987 0.963051 0.857192 0.859399 0.896824 0.835419 0.910362 1.005678 0.860057 0.967335 0.970988 0.914637 0.935288 0.931847 0.861068 0.940035 0.862709 0.938478 0.954325 0.966917 0.854410 0.888506 0.866418 0.955623 0.922204 0.998510 
2.992173 0.990650 0.977178 0.859392 0.993793 0.998049 1.018001 0.968417 0.936031 0.913918 0.879558 0.930811 0.965533 0.862591 0.837474 0.961843 0.957792 0.839885 0.899102 0.918183 0.879178 0.885214 0.849490 0.916153 1.012049 0.840905 0.941446 0.942642 0.846356 0.972487 0.980516 0.880216 0.866504 0.891120 0.861525 1.007181 0.923181 0.940602 0.937700 1.016295 0.930144 0.836019 0.977874 0.946851 1.005169 0.887420 0.865975 1.019670 0.910024 0.835388 0.876155 
2.998164 1.010779 1.018548 0.998691 0.861193 0.974764 0.949688 0.924927 1.010112 0.917390 0.949326 0.887224 0.957178 0.980168 0.873254 0.879613 0.975116 1.006116 0.894455 0.881940 0.868869 0.904903 0.927485 0.991775 1.001815 0.923156 0.923777 0.956464 0.907526 0.980224 0.979714 0.980465 0.864929 0.896513 1.009555 0.871483 0.903364 1.005792 0.964094 0.966903 0.904708 0.854231 0.856604 0.856391 0.941409 1.000813 0.994556 0.900917 0.935198 0.903781 0.935560 
3.004166 0.994503 0.991639 0.897882 0.991073 0.860537 0.909728 0.844317 0.884183 0.941660 0.962506 0.871308 0.852455 0.953710 1.017453 0.970357 0.869501 0.835669 0.908977 0.881096 0.972517 1.000880 0.917384 1.006803 0.960643 0.934115 0.936423 0.946823 0.841712 0.924383 0.984344 0.962107 1.001241 0.852946 0.978940 0.923446 0.895241 1.009741 0.982703 0.987746 1.007526 0.956036 0.998183 0.893646 0.977930 0.892404 0.856088 0.957195 1.002965 0.952746 1.002622 
3.010180 0.849576 0.994153 0.838603 0.907981 0.857259 0.945200 0.960872 0.838408 0.897240 0.877370 0.969130 0.952791 0.962689 0.887787 0.886109 0.983662 0.931836 1.018518 0.939278 0.954070 0.879464 0.988194 0.949047 1.006868 0.857666 0.843144 0.980353 0.902189 0.993031 1.002753 0.923866 0.834951 0.840975 0.974422 0.925738 0.908129 0.893162 0.867592 0.939112 0.846981 1.009537 0.850410 0.980928 0.884080 0.864617 0.871892 0.957869 0.957045 0.997322 0.902902 
3.016207 0.976669 0.943940 0.976141 1.004626 0.863525 0.981571 0.978745 0.902481 0.955699 0.884875 0.998362 0.957181 0.966578 0.924221 0.888174 0.999650 0.901138 0.892066 0.966420 0.969117 0.992320 0.973500 1.014337 0.926148 0.965067 1.014467 0.955782 0.892687 0.903482 1.006785 0.877258 0.901508 0.924221 0.974834 0.903436 0.868371 0.896097 0.992478 0.858299 0.907031 0.906688 0.900415 0.937926 0.835411 0.891473 0.959507 1.010445 0.998325 0.862534 0.959897 
3.022245 0.925761 0.970391 1.016273 0.940863 0.868743 0.920869 0.921869 0.892072 0.914763 0.848739 0.920100 0.929708 0.879546 0.854011 1.002199 0.857476 0.871254 0.963906 0.851482 0.914652 0.990311 0.983993 0.939177 0.944152 0.857541 0.909148 1.010259 0.846960 0.898067 0.885578 0.860636 0.893935 0.867612 0.890729 0.980286 0.866639 0.974913 0.904868 0.950768 0.984836 0.981862 0.897752 0.899726 0.956521 0.975487 0.951416 0.971522 0.915134 1.011130 1.003320 
3.028296 0.865389 0.965023 0.838450 0.995038 1.000735 0.960030 0.837042 0.885492 0.922131 0.894154 0.975121 0.916999 0.845972 0.998808 0.991036 1.018392 0.842628 0.934202 0.955842 0.836653 0.911033 0.954027 0.895321 0.981550 0.914247 0.838191 0.955333 0.848529 0.870605 0.903019 0.903566 0.894413 0.939890 0.936722 0.926439 0.840692 0.941604 0.991555 0.903603 0.923548 0.870679 0.959465 0.931098 0.910042 1.006998 1.004710 0.952072 0.967784 0.944503 0.885816 
3.034358 0.911611 0.932035 0.850412 0.870114 0.996493 0.916066 0.972920 0.869364 0.857785 0.873717 0.866307 0.860268 0.881979 0.880803 0.949337 0.881637 0.977459 0.865585 0.971966 0.983822 0.982025 0.911990 0.915353 0.861963 1.010174 0.961138 0.942381 0.850764 0.856442 0.931377 0.874782 0.974884 0.855868 0.945049 0.929589 0.956673 1.009767 0.987333 0.924421 0.936796 0.970669 0.879747 0.859416 0.982498 1.017232 1.011647 0.944965 0.888676 1.002199 1.009665 
3.040433 0.947779 0.917495 0.923172 0.882718 0.885460 0.931266 0.865307 0.891183 0.833874 0.847553 0.836495 0.840885 0.843219 0.963181 0.964376 0.964783 0.940639 0.837727 0.916819 0.923691 0.949761 0.967571 0.966700 0.970646 0.952873 0.944788 0.932526 0.953716 0.959865 1.004237 0.905372 0.850433 0.982000 0.873059 0.928951 0.944844 0.871753 1.002440 0.923265 1.009228 0.928377 0.897351 0.922626 0.937027 0.909382 0.853860 0.954753 0.951651 0.931655 0.865937 
3.046520 0.946472 0.910348 0.987586 0.930952 0.986697 0.991114 1.003495 0.865011 0.966381 0.977308 0.976456 0.911154 0.856019 0.911395 1.013015 0.890615 0.889698 0.973159 0.881346 1.004745 0.918904 0.944083 0.856047 0.921331 0.994698 0.975595 0.973085 0.842537 0.857973 1.001180 0.890189 1.017024 0.835249 0.925562 0.962501 0.987373 0.884022 0.939193 0.943907 0.988049 0.885605 0.892513 0.905209 0.953185 0.987688 0.954065 0.840462 0.844565 0.998569 0.851778 
3.052619 0.858678 0.958552 0.974551 0.873659 0.864705 0.969996 0.836123 0.930785 0.899166 0.844160 1.003957 0.960348 0.956451 0.909925 0.926832 0.960811 0.908990 0.937998 0.877918 0.929924 0.946840 0.995180 0.904574 1.006911 0.938526 0.864687 0.874964 0.904074 0.887010 0.932544 0.893556 1.017873 0.988801 0.878168 0.874538 0.951034 0.898574 0.914351 0.940248 0.942127 0.907166 0.910018 0.834698 0.922147 0.919814 0.932887 0.976338 1.008309 0.913656 0.926943 
3.058731 0.959696 0.841182 0.892357 0.927230 0.856855 0.905855 0.953494 0.837312 1.014556 0.951152 1.007863 1.003327 0.927563 0.865733 0.940829 0.841136 0.835563 0.987857 0.888228 1.003123 0.984691 0.899384 0.870028 0.988172 0.958826 0.848680 0.849514 0.937312 1.008076 1.015658 0.948948 1.003299 0.950291 0.982405 0.996458 0.900134 0.997615 0.985562 0.908465 0.960261 0.854846 0.943579 0.852976 0.965343 0.874824 0.965667 0.865473 0.834489 1.013649 0.901161 
3.064854 0.999493 0.889308 0.996541 0.854671 0.969679 0.865353 0.840435 0.996911 0.880783 0.891927 1.013776 1.001113 0.933719 0.930748 0.996967 0.880746 0.865140 0.975936 0.930072 1.000160 0.989173 0.874535 0.879561 0.852024 0.903312 0.948844 0.972077 0.884957 0.930998 0.882634 0.899527 1.012258 0.850367 0.874442 0.874155 0.864584 0.928628 0.895944 0.986822 0.978158 0.907404 0.967078 0.980518 0.868898 0.912763 0.884670 1.007556 0.868278 0.964283 0.864371 
3.070990 0.952357 1.015133 0.862622 0.974689 0.934477 0.980020 0.959474 0.934680 0.946545 0.851886 1.013412 0.905999 0.839762 0.900058 0.981834 0.983842 0.848573 0.980742 0.939354 0.978650 1.011468 0.961224 0.869230 0.929785 1.013338 0.974375 0.977845 0.876921 0.962242 0.925324 1.004860 0.933736 0.858494 1.003269 0.859105 0.937170 0.937633 0.965712 0.893663 0.857254 0.935282 0.868961 1.003889 0.980011 1.002797 1.009877 0.869572 0.910655 0.861150 0.946684 
3.077138 0.910722 0.975626 0.965096 0.970592 0.964864 0.914802 0.900283 0.874447 0.950475 0.892973 1.013908 0.914367 0.865508 0.998705 0.882933 0.857041 0.918939 0.922298 1.009189 0.962551 0.846437 0.919485 1.015065 0.844318 0.902375 0.973072 0.997326 0.840829 0.858790 0.880518 0.970602 0.875900 0.836147 0.990876 0.861613 0.973248 0.915691 0.936558 0.862779 0.972961 0.880342 0.995522 0.891983 0.978652 1.012974 0.867831 0.921308 0.998603 0.872846 0.994716 
3.083299 0.959159 0.930653 0.964026 0.931522 0.835141 0.866368 0.934048 0.926563 0.838315 0.881643 0.891580 0.957429 0.938341 0.857180 0.838666 0.936944 0.839425 0.835298 0.973796 0.966653 0.871068 0.861649 0.915905 0.861418 0.996835 0.879469 0.951489 0.858957 0.964442 0.878905 0.987795 1.012508 0.832819 0.925610 0.885909 0.970882 1.009899 0.974583 0.987989 0.954061 0.874713 0.980301 0.924259 0.948889 0.894578 0.977257 0.910039 0.961444 1.001609 0.996067 
3.089471 0.991218 0.957165 0.950375 0.836402 1.006769 0.873906 0.912085 0.903250 0.858614 0.860159 0.885275 0.896358 0.986639 0.874359 0.847309 0.882667 0.872657 0.892685 1.008915 0.975713 0.904591 0.899346 0.883027 0.931207 0.873564 0.984492 0.836606 0.905443 0.845006 0.951050 0.905359 0.875941 1.015853 0.966185 0.919643 0.954824 0.892371 0.890706 0.854914 0.846162 0.893601 0.869021 0.904795 0.875377 0.864886 0.869419 0.883351 0.990765 0.899818 0.981985 
3.095657 0.972070 0.858845 0.988849 0.998580 0.837857 0.922973 0.981015 0.978332 0.875790 0.974725 0.928042 0.996517 0.929873 0.861064 0.890340 0.897000 0.859511 1.015544 0.954875 0.899821 0.855737 0.845608 0.904399 0.994862 0.893586 0.860056 0.937291 0.937254 0.938290 0.888055 0.957696 1.006794 0.968703 0.962182 0.916405 0.903271 0.905010 0.968250 0.893623 0.948835 0.937920 0.861379 0.915610 1.002197 0.866328 0.843842 0.978601 0.835230 0.927699 0.874504 
3.101854 0.976160 0.887606 0.911190 1.003674 0.942514 0.906445 0.971267 0.977122 0.967457 1.007068 0.950162 0.876111 0.982671 0.914001 0.981367 0.946491 0.949164 0.921224 0.886718 0.847764 0.936937 1.003332 0.880892 0.870007 0.921502 0.951725 0.913548 1.008427 0.930796 0.852472 0.963351 0.850409 0.951013 0.911615 0.988645 0.839875 0.923888 0.876943 1.002462 0.848153 0.920318 0.999188 0.843371 0.865669 0.921030 0.907777 0.932877 0.887773 0.963425 0.861017 
3.108064 0.839350 0.834736 0.915527 1.016515 0.983568 0.846341 0.853720 0.887157 0.964361 0.949991 0.941281 0.982541 0.920354 0.968957 1.010162 0.836465 0.999787 0.964685 0.954153 0.972212 0.935547 0.847349 0.879593 0.846988 1.015942 0.872316 0.872168 0.903913 0.981302 0.959821 1.014370 0.978204 0.992870 0.849910 0.881785 0.952738 0.944397 1.007804 0.976087 0.902184 0.838712 0.987137 0.906706 0.935945 0.935751 0.935205 0.940698 0.918634 0.850363 0.987562 
3.114286 0.938882 0.863187 0.895501 0.838297 0.838214 0.962487 0.923340 0.958733 0.940167 1.008124 0.864065 0.953370 0.932725 1.002687 0.926484 0.897110 0.900595 0.899763 1.005406 0.998813 0.849818 0.978445 0.837817 0.869650 0.995180 0.971113 0.915250 0.836957 0.842652 0.948526 0.911912 0.979397 0.861218 0.902250 0.975375 0.902232 1.008512 0.881198 0.960240 0.971511 0.979212 0.908787 0.889029 0.936321 0.940713 0.894290 0.936562 0.955552 0.926225 0.876603 
3.120521 1.010801 0.902261 0.908853 0.851010 0.971771 0.866393 0.907346 0.891427 0.886555 0.962443 0.918717 0.883264 0.853192 0.947273 0.966492 0.870581 0.975089 0.839565 0.909870 0.868889 0.911728 0.865986 0.882672 0.852591 0.843023 0.848292 0.960335 0.886083 0.862575 0.993726 0.971133 1.000687 0.984953 0.984075 0.946931 1.012252 0.947106 0.875563 0.900865 0.926066 0.913419 0.858498 0.883014 0.883541 0.833187 0.964551 0.986423 0.911293 0.920602 0.957700 
3.126768 0.910203 0.937794 0.863636 0.887548 1.007191 0.977031 0.904490 1.013430 1.001433 0.955605 0.899647 0.883758 0.926766 0.863210 0.957805 0.993595 0.903372 0.976975 0.880162 0.893722 0.949486 0.991311 1.011175 0.995369 0.890459 0.883776 0.836451 0.992605 0.985544 0.972307 0.929077 0.889572 0.934300 0.944726 0.994833 0.903890 0.977354 0.980839 0.923818 0.839631 0.986154 0.845011 0.986191 0.856075 0.908382 0.976402 0.986459 0.871224 0.846120 0.965856 
3.133028 0.883623 0.968408 0.980358 0.990302 0.911857 0.894926 0.930969 0.916090 0.989858 0.896386 0.972262 0.996753 0.901072 0.950904 1.007824 0.926561 0.839207 1.009146 0.903290 0.939610 0.908641 0.917439 0.961393 0.860269 0.892403 0.841499 0.892930 0.887440 1.016253 1.011817 0.910794 0.995385 0.934592 0.938316 0.839613 0.958778 0.965922 0.928049 0.981448 1.004072 0.965857 0.885887 0.986707 0.944037 0.988278 0.858134 0.843403 0.896007 0.932337 1.013943 
3.139300 0.923648 0.943727 1.009917 0.965424 0.908262 0.869267 0.965128 0.890243 0.992037 0.849317 0.991390 1.012883 0.852218 0.965895 0.900158 0.913206 0.879857 0.993229 0.896665 0.912670 0.938118 0.834384 0.975589 0.950362 0.996888 0.955278 0.944106 0.833164 0.922705 0.880309 0.946703 0.873998 0.930864 0.845491 0.996445 0.877001 0.897737 1.011719 0.962190 0.994365 1.008716 1.002432 0.912356 0.909140 0.983572 0.959547 1.010462 0.962449 0.874950 0.835068 
3.145585 0.858019 0.923756 0.923812 0.989336 0.960870 0.919035 0.846867 0.994399 0.862223 0.888102 0.852670 0.881126 0.889349 0.924652 0.945043 0.897526 0.961046 1.001338 0.993983 0.996016 0.960085 0.971966 0.846544 0.949413 0.954393 0.993291 0.966913 0.954412 0.874114 0.906959 0.871111 0.916771 0.972354 0.951705 0.945339 0.866436 0.873301 0.950347 0.943667 0.987876 0.991258 0.973389 1.015964 0.952786 0.851810 0.858481 0.907033 0.888924 0.898265 1.007815 
3.151883 0.848612 1.012752 1.011264 1.001555 0.870996 0.973758 0.843254 0.897121 0.909019 0.875855 0.973906 0.918673 0.987985 0.907005 0.933851 1.011172 0.958996 0.954322 0.838654 0.854395 0.845037 0.859606 0.960160 0.966100 0.856003 0.991052 0.848141 0.899689 0.883910 0.941426 0.946590 0.856197 0.974571 0.845518 0.913583 0.879190 0.969684 0.874756 0.984779 0.867116 0.915153 0.985980 0.995089 0.858257 0.909620 0.864151 0.980761 0.866746 0.838451 0.934202 
3.158193 0.963283 0.838146 0.835366 0.920121 1.003712 0.860148 0.912094 0.880006 0.839088 0.843217 0.964419 0.972372 0.835791 0.969112 0.946981 0.862974 0.843180 0.846505 0.866447 0.946491 0.942723 0.845979 1.005116 0.993404 0.867980 0.977166 0.927796 0.980768 0.975513 0.981101 0.960180 0.835366 0.964567 0.961824 0.880985 0.856425 0.877014 0.958711 0.898415 0.962258 0.973647 0.985368 0.950574 0.935444 0.943656 0.862946 0.970811 0.914089 0.993912 0.962397 
3.164516 1.012628 0.883731 1.000576 0.929548 0.876223 0.967338 0.897252 0.873730 0.998858 0.898702 0.959359 0.921079 0.869491 0.995958 0.984073 0.860412 0.915741 0.929778 0.957909 0.847659 0.971448 0.844020 0.992846 0.888026 0.907780 0.877304 1.009072 0.989170 0.952239 0.889457 0.934137 0.847345 0.913885 0.988755 1.007779 0.860569 0.900854 1.014069 1.014087 1.010578 0.918428 0.853329 0.935181 0.976260 0.932096 0.836068 0.967200 0.951712 0.941396 0.968188 
3.170851 0.857510 0.861536 0.958501 0.938048 0.945648 0.878009 0.893780 0.841452 0.989989 0.877252 0.932979 0.908453 0.996296 0.920245 0.926302 0.886541 0.886439 0.855220 0.837010 0.993479 0.871637 0.979555 0.868461 0.913920 0.972463 0.896283 0.928639 0.951105 0.877233 0.940827 0.977819 0.899053 0.988927 0.965270 0.868655 0.856974 0.904492 1.002667 1.011190 0.898277 0.959203 0.924659 1.011061 0.888028 0.932591 0.903845 0.856937 1.001605 0.988438 0.836973 
3.177199 0.868955 0.928201 0.887503 0.946029 1.006558 0.901980 0.997177 0.852364 0.897040 0.859325 0.956609 0.935282 0.906042 0.902839 0.851921 0.933121 0.946684 0.845836 0.922919 0.880782 1.005108 0.908166 0.945401 0.848763 0.917324 0.954375 0.949934 0.854783 0.852428 0.981537 0.850591 0.855078 0.839235 0.908951 0.866139 0.970144 0.976930 0.870506 0.958779 0.882213 0.850960 0.903753 0.884752 0.916521 0.963017 0.950645 1.002126 0.883930 0.930444 0.974918 
3.183560 0.832800 0.840841 0.840351 0.937529 0.854106 0.965047 0.879972 0.974500 0.927273 0.943234 0.904619 0.900927 0.931492 0.848272 0.960220 0.982855 0.955115 0.843471 0.856238 0.891834 0.836945 0.892997 0.923488 0.879843 0.913832 0.983464 0.931741 1.000606 0.904638 0.884228 1.013659 0.878901 1.004280 1.015293 0.994708 0.948551 1.006173 0.931815 0.859802 0.920793 0.919602 0.995769 0.862063 0.961189 0.834157 0.901462 1.000920 0.876279 0.976282 1.009311 
3.189933 0.848214 0.859982 0.971480 0.998736 0.900456 0.842233 0.983599 0.865853 0.887663 0.841107 0.834978 0.880113 0.990808 0.958604 1.005336 0.876079 0.906834 0.914725 0.884054 0.842833 0.975874 0.921620 0.874584 0.930028 0.910221 0.984956 0.899588 0.873310 0.837507 0.900566 0.938289 0.963478 0.900151 0.954709 0.905283 0.925340 0.924555 0.981181 0.958143 1.002308 0.978615 0.946439 0.882328 0.994260 0.947685 0.878387 0.957211 0.951340 0.906907 0.937403 
3.196320 0.877928 0.899957 0.984860 0.917214 0.847750 1.011115 1.006805 0.936087 1.003631 0.836445 0.993129 0.987379 0.840044 0.900307 0.836860 1.002191 0.982073 0.954258 0.969208 0.833529 0.835790 0.840340 0.966587 0.974275 0.866152 0.905484 0.911400 0.861879 0.976176 0.980356 1.011900 0.836427 0.857523 0.902411 0.954608 0.845904 0.966689 0.867730 0.926655 0.904146 0.971884 0.882035 0.977892 0.874642 0.870296 0.972014 0.973896 0.901332 0.897825 0.957589 
3.202719 0.847849 0.849612 0.844481 0.860463 0.911130 0.890701 1.005811 1.012713 0.839517 0.835697 0.854114 0.868491 0.908897 0.935693 1.011587 0.946793 0.901801 0.842165 0.994923 1.010895 0.881759 0.895813 0.887314 0.866922 0.971236 0.841824 0.892398 0.917746 0.877930 0.901543 0.918041 0.913704 1.010692 1.004344 0.900961 0.871637 0.879988 0.999094 0.963984 0.933229 0.909331 0.861358 1.007878 0.860315 0.864181 0.938701 0.973497 0.848089 0.953824 0.892823 
3.209130 0.989907 1.003414 0.928066 0.983671 0.929477 0.838611 0.977102 0.968005 1.008461 0.891420 0.998285 1.002399 0.972194 0.897842 0.874325 0.856113 0.973310 1.006486 0.831000 0.977010 0.948566 0.909937 0.869241 0.836858 0.890138 1.014024 0.835936 0.931378 0.940678 0.922032 0.980967 0.845761 0.839405 0.944331 1.008369 0.993506 0.985996 0.954028 0.831747 0.890073 0.900379 0.861980 0.835234 0.845051 1.004521 0.852782 0.982287 0.930022 0.934939 0.912160 
3.215555 0.969045 0.850989 0.981536 0.873165 0.916437 0.912803 0.909482 0.843452 0.933558 0.850897 0.928383 0.897878 0.919482 0.954295 1.004090 0.840759 0.868691 0.933134 0.836146 0.947921 0.991184 0.989450 0.886513 0.933475 0.889345 0.980041 0.902121 0.908864 0.889492 0.846912 0.887943 0.930191 0.890747 0.958631 0.915478 0.912489 0.956518 0.938051 0.892463 0.869558 0.934306 0.979580 0.858535 0.996378 1.010916 0.904123 0.960356 0.981849 0.923743 0.975706 
3.221993 0.913307 0.979936 0.883110 0.870511 0.926828 0.865881 0.858493 0.879310 0.927142 0.929789 0.844344 0.950993 0.920667 0.915142 0.833110 0.945736 0.910245 0.976126 0.965898 0.863187 0.992636 0.830694 0.948226 1.013702 0.900809 0.845875 0.862902 0.932058 0.948558 0.970122 0.987157 0.973701 0.931449 0.921958 0.842693 0.878166 0.836827 0.971293 0.848633 0.872070 0.980019 0.986152 0.954212 0.970224 0.851824 0.958344 0.906399 0.981172 0.879199 0.978589 
3.228443 0.916973 0.916494 0.944362 0.869425 0.906774 0.920312 0.930898 1.003152 0.847624 0.965250 0.880242 0.878343 0.835451 0.944409 0.839011 0.937843 0.965942 0.887721 0.968358 0.975975 0.945755 0.837416 0.984533 0.899018 0.881063 0.956074 0.978152 0.948024 0.997287 0.834492 0.871380 0.986027 0.861181 0.870393 0.919011 0.965435 1.010797 0.922193 0.921769 0.842257 0.886283 0.941826 0.860535 0.842764 0.852291 0.845190 0.908249 0.984423 0.917914 0.936883 
3.234906 0.897956 0.968530 0.920251 0.921763 1.002056 0.859608 0.975040 0.900492 0.933511 0.864494 0.930938 0.904816 0.963044 0.932856 0.949517 0.971075 0.974957 0.936922 0.953030 0.852858 0.922059 0.938056 0.868616 0.885167 1.007792 0.940288 1.000295 0.843711 0.830470 0.832093 0.993398 0.946622 0.888081 0.847464 1.010087 0.838502 0.844062 0.921395 0.831319 0.894000 0.878224 0.892599 0.981190 0.914581 0.935899 0.958295 0.930523 0.948918 0.836621 1.007561 
3.241383 0.841080 0.906030 0.851830 0.967255 0.928949 0.872426 0.843063 0.910391 0.874731 0.888255 0.986394 0.877893 0.977083 0.992396 1.011563 0.852190 1.000195 0.930443 1.013204 0.849000 0.927234 0.940519 1.004667 0.950706 0.876602 0.836978 0.851507 0.975045 1.006916 0.986643 0.893169 0.971689 0.967181 0.863216 0.970850 0.880981 0.921159 0.926100 0.992589 0.841256 0.881470 0.894478 0.840887 0.904656 0.854965 0.893658 0.913027 0.991852 0.893160 0.996452 
3.247872 0.941857 0.856434 0.934528 0.909244 0.937653 0.871653 0.933312 0.915410 0.912839 1.009949 0.899703 1.004455 0.957711 0.835934 0.931772 0.914332 0.856527 0.991587 0.862297 0.921688 0.908322 0.998224 0.905003 0.887111 0.985448 0.986923 0.869146 0.868021 0.865966 0.967243 0.965298 0.834929 0.865560 0.914691 0.993984 0.932169 0.925283 0.852425 0.843483 0.950254 0.959454 0.833436 0.861569 0.930860 0.972368 0.943977 0.900201 1.008170 0.997523 0.845345 
3.254374 0.873479 0.976078 1.013073 0.864954 0.840853 0.965884 0.944364 0.904217 0.963636 0.981580 0.954401 0.923774 0.872254 0.964871 0.871940 1.012870 1.011211 0.906170 1.007423 0.871636 0.888161 0.853516 0.939221 0.889046 0.982400 0.989608 0.831793 0.947018 0.854189 1.013405 0.923894 0.965543 1.004290 0.995672 0.987866 0.904797 1.007405 0.922659 0.905912 0.835793 0.899415 1.002124 0.850429 0.895719 1.011248 0.905442 0.962272 0.949811 0.865885 0.924760 
3.260889 1.006409 0.961633 0.864191 0.988348 0.880253 0.904195 0.884327 0.923095 0.956150 0.980764 0.831542 0.894795 0.892556 0.939194 0.839974 0.899292 0.881682 0.887967 0.925030 0.864975 0.932227 0.831376 0.900499 0.969180 0.946161 0.951883 0.989536 0.876273 0.919667 0.885543 0.958951 0.999655 0.983998 0.938337 1.011340 0.911991 0.865887 0.988311 0.960923 0.985344 0.989398 0.877489 0.987325 0.974230 0.933941 0.944649 0.936328 0.876457 0.839098 0.877176 
3.267418 0.876042 0.887440 0.997951 0.899962 0.888325 0.833410 0.908871 0.866303 0.875536 0.844089 0.894700 0.926746 0.998365 0.936670 0.929593 0.914160 0.905997 0.954010 0.967858 0.916344 0.935665 0.975497 0.975018 0.833134 0.980334 0.977293 1.013034 0.945708 0.844310 0.874513 0.986028 0.934910 0.924913 0.933859 0.835308 0.851239 0.844817 0.984231 0.903564 1.008326 0.910917 0.903214 0.881377 0.926866 0.956756 0.935426 0.936273 0.935094 0.875167 0.958211 
3.273959 0.950654 0.933556 0.960051 1.001738 0.971935 0.862823 1.011107 0.979536 0.896080 0.856770 0.950000 0.854568 0.938687 0.979609 0.955721 0.852274 0.912238 0.844868 0.848322 0.850423 0.935601 0.973704 0.970259 0.900106 0.901230 0.944537 0.845218 0.988849 0.913943 0.910470 0.910672 1.008002 0.857175 1.002604 0.866112 0.894228 0.905200 0.841275 0.969614 1.009218 0.946325 0.829427 0.908950 0.890525 1.005893 0.974183 0.865679 0.930175 0.905347 0.901276 
3.280514 0.981906 0.908760 0.844586 0.936329 0.916562 0.971580 0.984826 0.866168 0.961310 0.844826 0.924069 0.868609 0.847377 0.963143 0.879810 1.002668 0.887980 0.924438 0.880860 0.997942 0.970005 0.894096 0.832971 0.847377 0.924907 0.848068 0.957395 0.902018 0.900452 0.931143 0.928693 0.993982 0.833717 0.846180 0.913900 0.864915 0.857675 0.944886 0.965142 0.921499 0.880823 0.839815 0.928085 0.905242 0.845167 0.903915 0.862944 0.854277 0.856920 0.889463 
3.287081 0.849371 1.011076 0.930564 0.903358 0.877138 0.908442 0.837683 0.970534 0.901056 0.871161 0.981024 0.989820 0.967081 1.012116 0.943835 0.963609 0.945484 0.863480 0.993043 0.874228 1.006931 0.857328 0.840603 0.965211 0.870756 0.978160 0.866648 0.867882 0.856296 0.992058 0.873832 1.011932 0.922745 0.916519 0.921603 0.972551 0.938226 0.891717 0.959667 0.837195 0.971262 0.973362 0.952870 0.969052 0.838558 0.971686 0.836468 0.907954 0.975987 0.956582 
3.293662 0.905030 0.993661 0.931126 0.832569 1.011138 0.986800 0.974369 0.974406 0.938806 0.848094 0.894808 0.833324 0.851059 0.857726 1.012915 0.950399 0.973015 0.842569 0.969811 0.917102 0.992611 0.986349 0.857256 0.877193 0.961680 0.971588 0.983458 0.908556 0.868979 0.999664 0.850765 0.996930 0.992417 0.947112 0.983550 0.998578 1.011276 0.976072 0.880158 0.940436 0.900978 0.857837 0.841400 0.874918 0.854973 0.835156 1.010770 0.966772 0.999747 0.942720 
3.300256 0.940481 0.997620 0.922693 0.922325 0.841671 0.860766 0.972798 0.860011 0.945490 0.868491 0.856789 0.911783 0.996644 0.859846 0.877873 0.965957 1.003881 0.862608 0.968848 0.862948 0.923798 0.879760 0.880930 0.918752 0.863363 0.966528 0.853649 0.927011 0.848171 0.985025 0.908809 1.011513 0.985733 0.958969 0.919194 0.906277 0.982677 0.838964 0.949909 0.971076 0.968001 0.855638 0.938639 0.938004 0.967329 0.828707 0.962633 0.909066 0.837141 0.917601 
3.306863 0.890327 0.863244 0.828953 0.936549 0.877531 0.956332 0.858696 0.840653 0.848064 0.838131 0.939274 0.954886 0.870249 0.963650 0.936420 1.001642 0.962002 0.994950 0.929847 0.863318 0.959471 0.906244 0.887372 0.979466 0.903381 0.833500 0.906013 0.938859 0.854452 0.968759 0.904890 0.972672 0.932388 0.967958 1.004781 0.942210 0.865343 0.916232 0.918321 0.940710 0.977275 0.943011 0.842457 0.921995 0.975489 0.923891 0.944070 0.993559 0.993596 0.926671 
3.313483 0.861063 0.840050 0.843962 0.872605 0.866908 0.932047 0.914899 0.950170 0.896104 0.838835 0.926211 0.987917 0.985082 0.843050 0.922309 0.864837 0.890904 0.943782 0.992040 0.932792 0.859949 0.947492 0.896794 0.948421 0.939484 0.959678 0.881681 0.947216 0.879076 0.965256 0.964069 0.993255 0.871105 0.832410 0.941628 0.883835 0.852485 0.874658 1.007310 0.928936 0.862913 0.968026 0.897678 0.828415 0.996946 0.930924 0.964455 0.939373 0.943147 0.836736 
3.320117 0.968241 0.883050 0.848971 0.975079 0.830611 0.894618 0.897544 0.918785 0.999375 0.997958 0.942740 0.962416 0.867469 1.008458 0.861552 1.003930 0.996053 0.869752 0.861874 0.933537 1.002762 0.947452 0.965223 0.938838 0.873948 0.982322 0.831200 0.830611 0.878227 0.961514 0.862840 0.845097 0.953498 0.960106 0.849137 0.935497 0.912766 0.881955 0.833980 0.880215 0.898796 0.915886 0.839179 0.988893 0.968076 0.994534 0.966106 0.837771 0.924969 0.892510 
3.326764 1.002134 0.968290 0.894429 0.991543 0.901864 0.916357 0.964840 0.871214 0.832429 0.960920 1.006320 0.856307 0.998554 0.844603 0.877324 0.828335 0.848698 0.989141 1.011731 0.924491 0.892074 0.880507 0.915657 0.957736 0.961288 0.919025 0.910164 0.914397 1.007038 0.958316 1.001241 0.879863 0.849885 0.895819 0.832705 0.829430 0.859979 0.880075 1.009431 0.948001 0.946372 0.989896 0.845900 0.979903 0.867165 0.883314 0.913486 0.848238 0.857522 0.909824 
3.333424 0.912301 1.009942 0.841735 0.846023 0.946249 0.844725 0.829232 0.849684 0.903312 0.937022 0.915880 1.001938 0.903855 0.995507 0.913147 0.958817 0.897912 0.935927 0.913018 0.889953 0.936092 0.882575 0.875666 0.976371 0.849647 1.003180 0.976408 0.852444 0.878324 0.994284 0.892530 1.005913 1.007311 0.972350 0.983262 0.860099 0.985663 0.970115 1.006088 0.916045 0.846243 0.837457 0.867514 0.939809 0.968302 0.956756 0.975607 1.002904 0.893063 0.833713 
3.340098 0.875406 0.994227 0.876298 0.958067 0.906507 0.965895 0.846043 1.010941 0.974615 0.865352 0.917353 0.992645 0.887558 0.991891 0.963595 0.934913 0.859621 0.880465 0.960440 0.829789 0.958545 0.949751 0.924095 0.906848 0.888293 0.955197 0.942778 0.831758 0.968480 1.009525 1.011217 0.921115 0.867854 0.973456 0.863052 0.830470 0.828391 0.876841 0.997787 0.892047 0.924905 0.901503 0.919146 0.915835 0.934904 0.971653 0.959695 0.967606 1.001890 0.895515 
3.346784 0.844096 0.909940 0.985893 0.998456 0.880481 0.853330 0.979675 0.848998 0.896834 0.832847 0.842955 0.939519 0.871716 0.936925 0.840196 0.893661 1.011480 0.973789 0.839313 0.938084 0.869913 0.870189 0.930193 0.924923 0.933430 0.895693 0.894792 0.886579 0.899243 0.849016 0.856245 0.964325 0.839957 0.865314 0.945635 0.863815 0.901175 0.848225 0.970882 0.919257 0.921005 0.946711 0.879386 0.916222 0.886965 0.943971 0.988247 0.939216 0.923571 0.935178 
3.353485 0.963233 1.006077 0.836465 0.865304 0.985239 0.986058 0.874877 0.948933 0.980163 0.831131 0.907615 0.904433 0.875383 0.886381 0.865000 0.987621 0.874803 0.908158 0.919818 0.946652 0.983455 0.944473 1.003438 0.960299 0.907965 0.977717 0.992624 0.920030 0.964419 0.919423 0.857073 0.846204 0.999658 0.985956 0.880689 0.907275 0.938937 0.828906 0.974379 0.985395 0.929226 0.990959 0.880349 1.000339 0.896010 0.839215 0.974130 0.853708 0.899670 0.969882 
3.360198 0.856715 0.850913 0.879959 0.862158 0.928047 0.994185 0.926098 0.909290 0.981937 0.876833 0.865569 0.948745 0.891646 0.944736 0.894422 1.000244 0.871068 0.895213 0.995003 0.978305 0.919349 0.963953 0.947025 0.918126 0.924425 0.916076 0.854517 0.830492 0.927707 1.008510 0.955162 0.924756 0.850444 0.919055 0.946345 0.855115 0.873532 0.853598 0.914467 0.838123 0.916517 0.870571 0.887784 0.869413 0.896647 1.002727 0.914255 0.899912 0.979418 0.875932 
3.366925 0.874679 0.961849 0.970206 0.946267 0.924929 0.988492 0.895345 0.890987 0.913695 0.899694 0.970188 0.844727 0.943674 0.950873 0.842355 0.956573 0.945541 0.921840 0.965095 0.954072 0.859500 0.882585 0.941045 0.981100 0.859611 0.941210 0.887614 0.893801 0.835478 0.940861 0.992564 0.979988 0.956131 0.837915 0.971346 0.926897 1.004350 0.880240 1.002861 0.913557 0.857781 1.002548 0.982534 0.910569 0.987030 0.948418 0.973543 0.874918 0.883210 0.887273 
3.373666 0.989133 0.886331 0.997158 0.971420 0.915019 0.848506 0.936923 0.993067 0.954085 0.876744 0.859022 0.981072 0.889833 0.974776 0.959425 0.858562 0.963754 0.966006 0.925332 0.924064 0.873766 0.942227 0.890578 0.858516 0.864472 0.892563 0.939681 0.855271 1.009953 0.844434 1.002783 0.947724 0.972514 0.969472 0.917721 0.932667 0.861972 0.849719 0.969417 0.902224 0.872525 0.934046 0.909495 0.906958 0.996680 0.911296 0.849811 0.873453 0.906296 0.975336 
3.380420 0.928382 0.947351 0.935872 0.976338 0.918631 0.914835 0.941543 0.930211 0.863478 0.904698 0.840658 0.902566 0.966008 0.832074 0.949106 0.917693 0.836283 0.943849 0.902308 0.843663 0.908493 0.890774 0.876722 0.935458 0.860381 0.854729 1.006786 0.853856 0.982882 0.974160 1.008496 0.948371 0.858322 0.846678 0.980970 0.843691 0.868845 0.926801 0.857504 0.922987 0.936037 0.942664 0.975162 0.988423 0.843902 0.971816 0.934631 0.952259 0.928419 0.869250 
3.387188 0.876259 1.005587 0.829670 0.868273 0.981897 0.937881 0.943881 0.884014 1.009299 0.861602 0.893617 0.914136 0.859672 0.967819 0.970787 0.957895 0.919245 0.934021 0.989965 0.864781 0.865213 0.978276 0.849077 0.879861 0.976053 0.943137 0.838078 0.912813 0.942788 0.844014 0.990342 0.877811 0.944580 0.871581 0.950259 0.894076 0.994661 0.980381 0.847469 1.002720 0.945774 0.832904 0.863596 0.890345 0.840311 0.868714 0.958648 0.953971 0.843821 0.914954 
3.393969 1.006133 0.949270 0.953083 0.954488 0.834478 0.893794 0.904939 0.843849 0.860782 0.886719 0.862896 0.880242 0.899233 0.952081 0.949068 0.937537 0.855343 0.899637 0.978037 0.969915 0.834120 0.848553 0.933871 0.991193 0.943242 0.861949 1.007832 0.931491 0.866699 0.947790 0.959854 0.895705 0.857456 0.942903 0.841975 0.876879 0.955021 0.849555 0.946265 0.888879 0.869796 0.899261 0.960479 0.885599 0.928928 0.992544 0.975363 0.993150 0.981748 0.931537 
3.400764 0.975096 0.866430 0.939471 0.912582 0.969501 0.910405 0.932802 0.851080 0.885795 0.944321 1.002085 0.874514 1.009177 0.901109 0.954932 0.938552 0.837153 0.882800 0.856160 0.880403 0.913271 0.900098 0.827985 0.928521 0.895413 0.963089 0.903047 0.884628 0.943632 0.939076 1.004804 0.987947 0.918949 0.951992 0.920253 0.892749 1.003950 0.963365 0.986937 0.995802 0.892538 0.843905 0.937624 0.848103 0.883057 0.928438 0.893135 0.838522 0.994938 0.845733 
3.407572 0.927351 0.840489 0.843254 0.897757 0.912224 0.847892 0.968472 0.915503 0.834160 0.866427 0.950938 0.951581 0.937363 0.888434 1.001116 0.923732 0.989846 0.979430 0.969529 0.894469 0.950066 0.859180 0.905298 0.915769 0.932035 0.954033 0.933533 0.999297 0.989616 0.914391 0.893367 0.960279 0.939852 0.894745 0.870478 0.968840 0.893982 0.964100 0.830468 0.955035 0.874326 0.863295 0.890290 0.919663 0.873509 1.010246 0.916889 0.971090 0.966240 0.976629 
3.414394 0.980833 0.937441 0.900422 0.957176 0.932785 0.901625 0.901110 0.980502 0.854026 0.981292 0.880172 0.867434 0.856350 0.835163 0.842923 0.996950 0.997272 0.890889 0.828744 0.965965 0.985599 0.961575 1.006345 0.847726 1.002350 0.894893 0.863439 0.847965 0.826632 0.854954 0.925686 0.944833 0.866094 0.872265 0.869299 0.889392 0.960023 1.006474 0.947240 0.947938 0.939121 0.930351 0.964927 0.934015 0.952382 0.830764 0.942492 0.942418 0.901744 0.863054 
3.421230 0.929190 0.920880 0.940181 0.954919 0.905399 0.992198 0.861802 0.863868 0.838782 0.964477 0.949859 0.975634 0.913920 0.874731 0.978094 0.948620 0.875070 0.984843 0.895840 0.997166 0.923598 0.908705 0.917813 0.881397 0.953863 0.928143 0.974220 0.996688 1.002216 0.955268 0.912322 0.903361 0.829297 0.895730 0.855219 0.974247 0.979729 0.920779 0.864796 0.885033 0.846257 0.992207 0.999553 0.863629 0.913039 0.852097 0.872784 0.839590 0.903930 0.990178 
3.428079 1.009757 0.989265 0.929801 0.971739 1.008104 0.883126 0.996307 0.964073 0.964541 0.999428 0.964688 0.922025 0.877627 1.006846 1.003670 0.888956 0.919721 0.940726 0.920639 0.961172 0.961971 0.893546 0.873009 0.948649 1.001999 0.969306 0.965772 0.950871 0.957628 0.869731 0.899835 0.919170 0.890847 0.836313 0.916783 0.832623 0.934438 0.954745 0.882713 0.996380 0.873707 0.868777 0.829804 0.909264 0.928902 0.987980 0.842970 0.937403 0.865224 0.974530 
3.434942 0.883395 0.839536 0.864440 0.846568 1.008804 0.991143 1.001157 1.003002 0.905361 0.966056 0.929815 0.949340 0.895576 0.982854 0.851534 0.954425 0.948569 0.982129 1.000276 0.927263 0.916808 0.968543 0.826703 0.916065 0.903305 0.836406 0.861108 0.999248 0.992804 0.893217 1.000634 0.950295 0.930917 0.912108 0.957537 0.840225 0.955977 0.948367 0.888747 0.959740 0.845310 0.857675 0.845466 0.946320 0.974161 0.879687 0.836379 0.946283 0.839426 0.969076 
3.441819 0.847145 0.874927 0.846172 0.896550 0.892824 0.871944 1.005924 0.967936 0.941577 0.998517 0.866474 0.900386 0.862509 0.976857 0.913190 0.939338 0.869686 0.907398 0.834470 0.836039 0.831386 0.866575 0.955977 0.936061 0.981125 0.888225 0.959859 0.826458 0.852954 0.991211 0.891126 0.835617 0.921027 0.947010 0.850669 0.832992 0.993423 0.862068 0.900010 0.948479 0.894017 0.904792 0.966165 0.947570 0.868759 0.830138 0.972598 0.957721 0.944404 0.833626 
3.448709 0.871195 0.881216 0.985517 0.924640 0.922859 0.925218 0.859725 0.894531 0.859504 0.873682 0.970789 0.969541 0.874499 0.835361 0.851264 0.910902 0.905433 0.891145 0.919299 0.979910 0.875040 0.854017 0.863193 0.885089 0.898798 0.826689 0.837609 0.945691 0.950013 0.876132 0.962566 0.910655 0.843712 0.869268 0.873297 0.917408 0.841472 0.866699 0.860872 1.007394 0.924805 0.966971 0.840527 0.834030 0.953592 0.867616 0.925493 0.948958 0.962108 0.990647 
3.455613 0.845344 0.899991 0.968474 0.959584 0.966520 0.883164 0.954546 0.938572 0.838416 0.961602 0.849784 0.973576 0.873300 0.839325 0.986971 0.854803 1.009065 0.959391 0.848839 0.834976 0.845362 0.952427 0.901367 1.007019 0.874502 0.843233 0.900064 0.887650 0.879163 0.846298 0.985861 0.955152 1.000422 0.847004 0.937196 0.941921 0.867263 0.970640 0.902147 0.930012 0.974163 0.895229 0.876888 0.897293 0.932297 0.843756 0.906267 0.940068 0.856813 0.834921 
3.462532 0.924677 0.836948 0.845030 0.931438 0.903733 1.007305 0.936318 0.858387 0.891183 1.000094 0.841058 0.993819 0.938814 0.927677 0.989159 0.972087 0.866680 0.833958 0.827719 0.911742 0.923539 0.890101 0.915420 0.845562 0.983536 0.863708 0.995847 0.977206 0.911292 0.990342 0.984682 0.970656 0.911118 0.962638 0.858571 0.907577 0.837223 0.954409 0.826325 0.988462 0.963207 0.892725 0.837214 0.829573 0.865791 0.905366 0.920833 0.893559 0.830848 0.928071 
3.469464 0.897696 0.863135 0.836269 0.933129 1.007214 0.849954 0.914041 0.838085 0.985301 0.874646 1.006645 0.850761 0.971121 0.944301 0.861429 0.980082 0.957087 0.949070 0.864777 0.865575 0.977028 0.855632 0.967736 0.874518 0.865309 0.948254 0.847322 0.991942 0.855999 0.931643 0.941788 0.930405 0.847909 0.828005 0.904695 0.999225 0.911565 0.841048 0.991419 0.978725 0.900209 0.830977 0.848046 0.977844 0.907914 0.832646 0.882213 0.846065 0.971359 0.854320 
3.476409 0.891533 0.957499 0.952519 0.846109 0.841450 0.921026 0.884067 0.975025 0.884104 0.975933 0.948667 0.886745 0.891927 0.979986 0.902969 0.938928 0.901566 0.933829 0.837122 0.921292 0.950896 0.914130 0.862626 0.826997 0.875181 0.840909 0.933279 1.003161 0.893761 0.925089 0.958040 0.910590 0.911754 0.950749 0.976923 0.963378 0.916487 0.941028 0.826410 0.924401 0.871577 0.968449 0.962506 0.994054 0.909489 0.949053 0.863075 0.861571 0.902125 0.997026 
3.483369 0.861814 0.974627 0.825677 0.953537 0.896181 0.891102 0.933630 0.858431 0.991535 0.877870 0.960982 0.835296 0.898153 0.927752 0.931319 0.845401 0.983127 0.849243 0.846446 0.932529 0.879814 0.850196 0.872075 0.949942 0.905571 0.978193 0.862135 0.952335 0.846015 0.921572 0.882005 0.964852 0.972738 0.951464 0.929118 1.006078 0.912558 0.966062 0.965778 0.983860 0.930145 0.926734 0.916290 0.924424 0.857935 0.900051 0.990921 0.844447 0.906332 0.999458 
3.490343 0.866100 0.942122 0.885509 0.856162 0.910528 0.991473 0.919458 0.874700 0.967288 0.889992 0.917432 0.923905 0.988961 0.928122 0.945716 1.003227 0.866100 0.894365 0.915993 0.884069 0.967664 0.954141 0.971240 0.892412 0.994490 0.966793 0.974723 0.914902 0.960834 0.849515 0.891321 0.910822 0.852210 0.844720 0.988787 0.885252 0.939692 0.990117 0.943093 0.921081 0.985496 0.875470 0.980389 0.904019 0.957698 0.940939 0.915589 0.870840 0.849441 0.948218 
3.497331 0.945624 0.989166 0.869953 0.953957 0.923202 0.999790 0.892421 0.932232 0.955533 0.868331 0.916318 0.863188 0.879835 0.978569 0.833626 0.923358 0.867982 0.967835 0.850896 1.000111 0.978450 0.976131 0.908004 0.962307 0.950565 0.989102 0.970438 0.892292 0.954745 0.903732 0.853105 0.909022 0.855525 0.854196 0.919536 0.956697 0.841564 0.853902 0.990312 0.966359 0.829547 0.962573 0.936237 0.983877 0.952811 0.941517 0.870228 0.939877 0.898892 0.940335 
3.504332 0.937339 0.955000 0.961288 0.991001 0.928082 0.864686 0.928916 1.002999 0.951398 0.896709 0.877068 0.873558 0.954038 0.956155 0.930868 1.000194 0.942939 0.896700 0.837236 0.836714 0.859187 1.006655 0.934149 0.848509 0.888241 0.970691 0.832397 0.848005 0.885656 0.907937 0.937605 0.982578 0.985979 0.885509 0.899440 0.991322 0.944598 0.963038 0.867280 0.945358 0.852386 0.989352 0.928448 0.969940 0.917743 0.940107 0.988307 0.981424 0.926890 0.963212 
3.511348 0.827832 0.926591 0.978724 0.983113 0.923081 0.839708 0.879232 0.905523 0.899860 0.963356 0.945028 1.006243 1.006536 0.992863 0.994293 0.956153 0.856836 0.927764 0.871837 0.917821 0.878655 1.004593 0.873651 0.981693 0.845308 0.920313 0.849990 0.829106 0.979832 1.004776 0.970705 0.943232 0.824900 0.824863 0.895177 0.996226 0.909289 0.850751 0.914183 0.913239 0.940465 0.936039 0.906137 0.863269 0.912011 0.940575 0.865257 0.950490 0.857514 0.887140 
3.518378 0.857545 0.874120 0.904081 0.877785 1.005665 0.977389 0.956142 0.977976 0.825394 0.877510 0.842885 0.839404 0.955061 0.963453 0.974732 0.946091 0.851278 0.949783 0.985452 0.885124 0.925081 0.869786 1.000259 0.962940 0.841383 0.844443 0.897970 0.852543 0.980120 0.893746 0.928737 0.868824 0.992608 0.992590 0.945385 0.886159 0.877831 0.940822 0.895982 0.894332 0.828070 0.892830 0.983785 0.927308 0.915397 0.886856 0.984838 0.954548 0.913619 0.888432 
3.525421 1.003511 1.000249 0.827208 0.851320 0.965987 1.001541 0.831358 0.940511 0.869220 0.940776 0.974022 0.848700 0.926330 1.004399 0.874772 0.852776 1.004720 0.827913 0.850587 0.974324 0.890199 0.975588 0.852657 0.967581 0.998399 0.951770 0.919147 0.999975 0.969780 0.894596 0.923068 0.997080 0.844806 0.923187 0.828509 0.896905 0.968140 0.825412 0.895814 0.861763 0.886351 0.944642 0.847848 0.969514 0.901852 0.892590 0.974132 0.908200 0.891536 0.971081 
3.532479 0.966762 0.831567 0.849758 0.979658 0.959068 0.939439 0.981866 0.846085 0.886552 0.948598 0.909405 0.990174 0.861885 0.988543 0.843758 0.981435 0.840232 1.002704 0.904880 0.873051 0.902801 0.939549 0.826355 0.942168 0.924463 0.924097 0.852515 0.831054 0.845902 0.987810 0.855547 0.959553 0.949157 0.955706 0.949615 0.919288 0.843850 0.937882 0.953526 0.964518 0.861116 0.839609 0.916577 0.873628 0.901628 0.956512 1.002044 0.993599 0.987444 0.950669 
3.539551 0.847143 0.830027 0.969633 0.856833 0.895397 0.881559 0.908576 0.837216 0.863353 0.826080 0.870735 0.867044 0.941050 0.979386 0.840055 0.945840 0.905416 0.926416 0.984542 0.980604 0.839185 0.955584 0.903731 0.908301 0.824413 0.934502 0.979185 0.937992 0.825457 0.839716 0.917413 0.919895 0.830613 0.910398 0.949485 0.921113 0.909107 0.842976 0.926910 0.864113 0.945355 0.904308 1.000999 0.894747 0.953808 0.941353 0.920234 0.974102 0.942433 1.003390 
3.546638 0.903791 0.997702 0.840473 0.902912 0.900074 0.834567 0.866258 0.995706 0.943751 0.865681 0.877878 0.838266 1.001374 0.987483 0.993169 0.982557 0.924742 0.968996 0.934787 0.852367 0.848274 0.846296 0.899680 0.931637 0.870397 0.942515 0.883262 0.840674 0.870333 0.876513 0.837772 0.990523 0.873785 0.883262 0.982630 0.928413 0.941443 1.000522 0.889479 0.983042 0.904075 0.953603 0.920832 0.931261 0.891979 0.871230 0.971505 0.932772 0.989928 0.827223 
3.553738 0.864547 0.996731 0.897534 0.925640 0.853744 0.893231 0.999468 0.844754 0.849048 0.985433 0.848974 0.970565 0.954937 0.968194 0.978420 0.938439 0.905481 0.871441 0.853268 0.908593 0.883361 0.911340 0.955789 0.871258 0.835095 0.867248 1.000530 0.868576 0.836386 0.835965 0.854486 0.868768 0.839435 0.917016 0.835123 0.921420 0.878024 0.837109 0.939053 0.878875 0.957263 0.912484 0.857919 0.960742 0.824594 0.916027 0.983712 0.949069 0.977047 0.868475 
3.560853 0.897054 0.945478 0.977525 0.843221 0.981498 0.906583 0.910318 0.892020 0.931692 0.864814 0.885438 0.977864 0.835321 0.938539 0.886088 0.861959 0.904743 0.922282 0.995567 0.940919 0.914794 0.997352 0.856219 0.855542 0.929193 0.852640 0.896404 0.847065 0.896203 0.860476 0.979383 0.906354 0.876422 0.947336 0.917321 0.956554 0.832721 0.862938 0.885822 0.954769 0.888678 0.873236 0.902876 0.833335 0.829188 0.907535 0.930493 0.935537 0.888312 0.926731 
3.567981 0.855252 0.842768 0.848854 0.974022 0.907493 0.842832 0.912857 0.966956 0.946098 0.868742 0.991109 0.948349 0.899421 0.862427 0.846822 0.992308 1.005305 0.899668 0.877089 1.004472 1.002943 0.996225 0.925212 0.880164 0.983980 0.942428 0.898048 0.966279 1.006046 0.967441 0.866674 0.859535 0.861521 0.891403 0.885958 0.824170 0.902761 0.852305 0.886104 0.956522 0.855746 0.966691 0.972850 0.953694 0.959598 0.882333 0.933779 0.958271 0.878096 1.002449 
3.575124 0.893203 0.870564 0.949298 0.993726 0.987439 0.909702 0.948127 0.925735 0.853351 0.851017 0.920491 0.941776 0.835278 0.901366 0.895573 0.926878 0.982452 0.972459 0.870573 0.875203 0.974335 0.863664 0.891245 0.961020 0.931143 0.989022 0.877948 0.871131 0.935700 0.832670 0.832148 0.999180 0.895912 0.858713 0.987037 0.982498 0.923401 0.862666 0.842113 0.923062 0.862355 0.988949 0.951540 0.853012 0.893002 0.940998 0.886541 0.871689 0.978782 0.950305 
3.582282 0.977731 0.895853 0.970238 0.961134 0.895112 0.883492 0.828558 0.988930 0.834140 0.970403 0.878176 0.994649 0.984694 0.877993 0.900565 0.990111 0.872942 0.832840 0.983184 0.917592 0.946312 0.902852 0.968930 0.859154 0.960814 0.999553 0.955910 0.912752 0.937876 0.824038 0.960311 0.874791 1.004128 0.991410 0.877160 0.906173 0.859484 0.915122 0.911077 0.891113 0.918498 0.864150 0.873848 0.915725 0.838723 0.878597 0.892504 0.833435 0.943439 0.985893 
3.589454 0.867014 0.901145 0.834557 0.968090 0.845461 0.897605 0.872622 0.948532 0.922927 0.951615 0.839268 0.917996 0.995297 0.859888 0.829022 0.874049 0.957689 0.888393 0.974265 0.917355 0.899810 0.927190 0.987786 0.944882 0.837575 0.823991 0.826525 0.844757 0.855478 0.835133 0.892006 0.979004 1.005661 0.849532 0.826625 0.928672 0.936877 0.908290 0.878220 0.847693 0.934426 0.923567 0.871249 0.849578 0.944781 0.999587 0.989817 1.003777 0.990366 1.000410 
3.596640 0.993529 0.989788 0.908146 0.992825 0.895085 0.996548 0.878584 0.878959 0.889112 0.961837 0.933500 0.833455 0.824171 0.939876 0.833583 0.867645 0.991078 0.905201 0.944961 0.891225 0.871898 0.960620 0.940168 0.919451 0.997819 0.867096 0.873380 0.897298 0.941348 0.978584 0.829293 0.970443 0.926512 0.877743 0.990749 0.849590 0.998505 0.961434 0.905960 0.835065 1.004350 0.920512 0.915454 0.830171 0.943287 0.901588 0.844184 0.846891 0.896164 0.991755 
3.603840 0.877384 0.890224 0.972411 0.852848 0.899936 0.844517 0.944464 0.896296 0.866264 0.855473 0.944034 0.931990 0.833808 0.868815 0.894330 0.936974 0.964318 0.972960 0.996006 0.954743 0.834997 0.870050 0.841535 0.911340 0.959791 0.965763 0.966458 0.848815 0.869730 0.840557 0.939480 0.924930 0.937733 0.886401 0.850507 0.972475 0.877028 0.918437 0.931002 0.916663 0.887371 0.903622 0.909840 0.829427 0.851549 0.919681 0.840164 0.959380 0.959718 0.890023 
3.611055 0.862094 0.839619 0.993772 0.945750 0.852603 0.963763 0.983897 0.998975 0.956219 0.861838 0.874694 0.970648 0.883938 0.835202 0.984235 0.983751 0.836684 0.960361 0.975357 0.876376 0.906569 0.982324 0.944917 0.925057 0.986988 0.892506 0.857339 0.948447 0.928706 0.955049 0.841027 0.864133 0.886736 0.964576 0.875270 0.977972 0.915082 0.930406 0.847738 0.908974 0.827814 0.995144 0.854916 0.907593 0.862990 0.832222 0.954217 0.837013 0.961120 0.921190 
3.618284 0.991831 0.879949 0.871044 0.894896 0.887866 0.896451 0.983686 0.902731 0.981446 0.929527 0.958691 0.914589 0.856472 0.864581 0.994757 0.978484 1.000937 0.960528 0.824922 0.944182 0.991585 0.884301 0.974946 0.871437 0.882801 1.002354 0.948872 0.988476 0.874345 0.941046 0.857240 0.947528 0.868969 0.853107 0.934482 0.914854 0.991502 0.948077 0.882070 0.854049 0.886467 0.971143 0.842484 0.885023 0.850017 0.853500 0.943844 0.858181 0.914260 0.827299 
3.625528 0.977185 0.937597 0.839662 0.957222 0.984672 0.865257 0.902341 0.984306 0.907341 0.928666 0.918474 0.907067 0.977606 0.963904 0.884717 0.850321 0.977460 0.941719 0.954900 0.872971 0.991436 0.902012 0.953419 0.850787 0.881390 0.909251 0.923566 0.837405 0.882688 0.961500 0.856619 0.874653 0.901134 0.953749 0.927743 0.964717 0.943621 0.905979 0.934361 0.861171 0.934397 0.973675 0.972743 0.955613 0.931792 0.953145 0.963593 0.919855 0.949370 0.890046 
3.632787 0.832455 0.949603 0.884046 0.926535 0.957956 0.855248 0.874861 0.968941 0.834347 0.832656 0.927677 0.862121 0.947208 0.877420 1.000088 0.970093 0.823425 0.875181 0.828324 0.865941 0.881652 0.933463 0.940628 0.979735 0.829914 0.960122 0.893670 1.003342 0.928381 0.982897 0.973319 0.981462 0.959711 0.826852 0.917423 0.857277 0.864707 0.926252 1.001486 0.880592 0.973493 0.915211 0.843459 0.831340 0.839044 0.836047 0.920393 0.951951 0.886733 0.991123 
3.640059 0.944900 0.824801 0.983864 0.873607 0.966064 0.912260 0.869687 0.973593 0.993304 0.883731 0.898343 0.879903 0.977166 0.912269 0.962482 0.950886 0.900134 0.934986 0.893646 0.964912 0.939089 0.965789 0.882690 0.925766 0.860466 0.954367 0.912762 0.825944 0.900134 0.886089 0.942342 0.874904 0.871450 0.921708 0.962719 0.878788 0.994857 0.858794 0.953874 0.945997 0.939811 0.986925 0.865648 0.921654 0.969838 0.878678 0.989566 0.904913 0.842218 0.841131 
3.647347 0.827849 0.916618 0.942292 0.918802 0.833678 0.921424 0.922383 0.972232 0.861782 0.917806 0.907043 1.001925 0.879506 0.994415 0.912096 0.912297 0.887254 0.872435 0.899615 0.824067 0.977266 0.968540 0.999485 0.972168 0.907116 0.902420 0.913210 0.995009 0.830252 1.004291 0.963424 1.000682 0.964968 0.963296 0.834637 0.970578 0.902073 0.884659 0.990084 0.881306 0.981158 0.866770 0.827054 0.855021 0.850745 0.930889 0.979751 0.881270 0.838941 0.854436 
3.654649 0.923021 0.962475 0.921733 0.946416 0.990556 0.870322 0.899892 0.995763 0.912781 0.822774 0.881686 0.835591 0.867134 0.850243 0.876159 0.914581 0.978854 0.847283 1.001216 0.966156 0.822738 0.926017 0.974725 0.886043 0.906313 1.003875 0.962027 0.992419 0.945073 0.900458 0.997782 0.955825 0.914800 0.945996 0.899024 0.870879 0.844790 0.864731 0.880599 0.830411 0.992100 0.980142 0.862292 0.984536 0.985943 0.922930 0.964128 0.888354 0.899535 0.950179 
3.661965 0.999457 0.873077 1.003449 0.943378 0.849404 0.991511 0.865634 0.931678 0.959133 0.872292 0.972157 0.953489 0.830333 0.879261 0.900076 0.914516 0.943159 0.866839 0.901629 0.974432 0.977966 0.823008 0.862912 0.886138 0.865725 0.833137 0.896834 0.825985 0.960503 0.867378 0.824012 0.884038 0.965581 0.892979 0.838096 0.885307 0.829611 0.894258 0.844371 0.918727 0.824350 0.882165 0.856007 0.859505 0.829237 0.882357 0.986269 0.886851 0.993612 0.848298 
3.669297 0.906516 0.822565 0.918040 0.867960 0.963764 0.837176 0.989589 0.857422 0.894818 0.998904 0.868161 0.961746 0.927455 1.003361 0.970887 0.847788 0.965992 0.936962 0.843468 0.828282 0.843066 0.996064 0.887457 0.881941 0.830565 0.902781 0.924433 0.931099 0.987352 0.905137 0.916323 0.901913 0.982238 0.857331 0.881412 0.912515 0.917145 0.924844 0.875750 0.878855 0.930460 0.824108 0.875202 0.862709 0.828747 0.823296 0.929729 0.854646 0.974102 0.869312 
3.676643 0.942061 0.887232 0.880686 0.896518 0.981505 0.927023 0.878969 0.924932 0.924932 0.957556 0.939139 0.982281 0.947996 0.897303 0.853541 0.977022 0.829527 0.979852 0.875052 0.826222 0.841853 0.868999 0.866880 0.883379 0.988353 0.872130 0.852892 0.904882 0.997757 0.920458 0.974000 0.901512 0.905548 0.966677 0.826861 0.837407 0.885680 0.825866 0.990161 0.933752 0.956679 0.900152 0.946727 0.872623 0.942846 0.940390 0.895130 0.853029 0.930000 0.992818 
3.684003 0.914942 0.917891 0.873642 0.899596 0.960679 0.989225 0.826737 0.997788 0.875276 0.896866 0.987043 0.937801 0.976527 0.831767 0.879777 0.911190 0.983556 0.908670 0.937235 0.877056 0.892338 0.886761 0.985811 0.905539 0.873816 0.904590 0.883191 0.976417 0.862687 0.882242 0.833264 0.879302 0.901559 0.846291 0.870474 1.000390 0.840741 0.873350 0.844648 0.897725 0.994830 0.982479 0.867124 0.896976 0.902764 0.995241 0.931904 0.954024 0.998318 0.949833 
3.691379 0.977912 0.893573 0.928303 0.974644 0.961555 0.861097 0.894650 0.903494 0.870836 0.864766 0.865432 0.837812 0.889356 0.972490 0.823610 1.001196 0.947864 0.910870 0.882136 0.867751 0.844841 0.876961 0.846000 0.930293 0.869777 0.875902 0.945691 0.947672 0.868618 0.827763 0.882994 0.823299 0.821501 0.859399 0.993757 0.902381 1.002346 0.973822 0.891838 0.882309 0.855748 0.863114 0.897206 0.831323 0.944313 0.863963 0.985707 0.874697 0.970171 0.897561 
3.698769 0.858859 0.835742 0.858211 0.950667 0.848455 0.839219 0.936942 0.924822 0.834346 0.958342 0.878845 0.860346 0.831225 0.868185 0.930334 0.907008 0.904936 0.904763 0.886310 0.955221 1.000304 0.990850 0.937480 0.918516 0.854898 0.921117 0.993806 0.932789 0.916746 0.836700 0.956964 0.985867 0.842486 0.908432 0.828697 0.974322 0.975910 0.974505 0.990704 0.883262 0.853611 0.893510 0.900191 0.891475 0.843554 0.914428 0.932214 0.888628 0.857344 0.980610 
3.706174 0.950888 0.883584 0.873638 0.878265 0.848299 0.905730 0.968133 0.847816 0.857816 0.948789 0.973079 0.981291 0.900045 0.933359 0.836346 0.930804 0.991629 0.932109 0.991830 0.834831 0.946197 0.911150 0.883374 0.846684 0.953315 0.907792 0.953415 0.953862 0.882927 0.829110 0.923286 0.869249 0.865390 0.822924 0.973407 0.997341 0.961171 0.864505 0.835534 0.872616 0.950176 0.900483 0.957293 0.995233 0.968808 0.920639 0.913805 0.824110 0.929965 0.974174 
3.713593 0.835736 0.827087 0.987947 0.822580 0.863607 0.843746 0.839568 0.952385 0.863352 0.962840 0.990811 0.935698 0.903430 0.892044 0.977154 0.846939 0.988175 0.830800 0.823602 0.925991 0.837743 0.856400 0.842469 0.848271 0.855415 0.833975 0.945570 0.854074 1.003246 0.885576 0.948443 0.942121 0.848052 0.912425 0.973660 0.995729 0.967338 0.989005 0.860268 0.828839 0.832443 0.912790 0.902746 0.943371 0.893303 0.978787 0.926730 0.919760 0.993895 0.871088 
3.721028 0.829972 0.998705 0.936468 0.896086 0.979705 0.864252 0.855075 0.882577 0.963833 1.000995 1.003229 0.931871 0.885386 0.838145 0.972407 0.855951 0.981210 0.864014 0.945590 0.946566 0.970072 0.992265 0.837178 0.872269 0.830930 0.901523 0.989556 0.999298 0.862974 0.948591 0.984475 0.886554 0.906403 0.970984 0.922366 0.922457 0.843418 0.854300 0.972280 0.875006 0.891671 0.847531 0.861953 0.866705 0.970327 0.847495 0.976767 0.854008 0.964408 0.912460 
3.728478 0.913862 0.864166 0.860490 0.860737 0.984525 0.944907 0.888781 0.876177 0.834835 0.837407 0.842140 0.846856 0.845725 0.915075 0.941414 0.922398 0.926229 0.854653 0.855173 0.880144 0.831406 0.943128 0.991684 0.869793 0.867440 0.903975 0.960448 0.827940 0.942992 0.945299 0.886538 0.877281 0.842870 0.916798 0.898658 0.831598 0.897427 1.001571 0.877326 0.992086 0.977092 0.881312 0.911417 0.990626 0.878339 0.886392 0.927524 0.831023 0.848625 0.962892 
3.735942 0.872341 0.961960 0.992234 0.979769 0.994970 0.892156 0.893378 0.883849 0.937686 0.917917 0.961568 0.967395 0.935443 0.910448 0.963009 0.977298 0.837243 0.932908 0.870071 0.869706 0.924911 0.852563 0.890725 0.855581 0.909391 0.962598 0.821778 0.891928 0.974699 0.915838 0.910840 0.877192 0.881724 0.946030 0.894819 0.983498 0.902542 0.832027 0.948847 0.916503 0.981127 0.874639 0.983298 0.981255 0.979714 0.945127 1.000523 0.895986 0.843645 0.932753 
3.743421 0.862334 0.865124 0.866656 0.948565 0.977029 0.833496 0.985544 0.852406 0.998062 0.870786 0.872491 0.946131 0.832402 0.827461 0.938964 0.827980 0.824908 0.839714 0.922818 0.857885 0.921140 0.854375 0.863118 0.827133 0.847209 0.954737 0.879712 0.844246 0.868862 0.834563 0.905249 0.964037 0.890771 0.955312 0.893661 0.834818 0.929893 0.969516 0.894399 0.977877 0.894673 0.948920 0.837563 1.002393 0.877833 0.942940 0.987304 0.982882 0.870148 0.827087 
3.750916 0.909231 0.856323 0.862777 0.920935 0.942530 0.972220 0.895192 0.842804 0.878939 0.952713 0.990525 0.904454 0.946651 0.911327 0.842595 0.984016 0.956714 0.891564 0.880735 0.846487 0.930306 0.910698 0.870835 0.829431 0.857745 0.847873 0.871847 1.002156 0.904782 0.832276 0.835794 0.900188 0.896596 0.832239 0.902221 0.903251 0.857608 0.853597 0.947881 0.880297 0.855849 0.852038 0.934217 0.952138 0.988811 0.953724 0.893652 0.947836 0.948847 0.925967 
3.758425 0.865233 0.968662 0.868642 0.951527 0.946241 0.823946 0.867375 0.938949 0.999112 0.858808 0.863438 0.949622 0.823946 0.891081 0.981841 0.984739 0.886551 0.961534 0.983682 0.951645 0.854132 1.000680 0.892284 0.972389 0.826261 0.912992 0.883316 0.898154 0.847287 0.895739 0.941437 0.862909 0.857094 0.893970 0.870647 0.895183 0.955419 0.944582 0.928532 0.907140 0.868842 0.889395 0.926198 0.847506 0.907742 0.893870 0.846166 0.881657 0.857131 0.909610 
3.765949 0.884711 0.904376 0.862558 0.832185 0.899009 0.924042 0.920634 0.898818 0.854247 0.906117 0.918337 0.839922 0.982154 0.981452 0.954251 0.948582 0.905297 0.974891 0.899629 0.830800 0.969478 0.984660 0.941803 0.944299 0.846975 0.915649 0.851204 0.990938 0.869657 0.883472 0.997527 0.910400 0.930603 0.892229 0.835593 0.930813 0.865538 0.839339 0.847777 0.834819 0.866404 0.845873 0.830782 0.923714 0.857983 0.910664 0.900084 0.983174 0.838993 0.822699 
3.773489 0.839748 0.880311 0.878644 0.850572 0.869332 0.833825 0.970604 0.830910 0.849233 0.845297 0.895217 0.952008 0.940354 0.891217 0.828176 0.992872 0.908064 0.886981 0.990439 0.908110 0.987806 0.932336 0.979514 0.969929 0.937293 0.999186 0.964189 0.869824 0.950340 0.884019 0.882899 0.883117 0.945593 0.890707 0.911189 0.858271 0.825625 0.880393 0.864139 0.855784 0.968918 0.832149 0.881678 0.909968 0.873642 1.000151 0.857651 0.873268 0.931161 0.962522 
3.781043 0.905191 0.991779 0.941411 0.870027 0.827093 0.926353 0.893266 0.993064 0.875265 0.870738 0.921789 0.912825 0.953855 0.885842 0.986741 0.915950 1.001117 0.826100 0.864042 0.853174 0.912807 0.938815 0.840803 0.836768 0.836922 0.989502 0.910256 0.976001 0.859223 0.941129 0.823030 0.940956 0.905965 0.837815 0.881314 0.843399 0.826528 0.991087 0.894277 0.961325 1.001044 0.828724 0.993419 0.834873 0.907915 0.836722 0.822493 0.857401 0.826820 0.953445 
3.788613 0.991015 0.842796 0.832877 0.851066 0.873272 0.823751 0.824051 1.000105 0.961140 0.980331 0.979183 0.992764 0.993092 0.912921 0.867443 0.986042 0.837067 0.890186 0.921774 0.980777 0.877335 0.826365 0.973563 0.827094 0.985277 0.977744 0.956877 0.865275 0.975130 0.953380 0.821355 0.992053 0.982462 0.832495 0.962096 0.914123 0.873946 0.877827 0.942923 0.998575 0.964391 0.894613 0.942905 0.932713 0.862880 0.993492 0.823587 0.911664 0.902728 0.924670 
3.796198 0.904611 0.898837 0.903226 0.999712 0.986152 0.852438 0.910566 0.824772 0.822331 0.923571 0.879194 0.893409 0.866963 0.963185 0.884649 0.977993 0.940045 0.996006 0.860916 0.905375 0.835253 0.921385 0.897890 0.877363 0.914164 0.934681 0.855534 0.829106 0.983038 0.878338 0.925210 0.918325 0.834488 0.991507 0.824416 0.858303 0.937759 0.908417 0.925793 0.839260 0.852055 0.974004 0.847493 0.856709 0.826274 0.875851 1.000641 0.858467 0.836556 0.957748 
3.803798 0.825783 0.855930 0.917800 0.890658 0.841498 0.829479 0.834633 0.945981 0.904452 0.931495 0.835644 0.847863 0.998901 0.996688 0.875771 0.836163 0.976584 0.825592 0.910380 0.904115 0.914131 0.978241 0.941592 0.973106 0.977422 0.971521 0.963900 0.840715 0.822122 0.949714 0.831146 0.933097 0.977485 0.872356 0.895283 0.852871 0.925440 0.847371 0.912283 0.877719 0.890903 0.992855 0.938142 0.897623 0.828305 0.987019 0.918611 0.904844 0.980845 0.930830 
3.811413 0.961948 0.948292 0.978516 0.839429 0.978016 0.916957 0.828732 0.833967 0.823088 0.943977 0.884939 0.832319 0.822751 1.000611 0.943740 0.821094 0.885904 0.932961 0.932051 0.891885 0.850936 0.904967 0.969622 0.896091 0.973254 0.970405 0.939998 0.987575 0.940290 0.953499 0.957123 0.860568 0.979663 0.850991 0.832975 0.847768 0.909364 0.820393 0.847559 0.883328 0.876400 0.968539 0.992591 0.875853 0.911522 0.865785 0.925760 0.955020 0.839593 0.903756 
3.819044 0.947634 0.975824 0.947825 0.995075 0.825637 0.959804 0.959167 0.948945 0.921028 0.868709 0.894623 0.838981 0.855592 0.850905 0.889881 0.879795 0.925088 0.878202 0.862501 0.850304 0.910943 0.876100 0.912900 0.849703 0.961761 0.968752 0.858296 0.850022 0.832491 0.889653 0.844906 0.924587 0.833456 0.835049 0.827303 0.996568 0.902096 0.992508 0.979956 0.896962 0.962180 0.891210 0.928629 0.882408 0.980584 0.902615 0.983752 0.889407 0.820294 0.951421 
3.826689 0.846696 0.873106 0.819849 0.876983 0.912612 0.853394 0.889333 1.000999 0.821432 0.920821 0.978847 0.891517 0.999379 0.930268 0.919538 0.913850 0.961119 0.906779 0.882926 0.823198 0.996002 0.966334 0.875490 0.920248 0.968664 0.866563 0.831334 0.947896 0.939277 0.955695 0.836812 0.930987 0.897778 0.960064 0.879540 0.878721 0.917390 0.836339 0.846022 0.889096 0.922550 0.941034 0.847451 0.937985 0.981250 0.916380 0.939041 0.927974 0.904804 0.949925 
3.834350 0.833525 0.866510 0.978503 0.902506 0.872024 0.937848 0.982971 0.906428 0.865663 0.975764 0.856737 0.974144 0.866892 0.897511 0.866046 0.934026 0.877875 0.899649 0.921669 0.840468 0.896246 0.951269 0.839385 0.983480 0.926819 0.929913 0.934071 0.830722 0.986255 0.822297 0.924344 0.995355 0.945136 0.913589 0.893725 0.847884 0.962607 0.948739 0.954536 0.827883 0.939950 0.900077 0.930304 0.881751 0.939422 0.995346 0.976183 0.942051 0.827010 0.821805 
3.842027 0.986128 0.991941 0.935372 0.934817 0.888609 0.917486 0.936882 0.941667 0.905076 0.906987 0.979541 0.837435 0.949719 0.862699 0.901828 0.857404 0.938310 0.832549 0.865620 0.936909 0.993706 0.852291 0.851855 0.984745 0.942550 0.855539 0.892103 0.826372 0.971180 0.838709 0.862490 0.965121 0.896524 0.827455 0.878966 0.820258 0.993333 0.950838 0.822196 0.834023 0.966568 0.880158 0.993852 1.000056 0.871842 0.911408 0.965776 0.902975 0.991232 0.900609 
3.849718 0.866367 0.963378 0.867440 0.982125 0.976895 0.926247 0.900887 0.931941 0.830792 0.844618 0.931632 0.982398 0.884295 0.823287 0.942084 0.886360 0.989793 0.895275 0.884605 0.943557 0.981506 0.845109 0.844500 0.968181 0.879793 0.896694 0.990212 0.964178 0.842016 0.890945 0.904507 0.872689 0.977122 0.989748 0.990221 0.969872 0.936699 0.960567 0.904580 0.953599 0.985445 0.906235 0.900468 0.999426 0.859754 0.946468 0.877082 0.996570 0.995360 0.953936 
3.857426 0.838793 0.980424 0.994921 0.854035 0.884712 0.979751 0.913687 0.884894 0.949484 0.898836 0.951630 0.875726 0.838720 0.855682 0.961189 0.994921 0.883384 0.869596 0.904711 0.923937 0.881820 0.881674 0.969065 0.862903 0.836728 0.867532 0.852089 0.878809 0.897417 0.960016 0.991502 0.864676 0.840830 0.861657 0.997822 0.988791 0.934405 0.849252 0.917134 0.899627 0.902592 0.867978 0.931095 0.831681 0.899463 0.942772 0.934005 0.856373 0.986499 0.888432 
3.865148 0.847464 0.969831 0.996110 0.855948 0.874862 0.983407 0.988472 0.938832 0.950208 0.950435 0.935622 0.910234 0.925256 0.950708 0.896158 0.821912 0.972559 0.884509 0.870943 0.979633 0.903996 0.996073 0.820885 0.958782 0.983261 0.843963 0.996273 0.823985 0.894130 0.849801 0.864041 0.974732 0.884519 0.831333 0.824895 0.888247 0.852929 0.905524 0.999829 0.891366 0.934404 0.823885 0.832297 0.860276 0.887828 0.958237 0.880781 0.883255 0.872734 0.886019 
3.872886 0.987806 0.965277 0.879643 0.850741 0.971323 0.867169 0.947476 0.900054 0.818565 0.905209 0.824875 0.891098 0.855987 0.912282 0.932965 0.865733 0.918619 0.858823 0.988870 0.903036 0.915264 0.839331 0.937893 0.888689 0.917219 0.879525 0.931602 0.967214 0.918928 0.987688 0.841549 0.958313 0.843586 0.940039 0.981315 0.877470 0.959804 0.848277 0.853086 0.894244 0.953749 0.887625 0.976869 0.915837 0.857996 0.853968 0.894944 0.930147 0.866560 0.824075 
3.880640 0.877741 0.925810 0.932027 0.983468 0.895621 0.896094 0.864842 0.851834 0.840326 0.993440 0.853680 0.872214 0.929064 0.878532 0.902085 0.936000 0.947599 0.919065 0.833218 0.925264 0.887595 0.878768 0.996903 0.829791 0.954544 0.980659 0.942136 0.868415 0.938736 0.992649 0.949626 0.893767 0.834390 0.853543 0.827818 0.987859 0.831518 0.910902 0.935645 0.957907 0.912229 0.911811 0.935382 0.863842 0.961170 0.902375 0.942226 0.948462 0.820783 0.953807 
3.888409 0.981231 0.961000 0.946731 0.979168 0.894017 0.849074 0.917366 0.963136 0.858126 0.950584 0.994391 0.923155 0.969552 0.830224 0.983276 0.947294 0.946204 0.909077 0.900706 0.974460 0.904133 0.917138 0.972288 0.840104 0.884728 0.842567 0.953166 0.845020 0.834205 0.927290 0.856572 0.925464 0.976269 0.987957 0.900979 0.970107 0.875031 0.947440 0.909522 0.932962 0.921246 0.832705 0.905641 0.839631 0.902397 0.876249 0.839831 0.982503 0.983112 0.864997 
3.896193 0.982102 0.867669 0.911777 0.823124 0.998086 0.853620 0.842461 0.860772 0.954587 0.988590 0.825914 0.873521 0.897647 0.820852 0.828413 0.991144 0.856946 0.902990 0.919647 0.906289 0.888224 0.839899 0.830176 0.952042 0.994061 0.923963 0.823824 0.822751 0.874502 0.884389 0.876929 0.871613 0.838063 0.862235 0.996832 0.940002 0.966881 0.953542 0.908715 0.990017 0.955604 0.980848 0.828449 0.952678 0.864752 0.913586 0.876165 0.994188 0.855110 0.849822 
3.903993 0.961504 0.926025 0.845509 0.847099 0.854612 0.944668 0.849552 0.920582 0.912469 0.839430 0.933102 0.863016 0.851923 0.876935 0.868168 0.961313 0.942587 0.885185 0.854276 0.931167 0.908226 0.903720 0.913732 0.922935 0.962703 0.878943 0.861972 0.828728 0.921173 0.927069 0.895206 0.972942 0.993512 0.888383 0.920437 0.895824 0.959695 0.864970 0.988778 0.866205 0.871884 0.947376 0.987961 0.937845 0.967518 0.903329 0.867332 0.980592 0.971816 0.818797 
3.911809 0.952548 0.843976 0.823210 0.905175 0.870828 0.987185 0.973832 0.883619 0.994153 0.903540 0.928993 0.900724 0.912987 0.904975 0.832721 0.919610 0.953466 0.918029 0.953293 0.978419 0.957481 0.997487 0.868812 0.934798 0.868349 0.926077 0.835782 0.961114 0.861009 0.877151 0.859737 0.856467 0.877460 0.949968 0.939413 0.985196 0.971997 0.984869 0.894928 0.896037 0.907137 0.944091 0.847846 0.923634 0.840733 0.993844 0.912415 0.831440 0.942429 0.853069 
3.919641 0.892806 0.963014 0.963087 0.900290 0.954286 0.872080 0.847140 0.853961 0.859628 0.881299 0.990080 0.988681 0.869655 0.830537 0.919663 0.898111 0.869764 0.841291 0.886358 0.994784 0.991932 0.938092 0.993113 0.887203 0.863833 0.824397 0.918473 0.828484 0.948718 0.978064 0.921870 0.928564 0.950980 0.920145 0.863279 0.969535 0.985420 0.856676 0.964976 0.917374 0.945794 0.958736 0.873306 0.879310 0.978854 0.938001 0.985448 0.943759 0.848820 0.829093 
3.927488 0.968817 0.849439 0.985154 0.817420 0.845698 0.983610 0.955704 0.853871 0.994898 0.882067 0.828517 0.912615 0.952808 0.878889 0.903634 0.991783 0.886217 0.825829 0.947986 0.828889 0.964794 0.992246 0.971460 0.849094 0.828635 0.932639 0.837271 0.987642 0.967609 0.932848 0.955950 0.826419 0.845189 0.959446 0.909737 0.975855 0.991311 0.868264 0.876646 0.926282 0.905541 0.840476 0.914967 0.980949 0.907612 0.978933 0.882449 0.885200 0.937624 0.927862 
3.935351 0.841578 0.857876 0.893249 0.851774 0.931137 0.856659 0.940534 0.986122 0.858765 0.891560 0.837910 0.972848 0.956133 0.984896 0.974519 0.856550 0.888337 0.818952 0.869624 0.929512 0.953445 0.984016 0.836094 0.849395 0.935069 0.843267 0.825344 0.889899 0.955488 0.925762 0.994221 0.838110 0.931836 0.854525 0.946245 0.955288 0.977460 0.988928 0.915157 0.957177 0.972557 0.833815 0.959637 0.845119 0.862397 0.904344 0.874436 0.931746 0.977769 0.863278 
3.943229 0.873571 0.876785 0.866962 0.956597 0.832957 0.955716 0.992872 0.913768 0.895612 0.826212 0.959093 0.818078 0.947637 0.975461 0.934247 0.825113 0.857294 0.984965 0.874079 0.826266 0.967981 0.879299 0.872881 0.945867 0.847036 0.943888 0.867961 0.960028 0.828073 0.985419 0.875169 0.828091 0.994443 0.921375 0.866463 0.996476 0.942590 0.899307 0.978729 0.820266 0.925823 0.855542 0.860453 0.904200 0.943625 0.888658 0.895503 0.979945 0.956588 0.833057 
3.951124 0.835139 0.888753 0.821361 0.818493 0.921346 0.857893 0.973607 0.984063 0.888689 0.841120 0.996951 0.878415 0.886483 0.982810 0.876908 0.835475 0.870473 0.835075 0.983782 0.932836 0.833124 0.845341 0.992241 0.909483 0.896141 0.978762 0.994473 0.838424 0.966809 0.996534 0.900633 0.980196 0.905371 0.868295 0.913304 0.819809 0.988547 0.853346 0.915183 0.967299 0.950154 0.931284 0.995744 0.920583 0.831236 0.953793 0.987103 0.982919 0.961309 0.977138 
3.959034 0.850124 0.886541 0.826212 0.926089 0.907096 0.899301 0.974004 0.865424 0.818980 0.888719 0.837329 0.901197 0.838255 0.853763 0.943195 0.924701 0.865815 0.895144 0.993188 0.906270 0.953577 0.972443 0.885580 0.933785 0.944520 0.956771 0.992662 0.885371 0.996809 0.904537 0.974893 0.936716 0.834870 0.855624 0.898919 0.908049 0.851585 0.840097 0.917505 0.862729 0.860914 0.859834 0.818435 0.923975 0.862829 0.964058 0.847511 0.964158 0.972253 0.987643 
3.966960 0.965690 0.953233 0.939750 0.848111 0.995396 0.930967 0.912276 0.968385 0.942862 0.842295 0.979817 0.877326 0.971942 0.887262 0.906043 0.959512 0.995487 0.836651 0.907812 0.918628 0.978030 0.819058 0.860958 0.994108 0.892987 0.844672 0.858717 0.966634 0.982957 0.961054 0.973865 0.917611 0.868162 0.834918 0.943461 0.825228 0.870612 0.930958 0.886735 0.842521 0.899347 0.949050 0.950157 0.891208 0.852656 0.953442 0.819730 0.989598 0.836052 0.973974 
3.974902 0.886103 0.847403 0.843920 0.976339 0.912828 0.962314 0.897751 0.898713 0.823191 0.937422 0.955166 0.842487 0.818755 0.890167 0.836617 0.843167 0.886502 0.980050 0.850969 0.833442 0.936388 0.910379 0.879971 0.943736 0.983932 0.938011 0.995054 0.942629 0.971849 0.909245 0.989874 0.888226 0.965635 0.992550 0.838912 0.981365 0.888036 0.897951 0.894540 0.880687 0.927842 0.836808 0.827890 0.932169 0.841335 0.929421 0.836381 0.909644 0.835973 0.940452 
3.982859 0.891267 0.964182 0.871657 0.871558 0.914650 0.945470 0.956236 0.930423 0.847495 0.972000 0.888573 0.878006 0.883367 0.860211 0.879104 0.931620 0.869716 0.947502 0.913008 0.942949 0.905507 0.857943 0.927475 0.973615 0.822896 0.908364 0.903348 0.942241 0.862950 0.918015 0.877245 0.897571 0.904301 0.841590 0.971193 0.955538 0.959928 0.840202 0.990503 0.837390 0.967964 0.839449 0.834942 0.922994 0.919375 0.903911 0.865308 0.943756 0.839685 0.993651 
3.990833 0.905914 0.988466 0.981410 0.981429 0.968733 0.900138 0.986199 0.990162 0.819219 0.825839 0.819536 0.960489 0.949389 0.977248 0.961387 0.974137 0.982943 0.907012 0.967354 0.977846 0.939214 0.908463 0.944420 0.854931 0.963409 0.871554 0.943186 0.817922 0.918747 0.972360 0.988674 0.996500 0.977248 0.879996 0.876732 0.940955 0.940919 0.997235 0.831706 0.901661 0.934136 0.980032 0.915246 0.840412 0.838363 0.904191 0.925911 0.934471 0.997135 0.930844 
3.998823 0.930376 0.846978 0.891597 0.958801 0.890055 0.965466 0.977878 0.868702 0.853062 0.827656 0.849997 0.823113 0.855727 0.993891 0.849299 0.858729 0.985712 0.938727 0.865484 0.963698 0.821980 0.908026 0.984887 0.913231 0.989375 0.848410 0.909640 0.838273 0.850605 0.836242 0.962283 0.930177 0.820420 0.917746 0.888586 0.907763 0.840667 0.873535 0.854159 0.966653 0.975675 0.905134 0.966572 0.992513 0.927910 0.820801 0.861703 0.822633 0.872211 0.847486 
4.006828 0.988771 0.899893 0.913400 0.883094 0.992632 0.867021 0.874401 0.860630 0.880982 0.909439 0.838220 0.897227 0.862761 0.872651 0.864483 0.877601 0.987710 0.919646 0.844022 0.986803 0.872279 0.873576 0.866713 0.949037 0.849162 0.855318 0.967512 0.930344 0.945501 0.832962 0.905676 0.986903 0.832400 0.912865 0.838483 0.917552 0.823271 0.858862 0.869895 0.851565 0.865906 0.864610 0.878825 0.844240 0.990275 0.845908 0.978119 0.957866 0.858001 0.995678 
4.014850 0.958817 0.866655 0.857944 0.863763 0.869737 0.947142 0.987939 0.852932 0.881592 0.850566 0.893928 0.943743 0.921056 0.900028 0.969014 0.964309 0.922470 0.825604 0.988845 0.883695 0.924374 0.872175 0.921319 0.856068 0.932033 0.868060 0.904850 0.900789 0.900373 0.887982 0.869437 0.877477 0.954112 0.983597 0.819423 0.978540 0.946018 0.875501 0.908911 0.970518 0.934226 0.991601 0.976129 0.929468 0.925008 0.935368 0.962886 0.839418 0.959632 0.890846 
4.022888 0.867231 0.870013 0.830782 0.860660 0.930495 0.889642 0.869134 0.859283 0.907721 0.911555 0.950940 0.915152 0.988566 0.877743 0.867321 0.953858 0.984253 0.978154 0.942693 0.996324 0.914001 0.844629 0.857661 0.963283 0.858295 0.835467 0.817823 0.845617 0.889307 0.956431 0.964923 0.868889 0.905637 0.968838 0.982966 0.930694 0.846849 0.862147 0.927740 0.925610 0.826613 0.947188 0.957464 0.825662 0.867475 0.870865 0.863869 0.859537 0.878667 0.832386 
4.030942 0.829914 0.956076 0.959710 0.947514 0.897861 0.904276 0.911950 0.858383 0.873678 0.887495 0.996397 0.921373 0.887260 0.964892 0.911488 0.895070 0.823209 0.841738 0.978810 0.965264 0.962836 0.879721 0.871775 0.955859 0.865894 0.830838 0.922207 0.827658 0.952081 0.965472 0.906813 0.976581 0.846332 0.925079 0.979662 0.829751 0.910491 0.949915 0.991984 0.847800 0.828129 0.972359 0.819675 0.956185 0.851451 0.837090 0.833928 0.901304 0.973835 0.918320 
4.039012 0.861686 0.945031 0.974392 0.895006 0.853769 0.831836 0.896718 0.857637 0.883845 0.953556 0.986459 0.835487 0.967688 0.894907 0.852020 0.973885 0.860608 0.819461 0.881943 0.821074 0.939460 0.825495 0.817523 0.946789 0.844419 0.834599 0.973830 0.943482 0.881290 0.945946 0.826555 0.827741 0.968431 0.972906 0.823792 0.869042 0.915580 0.963394 0.832878 0.989566 0.966030 0.816010 0.855879 0.818410 0.931171 0.990835 0.994993 0.911349 0.828511 0.880330 
4.047098 0.906762 0.939533 0.928166 0.931028 0.951924 0.932839 0.917468 0.837236 0.844328 0.841357 0.819075 0.976633 0.985392 0.872416 0.922876 0.822517 0.958871 0.983734 0.885178 0.932549 0.826530 0.854672 0.978707 0.968155 0.867515 0.838830 0.961081 0.866311 0.925195 0.938038 0.976044 0.834011 0.914896 0.873484 0.876709 0.963445 0.985537 0.923157 0.872126 0.983082 0.930946 0.938011 0.927559 0.936689 0.909516 0.855922 0.995745 0.977720 0.857579 0.942739 
4.055200 0.823914 0.902729 0.970125 0.819576 0.874112 0.819785 0.954521 0.872500 0.876956 0.829891 0.913705 0.967508 0.890196 0.816162 0.887334 0.896354 0.922698 0.954340 0.909295 0.855801 0.846346 0.964447 0.873388 0.850584 0.871124 0.833251 0.860628 0.994585 0.924473 0.917301 0.895974 0.869657 0.857947 0.989795 0.845287 0.857603 0.852142 0.984180 0.838422 0.944713 0.884463 0.972842 0.844164 0.864476 0.976419 0.882869 0.939361 0.854687 0.846047 0.854397 
4.063318 0.841591 0.952934 0.920745 0.888394 0.893428 0.971270 0.854385 0.838847 0.837272 0.854901 0.913565 0.888421 0.855987 0.925988 0.955587 0.852556 0.965493 0.877736 0.958249 0.885279 0.882834 0.881666 0.943997 0.976639 0.838385 0.982941 0.864816 0.826252 0.927754 0.868139 0.851696 0.932145 0.834700 0.988165 0.865114 0.897629 0.816473 0.987885 0.844959 0.918998 0.960350 0.920908 0.964298 0.880860 0.943816 0.925888 0.829657 0.980723 0.862860 0.863992 
4.071453 0.967462 0.845419 0.962148 0.840775 0.897102 0.966502 0.839516 0.836710 0.879938 0.942141 0.977592 0.900814 0.835796 0.835207 0.874968 0.916376 0.952307 0.889407 0.948251 0.936184 0.821039 0.853340 0.886945 0.887234 0.868495 0.919327 0.825403 0.846632 0.863226 0.926090 0.845808 0.944911 0.992719 0.832220 0.936410 0.874904 0.935450 0.973545 0.898487 0.904852 0.852335 0.911478 0.955313 0.873429 0.889308 0.985966 0.933513 0.938175 0.976116 0.925040 
4.079604 0.871693 0.949598 0.947317 0.902287 0.960152 0.937650 0.969855 0.992764 0.956676 0.838112 0.950838 0.940366 0.937442 0.893905 0.933740 0.863031 0.833496 0.886782 0.829984 0.910460 0.922815 0.948231 0.893280 0.866470 0.978001 0.976897 0.974725 0.824762 0.909401 0.953861 0.853011 0.863664 0.983043 0.902404 0.919249 0.919638 0.847272 0.931758 0.825522 0.953137 0.857039 0.872028 0.954513 0.926517 0.948412 0.876861 0.914262 0.976716 0.887325 0.856812 
4.087772 0.826600 0.977351 0.888899 0.822346 0.962410 0.921605 0.971406 0.994320 0.956347 0.942193 0.891985 0.906501 0.985777 0.821849 0.856681 0.890528 0.902872 0.890962 0.823333 0.854989 0.875360 0.948202 0.976392 0.960211 0.961053 0.871650 0.970962 0.833360 0.897849 0.887496 0.928401 0.929894 0.945261 0.848935 0.958193 0.898618 0.989668 0.971397 0.847903 0.933668 0.925840 0.834138 0.956926 0.879704 0.815098 0.836537 0.975433 0.916618 0.852935 0.944926 
4.095955 0.833441 0.988944 0.862875 0.821977 0.906732 0.892046 0.954542 0.948969 0.891549 0.820167 0.908487 0.882256 0.900660 0.839377 0.816313 0.835938 0.974738 0.965156 0.866051 0.912631 0.835305 0.912875 0.945865 0.854541 0.928854 0.815507 0.848316 0.843647 0.886011 0.850207 0.930764 0.850859 0.968857 0.854668 0.959275 0.843892 0.905085 0.933234 0.836183 0.891304 0.870493 0.817145 0.888888 0.871824 0.963392 0.931623 0.991142 0.967355 0.970404 0.911817 
4.104156 0.891402 0.962871 0.975020 0.970804 0.844559 0.916597 0.883070 0.877325 0.905506 0.951237 0.901806 0.849498 0.990707 0.964065 0.927896 0.890769 0.897590 0.937124 0.915285 0.833911 0.838018 0.863276 0.895283 0.910165 0.848322 0.844197 0.826664 0.884309 0.840126 0.946831 0.843690 0.942796 0.857441 0.944841 0.949852 0.907586 0.962102 0.814569 0.923183 0.886037 0.940218 0.954430 0.885051 0.972786 0.847490 0.852719 0.881378 0.866578 0.873010 0.925906 
4.112372 0.888750 0.946575 0.917965 0.892938 0.870831 0.904362 0.992831 0.932700 0.906062 0.925798 0.827225 0.816480 0.910657 0.953042 0.967252 0.927227 0.908513 0.989928 0.908839 0.834027 0.993718 0.943545 0.978377 0.918454 0.977301 0.896637 0.966492 0.872152 0.825470 0.951939 0.973330 0.904018 0.829649 0.861379 0.964167 0.967650 0.876259 0.876657 0.880691 0.824864 0.893507 0.839174 0.823010 0.920914 0.883748 0.975212 0.856088 0.833412 0.940216 0.864455 
4.120605 0.820795 0.953798 0.923493 0.887518 0.877642 0.973892 0.935358 0.882616 0.925048 0.906238 0.948263 0.987910 0.971378 0.932482 0.930004 0.882734 0.893197 0.824132 0.854437 0.815613 0.965021 0.933368 0.883503 0.924162 0.879587 0.876033 0.960634 0.991382 0.838475 0.871077 0.987105 0.989736 0.846325 0.828138 0.940106 0.902358 0.864538 0.815387 0.904049 0.966440 0.823951 0.919378 0.865325 0.968439 0.821555 0.966666 0.919686 0.897276 0.870724 0.917144 
4.128854 0.983894 0.888655 0.906974 0.953929 0.954860 0.846484 0.962745 0.944055 0.960773 0.977935 0.936722 0.936514 0.919714 0.842822 0.830091 0.860363 0.845073 0.889858 0.929832 0.940058 0.906703 0.923168 0.891811 0.954950 0.983586 0.824594 0.949607 0.967528 0.959670 0.972745 0.826872 0.836710 0.873185 0.979590 0.959010 0.895120 0.827740 0.940086 0.892417 0.843780 0.886142 0.899931 0.854034 0.870572 0.989346 0.936089 0.823527 0.848582 0.875210 0.913204 
4.137120 0.903497 0.907538 0.864750 0.871992 0.946014 0.968461 0.910359 0.895786 0.979174 0.876412 0.855095 0.920683 0.913785 0.964727 0.950353 0.908198 0.854770 0.899212 0.990664 0.842068 0.898091 0.860872 0.984182 0.973623 0.862373 0.954277 0.953291 0.932245 0.874821 0.879360 0.864045 0.863286 0.986668 0.849192 0.865410 0.937651 0.966192 0.857798 0.824114 0.972448 0.848586 0.887026 0.909789 0.975621 0.967258 0.851850 0.911019 0.815815 0.956808 0.910784 
4.145403 0.836605 0.822080 0.835665 0.892311 0.875698 0.828190 0.959369 0.924868 0.913434 0.928457 0.955799 0.862004 0.869479 0.934992 0.973668 0.873881 0.931629 0.942042 0.988890 0.936800 0.887376 0.988456 0.895312 0.910027 0.873637 0.981143 0.818935 0.848600 0.928032 0.936818 0.898213 0.861923 0.899641 0.905498 0.936872 0.876249 0.865186 0.983584 0.993978 0.990047 0.994186 0.900256 0.875436 0.954904 0.901422 0.914248 0.977221 0.891434 0.907342 0.948478 
4.153702 0.979290 0.848812 0.967786 0.982679 0.991074 0.972340 0.993921 0.898769 0.873781 0.818284 0.903893 0.981097 0.986899 0.934927 0.879854 0.855635 0.968852 0.956516 0.818601 0.905303 0.849146 0.861120 0.839748 0.878381 0.946548 0.918705 0.846019 0.830873 0.881345 0.900278 0.903532 0.843561 0.900486 0.902257 0.913572 0.972358 0.821420 0.839485 0.914991 0.891585 0.939581 0.881327 0.842188 0.989619 0.990731 0.873655 0.872471 0.829409 0.880921 0.947443 
4.162018 0.856577 0.966955 0.903535 0.958679 0.851400 0.989580 0.918218 0.813930 0.826489 0.814372 0.818393 0.855818 0.861122 0.904068 0.964940 0.828504 0.842410 0.851572 0.944430 0.820914 0.889692 0.858664 0.853921 0.942623 0.946056 0.880991 0.970913 0.893822 0.917576 0.971789 0.905541 0.901538 0.898629 0.833347 0.986165 0.923187 0.972196 0.843042 0.900634 0.869272 0.937237 0.831702 0.973054 0.933515 0.989797 0.879645 0.857788 0.862821 0.899794 0.979244 
4.170350 0.911144 0.819387 0.833037 0.827201 0.864294 0.915734 0.841348 0.813650 0.954941 0.991510 0.979956 0.884820 0.920973 0.981157 0.927776 0.987291 0.836127 0.965285 0.876246 0.965655 0.879797 0.960885 0.888903 0.831881 0.952953 0.840490 0.919013 0.859163 0.877457 0.949033 0.854565 0.824952 0.851322 0.826506 0.834916 0.846398 0.851141 0.841421 0.993145 0.941878 0.974274 0.893266 0.930558 0.835268 0.880827 0.886635 0.816071 0.869561 0.971717 0.993200 
4.178699 0.948838 0.880355 0.987198 0.835247 0.871765 0.990215 0.984028 0.934684 0.902935 0.882297 0.914596 0.928352 0.974128 0.815051 0.965277 0.848100 0.856247 0.964518 0.981779 0.916367 0.848380 0.854034 0.992654 0.943165 0.990956 0.885910 0.899070 0.819224 0.883353 0.834091 0.893930 0.885810 0.927765 0.862525 0.858009 0.982519 0.813425 0.889748 0.973550 0.852481 0.879822 0.903929 0.972512 0.971229 0.933004 0.853321 0.936825 0.896523 0.853104 0.876281 
4.187065 0.914028 0.826330 0.978751 0.992613 0.817309 0.847733 0.859834 0.981569 0.867456 0.887956 0.838612 0.863212 0.818284 0.923420 0.940334 0.900870 0.946376 0.852917 0.815502 0.965846 0.877769 0.877173 0.872315 0.827188 0.882222 0.906505 0.831532 0.965711 0.874067 0.898694 0.900563 0.955515 0.831604 0.903697 0.967029 0.913080 0.984124 0.866445 0.817020 0.827477 0.910705 0.847842 0.967246 0.960843 0.887261 0.818889 0.914326 0.976349 0.912059 0.877589 
4.195447 0.819927 0.912015 0.915888 0.818608 0.913297 0.872630 0.868828 0.909459 0.885623 0.853145 0.940168 0.885415 0.903428 0.957648 0.896909 0.814238 0.909351 0.951237 0.966144 0.827358 0.848910 0.875347 0.944005 0.959607 0.835321 0.966244 0.822220 0.853966 0.921595 0.969052 0.945558 0.835538 0.880359 0.963472 0.917261 0.843872 0.828613 0.956429 0.825886 0.944619 0.901396 0.931129 0.826292 0.955156 0.859303 0.957431 0.893713 0.884169 0.963038 0.828044 
4.203847 0.966514 0.951384 0.991141 0.836428 0.975226 0.883524 0.958850 0.953515 0.973890 0.905949 0.912665 0.989083 0.895883 0.832708 0.843930 0.899747 0.909108 0.835146 0.966722 0.884265 0.864097 0.881908 0.985996 0.854230 0.888715 0.865912 0.894682 0.873829 0.885050 0.865388 0.976779 0.867230 0.868331 0.913216 0.987061 0.984931 0.983748 0.959157 0.923850 0.821099 0.831363 0.870290 0.822390 0.926902 0.946798 0.842088 0.958678 0.914236 0.815764 0.888255 
4.212263 0.946756 0.928912 0.840720 0.953923 0.906762 0.962994 0.835286 0.882537 0.902818 0.992671 0.892240 0.946765 0.872843 0.959772 0.885091 0.827253 0.814165 0.964041 0.990577 0.907457 0.832894 0.884640 0.940330 0.943173 0.861912 0.864783 0.859132 0.886526 0.905769 0.985550 0.910463 0.927414 0.849204 0.941900 0.867743 0.856488 0.837741 0.922810 0.916826 0.906374 0.987752 0.923848 0.821494 0.886481 0.932640 0.964998 0.978040 0.941936 0.885732 0.866597 
4.220696 0.820870 0.866939 0.857400 0.849522 0.943736 0.839009 0.963535 0.879456 0.830246 0.878255 0.955106 0.945360 0.910544 0.846941 0.838485 0.989534 0.906312 0.823767 0.875873 0.928403 0.862111 0.877335 0.840714 0.988740 0.910860 0.813163 0.897261 0.855830 0.939657 0.931724 0.920985 0.935569 0.964762 0.834271 0.896042 0.885592 0.915481 0.889175 0.895212 0.969906 0.983226 0.915463 0.958698 0.848367 0.894716 0.946118 0.929938 0.875277 0.834966 0.837231 
4.229146 0.854811 0.834781 0.837469 0.848116 0.923672 0.847665 0.892309 0.887942 0.833184 0.878893 0.869680 0.867560 0.931278 0.905582 0.897109 0.959411 0.831415 0.816961 0.853647 0.934265 0.836035 0.974858 0.901756 0.980371 0.874363 0.839463 0.924954 0.818395 0.858673 0.990792 0.821391 0.971727 0.835791 0.940996 0.828411 0.967965 0.907531 0.892815 0.854134 0.918123 0.975291 0.890072 0.833328 0.861037 0.971051 0.954007 0.977989 0.859557 0.834745 0.864222 
4.237612 0.873936 0.895055 0.895316 0.827929 0.857220 0.910508 0.827144 0.815137 0.933349 0.966556 0.963642 0.860757 0.939078 0.822489 0.980647 0.975072 0.900413 0.913575 0.939366 0.886061 0.954729 0.925573 0.869958 0.952258 0.868001 0.989451 0.945239 0.864437 0.985248 0.939321 0.970579 0.827306 0.969840 0.966538 0.840892 0.814072 0.980133 0.979655 0.942722 0.926863 0.991202 0.946367 0.873152 0.992113 0.887784 0.904743 0.845818 0.921324 0.908505 0.862083 
4.246096 0.909696 0.857437 0.874456 0.866591 0.914575 0.955632 0.985288 0.871633 0.866393 0.920961 0.991502 0.941552 0.862154 0.859854 0.982465 0.965716 0.891296 0.947235 0.878930 0.908307 0.984025 0.821819 0.820980 0.879922 0.909984 0.901371 0.842717 0.857121 0.860774 0.906169 0.945223 0.934030 0.977612 0.897312 0.989356 0.828827 0.858663 0.888383 0.943753 0.907585 0.919626 0.931108 0.909885 0.905583 0.949877 0.852756 0.858194 0.845630 0.834103 0.950833 
4.254597 0.821266 0.865111 0.945730 0.842845 0.849988 0.815476 0.872433 0.939851 0.869565 0.923546 0.936550 0.874137 0.970259 0.901624 0.963270 0.820995 0.852918 0.938552 0.902372 0.900271 0.841502 0.919028 0.888855 0.929706 0.899487 0.904771 0.870756 0.873632 0.926161 0.863550 0.966408 0.904365 0.873263 0.861287 0.933682 0.911877 0.965110 0.983091 0.891605 0.887069 0.986734 0.831402 0.982604 0.855732 0.901435 0.991793 0.876076 0.865661 0.890171 0.928596 
4.263115 0.898631 0.831343 0.845029 0.894321 0.885756 0.814086 0.918440 0.892743 0.850809 0.912291 0.985331 0.974746 0.838402 0.878498 0.848113 0.889137 0.924030 0.869490 0.966839 0.908783 0.863513 0.982455 0.953585 0.903833 0.934182 0.847797 0.915194 0.831018 0.933289 0.955794 0.912570 0.850160 0.838952 0.882131 0.896458 0.914743 0.986945 0.841531 0.849150 0.961844 0.860078 0.847536 0.968831 0.872989 0.880409 0.934119 0.859924 0.881707 0.983456 0.860096 
4.271649 0.871191 0.941145 0.915949 0.913884 0.821016 0.905501 0.975707 0.908151 0.931409 0.988643 0.888418 0.888040 0.819673 0.943209 0.954063 0.966187 0.816653 0.956524 0.903851 0.828633 0.944769 0.911045 0.925540 0.919546 0.844841 0.986461 0.964420 0.974778 0.978015 0.830761 0.851350 0.848159 0.934393 0.883460 0.812182 0.843525 0.841001 0.980872 0.855596 0.880720 0.890212 0.925207 0.888598 0.871435 0.877727 0.971263 0.857309 0.902256 0.830003 0.878259 
4.280201 0.905698 0.952287 0.960308 0.887195 0.963787 0.922201 0.958731 0.836046 0.813973 0.838200 0.890367 0.825942 0.961480 0.816208 0.833919 0.811314 0.873450 0.919434 0.848015 0.932783 0.972449 0.980930 0.963733 0.895802 0.974990 0.957568 0.872486 0.903004 0.818687 0.856415 0.967654 0.990403 0.815595 0.832945 0.919353 0.845573 0.848926 0.848574 0.822373 0.849268 0.816875 0.961813 0.976423 0.898813 0.952539 0.899479 0.923598 0.942417 0.985950 0.944788 
4.288770 0.912510 0.970733 0.841320 0.878456 0.967227 0.901976 0.867201 0.934939 0.908239 0.983430 0.837797 0.899308 0.909347 0.879925 0.943149 0.967822 0.931236 0.895154 0.948528 0.877041 0.829380 0.899119 0.862362 0.862740 0.837121 0.862623 0.874158 0.842690 0.921945 0.924225 0.856216 0.863236 0.869201 0.843960 0.912564 0.961982 0.900678 0.828091 0.844006 0.846772 0.872202 0.856405 0.825785 0.865759 0.949258 0.988647 0.877816 0.966596 0.813484 0.815214 
4.297356 0.950348 0.922950 0.893452 0.812427 0.858809 0.921427 0.875919 0.983261 0.852367 0.945375 0.911453 0.907606 0.970756 0.841646 0.843358 0.943150 0.894767 0.960124 0.969620 0.867423 0.921040 0.954187 0.960746 0.869585 0.906840 0.858413 0.941330 0.921499 0.896416 0.813544 0.862053 0.860053 0.939474 0.893019 0.853683 0.930022 0.940258 0.947402 0.906111 0.906849 0.859404 0.958908 0.961980 0.874027 0.845781 0.818410 0.888848 0.817067 0.842664 0.942429 
4.305960 0.816109 0.895272 0.925494 0.821757 0.952609 0.858537 0.913288 0.857519 0.876040 0.897290 0.927269 0.839404 0.983579 0.872680 0.940565 0.818163 0.835710 0.906388 0.950681 0.868833 0.836548 0.873013 0.945664 0.867284 0.846331 0.980561 0.870455 0.986876 0.927647 0.978129 0.980453 0.828414 0.914315 0.923990 0.833395 0.845908 0.837710 0.989020 0.878553 0.835611 0.965076 0.936791 0.907478 0.872509 0.865662 0.973030 0.922504 0.956897 0.847403 0.924476 
4.314580 0.920833 0.910790 0.848465 0.882483 0.878817 0.906197 0.825301 0.844944 0.822698 0.851041 0.935459 0.903828 0.836964 0.914069 0.867902 0.901541 0.891165 0.853059 0.861606 0.950608 0.860057 0.867073 0.919914 0.931127 0.892435 0.880258 0.919013 0.840657 0.850132 0.878799 0.936234 0.950590 0.911394 0.837153 0.942142 0.857166 0.970603 0.815709 0.866794 0.975277 0.974277 0.832740 0.854293 0.914447 0.929092 0.875422 0.820834 0.825355 0.843872 0.853905 
4.323218 0.976370 0.913129 0.851625 0.918577 0.969940 0.929833 0.948212 0.826430 0.907654 0.838037 0.828978 0.980233 0.830977 0.951660 0.982808 0.980080 0.863935 0.841981 0.931544 0.970454 0.988094 0.873462 0.908509 0.883368 0.963205 0.844953 0.843854 0.932282 0.861558 0.866042 0.931688 0.829582 0.958648 0.884736 0.936658 0.865187 0.974812 0.972318 0.935506 0.829771 0.823476 0.883701 0.929923 0.939144 0.826934 0.928338 0.903034 0.834930 0.889905 0.810626 
4.331873 0.820950 0.925270 0.925000 0.847176 0.853902 0.828900 0.937407 0.912387 0.940378 0.876905 0.908623 0.924523 0.857395 0.926036 0.819852 0.952271 0.825470 0.833554 0.902843 0.842540 0.842342 0.944402 0.836868 0.972384 0.899305 0.937452 0.914070 0.871467 0.828774 0.941737 0.830718 0.957394 0.944222 0.974347 0.987420 0.905256 0.810713 0.966316 0.814765 0.958249 0.821850 0.852389 0.900196 0.930375 0.972834 0.962688 0.893525 0.932536 0.860834 0.853569 
4.340545 0.977086 0.897980 0.979976 0.969192 0.843035 0.881516 0.832683 0.841603 0.963521 0.873937 0.923878 0.881840 0.812114 0.812375 0.839344 0.949190 0.909457 0.957850 0.909907 0.898862 0.820639 0.852927 0.817605 0.835644 0.907882 0.894614 0.897692 0.850281 0.977419 0.836752 0.827354 0.852306 0.931853 0.924004 0.899142 0.961135 0.822502 0.965249 0.910664 0.965951 0.835887 0.922870 0.846401 0.878681 0.881597 0.970344 0.952980 0.839560 0.915713 0.895397 
4.349235 0.841369 0.894595 0.958657 0.959386 0.970005 0.855850 0.923746 0.824818 0.868234 0.818068 0.905602 0.924691 0.854365 0.811948 0.844231 0.908653 0.984855 0.951070 0.973326 0.830200 0.901579 0.825961 0.922513 0.847804 0.928435 0.901345 0.819013 0.984045 0.977484 0.971670 0.864463 0.943906 0.908185 0.918526 0.899059 0.948388 0.968493 0.947830 0.821713 0.947857 0.967269 0.902776 0.924556 0.856975 0.827095 0.983253 0.882598 0.936049 0.961150 0.973407 
4.357942 0.839506 0.918430 0.972762 0.887791 0.945326 0.939207 0.896348 0.865799 0.870154 0.882221 0.855271 0.845067 0.976253 0.950437 0.854857 0.973230 0.984532 0.836591 0.953776 0.939828 0.896213 0.861903 0.967210 0.831858 0.832721 0.938101 0.947360 0.900137 0.933080 0.976892 0.979538 0.813213 0.950887 0.833954 0.984532 0.967633 0.933997 0.937534 0.836051 0.854299 0.910728 0.888196 0.827349 0.987033 0.940557 0.932306 0.922372 0.904222 0.869075 0.950050 
4.366667 0.906864 0.865398 0.812966 0.944461 0.872766 0.836402 0.934205 0.937399 0.907332 0.829798 0.830554 0.916472 0.987204 0.814513 0.951955 0.878353 0.811949 0.899640 0.829996 0.917975 0.877364 0.901268 0.897795 0.930624 0.941321 0.923958 0.943084 0.919540 0.856204 0.821728 0.889716 0.979728 0.974348 0.906954 0.853613 0.873549 0.822673 0.818625 0.872083 0.856923 0.814288 0.881880 0.916400 0.855979 0.947700 0.828179 0.839326 0.891192 0.827234 0.859541 
4.375409 0.915189 0.879452 0.881566 0.857405 0.846027 0.978658 0.954588 0.975825 0.812826 0.928754 0.951682 0.926604 0.949964 0.949721 0.816217 0.840801 0.898342 0.945539 0.887152 0.883077 0.899853 0.954291 0.938981 0.984631 0.943838 0.836546 0.970158 0.861372 0.988301 0.928349 0.875944 0.886414 0.923195 0.818646 0.867939 0.954174 0.883392 0.829656 0.921000 0.811648 0.865843 0.960731 0.932955 0.962773 0.929419 0.963070 0.957385 0.954794 0.939647 0.843085 
4.384169 0.845890 0.910633 0.934789 0.960501 0.828308 0.917909 0.870217 0.967111 0.980197 0.827139 0.841996 0.837769 0.952434 0.921416 0.969836 0.894733 0.916425 0.846294 0.847140 0.974477 0.866116 0.833812 0.889472 0.974513 0.897584 0.852950 0.946337 0.929717 0.956994 0.853327 0.824944 0.841213 0.836186 0.881108 0.929609 0.908645 0.837418 0.971959 0.925229 0.859101 0.920211 0.846187 0.878032 0.813873 0.981105 0.937298 0.847176 0.840215 0.925103 0.905777 
4.392946 0.929160 0.939392 0.905206 0.936947 0.832751 0.868484 0.901996 0.920069 0.873177 0.846211 0.985826 0.858188 0.945633 0.876414 0.967671 0.924205 0.876091 0.974811 0.978417 0.896673 0.969299 0.863179 0.828533 0.924133 0.963292 0.967680 0.931264 0.925563 0.820989 0.979379 0.902257 0.855617 0.886521 0.891521 0.851193 0.987426 0.836114 0.943789 0.949814 0.919755 0.919278 0.820693 0.955937 0.911995 0.941946 0.982831 0.848576 0.925329 0.921346 0.811566 
4.401740 0.857707 0.825999 0.965372 0.948426 0.830854 0.985744 0.903898 0.910641 0.830647 0.810869 0.812586 0.886197 0.902684 0.953101 0.951734 0.967835 0.972223 0.883769 0.882906 0.910874 0.983352 0.854390 0.928261 0.817036 0.811983 0.975953 0.962154 0.832499 0.868801 0.813395 0.925600 0.968770 0.948408 0.887015 0.918965 0.897182 0.888264 0.873134 0.930922 0.969148 0.900140 0.886844 0.881710 0.976978 0.935336 0.854192 0.907350 0.810087 0.901713 0.972690 
4.410553 0.868416 0.952125 0.810001 0.892038 0.923165 0.965473 0.835033 0.897566 0.899283 0.941016 0.836723 0.885557 0.827816 0.895409 0.982264 0.987747 0.853630 0.827339 0.874780 0.950238 0.939128 0.861019 0.824022 0.890204 0.810576 0.872875 0.951245 0.964134 0.924055 0.829182 0.942202 0.888919 0.921403 0.972134 0.905467 0.970570 0.888371 0.960799 0.957878 0.887876 0.919623 0.932009 0.972601 0.954058 0.888245 0.857208 0.829757 0.917277 0.871598 0.893188 
4.419383 0.913936 0.827852 0.911986 0.925080 0.862730 0.879813 0.901328 0.858209 0.966239 0.850669 0.895594 0.878241 0.971397 0.817095 0.886976 0.965763 0.883947 0.970346 0.836812 0.841323 0.858065 0.910216 0.854336 0.841997 0.915491 0.925619 0.963246 0.942487 0.921602 0.885547 0.845142 0.918636 0.972692 0.979450 0.983835 0.965269 0.843687 0.822972 0.870629 0.850759 0.864563 0.887848 0.837791 0.940483 0.938084 0.895963 0.906908 0.974237 0.988041 0.944473 
4.428230 0.933804 0.978451 0.874961 0.912869 0.868393 0.980886 0.828131 0.910865 0.843405 0.811589 0.817303 0.961523 0.949843 0.896660 0.955827 0.982531 0.854457 0.921441 0.866641 0.951478 0.912600 0.899140 0.821967 0.945287 0.977095 0.863119 0.972189 0.912213 0.972117 0.970661 0.870639 0.909805 0.853127 0.906571 0.944182 0.859785 0.866182 0.935763 0.837655 0.878097 0.876713 0.904756 0.860477 0.916373 0.930722 0.953230 0.984633 0.858985 0.987329 0.811292 
4.437096 0.819237 0.957905 0.862860 0.905613 0.973608 0.887367 0.896135 0.897662 0.893629 0.938276 0.822552 0.956432 0.968110 0.915827 0.916132 0.980786 0.909529 0.832011 0.937136 0.921783 0.858728 0.827879 0.932419 0.908433 0.982673 0.899675 0.876407 0.863202 0.987587 0.963942 0.982960 0.900258 0.812697 0.838722 0.960133 0.856940 0.959181 0.842225 0.956755 0.835811 0.899755 0.865016 0.942660 0.829379 0.808897 0.963331 0.865726 0.826711 0.849214 0.892155 
4.445979 0.902373 0.894460 0.905158 0.980201 0.954198 0.909415 0.891344 0.978835 0.875581 0.919196 0.816570 0.812906 0.951531 0.852192 0.891784 0.853997 0.926552 0.974344 0.824627 0.977156 0.892862 0.950615 0.886377 0.971057 0.945809 0.818061 0.902167 0.948243 0.811496 0.939540 0.925241 0.810975 0.940142 0.848608 0.848492 0.987170 0.877153 0.898924 0.883664 0.923058 0.930621 0.977874 0.816400 0.951171 0.877341 0.969072 0.883404 0.910628 0.881248 0.827322 
4.454879 0.854369 0.811785 0.893334 0.945006 0.872428 0.835502 0.907891 0.932020 0.930736 0.919322 0.875975 0.831542 0.808615 0.826585 0.935954 0.923399 0.986844 0.814659 0.868881 0.923570 0.976741 0.816491 0.914141 0.959104 0.899422 0.955854 0.810699 0.917598 0.886347 0.909372 0.811274 0.871638 0.871395 0.850292 0.917446 0.812863 0.856488 0.842426 0.874835 0.925653 0.827420 0.972548 0.867426 0.883510 0.858096 0.958799 0.905466 0.841563 0.905906 0.875302 
4.463798 0.826045 0.876630 0.818898 0.911062 0.927008 0.979954 0.951537 0.813888 0.965723 0.978051 0.982333 0.882116 0.878291 0.879952 0.819859 0.835679 0.825641 0.823217 0.943115 0.935924 0.927744 0.889792 0.882969 0.874511 0.825129 0.905774 0.918874 0.903835 0.949230 0.972789 0.935026 0.955964 0.879602 0.808690 0.884073 0.887539 0.828380 0.984758 0.823244 0.966603 0.841363 0.836209 0.955730 0.970652 0.888284 0.960623 0.979299 0.897397 0.818737 0.940404 
4.472735 0.875498 0.852544 0.936172 0.857329 0.935956 0.979557 0.890256 0.972393 0.889466 0.865489 0.949143 0.841924 0.854402 0.871835 0.922563 0.973704 0.875991 0.816807 0.977546 0.868451 0.977097 0.872984 0.912285 0.865892 0.841547 0.904143 0.837266 0.862580 0.883209 0.812086 0.941962 0.898380 0.815622 0.981711 0.875489 0.978560 0.900830 0.898137 0.814384 0.964521 0.982286 0.855273 0.825802 0.918290 0.864277 0.818432 0.882149 0.865165 0.884026 0.935624 
4.481689 0.808048 0.960661 0.921063 0.905761 0.819725 0.984849 0.963605 0.821798 0.874078 0.918622 0.954944 0.818639 0.868334 0.972733 0.828278 0.937721 0.842001 0.965059 0.899532 0.871529 0.850528 0.887936 0.861397 0.909171 0.948231 0.861370 0.890189 0.844748 0.978764 0.901596 0.908399 0.839470 0.940970 0.978656 0.972033 0.856317 0.881276 0.951821 0.832138 0.839147 0.855284 0.936779 0.876053 0.810633 0.977247 0.963955 0.923621 0.823863 0.832272 0.928773 
4.490661 0.834226 0.963973 0.896789 0.981068 0.877828 0.826608 0.922022 0.880323 0.837053 0.897112 0.977810 0.834567 0.829515 0.947408 0.845551 0.865472 0.952164 0.834280 0.826437 0.904883 0.976868 0.807988 0.944241 0.903492 0.956175 0.939628 0.823485 0.946735 0.895972 0.911631 0.896600 0.932028 0.884738 0.863587 0.820874 0.813946 0.930637 0.881283 0.938740 0.976814 0.831489 0.938435 0.954793 0.859998 0.823763 0.913785 0.916360 0.813542 0.840929 0.964781 
4.499652 0.950928 0.874677 0.814880 0.892728 0.866988 0.834986 0.969571 0.901260 0.909990 0.964861 0.859873 0.930042 0.972487 0.964368 0.860573 0.973635 0.928149 0.821241 0.838933 0.810062 0.854356 0.888332 0.821537 0.886735 0.936429 0.964287 0.982464 0.901807 0.962466 0.809936 0.950730 0.877216 0.872165 0.929943 0.891275 0.807559 0.815840 0.977960 0.855782 0.890027 0.964619 0.965767 0.879889 0.966494 0.842459 0.813076 0.867221 0.911928 0.939489 0.807541 
4.508660 0.902671 0.896777 0.857461 0.954581 0.864332 0.902940 0.978235 0.857937 0.848330 0.925867 0.959263 0.866763 0.814898 0.836686 0.849576 0.920037 0.962932 0.919588 0.846365 0.978163 0.812665 0.854447 0.952033 0.868817 0.824074 0.858026 0.876245 0.896517 0.971175 0.881761 0.886264 0.887708 0.918081 0.952464 0.854295 0.891377 0.902034 0.972063 0.815732 0.952993 0.853685 0.923939 0.936470 0.843342 0.906133 0.909703 0.810799 0.932209 0.927868 0.978154 
4.517686 0.964518 0.862852 0.958635 0.889049 0.833570 0.969209 0.914690 0.972751 0.890915 0.859202 0.976617 0.817158 0.912537 0.815338 0.835445 0.872072 0.851346 0.968527 0.926143 0.854377 0.822243 0.850924 0.986258 0.970769 0.873937 0.848844 0.887184 0.845310 0.977585 0.859005 0.849445 0.873713 0.869785 0.948178 0.817642 0.863848 0.976760 0.810979 0.890089 0.892179 0.971666 0.877220 0.872466 0.952815 0.960644 0.808037 0.816019 0.846772 0.896062 0.923165 
4.526731 0.814019 0.960751 0.947785 0.956653 0.904664 0.871729 0.883538 0.848927 0.821139 0.896280 0.983625 0.812360 0.983715 0.907354 0.831549 0.982424 0.968705 0.980370 0.962078 0.931134 0.916966 0.848667 0.931251 0.824322 0.843950 0.877038 0.861382 0.962975 0.896486 0.894496 0.958142 0.968965 0.966346 0.832840 0.866188 0.906807 0.968014 0.822600 0.968211 0.818583 0.958877 0.984908 0.903445 0.863856 0.931313 0.812450 0.964203 0.819184 0.837745 0.923423 
4.535793 0.809528 0.916041 0.923716 0.890482 0.937728 0.938400 0.904745 0.971634 0.886977 0.846293 0.952296 0.882682 0.874596 0.936231 0.885542 0.817444 0.895009 0.976780 0.854434 0.895081 0.863963 0.878039 0.946863 0.814234 0.978994 0.893674 0.832953 0.915468 0.945814 0.878827 0.840358 0.925688 0.944909 0.842887 0.971688 0.847629 0.896704 0.855465 0.852748 0.922676 0.901545 0.959289 0.946469 0.904055 0.974180 0.885202 0.858531 0.855581 0.952413 0.880011 
4.544874 0.877587 0.812181 0.882866 0.811258 0.842746 0.916389 0.931708 0.922565 0.830547 0.855761 0.906816 0.892995 0.920333 0.946022 0.830986 0.846296 0.889526 0.933097 0.838363 0.871124 0.954475 0.949608 0.953354 0.898561 0.940133 0.876592 0.892995 0.828091 0.817595 0.877856 0.888773 0.943217 0.812405 0.873464 0.818043 0.928741 0.826460 0.979115 0.966970 0.960686 0.870291 0.844046 0.982172 0.832779 0.880222 0.820705 0.894644 0.970080 0.914140 0.843284 
4.553973 0.907560 0.954636 0.916307 0.852472 0.910015 0.835741 0.850519 0.906538 0.856810 0.955998 0.915930 0.859938 0.953372 0.911853 0.853700 0.836117 0.850850 0.908223 0.852275 0.905633 0.897568 0.837739 0.903187 0.941364 0.827120 0.842874 0.955209 0.907856 0.936811 0.938980 0.967308 0.821492 0.824306 0.887369 0.827371 0.973850 0.859113 0.859328 0.978805 0.856003 0.818113 0.808999 0.921361 0.983860 0.925456 0.899799 0.896214 0.949223 0.831816 0.909863 
4.563090 0.943319 0.928463 0.807449 0.957036 0.946643 0.849095 0.960092 0.915095 0.983137 0.871379 0.832510 0.969975 0.971865 0.858351 0.870546 0.827027 0.868162 0.880670 0.811472 0.814348 0.915068 0.965136 0.818174 0.898537 0.825181 0.977824 0.895257 0.946437 0.909701 0.811687 0.884819 0.831211 0.856353 0.908500 0.892901 0.818040 0.839481 0.871952 0.885061 0.811831 0.815997 0.858002 0.960612 0.957968 0.965208 0.882113 0.924458 0.830584 0.954322 0.883690 
4.572225 0.836591 0.956498 0.818629 0.845674 0.923262 0.879949 0.816685 0.914268 0.904665 0.843166 0.827131 0.842826 0.899612 0.976081 0.862812 0.977335 0.972435 0.935123 0.849885 0.960189 0.884294 0.912387 0.922662 0.810585 0.889176 0.923361 0.876357 0.970947 0.902183 0.880012 0.939163 0.845737 0.973142 0.954643 0.893476 0.867506 0.808793 0.968466 0.881938 0.909726 0.951382 0.811579 0.952681 0.895097 0.947763 0.827731 0.825823 0.975686 0.978562 0.827767 
4.581379 0.945721 0.859012 0.884082 0.896281 0.904754 0.882801 0.952009 0.806732 0.921261 0.895708 0.852143 0.921288 0.978888 0.827127 0.836504 0.843043 0.908533 0.857006 0.811811 0.962891 0.922739 0.932519 0.891023 0.851247 0.895385 0.865443 0.868247 0.903339 0.906715 0.925757 0.956371 0.838618 0.960159 0.820338 0.849438 0.829142 0.885461 0.890298 0.899872 0.913585 0.971122 0.933881 0.837893 0.865586 0.979551 0.914848 0.861028 0.948211 0.901135 0.876630 
4.590551 0.906615 0.848462 0.844656 0.848874 0.834842 0.977010 0.828403 0.982061 0.848838 0.911111 0.810422 0.916349 0.851766 0.960757 0.960363 0.916994 0.947799 0.955724 0.895064 0.953109 0.817953 0.874969 0.959736 0.838773 0.939426 0.867438 0.823451 0.975801 0.981828 0.912373 0.863471 0.969954 0.956100 0.934412 0.844092 0.897213 0.819000 0.909875 0.973777 0.975121 0.978291 0.879545 0.824418 0.881595 0.903383 0.979401 0.967446 0.878121 0.841092 0.959584 
4.599741 0.822024 0.878984 0.859117 0.806955 0.902254 0.819087 0.953207 0.962966 0.821737 0.870129 0.845096 0.865411 0.952839 0.970182 0.854640 0.820618 0.879315 0.965956 0.824056 0.939669 0.914672 0.828774 0.873890 0.915952 0.861490 0.811405 0.909094 0.912478 0.952499 0.934799 0.913427 0.864292 0.940887 0.882225 0.839393 0.921449 0.971767 0.983119 0.860039 0.928433 0.818048 0.883962 0.925183 0.876800 0.963628 0.977801 0.917420 0.820412 0.877946 0.827485 
4.608950 0.955792 0.827113 0.818592 0.965755 0.947601 0.900802 0.932124 0.907785 0.904347 0.961431 0.982745 0.855302 0.846126 0.975047 0.878844 0.837998 0.956418 0.912959 0.936680 0.848678 0.808351 0.886292 0.916942 0.832887 0.983380 0.812343 0.970938 0.963651 0.924578 0.876884 0.830417 0.838670 0.913737 0.982996 0.846037 0.956401 0.918688 0.899200 0.903819 0.914454 0.836333 0.829486 0.960115 0.838759 0.815834 0.886820 0.976604 0.890177 0.950886 0.952471 
4.618177 0.926389 0.968614 0.867329 0.860823 0.867070 0.868412 0.850342 0.867087 0.821846 0.828317 0.923042 0.808108 0.853242 0.816736 0.809844 0.909017 0.866998 0.923033 0.814749 0.895074 0.861234 0.917010 0.966610 0.863651 0.857064 0.984241 0.943340 0.869459 0.822875 0.971613 0.880092 0.832317 0.930864 0.901383 0.965401 0.901133 0.864125 0.917878 0.927463 0.983775 0.857636 0.812118 0.859999 0.949238 0.828209 0.959119 0.929906 0.906878 0.978880 0.864805 
4.627422 0.852749 0.816920 0.860757 0.955035 0.915153 0.897507 0.920092 0.977164 0.912478 0.877669 0.972976 0.978962 0.817439 0.825895 0.888192 0.951545 0.873696 0.926696 0.807015 0.813547 0.826244 0.844176 0.806290 0.807346 0.833090 0.901767 0.917542 0.906035 0.939510 0.916039 0.821385 0.817976 0.892299 0.843953 0.927466 0.912853 0.983123 0.973924 0.871200 0.919296 0.973951 0.830029 0.859585 0.923009 0.834405 0.824866 0.843416 0.978568 0.882063 0.843810 
4.636687 0.805796 0.967897 0.980100 0.863769 0.936110 0.883255 0.871946 0.962896 0.963791 0.853901 0.881698 0.889839 0.832153 0.935332 0.923093 0.821032 0.983902 0.939027 0.933605 0.977434 0.893758 0.970831 0.927226 0.854304 0.859922 0.972683 0.961455 0.907222 0.867643 0.896826 0.853007 0.874836 0.907795 0.860754 0.840294 0.933802 0.862660 0.846700 0.962645 0.958127 0.969445 0.906909 0.976978 0.868806 0.945334 0.829129 0.908985 0.983508 0.863581 0.945674 
4.645969 0.876843 0.844535 0.870081 0.815419 0.962560 0.894464 0.973643 0.814650 0.918445 0.881118 0.976532 0.947086 0.850331 0.821055 0.950825 0.831135 0.902022 0.866306 0.867746 0.823309 0.928016 0.861905 0.908033 0.837772 0.841824 0.918373 0.929796 0.832549 0.868649 0.983017 0.959143 0.855268 0.915135 0.818657 0.829606 0.818479 0.876530 0.926227 0.810053 0.884544 0.894992 0.916701 0.819972 0.849087 0.964948 0.831332 0.958839 0.841762 0.816860 0.947148 
4.655270 0.811695 0.885949 0.931863 0.823196 0.950894 0.886262 0.918171 0.817455 0.948488 0.816811 0.934859 0.949185 0.810989 0.819190 0.927588 0.836477 0.815890 0.915774 0.916982 0.886182 0.915551 0.842003 0.967796 0.980960 0.966124 0.961366 0.931103 0.811445 0.971096 0.888033 0.886924 0.927204 0.859183 0.885788 0.839392 0.877248 0.910382 0.814495 0.981514 0.954140 0.883776 0.979869 0.836199 0.929225 0.953111 0.831433 0.844320 0.976819 0.832032 0.876675 
4.664590 0.874880 0.922421 0.958634 0.867933 0.808813 0.845061 0.931917 0.973584 0.808652 0.871045 0.913596 0.950801 0.973879 0.900596 0.936504 0.938668 0.910914 0.829602 0.970588 0.816592 0.982900 0.815707 0.860735 0.839133 0.980370 0.869864 0.918219 0.847493 0.868318 0.939982 0.867969 0.905960 0.933911 0.964821 0.813758 0.853099 0.890018 0.828994 0.898414 0.861424 0.933500 0.942960 0.865814 0.872752 0.969936 0.955808 0.946018 0.834743 0.978117 0.862112 
4.673929 0.816758 0.827905 0.819439 0.941903 0.839831 0.807299 0.919751 0.957619 0.981470 0.917355 0.972727 0.816400 0.839902 0.887354 0.962241 0.944942 0.967953 0.884868 0.856637 0.943012 0.941063 0.915031 0.959943 0.951504 0.815685 0.929817 0.871763 0.947705 0.879817 0.972789 0.905519 0.934134 0.812627 0.933241 0.904088 0.816346 0.902739 0.913922 0.949341 0.815104 0.825062 0.927555 0.819797 0.805208 0.950780 0.857889 0.851845 0.956680 0.961096 0.948903 
4.683286 0.859547 0.902244 0.941177 0.961234 0.971977 0.882598 0.866385 0.917930 0.969358 0.851351 0.971039 0.879774 0.903558 0.816369 0.923355 0.815037 0.977590 0.810711 0.844317 0.841350 0.942750 0.886549 0.906936 0.809513 0.822920 0.947925 0.903969 0.834244 0.851119 0.891795 0.856732 0.906641 0.818415 0.817227 0.981389 0.818800 0.809799 0.910940 0.923292 0.967195 0.973774 0.877825 0.907901 0.916830 0.899294 0.909045 0.941517 0.977242 0.923623 0.893297 
4.692662 0.933490 0.885494 0.959128 0.804550 0.955142 0.821448 0.811824 0.882384 0.931238 0.856362 0.940675 0.847676 0.813343 0.840545 0.929540 0.937145 0.809322 0.847408 0.856737 0.956581 0.966268 0.867005 0.875217 0.952676 0.835934 0.932909 0.880418 0.855799 0.982246 0.814067 0.821207 0.839455 0.899685 0.947761 0.942489 0.867800 0.822976 0.833995 0.900480 0.939388 0.864253 0.919282 0.882527 0.871035 0.869471 0.857756 0.820671 0.975204 0.861107 0.945357 
4.702057 0.954047 0.846361 0.921553 0.911502 0.926199 0.910671 0.865748 0.827491 0.813267 0.958443 0.912994 0.884957 0.822363 0.928325 0.860700 0.954986 0.863399 0.866267 0.883984 0.974793 0.810792 0.869867 0.859199 0.838498 0.954521 0.899967 0.879347 0.901361 0.845994 0.903068 0.941119 0.864086 0.829635 0.923661 0.898886 0.971425 0.970138 0.927476 0.831556 0.889585 0.913262 0.860146 0.881393 0.935651 0.933302 0.944041 0.948883 0.975151 0.960034 0.904533 
4.711470 0.838042 0.891862 0.827885 0.918856 0.885377 0.907887 0.918481 0.873585 0.857917 0.887011 0.979081 0.852576 0.864742 0.903385 0.890468 0.841999 0.877132 0.922367 0.901473 0.804187 0.866877 0.975990 0.952890 0.944877 0.811235 0.822856 0.887360 0.969952 0.867708 0.906913 0.951095 0.828011 0.862151 0.947334 0.936892 0.902393 0.866520 0.891353 0.806161 0.857006 0.895444 0.827430 0.813477 0.844724 0.874702 0.873585 0.970497 0.881285 0.955293 0.895399 
4.720903 0.976847 0.888108 0.867210 0.900621 0.973337 0.932612 0.898477 0.825118 0.836693 0.806247 0.808694 0.848848 0.971542 0.946749 0.857368 0.962477 0.909293 0.903514 0.838729 0.890020 0.837014 0.918992 0.819268 0.906069 0.829968 0.877614 0.980643 0.942909 0.835683 0.822733 0.848767 0.930191 0.903336 0.831861 0.914053 0.915455 0.972292 0.867031 0.868710 0.965996 0.809078 0.974927 0.836755 0.924511 0.902595 0.832549 0.910311 0.814106 0.934309 0.849339 
4.730354 0.868364 0.964693 0.871882 0.936441 0.892062 0.832013 0.947754 0.851122 0.912859 0.889482 0.953853 0.922190 0.818860 0.971363 0.943138 0.821208 0.835031 0.852184 0.932869 0.963452 0.927565 0.865417 0.936262 0.821164 0.912019 0.942316 0.826736 0.894545 0.848621 0.854372 0.911412 0.899411 0.814797 0.817771 0.938262 0.824664 0.859381 0.871605 0.939173 0.824503 0.855684 0.882803 0.922100 0.931726 0.855970 0.957898 0.877570 0.897661 0.853345 0.956094 
4.739824 0.883444 0.928118 0.945250 0.908986 0.981924 0.934492 0.838485 0.817604 0.979237 0.818398 0.867321 0.908495 0.897862 0.954356 0.838396 0.956025 0.875651 0.961462 0.815925 0.951624 0.888578 0.838316 0.879088 0.915789 0.901451 0.823826 0.922538 0.932805 0.978103 0.828397 0.953588 0.923815 0.957686 0.810060 0.866393 0.906504 0.947232 0.958079 0.905156 0.973273 0.947250 0.844984 0.905094 0.952312 0.923788 0.877445 0.888060 0.947160 0.906522 0.961587 
4.749313 0.848855 0.810447 0.877480 0.857183 0.912497 0.924430 0.862066 0.830432 0.847633 0.829468 0.836163 0.921976 0.895484 0.839153 0.901812 0.810849 0.959455 0.918066 0.972505 0.871304 0.955510 0.854398 0.926483 0.971603 0.846454 0.828933 0.944933 0.859049 0.830227 0.807493 0.829183 0.931375 0.828620 0.832003 0.843777 0.848623 0.813411 0.863663 0.916522 0.977735 0.841715 0.823818 0.804556 0.940300 0.981823 0.838430 0.901491 0.935659 0.944388 0.835110 
4.758821 0.968265 0.830013 0.853599 0.806542 0.840347 0.856883 0.883780 0.835653 0.814913 0.979411 0.915211 0.955477 0.864602 0.855866 0.911284 0.840266 0.935433 0.893740 0.922484 0.877792 0.949935 0.929606 0.860988 0.911543 0.978144 0.892151 0.855437 0.981580 0.956190 0.858025 0.865655 0.810335 0.855196 0.844791 0.826407 0.815350 0.805971 0.960804 0.945062 0.979723 0.883263 0.929374 0.972557 0.862425 0.911508 0.967801 0.950863 0.954058 0.961723 0.937218 
4.768348 0.916425 0.901123 0.912080 0.860625 0.848000 0.964740 0.814478 0.864292 0.899339 0.961332 0.867879 0.918781 0.957557 0.972547 0.891505 0.906218 0.942380 0.938820 0.906682 0.869208 0.930576 0.950732 0.965106 0.870814 0.862115 0.909841 0.858689 0.969032 0.969085 0.954399 0.874624 0.954800 0.911108 0.979480 0.883939 0.954247 0.841308 0.922278 0.928863 0.825453 0.815487 0.972752 0.972458 0.809357 0.946494 0.853755 0.824266 0.962616 0.930362 0.902872 
4.777895 0.874820 0.965418 0.965623 0.850707 0.803348 0.975971 0.830074 0.935426 0.876408 0.951154 0.826461 0.803018 0.949931 0.977639 0.939004 0.867897 0.924178 0.977237 0.845426 0.822268 0.977996 0.854275 0.916541 0.887933 0.815239 0.959691 0.960163 0.851626 0.950779 0.910440 0.917175 0.876095 0.938013 0.920360 0.856470 0.854436 0.968433 0.969592 0.867924 0.966952 0.898165 0.808165 0.950404 0.813410 0.818887 0.976684 0.863856 0.941011 0.831733 0.812447 
4.787460 0.931935 0.929545 0.860477 0.924024 0.932230 0.916943 0.899230 0.928421 0.949550 0.956935 0.821582 0.931579 0.882953 0.866150 0.818353 0.826585 0.876478 0.940105 0.808034 0.913054 0.817613 0.864268 0.907667 0.811432 0.927396 0.869146 0.850524 0.896412 0.964525 0.893174 0.862386 0.912403 0.952208 0.966068 0.942442 0.848160 0.813831 0.806152 0.847349 0.916033 0.860593 0.941006 0.865606 0.874819 0.945778 0.827629 0.864518 0.912162 0.914035 0.969939 
4.797045 0.865517 0.811194 0.961403 0.828172 0.937372 0.914071 0.838748 0.947296 0.939592 0.933457 0.840085 0.832176 0.819380 0.822840 0.966183 0.872580 0.918182 0.871536 0.978159 0.860203 0.968537 0.818684 0.930060 0.964631 0.911458 0.959727 0.926725 0.911984 0.953066 0.882692 0.807440 0.855815 0.875522 0.944853 0.963312 0.858918 0.934982 0.940350 0.969875 0.824623 0.861112 0.942954 0.955117 0.844713 0.865829 0.809883 0.860434 0.941045 0.904503 0.927019 
4.806648 0.885595 0.841901 0.970506 0.931617 0.829134 0.813041 0.969659 0.954351 0.959156 0.824016 0.849292 0.812489 0.875815 0.840055 0.821431 0.931920 0.967563 0.958764 0.818070 0.868736 0.847277 0.930458 0.915729 0.904915 0.914321 0.855425 0.894011 0.889054 0.941334 0.816305 0.958675 0.974928 0.821404 0.881699 0.899566 0.910291 0.958149 0.827681 0.949857 0.872588 0.882858 0.877339 0.869628 0.957730 0.825853 0.976996 0.872160 0.834706 0.952800 0.927293 
4.816271 0.938360 0.936720 0.821645 0.893961 0.883648 0.835630 0.974782 0.824435 0.817928 0.900005 0.818400 0.969523 0.879815 0.820281 0.842280 0.855365 0.891599 0.933609 0.816600 0.857629 0.926452 0.905175 0.852370 0.828170 0.818463 0.971421 0.937246 0.872658 0.874637 0.979631 0.867006 0.927753 0.931764 0.846068 0.822438 0.980041 0.828294 0.821181 0.828829 0.927004 0.832778 0.972188 0.815851 0.963987 0.923680 0.832555 0.841995 0.923733 0.977224 0.939983 
4.825913 0.900827 0.919257 0.931921 0.943987 0.921832 0.866052 0.935566 0.932304 0.840440 0.827036 0.839085 0.907074 0.886238 0.805879 0.865589 0.915763 0.827036 0.861695 0.846642 0.947401 0.879661 0.922126 0.923606 0.971400 0.936965 0.900381 0.807038 0.841170 0.945565 0.953719 0.840270 0.828364 0.867158 0.835030 0.948363 0.932108 0.878663 0.809872 0.836679 0.939273 0.809649 0.915683 0.915104 0.940841 0.886568 0.887290 0.911298 0.810692 0.870419 0.820949 
4.835575 0.955537 0.880014 0.867433 0.968751 0.897639 0.954753 0.915147 0.890751 0.837236 0.905453 0.948311 0.897790 0.810052 0.978062 0.845086 0.825671 0.904268 0.938786 0.882215 0.965418 0.848615 0.893754 0.882768 0.817483 0.901372 0.957551 0.979265 0.942947 0.951608 0.886554 0.861481 0.931845 0.859744 0.802487 0.943464 0.852856 0.832167 0.853533 0.963556 0.880086 0.945549 0.913944 0.865339 0.838029 0.898449 0.812128 0.814017 0.818409 0.880825 0.818053 
4.845256 0.893186 0.905195 0.963412 0.972231 0.840947 0.864163 0.872884 0.956490 0.867414 0.903012 0.959795 0.843843 0.880216 0.957630 0.921800 0.884260 0.968258 0.889097 0.894728 0.955626 0.838204 0.935653 0.802899 0.961692 0.871583 0.861927 0.906300 0.972846 0.858577 0.932517 0.848119 0.942058 0.948864 0.925916 0.875797 0.967590 0.880064 0.906309 0.854542 0.830596 0.876937 0.974048 0.929497 0.961496 0.863156 0.957906 0.963777 0.886844 0.856733 0.897097 
4.854956 0.858257 0.861909 0.932414 0.915028 0.882554 0.907992 0.942799 0.894801 0.870637 0.891140 0.864554 0.924140 0.905195 0.857046 0.961984 0.968869 0.887943 0.968157 0.851185 0.954743 0.842163 0.901232 0.934765 0.917415 0.955082 0.892111 0.894890 0.834877 0.869551 0.813412 0.950869 0.852539 0.916302 0.969181 0.855647 0.943129 0.944171 0.874565 0.947529 0.977259 0.851853 0.966446 0.889715 0.945952 0.865774 0.817028 0.849974 0.834253 0.871955 0.930437 
4.864675 0.807027 0.883877 0.912364 0.862398 0.835318 0.849352 0.958117 0.852629 0.934573 0.941616 0.968518 0.966764 0.902381 0.823225 0.900814 0.850278 0.923958 0.921367 0.925071 0.939764 0.958839 0.853760 0.852994 0.854446 0.805166 0.895302 0.870270 0.928010 0.901437 0.814392 0.848123 0.825576 0.847037 0.804552 0.851507 0.946389 0.867340 0.836173 0.893254 0.804320 0.944288 0.951839 0.832282 0.958990 0.893619 0.866138 0.832994 0.841382 0.873494 0.838960 
4.874415 0.886516 0.812317 0.862290 0.883231 0.938519 0.939899 0.872476 0.956566 0.836436 0.813483 0.860056 0.957848 0.873384 0.977969 0.951483 0.920464 0.924568 0.972307 0.899880 0.965977 0.808711 0.915825 0.919974 0.861062 0.814881 0.920419 0.967544 0.923989 0.958089 0.905969 0.852061 0.973829 0.923375 0.972654 0.918372 0.844983 0.813492 0.844538 0.947262 0.936953 0.862388 0.922431 0.815620 0.875120 0.890122 0.887380 0.872867 0.882643 0.805755 0.966680 
4.884173 0.812904 0.936785 0.970353 0.812246 0.910767 0.899462 0.819652 0.924421 0.912761 0.817115 0.901616 0.855302 0.950209 0.832398 0.936874 0.900646 0.883510 0.938432 0.972391 0.955550 0.853611 0.824396 0.942180 0.949514 0.909164 0.807804 0.944886 0.858319 0.865841 0.918724 0.829452 0.870149 0.920113 0.951393 0.926184 0.888388 0.811676 0.832443 0.968884 0.966819 0.844629 0.894121 0.940684 0.842555 0.817204 0.844059 0.831971 0.905506 0.939500 0.904580 
4.893951 0.855800 0.956108 0.819944 0.863045 0.963833 0.895181 0.959197 0.830365 0.804983 0.827019 0.862128 0.847452 0.870013 0.841267 0.803951 0.864513 0.851609 0.902025 0.975803 0.927407 0.888498 0.876100 0.920180 0.963451 0.893179 0.900352 0.972439 0.888622 0.901847 0.975260 0.809727 0.883238 0.835936 0.880052 0.917519 0.915909 0.886922 0.867058 0.946648 0.958876 0.955913 0.884101 0.950475 0.851003 0.871989 0.891719 0.976587 0.855418 0.977815 0.893152 
4.903749 0.890386 0.833191 0.907773 0.863906 0.934226 0.889087 0.819719 0.879566 0.934066 0.967869 0.890733 0.861797 0.913111 0.967816 0.878837 0.952084 0.895930 0.900441 0.851636 0.830228 0.810928 0.817495 0.885217 0.887646 0.846217 0.959647 0.808454 0.935659 0.930898 0.831402 0.876185 0.861237 0.885430 0.970405 0.813126 0.816382 0.958491 0.937038 0.899435 0.899702 0.925497 0.978698 0.968688 0.940642 0.899738 0.822691 0.864324 0.966152 0.804797 0.934102 
4.913566 0.965702 0.920448 0.853318 0.866777 0.826611 0.961477 0.896855 0.807173 0.928490 0.839324 0.873103 0.890503 0.852286 0.876189 0.940651 0.858193 0.977232 0.876794 0.803090 0.866110 0.908518 0.967864 0.923846 0.861938 0.815073 0.807075 0.936523 0.921400 0.882613 0.905378 0.936230 0.929406 0.866261 0.868219 0.906668 0.805003 0.869482 0.943667 0.911623 0.820704 0.929068 0.933294 0.849483 0.840125 0.839315 0.818338 0.810331 0.860924 0.933374 0.818178 
4.923403 0.935519 0.967058 0.874548 0.833438 0.894525 0.808383 0.927897 0.855870 0.944102 0.898429 0.850355 0.841639 0.914635 0.861207 0.918940 0.864533 0.952152 0.877323 0.976896 0.968117 0.908756 0.947295 0.953681 0.964879 0.920238 0.850871 0.938596 0.843391 0.856786 0.939931 0.825202 0.928377 0.921884 0.951013 0.893573 0.877439 0.885230 0.856235 0.833670 0.926785 0.945063 0.908124 0.859036 0.967468 0.933464 0.910606 0.835964 0.882304 0.875607 0.930867 
4.933260 0.890470 0.849662 0.936329 0.954719 0.885953 0.966164 0.918695 0.891048 0.946396 0.870951 0.966262 0.945435 0.972469 0.951847 0.817657 0.822504 0.928272 0.888176 0.800921 0.856180 0.931581 0.836892 0.828142 0.935947 0.900127 0.802949 0.963309 0.858670 0.847661 0.955093 0.923204 0.929962 0.809040 0.880297 0.880635 0.976835 0.870284 0.977751 0.877558 0.873334 0.910363 0.901372 0.816243 0.825465 0.893742 0.846007 0.822219 0.964972 0.862378 0.928424 
4.943136 0.858695 0.814436 0.950564 0.909675 0.804887 0.905061 0.886105 0.849351 0.895930 0.914458 0.865230 0.853360 0.929902 0.891600 0.940268 0.883634 0.895236 0.970266 0.864963 0.883767 0.885483 0.846008 0.880940 0.927056 0.851164 0.952342 0.882158 0.948208 0.945327 0.937023 0.911035 0.834049 0.830449 0.881251 0.963642 0.817895 0.940046 0.918841 0.916076 0.899264 0.840122 0.898997 0.896925 0.916503 0.819949 0.877081 0.817993 0.896934 0.977663 0.814214 
4.953032 0.941743 0.869280 0.822470 0.851155 0.894427 0.921876 0.862177 0.867866 0.908498 0.942837 0.801260 0.806789 0.920169 0.874933 0.862577 0.895431 0.962535 0.842319 0.909956 0.903654 0.873511 0.805847 0.937263 0.816825 0.902178 0.828132 0.885724 0.882498 0.876782 0.844239 0.939352 0.871635 0.975317 0.853084 0.927361 0.948863 0.811785 0.898365 0.864035 0.896809 0.878213 0.936810 0.889662 0.912703 0.902462 0.969548 0.907751 0.874906 0.935165 0.856968 
4.962948 0.814991 0.966147 0.911010 0.872297 0.922563 0.827940 0.866822 0.880606 0.949741 0.969435 0.896150 0.945386 0.962281 0.901891 0.948168 0.955153 0.855517 0.912387 0.820635 0.867471 0.930384 0.847323 0.883335 0.824910 0.929495 0.900292 0.930864 0.933743 0.943439 0.911214 0.840836 0.852283 0.970039 0.861161 0.889094 0.879655 0.809863 0.856620 0.825478 0.929175 0.860068 0.893564 0.909552 0.925665 0.879673 0.817933 0.817489 0.849563 0.856460 0.807171 
4.972884 0.903364 0.870212 0.964781 0.900983 0.872522 0.940310 0.855409 0.823252 0.926582 0.848309 0.854138 0.897677 0.964470 0.828699 0.918709 0.844915 0.912445 0.871794 0.949267 0.876201 0.842907 0.810644 0.890196 0.927897 0.861709 0.931620 0.803766 0.945268 0.874904 0.925951 0.866187 0.962337 0.871030 0.863974 0.884278 0.829117 0.892408 0.849269 0.881710 0.942265 0.859994 0.876050 0.944593 0.916603 0.820133 0.962621 0.864499 0.902937 0.954944 0.957192 
4.982840 0.851364 0.821373 0.957916 0.861901 0.915816 0.854412 0.923261 0.835560 0.894220 0.811245 0.966409 0.881214 0.840482 0.886295 0.802602 0.905466 0.811778 0.848077 0.949077 0.939829 0.832806 0.887006 0.893989 0.821408 0.920036 0.825655 0.839522 0.911623 0.955740 0.963646 0.846167 0.828098 0.844026 0.865321 0.925028 0.817970 0.849712 0.859084 0.837053 0.913444 0.901398 0.864592 0.847376 0.846212 0.818548 0.895286 0.898857 0.901540 0.908469 0.944813 
4.992816 0.976003 0.868665 0.919798 0.872075 0.894343 0.877582 0.906875 0.813135 0.930785 0.842996 0.886606 0.810328 0.826138 0.937429 0.927526 0.942065 0.860049 0.810133 0.905356 0.840704 0.913208 0.942234 0.808738 0.971935 0.960424 0.849977 0.828358 0.839816 0.975195 0.953479 0.857189 0.886757 0.919718 0.858681 0.881357 0.975346 0.827985 0.885665 0.920624 0.918342 0.952244 0.829708 0.809156 0.813836 0.799377 0.903669 0.866364 0.874367 0.945503 0.946933 
5.002811 0.907288 0.911693 0.936371 0.862621 0.815751 0.868055 0.916177 0.846006 0.935136 0.856636 0.817287 0.832934 0.804429 0.951671 0.829853 0.849816 0.826265 0.966102 0.850482 0.900761 0.849052 0.875524 0.944425 0.961528 0.833094 0.848732 0.911124 0.896801 0.949060 0.846157 0.857284 0.876811 0.895886 0.804678 0.800344 0.850357 0.912332 0.971385 0.941521 0.849052 0.967984 0.931238 0.843235 0.902235 0.948057 0.956564 0.863313 0.927837 0.964787 0.911870 
5.012827 0.884741 0.908260 0.836603 0.975594 0.851660 0.957207 0.858967 0.904274 0.947334 0.893318 0.817780 0.962054 0.933439 0.840065 0.921160 0.942744 0.917067 0.820728 0.900900 0.939503 0.927899 0.912930 0.863913 0.816457 0.959773 0.843963 0.954960 0.931539 0.873998 0.887831 0.814336 0.851527 0.901370 0.829740 0.912078 0.915336 0.911394 0.800903 0.838760 0.821101 0.814220 0.920450 0.889376 0.919278 0.921427 0.963963 0.886277 0.800290 0.880781 0.857564 
5.022863 0.969885 0.807443 0.804736 0.967790 0.917806 0.827549 0.822898 0.833842 0.962926 0.877959 0.923975 0.887652 0.847859 0.901411 0.802677 0.921676 0.819879 0.908761 0.972566 0.958932 0.801168 0.911655 0.823643 0.895464 0.808331 0.955869 0.859132 0.800040 0.828765 0.971732 0.934406 0.867343 0.873592 0.886063 0.845906 0.908202 0.850451 0.803484 0.840092 0.901464 0.812414 0.854791 0.841441 0.933331 0.897097 0.964737 0.971723 0.917132 0.897124 0.847131 
5.032918 0.826592 0.893713 0.826131 0.816590 0.903147 0.928768 0.914382 0.892692 0.898647 0.974474 0.966096 0.950263 0.819075 0.940297 0.823522 0.899792 0.890003 0.869289 0.800909 0.914577 0.971714 0.936409 0.898168 0.833896 0.973338 0.808550 0.933534 0.842132 0.848717 0.929097 0.963886 0.971483 0.939471 0.851264 0.966690 0.870745 0.822705 0.860849 0.898159 0.869280 0.874650 0.831855 0.960469 0.851495 0.821995 0.931803 0.936276 0.843224 0.869138 0.918367 
5.042994 0.819239 0.854127 0.832548 0.935413 0.851031 0.942387 0.926256 0.950790 0.799523 0.940622 0.913754 0.888377 0.849212 0.812043 0.810854 0.916327 0.810774 0.799780 0.912725 0.941731 0.834447 0.947001 0.938537 0.960604 0.879096 0.896691 0.928262 0.882042 0.869566 0.945076 0.963044 0.826160 0.876629 0.868803 0.829602 0.839709 0.876248 0.954073 0.939309 0.811892 0.956620 0.961145 0.812362 0.922192 0.862974 0.859433 0.825352 0.942609 0.805193 0.836718 
5.053090 0.837117 0.814034 0.910962 0.876319 0.848322 0.802999 0.913791 0.893290 0.828947 0.936422 0.956063 0.827607 0.971951 0.969485 0.900077 0.961608 0.974560 0.877827 0.818266 0.881500 0.807523 0.961865 0.801127 0.917748 0.883718 0.836319 0.821921 0.854949 0.855011 0.975287 0.959549 0.849661 0.931215 0.947041 0.918609 0.808250 0.859961 0.862968 0.952089 0.896830 0.883088 0.874643 0.875166 0.924481 0.896528 0.821610 0.891267 0.870668 0.892359 0.878209 
5.063207 0.812779 0.952854 0.875761 0.819449 0.972553 0.804193 0.816548 0.957448 0.942778 0.971648 0.932481 0.956668 0.912640 0.847707 0.963489 0.936126 0.843520 0.958788 0.952012 0.810801 0.939603 0.917110 0.955089 0.941102 0.824859 0.929501 0.807519 0.841551 0.822890 0.805657 0.881020 0.800619 0.813213 0.892116 0.811812 0.915327 0.825001 0.872603 0.894245 0.899833 0.953723 0.812397 0.950841 0.909873 0.929173 0.950477 0.938104 0.848292 0.848798 0.906644 
5.073343 0.964455 0.951118 0.940450 0.814751 0.928222 0.925189 0.970086 0.866751 0.894773 0.953034 0.800306 0.858531 0.857937 0.802683 0.931308 0.873979 0.948804 0.967266 0.870848 0.829587 0.816365 0.915887 0.954701 0.883041 0.970299 0.824958 0.805680 0.902142 0.856731 0.950604 0.889266 0.799153 0.839164 0.866299 0.909529 0.845141 0.946773 0.927663 0.919452 0.866698 0.824071 0.807542 0.835910 0.960944 0.860686 0.942339 0.845974 0.956297 0.931281 0.935467 
5.083500 0.941120 0.975112 0.927839 0.923344 0.881293 0.830226 0.973285 0.880176 0.901543 0.905922 0.834605 0.860254 0.940207 0.820952 0.890505 0.848339 0.917218 0.873278 0.893067 0.900257 0.836760 0.868047 0.913627 0.857408 0.928477 0.814365 0.833426 0.935889 0.824179 0.937281 0.895257 0.921943 0.887650 0.885930 0.826999 0.859022 0.846672 0.883829 0.838852 0.882056 0.799949 0.879387 0.876940 0.934408 0.911916 0.816555 0.951351 0.830128 0.953505 0.920196 
5.093677 0.973708 0.934033 0.965633 0.939528 0.923405 0.917244 0.944971 0.937507 0.943854 0.802747 0.950679 0.906891 0.847537 0.943234 0.801169 0.959295 0.949323 0.917475 0.812427 0.919983 0.809546 0.800451 0.914532 0.949208 0.803988 0.817683 0.887550 0.934174 0.838921 0.928076 0.972786 0.942143 0.961316 0.909630 0.805894 0.815644 0.868545 0.908486 0.971058 0.867614 0.866382 0.949359 0.835491 0.803713 0.926498 0.974674 0.854664 0.956565 0.814625 0.895022 
5.103875 0.849199 0.814858 0.920505 0.872702 0.884409 0.858212 0.828222 0.832831 0.853187 0.905315 0.870105 0.887467 0.907123 0.855341 0.916118 0.798773 0.918874 0.890976 0.867597 0.886385 0.836562 0.964347 0.903596 0.899315 0.900698 0.836393 0.961582 0.833106 0.861527 0.852425 0.893590 0.884595 0.911182 0.862936 0.924484 0.933630 0.933542 0.886802 0.907947 0.888114 0.881777 0.946596 0.809780 0.825014 0.956034 0.804782 0.902993 0.916118 0.854791 0.914328 
5.114093 0.846023 0.869539 0.917137 0.906965 0.940307 0.840308 0.961714 0.853448 0.912547 0.959835 0.880712 0.869778 0.835390 0.857887 0.908888 0.832307 0.936568 0.883919 0.908117 0.965648 0.880862 0.817590 0.848495 0.958781 0.861945 0.899549 0.923977 0.844242 0.817519 0.950541 0.872817 0.948609 0.906017 0.819964 0.923082 0.821488 0.856717 0.908427 0.840653 0.807037 0.912405 0.809101 0.943240 0.943975 0.934681 0.845341 0.875874 0.894711 0.925200 0.899531 
5.124331 0.964193 0.889949 0.807156 0.885909 0.859546 0.949887 0.938698 0.814783 0.958878 0.932400 0.821950 0.895415 0.957089 0.960605 0.873445 0.834343 0.893342 0.903272 0.826220 0.830268 0.932506 0.902280 0.963803 0.830188 0.852592 0.808148 0.844008 0.859378 0.943331 0.959596 0.892350 0.889134 0.945245 0.808432 0.858448 0.814677 0.926889 0.959728 0.852681 0.813915 0.929175 0.940514 0.881489 0.963981 0.902413 0.859998 0.893661 0.899552 0.843822 0.887158 
5.134590 0.946823 0.963784 0.904806 0.836059 0.825741 0.921271 0.816202 0.817557 0.923751 0.929570 0.906365 0.847086 0.813067 0.858609 0.834492 0.911272 0.798932 0.805494 0.911360 0.853127 0.913158 0.905931 0.879644 0.922865 0.857059 0.933582 0.965927 0.904408 0.859415 0.825467 0.963961 0.910182 0.798170 0.928117 0.892159 0.885144 0.831950 0.894019 0.797594 0.879733 0.921723 0.914744 0.954573 0.818231 0.862285 0.921944 0.866802 0.924123 0.955149 0.932528 
5.144869 0.854015 0.802461 0.837527 0.928052 0.857752 0.847533 0.896546 0.797059 0.947090 0.885043 0.848560 0.820366 0.842964 0.888257 0.951234 0.888355 0.893553 0.875240 0.810253 0.950437 0.926732 0.941308 0.961276 0.829504 0.816098 0.876569 0.955502 0.839723 0.821623 0.889922 0.964428 0.932993 0.962932 0.820029 0.886079 0.904568 0.919206 0.815008 0.823669 0.884237 0.910430 0.952890 0.828583 0.802178 0.885884 0.887921 0.920313 0.910554 0.858894 0.915017 
5.155170 0.877390 0.815125 0.823181 0.877708 0.897965 0.834248 0.864685 0.823934 0.879408 0.855381 0.834372 0.969640 0.857408 0.937848 0.848086 0.915822 0.881188 0.812443 0.918106 0.838542 0.824031 0.890661 0.820216 0.811557 0.921461 0.867456 0.803253 0.884747 0.822146 0.911882 0.937884 0.850954 0.913794 0.931324 0.931501 0.801916 0.827068 0.885977 0.904622 0.875017 0.826245 0.967029 0.830822 0.800942 0.962876 0.870520 0.910005 0.839427 0.897938 0.804298 
5.165490 0.858445 0.879025 0.857215 0.804168 0.938630 0.882335 0.956023 0.942613 0.847691 0.840946 0.824270 0.968344 0.948455 0.913182 0.849266 0.899905 0.917192 0.970530 0.815976 0.827757 0.808815 0.860286 0.867341 0.860357 0.864969 0.878865 0.913943 0.936931 0.926424 0.836706 0.967618 0.816144 0.911669 0.917050 0.801221 0.881158 0.829023 0.965981 0.942126 0.876723 0.971097 0.933903 0.897462 0.961183 0.958466 0.936709 0.914342 0.811904 0.880379 0.915900 
5.175831 0.891968 0.883889 0.947243 0.811056 0.890897 0.894623 0.907623 0.847437 0.934738 0.846800 0.870004 0.807154 0.942756 0.942296 0.905331 0.936340 0.837756 0.816888 0.965553 0.943252 0.905579 0.848658 0.834915 0.881667 0.819295 0.825233 0.846313 0.964986 0.953420 0.935172 0.866163 0.956402 0.863579 0.822614 0.935296 0.903986 0.807136 0.881959 0.914402 0.919482 0.874827 0.957703 0.891650 0.814180 0.799950 0.807596 0.951101 0.805614 0.962898 0.951747 
5.186194 0.817508 0.825595 0.916232 0.958612 0.856836 0.827444 0.934900 0.800777 0.946730 0.899899 0.892272 0.803626 0.961452 0.968814 0.819862 0.889653 0.859119 0.804944 0.871479 0.857650 0.863826 0.826975 0.937661 0.870462 0.967327 0.841273 0.823940 0.829187 0.833425 0.871320 0.810801 0.877859 0.890520 0.957011 0.903243 0.877770 0.871612 0.928415 0.905092 0.832337 0.919381 0.942784 0.844556 0.906747 0.906534 0.811500 0.836540 0.919762 0.901836 0.824126 
5.196576 0.869620 0.836376 0.880845 0.814730 0.870080 0.802585 0.829830 0.887639 0.958114 0.889231 0.923624 0.877572 0.952020 0.799683 0.839632 0.854236 0.821568 0.929454 0.841666 0.836704 0.860473 0.882888 0.830052 0.830361 0.827787 0.884958 0.879315 0.816261 0.846151 0.809042 0.818242 0.884242 0.885339 0.888886 0.925004 0.967332 0.839004 0.852494 0.964245 0.896830 0.869726 0.848814 0.891584 0.857757 0.796923 0.801868 0.800426 0.948048 0.840428 0.874131 
5.206980 0.945907 0.893532 0.965514 0.872244 0.908213 0.843713 0.887421 0.876127 0.938159 0.905073 0.930244 0.852858 0.866814 0.804869 0.907744 0.854936 0.920471 0.949719 0.961809 0.924336 0.815120 0.955706 0.808885 0.898608 0.943333 0.956396 0.872218 0.907514 0.876189 0.930907 0.874331 0.860676 0.897795 0.933614 0.906559 0.840759 0.892055 0.947092 0.881725 0.931854 0.851381 0.862834 0.862781 0.863400 0.902942 0.930191 0.804162 0.859225 0.961163 0.865876 
5.217404 0.906019 0.890164 0.845104 0.876768 0.812034 0.914658 0.809160 0.911448 0.901712 0.888502 0.804226 0.863735 0.928514 0.813369 0.896893 0.895479 0.809160 0.936357 0.954351 0.919256 0.906257 0.875946 0.844105 0.812264 0.835006 0.854645 0.831027 0.818727 0.818232 0.934084 0.918106 0.937365 0.830107 0.804155 0.914923 0.892702 0.883816 0.886362 0.825686 0.930105 0.898768 0.942122 0.866918 0.868289 0.860330 0.832742 0.899148 0.906655 0.905241 0.812122 
5.227849 0.889185 0.810982 0.965540 0.879938 0.928233 0.817984 0.924918 0.893570 0.940637 0.960006 0.818231 0.966318 0.825922 0.874253 0.801417 0.910888 0.819725 0.860621 0.843568 0.901235 0.823208 0.871690 0.808047 0.923654 0.841606 0.923689 0.836982 0.968643 0.959971 0.912621 0.952465 0.867720 0.806076 0.955480 0.885861 0.827134 0.939779 0.850172 0.897106 0.916210 0.819982 0.803282 0.972454 0.929347 0.834851 0.851852 0.842445 0.830546 0.827876 0.891006 
5.238316 0.902719 0.914607 0.861734 0.937340 0.824311 0.851030 0.836694 0.930614 0.903505 0.857942 0.835333 0.926106 0.835810 0.897592 0.848105 0.918045 0.893827 0.881594 0.959728 0.946444 0.955088 0.924214 0.960621 0.917524 0.884962 0.861973 0.832133 0.949581 0.964475 0.925001 0.898353 0.843341 0.841087 0.905830 0.821721 0.916710 0.831815 0.825115 0.947036 0.880003 0.850624 0.825363 0.953320 0.852011 0.857739 0.895153 0.871801 0.796098 0.891317 0.818115 
5.248803 0.851163 0.938630 0.802976 0.885777 0.929493 0.935025 0.959158 0.824282 0.902435 0.814270 0.968623 0.863526 0.922247 0.963427 0.946442 0.949844 0.935794 0.846330 0.810488 0.797436 0.859373 0.911740 0.904105 0.946522 0.933655 0.889595 0.848610 0.876189 0.897636 0.910547 0.862890 0.888853 0.871135 0.883117 0.850289 0.923679 0.952778 0.918253 0.934795 0.858206 0.863694 0.865205 0.882190 0.925605 0.952619 0.877621 0.953220 0.925835 0.966334 0.938913 
5.259311 0.946785 0.824650 0.937676 0.844370 0.965215 0.954586 0.865901 0.941882 0.891372 0.929150 0.882369 0.874736 0.954321 0.820727 0.796307 0.849423 0.946555 0.885285 0.907425 0.839908 0.940344 0.949568 0.920678 0.872456 0.891752 0.897618 0.950805 0.938436 0.959790 0.904209 0.918213 0.900852 0.835658 0.891628 0.871051 0.844228 0.934354 0.967565 0.835022 0.870274 0.892043 0.933868 0.891284 0.867659 0.886857 0.960621 0.859628 0.959057 0.859902 0.904403 
5.269840 0.899190 0.839071 0.916379 0.843770 0.917616 0.827791 0.897944 0.853664 0.866949 0.822659 0.836050 0.932270 0.954689 0.971480 0.909745 0.835626 0.910973 0.923083 0.924576 0.872169 0.850863 0.929443 0.952604 0.933657 0.842127 0.922244 0.949654 0.854291 0.863486 0.968380 0.859582 0.946853 0.870959 0.958010 0.803951 0.920248 0.875870 0.955201 0.833391 0.831837 0.927800 0.816988 0.865138 0.819665 0.815213 0.886390 0.801654 0.870023 0.881258 0.874210 
5.280390 0.865673 0.926654 0.945791 0.957210 0.907084 0.818576 0.848470 0.936872 0.907048 0.838499 0.919933 0.830966 0.939300 0.920454 0.949456 0.959798 0.813895 0.957625 0.863492 0.896989 0.844770 0.814567 0.842721 0.970828 0.885270 0.812209 0.801629 0.864923 0.863130 0.876863 0.935936 0.796621 0.863068 0.943486 0.971296 0.858635 0.962129 0.797451 0.959674 0.842412 0.922989 0.957784 0.814019 0.873419 0.887566 0.927899 0.970157 0.830878 0.878214 0.945597 
5.290962 0.905464 0.927061 0.924536 0.944491 0.860390 0.917119 0.920731 0.964710 0.840303 0.833133 0.968781 0.794955 0.797118 0.849035 0.946928 0.893836 0.881413 0.956375 0.911742 0.915406 0.806097 0.959854 0.833442 0.822714 0.809082 0.851552 0.810521 0.905906 0.890181 0.852505 0.807113 0.918161 0.906030 0.811201 0.954556 0.905791 0.882155 0.872477 0.948853 0.834802 0.807669 0.832559 0.858121 0.839543 0.906612 0.945330 0.923485 0.917305 0.869890 0.916598 
5.301554 0.950129 0.860246 0.929472 0.905214 0.888874 0.881803 0.876612 0.888927 0.960493 0.866628 0.857633 0.869135 0.851065 0.913380 0.945080 0.940366 0.955417 0.827036 0.928881 0.834469 0.916240 0.872066 0.902151 0.811102 0.817635 0.947631 0.812232 0.821422 0.841602 0.810573 0.938229 0.798082 0.914624 0.879067 0.960996 0.937991 0.925182 0.837215 0.870151 0.800801 0.851877 0.881123 0.944983 0.865534 0.866443 0.804420 0.899847 0.827125 0.812400 0.874308 
5.312168 0.864126 0.851241 0.921176 0.852326 0.824357 0.895776 0.811083 0.949966 0.860534 0.881319 0.862361 0.874170 0.965305 0.880534 0.899677 0.924468 0.906517 0.824031 0.968262 0.970345 0.813678 0.812328 0.851497 0.821480 0.868222 0.894831 0.862776 0.904566 0.860773 0.885758 0.849114 0.915802 0.838426 0.858151 0.875626 0.856430 0.813431 0.915546 0.903039 0.960098 0.930629 0.843642 0.856068 0.887241 0.887012 0.854427 0.859590 0.904884 0.846342 0.947945 
5.322803 0.868631 0.861758 0.883765 0.830415 0.876282 0.841295 0.859887 0.866946 0.831191 0.889668 0.842477 0.827962 0.801808 0.856340 0.833124 0.799902 0.940573 0.945118 0.962113 0.872090 0.855113 0.891433 0.800722 0.806996 0.842239 0.933055 0.921213 0.825826 0.862040 0.931449 0.864308 0.818211 0.857866 0.848954 0.811426 0.812387 0.817523 0.866523 0.946009 0.883800 0.831209 0.963224 0.901324 0.941394 0.877455 0.957436 0.810111 0.868058 0.857381 0.851478 
5.333459 0.891061 0.968228 0.822575 0.936451 0.940588 0.894775 0.968422 0.849297 0.963605 0.816126 0.908529 0.886941 0.807621 0.953557 0.922194 0.938930 0.895640 0.880880 0.853046 0.797061 0.900068 0.808230 0.822407 0.860713 0.800369 0.848035 0.823016 0.808927 0.915551 0.898286 0.952825 0.882548 0.839275 0.941832 0.896248 0.909323 0.892614 0.838534 0.941885 0.822204 0.899239 0.824754 0.857687 0.840828 0.811044 0.967778 0.842336 0.827842 0.893099 0.931898 
5.344137 0.889895 0.859201 0.959223 0.876030 0.941997 0.956515 0.834425 0.807681 0.846579 0.815734 0.809692 0.961816 0.869759 0.838253 0.902870 0.869476 0.926799 0.965503 0.820224 0.808749 0.815426 0.923862 0.908374 0.916921 0.909873 0.873834 0.922089 0.937966 0.922733 0.880528 0.806826 0.839646 0.912122 0.944228 0.921789 0.820912 0.864149 0.919531 0.799814 0.917820 0.799884 0.898654 0.930627 0.876682 0.807620 0.875086 0.854367 0.845388 0.943417 0.851686 
5.354836 0.895767 0.812027 0.943245 0.880449 0.835916 0.969974 0.797882 0.816207 0.962760 0.887354 0.864691 0.834452 0.854329 0.852909 0.890053 0.899815 0.854294 0.838253 0.820114 0.810272 0.882901 0.884109 0.931843 0.841428 0.871640 0.798658 0.911014 0.901243 0.911164 0.884021 0.884312 0.845784 0.820793 0.900617 0.801427 0.916243 0.840828 0.960512 0.900643 0.809778 0.938933 0.851975 0.885097 0.816851 0.932831 0.912689 0.802706 0.911719 0.959612 0.826260 
5.365556 0.943841 0.879286 0.855825 0.895491 0.848595 0.860771 0.918352 0.823671 0.820409 0.956757 0.878871 0.799275 0.890236 0.822807 0.966623 0.879004 0.907199 0.914340 0.822401 0.795273 0.967963 0.811671 0.817438 0.877637 0.879877 0.801462 0.951370 0.924162 0.841983 0.899758 0.795775 0.909403 0.949113 0.834683 0.926516 0.949624 0.969232 0.816177 0.937599 0.867727 0.912189 0.842239 0.870848 0.819606 0.874534 0.884108 0.868415 0.826907 0.931921 0.969224 
5.376298 0.927793 0.906991 0.894148 0.952889 0.847491 0.816966 0.805048 0.934255 0.909186 0.952360 0.822325 0.846724 0.865341 0.864213 0.859814 0.887590 0.957737 0.867510 0.839435 0.890798 0.856764 0.909388 0.910499 0.891415 0.817768 0.943757 0.801364 0.850048 0.802087 0.879427 0.966428 0.890049 0.867210 0.947821 0.864336 0.830170 0.957570 0.839593 0.952008 0.838730 0.883526 0.830329 0.830003 0.825093 0.937402 0.897594 0.802598 0.916652 0.892667 0.963237 
5.387061 0.942439 0.821668 0.876193 0.900966 0.832313 0.799010 0.848353 0.797608 0.929502 0.915622 0.821253 0.847859 0.823985 0.901512 0.877409 0.859977 0.931538 0.820971 0.828903 0.822232 0.879321 0.825387 0.943620 0.839364 0.897538 0.928568 0.952442 0.943699 0.967873 0.923624 0.822522 0.880396 0.867944 0.849842 0.847190 0.888531 0.899670 0.890320 0.819191 0.943003 0.949357 0.865494 0.892682 0.960047 0.886072 0.919896 0.941161 0.817393 0.865767 0.933441 
5.397846 0.932319 0.887339 0.820508 0.944267 0.801132 0.843073 0.912442 0.891374 0.915966 0.966673 0.913314 0.891621 0.805696 0.826851 0.922151 0.810410 0.912935 0.905631 0.894176 0.826067 0.809282 0.928204 0.796304 0.961492 0.874202 0.827653 0.958312 0.850747 0.899718 0.874501 0.885876 0.942681 0.813097 0.934725 0.893225 0.852342 0.796691 0.944417 0.914160 0.935350 0.937430 0.851099 0.907877 0.804674 0.968964 0.883445 0.948241 0.840147 0.920231 0.961669 
5.408653 0.926071 0.906276 0.879259 0.933488 0.929788 0.848541 0.802584 0.839195 0.868159 0.915649 0.891028 0.908118 0.829972 0.919323 0.951256 0.937117 0.899467 0.941830 0.966223 0.815727 0.894807 0.802293 0.848691 0.949952 0.803553 0.816080 0.836129 0.810398 0.860451 0.873920 0.886333 0.869296 0.812397 0.858469 0.925463 0.923137 0.861984 0.924414 0.815877 0.954568 0.917755 0.943522 0.907994 0.816775 0.906664 0.948314 0.954533 0.804654 0.870502 0.907933 
5.419481 0.940504 0.956542 0.866285 0.897868 0.956630 0.949989 0.817933 0.968722 0.897912 0.952764 0.829285 0.812367 0.905689 0.902104 0.913007 0.876554 0.938152 0.796020 0.842954 0.799772 0.890470 0.860313 0.882887 0.813150 0.903152 0.804387 0.897665 0.935263 0.831998 0.876360 0.852519 0.847147 0.853743 0.817078 0.887502 0.905733 0.793281 0.823614 0.847481 0.835653 0.840779 0.872186 0.929609 0.821967 0.870037 0.918935 0.820945 0.798504 0.914743 0.886101 
5.430331 0.806876 0.903930 0.798749 0.874942 0.886874 0.902759 0.798943 0.958585 0.827261 0.896965 0.808655 0.804226 0.914003 0.883704 0.895970 0.811068 0.889506 0.854478 0.963164 0.913765 0.880243 0.949947 0.933886 0.885826 0.832729 0.898435 0.801162 0.885482 0.819310 0.928418 0.837334 0.885165 0.958197 0.822929 0.842609 0.810839 0.931253 0.856328 0.879864 0.881335 0.877126 0.822488 0.952175 0.864164 0.949656 0.890017 0.876237 0.957370 0.800351 0.900918 
5.441202 0.830431 0.834014 0.821548 0.898394 0.895075 0.923361 0.965293 0.927068 0.805895 0.900340 0.829885 0.836092 0.867159 0.835475 0.918062 0.827851 0.893808 0.883833 0.899495 0.839014 0.833803 0.854561 0.931645 0.966331 0.899891 0.917014 0.818000 0.856384 0.912612 0.882169 0.817340 0.842862 0.919761 0.880303 0.873630 0.946444 0.953091 0.890788 0.858294 0.963506 0.855327 0.954508 0.876201 0.818529 0.899125 0.851982 0.888534 0.900789 0.820809 0.832711 
5.452095 0.962456 0.871966 0.875548 0.842067 0.874598 0.957721 0.814632 0.842207 0.881859 0.910368 0.886031 0.909364 0.887862 0.887765 0.844822 0.912823 0.856959 0.900827 0.871174 0.864793 0.880979 0.820802 0.904488 0.845341 0.814244 0.814685 0.943533 0.820326 0.833291 0.893785 0.946437 0.937873 0.856924 0.827641 0.947713 0.922452 0.921555 0.808462 0.901989 0.884403 0.828002 0.870655 0.869396 0.843783 0.797909 0.837375 0.948937 0.932372 0.960414 0.798806 
5.463010 0.955106 0.892944 0.905238 0.913078 0.947503 0.882288 0.817398 0.835024 0.809293 0.884734 0.916686 0.886107 0.962014 0.944239 0.932535 0.956717 0.890744 0.862268 0.932799 0.825573 0.851726 0.881452 0.839283 0.834197 0.924509 0.857446 0.792371 0.848268 0.880695 0.956004 0.859320 0.820935 0.958635 0.952563 0.793242 0.897793 0.822009 0.808800 0.879780 0.962859 0.824367 0.795574 0.932007 0.917337 0.870540 0.837470 0.801664 0.939689 0.813605 0.891624 
5.473947 0.886596 0.838964 0.861346 0.852108 0.954912 0.797059 0.920406 0.926583 0.954560 0.844058 0.880631 0.891567 0.912321 0.925668 0.894796 0.918137 0.813247 0.961062 0.912136 0.847753 0.962223 0.821482 0.918348 0.822089 0.918339 0.852302 0.799039 0.898341 0.793320 0.798009 0.839984 0.801520 0.940862 0.935407 0.961625 0.876795 0.897989 0.908160 0.917028 0.906383 0.967528 0.965610 0.939806 0.855944 0.843688 0.798590 0.834565 0.869853 0.914565 0.949484 
5.484906 0.898730 0.922366 0.933950 0.921934 0.798631 0.851126 0.881569 0.868639 0.820190 0.824799 0.922805 0.937319 0.804322 0.884147 0.895247 0.887304 0.797065 0.948534 0.847951 0.905723 0.940213 0.913543 0.927186 0.892204 0.937600 0.917105 0.806152 0.939931 0.857952 0.864364 0.942816 0.815159 0.829426 0.817578 0.937759 0.959687 0.807849 0.929288 0.832619 0.961561 0.856747 0.863317 0.902653 0.847370 0.819214 0.910095 0.917616 0.830939 0.884366 0.838486 
5.495887 0.840022 0.798346 0.821695 0.952720 0.912091 0.966879 0.832072 0.803649 0.859519 0.960925 0.800396 0.880256 0.936363 0.916268 0.841069 0.882832 0.834069 0.858604 0.808266 0.855984 0.863292 0.944137 0.909004 0.896991 0.815926 0.938605 0.908424 0.811230 0.865921 0.852044 0.852765 0.872526 0.929160 0.895716 0.797300 0.838035 0.853680 0.833374 0.847893 0.898653 0.854023 0.931456 0.888426 0.904352 0.854884 0.832952 0.950829 0.954268 0.896296 0.833664 
5.506890 0.805060 0.958003 0.867460 0.898778 0.904985 0.926790 0.854403 0.800787 0.948191 0.926254 0.809993 0.901618 0.913953 0.926825 0.859248 0.913391 0.886469 0.804885 0.936409 0.849910 0.926878 0.872814 0.812833 0.938941 0.797306 0.913057 0.880771 0.922060 0.948753 0.792171 0.908696 0.959911 0.831086 0.817651 0.955805 0.807206 0.940735 0.816666 0.890478 0.884886 0.901635 0.949334 0.857920 0.872999 0.879329 0.809140 0.844538 0.878388 0.903491 0.960016 
5.517915 0.919226 0.807772 0.876689 0.939496 0.858264 0.881532 0.875599 0.872531 0.793303 0.927207 0.841747 0.943997 0.824781 0.879159 0.950792 0.836376 0.858967 0.956515 0.922100 0.822988 0.830882 0.800326 0.923937 0.822206 0.931102 0.818092 0.833106 0.828895 0.926996 0.938345 0.956620 0.895676 0.922513 0.800906 0.867591 0.864198 0.914866 0.916844 0.797065 0.853649 0.835374 0.832482 0.806919 0.813459 0.960919 0.957332 0.957016 0.953078 0.812835 0.865595 
5.528961 0.945193 0.870516 0.905328 0.794803 0.809190 0.829597 0.865014 0.894043 0.876818 0.877020 0.926543 0.960599 0.914854 0.919214 0.883743 0.796912 0.858810 0.847429 0.852983 0.928442 0.959360 0.886643 0.799048 0.963121 0.846849 0.883172 0.847402 0.863406 0.915057 0.864320 0.906883 0.816423 0.874111 0.844212 0.957523 0.831803 0.928424 0.888840 0.871290 0.822346 0.959289 0.807414 0.806904 0.821915 0.887821 0.838113 0.954482 0.928802 0.939726 0.910618 
5.540030 0.953504 0.911276 0.892305 0.830930 0.840174 0.797883 0.944709 0.879907 0.945798 0.858309 0.799825 0.814508 0.840701 0.935070 0.794000 0.795643 0.833847 0.957116 0.924825 0.801152 0.802259 0.855208 0.825140 0.864566 0.943198 0.896110 0.812909 0.889247 0.852106 0.958416 0.810229 0.880531 0.931722 0.953873 0.889326 0.883887 0.892542 0.823242 0.832055 0.876278 0.956105 0.839409 0.956448 0.939437 0.809297 0.941967 0.852132 0.797620 0.923981 0.853108 
5.551122 0.852433 0.900995 0.957789 0.843622 0.906521 0.856026 0.920998 0.843850 0.930696 0.875686 0.849578 0.867868 0.956093 0.896040 0.907601 0.934860 0.871680 0.952527 0.936002 0.945112 0.940079 0.912125 0.828310 0.838034 0.826430 0.908708 0.867560 0.851133 0.805671 0.932102 0.934492 0.860032 0.812980 0.808684 0.842365 0.816898 0.826008 0.863203 0.826236 0.843507 0.937136 0.801613 0.909736 0.884945 0.848699 0.817706 0.916052 0.919575 0.921042 0.913944 
5.562235 0.861849 0.917884 0.897868 0.910717 0.797409 0.851257 0.817223 0.815089 0.844635 0.896761 0.805402 0.810891 0.801361 0.853734 0.921591 0.910902 0.914863 0.944128 0.932727 0.857080 0.843142 0.818646 0.810856 0.946692 0.891975 0.834148 0.920607 0.859056 0.934739 0.836994 0.886441 0.887513 0.883912 0.859487 0.870878 0.862552 0.895356 0.942441 0.795872 0.798612 0.839866 0.847173 0.806385 0.811233 0.958892 0.926096 0.857379 0.819893 0.828158 0.861788 
5.573371 0.916475 0.853410 0.957553 0.795701 0.900959 0.885241 0.842100 0.870647 0.909564 0.919821 0.838904 0.943766 0.880227 0.892960 0.845770 0.916897 0.931016 0.899097 0.944451 0.950616 0.960319 0.806932 0.845718 0.842302 0.855868 0.818646 0.881483 0.866142 0.843821 0.910855 0.944583 0.927513 0.833477 0.887269 0.947498 0.860803 0.928075 0.884828 0.806458 0.816731 0.867319 0.901231 0.937014 0.852040 0.903304 0.864755 0.927416 0.830404 0.875643 0.907729 
5.584528 0.907367 0.899870 0.821858 0.965616 0.896323 0.818680 0.907586 0.872084 0.893592 0.893952 0.878282 0.792150 0.938664 0.919561 0.881565 0.944854 0.835088 0.827003 0.950472 0.803685 0.860197 0.851611 0.792931 0.844789 0.963343 0.826204 0.952615 0.963597 0.906805 0.903056 0.858098 0.809488 0.887781 0.928068 0.896437 0.943897 0.806319 0.809190 0.821349 0.938111 0.828873 0.903197 0.819865 0.870898 0.861505 0.931615 0.896744 0.905725 0.947426 0.880424 
5.595709 0.869043 0.803705 0.863329 0.816134 0.790302 0.833548 0.886992 0.960344 0.796789 0.853753 0.924199 0.889441 0.958983 0.878601 0.922145 0.964232 0.889134 0.857510 0.900781 0.900992 0.811289 0.795972 0.935039 0.847337 0.811815 0.792523 0.899105 0.857957 0.922145 0.944799 0.865234 0.849057 0.923593 0.811886 0.802827 0.943412 0.890187 0.794673 0.867630 0.872729 0.935592 0.808884 0.934030 0.882753 0.873827 0.947002 0.920881 0.806646 0.891952 0.826877 
5.606911 0.843889 0.896656 0.934670 0.843661 0.879342 0.917260 0.800978 0.928378 0.804953 0.803856 0.911819 0.936680 0.895453 0.924868 0.816379 0.813816 0.902781 0.850269 0.929721 0.851173 0.872348 0.797126 0.858904 0.836667 0.934802 0.944543 0.859053 0.957153 0.911337 0.939664 0.832631 0.902272 0.908423 0.905791 0.812930 0.809174 0.864968 0.867916 0.876744 0.885467 0.855841 0.922508 0.863239 0.876007 0.955468 0.812140 0.933442 0.904413 0.960795 0.842986 
5.618136 0.834346 0.887425 0.828485 0.950840 0.831793 0.841751 0.817474 0.837171 0.829029 0.936767 0.859175 0.827555 0.906113 0.868299 0.859140 0.932670 0.886144 0.845374 0.842602 0.904674 0.909262 0.903323 0.840005 0.876274 0.909745 0.842944 0.958771 0.889785 0.798603 0.841154 0.822265 0.810754 0.812184 0.932328 0.895707 0.863851 0.796532 0.843935 0.841768 0.809306 0.812833 0.921677 0.871054 0.948418 0.953094 0.920387 0.894874 0.940969 0.854183 0.886811 
5.629384 0.835762 0.934731 0.849007 0.964458 0.855094 0.811868 0.836226 0.810421 0.841630 0.891426 0.953783 0.921802 0.960809 0.964695 0.930029 0.919337 0.831946 0.842174 0.841077 0.877576 0.822131 0.816780 0.797526 0.907302 0.825622 0.881172 0.946923 0.825130 0.841016 0.858866 0.877049 0.828402 0.858199 0.827797 0.818359 0.910407 0.801096 0.871471 0.877453 0.912048 0.947915 0.846016 0.821034 0.959414 0.841691 0.953274 0.872830 0.927977 0.823315 0.947485 
5.640654 0.855198 0.961407 0.925390 0.810341 0.797143 0.860644 0.882051 0.878824 0.793942 0.907641 0.831187 0.867458 0.951077 0.866976 0.790048 0.815437 0.886672 0.882051 0.887225 0.922970 0.849963 0.873676 0.789899 0.885261 0.957189 0.920664 0.908763 0.840527 0.814779 0.955032 0.799485 0.905264 0.851778 0.846455 0.802414 0.808438 0.818839 0.942430 0.808579 0.891162 0.944929 0.865213 0.836791 0.803256 0.850936 0.821479 0.894732 0.936256 0.835195 0.921733 
5.651947 0.935772 0.943391 0.953965 0.865113 0.861089 0.799259 0.833593 0.815882 0.894275 0.879843 0.926207 0.938964 0.932651 0.810639 0.820503 0.885989 0.854285 0.906961 0.872118 0.936211 0.960524 0.920622 0.928890 0.902683 0.839827 0.942243 0.850787 0.823370 0.864096 0.931441 0.876160 0.963531 0.855469 0.819766 0.833155 0.924988 0.847621 0.821073 0.949222 0.830726 0.804984 0.794708 0.789097 0.897370 0.869190 0.836758 0.816399 0.907452 0.905313 0.896107 
5.663262 0.909201 0.858570 0.937471 0.857141 0.936121 0.858175 0.933597 0.882203 0.910490 0.843028 0.825838 0.812085 0.825076 0.850523 0.792809 0.957063 0.834157 0.848884 0.864680 0.954424 0.914768 0.912883 0.836156 0.952084 0.905467 0.843265 0.929819 0.888672 0.907904 0.851987 0.803459 0.884376 0.920930 0.881694 0.834981 0.960543 0.856405 0.800084 0.885034 0.857798 0.841398 0.870719 0.959587 0.929731 0.956511 0.939531 0.920728 0.825461 0.918213 0.861112 
5.674600 0.808394 0.815904 0.953191 0.808657 0.942254 0.817526 0.879469 0.933192 0.819252 0.929038 0.944436 0.959230 0.821320 0.882247 0.949502 0.958897 0.811785 0.792505 0.802636 0.958029 0.812118 0.887251 0.817622 0.950965 0.962902 0.831075 0.937004 0.854816 0.792329 0.915340 0.814073 0.849970 0.928819 0.817482 0.936093 0.922491 0.916278 0.810777 0.812294 0.918609 0.873580 0.927820 0.899521 0.881870 0.867322 0.850916 0.942175 0.826596 0.790428 0.915454 
5.685960 0.855348 0.865083 0.942408 0.803565 0.865074 0.817707 0.873381 0.861718 0.803451 0.901042 0.798728 0.929992 0.832226 0.854244 0.960896 0.817917 0.810575 0.901665 0.897774 0.950425 0.838718 0.873950 0.899430 0.881740 0.954570 0.878471 0.835003 0.823376 0.848952 0.841724 0.888504 0.833181 0.829790 0.826004 0.959739 0.951293 0.949531 0.802768 0.811906 0.953360 0.810478 0.930930 0.924481 0.803845 0.914939 0.916946 0.908613 0.958083 0.910681 0.953010
[truncated: 2,907,987 more chars]
