# Supplementary material for: Automatic Analysis of Composite Physical Signals Using Non-Negative Factorization and Information Criterion
Source: PLoS One. 2012 Mar 1;7(3):e32352. doi: 10.1371/journal.pone.0032352 (PMC3291575; doi:10.1371/journal.pone.0032352)
Supplement: Dataset S1 — CodeAndSample.zip. CodeAndSample.zip contains the source code of our proposed method and the simulation data in this article. (ZIP) [file pone.0032352.s001.zip › CodeAndSample/sample/SimulatedData/r4/nor_mat_50_k1.dat]

#715 50 
1.020201 0.986420 0.893670 0.994437 0.928997 0.928063 1.014684 0.925144 0.940653 0.898933 1.060061 0.938639 1.068292 0.893485 1.029511 0.990516 0.910336 0.928394 1.004497 1.036944 0.932422 0.935808 1.020035 0.912739 1.058271 0.988998 0.958594 0.968693 1.044708 1.062134 0.877850 0.968858 0.897328 0.954809 1.038034 0.944875 1.050030 0.907398 1.005985 1.012670 0.929017 0.994884 0.924638 0.999068 1.046411 0.939398 0.906172 0.940478 0.967292 1.049301 0.967000 
1.040811 1.001275 0.892685 0.875269 0.988838 0.957516 1.043594 1.025848 1.001177 0.965480 0.976546 0.914409 1.067195 1.057791 0.931679 1.065969 0.997764 0.941549 1.038781 0.973075 0.961202 1.059717 1.005096 1.040852 0.963107 0.960229 0.986504 0.967649 0.950067 0.993632 0.878264 1.036213 1.007790 1.016211 0.959383 0.948395 1.016153 1.000681 1.000993 0.955853 0.982565 1.013527 0.945351 1.011767 0.943358 0.954239 0.913067 0.989129 1.060738 0.996325 0.942463 
1.061837 0.993487 1.051800 1.046406 0.913414 1.050352 1.066738 1.005305 0.968082 0.966527 1.005947 1.022450 1.041071 1.012692 1.062549 1.015102 0.988395 1.005160 1.019106 0.878057 0.929168 1.046406 0.981144 1.062054 0.903151 0.975274 1.034579 0.945525 1.061908 0.977199 1.014674 0.888573 0.910411 0.984808 1.051353 0.981747 1.043180 0.904181 1.005160 0.975585 1.024218 1.011477 0.940053 0.916096 0.892839 1.034258 1.056417 0.983749 0.899623 1.026152 1.057117 
1.083287 0.924164 1.022658 1.024377 1.003202 1.044202 1.014654 0.909759 0.919608 0.923338 0.980929 0.995557 0.975013 1.058452 0.944620 0.930633 1.047408 0.897510 1.015897 0.917753 1.048758 0.875616 0.956859 0.984008 1.003493 0.992400 0.908719 0.913090 0.977529 0.933955 0.898987 0.923804 0.914625 1.044008 1.025076 0.982464 1.009292 1.040832 1.066582 1.050176 0.957228 1.004853 0.928311 0.912653 0.916937 1.019919 0.922746 0.936383 0.996694 0.987961 0.932420 
1.105171 0.991440 1.021923 0.930465 0.941202 1.012496 1.057512 1.026204 1.007778 0.980519 1.021515 0.994178 0.893808 0.984441 1.005565 1.018933 0.992061 0.898147 0.893584 0.920747 1.038261 0.936833 0.890847 1.045872 0.997643 0.915883 1.027466 0.911592 1.037261 0.880449 0.992731 0.923601 1.020496 0.893691 0.998439 1.003876 0.886517 0.882537 0.954336 0.952851 1.001391 0.966588 0.981752 0.899836 0.946085 0.989663 0.903768 0.990246 0.905108 0.879391 1.041698 
1.127497 1.043085 0.944685 1.065449 0.956677 1.061821 0.873295 1.008477 0.908427 0.876865 1.002239 0.914578 0.913957 0.899773 1.065139 1.005537 0.968154 1.037118 0.940998 1.049363 0.885209 1.052448 0.953135 0.980767 0.986783 1.008671 0.971550 0.960917 1.046374 1.058803 0.952505 0.959170 1.053108 0.932304 1.057542 0.945781 0.907573 0.925018 0.966922 1.049819 0.938456 0.921224 0.907758 1.064712 1.066148 1.051662 0.900500 1.000609 0.975780 0.907602 0.988044 
1.150274 0.875302 1.028101 1.063349 0.975391 0.913488 0.937729 1.061186 0.978668 1.045546 0.973839 1.000747 0.969166 0.894453 0.954659 0.953593 1.048513 0.970339 1.023651 1.062001 0.878386 1.005576 1.061933 1.017203 1.047766 0.931485 0.885823 0.973655 0.983216 0.964540 0.983720 1.034967 1.006410 0.982382 0.897673 1.033813 0.976147 0.947794 0.915786 0.878599 0.949821 0.885135 1.035907 0.920925 1.027966 1.048687 0.937875 1.065879 0.977931 1.060828 1.004267 
1.173511 0.947895 0.905052 0.914006 1.051664 0.901340 0.966937 1.065493 0.906341 0.957799 1.036304 0.880893 0.881746 0.923998 1.033755 1.064572 0.896049 0.920644 0.901932 0.898201 1.016942 0.929143 0.957954 1.002890 0.962121 0.874691 0.939968 1.030102 1.011941 1.061142 0.963352 0.940840 0.948641 0.932147 0.966085 0.928329 0.902203 0.954010 0.947633 0.956781 0.953351 0.941829 0.895439 1.028348 0.945831 1.035035 0.956219 1.050453 0.928436 0.963197 0.979690 
1.197217 0.995605 1.065278 1.025967 1.062208 0.985233 1.008961 0.916092 0.890457 0.949805 1.018239 0.903948 0.982143 0.894485 0.944624 0.941041 0.921903 0.971771 0.978444 1.037124 0.990259 0.942968 0.950115 0.973301 1.038412 1.024747 0.930901 0.948362 0.989358 1.056697 0.954018 0.970473 1.022423 0.962144 0.944915 0.976865 0.925748 1.036069 0.872694 1.039875 1.039323 1.053201 1.042335 0.954425 1.057530 0.932189 0.902989 1.001406 1.030471 1.062770 0.876510 
1.221403 1.023365 0.973654 0.916471 1.011440 0.999293 1.048694 0.950067 1.003833 0.942295 1.019600 1.021632 0.910935 0.978029 1.004994 1.034757 1.001084 0.993554 1.062186 0.970934 1.015438 1.025184 0.991860 1.012156 1.007414 1.025697 0.960142 0.951112 0.932238 0.982442 1.050233 1.036141 0.895168 0.886844 0.987369 1.041019 1.000493 1.010027 0.971699 1.054598 0.910596 1.005536 0.940301 0.875723 0.991415 0.928212 0.991279 1.063406 1.016628 0.981581 1.039025 
1.246077 0.949620 1.024361 0.924887 1.017987 0.967640 1.019186 0.970261 0.965996 0.889939 0.959863 1.028617 0.954949 0.959583 1.039644 0.893392 0.910658 1.023800 0.966325 0.993969 0.886225 0.888411 0.872625 1.046637 0.971422 1.027853 1.061262 0.939231 0.929326 0.883894 1.002742 0.903761 1.023142 0.971248 0.900511 1.054433 1.048340 1.026470 0.886931 0.947927 0.934627 0.889949 1.045409 1.021004 0.891409 1.033869 1.033840 1.008198 0.928088 0.905841 0.915282 
1.271249 1.031056 0.955484 1.052168 1.036315 0.993396 1.005111 1.042211 0.944677 0.883720 1.007944 0.896238 1.022869 0.919737 1.017581 0.909162 0.912739 0.921690 0.928427 1.009461 0.891830 0.979747 0.895117 1.046813 0.938548 0.993792 0.957978 0.879959 0.986242 1.003661 0.988949 0.916431 0.934585 0.984638 0.879418 0.877669 0.903265 1.026987 0.976054 0.953985 0.929897 0.899176 1.030467 1.037668 0.920974 1.035493 0.982714 0.976412 0.934488 0.880675 1.051095 
1.296930 0.960072 0.956904 0.929189 0.876850 0.921915 0.872194 0.987275 0.871595 0.903879 1.005514 0.967095 0.884530 0.997563 1.033702 0.982378 0.886433 0.941738 0.965492 0.959821 1.041652 0.936801 0.951968 0.958430 1.023684 1.060644 0.929614 0.971211 0.875170 1.061562 0.971781 0.985121 0.916467 0.997602 0.971404 0.874783 0.900170 0.908526 1.008653 1.006151 0.973886 0.910603 0.994028 1.024322 0.962574 1.047835 0.874155 0.926513 0.893108 0.917201 0.956672 
1.323130 0.948377 0.936609 0.873387 1.025934 0.884440 0.954468 1.001539 0.985524 0.967983 1.037692 0.948396 0.886400 1.047684 1.036524 0.904539 1.020132 0.901711 1.004889 0.941049 0.891661 0.996423 0.987455 0.943695 0.897405 1.056729 0.927254 0.933500 1.018404 1.008818 1.040144 0.892047 0.919261 0.943077 0.949699 0.963765 1.011174 0.982705 0.917350 1.025635 1.046670 1.023540 0.922379 0.942604 1.017729 1.014610 0.888833 0.878571 0.969895 0.889402 0.944670 
1.349859 1.045243 0.900189 0.902109 1.017006 1.029296 0.949380 0.897893 1.003307 1.016504 0.980878 0.887793 1.012858 0.868663 0.911833 0.960677 1.058845 1.047008 0.904994 0.984785 1.009462 0.936250 0.916879 0.959934 1.049478 0.980868 1.014970 1.057543 1.010311 0.922146 1.053877 0.905968 1.038326 1.007880 0.973777 1.023016 0.908708 1.042851 0.938141 0.878686 0.958535 1.034872 0.944624 0.998146 0.968558 0.984466 1.031477 0.878204 0.972890 0.977048 0.927655 
1.377128 1.012569 0.998996 1.047940 0.962593 0.978760 0.999709 0.922624 0.988902 0.968571 1.032159 1.024157 0.977536 0.922634 0.879908 0.935041 0.964088 0.914469 0.922779 0.983841 0.890156 0.991785 0.975174 1.042165 0.957928 0.946427 0.873420 0.969573 1.051131 0.909735 0.975049 1.015645 0.896441 0.954688 1.041886 0.944903 1.014362 0.890821 0.886357 1.010410 0.936699 1.021236 1.042532 0.878047 0.869535 1.042830 0.912917 0.984439 0.961629 0.942628 0.968590 
1.404948 0.871203 0.941798 1.038124 1.041486 1.002201 0.913447 0.948725 0.871878 0.918841 1.038433 1.017663 0.877552 1.024059 0.924381 1.049858 1.025649 1.047777 0.991411 0.878833 1.050031 0.971797 0.914641 1.015813 0.970892 0.994253 0.990698 1.000370 1.016266 0.962867 1.032874 1.011093 1.012152 0.923417 0.945873 1.027797 1.041506 0.917685 1.050263 0.941037 1.020216 1.029146 0.956258 0.868111 1.049309 0.871011 0.950912 1.012759 0.937502 1.012229 0.891386 
1.433329 1.058315 0.999881 1.035558 0.966881 0.945115 0.954405 0.886345 0.939503 0.986029 0.869777 0.906907 0.893045 0.962280 0.948244 0.876978 1.048313 1.003915 0.955089 0.923927 0.966140 0.931802 0.990438 0.898619 0.920596 1.019000 1.026047 0.940908 0.956860 0.935373 1.004560 1.053328 0.948283 0.970818 0.881271 0.974380 0.954145 1.033103 1.008536 1.006909 0.980156 0.965572 0.952865 0.971704 0.979733 1.009816 1.002644 1.051134 1.006524 0.951007 1.018268 
1.462285 0.891140 0.980409 1.009884 1.052345 1.010249 0.999062 0.998658 0.900740 1.056520 0.890620 1.040878 0.992646 0.941556 1.021485 1.002323 0.971992 0.912187 0.955235 0.963989 1.019936 0.925905 0.952012 0.890303 1.045246 0.913592 0.997831 1.014953 0.873141 1.031576 0.897450 1.000668 0.878567 1.013155 1.000639 1.015271 1.020389 0.988172 0.907137 0.896325 0.953773 1.023092 0.964374 0.900307 0.990558 0.881203 0.877605 0.879538 0.917853 0.939170 0.961555 
1.491825 1.009592 1.045850 1.043273 0.881891 0.997143 1.017781 1.005439 0.965125 0.892551 1.044984 0.952273 0.964000 0.894829 1.001306 1.044744 0.991328 0.959597 0.947294 1.006592 0.994500 0.960684 1.049656 1.053482 1.013379 0.944439 0.980283 0.939027 0.984638 0.867866 0.951917 0.992645 0.882669 1.028384 0.866838 1.029566 1.018204 0.877902 1.035084 0.883409 1.003680 0.979312 0.868587 1.020771 0.953080 1.023895 0.931423 0.924224 0.882362 1.018925 0.873066 
1.521962 1.006154 0.997433 0.982295 0.916001 0.913763 0.976167 0.947294 0.986704 0.968272 0.999296 1.044747 1.041193 0.938035 1.043038 0.997980 0.897376 0.889702 1.009958 0.885485 0.980662 0.891392 0.892045 0.973814 0.995540 0.879492 0.962153 1.021138 1.034864 0.944307 1.038177 0.999776 1.008517 1.015750 0.992755 0.966812 0.954920 0.900873 0.866707 0.888549 0.926499 0.967397 0.894466 0.973276 0.982526 0.870876 0.930936 0.897905 0.864469 1.006788 0.954402 
1.552707 0.926915 1.038727 0.992112 1.017709 0.903755 1.032182 1.032124 0.976554 1.048459 1.032642 0.953999 0.866747 0.897123 0.911290 1.040205 0.898035 0.953606 0.976458 1.004896 0.976534 1.000663 0.955832 0.868724 1.049899 1.035378 0.976131 0.895895 0.969864 0.967666 0.969115 1.023832 0.893966 0.946071 0.945188 0.917835 0.935764 0.924669 0.919323 0.916568 0.879281 0.889397 1.040868 0.977398 0.973876 1.009195 0.916386 0.989155 0.899417 0.871037 0.958040 
1.584074 0.995022 1.005466 0.991292 1.001438 0.959270 0.993708 0.933089 0.910888 0.963701 0.989824 0.873362 1.009292 0.896906 0.925906 0.949085 0.905383 0.869900 0.968026 0.980004 0.961687 0.933214 0.989047 1.046243 0.918972 0.957764 1.006664 1.003529 1.019899 0.964784 0.908356 1.049024 0.899322 0.923374 0.968784 0.924765 1.032961 0.970126 1.043443 1.009110 0.955089 0.987743 0.883585 1.046109 0.903676 0.971076 1.035272 0.907388 0.908922 0.888773 0.923662 
1.616074 1.003873 1.016120 0.915696 0.909247 1.047847 0.995249 0.870505 0.918168 1.019004 0.932063 1.042606 0.927051 0.906947 1.017116 0.954591 0.929830 0.957696 0.961692 0.935254 0.949359 1.006624 0.984603 0.897250 0.916875 0.893906 1.012900 0.916587 0.961701 1.006231 0.948190 0.912649 0.923257 1.008962 0.914977 0.962180 0.882426 1.044426 0.922653 1.034173 0.965333 0.887600 0.924751 0.949800 0.876044 1.029296 0.921206 0.976449 0.918437 0.977483 1.018400 
1.648721 0.942236 0.957297 0.972214 1.049423 0.924073 0.881236 0.938262 0.960054 1.041888 0.883113 0.865840 0.887326 0.938339 0.919812 0.930794 0.866070 1.030504 1.028580 0.968537 0.922933 1.004748 0.943193 1.004882 1.033443 0.885784 0.935007 1.034219 1.035952 0.907088 0.919228 0.878766 0.994274 1.007018 1.047872 0.937066 0.913139 1.012676 0.949876 1.005735 0.995183 1.019024 0.986920 0.959872 0.931589 1.025765 1.014917 0.878287 1.009574 0.974636 0.978974 
1.682028 0.951450 0.936612 0.897188 0.928853 0.910246 0.981699 0.973654 0.882245 0.951373 0.992079 0.873348 1.016732 0.920215 0.995265 0.973816 1.032230 0.891390 0.956864 0.911184 1.037655 0.912848 0.869731 0.997417 1.042993 0.949240 0.873577 1.020980 1.004152 0.866555 0.989334 0.940936 1.030327 1.046877 1.004879 0.995619 1.025897 0.921056 0.980513 0.891400 0.961102 1.006467 1.014934 0.945251 0.891773 1.038554 0.948446 0.902354 0.907692 0.911633 0.948647 
1.716007 0.938926 0.998303 0.899028 0.911713 1.016598 0.951199 0.878430 0.874042 0.887558 0.906694 0.860450 0.914896 0.925314 0.867609 0.943944 0.893915 0.979712 0.937406 0.862457 0.982197 0.941191 0.905241 1.051382 0.923317 1.042559 0.951266 1.030487 1.003694 0.892815 1.004230 0.914437 0.985715 0.915106 1.021320 0.937893 1.022716 1.039271 0.967544 1.001381 0.892404 0.956131 1.013607 0.907029 0.952193 1.044175 0.969073 0.914169 0.974847 0.990599 0.933812 
1.750673 0.879889 1.045157 0.880987 0.931508 0.906037 0.893899 0.884759 1.005867 0.868715 1.034613 0.946760 0.975239 0.949835 0.934536 1.033228 0.995495 1.045873 0.914929 1.039226 1.009009 0.893698 1.040735 0.958535 0.941450 0.948164 0.970808 1.021787 0.981513 1.017805 0.967809 0.867779 0.976385 0.953999 1.019209 0.915483 0.900613 0.993451 0.993671 0.972164 0.988495 0.884864 1.041423 0.917307 0.995638 0.900890 0.950188 0.912570 0.999630 0.947763 0.953101 
1.786038 0.928144 0.882619 1.011969 1.030595 0.872648 0.966388 0.941827 0.907275 1.021387 0.939021 0.968620 0.953821 1.020901 0.893440 0.868583 1.015681 1.017046 0.901665 0.870806 0.921388 0.977991 0.925214 0.936693 0.899699 0.986321 0.964050 0.975319 0.976540 0.896941 0.990128 0.959002 0.971159 0.882180 0.863049 1.005758 0.889947 1.020309 0.971722 0.860014 0.923210 1.026216 1.004746 1.041406 0.958840 0.984956 0.944308 0.915462 1.041702 0.958869 0.910062 
1.822119 0.916638 1.041116 0.942292 0.874004 0.865319 0.913978 0.933741 0.933064 1.018817 0.939508 0.988262 0.997243 0.972227 0.946134 0.957727 0.890125 0.972294 1.016844 0.910136 1.015166 0.950701 0.871640 0.883280 0.927801 1.042355 0.882260 0.876340 0.929832 0.938460 0.881660 1.024871 1.019761 0.886360 0.882318 0.864290 0.990036 0.977185 0.901928 0.896198 0.966526 0.893643 1.016090 0.960511 0.917334 1.019332 0.915684 0.955334 0.900107 0.952731 1.014355 
1.858928 0.943789 0.878078 0.899956 0.874801 0.964715 0.928635 1.032217 0.938626 1.047685 0.993946 0.902575 0.997013 0.948751 0.926006 0.896384 0.907785 1.045770 0.940265 1.028778 1.001499 1.009195 0.974878 0.974163 1.039446 0.892717 0.925740 0.955409 0.951066 0.890193 0.989098 0.941379 0.989041 0.923063 0.893727 0.875039 0.927616 0.899794 1.046094 1.037484 0.861143 0.900013 1.002376 0.991460 1.043361 1.046437 1.002080 1.030340 1.013882 0.913043 1.007224 
1.896481 0.879045 0.897849 0.970484 0.925055 0.921544 0.944829 1.023088 1.003799 0.886468 0.926511 0.872679 0.984729 1.035573 1.041502 1.013982 0.891939 0.910952 1.025239 1.026200 0.974414 1.034174 0.873593 1.005845 0.885545 0.939595 0.887638 0.908754 0.984320 0.921981 0.989592 0.857244 1.025134 0.992618 0.864619 0.880406 0.867769 0.858263 0.941651 1.027114 1.008310 0.949720 0.859604 0.968962 0.968334 1.044632 0.971597 0.976384 0.938177 0.971188 0.996938 
1.934792 0.882611 0.900579 0.939776 0.982710 0.978802 0.885957 0.888324 0.863520 0.949511 0.881242 1.023885 0.992074 0.957934 1.034133 0.951470 1.007523 1.034504 1.019207 1.038706 0.906311 0.973726 0.996248 1.042813 1.011202 0.932484 0.988661 0.999708 1.035854 0.861524 0.882249 1.024702 0.991817 1.021793 0.962203 0.933492 0.970360 0.942419 1.022439 1.007970 0.914069 1.026432 0.927113 0.936629 1.016830 0.939044 0.985571 0.909325 0.924261 0.913765 0.887193 
1.973878 0.902594 0.894056 0.910601 0.910174 0.943692 0.923727 1.002322 0.872619 0.979850 0.929445 0.889810 0.966829 0.890969 0.917012 1.031082 0.861715 0.980354 0.888775 0.874538 0.897295 0.984200 0.886201 0.999891 0.874367 1.023835 0.924753 0.867319 0.941374 0.987857 0.968481 0.987629 0.866531 0.873445 0.873882 1.012533 0.935030 0.926073 1.016028 0.978530 1.040181 1.031148 0.908797 0.874500 0.868184 1.009465 1.022220 0.944043 0.880759 0.868516 0.992691 
2.013753 0.925323 1.040287 0.924611 0.858627 0.895177 0.889532 0.865098 0.855496 0.931927 0.873629 0.988716 0.890594 0.868325 0.952830 0.876409 0.904097 0.966409 1.006232 0.911327 0.987663 1.032582 0.987141 0.920436 0.854832 0.862574 0.918804 0.979436 0.927951 0.977710 0.856483 0.938540 0.871892 0.965858 1.009515 1.018938 1.032544 1.018568 0.937089 1.041587 0.896733 0.884835 0.945306 1.003737 1.042612 1.029508 0.861758 0.879853 0.865364 0.889750 0.861161 
2.054433 1.030270 0.888346 1.027720 0.856145 0.921865 0.908518 1.034630 1.027189 0.896707 1.022999 0.984200 0.854477 0.908935 1.005538 0.936169 0.965820 0.901020 0.881322 0.892005 0.910016 0.878194 0.855747 0.863956 0.974939 1.006211 0.981594 1.033777 1.002941 0.900859 0.995888 0.916111 0.942662 0.884005 0.891588 0.903542 1.015302 0.948284 0.908585 0.892716 1.036071 0.959801 1.029900 0.994675 0.894935 0.859928 1.012041 0.866146 0.952227 0.916642 0.894309 
2.095936 0.911551 0.996408 0.941361 1.024174 0.935575 0.956314 0.941977 0.904401 1.015755 0.898464 0.927545 1.038975 0.949486 0.947460 0.967772 0.987062 0.983255 0.987545 0.854468 0.906342 1.002052 0.961579 0.947744 1.017857 0.963615 1.017999 0.950348 0.953426 1.011901 0.853596 0.879202 1.039543 0.963776 0.897034 0.890954 0.965802 0.973890 0.950310 0.958596 0.911371 0.885547 0.975054 0.869411 0.864515 1.026475 0.891655 0.911428 0.978265 0.934742 0.912422 
2.138276 0.925080 1.034749 0.953809 0.991422 0.967479 0.950290 0.892376 0.991498 0.943735 1.004865 0.956647 1.017220 0.922128 1.029915 0.987894 0.918893 0.904750 0.961264 0.904050 1.025431 1.005092 1.014769 0.904627 1.023047 0.917322 0.928845 0.920974 1.032980 0.910350 0.962219 0.904807 0.999719 0.880741 0.876824 1.019036 0.941143 0.934748 1.011496 0.854991 1.004467 0.894306 0.912469 0.858548 1.001734 1.008885 0.922743 0.876455 1.000617 0.881393 1.022129 
2.181472 0.911933 0.917688 0.911507 0.874699 0.982638 1.033309 1.030966 0.903503 0.977459 0.990897 1.024852 0.896349 0.956679 0.971014 0.931901 0.986135 0.980691 0.907633 0.949808 0.859381 0.931050 0.936777 1.023935 0.870655 0.851726 0.890840 0.995594 0.947144 0.893363 0.927894 0.980257 0.860486 0.939772 1.015590 0.990690 0.852463 1.025173 1.014551 1.007643 0.958200 1.024785 0.860411 0.954902 0.999176 0.862263 0.901887 1.037335 1.039329 1.037760 0.996407 
2.225541 1.029540 0.993225 0.900032 1.017910 0.889696 0.933488 0.982359 0.919913 0.935083 0.849736 0.991261 0.954624 1.003911 0.861951 0.878717 1.032977 0.888978 0.899749 1.013105 0.865454 0.914759 0.881379 0.890186 0.988420 0.921027 0.883767 0.868474 0.876376 1.000314 0.966358 0.972787 1.029578 0.895294 1.000786 1.025868 0.861838 0.977431 0.948365 0.965896 0.918280 0.906074 0.949574 0.947393 0.854201 0.893472 0.919422 0.881379 0.976336 0.929315 0.949442 
2.270500 0.881879 0.977865 1.030078 0.936393 0.900691 0.931687 0.966474 0.929066 1.010106 0.992840 0.946756 0.864188 1.023383 0.968482 0.955592 0.854004 1.021176 0.955771 1.033530 0.974197 0.998498 0.975677 0.885660 0.999082 0.911507 1.012642 0.995999 0.900654 0.862416 0.980166 0.909207 0.866470 0.928377 1.022402 0.992736 0.910696 0.878522 0.952772 1.031050 0.851156 0.868922 1.012077 0.895420 0.927161 0.872722 1.036905 0.907509 0.950613 0.986229 1.028966 
2.316367 0.985993 0.876106 0.961474 1.015457 0.920669 0.986314 0.936334 0.993538 1.028230 0.921329 0.987067 0.975641 0.886938 0.979192 0.986191 1.022013 0.973409 1.033015 0.878527 0.871867 0.980483 0.970819 1.003702 1.001121 0.848817 0.885280 0.905909 1.001319 0.938519 0.865226 0.856080 1.006302 0.881447 0.888144 0.978156 0.869493 1.020356 0.873873 0.891337 0.864162 0.851964 0.874561 0.909940 0.862909 0.865170 0.904637 1.014676 0.903611 0.915423 0.883396 
2.363161 1.029753 0.919998 0.886210 1.023280 1.006889 0.873753 0.993585 1.024606 0.945374 1.016232 0.860373 0.947114 0.895854 1.002778 0.913957 0.918012 0.971389 0.988683 0.992353 0.918878 0.865416 0.902939 0.871193 0.863713 0.885326 0.966506 0.910344 1.021661 0.973958 0.925794 0.861615 0.900879 1.003944 1.006673 1.029969 0.926405 0.973855 0.860307 0.891300 0.973572 0.931505 0.949485 0.954312 0.936031 0.863440 0.872953 0.982069 0.847728 0.971672 0.934412 
2.410900 0.967127 0.871735 0.896809 0.975473 0.948754 0.966244 0.889930 0.963048 0.852281 0.933951 0.850645 0.876011 0.956658 0.972071 0.874319 0.867703 0.935117 0.858070 0.930061 0.985501 0.907711 0.864752 0.969308 0.957851 0.906527 0.914826 0.938698 0.938218 0.858493 0.923482 0.865729 0.944318 0.862008 0.930239 1.029607 0.937579 0.913642 0.897073 0.972663 0.949947 0.941056 0.976920 0.855156 0.861698 0.890381 0.850072 0.960022 1.005463 0.876415 0.922448 
2.459603 0.872229 0.973960 0.962639 1.011942 0.932712 0.913402 0.874444 0.950801 0.933388 0.929567 0.873318 0.989402 0.870079 0.951177 1.017555 1.012833 0.849239 0.974054 0.945770 0.926028 0.913458 0.930046 0.920255 1.025497 1.028642 0.939077 0.965709 0.990529 0.883700 1.028867 0.875749 0.899096 0.985572 0.998687 0.879382 0.852131 0.974786 0.953017 0.887962 0.846395 0.846677 0.923653 1.013509 1.004770 1.003981 0.955946 0.867873 0.845982 0.967248 0.989074 
2.509290 1.010695 0.982754 0.950949 1.011680 1.007292 0.984479 1.018975 0.999688 0.933556 0.934663 0.911287 0.896857 0.893172 0.889028 1.000635 0.912553 0.954240 1.020991 0.914654 0.900308 0.963411 0.981976 0.992187 0.884237 1.026626 0.953134 0.938535 0.968671 0.870332 0.915479 0.895301 0.910434 0.983542 0.918226 1.024188 0.962529 0.987555 0.925268 0.898376 0.905324 0.937588 1.020438 0.889731 0.877654 1.008305 1.028586 0.988352 0.981394 0.886524 0.988924 
2.559981 0.952051 0.843818 0.881494 0.876970 0.900898 0.903839 0.940213 0.890147 0.982178 0.903174 0.847236 1.014535 0.854260 0.980568 0.971568 0.993192 1.012166 0.943472 0.887206 1.003915 1.025118 0.966173 0.982974 0.889726 1.014732 0.917222 0.847114 0.925856 0.931223 0.872110 1.006462 1.003831 0.978385 0.908924 0.948576 0.924349 0.932946 0.946956 0.955469 1.013692 0.899643 0.956068 0.897115 0.895354 0.870124 0.925913 0.882805 0.905918 0.946179 0.864805 
2.611696 0.907969 0.890795 0.938238 0.990637 0.908343 0.955215 0.985446 0.986915 1.015172 0.905584 1.016454 0.843802 0.867159 0.851182 0.852071 1.010944 1.021701 0.904256 0.988654 0.913329 1.011917 0.972950 0.874342 0.935600 0.996222 0.868721 0.904639 0.979619 1.008400 0.846861 0.860218 0.849704 0.849714 0.884585 0.845261 1.018493 1.020485 0.940436 0.956646 0.992115 0.848788 0.854718 1.010935 0.991077 0.851977 0.846889 1.006268 0.911383 0.952493 0.856907 
2.664456 1.006407 0.921860 0.924802 0.918655 0.893160 0.914208 0.882529 0.880137 0.859407 0.969299 0.982042 0.919459 1.017729 0.999988 1.007257 0.898915 0.932136 0.951250 1.001913 0.993832 1.023372 0.911920 0.867759 0.933612 1.018888 0.952502 0.855334 0.866087 0.934107 0.894141 0.921365 0.986582 0.894440 0.964077 0.938395 0.892095 0.993645 0.872981 0.879371 1.012423 0.843563 0.913779 1.023456 0.984443 0.991721 1.004968 0.977175 0.961723 1.000175 0.980622 
2.718282 0.973138 0.986612 0.866118 0.868078 0.851096 0.843165 0.913731 0.920776 1.011673 0.958667 0.862050 0.947228 0.924611 0.976078 0.913806 0.905931 0.866827 0.840142 1.013922 0.963118 0.927755 0.894361 1.003136 0.908618 0.870746 0.890023 1.023402 0.964312 0.936703 0.934333 0.946967 1.012532 0.931105 0.884490 0.903468 0.884294 0.861612 0.983579 0.981573 0.943402 0.862293 0.896284 0.927298 1.013082 0.916596 0.933969 0.927615 0.953087 0.861985 0.954515 
2.773195 0.892912 0.876269 0.955709 1.003168 0.881207 0.947910 0.966062 0.928443 0.851565 0.924846 0.945421 0.971159 0.892707 0.980003 1.022998 0.943110 0.923066 1.015189 0.970377 0.883612 0.914372 0.996487 0.901960 0.924101 0.882987 1.011769 1.007557 0.905417 0.855563 0.962493 1.015283 0.898195 0.853093 0.882922 0.849795 0.976685 0.877340 0.949960 1.005451 0.971001 0.956296 0.854864 1.006327 0.886239 1.002693 0.907980 0.908073 0.959343 0.911632 0.896061 
2.829217 0.953705 0.861032 0.883925 0.999716 0.937512 0.867434 0.994049 0.843703 0.991331 0.910095 0.966827 0.935669 0.898983 0.983048 0.946632 0.962006 0.953026 0.902445 1.018450 0.916479 0.859422 0.935157 1.005021 0.905535 0.843415 0.892003 0.852367 0.876369 1.007896 0.872897 0.862809 0.970875 0.851474 0.898564 0.847844 1.010958 0.838985 0.906447 0.899356 0.917149 0.974700 0.973993 0.973463 0.943561 0.994151 0.879403 1.005840 0.958051 0.982741 0.912506 
2.886371 0.879181 1.000869 0.987021 0.862451 0.886486 0.851642 0.887304 0.875082 1.000674 0.932557 0.980636 0.980989 0.987876 1.018277 0.929778 0.970152 0.985022 0.980561 0.960728 0.917240 0.870797 1.014596 0.852702 0.899414 0.847627 0.995348 0.899200 0.877387 0.847757 0.846800 0.912379 0.886514 0.855852 0.959872 0.952288 0.985134 0.951796 0.847636 0.877554 0.989316 0.918318 0.912965 0.847813 0.964445 0.867944 1.015860 0.859514 1.018472 0.900232 0.890770 
2.944680 1.017050 1.010590 0.890346 0.947447 1.005328 0.884916 0.844327 0.971013 0.945563 0.858185 0.951605 0.923157 0.956422 0.885798 0.916520 1.014832 0.925988 0.927074 0.894031 1.010061 1.013152 0.963328 0.924530 1.009050 1.005643 0.961063 0.988379 0.902477 0.950584 1.002487 0.854454 0.929691 0.908046 0.981706 0.940643 0.986114 0.977445 0.969630 0.957137 0.870539 0.887497 0.905837 0.993818 0.956543 0.952125 0.919908 0.947336 0.848792 0.967403 0.951123 
3.004166 0.935811 0.855356 0.966399 0.855606 0.962209 0.992436 0.997877 0.928739 0.953422 1.008295 0.986337 0.994438 0.972943 0.943347 0.881087 0.837958 0.890458 0.843955 0.933911 0.845994 0.844558 0.898689 0.849285 0.954572 0.904973 0.883080 0.935830 1.003373 0.992065 0.986847 0.942420 0.840442 0.838903 0.945794 0.975427 0.840859 0.860778 0.995569 0.876489 1.013013 0.844252 0.844984 0.868685 0.952950 1.000676 0.967224 0.961208 1.008388 0.904714 0.874330 
3.064854 0.987877 0.904053 0.904682 0.855263 0.977593 0.867047 0.957683 0.966578 0.985637 0.949445 0.980620 1.001743 0.872785 0.919594 0.992764 0.970410 0.993486 0.952740 0.909384 0.972678 1.005529 0.904090 0.987627 0.876636 0.901878 0.911449 0.877164 0.891557 0.922602 0.933395 0.959581 0.860354 0.992829 0.950787 0.870555 0.880144 0.908727 0.963857 0.862511 0.963626 0.915966 0.845146 0.939245 0.842925 0.837862 0.974687 0.906469 0.972123 1.005723 1.000493 
3.126768 0.915360 0.928976 0.956012 0.858598 0.863876 0.997874 0.984065 0.837043 0.878480 1.015667 0.993983 0.919316 1.009668 1.011850 0.871243 0.991201 0.985904 0.865373 0.938810 0.841202 0.908567 1.002172 0.867629 0.995831 0.901856 0.969230 0.953978 0.852174 0.952009 0.971845 0.928144 0.938958 0.933403 0.966179 0.881937 0.956474 0.880939 0.896208 0.832061 0.998050 0.873886 0.900331 0.920629 0.982309 0.934854 1.000582 0.832893 0.890385 0.861842 0.846989 
3.189933 0.857555 0.985039 0.849497 0.936019 0.924509 0.891447 0.860951 0.972468 1.010098 0.864265 0.832099 0.892730 0.847042 0.980802 0.992515 0.901259 1.002050 0.914882 0.932096 0.994518 0.919137 0.938335 0.879984 1.011437 0.892573 0.967225 0.911642 0.987374 0.869046 0.937099 0.990752 0.958032 0.922663 0.947058 0.861662 0.843922 0.845390 0.944695 0.858792 0.889509 0.933259 0.839224 0.944529 0.887432 0.989442 0.917946 1.009203 0.964511 0.842141 0.976012 
3.254374 1.003304 0.929276 0.955811 0.921074 0.868244 0.930797 1.012225 0.953617 0.840235 0.964299 0.876272 0.924788 0.990493 0.837996 1.006096 0.913129 0.984723 0.852079 0.928862 0.928428 0.849857 0.925055 0.894604 0.986235 0.983562 0.864890 0.879959 1.005460 0.887055 0.883848 0.997728 1.003737 0.895406 0.916475 0.955120 0.916023 0.849738 0.904843 1.001811 0.933912 0.970788 0.867028 0.840945 1.004963 0.874189 0.873664 0.953783 0.918825 0.936530 0.936465 
3.320117 0.978282 0.982175 0.949780 0.836520 0.873497 0.947498 0.875816 0.880178 0.881669 0.904585 0.911533 1.006986 1.011827 0.891066 0.911165 0.988396 0.984439 0.902983 0.980583 0.897940 0.869770 0.877823 0.973257 0.846901 0.871132 0.916723 0.912407 0.996292 0.834854 0.910235 0.836713 0.893440 0.951915 0.966097 0.870046 0.832553 0.848833 0.851419 0.863889 0.906030 0.847517 0.853140 0.908698 0.924721 0.868417 0.894655 0.883942 0.878872 0.954630 0.892768 
3.387188 0.944470 1.007581 0.926983 0.947300 0.927470 0.941465 0.964336 0.890915 0.976843 0.973195 0.953971 0.839208 0.987585 0.911820 0.900463 0.928242 0.958180 0.914338 0.828622 0.957812 0.854829 0.947327 0.900454 0.924639 0.916728 0.986326 0.959485 0.868448 0.942760 0.955754 0.997610 0.960109 0.980105 0.966312 0.898110 0.967452 0.956526 0.982853 0.926009 0.990176 0.997675 0.838298 0.855362 0.940693 0.990967 1.003684 0.948954 0.851227 0.963923 0.972800 
3.455613 0.898670 0.979328 0.843307 0.968006 0.967887 0.846041 0.843371 0.878374 0.870566 0.908166 0.950161 0.871777 0.890696 0.900496 0.855785 0.991880 0.829049 0.928250 0.906432 0.913873 0.992431 0.850720 0.853867 1.007964 0.863960 0.927012 1.004725 0.907827 0.948977 1.006909 0.924938 0.942692 0.988953 0.981659 0.967988 0.979714 0.921066 0.933343 0.987439 0.933489 1.007652 1.002955 0.966474 0.996238 0.903166 0.825764 0.966887 0.916240 0.986091 0.893238 
3.525421 0.846446 0.834335 0.872014 0.898764 0.932202 0.845044 0.849029 0.834812 0.906569 1.002008 0.923022 0.942673 0.847298 0.916024 0.875450 0.868927 0.883291 0.912231 0.990401 1.007422 0.853683 0.924424 0.963514 0.905159 0.947217 0.942590 0.958613 0.931643 0.928244 0.885133 0.867764 0.868542 0.895457 1.003657 0.923242 0.839667 0.880809 0.963661 0.875120 0.864878 0.933457 0.886388 0.829654 0.844999 0.896501 1.001440 0.846244 0.987644 0.877520 0.840730 
3.596640 0.966062 0.897252 0.854748 0.882243 0.892771 1.000316 0.991325 0.928424 0.913735 0.993337 0.962523 1.000627 0.932531 0.930427 0.988499 0.921171 0.976928 0.918582 1.000920 0.853230 0.964489 0.895295 0.927464 0.887100 0.986423 0.960840 0.910716 0.854876 0.944065 0.976938 0.823805 0.903756 0.986532 0.915463 1.002896 0.924445 0.886688 0.989889 0.885344 0.858883 0.825543 0.903189 0.963364 0.942519 0.883688 0.941110 0.996228 0.913323 0.866483 0.998661 
3.669297 0.940395 0.863787 0.892982 0.834035 0.900132 0.908324 0.981234 0.891366 0.838026 0.826985 0.979343 0.826720 0.955253 0.990046 0.838592 0.993854 0.979836 0.990521 0.921136 0.984402 0.963499 0.876901 0.989343 0.873357 0.839761 0.989900 0.829378 0.838117 0.889786 0.928816 0.865641 0.949527 1.002219 0.995379 0.966422 0.903575 0.985252 0.935291 0.953089 0.958668 0.989809 0.901475 0.832190 0.855742 0.898945 0.834181 0.865486 0.936880 0.845961 0.872937 
3.743421 0.910965 0.860948 0.969644 0.932874 0.967337 0.909096 0.855669 0.832284 0.828710 0.867686 0.899651 0.824935 0.857046 0.824279 0.926756 0.912944 0.987112 0.871825 0.858423 0.982636 0.872792 0.899532 0.874342 0.935582 0.950954 1.000378 0.892239 0.998272 0.894272 0.917247 0.978798 0.915542 0.998682 0.965961 0.894992 0.824881 0.886322 0.890488 0.868853 0.901839 0.992583 0.969908 0.821161 0.839860 0.878526 0.821781 0.867066 0.845440 0.941627 0.877542 
3.819044 0.949418 0.926726 0.870065 0.914730 0.954452 0.900476 0.830570 0.909004 0.951157 0.821395 0.935528 0.997069 0.981595 0.890217 0.881388 0.842858 0.836132 0.941199 0.885211 0.937585 0.835695 0.893467 0.933362 0.999763 0.980448 0.897481 0.931578 0.994584 0.837142 0.961106 0.880287 0.837160 0.829342 0.981831 0.898255 0.893640 0.973758 0.890154 0.919062 0.848329 0.923968 0.886504 0.912554 0.978090 0.919809 0.907093 0.855711 0.855866 0.957146 0.885184 
3.896193 0.992652 0.997850 0.826141 0.994888 0.975641 0.855756 0.880736 0.937003 0.990780 0.901055 0.865006 0.820062 0.895911 0.894766 0.979122 0.936567 0.918965 0.933704 0.918711 0.883508 0.954559 0.829539 0.928152 0.846205 0.976286 0.962311 0.953223 0.931060 0.856846 0.959330 0.887224 0.976623 0.956349 0.885507 0.998786 0.826323 0.949171 0.843025 0.868677 0.828912 0.868941 0.833120 0.878364 0.863289 0.879936 0.867869 0.917993 0.905235 0.920946 0.960184 
3.974902 0.829387 0.851032 0.881576 0.881050 0.892381 0.851703 0.924449 0.962478 0.913119 0.829079 0.848410 0.979832 0.920594 0.991353 0.905335 0.825423 0.851903 0.972828 0.938383 0.963185 0.868132 0.870264 0.921029 0.914071 0.861737 0.921964 0.988259 0.985973 0.946339 0.837497 0.877440 0.871761 0.874156 0.837842 0.869838 0.940579 0.961834 0.858135 0.867969 0.862680 0.881087 0.875943 0.823926 0.979832 0.843720 0.919859 0.920521 0.836626 0.965689 0.855441 
4.055200 0.856036 0.838974 0.924120 0.933285 0.928802 0.889960 0.818164 0.955182 0.920561 0.951768 0.916730 0.854814 0.897241 0.820056 0.988626 0.968558 0.990347 0.843738 0.975884 0.941336 0.908643 0.824177 0.947394 0.866568 0.829221 0.965289 0.918469 0.934725 0.907665 0.849262 0.852740 0.842479 0.944378 0.953923 0.846908 0.924681 0.988780 0.895412 0.883866 0.980938 0.938863 0.925198 0.826848 0.968169 0.926411 0.985430 0.882978 0.851345 0.984307 0.839382 
4.137120 0.831871 0.983079 0.870184 0.822957 0.861839 0.965324 0.856171 0.852347 0.920366 0.930193 0.849038 0.916416 0.891898 0.901987 0.821149 0.960180 0.985583 0.976932 0.889747 0.894140 0.864868 0.889340 0.962250 0.974789 0.892486 0.842909 0.819223 0.985556 0.849590 0.885389 0.819820 0.963145 0.814369 0.844916 0.981632 0.833787 0.919526 0.966906 0.828408 0.924064 0.918549 0.924570 0.820317 0.896889 0.917419 0.963913 0.943699 0.841137 0.845368 0.870039 
4.220696 0.856823 0.823297 0.903650 0.813479 0.937491 0.960277 0.851850 0.887460 0.915914 0.962705 0.937834 0.842645 0.936056 0.953915 0.822422 0.826203 0.865612 0.923314 0.963472 0.897775 0.826483 0.987251 0.985184 0.906321 0.950946 0.927149 0.977162 0.883652 0.988117 0.992530 0.930777 0.917809 0.945857 0.819218 0.856245 0.814526 0.985365 0.953265 0.891043 0.894120 0.895853 0.847239 0.897928 0.902910 0.895898 0.914687 0.972018 0.929811 0.945369 0.876595 
4.305960 0.837053 0.895164 0.881328 0.942069 0.813442 0.871103 0.932061 0.942889 0.908109 0.870437 0.864942 0.972598 0.963482 0.941412 0.969130 0.983426 0.925098 0.836269 0.853502 0.812758 0.850592 0.971030 0.911352 0.828486 0.825847 0.815893 0.969220 0.929980 0.989659 0.861483 0.889705 0.842998 0.971598 0.840845 0.967130 0.974093 0.821784 0.949177 0.954383 0.811262 0.971445 0.945943 0.915459 0.977543 0.971679 0.887958 0.857762 0.933773 0.863636 0.869032 
4.392946 0.822401 0.867908 0.936632 0.987183 0.830350 0.985889 0.811998 0.871298 0.829774 0.907265 0.857442 0.827508 0.933988 0.899820 0.914368 0.843226 0.919503 0.927424 0.877682 0.811836 0.878006 0.938215 0.834000 0.985718 0.957969 0.986230 0.909000 0.967519 0.966538 0.956117 0.829568 0.863260 0.960163 0.846769 0.971565 0.938844 0.856156 0.974613 0.866479 0.893858 0.848171 0.837885 0.918649 0.977338 0.961845 0.983722 0.888059 0.870956 0.813769 0.982553 
4.481689 0.821870 0.843545 0.947396 0.932838 0.884543 0.890512 0.889309 0.815040 0.950466 0.895493 0.970705 0.866862 0.890673 0.923145 0.878530 0.875972 0.946149 0.963363 0.892531 0.880137 0.881061 0.820425 0.951605 0.828835 0.824204 0.808461 0.880998 0.967052 0.848706 0.915149 0.944695 0.860732 0.956138 0.895349 0.880953 0.931088 0.898625 0.850887 0.827785 0.842549 0.835781 0.967806 0.901928 0.946526 0.933548 0.947136 0.896247 0.897665 0.969412 0.944973 
4.572225 0.858547 0.834244 0.809671 0.917126 0.926111 0.931701 0.809295 0.892929 0.808390 0.946464 0.920646 0.959311 0.982226 0.891819 0.982728 0.813272 0.924158 0.954930 0.945076 0.885718 0.944691 0.901108 0.832416 0.850440 0.850816 0.901297 0.933349 0.918013 0.875407 0.886471 0.914259 0.890090 0.921327 0.982987 0.848890 0.975642 0.941224 0.867963 0.811059 0.808238 0.821962 0.870059 0.892159 0.945560 0.938975 0.809877 0.874977 0.929676 0.975651 0.822669 
4.664590 0.831309 0.816646 0.887926 0.962836 0.981532 0.968880 0.828860 0.836165 0.910655 0.809922 0.916923 0.906676 0.830201 0.937836 0.879897 0.937273 0.874040 0.945562 0.940259 0.861102 0.808241 0.885816 0.970758 0.873119 0.948038 0.906059 0.815340 0.935547 0.840787 0.873486 0.907239 0.921894 0.909135 0.946205 0.813668 0.867897 0.809537 0.901204 0.946867 0.947448 0.932784 0.822735 0.811674 0.825238 0.934421 0.829950 0.875292 0.818380 0.883160 0.936531 
4.758821 0.954450 0.872866 0.833538 0.814752 0.934826 0.943554 0.831735 0.855464 0.899335 0.981080 0.824069 0.847031 0.896470 0.870635 0.850895 0.868957 0.923609 0.875267 0.929713 0.883316 0.904449 0.966471 0.901218 0.901994 0.804802 0.907929 0.913248 0.895355 0.928080 0.937825 0.949944 0.830735 0.934558 0.807934 0.976689 0.824953 0.979366 0.945241 0.963597 0.855268 0.918352 0.924894 0.803214 0.812673 0.808934 0.842399 0.962420 0.807363 0.917076 0.815225 
4.854956 0.949711 0.909194 0.929938 0.875385 0.805957 0.889288 0.974516 0.880933 0.968780 0.823565 0.936618 0.810660 0.855674 0.895585 0.808665 0.969608 0.911955 0.863859 0.934427 0.803686 0.923053 0.842617 0.891719 0.934819 0.814775 0.954841 0.842768 0.865774 0.883962 0.919286 0.959633 0.925592 0.956658 0.839883 0.880399 0.815086 0.960907 0.811844 0.948847 0.801673 0.823842 0.877308 0.903031 0.937215 0.976369 0.843160 0.881503 0.812405 0.930392 0.832276 
4.953032 0.806238 0.889013 0.817954 0.886587 0.847830 0.855279 0.896809 0.901796 0.956117 0.927458 0.868168 0.831510 0.815910 0.906036 0.888435 0.809305 0.955841 0.867351 0.910285 0.856968 0.832532 0.803607 0.846026 0.956330 0.967237 0.862337 0.857484 0.809429 0.924658 0.952215 0.800807 0.910516 0.954872 0.880186 0.901787 0.944712 0.950250 0.926561 0.800256 0.927423 0.963041 0.920445 0.802940 0.812381 0.927850 0.803527 0.822159 0.928659 0.851857 0.919387 
5.053090 0.931215 0.829905 0.853680 0.836878 0.973096 0.974231 0.897167 0.960463 0.880045 0.910908 0.840400 0.799796 0.827430 0.850681 0.949285 0.959762 0.799468 0.903474 0.912381 0.850965 0.805341 0.835245 0.906810 0.962140 0.862525 0.805935 0.905036 0.831058 0.837339 0.877783 0.868832 0.845687 0.871476 0.845696 0.854061 0.895437 0.849936 0.898968 0.948318 0.948762 0.934355 0.973176 0.881704 0.972679 0.877215 0.960011 0.862835 0.943359 0.965804 0.952532 
5.155170 0.818472 0.972411 0.891422 0.882294 0.841534 0.843606 0.912634 0.960938 0.831096 0.933440 0.855345 0.931669 0.901878 0.880356 0.834806 0.918894 0.842535 0.849307 0.876885 0.874504 0.845315 0.843367 0.946498 0.833301 0.884933 0.936494 0.821101 0.956936 0.894707 0.854345 0.944603 0.832460 0.964621 0.909837 0.885685 0.797197 0.814806 0.945648 0.924533 0.955537 0.963602 0.920372 0.879824 0.799720 0.805139 0.903949 0.942151 0.955121 0.817055 0.881808 
5.259311 0.944461 0.938745 0.856977 0.858408 0.937544 0.878420 0.863188 0.902124 0.919556 0.846826 0.841763 0.919573 0.902124 0.894791 0.842726 0.955381 0.882917 0.956530 0.932622 0.959543 0.848204 0.924229 0.823139 0.838318 0.823068 0.908759 0.866307 0.874205 0.936899 0.803243 0.852763 0.854813 0.818421 0.965604 0.938922 0.926862 0.945804 0.842479 0.886910 0.820612 0.943534 0.867641 0.927056 0.940927 0.927012 0.871219 0.833061 0.893545 0.807775 0.808217 
5.365556 0.965988 0.804398 0.847696 0.856363 0.871007 0.839091 0.939856 0.847634 0.886850 0.852915 0.795643 0.931956 0.965953 0.874375 0.855604 0.904316 0.968263 0.858249 0.881093 0.922346 0.832946 0.822727 0.916624 0.872391 0.867789 0.808154 0.815427 0.897554 0.875697 0.882178 0.968289 0.887944 0.884488 0.957542 0.815128 0.854608 0.810561 0.936823 0.805112 0.944379 0.829904 0.863407 0.919833 0.911740 0.901662 0.947923 0.912180 0.933852 0.843993 0.821828 
5.473947 0.809631 0.813247 0.937985 0.839808 0.854175 0.885320 0.948182 0.940307 0.930375 0.806024 0.816969 0.865859 0.835049 0.955422 0.939269 0.907315 0.923187 0.963692 0.927031 0.858689 0.865340 0.959417 0.849152 0.816784 0.864865 0.906576 0.961027 0.838621 0.822388 0.864205 0.956812 0.916685 0.851545 0.899652 0.803992 0.791895 0.944416 0.891056 0.858240 0.806957 0.831046 0.838216 0.881317 0.909603 0.910799 0.802488 0.899195 0.961898 0.793901 0.842809 
5.584528 0.891793 0.809910 0.833842 0.905910 0.909930 0.847133 0.869819 0.843025 0.883725 0.863427 0.837599 0.922590 0.884892 0.849583 0.881802 0.952895 0.930614 0.959708 0.845571 0.964633 0.885305 0.803870 0.832209 0.804089 0.884884 0.949296 0.957074 0.853305 0.937558 0.799805 0.949858 0.887974 0.817688 0.922265 0.891143 0.959963 0.964984 0.814387 0.921343 0.841857 0.947075 0.905023 0.810928 0.904522 0.903232 0.848766 0.948076 0.909948 0.902108 0.873778 
5.697343 0.931112 0.899033 0.942649 0.904490 0.859603 0.865884 0.909168 0.825965 0.882958 0.814988 0.962797 0.943026 0.854750 0.950673 0.858657 0.885901 0.938690 0.823415 0.947686 0.873365 0.848224 0.917289 0.881828 0.940643 0.959968 0.877167 0.851956 0.947178 0.954835 0.828873 0.939215 0.940687 0.854829 0.887618 0.877991 0.893698 0.876983 0.879401 0.827830 0.919286 0.935650 0.901915 0.871832 0.947835 0.933031 0.900688 0.800613 0.916877 0.859393 0.832421 
5.812437 0.883320 0.932313 0.906982 0.859623 0.878888 0.894246 0.911125 0.939087 0.826102 0.799774 0.790133 0.942924 0.855454 0.802283 0.828095 0.909787 0.920547 0.846809 0.879841 0.861931 0.932243 0.939402 0.909980 0.791698 0.957950 0.888276 0.927951 0.852368 0.788350 0.816129 0.899342 0.869693 0.799722 0.845988 0.878635 0.904578 0.809853 0.803804 0.885365 0.816557 0.865384 0.897506 0.959523 0.903651 0.859973 0.814512 0.926841 0.836154 0.817081 0.851625 
5.929856 0.943770 0.950433 0.846133 0.825044 0.818163 0.898985 0.925149 0.797013 0.873003 0.889487 0.833425 0.800720 0.926981 0.811404 0.854479 0.871329 0.944432 0.890978 0.793847 0.938659 0.821084 0.932754 0.905779 0.827608 0.795565 0.930086 0.852848 0.853764 0.793202 0.895095 0.952875 0.828027 0.931682 0.851723 0.947005 0.791719 0.830547 0.916759 0.799865 0.891903 0.895784 0.907148 0.913166 0.952195 0.905317 0.925638 0.936095 0.888432 0.939461 0.863366 
6.049647 0.914986 0.845606 0.881606 0.843282 0.890490 0.814114 0.934000 0.796005 0.887244 0.795187 0.826523 0.852689 0.859416 0.810729 0.845649 0.817325 0.937350 0.839271 0.861165 0.819317 0.861817 0.827375 0.795788 0.940717 0.783344 0.904770 0.926325 0.932981 0.861182 0.874688 0.917771 0.924915 0.943763 0.822189 0.849104 0.827793 0.922652 0.803036 0.810990 0.837722 0.888793 0.789696 0.876854 0.791497 0.794996 0.794743 0.945025 0.821084 0.954745 0.927891 
6.171858 0.877560 0.897590 0.841868 0.861628 0.915648 0.859371 0.808511 0.808095 0.870936 0.898701 0.863382 0.790201 0.849222 0.856133 0.900733 0.913400 0.888039 0.943909 0.843969 0.921865 0.791477 0.838491 0.866994 0.836268 0.818296 0.792102 0.827447 0.831510 0.821578 0.920285 0.933568 0.925329 0.910995 0.828992 0.912141 0.902539 0.856124 0.852547 0.913018 0.884428 0.910031 0.914937 0.887605 0.814919 0.924374 0.903971 0.799482 0.910578 0.789454 0.906749 
6.296538 0.874813 0.799894 0.793580 0.791787 0.939510 0.859724 0.875047 0.851824 0.867277 0.847969 0.806400 0.838986 0.898772 0.918046 0.950121 0.787559 0.888387 0.826201 0.789950 0.914537 0.841706 0.866558 0.827812 0.914000 0.874709 0.900669 0.830887 0.887001 0.896901 0.837107 0.792921 0.806833 0.896390 0.803974 0.834318 0.950944 0.805958 0.916400 0.887728 0.898616 0.877299 0.911601 0.792644 0.911852 0.912675 0.912614 0.871409 0.905208 0.921095 0.821654 
6.423737 0.836670 0.811574 0.924213 0.798602 0.877529 0.827605 0.944150 0.840084 0.782641 0.867323 0.797315 0.922312 0.946812 0.875533 0.900258 0.795310 0.933987 0.789330 0.790522 0.928819 0.872171 0.845183 0.848933 0.792311 0.813925 0.853211 0.915658 0.863166 0.798456 0.898590 0.832012 0.887986 0.950277 0.790514 0.836532 0.826412 0.865370 0.930997 0.816993 0.792726 0.881142 0.778303 0.862657 0.946622 0.894580 0.821434 0.898590 0.932803 0.785640 0.844370 
6.553505 0.924192 0.932684 0.880731 0.785178 0.838200 0.904811 0.858065 0.844261 0.942116 0.919149 0.809740 0.895922 0.896862 0.936323 0.802067 0.776418 0.937194 0.847477 0.821793 0.947255 0.845520 0.926701 0.819354 0.938444 0.787738 0.897732 0.947910 0.786203 0.913501 0.798507 0.827432 0.819983 0.831079 0.819397 0.826294 0.942625 0.903164 0.805154 0.781867 0.916286 0.865884 0.826466 0.886283 0.828544 0.845348 0.891775 0.846468 0.917433 0.865945 0.947798 
6.685894 0.862971 0.863908 0.817660 0.841735 0.826287 0.848194 0.854954 0.944775 0.774276 0.861964 0.931736 0.827896 0.823234 0.840393 0.786817 0.874143 0.854671 0.910079 0.811485 0.796312 0.828618 0.788227 0.920039 0.827629 0.882013 0.883742 0.907335 0.910543 0.832222 0.835757 0.787909 0.876904 0.871641 0.917089 0.857397 0.867426 0.859986 0.926670 0.799890 0.925844 0.905331 0.808371 0.918878 0.845605 0.791109 0.845046 0.887957 0.843558 0.815286 0.840849 
6.820958 0.802375 0.845165 0.812817 0.836258 0.773184 0.934864 0.775844 0.931312 0.824160 0.897874 0.939583 0.920286 0.893764 0.855684 0.909552 0.779611 0.904138 0.942166 0.878148 0.903288 0.859340 0.922791 0.860541 0.835040 0.856851 0.833384 0.776496 0.872270 0.888496 0.821045 0.899135 0.861914 0.941342 0.808218 0.794764 0.897282 0.841089 0.859305 0.934452 0.915601 0.892966 0.879478 0.866195 0.800075 0.788998 0.827137 0.793468 0.862600 0.802666 0.886325 
6.958751 0.831218 0.792692 0.875017 0.884972 0.830628 0.810222 0.884852 0.849193 0.771790 0.817429 0.910017 0.925432 0.785314 0.933076 0.927846 0.889414 0.776266 0.921358 0.883285 0.921401 0.920322 0.822984 0.863950 0.868478 0.904487 0.920750 0.869034 0.808039 0.804932 0.883534 0.798838 0.903255 0.821135 0.810667 0.922077 0.800550 0.787214 0.865011 0.821589 0.814801 0.849955 0.789534 0.912319 0.872560 0.925535 0.918354 0.915897 0.934189 0.802185 0.823275 
7.099327 0.839829 0.787702 0.891196 0.925221 0.808134 0.918254 0.859390 0.883127 0.924188 0.857742 0.863301 0.817936 0.798793 0.900887 0.839428 0.921738 0.896097 0.878884 0.867493 0.901562 0.838053 0.883930 0.881419 0.851970 0.856069 0.811729 0.867135 0.929431 0.874759 0.823777 0.871250 0.887362 0.906574 0.892186 0.925307 0.791928 0.859706 0.815699 0.887746 0.807417 0.858016 0.897386 0.828977 0.849494 0.911492 0.921336 0.776730 0.871805 0.938746 0.896618 
7.242743 0.821660 0.869016 0.814616 0.857390 0.776749 0.793170 0.829096 0.897497 0.809847 0.798911 0.838226 0.776936 0.821703 0.782839 0.915366 0.916848 0.853608 0.873479 0.827580 0.787838 0.810809 0.788307 0.787259 0.855482 0.828712 0.824011 0.929368 0.833320 0.779858 0.808961 0.787200 0.834044 0.925578 0.897386 0.788162 0.898630 0.819335 0.908280 0.836574 0.780590 0.934291 0.887328 0.777890 0.868479 0.841394 0.899635 0.913203 0.767815 0.925093 0.842868 
7.389056 0.868761 0.819188 0.791186 0.800574 0.895556 0.868829 0.841099 0.841328 0.888191 0.823181 0.933176 0.901639 0.908614 0.781705 0.834259 0.891198 0.803692 0.891028 0.852593 0.882040 0.791950 0.898870 0.817149 0.783514 0.801865 0.874402 0.853545 0.790872 0.782274 0.928282 0.850011 0.778408 0.900679 0.824668 0.826902 0.772538 0.779198 0.929225 0.895336 0.883645 0.904163 0.870995 0.774220 0.849153 0.774271 0.838439 0.868234 0.776216 0.766055 0.885285 
7.538325 0.871869 0.804169 0.817066 0.890945 0.908512 0.843489 0.887377 0.869657 0.846480 0.841277 0.813999 0.848997 0.901232 0.930333 0.857582 0.920503 0.883903 0.899122 0.873513 0.843464 0.781373 0.917359 0.829151 0.893783 0.894427 0.776721 0.819431 0.896470 0.785356 0.881140 0.931502 0.906359 0.851285 0.877471 0.778670 0.888563 0.877852 0.916308 0.807508 0.818617 0.797932 0.824227 0.833786 0.848429 0.839354 0.766391 0.834455 0.899215 0.920579 0.774687 
7.690609 0.863937 0.851791 0.892769 0.859601 0.815927 0.791381 0.894028 0.926883 0.903495 0.901830 0.864968 0.867141 0.888652 0.859508 0.777840 0.877850 0.838842 0.881924 0.923916 0.888593 0.852560 0.853118 0.920239 0.862069 0.927601 0.845130 0.789936 0.818683 0.807559 0.901373 0.787011 0.829899 0.919250 0.782219 0.770208 0.773048 0.912125 0.875644 0.844040 0.877918 0.887689 0.815259 0.778237 0.770672 0.794441 0.864258 0.858823 0.787704 0.778685 0.889219 
7.845970 0.766553 0.823283 0.870561 0.795639 0.868504 0.863261 0.871700 0.767944 0.841037 0.820231 0.906147 0.923177 0.848751 0.770861 0.837421 0.897455 0.847436 0.850758 0.818764 0.817980 0.830600 0.886908 0.835254 0.865444 0.925344 0.806472 0.863868 0.882938 0.803378 0.783777 0.817027 0.902480 0.850025 0.824910 0.893088 0.768796 0.797755 0.916652 0.793514 0.784797 0.838137 0.897059 0.848381 0.790142 0.877905 0.790513 0.873639 0.911517 0.884598 0.770043 
8.004469 0.889695 0.876754 0.876636 0.838461 0.904006 0.893319 0.856876 0.849401 0.762641 0.890493 0.858297 0.856624 0.868665 0.876930 0.830616 0.906394 0.846920 0.779113 0.906672 0.838823 0.843817 0.891704 0.779761 0.766543 0.901610 0.775531 0.824141 0.863948 0.778113 0.921689 0.829826 0.792567 0.826672 0.898793 0.781745 0.865999 0.881370 0.870262 0.767165 0.812773 0.804877 0.775876 0.788195 0.829388 0.814909 0.832542 0.871902 0.838932 0.825949 0.823107 
8.166170 0.900649 0.899835 0.868059 0.851093 0.860436 0.782199 0.920801 0.840971 0.779046 0.849668 0.766626 0.908599 0.830304 0.769519 0.869795 0.766148 0.798578 0.848720 0.812776 0.915258 0.773494 0.798989 0.768387 0.883381 0.891315 0.867053 0.876789 0.823360 0.811409 0.863564 0.831016 0.904993 0.916281 0.811090 0.779038 0.887868 0.812214 0.886492 0.922017 0.813430 0.917044 0.866801 0.874190 0.784891 0.762810 0.883691 0.789076 0.839093 0.808021 0.876160 
8.331137 0.773652 0.881255 0.826529 0.769754 0.797038 0.766274 0.804649 0.768675 0.800099 0.759349 0.883556 0.834801 0.783153 0.872306 0.760595 0.817772 0.833547 0.821762 0.891301 0.878980 0.892363 0.891710 0.795423 0.909384 0.797196 0.831882 0.758019 0.888248 0.835194 0.908790 0.770900 0.777441 0.845424 0.763866 0.786967 0.908782 0.876145 0.782317 0.837043 0.811022 0.857644 0.902960 0.793282 0.913223 0.852040 0.777993 0.781924 0.851939 0.892104 0.755669 
8.499438 0.795506 0.760037 0.903888 0.768187 0.841585 0.867219 0.883927 0.756509 0.789608 0.847124 0.822191 0.856533 0.889808 0.813832 0.821490 0.905715 0.783127 0.775553 0.892919 0.770348 0.799168 0.806091 0.797917 0.801587 0.800135 0.888898 0.769088 0.825335 0.867360 0.853246 0.787998 0.895363 0.791443 0.753564 0.815225 0.881032 0.833193 0.753956 0.796582 0.839199 0.813107 0.860153 0.861913 0.816702 0.796207 0.860337 0.793154 0.780341 0.841310 0.862881 
8.671138 0.751764 0.768277 0.772112 0.855943 0.851642 0.793226 0.800438 0.863472 0.902305 0.847682 0.895816 0.860726 0.847341 0.751764 0.766364 0.883321 0.887613 0.806553 0.765973 0.793975 0.770557 0.898977 0.781263 0.773535 0.882065 0.787993 0.910582 0.772079 0.838456 0.785173 0.753336 0.871308 0.870643 0.769825 0.781105 0.804091 0.841127 0.802759 0.911439 0.773310 0.893395 0.907554 0.873637 0.828632 0.908311 0.900075 0.848406 0.876025 0.874511 0.856326 
8.846306 0.772956 0.772973 0.878933 0.774292 0.777909 0.755517 0.855554 0.841931 0.747951 0.752663 0.760761 0.899682 0.863543 0.792892 0.798799 0.872312 0.803694 0.747063 0.866663 0.811302 0.844221 0.901233 0.911006 0.858823 0.823132 0.787466 0.885080 0.831685 0.809485 0.891543 0.901100 0.827637 0.794784 0.762105 0.775968 0.755733 0.897782 0.772989 0.844337 0.852882 0.791838 0.873748 0.786894 0.779601 0.850493 0.808157 0.788570 0.848933 0.855703 0.760752 
9.025013 0.761105 0.884562 0.881020 0.830453 0.869537 0.806891 0.871854 0.854802 0.803755 0.891395 0.775410 0.857946 0.767286 0.759790 0.852121 0.888905 0.910019 0.827053 0.843534 0.765987 0.770769 0.868395 0.875105 0.753312 0.805832 0.858500 0.801041 0.878199 0.771298 0.820906 0.762876 0.837742 0.763538 0.813758 0.747065 0.886365 0.808885 0.788093 0.761370 0.832406 0.857905 0.757978 0.783617 0.770529 0.817348 0.891908 0.860900 0.814783 0.788598 0.749630 
9.207331 0.782044 0.875249 0.782407 0.794923 0.754693 0.837982 0.883681 0.816506 0.874737 0.824674 0.817380 0.882864 0.885810 0.874671 0.842115 0.884663 0.859911 0.893103 0.892707 0.871000 0.794386 0.894902 0.817537 0.777927 0.864994 0.870043 0.791408 0.774453 0.782217 0.754949 0.747862 0.832371 0.872881 0.868599 0.899827 0.797447 0.808618 0.779280 0.769833 0.750873 0.903028 0.846834 0.899852 0.863987 0.885158 0.895916 0.892666 0.853889 0.750403 0.825755 
9.393331 0.889698 0.826372 0.788946 0.834147 0.768896 0.778358 0.806092 0.820671 0.817446 0.881356 0.793389 0.893491 0.749340 0.834789 0.767530 0.850149 0.798004 0.868908 0.800604 0.853309 0.843633 0.793973 0.839413 0.869591 0.875753 0.787910 0.842671 0.855061 0.838870 0.793200 0.824990 0.864605 0.855942 0.830239 0.851746 0.870060 0.804167 0.890439 0.811794 0.851301 0.777395 0.864013 0.857612 0.800802 0.782578 0.817380 0.872388 0.842366 0.839281 0.763425 
9.583089 0.805361 0.742247 0.797256 0.738645 0.770165 0.843519 0.838342 0.835676 0.828817 0.846472 0.823181 0.842190 0.888781 0.861396 0.746652 0.830523 0.780700 0.899323 0.777131 0.831598 0.839810 0.740196 0.872947 0.811367 0.880774 0.816683 0.847391 0.855160 0.855587 0.867368 0.893466 0.863783 0.748580 0.747612 0.823189 0.879322 0.818816 0.755349 0.873382 0.808454 0.841213 0.896682 0.884531 0.766793 0.848778 0.850189 0.854832 0.790602 0.800775 0.852666 
9.776680 0.780519 0.867645 0.863497 0.877233 0.746994 0.774841 0.775602 0.775496 0.849369 0.896008 0.853648 0.857443 0.844207 0.795940 0.879074 0.861951 0.800750 0.871384 0.848845 0.852249 0.867252 0.843258 0.836558 0.811336 0.883549 0.804284 0.850621 0.871564 0.743247 0.786515 0.794901 0.747419 0.887066 0.855480 0.861738 0.749055 0.808121 0.846972 0.848305 0.768125 0.869183 0.773639 0.850776 0.828058 0.836173 0.825612 0.756614 0.804620 0.786205 0.830888 
9.974182 0.878582 0.859795 0.832403 0.885230 0.864437 0.813934 0.801861 0.863801 0.764076 0.796045 0.818992 0.881217 0.769737 0.769729 0.818478 0.812661 0.789772 0.758292 0.874862 0.832476 0.740166 0.844631 0.783050 0.802399 0.804259 0.794780 0.855814 0.811275 0.774999 0.868516 0.846906 0.811846 0.769713 0.811813 0.864527 0.756057 0.813126 0.852331 0.815647 0.850871 0.834833 0.788556 0.834417 0.740248 0.876012 0.820517 0.811634 0.801926 0.746072 0.783164 
10.175674 0.814941 0.755709 0.762883 0.776695 0.821228 0.790327 0.843312 0.833389 0.817405 0.882640 0.869658 0.740751 0.758459 0.842596 0.876588 0.797778 0.763054 0.755425 0.732804 0.753887 0.737912 0.888813 0.755807 0.827508 0.778086 0.753106 0.864159 0.891115 0.744110 0.794451 0.743264 0.839416 0.827662 0.871179 0.857668 0.871870 0.820472 0.870902 0.794899 0.845809 0.737872 0.769220 0.797022 0.869129 0.819097 0.883046 0.814371 0.808661 0.826117 0.892514 
10.381237 0.735684 0.878458 0.764410 0.814427 0.851240 0.820834 0.872724 0.817687 0.766308 0.793802 0.758117 0.840405 0.762269 0.874192 0.824160 0.872862 0.791605 0.888507 0.760720 0.843908 0.815684 0.878872 0.736194 0.847428 0.831443 0.812367 0.835319 0.790388 0.741012 0.788693 0.803584 0.831378 0.772853 0.838150 0.785424 0.737297 0.830664 0.862092 0.830186 0.839480 0.844476 0.873122 0.862668 0.794573 0.801426 0.872676 0.733810 0.746170 0.750858 0.768977 
10.590951 0.840961 0.822806 0.805824 0.853058 0.760927 0.746742 0.744648 0.759325 0.844737 0.813676 0.811129 0.854563 0.824302 0.751101 0.876227 0.733877 0.789998 0.784030 0.882656 0.772030 0.788963 0.794535 0.730852 0.774229 0.793912 0.738171 0.745311 0.789060 0.790257 0.736594 0.847131 0.783642 0.854441 0.764703 0.808072 0.876785 0.887847 0.797292 0.875062 0.832656 0.801773 0.754853 0.772539 0.749346 0.870275 0.755306 0.845950 0.751821 0.835219 0.847090 
10.804903 0.765708 0.752186 0.867204 0.867204 0.737850 0.751396 0.819479 0.805434 0.846644 0.755750 0.865253 0.747155 0.845281 0.849643 0.745873 0.743115 0.748614 0.834307 0.842346 0.816722 0.865745 0.729400 0.731682 0.854924 0.768014 0.840250 0.825672 0.812674 0.769158 0.844684 0.840701 0.777399 0.832469 0.757024 0.773738 0.841749 0.834686 0.879097 0.878992 0.734722 0.834033 0.864745 0.818238 0.838177 0.879557 0.739753 0.775286 0.877251 0.846950 0.783365 
11.023176 0.875641 0.731628 0.814109 0.874162 0.874395 0.787878 0.833524 0.851564 0.870673 0.752328 0.796166 0.877490 0.725719 0.760038 0.750150 0.784043 0.770883 0.817663 0.762257 0.847327 0.841844 0.846620 0.841121 0.879331 0.833942 0.778247 0.759708 0.846893 0.742135 0.883310 0.790539 0.732930 0.770457 0.731571 0.797050 0.766992 0.734546 0.845165 0.836659 0.769918 0.778448 0.847231 0.842415 0.810902 0.774476 0.833918 0.735824 0.835019 0.725912 0.834521 
11.245859 0.824460 0.873049 0.758895 0.770413 0.722570 0.768658 0.746512 0.764442 0.802651 0.817567 0.873730 0.780561 0.756763 0.769852 0.795549 0.788680 0.764730 0.858605 0.786396 0.798507 0.723949 0.828236 0.765845 0.782019 0.787061 0.873482 0.740099 0.789602 0.855135 0.844210 0.833141 0.776793 0.834504 0.823715 0.861667 0.749830 0.877994 0.808550 0.762470 0.745061 0.731675 0.754198 0.852009 0.750399 0.742993 0.789129 0.857075 0.809929 0.825566 0.812598 
11.473041 0.877164 0.852462 0.785071 0.773532 0.854876 0.816501 0.837175 0.852598 0.761712 0.857017 0.802940 0.748631 0.770119 0.780796 0.878842 0.858024 0.869868 0.816653 0.762368 0.808678 0.737243 0.775482 0.803979 0.767746 0.824908 0.872385 0.860733 0.721492 0.799320 0.805193 0.843208 0.743149 0.814280 0.823853 0.757125 0.815686 0.765964 0.776952 0.862252 0.823046 0.785199 0.849889 0.748902 0.861596 0.873264 0.846013 0.814791 0.828536 0.846852 0.761696 
11.704812 0.796053 0.743779 0.849363 0.718220 0.724618 0.854550 0.754527 0.751045 0.784198 0.838153 0.813717 0.764933 0.828871 0.721255 0.770605 0.814028 0.864071 0.723534 0.764980 0.804531 0.761754 0.789345 0.718618 0.865401 0.754631 0.752958 0.800109 0.778772 0.843411 0.798619 0.795742 0.751444 0.871018 0.777115 0.869919 0.758399 0.752241 0.804100 0.798945 0.872524 0.731669 0.831381 0.846909 0.765960 0.730617 0.789480 0.843356 0.813398 0.719877 0.865768 
11.941264 0.871197 0.766964 0.727811 0.782644 0.807777 0.837120 0.733864 0.814854 0.829478 0.763222 0.724975 0.747534 0.746470 0.723482 0.742117 0.797720 0.772135 0.732212 0.791056 0.800858 0.804226 0.753452 0.824378 0.788371 0.842783 0.776107 0.730877 0.861005 0.737152 0.788808 0.746208 0.871125 0.826706 0.857598 0.778625 0.787807 0.791763 0.783256 0.791676 0.752118 0.849678 0.777481 0.793066 0.769545 0.843689 0.822178 0.801557 0.786290 0.854944 0.866518 
12.182494 0.847034 0.830356 0.745326 0.775039 0.775435 0.769124 0.746664 0.749278 0.778555 0.851904 0.856212 0.723160 0.715850 0.762677 0.765988 0.721798 0.851746 0.716603 0.827085 0.800349 0.794505 0.778049 0.866072 0.751693 0.828305 0.847469 0.723611 0.753879 0.789540 0.848135 0.724506 0.776908 0.857582 0.727413 0.796548 0.832510 0.717529 0.826246 0.730992 0.786142 0.860734 0.759707 0.714575 0.773218 0.800215 0.815855 0.713839 0.792636 0.763501 0.754291 
12.428597 0.741891 0.819485 0.723748 0.803189 0.765971 0.786302 0.851295 0.772382 0.806648 0.753315 0.822525 0.807390 0.737935 0.804958 0.775304 0.769958 0.801674 0.841805 0.821751 0.817646 0.834281 0.795176 0.717542 0.748791 0.846858 0.718253 0.786633 0.768443 0.760595 0.719461 0.830594 0.839010 0.824136 0.743423 0.780601 0.866588 0.853648 0.778959 0.815396 0.717471 0.845508 0.855322 0.843605 0.854043 0.768995 0.847458 0.811708 0.711881 0.751168 0.761290 
12.679671 0.762783 0.856189 0.758430 0.863557 0.830600 0.821265 0.730503 0.795952 0.712140 0.743396 0.743758 0.748418 0.723026 0.822753 0.733195 0.826523 0.757973 0.724009 0.752889 0.756368 0.719389 0.727284 0.740460 0.838818 0.755313 0.854442 0.728142 0.787514 0.708968 0.855701 0.855835 0.817330 0.846177 0.754667 0.792213 0.767214 0.719586 0.727874 0.775864 0.719373 0.795275 0.711361 0.714627 0.817385 0.723254 0.865068 0.843044 0.733896 0.717665 0.835165 
12.935817 0.767358 0.715513 0.834474 0.745292 0.852812 0.827851 0.717067 0.843914 0.801964 0.730344 0.819494 0.858737 0.723031 0.747953 0.746430 0.824367 0.849399 0.848496 0.795317 0.803768 0.767790 0.848394 0.816222 0.834788 0.815970 0.820663 0.836679 0.781546 0.843231 0.816402 0.744006 0.763906 0.768559 0.757730 0.800622 0.852600 0.755635 0.748541 0.800488 0.848912 0.768912 0.770364 0.838209 0.859859 0.778234 0.816347 0.713002 0.807857 0.814911 0.825128 
13.197138 0.800483 0.858717 0.829569 0.812100 0.795304 0.788984 0.799458 0.743009 0.785471 0.857324 0.774527 0.717967 0.788076 0.762448 0.833222 0.746881 0.754805 0.778806 0.748492 0.775638 0.733934 0.737220 0.814463 0.818444 0.792019 0.751324 0.742477 0.781528 0.851019 0.763551 0.760696 0.812906 0.786668 0.722614 0.760688 0.723686 0.772962 0.844213 0.789860 0.775708 0.763348 0.838252 0.734857 0.793106 0.736531 0.852404 0.811850 0.800045 0.743846 0.744378 
13.463738 0.806241 0.786160 0.824491 0.782814 0.832305 0.711136 0.810078 0.752555 0.774259 0.795222 0.802553 0.751050 0.766889 0.830106 0.735756 0.829591 0.830722 0.844284 0.801851 0.797936 0.782323 0.740522 0.781636 0.785575 0.834309 0.772239 0.743579 0.841414 0.714638 0.730687 0.710894 0.715644 0.828031 0.711549 0.804729 0.754138 0.790332 0.850959 0.705887 0.754637 0.814594 0.815413 0.747462 0.747221 0.785138 0.822993 0.813596 0.728309 0.856239 0.741387 
13.735724 0.700081 0.787778 0.851087 0.771319 0.838197 0.789007 0.780439 0.779755 0.752147 0.806126 0.839612 0.849633 0.848133 0.785617 0.803273 0.777096 0.750748 0.829777 0.712986 0.748314 0.814647 0.807922 0.730199 0.717807 0.842527 0.758056 0.783766 0.827289 0.725037 0.803149 0.844214 0.798414 0.730479 0.834620 0.850232 0.725410 0.762005 0.765698 0.757224 0.823433 0.734017 0.734032 0.839262 0.802721 0.808816 0.749799 0.801244 0.811017 0.808707 0.801368 
14.013204 0.766765 0.762541 0.745458 0.766881 0.795147 0.700583 0.751093 0.833977 0.699839 0.766261 0.814298 0.819111 0.752496 0.782552 0.786133 0.729299 0.732515 0.770213 0.716766 0.716177 0.773081 0.716851 0.741544 0.775763 0.750171 0.786056 0.787520 0.770485 0.708868 0.709814 0.753046 0.810617 0.705412 0.849765 0.797123 0.705954 0.716131 0.821894 0.823552 0.819693 0.817375 0.731771 0.821940 0.709186 0.799844 0.847912 0.714976 0.762510 0.755201 0.748473 
14.296289 0.738574 0.736326 0.811759 0.740158 0.749260 0.732563 0.798632 0.771674 0.771806 0.791044 0.764620 0.715581 0.722179 0.786919 0.744578 0.774425 0.768638 0.792713 0.789051 0.752884 0.733228 0.846860 0.765663 0.745142 0.824585 0.716446 0.763384 0.760803 0.750829 0.697941 0.728337 0.800988 0.839474 0.724597 0.834683 0.787166 0.795611 0.822329 0.804249 0.728978 0.768561 0.731914 0.756546 0.778141 0.837426 0.784222 0.769936 0.774974 0.738938 0.726181 
14.585093 0.700696 0.839408 0.819929 0.797854 0.776618 0.723095 0.750977 0.780909 0.694935 0.700743 0.812419 0.712504 0.797076 0.789373 0.742281 0.771204 0.699403 0.780731 0.789851 0.824126 0.718666 0.792100 0.793302 0.837274 0.707444 0.823271 0.718466 0.778998 0.759072 0.847203 0.735550 0.768246 0.807073 0.761915 0.811009 0.727840 0.790552 0.748782 0.810609 0.714176 0.828386 0.728171 0.787956 0.698540 0.756099 0.771851 0.744708 0.817649 0.790775 0.832892 
14.879732 0.727426 0.739995 0.722973 0.834331 0.768620 0.693741 0.710503 0.757218 0.727250 0.727664 0.774425 0.777665 0.722658 0.731411 0.721237 0.734129 0.808010 0.783439 0.693396 0.813001 0.691791 0.708392 0.755628 0.806029 0.750446 0.824434 0.841702 0.707601 0.750330 0.728793 0.812747 0.835759 0.791248 0.817961 0.812502 0.827689 0.698233 0.764297 0.700368 0.738199 0.700114 0.770970 0.842977 0.768889 0.720477 0.784199 0.842017 0.705428 0.811335 0.830653 
15.180322 0.711727 0.737246 0.754484 0.696548 0.838704 0.779238 0.789625 0.690050 0.786754 0.717177 0.768300 0.724686 0.784374 0.821520 0.689514 0.777577 0.801450 0.746447 0.710020 0.767718 0.771951 0.726216 0.770940 0.702473 0.788415 0.812235 0.714536 0.816307 0.823992 0.819208 0.819606 0.806005 0.825960 0.797715 0.695944 0.776681 0.715998 0.781787 0.796291 0.775709 0.784879 0.702718 0.733863 0.826847 0.836943 0.741471 0.822546 0.720085 0.780638 0.705580 
15.486985 0.741593 0.824565 0.755335 0.834286 0.838147 0.728667 0.819682 0.788123 0.731627 0.728598 0.799919 0.809075 0.817347 0.766826 0.742485 0.699076 0.766559 0.836377 0.784628 0.807343 0.715077 0.787230 0.700580 0.695490 0.741364 0.763530 0.716542 0.771092 0.827175 0.829006 0.773610 0.811967 0.731444 0.764919 0.710408 0.710751 0.771496 0.797134 0.755694 0.760653 0.763705 0.734168 0.817553 0.714177 0.686982 0.816042 0.792739 0.747865 0.786276 0.827755 
15.799843 0.789738 0.769855 0.703717 0.690292 0.720429 0.821761 0.825306 0.783699 0.755882 0.684906 0.832327 0.714716 0.718869 0.810397 0.807302 0.744746 0.706144 0.827040 0.816559 0.823268 0.729480 0.780535 0.819883 0.692718 0.788461 0.790560 0.726719 0.797307 0.697510 0.691615 0.686975 0.807674 0.820955 0.689044 0.739863 0.786612 0.766881 0.788377 0.735611 0.811949 0.778732 0.711392 0.812634 0.821845 0.783501 0.752961 0.748975 0.754117 0.762500 0.801300 
16.119021 0.736058 0.748175 0.796969 0.787763 0.801230 0.812513 0.829377 0.816403 0.795937 0.828891 0.771741 0.819997 0.743481 0.693163 0.727368 0.769542 0.768890 0.792176 0.719103 0.801783 0.784639 0.732941 0.821612 0.718519 0.750927 0.716987 0.703725 0.706516 0.746415 0.693110 0.816145 0.758548 0.805916 0.686050 0.747166 0.819883 0.793534 0.700283 0.813711 0.790865 0.757744 0.689258 0.689197 0.740289 0.699472 0.720832 0.754051 0.705939 0.736331 0.825282 
16.444647 0.758603 0.717747 0.717581 0.700453 0.707573 0.758028 0.760024 0.716349 0.725941 0.755360 0.805271 0.789722 0.793116 0.801763 0.783025 0.807002 0.811340 0.705850 0.735420 0.707490 0.797258 0.769502 0.720688 0.819285 0.804084 0.793555 0.712879 0.690150 0.753606 0.802058 0.784015 0.726954 0.796563 0.799942 0.730446 0.740477 0.750764 0.813646 0.686416 0.727241 0.825831 0.691889 0.695358 0.737491 0.803275 0.741369 0.700430 0.710975 0.727067 0.709773 
16.776851 0.825403 0.739390 0.821357 0.790041 0.704781 0.720070 0.782747 0.754038 0.802670 0.812171 0.701865 0.688565 0.760820 0.693953 0.774978 0.746510 0.699461 0.771700 0.776327 0.684316 0.774503 0.735245 0.780336 0.722187 0.714155 0.764203 0.799339 0.760789 0.743316 0.754618 0.725209 0.762259 0.679787 0.745561 0.735163 0.785670 0.695566 0.820588 0.743986 0.761626 0.723913 0.744936 0.689831 0.687036 0.719731 0.729353 0.725194 0.810966 0.795413 0.798367 
17.115766 0.765119 0.739692 0.703502 0.705778 0.804779 0.769505 0.677572 0.725856 0.758591 0.745656 0.682402 0.817774 0.744657 0.806958 0.688915 0.741488 0.746257 0.799544 0.726788 0.788930 0.702195 0.714544 0.731948 0.743996 0.733082 0.676115 0.769565 0.756901 0.803495 0.725864 0.691048 0.682981 0.766786 0.794383 0.733127 0.711952 0.696013 0.727163 0.680690 0.791041 0.774470 0.805703 0.825954 0.721627 0.822754 0.731422 0.761370 0.800701 0.764533 0.743065 
17.461527 0.737545 0.789212 0.754977 0.807011 0.754685 0.785408 0.812634 0.810500 0.817067 0.726740 0.723985 0.799695 0.793757 0.758190 0.678413 0.777359 0.734198 0.816131 0.811129 0.681656 0.761776 0.810987 0.803993 0.779358 0.797778 0.707392 0.799223 0.815839 0.686336 0.720630 0.731690 0.711218 0.744427 0.724382 0.675111 0.701716 0.801702 0.820609 0.772761 0.699394 0.701933 0.675942 0.823320 0.785491 0.684306 0.804420 0.813930 0.797052 0.810186 0.724015 
17.814273 0.729315 0.735981 0.745707 0.782880 0.727098 0.687462 0.744841 0.713976 0.728136 0.781395 0.800220 0.804340 0.741236 0.799384 0.775244 0.674056 0.759188 0.761606 0.804311 0.790494 0.710236 0.730017 0.773945 0.809603 0.687723 0.678990 0.741743 0.738399 0.721470 0.743386 0.710228 0.747693 0.710482 0.774751 0.683916 0.757247 0.790009 0.679042 0.738325 0.696733 0.689171 0.732689 0.816343 0.734227 0.813432 0.674951 0.702839 0.729360 0.723209 0.773348 
18.174145 0.798198 0.703421 0.691486 0.678546 0.806986 0.797372 0.706993 0.754728 0.705520 0.735128 0.810454 0.799181 0.687028 0.732523 0.812344 0.727709 0.797908 0.766112 0.701226 0.738193 0.693614 0.684015 0.695162 0.684156 0.739027 0.759326 0.717537 0.724033 0.681165 0.764758 0.765584 0.686716 0.775615 0.774223 0.719234 0.744593 0.782527 0.672213 0.776210 0.691456 0.739272 0.683308 0.801219 0.677214 0.757079 0.805825 0.772735 0.706532 0.802782 0.701018 
18.541287 0.741203 0.775296 0.688871 0.667693 0.717711 0.729832 0.718216 0.800027 0.715849 0.776208 0.673575 0.805160 0.670304 0.783426 0.748725 0.720700 0.805486 0.682061 0.810708 0.764666 0.787706 0.755475 0.720152 0.685748 0.705679 0.783485 0.753992 0.729950 0.744638 0.687684 0.678990 0.775199 0.769777 0.815804 0.814929 0.742650 0.717637 0.772017 0.691259 0.678204 0.786905 0.719076 0.758413 0.811265 0.686119 0.727043 0.755994 0.730440 0.692661 0.789389 
18.915846 0.797846 0.778117 0.766766 0.695755 0.801366 0.761523 0.691119 0.799421 0.798925 0.763084 0.769931 0.684345 0.785822 0.772016 0.779004 0.755016 0.807784 0.803251 0.677084 0.802948 0.708918 0.745314 0.667914 0.768430 0.750653 0.719292 0.734518 0.755711 0.725681 0.793158 0.741292 0.690409 0.670369 0.746091 0.671331 0.756887 0.715100 0.798918 0.788551 0.793631 0.688013 0.787146 0.747392 0.731590 0.737062 0.805906 0.771099 0.671797 0.801965 0.791612 
19.297972 0.795969 0.684408 0.716371 0.776435 0.762274 0.752536 0.682734 0.707429 0.759421 0.786313 0.681068 0.744685 0.710002 0.709361 0.770390 0.730812 0.699070 0.783076 0.722666 0.714889 0.765075 0.665559 0.694359 0.664556 0.676948 0.707149 0.686612 0.772226 0.684880 0.691013 0.677936 0.772513 0.687371 0.717919 0.790389 0.771761 0.719342 0.666045 0.712648 0.784566 0.689045 0.687062 0.794377 0.729640 0.694979 0.780600 0.796471 0.742120 0.666863 0.729964 
19.687817 0.717484 0.707424 0.780697 0.775296 0.741118 0.740236 0.754169 0.674230 0.668454 0.727368 0.770358 0.793205 0.779088 0.677655 0.756983 0.719498 0.707520 0.754139 0.796886 0.797724 0.688957 0.689442 0.743550 0.748885 0.759173 0.785599 0.790214 0.806160 0.794447 0.716602 0.661458 0.699076 0.730697 0.722092 0.760636 0.724127 0.736745 0.708328 0.698995 0.767161 0.727148 0.764295 0.791992 0.703639 0.662208 0.772606 0.736672 0.745453 0.783820 0.743447 
20.085537 0.707533 0.794967 0.768960 0.671359 0.685710 0.777810 0.769927 0.745188 0.782139 0.783312 0.770323 0.697497 0.740668 0.758206 0.670853 0.791099 0.674589 0.747957 0.804058 0.731679 0.710325 0.769034 0.667161 0.732192 0.662883 0.697439 0.672018 0.708464 0.758448 0.774645 0.692384 0.730983 0.761173 0.794894 0.708757 0.736046 0.688230 0.665095 0.801252 0.794469 0.780066 0.786916 0.678018 0.680479 0.750756 0.691937 0.662487 0.803267 0.758169 0.717401 
20.491292 0.661799 0.685417 0.673111 0.787171 0.773353 0.685117 0.657424 0.671103 0.739971 0.686279 0.767905 0.731565 0.732580 0.735947 0.668532 0.660104 0.735596 0.742432 0.751137 0.674645 0.746558 0.798374 0.675850 0.799922 0.770972 0.750290 0.713103 0.758229 0.695422 0.710861 0.759689 0.801054 0.723627 0.745733 0.703769 0.658016 0.749845 0.770359 0.689908 0.700527 0.759711 0.793064 0.748932 0.802237 0.734808 0.727570 0.681349 0.717616 0.690010 0.677946 
20.905243 0.658848 0.720107 0.661921 0.667032 0.762421 0.657793 0.770007 0.707096 0.763171 0.689470 0.755985 0.693991 0.685481 0.742501 0.698811 0.655434 0.740339 0.753277 0.730030 0.741868 0.712003 0.661586 0.658521 0.797032 0.693271 0.797957 0.799894 0.715039 0.790058 0.675914 0.756851 0.742931 0.708159 0.662744 0.762486 0.770357 0.753648 0.780942 0.729841 0.781561 0.756851 0.787022 0.784787 0.750568 0.675703 0.681367 0.707489 0.673366 0.752665 0.700893 
21.327557 0.699268 0.790465 0.703492 0.741480 0.684418 0.740812 0.751772 0.714270 0.668327 0.783054 0.694071 0.717754 0.780042 0.661954 0.691458 0.791684 0.660002 0.711367 0.690638 0.660989 0.720120 0.667848 0.764974 0.769489 0.752737 0.684933 0.676165 0.730978 0.706017 0.700400 0.653419 0.772966 0.695297 0.764408 0.736625 0.671687 0.724322 0.738388 0.660415 0.763254 0.687604 0.753144 0.725716 0.685332 0.765555 0.682538 0.743157 0.776965 0.748920 0.749348 
21.758402 0.727426 0.703352 0.787048 0.663165 0.773083 0.658933 0.685379 0.722693 0.676320 0.789920 0.730797 0.795210 0.682637 0.759885 0.710986 0.768995 0.744516 0.741456 0.669931 0.774776 0.780253 0.711934 0.697947 0.782533 0.680177 0.658173 0.664142 0.662558 0.659027 0.778365 0.706334 0.680162 0.712043 0.793386 0.718294 0.689482 0.774870 0.724495 0.757910 0.717455 0.765963 0.744842 0.742143 0.721442 0.740341 0.786621 0.789761 0.653766 0.713121 0.688939 
22.197951 0.677288 0.760763 0.667550 0.749250 0.722315 0.762732 0.662703 0.791362 0.742758 0.727011 0.785014 0.744078 0.707837 0.743457 0.717092 0.724609 0.668062 0.762061 0.675038 0.668820 0.786565 0.690503 0.751876 0.738978 0.658742 0.701915 0.662760 0.696858 0.658713 0.763648 0.778313 0.760525 0.685735 0.786226 0.669065 0.712035 0.672232 0.718398 0.792841 0.690734 0.728006 0.692328 0.704267 0.793288 0.669000 0.772513 0.662234 0.758837 0.728641 0.714690 
22.646380 0.697724 0.772939 0.726627 0.647413 0.761829 0.668139 0.775679 0.767654 0.748719 0.785165 0.674151 0.747388 0.658632 0.701227 0.733466 0.648816 0.663105 0.708353 0.671059 0.761239 0.670685 0.747784 0.753357 0.680724 0.733696 0.657158 0.679839 0.761627 0.769286 0.673087 0.684866 0.707066 0.703370 0.770717 0.688893 0.657208 0.748783 0.690849 0.670936 0.679070 0.698616 0.788890 0.747482 0.733962 0.694136 0.769912 0.764094 0.725311 0.671066 0.663127 
23.103867 0.749209 0.679099 0.675098 0.741201 0.699596 0.748348 0.663505 0.655490 0.757375 0.678109 0.682375 0.732454 0.727916 0.695244 0.763261 0.672496 0.703719 0.710444 0.764759 0.721520 0.742054 0.782246 0.724567 0.693359 0.680999 0.659125 0.727134 0.735723 0.698428 0.662595 0.665462 0.673851 0.691932 0.699245 0.775313 0.681450 0.754306 0.663247 0.729443 0.717154 0.738096 0.752751 0.712759 0.701733 0.786619 0.787006 0.757654 0.648973 0.743466 0.728690 
23.570596 0.720491 0.771661 0.733485 0.740347 0.683730 0.715302 0.703329 0.747280 0.739382 0.778751 0.693601 0.657263 0.714665 0.724150 0.759667 0.708897 0.706989 0.652917 0.709276 0.706281 0.673002 0.727946 0.657770 0.734300 0.695331 0.685167 0.701242 0.645976 0.653217 0.747480 0.762133 0.709548 0.688226 0.704702 0.739068 0.758952 0.702857 0.729525 0.730505 0.720991 0.683888 0.715294 0.730090 0.768652 0.676383 0.648407 0.778458 0.775063 0.730405 0.680321 
24.046754 0.746889 0.774338 0.693950 0.676997 0.745485 0.772506 0.662453 0.743176 0.686318 0.657393 0.654864 0.763072 0.667897 0.759252 0.763300 0.750195 0.671075 0.715092 0.745855 0.700370 0.720487 0.754072 0.730378 0.648750 0.684151 0.781613 0.676106 0.680574 0.770689 0.767012 0.739456 0.753010 0.753580 0.694470 0.652334 0.668139 0.670826 0.722988 0.776946 0.686453 0.749183 0.723943 0.744523 0.750794 0.753209 0.746896 0.647282 0.694990 0.763656 0.649056 
24.532530 0.714324 0.697735 0.667299 0.690503 0.776118 0.676599 0.744127 0.684918 0.708782 0.669054 0.740184 0.764879 0.655520 0.768403 0.757988 0.705287 0.769859 0.656224 0.682524 0.664330 0.646796 0.689607 0.676166 0.648856 0.754705 0.722508 0.639770 0.683746 0.709898 0.737058 0.710871 0.766591 0.760680 0.736191 0.704058 0.719538 0.694389 0.668862 0.658653 0.660060 0.669587 0.725705 0.760709 0.776239 0.666887 0.772495 0.706580 0.756702 0.657197 0.758698 
25.028120 0.693445 0.699557 0.722903 0.691851 0.680688 0.717237 0.679923 0.671232 0.656761 0.714814 0.663448 0.722336 0.767243 0.718745 0.641894 0.676806 0.675942 0.776345 0.678343 0.671820 0.766329 0.641150 0.724256 0.662003 0.694011 0.769226 0.732770 0.766867 0.658901 0.766882 0.763425 0.741985 0.654906 0.707108 0.710479 0.684237 0.661521 0.743012 0.753891 0.762384 0.638409 0.670269 0.764891 0.687566 0.772236 0.778894 0.757567 0.676743 0.748678 0.736410 
25.533722 0.766776 0.706108 0.710225 0.762214 0.723310 0.731693 0.756084 0.667946 0.754036 0.748125 0.776041 0.751127 0.681723 0.689195 0.709243 0.698756 0.711383 0.711828 0.751197 0.764480 0.677147 0.704328 0.636521 0.685614 0.692740 0.712598 0.746360 0.675354 0.645511 0.739086 0.722802 0.694632 0.774734 0.669507 0.668214 0.685459 0.747638 0.661449 0.707223 0.651407 0.658624 0.774868 0.749608 0.722625 0.704279 0.644423 0.759954 0.674859 0.740809 0.735541 
26.049537 0.770797 0.750513 0.731038 0.773486 0.716999 0.699482 0.671467 0.688090 0.730700 0.751674 0.698785 0.753829 0.725751 0.697905 0.717034 0.753998 0.653901 0.742550 0.693856 0.701489 0.709606 0.727152 0.736269 0.740290 0.681113 0.681810 0.715760 0.743866 0.740015 0.767783 0.640284 0.721604 0.761003 0.727039 0.647374 0.720717 0.731235 0.634997 0.652584 0.650479 0.772430 0.635658 0.752259 0.639024 0.639207 0.646712 0.742268 0.694300 0.729869 0.683535 
26.575773 0.726485 0.756621 0.707890 0.726345 0.723551 0.770723 0.767656 0.734544 0.746442 0.654941 0.720420 0.734228 0.644327 0.655088 0.680858 0.768695 0.762580 0.743550 0.643099 0.744175 0.679580 0.632640 0.667359 0.701299 0.664790 0.641084 0.647598 0.705167 0.729504 0.648076 0.672259 0.717016 0.665688 0.753448 0.716405 0.761506 0.632387 0.711309 0.705658 0.645689 0.725306 0.723593 0.699340 0.756607 0.753981 0.712243 0.678134 0.743003 0.641154 0.643527 
27.112639 0.652798 0.718720 0.679051 0.710517 0.678715 0.752321 0.661848 0.741676 0.748885 0.634364 0.763498 0.648018 0.656088 0.656487 0.633566 0.649453 0.710664 0.645023 0.718370 0.736637 0.720281 0.647920 0.747835 0.696464 0.699494 0.710482 0.762651 0.747289 0.699599 0.758480 0.640886 0.642685 0.731311 0.752006 0.655353 0.710811 0.715480 0.706045 0.667608 0.664647 0.635595 0.659741 0.689031 0.721023 0.641201 0.736175 0.686029 0.641929 0.682872 0.715920 
27.660351 0.683403 0.648757 0.753553 0.757259 0.667521 0.695712 0.683187 0.628507 0.757112 0.664667 0.628779 0.686278 0.634424 0.728383 0.738104 0.672845 0.640781 0.706312 0.689823 0.666516 0.703974 0.762415 0.674813 0.698636 0.729039 0.657403 0.732710 0.638695 0.647745 0.681665 0.631591 0.733101 0.705733 0.722313 0.638394 0.698922 0.757238 0.721894 0.655253 0.687548 0.660208 0.728614 0.630474 0.730058 0.686243 0.751586 0.759268 0.701197 0.693137 0.664765 
28.219127 0.627541 0.654717 0.647982 0.726872 0.740057 0.706870 0.739152 0.754980 0.715518 0.700740 0.672952 0.646994 0.751300 0.656574 0.701283 0.729231 0.744871 0.650125 0.656609 0.670079 0.749067 0.686860 0.736028 0.733322 0.636099 0.747529 0.691062 0.701471 0.706689 0.760790 0.645964 0.677968 0.671115 0.706536 0.742360 0.695411 0.651433 0.676180 0.657882 0.718885 0.666983 0.755641 0.734025 0.762035 0.629454 0.753735 0.654459 0.651516 0.718871 0.653005 
28.789191 0.696915 0.698934 0.761234 0.725460 0.671630 0.670867 0.638124 0.714368 0.670152 0.666822 0.746722 0.753521 0.630292 0.723511 0.678657 0.654946 0.664034 0.662438 0.662279 0.726855 0.739688 0.759382 0.640892 0.698275 0.630056 0.635287 0.670083 0.678636 0.708167 0.742387 0.714209 0.750864 0.652567 0.703512 0.671089 0.752182 0.647482 0.661439 0.724406 0.751793 0.725773 0.697040 0.663132 0.739605 0.661585 0.708486 0.663409 0.717649 0.628593 0.724871 
29.370771 0.634674 0.746321 0.651716 0.643181 0.719976 0.701723 0.666794 0.738838 0.676941 0.659110 0.644986 0.733374 0.660016 0.723780 0.730593 0.721629 0.654753 0.691293 0.691155 0.648424 0.626000 0.704621 0.653563 0.725620 0.704476 0.635386 0.651972 0.735573 0.679535 0.682059 0.653943 0.700243 0.710922 0.720018 0.708778 0.672943 0.712804 0.697317 0.695893 0.658972 0.627404 0.633975 0.741362 0.710106 0.657547 0.668814 0.698542 0.758253 0.645284 0.626706 
29.964100 0.670801 0.734420 0.746461 0.704020 0.703669 0.706696 0.754033 0.732261 0.674532 0.689855 0.748274 0.654153 0.687952 0.660567 0.735992 0.664125 0.679028 0.631961 0.709855 0.660470 0.723172 0.726765 0.718213 0.621775 0.718468 0.634457 0.730027 0.742881 0.646408 0.651546 0.649629 0.741240 0.639595 0.703620 0.656787 0.702041 0.746757 0.686476 0.633567 0.698924 0.755281 0.755219 0.621457 0.695697 0.639422 0.644105 0.739509 0.667173 0.623644 0.664918 
30.569415 0.650104 0.752471 0.650957 0.625501 0.716150 0.735706 0.730652 0.740912 0.705809 0.754857 0.741929 0.734531 0.753000 0.715731 0.654223 0.652532 0.639900 0.705472 0.732220 0.633285 0.727668 0.696354 0.672026 0.681068 0.625206 0.732756 0.693865 0.707246 0.631126 0.734709 0.664778 0.674790 0.752622 0.694250 0.710835 0.688405 0.705919 0.665012 0.749218 0.675980 0.714280 0.701483 0.696615 0.673215 0.630136 0.620310 0.675918 0.739275 0.691224 0.745340 
31.186958 0.651488 0.658385 0.664700 0.739371 0.737910 0.622109 0.644515 0.664302 0.672701 0.663678 0.686434 0.736436 0.617852 0.731829 0.675183 0.640388 0.693928 0.633237 0.662821 0.648362 0.708195 0.750409 0.629212 0.647724 0.731081 0.708127 0.619415 0.692721 0.621266 0.634053 0.691048 0.659030 0.731712 0.663438 0.617324 0.627766 0.722415 0.683698 0.638091 0.729162 0.689067 0.714709 0.633888 0.737492 0.689629 0.735065 0.735236 0.623720 0.746336 0.618990 
31.816977 0.634746 0.649225 0.653662 0.724957 0.677979 0.648877 0.748864 0.659931 0.632497 0.747209 0.636257 0.666159 0.744413 0.662672 0.741310 0.743347 0.625729 0.738862 0.749862 0.620739 0.629387 0.644187 0.651550 0.703649 0.627397 0.654441 0.672058 0.673275 0.620048 0.691220 0.657634 0.629810 0.742055 0.693907 0.728464 0.617321 0.647140 0.727029 0.632292 0.660772 0.701557 0.618626 0.615755 0.731131 0.630658 0.714348 0.699438 0.663527 0.724192 0.720131 
32.459722 0.727742 0.739916 0.744463 0.741232 0.647117 0.719842 0.739609 0.747837 0.719017 0.660048 0.670089 0.731675 0.744579 0.649892 0.652632 0.630063 0.689216 0.692474 0.714429 0.634827 0.664997 0.704109 0.673626 0.660171 0.732527 0.645890 0.665569 0.693960 0.662311 0.634514 0.711594 0.702889 0.699304 0.734156 0.731109 0.733093 0.679782 0.656442 0.696352 0.693299 0.622612 0.697238 0.690238 0.632598 0.659482 0.622749 0.686537 0.733979 0.698295 0.673504 
33.115452 0.698203 0.736401 0.726233 0.723446 0.671214 0.630970 0.705428 0.696939 0.718165 0.647058 0.661467 0.714787 0.675713 0.730997 0.627572 0.662174 0.631541 0.734810 0.641784 0.614869 0.626396 0.686255 0.716758 0.631643 0.628585 0.733825 0.703015 0.747350 0.661107 0.719022 0.720041 0.722413 0.624643 0.640778 0.648288 0.725410 0.713129 0.709649 0.693126 0.634885 0.698910 0.653298 0.624065 0.651993 0.676671 0.731555 0.621176 0.696008 0.650728 0.731378 
33.784428 0.635950 0.674322 0.667843 0.616412 0.686812 0.649206 0.666013 0.621325 0.684860 0.690004 0.623399 0.642768 0.618201 0.714157 0.618926 0.679411 0.737077 0.709942 0.661757 0.677744 0.645716 0.651653 0.669097 0.710728 0.710321 0.730402 0.735024 0.742146 0.650338 0.661486 0.739266 0.665078 0.696544 0.672770 0.631721 0.680191 0.744301 0.612691 0.613491 0.700081 0.648522 0.650880 0.619875 0.731642 0.729995 0.696591 0.651673 0.716543 0.703585 0.632087 
34.466919 0.653339 0.696471 0.647385 0.734901 0.687173 0.635147 0.669313 0.726846 0.621599 0.643263 0.669732 0.715500 0.630593 0.614625 0.610875 0.672982 0.698850 0.724799 0.728603 0.717757 0.658643 0.668056 0.740821 0.670989 0.625721 0.610712 0.738510 0.609604 0.726758 0.672462 0.740963 0.659670 0.651176 0.617646 0.613828 0.659968 0.609469 0.635870 0.737023 0.722109 0.615895 0.628086 0.656981 0.647987 0.670644 0.671516 0.625964 0.649717 0.715088 0.643466 
35.163197 0.703053 0.697871 0.702520 0.635060 0.679503 0.712998 0.612966 0.678169 0.723826 0.620674 0.641198 0.725766 0.644735 0.686962 0.615870 0.738009 0.620950 0.609503 0.671856 0.734782 0.660529 0.618276 0.712748 0.719958 0.700735 0.666789 0.625047 0.713382 0.710215 0.719419 0.648098 0.738851 0.648738 0.708659 0.647983 0.692710 0.642451 0.715383 0.689550 0.611369 0.713368 0.623713 0.718348 0.706563 0.626321 0.608694 0.737093 0.720794 0.659741 0.705188 
35.873541 0.641868 0.687608 0.735316 0.604695 0.661580 0.724808 0.702846 0.656058 0.632046 0.686654 0.634081 0.711271 0.680305 0.615464 0.736062 0.734947 0.653807 0.678471 0.710021 0.718782 0.623392 0.672955 0.716504 0.730607 0.716504 0.629560 0.615417 0.725507 0.664261 0.680903 0.636715 0.649366 0.712339 0.607234 0.632590 0.638663 0.679445 0.609780 0.678041 0.695052 0.666256 0.666787 0.733858 0.651288 0.618064 0.662985 0.632919 0.647686 0.725628 0.687259 
36.598234 0.698849 0.623377 0.616584 0.723348 0.644874 0.726483 0.614138 0.623229 0.647614 0.697878 0.629319 0.720441 0.732459 0.624160 0.717687 0.611097 0.734884 0.694053 0.711859 0.726798 0.678102 0.687876 0.675349 0.610983 0.734402 0.609623 0.606535 0.736331 0.732740 0.607942 0.734643 0.713273 0.733685 0.667671 0.699017 0.736405 0.672917 0.673185 0.630967 0.678323 0.670539 0.716488 0.661321 0.680922 0.690549 0.658058 0.714130 0.611700 0.686550 0.603674 
37.337568 0.607344 0.706787 0.687682 0.640556 0.697709 0.706145 0.708530 0.617010 0.695965 0.619628 0.603276 0.645566 0.604598 0.662452 0.645927 0.609448 0.629521 0.685064 0.689285 0.685672 0.726191 0.604231 0.713747 0.671444 0.722791 0.695798 0.656093 0.618439 0.685725 0.684763 0.697508 0.689078 0.602407 0.717414 0.712324 0.623088 0.663274 0.605727 0.679413 0.620583 0.708570 0.734675 0.729197 0.719759 0.704288 0.633188 0.733619 0.712224 0.635439 0.618459 
38.091837 0.640459 0.732122 0.610200 0.717948 0.653307 0.610726 0.696921 0.663005 0.726800 0.707185 0.621070 0.664450 0.609894 0.706685 0.631541 0.622749 0.611159 0.617061 0.681062 0.619985 0.699438 0.687403 0.618826 0.721178 0.705579 0.600522 0.685804 0.678105 0.718101 0.723896 0.724622 0.641671 0.658269 0.682667 0.694316 0.658609 0.624787 0.732435 0.701956 0.728498 0.645494 0.676439 0.702689 0.669439 0.708224 0.612938 0.674195 0.697134 0.640792 0.700184 
38.861343 0.720822 0.677162 0.617350 0.727855 0.604247 0.722542 0.605409 0.665154 0.632360 0.723073 0.607660 0.641445 0.645602 0.723080 0.618399 0.605994 0.698042 0.669365 0.665818 0.666708 0.615902 0.687728 0.672513 0.626927 0.654628 0.601710 0.600415 0.676398 0.716558 0.646260 0.688153 0.678982 0.667499 0.668747 0.682687 0.726932 0.624038 0.673914 0.718278 0.679579 0.624609 0.697677 0.640947 0.629172 0.727961 0.676205 0.622789 0.647661 0.636656 0.664816 
39.646394 0.668746 0.693447 0.727604 0.607737 0.720141 0.647509 0.659873 0.692017 0.703731 0.624921 0.635331 0.723505 0.715081 0.664694 0.675230 0.598069 0.654906 0.624385 0.717465 0.711479 0.648503 0.612353 0.677090 0.663912 0.674892 0.610909 0.671356 0.708678 0.727975 0.614081 0.716300 0.684567 0.660230 0.680209 0.674461 0.659191 0.614604 0.678196 0.680110 0.607803 0.601367 0.711691 0.681229 0.635027 0.668250 0.654463 0.701526 0.711161 0.717260 0.700817 
40.447304 0.704465 0.665871 0.621381 0.722643 0.626802 0.637056 0.722068 0.615009 0.611357 0.695577 0.688321 0.658047 0.657862 0.667674 0.680622 0.724848 0.715591 0.694072 0.692250 0.595319 0.679077 0.604801 0.656118 0.595213 0.618409 0.626247 0.691669 0.707159 0.611529 0.726175 0.661156 0.662536 0.600588 0.699004 0.617465 0.687839 0.624728 0.685482 0.685752 0.650579 0.612566 0.623969 0.672091 0.595675 0.675934 0.623705 0.662728 0.718001 0.691741 0.596488 
41.264394 0.608515 0.641421 0.653239 0.705671 0.690226 0.688205 0.636970 0.681944 0.712255 0.680627 0.619161 0.722467 0.693511 0.695651 0.699489 0.669553 0.709200 0.634877 0.683616 0.703328 0.604242 0.719451 0.653199 0.703420 0.657650 0.669099 0.632072 0.714020 0.719017 0.613420 0.668335 0.643007 0.695045 0.680818 0.694887 0.670791 0.664141 0.624033 0.604282 0.711584 0.715606 0.623803 0.710142 0.648031 0.608035 0.675696 0.653778 0.610418 0.596447 0.718813 
42.097990 0.602161 0.670886 0.662470 0.627054 0.687199 0.660973 0.664525 0.664636 0.683391 0.614109 0.678822 0.677358 0.612409 0.601347 0.616787 0.594323 0.663711 0.674759 0.601695 0.678074 0.688709 0.591960 0.661216 0.688722 0.616662 0.639094 0.719720 0.675658 0.594901 0.632352 0.637564 0.601945 0.705750 0.680155 0.599765 0.662582 0.595098 0.712131 0.720271 0.631597 0.643052 0.596654 0.659962 0.708685 0.598393 0.653897 0.695247 0.669396 0.625919 0.602378 
42.948426 0.686684 0.690971 0.667572 0.673030 0.670955 0.594721 0.625884 0.618998 0.601836 0.612957 0.716223 0.625367 0.596685 0.600939 0.675871 0.612492 0.631821 0.640991 0.688772 0.684118 0.654978 0.618043 0.591900 0.633948 0.645658 0.633463 0.653839 0.677036 0.679105 0.629124 0.673855 0.707230 0.637980 0.635650 0.599912 0.608336 0.612289 0.695939 0.650082 0.604003 0.716348 0.610116 0.621315 0.666406 0.692555 0.616773 0.653015 0.715143 0.668822 0.691829 
43.816042 0.697972 0.622496 0.623638 0.681878 0.590590 0.617412 0.686225 0.664688 0.663240 0.667841 0.659689 0.622673 0.646376 0.632873 0.669107 0.617360 0.630635 0.638120 0.631646 0.648451 0.650376 0.684221 0.684998 0.649841 0.593181 0.595243 0.703748 0.710235 0.615559 0.703193 0.664760 0.591640 0.599472 0.600412 0.670027 0.664290 0.606481 0.591073 0.702919 0.645782 0.615892 0.684097 0.676945 0.626301 0.632938 0.674465 0.665237 0.619155 0.670777 0.615820 
44.701184 0.587336 0.656304 0.598769 0.678330 0.670340 0.669019 0.677979 0.645873 0.588325 0.623391 0.685221 0.652432 0.631291 0.703747 0.592600 0.712726 0.685045 0.630263 0.691858 0.620099 0.624797 0.689711 0.630790 0.713663 0.674569 0.631434 0.615010 0.599628 0.707800 0.635638 0.591422 0.592704 0.671908 0.592561 0.604554 0.705458 0.616806 0.650298 0.707638 0.667255 0.629957 0.691064 0.618251 0.696485 0.695300 0.614412 0.588644 0.712518 0.626189 0.604144 
45.604208 0.619298 0.632540 0.687180 0.608152 0.684280 0.623457 0.610390 0.679265 0.659899 0.658783 0.696334 0.604694 0.606154 0.713455 0.672595 0.691410 0.615633 0.674853 0.592328 0.595241 0.655967 0.658452 0.644406 0.661144 0.639650 0.598161 0.648428 0.711574 0.607743 0.712768 0.627570 0.687394 0.613355 0.588689 0.653677 0.676164 0.657116 0.586957 0.661942 0.617553 0.631988 0.707701 0.596863 0.655740 0.605940 0.627265 0.708622 0.710348 0.679187 0.689061 
46.525474 0.613546 0.697760 0.696143 0.620202 0.648903 0.708873 0.613624 0.689642 0.699067 0.627260 0.701648 0.694668 0.653865 0.701505 0.691304 0.671899 0.684260 0.653994 0.687456 0.674085 0.656995 0.681530 0.652894 0.690573 0.639569 0.710309 0.655178 0.587439 0.629685 0.709850 0.644537 0.681854 0.634161 0.682766 0.625468 0.701124 0.623081 0.682236 0.673652 0.648839 0.635371 0.602699 0.682016 0.666511 0.645113 0.692346 0.639660 0.649544 0.637033 0.595421 
47.465351 0.701953 0.609916 0.661645 0.658982 0.615534 0.621880 0.653036 0.669713 0.691299 0.615662 0.702437 0.647193 0.691841 0.641492 0.678626 0.659117 0.643220 0.589324 0.686327 0.603338 0.681232 0.641395 0.626072 0.648044 0.591807 0.591188 0.605750 0.630644 0.581611 0.595547 0.689841 0.665392 0.664051 0.642304 0.653004 0.615779 0.608691 0.692163 0.637809 0.699799 0.669430 0.683160 0.587924 0.640821 0.646890 0.641047 0.697019 0.613096 0.587757 0.690093 
48.424215 0.610407 0.605006 0.641374 0.601817 0.649604 0.701930 0.639477 0.594307 0.637960 0.632076 0.644917 0.580438 0.580174 0.637156 0.614137 0.690459 0.652549 0.639670 0.642017 0.651874 0.590867 0.633279 0.603759 0.624020 0.677285 0.636796 0.612941 0.701191 0.699448 0.700297 0.628019 0.656896 0.619499 0.692639 0.684293 0.644955 0.635690 0.606871 0.673317 0.651327 0.648408 0.598538 0.595169 0.678719 0.605598 0.657513 0.696806 0.630784 0.632391 0.599856 
49.402449 0.590174 0.677305 0.631201 0.701004 0.622534 0.701190 0.603995 0.649092 0.693151 0.666644 0.648099 0.677638 0.683318 0.612142 0.625566 0.662695 0.669362 0.621995 0.691632 0.642470 0.694767 0.676209 0.679536 0.643509 0.663984 0.584225 0.687613 0.673055 0.608924 0.590154 0.699581 0.625374 0.683299 0.683395 0.697152 0.685100 0.641906 0.644387 0.606867 0.655727 0.586879 0.704998 0.609386 0.670176 0.622713 0.631412 0.700113 0.640938 0.663740 0.600815 
50.400445 0.588707 0.685525 0.596517 0.622618 0.654560 0.624024 0.700102 0.661699 0.689672 0.637969 0.586228 0.681684 0.581690 0.683767 0.675855 0.671036 0.583345 0.621602 0.633099 0.591328 0.653576 0.675855 0.624075 0.702991 0.673810 0.659449 0.593686 0.628108 0.663795 0.579773 0.693654 0.671068 0.646623 0.643970 0.670359 0.580067 0.681351 0.627635 0.690273 0.597399 0.692376 0.576424 0.660402 0.614214 0.651377 0.628268 0.614163 0.618553 0.654618 0.658376 
51.418601 0.679141 0.642155 0.646436 0.610622 0.679765 0.629921 0.580307 0.589348 0.622594 0.659791 0.663454 0.652062 0.580746 0.619281 0.605340 0.597675 0.681983 0.601619 0.588883 0.681103 0.678561 0.622804 0.641001 0.682830 0.659638 0.681549 0.599236 0.577127 0.607373 0.615477 0.649284 0.619440 0.684824 0.645009 0.687545 0.600103 0.620460 0.583340 0.692062 0.699759 0.671903 0.684945 0.591998 0.638281 0.676962 0.636924 0.579153 0.691865 0.582371 0.651661 
52.457326 0.586035 0.593765 0.645342 0.683129 0.593771 0.665045 0.598211 0.657347 0.641346 0.601590 0.581474 0.690453 0.664264 0.657937 0.688420 0.647317 0.644567 0.661812 0.609695 0.676682 0.673569 0.622024 0.670209 0.608406 0.666976 0.689678 0.637161 0.608603 0.676866 0.604252 0.584218 0.690580 0.591040 0.623472 0.669809 0.638641 0.659100 0.580743 0.630269 0.630968 0.642407 0.689709 0.575236 0.661044 0.620023 0.615056 0.616130 0.658217 0.615266 0.643455 
53.517034 0.673108 0.644227 0.589353 0.582552 0.588624 0.660760 0.579601 0.611148 0.598503 0.694447 0.589473 0.690256 0.605348 0.641359 0.616138 0.589720 0.614219 0.650667 0.685481 0.679472 0.626218 0.666263 0.633450 0.637369 0.672836 0.663382 0.629992 0.695467 0.631132 0.579114 0.642663 0.677306 0.690015 0.583679 0.580222 0.691440 0.696214 0.679295 0.672184 0.581602 0.651959 0.661058 0.689743 0.610698 0.679390 0.572655 0.644183 0.571401 0.676046 0.617448 
54.598150 0.683958 0.622955 0.667110 0.623839 0.659662 0.593622 0.638843 0.690068 0.689999 0.584330 0.677829 0.620954 0.633099 0.579722 0.595616 0.682613 0.578844 0.658828 0.669578 0.595686 0.675468 0.691981 0.686899 0.667849 0.625581 0.686994 0.620582 0.674982 0.677286 0.687619 0.671964 0.581887 0.656417 0.625265 0.657149 0.640586 0.594360 0.646216 0.649865 0.623795 0.693641 0.586306 0.592233 0.609554 0.576420 0.570525 0.643186 0.580334 0.597769 0.672955 
55.701106 0.649712 0.692010 0.651644 0.650354 0.663952 0.611473 0.588449 0.627166 0.684497 0.659094 0.590028 0.612108 0.593589 0.688191 0.661360 0.680917 0.589355 0.665928 0.685372 0.580816 0.658358 0.587159 0.650511 0.603727 0.647541 0.593376 0.628544 0.588568 0.591582 0.650197 0.628595 0.668281 0.626197 0.590896 0.594061 0.581061 0.642130 0.635359 0.659566 0.570616 0.656785 0.577732 0.570578 0.597466 0.631338 0.654104 0.616362 0.592054 0.635642 0.677814 
56.826343 0.569814 0.634584 0.636422 0.583124 0.671836 0.635675 0.574010 0.614612 0.570071 0.686508 0.570730 0.663814 0.619893 0.598228 0.665934 0.614882 0.650968 0.598097 0.656977 0.686232 0.594120 0.628562 0.675989 0.586003 0.672288 0.658915 0.590362 0.644087 0.659718 0.577222 0.678504 0.596497 0.577962 0.646953 0.658658 0.646251 0.666962 0.589541 0.659310 0.628230 0.630745 0.604745 0.628725 0.654537 0.683277 0.591931 0.564714 0.573747 0.610240 0.624893 
57.974311 0.583808 0.678001 0.602434 0.627669 0.661826 0.592593 0.657818 0.624811 0.609143 0.644563 0.609605 0.598870 0.627813 0.577093 0.642968 0.572353 0.643450 0.565545 0.579900 0.618578 0.650384 0.580175 0.566407 0.564425 0.598570 0.661732 0.616840 0.635784 0.674699 0.594800 0.608005 0.614639 0.629688 0.684891 0.651153 0.667534 0.684803 0.575799 0.662876 0.618321 0.627675 0.669791 0.601959 0.611806 0.660400 0.672724 0.619797 0.604166 0.608199 0.668328 
59.145470 0.684443 0.591695 0.680410 0.642668 0.613308 0.659451 0.603149 0.685078 0.592199 0.671617 0.603523 0.652646 0.604190 0.600170 0.668476 0.565052 0.616443 0.647579 0.575410 0.580246 0.664930 0.607911 0.677363 0.678528 0.652403 0.623410 0.674309 0.659009 0.590280 0.611756 0.661209 0.573683 0.611139 0.680124 0.566921 0.600569 0.665048 0.629705 0.567314 0.629830 0.627711 0.575266 0.588753 0.595920 0.662518 0.613520 0.562546 0.630391 0.604215 0.665466 
60.340288 0.567317 0.619441 0.625398 0.569671 0.571758 0.625336 0.559167 0.606881 0.660744 0.598078 0.616813 0.663987 0.609135 0.648749 0.570938 0.647171 0.612571 0.563180 0.618385 0.597929 0.658446 0.580840 0.600029 0.622895 0.673162 0.580958 0.632132 0.586971 0.596724 0.613931 0.660235 0.672218 0.650594 0.649557 0.658365 0.624771 0.619814 0.646115 0.627343 0.593780 0.656091 0.574106 0.591475 0.564509 0.617472 0.617776 0.625839 0.576889 0.681641 0.673559 
61.559242 0.679957 0.661154 0.577061 0.599517 0.585753 0.604371 0.635991 0.572535 0.576355 0.670490 0.672038 0.586144 0.680007 0.680149 0.674205 0.612761 0.655253 0.571383 0.624698 0.638474 0.657433 0.642443 0.679629 0.600130 0.608117 0.665735 0.570176 0.652362 0.589295 0.585970 0.599975 0.608705 0.658380 0.580868 0.577339 0.663816 0.669729 0.558622 0.629794 0.633416 0.600204 0.577321 0.630394 0.642548 0.612352 0.674552 0.645433 0.675085 0.637824 0.670038 
62.802821 0.577978 0.644507 0.603026 0.642249 0.576824 0.565309 0.648284 0.565291 0.654603 0.637460 0.609851 0.676127 0.605778 0.588710 0.670092 0.622761 0.625698 0.631814 0.616942 0.659256 0.590518 0.662884 0.601156 0.663175 0.613980 0.626519 0.557694 0.649500 0.644236 0.652684 0.672011 0.618256 0.583532 0.607229 0.604155 0.658639 0.556972 0.626032 0.587938 0.605260 0.656677 0.606895 0.614986 0.577460 0.664872 0.562977 0.595022 0.620805 0.583088 0.555676 
64.071523 0.602796 0.593534 0.654889 0.579241 0.660873 0.666569 0.609266 0.608743 0.566282 0.646968 0.566596 0.632072 0.623498 0.648185 0.590619 0.576725 0.566017 0.563613 0.621733 0.591609 0.574837 0.629581 0.591793 0.573761 0.582328 0.600391 0.644360 0.605336 0.598608 0.566227 0.651531 0.612292 0.583158 0.651734 0.656980 0.565587 0.614845 0.564787 0.615380 0.568576 0.656611 0.586535 0.630030 0.595151 0.668211 0.569173 0.658708 0.631869 0.672061 0.598878 
65.365853 0.638461 0.637946 0.658706 0.642377 0.669182 0.595487 0.635580 0.654881 0.554793 0.554149 0.574352 0.589063 0.608267 0.646821 0.553457 0.626545 0.562130 0.568468 0.555375 0.649065 0.600292 0.669604 0.646956 0.574812 0.588039 0.591398 0.604227 0.620538 0.555222 0.560303 0.654691 0.623302 0.567689 0.568272 0.632178 0.635880 0.573212 0.552366 0.576516 0.654391 0.568891 0.610087 0.603308 0.627427 0.624326 0.669874 0.635249 0.672583 0.580163 0.630584 
66.686331 0.605964 0.613960 0.593545 0.635786 0.622738 0.569380 0.631547 0.606300 0.573436 0.583381 0.653159 0.644039 0.668424 0.615310 0.561158 0.612739 0.664051 0.570357 0.607045 0.656897 0.624302 0.618823 0.597314 0.648797 0.610008 0.665547 0.561836 0.653354 0.592458 0.615958 0.594914 0.652646 0.576087 0.603423 0.623435 0.583442 0.619330 0.647081 0.648712 0.559142 0.606587 0.557798 0.626782 0.636739 0.570883 0.633037 0.637423 0.653648 0.564994 0.625151 
68.033484 0.584712 0.606061 0.660617 0.561001 0.593149 0.650287 0.635896 0.620987 0.601118 0.604892 0.584797 0.633303 0.635744 0.561768 0.567119 0.578265 0.558396 0.663320 0.592620 0.599030 0.659942 0.578600 0.552466 0.575228 0.596759 0.600351 0.641064 0.621280 0.588705 0.565007 0.665475 0.584560 0.596924 0.582161 0.638489 0.559357 0.573067 0.645520 0.657239 0.653939 0.612252 0.584639 0.554908 0.560849 0.641910 0.613463 0.631281 0.633394 0.619435 0.616099 
69.407852 0.660047 0.605941 0.631711 0.550180 0.628611 0.563337 0.627762 0.662510 0.657723 0.587761 0.570338 0.623297 0.605098 0.574463 0.588385 0.627592 0.604643 0.661357 0.629661 0.620343 0.586299 0.665470 0.643753 0.655267 0.571084 0.572467 0.647866 0.652385 0.648854 0.653004 0.614088 0.575367 0.562955 0.569210 0.627841 0.550465 0.623691 0.550798 0.641623 0.566504 0.561791 0.603697 0.614592 0.607312 0.612766 0.593275 0.650213 0.645160 0.605292 0.639779 
70.809983 0.636878 0.607076 0.619619 0.638304 0.544232 0.596183 0.592532 0.559266 0.562143 0.576676 0.545078 0.597924 0.572535 0.585326 0.584443 0.650008 0.569361 0.580405 0.553892 0.547799 0.587653 0.571302 0.608684 0.654112 0.601569 0.659595 0.634363 0.619529 0.573079 0.624081 0.581421 0.585761 0.623476 0.574258 0.582146 0.631069 0.635880 0.640136 0.636582 0.549546 0.642064 0.621868 0.593052 0.595228 0.663663 0.638691 0.577727 0.637089 0.619130 0.611658 
72.240440 0.569744 0.551270 0.573424 0.575081 0.615252 0.636190 0.636190 0.555149 0.626221 0.591760 0.610090 0.545830 0.552016 0.549089 0.602331 0.579695 0.545463 0.600855 0.550095 0.655314 0.549023 0.556094 0.636912 0.618095 0.642105 0.620083 0.659188 0.565636 0.569828 0.603096 0.620028 0.652122 0.653941 0.542403 0.610782 0.572611 0.590917 0.587375 0.661615 0.623251 0.652622 0.571099 0.610704 0.605897 0.632816 0.580140 0.549330 0.551559 0.550185 0.550005 
73.699794 0.621275 0.567804 0.624258 0.577323 0.636754 0.626389 0.581290 0.644803 0.650685 0.607747 0.622278 0.612218 0.608905 0.652978 0.556250 0.645151 0.651627 0.560031 0.635368 0.598390 0.650013 0.575528 0.612717 0.589831 0.658872 0.579916 0.611588 0.627559 0.641550 0.542434 0.618905 0.551833 0.637541 0.639503 0.572257 0.624240 0.656279 0.619469 0.613347 0.571201 0.560710 0.604446 0.587616 0.658584 0.551713 0.639978 0.641256 0.644995 0.611072 0.630290 
75.188628 0.632506 0.568075 0.540183 0.628129 0.590124 0.628553 0.604585 0.572064 0.593856 0.564900 0.624427 0.649287 0.624002 0.548191 0.559039 0.641704 0.553537 0.567232 0.636710 0.565139 0.560815 0.574725 0.538575 0.550607 0.616994 0.561892 0.618435 0.595530 0.582577 0.639509 0.538425 0.641321 0.622531 0.543365 0.596924 0.611701 0.559302 0.618536 0.615265 0.616916 0.554404 0.544752 0.559834 0.590130 0.610918 0.561156 0.655799 0.622723 0.581178 0.629379 
76.707539 0.578041 0.611724 0.644328 0.552074 0.577832 0.596715 0.572518 0.652229 0.608619 0.568079 0.627585 0.538340 0.637428 0.636469 0.573435 0.546122 0.645144 0.632673 0.626572 0.651490 0.575854 0.545764 0.565749 0.592585 0.574919 0.563491 0.568662 0.572458 0.558962 0.637643 0.584923 0.593741 0.642636 0.638602 0.599807 0.637238 0.552325 0.609525 0.545913 0.627245 0.540765 0.593217 0.591358 0.552563 0.542994 0.649125 0.598812 0.583946 0.547772 0.539163 
78.257134 0.624753 0.634013 0.563507 0.603791 0.620318 0.586350 0.641606 0.607881 0.608564 0.622176 0.598425 0.587151 0.621784 0.536639 0.573664 0.544635 0.591705 0.651923 0.541625 0.574127 0.612708 0.570280 0.573047 0.575285 0.578413 0.639332 0.624842 0.600787 0.541595 0.574074 0.535689 0.577962 0.637872 0.594584 0.596193 0.585679 0.652986 0.603678 0.627074 0.623933 0.623916 0.603126 0.643731 0.639249 0.574632 0.593391 0.632048 0.590280 0.636145 0.537220 
79.838033 0.595426 0.557587 0.605149 0.600767 0.561307 0.648720 0.534882 0.614789 0.620834 0.580238 0.636134 0.556617 0.623986 0.552855 0.631296 0.559491 0.608053 0.607876 0.623478 0.644775 0.614174 0.616558 0.557184 0.607077 0.565027 0.617800 0.551832 0.572147 0.561206 0.550347 0.609082 0.622709 0.563560 0.579446 0.622129 0.644355 0.574099 0.589979 0.545303 0.623590 0.566996 0.557752 0.582781 0.557202 0.579381 0.579984 0.588045 0.633473 0.646815 0.618989 
81.450869 0.553621 0.540712 0.552060 0.535338 0.574314 0.639132 0.559484 0.596934 0.574432 0.538491 0.589975 0.586151 0.587695 0.574556 0.544936 0.589056 0.581108 0.575534 0.563655 0.581544 0.530413 0.531214 0.551683 0.546480 0.595696 0.564333 0.571492 0.581096 0.600121 0.617273 0.530442 0.591000 0.550493 0.547352 0.549915 0.581750 0.563437 0.606096 0.644170 0.577083 0.560503 0.578026 0.547806 0.581567 0.600027 0.624614 0.544606 0.606149 0.638914 0.580778 
83.096285 0.619267 0.595078 0.569022 0.563223 0.572356 0.537584 0.622137 0.537989 0.604152 0.553685 0.585980 0.640808 0.560423 0.637151 0.573501 0.535759 0.579171 0.589296 0.535806 0.598764 0.545596 0.562202 0.629186 0.566909 0.556579 0.556062 0.548760 0.606658 0.528310 0.612728 0.556731 0.577844 0.591127 0.615991 0.628400 0.569791 0.578208 0.559666 0.612681 0.594995 0.561333 0.574053 0.548525 0.636506 0.549699 0.634522 0.627666 0.580703 0.548179 0.547886 
84.774942 0.642334 0.595100 0.596170 0.637562 0.528460 0.581816 0.552691 0.576810 0.587090 0.641147 0.635060 0.590797 0.541774 0.546399 0.608876 0.533085 0.534559 0.565999 0.623997 0.552492 0.576963 0.581558 0.627149 0.552855 0.608859 0.528449 0.625482 0.563771 0.576325 0.565052 0.641527 0.613724 0.583710 0.598942 0.582769 0.625009 0.633575 0.607795 0.609449 0.551656 0.603906 0.546049 0.609607 0.615624 0.592668 0.634241 0.598585 0.623301 0.630166 0.589791 
86.487509 0.597207 0.638608 0.553547 0.563460 0.627827 0.629405 0.581400 0.570374 0.578289 0.572931 0.574305 0.564240 0.529025 0.580607 0.542142 0.546610 0.549883 0.538799 0.535508 0.541152 0.591721 0.614599 0.609049 0.637833 0.640559 0.556756 0.630687 0.579192 0.541210 0.630349 0.602199 0.579169 0.612677 0.631665 0.604278 0.565708 0.615496 0.594435 0.602671 0.630506 0.601995 0.589892 0.631444 0.556034 0.533335 0.600178 0.611809 0.543377 0.586176 0.607732 
88.234673 0.626977 0.614724 0.541052 0.627377 0.597324 0.590246 0.585813 0.633678 0.602453 0.600573 0.594510 0.599007 0.559723 0.590263 0.560755 0.621947 0.628961 0.590484 0.530424 0.612455 0.535518 0.632135 0.546930 0.621181 0.560378 0.580899 0.565194 0.528776 0.544858 0.524796 0.532680 0.531555 0.565072 0.570079 0.570381 0.595003 0.596947 0.537676 0.562769 0.579460 0.634908 0.565379 0.570514 0.567433 0.603132 0.565675 0.609253 0.603375 0.570021 0.545752 
90.017131 0.569266 0.611811 0.551473 0.535327 0.607535 0.570208 0.600877 0.584118 0.633511 0.587568 0.571590 0.606980 0.536789 0.592573 0.539551 0.627322 0.594711 0.520128 0.579553 0.611823 0.581183 0.623843 0.548289 0.587152 0.596289 0.596017 0.533391 0.551710 0.584060 0.552172 0.584297 0.561274 0.613585 0.578790 0.576802 0.561690 0.583332 0.531952 0.593307 0.610505 0.543937 0.557518 0.617307 0.604264 0.631442 0.582101 0.603680 0.568769 0.576999 0.623444 
91.835598 0.602064 0.627499 0.595749 0.574516 0.546248 0.524726 0.620264 0.534736 0.560701 0.531605 0.537729 0.532888 0.618319 0.626797 0.579420 0.523466 0.532693 0.594328 0.538483 0.593620 0.575425 0.602795 0.578873 0.574970 0.617467 0.556747 0.628927 0.564966 0.563556 0.541091 0.590109 0.522130 0.607261 0.626106 0.611394 0.562457 0.551463 0.554289 0.528738 0.600118 0.625249 0.604222 0.559435 0.539496 0.568155 0.548314 0.600078 0.594443 0.542086 0.622020 
93.690800 0.516999 0.613065 0.575096 0.547808 0.568096 0.627042 0.576243 0.589090 0.583334 0.535092 0.597357 0.572763 0.558907 0.565992 0.551064 0.585874 0.535482 0.625104 0.576077 0.526326 0.599473 0.600264 0.584286 0.613782 0.548857 0.556252 0.575079 0.569971 0.524538 0.544007 0.517956 0.517916 0.529107 0.625013 0.534312 0.592312 0.591756 0.599668 0.544655 0.613834 0.617824 0.559778 0.525518 0.617033 0.549654 0.606570 0.543651 0.520450 0.519837 0.520559 
95.583480 0.542978 0.573114 0.610290 0.583489 0.602599 0.521047 0.621087 0.612637 0.555779 0.543726 0.531222 0.555973 0.536914 0.533608 0.582929 0.527333 0.591910 0.539158 0.586458 0.608029 0.554232 0.567661 0.623519 0.585201 0.573451 0.571567 0.571373 0.569665 0.607481 0.604483 0.531073 0.617027 0.613105 0.543047 0.579206 0.578869 0.525535 0.534459 0.599556 0.623451 0.532712 0.557818 0.533597 0.562186 0.623708 0.539073 0.601577 0.553895 0.578099 0.593127 
97.514394 0.515079 0.525969 0.561935 0.574787 0.580604 0.601991 0.522801 0.604982 0.523734 0.573132 0.540020 0.540219 0.601172 0.582725 0.563209 0.584869 0.612681 0.554116 0.566024 0.587888 0.567127 0.526861 0.546366 0.600916 0.602758 0.563095 0.587394 0.591209 0.558353 0.584886 0.615377 0.622280 0.617270 0.551194 0.599301 0.523046 0.623076 0.555720 0.574821 0.532229 0.567292 0.588872 0.577039 0.612994 0.512008 0.580536 0.518900 0.572171 0.595730 0.565040 
99.484316 0.510816 0.558811 0.606567 0.552457 0.577935 0.587409 0.598985 0.526616 0.601816 0.526707 0.607592 0.560164 0.604880 0.530818 0.585710 0.596470 0.589674 0.597535 0.580240 0.617916 0.550350 0.586945 0.541821 0.574463 0.520970 0.540893 0.529629 0.562067 0.572917 0.566699 0.576734 0.607677 0.537897 0.516462 0.537042 0.601607 0.584261 0.576938 0.516241 0.616835 0.591498 0.521225 0.534108 0.532749 0.548691 0.622730 0.603470 0.536532 0.608448 0.556749 
101.494032 0.547997 0.615081 0.599431 0.534298 0.564194 0.537440 0.563856 0.509462 0.545059 0.572524 0.509924 0.617342 0.588383 0.537428 0.600350 0.531343 0.594231 0.521773 0.578096 0.512400 0.551528 0.579545 0.609193 0.554325 0.617754 0.578947 0.611234 0.545352 0.584768 0.612018 0.617342 0.508960 0.571672 0.608426 0.538844 0.544698 0.542532 0.597682 0.552441 0.573731 0.525523 0.588208 0.548595 0.592308 0.531659 0.534614 0.548465 0.578998 0.618481 0.566715 
103.544348 0.583130 0.540206 0.518803 0.530344 0.569123 0.522510 0.556976 0.560368 0.510401 0.536516 0.554493 0.574397 0.526643 0.592851 0.549630 0.588482 0.534225 0.544733 0.573841 0.593548 0.550820 0.559840 0.614743 0.535438 0.555459 0.580271 0.523330 0.512322 0.573992 0.540178 0.551011 0.614147 0.571645 0.587201 0.616641 0.550624 0.591599 0.610458 0.559497 0.550371 0.528682 0.591767 0.594592 0.541779 0.584601 0.560267 0.578036 0.608958 0.537903 0.566130 
105.636082 0.529976 0.614311 0.551250 0.582965 0.554550 0.552475 0.599972 0.564705 0.508210 0.537850 0.514502 0.550657 0.534847 0.575063 0.556965 0.542884 0.547542 0.528970 0.543577 0.515822 0.590688 0.524865 0.522589 0.607259 0.519513 0.506449 0.546060 0.534948 0.559605 0.570952 0.580118 0.516750 0.543174 0.604323 0.523226 0.555114 0.577261 0.612857 0.615122 0.574895 0.531313 0.571394 0.584687 0.606358 0.556686 0.548353 0.505067 0.558872 0.550573 0.603635 
107.770073 0.580618 0.598650 0.515892 0.585441 0.533996 0.557296 0.550814 0.558365 0.579560 0.526846 0.566005 0.551126 0.527586 0.543485 0.552902 0.553977 0.568010 0.538457 0.586142 0.576436 0.511298 0.587813 0.604831 0.569603 0.551265 0.569202 0.540384 0.512918 0.565777 0.542243 0.559262 0.569531 0.533478 0.598215 0.520186 0.540551 0.553793 0.511164 0.544048 0.504665 0.597497 0.564803 0.597380 0.517206 0.611981 0.535216 0.501758 0.608640 0.539838 0.563004 
109.947172 0.574770 0.560774 0.528297 0.596390 0.608556 0.513309 0.587518 0.552856 0.552423 0.537962 0.606033 0.537851 0.558495 0.530016 0.548115 0.584729 0.576888 0.524687 0.600122 0.512982 0.525502 0.504309 0.509411 0.543047 0.539575 0.538278 0.527338 0.593129 0.502596 0.578596 0.543013 0.506849 0.609110 0.574942 0.523927 0.578951 0.586503 0.573677 0.578757 0.514468 0.581435 0.506793 0.521582 0.586714 0.577343 0.600000 0.572186 0.552174 0.590268 0.541095 
112.168253 0.530550 0.570253 0.513296 0.584956 0.579302 0.514444 0.592409 0.510116 0.592106 0.586209 0.579810 0.526459 0.572533 0.537010 0.580958 0.503844 0.588114 0.546423 0.499482 0.564329 0.581599 0.537523 0.572875 0.566360 0.524410 0.539991 0.514152 0.573472 0.585939 0.522549 0.552209 0.520843 0.507167 0.566614 0.604810 0.516553 0.513462 0.592531 0.557532 0.598416 0.500343 0.598024 0.516150 0.603463 0.601497 0.593541 0.578518 0.567592 0.562611 0.497384 
114.434202 0.572180 0.593740 0.547337 0.525975 0.572922 0.502501 0.503721 0.564786 0.499604 0.510692 0.550724 0.569728 0.540334 0.556150 0.539712 0.506673 0.558261 0.544110 0.528569 0.551675 0.504211 0.545974 0.506294 0.600381 0.499873 0.548288 0.565396 0.590799 0.497487 0.560800 0.590041 0.497971 0.506487 0.522033 0.531362 0.518295 0.536623 0.526293 0.512000 0.586291 0.518031 0.595851 0.565176 0.496822 0.543115 0.522566 0.573631 0.506019 0.514969 0.545985 
116.745926 0.498279 0.543473 0.584096 0.576625 0.510238 0.515482 0.573221 0.554507 0.523818 0.494338 0.537041 0.528530 0.506872 0.552734 0.533309 0.547835 0.522329 0.585706 0.557862 0.598486 0.570243 0.593144 0.563795 0.542531 0.495471 0.594419 0.522581 0.579838 0.574912 0.568317 0.550342 0.576434 0.516740 0.524398 0.580785 0.573949 0.580336 0.519455 0.600155 0.552060 0.554294 0.566302 0.567709 0.509609 0.557523 0.509877 0.510851 0.513960 0.497742 0.534365 
119.104350 0.587589 0.509574 0.596439 0.491144 0.557900 0.498926 0.545388 0.552418 0.595714 0.552396 0.583861 0.500495 0.538374 0.525192 0.517558 0.538129 0.591539 0.548265 0.553426 0.590738 0.592929 0.597932 0.510626 0.576929 0.543115 0.574499 0.587954 0.502931 0.509274 0.527012 0.543159 0.586422 0.526832 0.557557 0.490904 0.520527 0.561121 0.594809 0.516380 0.515258 0.496468 0.530783 0.577229 0.543786 0.497585 0.510980 0.575480 0.540914 0.551339 0.551382 
121.510418 0.553208 0.553843 0.546611 0.490886 0.560950 0.554923 0.591610 0.540263 0.516038 0.526412 0.563620 0.507065 0.583379 0.524600 0.554440 0.566338 0.560234 0.551879 0.545141 0.522169 0.540670 0.554912 0.584036 0.524703 0.525549 0.576299 0.516212 0.535532 0.514329 0.581312 0.565014 0.554879 0.514063 0.529917 0.507368 0.497749 0.548689 0.520042 0.527312 0.581236 0.546709 0.531268 0.494998 0.557397 0.512013 0.511861 0.551798 0.497928 0.533470 0.500201 
123.965091 0.541414 0.593085 0.527187 0.537066 0.588148 0.526042 0.529958 0.509265 0.537855 0.537655 0.533463 0.517000 0.517194 0.515482 0.536364 0.508374 0.528575 0.488172 0.493136 0.489371 0.520619 0.558467 0.490387 0.535024 0.542219 0.580942 0.526377 0.575876 0.497068 0.511334 0.583022 0.551791 0.533215 0.564943 0.530250 0.508244 0.526177 0.510734 0.571716 0.553092 0.489209 0.565953 0.520305 0.579813 0.568859 0.488864 0.581639 0.511118 0.524756 0.506062 
126.469352 0.504804 0.554233 0.493044 0.516258 0.590515 0.582793 0.508375 0.522152 0.547323 0.487903 0.521211 0.569338 0.501320 0.550528 0.527712 0.557863 0.505471 0.535439 0.498088 0.520560 0.488984 0.529621 0.507928 0.505917 0.491570 0.525717 0.574952 0.581131 0.538612 0.555185 0.532304 0.503519 0.583201 0.492925 0.584465 0.523786 0.488408 0.565649 0.498604 0.514596 0.566779 0.556244 0.575813 0.568069 0.574070 0.562160 0.554007 0.501750 0.499706 0.496803 
129.024202 0.559371 0.512257 0.507942 0.507995 0.539270 0.582792 0.568772 0.548772 0.500726 0.556293 0.490479 0.568563 0.540656 0.562691 0.497348 0.543686 0.497492 0.559216 0.524596 0.493713 0.481919 0.545919 0.575410 0.507107 0.560646 0.484949 0.492198 0.535174 0.491213 0.560972 0.530469 0.486293 0.542139 0.543386 0.572873 0.495099 0.522830 0.517396 0.517562 0.484558 0.553403 0.487995 0.568895 0.516968 0.564157 0.546802 0.529382 0.491694 0.491577 0.489184 
131.630664 0.509426 0.553968 0.480174 0.506394 0.493694 0.584804 0.585454 0.515875 0.566450 0.559239 0.547072 0.577417 0.535396 0.544983 0.584644 0.488402 0.543827 0.533531 0.515059 0.505968 0.571933 0.575035 0.560646 0.518315 0.498922 0.481693 0.512203 0.528132 0.535849 0.488301 0.521417 0.581190 0.509352 0.584031 0.576581 0.578169 0.513343 0.501864 0.558893 0.570377 0.482327 0.520410 0.576389 0.530424 0.560124 0.585598 0.516797 0.479721 0.583940 0.578734 
134.289780 0.522357 0.574592 0.533737 0.538358 0.560629 0.551716 0.498033 0.526617 0.527678 0.544814 0.487709 0.478594 0.503306 0.569016 0.487290 0.497099 0.501630 0.579988 0.498430 0.526898 0.508240 0.534819 0.498229 0.566040 0.573038 0.481215 0.564231 0.507672 0.575526 0.495327 0.507407 0.507274 0.481380 0.486563 0.530989 0.563356 0.524829 0.511545 0.510786 0.579144 0.550384 0.574300 0.522378 0.510505 0.559881 0.501736 0.552920 0.503327 0.519842 0.516818 
137.002613 0.517559 0.529658 0.575076 0.533830 0.531004 0.545168 0.491655 0.527804 0.505232 0.502618 0.575757 0.538308 0.488211 0.548728 0.504783 0.523099 0.502872 0.569150 0.515304 0.538277 0.572065 0.483691 0.545506 0.543959 0.571553 0.533027 0.568052 0.518868 0.487810 0.555393 0.506611 0.489991 0.514870 0.537479 0.487746 0.562390 0.512309 0.580188 0.488988 0.524973 0.478029 0.537970 0.497337 0.508554 0.480723 0.541266 0.525206 0.491317 0.547328 0.475901 
139.770250 0.499830 0.572709 0.475400 0.492985 0.552196 0.570712 0.550277 0.558200 0.522099 0.575117 0.529864 0.562085 0.498411 0.565928 0.489878 0.572757 0.549925 0.551807 0.509077 0.522777 0.498463 0.513751 0.553363 0.541745 0.561412 0.515538 0.575780 0.485778 0.481998 0.570727 0.514534 0.473224 0.490982 0.495057 0.534790 0.549347 0.524922 0.565670 0.513903 0.526683 0.490020 0.519103 0.482434 0.483286 0.530858 0.492680 0.527577 0.567068 0.528208 0.545882 
142.593796 0.571426 0.528394 0.516730 0.564403 0.484855 0.512120 0.523109 0.516646 0.498869 0.480166 0.561290 0.473918 0.500131 0.544633 0.513318 0.499011 0.505249 0.571588 0.485782 0.516275 0.555580 0.555371 0.536830 0.522628 0.514009 0.498592 0.499827 0.532565 0.502449 0.472971 0.562723 0.570338 0.568265 0.484641 0.474918 0.539719 0.551284 0.568940 0.512329 0.546522 0.546862 0.531325 0.478476 0.517892 0.558186 0.508849 0.515150 0.557841 0.542367 0.531822 
145.474382 0.505088 0.525143 0.508072 0.483355 0.514454 0.479235 0.494321 0.500384 0.563523 0.488085 0.520006 0.473172 0.473536 0.543312 0.551839 0.525049 0.565784 0.475625 0.514724 0.565898 0.548281 0.528065 0.572082 0.572519 0.498295 0.513750 0.535582 0.570149 0.487575 0.497930 0.500941 0.521637 0.494565 0.498259 0.554803 0.495638 0.524679 0.548365 0.563742 0.511682 0.569550 0.506239 0.501796 0.508927 0.509578 0.500946 0.499649 0.533753 0.544442 0.471994 
148.413159 0.548341 0.483340 0.552063 0.546272 0.570082 0.561267 0.545017 0.519185 0.488873 0.524873 0.509945 0.472016 0.468272 0.491802 0.569973 0.485056 0.524406 0.526107 0.478347 0.529830 0.479016 0.496189 0.483200 0.496189 0.498014 0.499035 0.500622 0.514072 0.500752 0.494333 0.471108 0.565311 0.511677 0.548916 0.521824 0.555662 0.554392 0.524090 0.518277 0.495815 0.513746 0.553614 0.539391 0.498512 0.480462 0.527751 0.569237 0.563606 0.517676 0.510712 
151.411304 0.499999 0.530275 0.528711 0.477053 0.516763 0.497202 0.541500 0.483907 0.530688 0.480758 0.521841 0.535555 0.543549 0.491907 0.538306 0.562842 0.542827 0.519354 0.508345 0.554083 0.548065 0.548561 0.548200 0.529635 0.564246 0.540773 0.529057 0.466534 0.556721 0.561877 0.555136 0.531663 0.494136 0.492939 0.504794 0.493367 0.488727 0.543508 0.521026 0.495984 0.481796 0.565846 0.487251 0.471675 0.508381 0.481264 0.539823 0.513403 0.546047 0.465517 
154.470015 0.494136 0.492743 0.555855 0.507287 0.545955 0.499900 0.466913 0.501996 0.519421 0.522725 0.479715 0.462403 0.514269 0.547492 0.500187 0.543490 0.499792 0.522483 0.533343 0.517053 0.472256 0.550487 0.549772 0.514813 0.516205 0.550112 0.462500 0.528150 0.500013 0.481359 0.518949 0.474208 0.561881 0.484539 0.532049 0.544265 0.477522 0.465536 0.546223 0.563032 0.487889 0.558454 0.512609 0.493894 0.521312 0.484293 0.477008 0.469538 0.470730 0.501775 
157.590516 0.559039 0.555905 0.503313 0.533799 0.480895 0.518868 0.560614 0.472985 0.535333 0.534858 0.495786 0.540973 0.475383 0.521660 0.551119 0.503364 0.524437 0.470362 0.557224 0.545463 0.516756 0.537706 0.462492 0.512604 0.461111 0.494073 0.478216 0.558819 0.537629 0.521445 0.482169 0.550761 0.554867 0.502638 0.461771 0.532081 0.557347 0.504924 0.500633 0.530215 0.472289 0.461014 0.502566 0.486541 0.550940 0.531657 0.541388 0.557449 0.518157 0.475987 
160.774056 0.556863 0.540036 0.547024 0.504744 0.517291 0.480441 0.501115 0.517545 0.487735 0.516675 0.475535 0.461319 0.540230 0.534377 0.546521 0.472822 0.474883 0.524910 0.530117 0.478354 0.497670 0.518151 0.531883 0.538728 0.473443 0.459930 0.531918 0.527058 0.462067 0.462184 0.532738 0.470532 0.481744 0.497151 0.484910 0.541736 0.459935 0.514486 0.499512 0.480207 0.460235 0.532549 0.491348 0.511890 0.509315 0.458123 0.507101 0.541981 0.490834 0.532061 
164.021907 0.477479 0.465407 0.482165 0.509643 0.521533 0.552415 0.516011 0.509927 0.499845 0.482611 0.536229 0.541933 0.539927 0.498032 0.526943 0.521751 0.484784 0.492413 0.533154 0.506244 0.477362 0.537551 0.481294 0.492809 0.459935 0.492439 0.493660 0.545444 0.512890 0.476977 0.520935 0.494678 0.509075 0.519653 0.465442 0.498989 0.555044 0.491471 0.472773 0.522774 0.497089 0.487114 0.465239 0.545419 0.502307 0.534415 0.463958 0.552790 0.505990 0.534258 
167.335370 0.493313 0.527344 0.542446 0.457568 0.550493 0.454517 0.541205 0.522266 0.525987 0.485432 0.552581 0.508405 0.483329 0.495547 0.459570 0.489062 0.500150 0.482603 0.500493 0.535815 0.480773 0.538654 0.480652 0.481887 0.539934 0.553438 0.501920 0.496535 0.485104 0.460084 0.550241 0.478171 0.546626 0.464763 0.504820 0.460119 0.522674 0.508238 0.456690 0.519629 0.505278 0.506010 0.479537 0.553211 0.457482 0.477505 0.505929 0.491306 0.459741 0.477445 
170.715768 0.540664 0.546250 0.525457 0.465257 0.452976 0.498260 0.482888 0.543570 0.536815 0.539986 0.486080 0.486521 0.538436 0.540057 0.492047 0.489643 0.499721 0.483736 0.540559 0.455887 0.459069 0.503128 0.477136 0.499159 0.471836 0.505949 0.539490 0.460253 0.495319 0.475846 0.506451 0.467545 0.452449 0.484077 0.459179 0.472539 0.501347 0.457222 0.501884 0.545086 0.547304 0.499896 0.520604 0.523470 0.464218 0.478140 0.489864 0.519349 0.523640 0.533608 
174.164456 0.490310 0.543525 0.526966 0.548875 0.478361 0.460263 0.480020 0.485210 0.451666 0.511135 0.518349 0.502543 0.488497 0.453355 0.450267 0.494066 0.495030 0.480734 0.496774 0.508213 0.462146 0.522185 0.452795 0.489845 0.482188 0.520681 0.456961 0.503572 0.531796 0.513348 0.533994 0.489486 0.513433 0.507514 0.474944 0.477232 0.513433 0.457641 0.509767 0.500855 0.479001 0.537086 0.467077 0.525971 0.543245 0.524593 0.481613 0.467666 0.520896 0.530812 
177.682811 0.511765 0.490620 0.537883 0.511795 0.520620 0.472920 0.527561 0.520029 0.474192 0.504646 0.460525 0.457019 0.515146 0.505814 0.513287 0.512456 0.461673 0.497879 0.475764 0.510880 0.527700 0.478523 0.469971 0.537266 0.484827 0.515002 0.544978 0.538181 0.478901 0.451620 0.458088 0.480373 0.544456 0.502174 0.455215 0.528789 0.544028 0.519069 0.543427 0.526845 0.514624 0.456269 0.490013 0.488109 0.546733 0.492778 0.475793 0.537793 0.509245 0.539787 
181.272242 0.535977 0.470397 0.481195 0.513584 0.524951 0.470823 0.485728 0.536516 0.539718 0.486852 0.522274 0.504469 0.509729 0.495269 0.449366 0.465840 0.499985 0.513817 0.481230 0.515747 0.500817 0.509224 0.518983 0.470773 0.463850 0.462969 0.498773 0.541356 0.528930 0.532819 0.508962 0.458199 0.457363 0.530023 0.448361 0.494151 0.510630 0.489069 0.469165 0.474698 0.488984 0.461020 0.489553 0.523674 0.476341 0.450727 0.507631 0.465666 0.508819 0.491934 
184.934184 0.484442 0.498474 0.505350 0.479891 0.531036 0.521432 0.452466 0.493155 0.445304 0.518797 0.516073 0.459238 0.465952 0.465405 0.528426 0.482457 0.477502 0.470237 0.452682 0.515058 0.491061 0.483575 0.474418 0.459154 0.503592 0.540547 0.467922 0.461908 0.499179 0.457248 0.486333 0.469360 0.530795 0.524643 0.510428 0.452003 0.490933 0.509739 0.508345 0.506862 0.444954 0.459430 0.481797 0.538681 0.471064 0.535395 0.476270 0.484481 0.501001 0.465819 
188.670102 0.459944 0.479161 0.512158 0.448065 0.482754 0.492270 0.471057 0.514399 0.518389 0.455997 0.474371 0.448001 0.480136 0.524694 0.488706 0.446143 0.450737 0.521502 0.530420 0.526174 0.460478 0.534396 0.471930 0.472346 0.494015 0.490034 0.529420 0.483686 0.459497 0.536097 0.467292 0.493103 0.512757 0.484769 0.476038 0.455615 0.468763 0.510330 0.495020 0.478940 0.443222 0.519983 0.537067 0.475136 0.480220 0.527635 0.522929 0.512551 0.518723 0.503844 
192.481491 0.516535 0.494017 0.504220 0.528031 0.475339 0.497213 0.444262 0.479130 0.457031 0.525186 0.478144 0.477881 0.521009 0.484839 0.499618 0.452025 0.517989 0.461320 0.454484 0.487483 0.533227 0.469918 0.527240 0.508396 0.518970 0.521502 0.507333 0.442159 0.501643 0.476100 0.461993 0.448634 0.508474 0.514198 0.441100 0.526484 0.480740 0.494022 0.509558 0.525245 0.520487 0.450132 0.462559 0.468473 0.459007 0.510202 0.465999 0.451488 0.529895 0.440178 
196.369875 0.518878 0.508816 0.460834 0.445200 0.489026 0.477754 0.530063 0.460498 0.443316 0.462460 0.518563 0.493916 0.504882 0.521190 0.470479 0.510059 0.509219 0.485932 0.481304 0.439640 0.462922 0.513585 0.502580 0.445851 0.528674 0.456638 0.516557 0.482911 0.443933 0.527649 0.467152 0.492522 0.478909 0.507879 0.520573 0.508724 0.451135 0.518665 0.519257 0.464787 0.481105 0.530189 0.466647 0.444419 0.510812 0.487943 0.489191 0.446876 0.455958 0.467346 
200.336810 0.522451 0.478358 0.439059 0.514925 0.522461 0.455393 0.507539 0.460149 0.500467 0.471885 0.523993 0.485077 0.514321 0.475371 0.448060 0.485720 0.502430 0.467864 0.518043 0.487450 0.480799 0.505432 0.476593 0.525120 0.530567 0.445532 0.477338 0.487097 0.527116 0.485541 0.511164 0.448843 0.436928 0.483511 0.503851 0.483404 0.525849 0.529832 0.446600 0.493241 0.520619 0.489234 0.437672 0.500376 0.472987 0.453111 0.516105 0.501971 0.448331 0.453768 
204.383882 0.496681 0.444432 0.522541 0.508872 0.467473 0.502628 0.514805 0.440790 0.496946 0.455373 0.468050 0.504860 0.486972 0.504922 0.438976 0.441719 0.482050 0.477114 0.439592 0.492750 0.470393 0.467906 0.450528 0.443229 0.450643 0.452015 0.446453 0.439280 0.497701 0.442229 0.493674 0.467025 0.518533 0.476623 0.474415 0.492221 0.471567 0.455637 0.475358 0.435046 0.488459 0.468454 0.475637 0.441752 0.520520 0.512327 0.522940 0.509166 0.523301 0.470504 
208.512710 0.445025 0.469538 0.468604 0.437387 0.457878 0.486284 0.431746 0.483334 0.441726 0.437670 0.505257 0.434682 0.485456 0.452907 0.458840 0.430985 0.503245 0.522084 0.476807 0.491968 0.434126 0.445859 0.465664 0.499855 0.467177 0.505438 0.524291 0.446788 0.436985 0.446735 0.526408 0.524215 0.481117 0.483277 0.433145 0.518650 0.477004 0.498572 0.468801 0.468375 0.495176 0.514700 0.476817 0.434845 0.516428 0.469155 0.457361 0.519752 0.506573 0.479044 
212.724946 0.504687 0.479903 0.496246 0.439466 0.487605 0.473478 0.430625 0.514434 0.497676 0.496842 0.469870 0.465704 0.451320 0.444361 0.498515 0.489264 0.455138 0.504115 0.444790 0.452392 0.482277 0.465180 0.479936 0.436440 0.432264 0.503453 0.454318 0.468230 0.522118 0.440686 0.509039 0.463092 0.458731 0.500403 0.433218 0.514792 0.459470 0.454447 0.455309 0.470380 0.455929 0.474717 0.492610 0.495179 0.430715 0.470890 0.481948 0.522456 0.477329 0.509578 
217.022275 0.494665 0.499969 0.499661 0.479707 0.493883 0.438212 0.500258 0.505942 0.439829 0.450518 0.517688 0.451718 0.492540 0.472758 0.468127 0.483422 0.518736 0.456263 0.490021 0.500410 0.453891 0.453630 0.505942 0.497967 0.446836 0.456718 0.466201 0.431523 0.484864 0.501682 0.459593 0.438283 0.437329 0.497526 0.449336 0.460969 0.446139 0.490201 0.484712 0.480504 0.457880 0.430906 0.439208 0.450323 0.474636 0.520145 0.436570 0.520572 0.520449 0.517783 
221.406416 0.428552 0.497133 0.459467 0.449461 0.433067 0.486849 0.490900 0.453418 0.449910 0.485243 0.502280 0.454896 0.425771 0.494267 0.475932 0.466294 0.506954 0.488029 0.447856 0.495136 0.439998 0.455902 0.476654 0.490947 0.429431 0.476782 0.507025 0.468948 0.447204 0.489757 0.470299 0.505623 0.429062 0.440244 0.445074 0.443044 0.437146 0.487604 0.502303 0.500910 0.493488 0.448030 0.450920 0.492572 0.515411 0.480403 0.447789 0.461790 0.457828 0.430725 
225.879123 0.459894 0.453493 0.445860 0.453084 0.467244 0.430604 0.437621 0.458291 0.438270 0.428945 0.452068 0.475483 0.450893 0.487116 0.472363 0.456059 0.511123 0.475671 0.505332 0.492934 0.426933 0.516419 0.479680 0.461905 0.476010 0.478679 0.472184 0.426125 0.443402 0.515136 0.474412 0.437818 0.474670 0.452985 0.443712 0.515818 0.428879 0.475624 0.482778 0.467832 0.500186 0.428823 0.509050 0.471634 0.445268 0.502240 0.436249 0.447021 0.433306 0.436286 
230.442183 0.442108 0.492088 0.434712 0.440999 0.499213 0.484093 0.437701 0.442786 0.495924 0.506291 0.475327 0.489586 0.512597 0.491606 0.428967 0.495966 0.454725 0.469096 0.506684 0.496261 0.494858 0.433814 0.426437 0.439825 0.506609 0.456325 0.511984 0.427092 0.505004 0.440377 0.443554 0.506464 0.489436 0.482713 0.498712 0.473713 0.492027 0.428542 0.475940 0.455660 0.471589 0.494053 0.480112 0.449041 0.463533 0.439123 0.437060 0.441411 0.470508 0.451689 
235.097424 0.457974 0.457946 0.478280 0.471184 0.443511 0.489865 0.505222 0.480189 0.498526 0.481922 0.434432 0.446701 0.434893 0.451911 0.431400 0.430679 0.425408 0.432699 0.453872 0.426818 0.455562 0.506432 0.508113 0.503145 0.430055 0.506316 0.485642 0.453443 0.505641 0.451497 0.429822 0.439730 0.509040 0.459222 0.450114 0.488701 0.452251 0.458435 0.432201 0.427349 0.465215 0.428592 0.448387 0.465429 0.493153 0.465643 0.502223 0.470779 0.482429 0.453187 
239.846707 0.427984 0.473576 0.479559 0.469483 0.435070 0.419377 0.506853 0.434468 0.448580 0.504740 0.453317 0.468561 0.420146 0.457702 0.496527 0.427868 0.442171 0.443403 0.442680 0.496416 0.421119 0.489320 0.461382 0.477418 0.462221 0.492017 0.491888 0.466429 0.462656 0.483842 0.434519 0.435640 0.444877 0.424572 0.423710 0.444729 0.458457 0.499850 0.431594 0.480982 0.479796 0.428243 0.484699 0.495549 0.417699 0.476102 0.488643 0.466637 0.435770 0.453878 
244.691932 0.478947 0.474523 0.446331 0.475229 0.429372 0.476170 0.448144 0.468036 0.471944 0.475925 0.434862 0.475187 0.461509 0.466274 0.421663 0.496699 0.504002 0.416990 0.438068 0.419924 0.492805 0.418125 0.490665 0.467225 0.424025 0.451793 0.440827 0.463169 0.454409 0.458953 0.473591 0.419993 0.433284 0.491302 0.500630 0.477351 0.439295 0.441856 0.445699 0.435637 0.467395 0.447410 0.482121 0.486794 0.451691 0.432505 0.480354 0.452550 0.462021 0.438959 
249.635037 0.490508 0.460931 0.428534 0.442622 0.417522 0.455521 0.441286 0.424254 0.443260 0.458800 0.437295 0.441506 0.468337 0.433071 0.451030 0.458809 0.457532 0.440703 0.465748 0.480800 0.475910 0.457234 0.427220 0.498103 0.414992 0.502567 0.479276 0.473329 0.491693 0.477806 0.466886 0.476543 0.413550 0.477838 0.415465 0.464448 0.487004 0.481599 0.455076 0.434701 0.447145 0.414643 0.481067 0.504683 0.465830 0.480217 0.485838 0.503747 0.420603 0.480993 
254.677999 0.475664 0.439678 0.467880 0.439253 0.494291 0.491073 0.439605 0.490931 0.468301 0.430001 0.442589 0.425211 0.425531 0.423520 0.440784 0.480345 0.476949 0.444102 0.471199 0.452655 0.424653 0.415420 0.441369 0.455845 0.447732 0.443773 0.473959 0.497705 0.467103 0.472076 0.455630 0.459360 0.489999 0.472533 0.445647 0.439564 0.501175 0.417902 0.437493 0.425924 0.475541 0.493587 0.422679 0.426075 0.416636 0.435208 0.433681 0.474065 0.417687 0.448143 
259.822836 0.495458 0.480097 0.459077 0.411799 0.491890 0.463062 0.417737 0.461142 0.433757 0.483564 0.477972 0.454632 0.477031 0.466093 0.430353 0.485079 0.489456 0.496272 0.463144 0.474037 0.416940 0.464455 0.479274 0.446101 0.420517 0.499207 0.449522 0.484665 0.455824 0.463031 0.411899 0.414288 0.442770 0.412509 0.456101 0.462667 0.494998 0.441787 0.491777 0.475989 0.492509 0.497964 0.500462 0.488878 0.495430 0.460396 0.429858 0.453544 0.412322 0.421804 
265.071606 0.496974 0.430566 0.462251 0.426816 0.423799 0.484873 0.497201 0.474805 0.461313 0.460453 0.435724 0.454846 0.487137 0.417137 0.407753 0.493623 0.480910 0.431141 0.489017 0.439669 0.452011 0.450262 0.495203 0.445380 0.463387 0.445833 0.497663 0.446399 0.438446 0.489823 0.449298 0.465407 0.418342 0.483102 0.430022 0.426983 0.476087 0.486041 0.484615 0.420380 0.432948 0.478030 0.497803 0.464624 0.461177 0.415815 0.426811 0.481422 0.493464 0.436463 
270.426407 0.410366 0.482399 0.422047 0.445815 0.436848 0.419964 0.455652 0.421353 0.470452 0.457563 0.407432 0.423156 0.440558 0.408798 0.416430 0.449034 0.464163 0.443908 0.431077 0.457081 0.487606 0.461007 0.434522 0.465957 0.483882 0.493354 0.451851 0.415019 0.493715 0.490802 0.493963 0.408608 0.432173 0.418148 0.440567 0.473527 0.469258 0.481019 0.440256 0.473960 0.466034 0.445819 0.445427 0.471724 0.446202 0.473824 0.454421 0.450373 0.477417 0.461526 
275.889383 0.486319 0.414907 0.436955 0.475068 0.411856 0.465550 0.479838 0.427235 0.447047 0.454273 0.419139 0.469746 0.488598 0.481476 0.440823 0.421311 0.459680 0.451176 0.483622 0.432467 0.438633 0.483657 0.487032 0.465554 0.441905 0.430641 0.472766 0.446011 0.479094 0.407588 0.426817 0.420947 0.475674 0.478057 0.424547 0.443614 0.491102 0.485452 0.439970 0.421652 0.436766 0.476657 0.466806 0.420001 0.427540 0.433912 0.439697 0.441487 0.467538 0.470863 
281.462718 0.431561 0.408885 0.438784 0.431851 0.479864 0.433830 0.484326 0.412388 0.439570 0.468236 0.406674 0.420781 0.476174 0.435157 0.466060 0.482647 0.469406 0.489347 0.430935 0.438476 0.428813 0.427518 0.471532 0.422943 0.470661 0.433030 0.474016 0.442058 0.422930 0.478063 0.448880 0.444457 0.454897 0.428389 0.475642 0.462755 0.490549 0.475057 0.454191 0.441884 0.458627 0.469871 0.421349 0.464488 0.403511 0.441263 0.486176 0.444444 0.467954 0.448000 
287.148643 0.432284 0.429736 0.408285 0.406235 0.430861 0.446740 0.469935 0.466471 0.441040 0.414639 0.416903 0.433974 0.479486 0.476916 0.443499 0.424200 0.401299 0.417507 0.486646 0.425801 0.417134 0.458613 0.431875 0.416071 0.434956 0.473648 0.445820 0.482857 0.430639 0.411620 0.463820 0.413296 0.423493 0.431648 0.405946 0.449030 0.475987 0.404825 0.417908 0.465701 0.481781 0.450529 0.482853 0.403651 0.418757 0.486352 0.477454 0.450449 0.405763 0.400414 
292.949430 0.476716 0.403567 0.484790 0.460245 0.424155 0.421455 0.399628 0.432481 0.433929 0.424173 0.460705 0.461201 0.406551 0.439581 0.441454 0.452932 0.420485 0.470293 0.472484 0.428316 0.481611 0.472094 0.410318 0.432512 0.453140 0.454092 0.481921 0.436766 0.467526 0.455048 0.440015 0.405068 0.479075 0.436213 0.420118 0.427727 0.407905 0.429015 0.485445 0.404448 0.457748 0.398800 0.408582 0.437080 0.411725 0.401318 0.431919 0.431118 0.422800 0.478110 
298.867401 0.439492 0.474289 0.438095 0.482785 0.452874 0.463696 0.426881 0.458272 0.459277 0.440871 0.416266 0.434270 0.469098 0.423567 0.464569 0.417120 0.405844 0.452429 0.415719 0.450076 0.473664 0.401989 0.440897 0.415287 0.477572 0.445150 0.443374 0.424038 0.420641 0.403390 0.419288 0.449204 0.469209 0.472800 0.404284 0.440765 0.397362 0.445709 0.483895 0.455042 0.454266 0.456227 0.460828 0.416636 0.458787 0.451706 0.450279 0.422919 0.418222 0.434231 
304.904923 0.461390 0.432102 0.425452 0.447222 0.481809 0.452801 0.444160 0.419153 0.473071 0.432106 0.409358 0.431132 0.457973 0.435479 0.411231 0.404015 0.437155 0.443423 0.459170 0.463579 0.430022 0.435321 0.447967 0.458670 0.448840 0.427417 0.401019 0.466070 0.402695 0.424250 0.442392 0.441234 0.463754 0.480958 0.424987 0.480212 0.396194 0.430097 0.426812 0.445840 0.423140 0.471408 0.412942 0.475654 0.469544 0.476295 0.477918 0.440462 0.443594 0.462793 
311.064411 0.417126 0.478021 0.467638 0.473506 0.431042 0.416357 0.469891 0.414811 0.419466 0.445809 0.468904 0.414890 0.442849 0.469769 0.440460 0.406236 0.471161 0.401515 0.435417 0.406192 0.427343 0.451835 0.444246 0.450962 0.434243 0.463123 0.429714 0.396760 0.417204 0.470563 0.446469 0.436919 0.394533 0.456031 0.474842 0.427391 0.462014 0.399245 0.410275 0.455962 0.425025 0.438596 0.425322 0.446146 0.409323 0.416397 0.400109 0.473995 0.422208 0.404760 
317.348329 0.423660 0.392059 0.425286 0.401057 0.464028 0.410811 0.448119 0.460877 0.439843 0.440608 0.456591 0.458556 0.450936 0.407425 0.406290 0.444342 0.441951 0.403291 0.400118 0.447619 0.473639 0.441095 0.473139 0.450775 0.417787 0.399175 0.426472 0.425712 0.452735 0.418852 0.477216 0.473026 0.463511 0.407507 0.421469 0.452853 0.451162 0.444463 0.433875 0.459008 0.443990 0.404860 0.443507 0.402400 0.392659 0.397732 0.477242 0.475790 0.474873 0.412358 
323.759190 0.403884 0.437189 0.416285 0.440638 0.429777 0.455930 0.464519 0.460451 0.398038 0.393036 0.463390 0.471183 0.415043 0.432862 0.422365 0.437085 0.400167 0.393966 0.407293 0.421551 0.435091 0.421884 0.460793 0.416904 0.400569 0.396679 0.401989 0.436094 0.398021 0.403304 0.422988 0.399388 0.442347 0.454195 0.457310 0.427224 0.446151 0.431265 0.473177 0.413780 0.459006 0.470391 0.422516 0.448846 0.457782 0.448284 0.428760 0.450170 0.412828 0.440352 
330.299560 0.397063 0.422783 0.469515 0.452707 0.418463 0.448800 0.462800 0.472061 0.436942 0.419186 0.403744 0.433582 0.409335 0.427806 0.421396 0.473069 0.390938 0.455783 0.470071 0.471660 0.404916 0.472625 0.473762 0.436507 0.390611 0.445238 0.422228 0.469980 0.454818 0.467792 0.449632 0.389387 0.473224 0.411101 0.405006 0.405906 0.453263 0.471901 0.401702 0.432410 0.407328 0.440284 0.472453 0.389163 0.419660 0.466047 0.419234 0.459681 0.399889 0.409137 
336.972054 0.410677 0.408439 0.450572 0.470696 0.440946 0.427306 0.407221 0.447854 0.445834 0.470593 0.447241 0.433755 0.414836 0.461104 0.420209 0.456070 0.397530 0.387338 0.441735 0.416779 0.445465 0.420647 0.460714 0.396883 0.428151 0.424982 0.397170 0.433318 0.449205 0.419150 0.440097 0.407933 0.467634 0.405536 0.418357 0.419184 0.415844 0.390554 0.448626 0.408400 0.405965 0.428901 0.390026 0.464804 0.430140 0.412945 0.438969 0.417130 0.453617 0.447129 
343.779341 0.449971 0.393728 0.464442 0.396913 0.414640 0.432116 0.396699 0.427950 0.394403 0.469047 0.434830 0.393259 0.429072 0.446176 0.405066 0.465120 0.424407 0.411998 0.425815 0.392674 0.385234 0.466977 0.396166 0.425017 0.463298 0.406112 0.433785 0.446334 0.441075 0.409949 0.385080 0.432466 0.442715 0.449066 0.423941 0.429000 0.411917 0.413530 0.453668 0.463280 0.384752 0.392644 0.450176 0.455956 0.406176 0.452554 0.467430 0.410290 0.387770 0.384431 
350.724144 0.407931 0.449964 0.455484 0.452526 0.448812 0.417810 0.413234 0.444126 0.412940 0.442150 0.427027 0.449416 0.453355 0.425204 0.387687 0.385958 0.393908 0.450040 0.386871 0.453937 0.431951 0.392842 0.408993 0.388414 0.431097 0.396547 0.423797 0.415456 0.464518 0.389544 0.396980 0.429100 0.459661 0.459108 0.445528 0.412902 0.401837 0.440441 0.442910 0.459266 0.403562 0.433434 0.394983 0.429117 0.447797 0.449667 0.415222 0.430316 0.461671 0.457893 
357.809242 0.387609 0.381619 0.416288 0.456782 0.381755 0.403002 0.406149 0.391860 0.455309 0.385350 0.390396 0.461468 0.411331 0.409875 0.382351 0.461066 0.391640 0.401322 0.449058 0.384183 0.436397 0.441634 0.461993 0.451549 0.406957 0.406026 0.450910 0.430069 0.412705 0.445517 0.385088 0.426385 0.452547 0.465115 0.430133 0.404626 0.462018 0.448584 0.418995 0.392913 0.386386 0.448364 0.405053 0.399339 0.441541 0.384360 0.456316 0.437933 0.441549 0.457716 
365.037468 0.430580 0.450590 0.394528 0.414243 0.385508 0.392974 0.403391 0.458123 0.410133 0.400478 0.431035 0.452881 0.397825 0.444505 0.444202 0.453546 0.396983 0.448771 0.458388 0.389572 0.418087 0.442762 0.447588 0.442535 0.452219 0.433233 0.412596 0.411472 0.441040 0.398701 0.405939 0.406124 0.388763 0.435814 0.422037 0.401088 0.418525 0.394444 0.450219 0.412478 0.417708 0.399501 0.401160 0.456140 0.396048 0.406301 0.422058 0.413228 0.398886 0.421131 
372.411714 0.409962 0.413189 0.452800 0.431829 0.434700 0.429796 0.402266 0.459880 0.380243 0.399868 0.430140 0.402878 0.432123 0.454418 0.409320 0.424678 0.378772 0.388568 0.453605 0.424993 0.381941 0.448558 0.439483 0.393023 0.424259 0.415872 0.454732 0.386727 0.385990 0.428057 0.389372 0.450851 0.386828 0.411085 0.415323 0.381006 0.391305 0.432839 0.446932 0.435271 0.404064 0.390718 0.391912 0.396125 0.406394 0.459242 0.396054 0.414283 0.398699 0.384091 
379.934930 0.437573 0.401877 0.420361 0.448451 0.421993 0.389989 0.403654 0.408820 0.421129 0.399524 0.431022 0.449594 0.452552 0.398756 0.382341 0.394437 0.428865 0.434130 0.448676 0.430784 0.394975 0.397980 0.387465 0.386363 0.432257 0.432528 0.456453 0.445200 0.395284 0.379545 0.448008 0.450103 0.437126 0.428702 0.376758 0.382562 0.421267 0.378669 0.382116 0.389351 0.444766 0.389568 0.436530 0.401505 0.443519 0.447937 0.376737 0.414586 0.445939 0.400571 
387.610124 0.452363 0.410288 0.437253 0.429623 0.403597 0.435604 0.414031 0.414234 0.413881 0.400835 0.406525 0.449933 0.439666 0.374406 0.394713 0.447383 0.454269 0.454070 0.424290 0.452629 0.415135 0.382028 0.403971 0.428638 0.409848 0.408855 0.404847 0.435047 0.440251 0.422400 0.400116 0.398397 0.442420 0.392179 0.433631 0.404058 0.452753 0.447707 0.409287 0.454760 0.400092 0.383611 0.435463 0.385671 0.381704 0.449343 0.454656 0.416988 0.375956 0.374024 
395.440368 0.387365 0.451743 0.437681 0.450436 0.412333 0.395245 0.398222 0.445057 0.450048 0.453301 0.392451 0.444644 0.378315 0.394270 0.381378 0.388502 0.396312 0.448460 0.393840 0.439525 0.422979 0.406549 0.395014 0.394150 0.436722 0.392124 0.403217 0.415521 0.378840 0.432393 0.453525 0.391615 0.407376 0.400141 0.428734 0.382958 0.427817 0.381734 0.396387 0.397958 0.421950 0.425080 0.441783 0.380853 0.417758 0.406657 0.452003 0.422425 0.435217 0.381478 
403.428793 0.423324 0.377408 0.395368 0.421077 0.407278 0.394417 0.379408 0.389434 0.426539 0.429810 0.436835 0.397928 0.420946 0.433037 0.428140 0.438025 0.435617 0.371301 0.430247 0.421612 0.428251 0.415674 0.450688 0.442679 0.443589 0.385429 0.417258 0.376075 0.373112 0.372177 0.387878 0.371457 0.373145 0.417061 0.391018 0.406838 0.432144 0.443671 0.426991 0.445795 0.383195 0.387664 0.374190 0.431597 0.411818 0.373342 0.395236 0.423127 0.438630 0.406887 
411.578596 0.449266 0.385332 0.379253 0.444981 0.420328 0.416621 0.383615 0.433232 0.429840 0.380940 0.386090 0.403037 0.449577 0.429394 0.448754 0.395163 0.437230 0.420619 0.438324 0.425359 0.437722 0.418866 0.376578 0.413311 0.408096 0.381506 0.388548 0.385299 0.386815 0.406121 0.449196 0.380969 0.439905 0.415294 0.445124 0.414196 0.390420 0.429217 0.388830 0.432470 0.372117 0.413602 0.385315 0.439029 0.373001 0.424584 0.386286 0.443215 0.414548 0.373886 
419.893035 0.429224 0.405607 0.369941 0.403960 0.378667 0.411581 0.405432 0.403177 0.375552 0.385844 0.412274 0.417681 0.412486 0.444478 0.418965 0.427018 0.400939 0.421608 0.393473 0.412600 0.435748 0.415626 0.438762 0.422488 0.410325 0.368661 0.440344 0.427691 0.406504 0.440001 0.425514 0.399087 0.380221 0.420653 0.374431 0.376665 0.427039 0.422142 0.376416 0.431381 0.401558 0.439459 0.428809 0.417811 0.431337 0.388258 0.375727 0.371075 0.438179 0.387760 
428.375437 0.435764 0.433844 0.416879 0.366512 0.403409 0.443682 0.403734 0.402930 0.404448 0.416668 0.396732 0.370733 0.428499 0.422212 0.444214 0.415816 0.377657 0.407873 0.432545 0.399886 0.405211 0.436129 0.367978 0.386801 0.445634 0.410726 0.409229 0.376139 0.440813 0.398924 0.402065 0.440447 0.442440 0.383640 0.371837 0.380851 0.421701 0.444059 0.387556 0.388506 0.421766 0.379589 0.435382 0.368765 0.443004 0.383883 0.418787 0.368895 0.409428 0.427866 
437.029195 0.395985 0.428738 0.440385 0.418248 0.435695 0.391457 0.387268 0.399447 0.427038 0.364412 0.409086 0.436442 0.376264 0.386157 0.372427 0.414778 0.370891 0.426602 0.396664 0.426173 0.382509 0.408044 0.367805 0.399714 0.411962 0.371102 0.375141 0.424800 0.390782 0.428613 0.386521 0.408633 0.365289 0.363564 0.385083 0.388060 0.413784 0.376612 0.394826 0.367886 0.422013 0.416119 0.405398 0.407385 0.366327 0.378296 0.387296 0.416155 0.382962 0.413323 
445.857770 0.367195 0.368498 0.418936 0.378284 0.403911 0.422748 0.412158 0.427553 0.412556 0.376048 0.372458 0.376052 0.409351 0.393056 0.401579 0.364919 0.432027 0.373065 0.410147 0.395207 0.367677 0.406999 0.405572 0.403437 0.363299 0.428481 0.418639 0.384074 0.374870 0.411317 0.434661 0.424541 0.398986 0.436201 0.374915 0.410316 0.391476 0.422559 0.383712 0.400341 0.384862 0.377512 0.415989 0.399593 0.440772 0.433998 0.367070 0.423805 0.382779 0.414232 
454.864694 0.419802 0.414068 0.438037 0.413443 0.410046 0.425196 0.361498 0.377961 0.382847 0.398349 0.408221 0.417565 0.382619 0.395444 0.378445 0.415528 0.384244 0.418597 0.381166 0.413263 0.386805 0.367401 0.428277 0.361354 0.381891 0.371558 0.360570 0.427361 0.403491 0.431283 0.381927 0.438429 0.371887 0.379121 0.360690 0.364275 0.436685 0.395804 0.423463 0.400786 0.395980 0.402203 0.407285 0.360546 0.388405 0.408401 0.389390 0.411006 0.364259 0.377325 
464.053571 0.392536 0.399179 0.367741 0.437795 0.368386 0.437384 0.406089 0.418144 0.367354 0.398745 0.359302 0.375109 0.418702 0.397869 0.414727 0.368756 0.404034 0.379525 0.371731 0.413879 0.431426 0.375567 0.389522 0.402799 0.422450 0.378462 0.427081 0.406045 0.388434 0.413688 0.427555 0.378076 0.375184 0.429240 0.396360 0.426958 0.407045 0.365714 0.425500 0.381270 0.380593 0.411430 0.393632 0.416073 0.421550 0.366172 0.365104 0.423907 0.398725 0.386558 
473.428075 0.417724 0.402556 0.397455 0.397082 0.390796 0.406575 0.430780 0.411189 0.391530 0.401605 0.394233 0.397459 0.430558 0.412750 0.421375 0.419540 0.403476 0.396143 0.391668 0.360860 0.373967 0.404724 0.425818 0.356991 0.404415 0.385965 0.402433 0.388949 0.417871 0.393583 0.402334 0.380844 0.382223 0.403765 0.414058 0.428929 0.384510 0.357689 0.415656 0.407269 0.435037 0.378914 0.419881 0.421415 0.374546 0.383971 0.395945 0.407617 0.382814 0.375703 
482.991956 0.409439 0.390471 0.395874 0.409538 0.396730 0.386672 0.363483 0.432021 0.398415 0.392664 0.382866 0.386518 0.356813 0.359976 0.405803 0.410907 0.383864 0.408958 0.358024 0.384424 0.402414 0.409802 0.418441 0.387934 0.400671 0.365136 0.390127 0.407534 0.373679 0.407321 0.378558 0.372109 0.395425 0.376322 0.410623 0.419849 0.361471 0.418149 0.409861 0.388494 0.383402 0.408946 0.401440 0.424223 0.393145 0.367806 0.416161 0.364433 0.376192 0.382613 
492.749041 0.385831 0.413331 0.424412 0.384237 0.391722 0.355645 0.399385 0.406466 0.423219 0.374907 0.378498 0.425256 0.417704 0.400401 0.408884 0.359488 0.397846 0.394458 0.358432 0.357204 0.399797 0.407133 0.381324 0.429743 0.386207 0.420750 0.356572 0.355316 0.409575 0.400480 0.379024 0.358825 0.379087 0.409987 0.410085 0.373702 0.382027 0.364524 0.422214 0.401457 0.397077 0.402639 0.387628 0.380991 0.383401 0.368014 0.391098 0.417877 0.388888 0.420609 
502.703232 0.415679 0.399547 0.405820 0.426046 0.412081 0.413007 0.404191 0.355166 0.363795 0.362557 0.404519 0.421319 0.390891 0.423948 0.360936 0.372841 0.370123 0.359881 0.407945 0.400109 0.375884 0.368615 0.380989 0.403988 0.388130 0.378153 0.358428 0.405883 0.424444 0.383450 0.409347 0.377806 0.399582 0.423194 0.360104 0.417851 0.355842 0.417730 0.361412 0.396879 0.402844 0.408144 0.370052 0.408882 0.418706 0.359272 0.368791 0.362252 0.375775 0.418589 
512.858511 0.397113 0.394310 0.355458 0.401928 0.397836 0.356694 0.360682 0.368191 0.366703 0.352827 0.404948 0.374635 0.361696 0.421918 0.368588 0.419994 0.426578 0.380664 0.421852 0.403565 0.426629 0.409628 0.406604 0.357938 0.350005 0.382976 0.366345 0.374791 0.370080 0.404575 0.407350 0.395912 0.374084 0.357324 0.359240 0.384846 0.353989 0.404945 0.357386 0.398205 0.420740 0.388259 0.372331 0.368704 0.407887 0.388441 0.377819 0.406142 0.362548 0.357293 
523.218940 0.420097 0.413166 0.387007 0.418774 0.390364 0.377926 0.401780 0.409434 0.372121 0.363729 0.376936 0.357862 0.398377 0.423171 0.380935 0.361018 0.372952 0.401274 0.392557 0.383484 0.354126 0.360229 0.372910 0.378545 0.362572 0.364026 0.413630 0.399116 0.421624 0.397433 0.413990 0.390259 0.356303 0.349404 0.390410 0.420758 0.390066 0.359405 0.383789 0.352683 0.362862 0.378077 0.413023 0.352088 0.393415 0.410942 0.395213 0.371081 0.377261 0.376851 
533.788664 0.374612 0.419160 0.421100 0.362283 0.355518 0.384490 0.381558 0.407228 0.393721 0.383974 0.350308 0.381631 0.376721 0.421381 0.393036 0.402383 0.365565 0.383820 0.414035 0.416309 0.384944 0.413681 0.402729 0.349069 0.349788 0.359124 0.406889 0.394406 0.367505 0.387630 0.395668 0.397839 0.351147 0.367147 0.374035 0.376925 0.353486 0.352871 0.371357 0.370691 0.404803 0.368659 0.373423 0.405789 0.351574 0.365831 0.353190 0.400347 0.375001 0.412546 
544.571910 0.396580 0.392878 0.348283 0.387074 0.351829 0.371297 0.356346 0.392158 0.391944 0.384088 0.390447 0.346775 0.377579 0.388896 0.400313 0.384302 0.362724 0.360577 0.417288 0.346825 0.353310 0.390665 0.348498 0.396331 0.406358 0.363084 0.356526 0.416611 0.347759 0.385190 0.374922 0.395753 0.375937 0.398931 0.386894 0.404455 0.356913 0.363035 0.364995 0.397476 0.389199 0.397039 0.389811 0.396641 0.350979 0.399398 0.415401 0.366032 0.392472 0.358559 
555.572992 0.374653 0.412079 0.355029 0.410776 0.356937 0.354043 0.345712 0.394562 0.358678 0.396512 0.402423 0.385028 0.378854 0.363915 0.357760 0.373312 0.375319 0.367298 0.403162 0.347743 0.415400 0.359455 0.405577 0.403166 0.365092 0.414681 0.385813 0.416817 0.359863 0.397312 0.365351 0.367835 0.413694 0.410003 0.405337 0.376405 0.399014 0.396436 0.377277 0.412060 0.407242 0.347735 0.386133 0.378275 0.379231 0.376195 0.359470 0.402408 0.390262 0.417869 
566.796311 0.350644 0.383311 0.379476 0.416152 0.363580 0.352952 0.356699 0.360375 0.379552 0.410355 0.357552 0.407206 0.363868 0.374319 0.415345 0.342527 0.410688 0.344195 0.401647 0.393595 0.347821 0.380696 0.380840 0.413030 0.405247 0.381833 0.406065 0.374179 0.382830 0.345479 0.369067 0.370204 0.343683 0.374296 0.394417 0.383281 0.349310 0.377991 0.407460 0.347450 0.361432 0.367536 0.383409 0.407767 0.410790 0.368972 0.357927 0.372008 0.349753 0.403310 
578.246356 0.411299 0.384830 0.345990 0.389248 0.393277 0.399768 0.355869 0.404948 0.408755 0.348368 0.374566 0.374359 0.339405 0.373786 0.373752 0.403836 0.363246 0.376402 0.372086 0.366899 0.391543 0.360046 0.387371 0.364875 0.374340 0.356665 0.382734 0.413440 0.377325 0.370823 0.339913 0.366205 0.371471 0.371807 0.376194 0.352522 0.349627 0.362839 0.374287 0.384340 0.410851 0.368919 0.411710 0.375045 0.373691 0.413448 0.339751 0.354923 0.350276 0.377216 
589.927708 0.396808 0.406392 0.378893 0.351828 0.353152 0.379391 0.403370 0.373516 0.408998 0.371907 0.391510 0.376084 0.349481 0.386186 0.379148 0.338337 0.352200 0.372001 0.343527 0.404937 0.405042 0.410843 0.408889 0.373272 0.396283 0.354048 0.349181 0.379043 0.346286 0.353924 0.358855 0.357689 0.408578 0.356632 0.350130 0.362672 0.369522 0.361206 0.347160 0.403081 0.385383 0.368049 0.364187 0.382035 0.388525 0.389916 0.353092 0.408057 0.395312 0.368563 
601.845038 0.371453 0.343843 0.396646 0.393017 0.392629 0.404706 0.355084 0.341314 0.380990 0.346282 0.354950 0.335940 0.380210 0.345137 0.376469 0.378207 0.338879 0.342679 0.350001 0.354360 0.395572 0.341952 0.375630 0.355606 0.408461 0.395941 0.335895 0.347785 0.384201 0.351996 0.392174 0.372952 0.397754 0.363502 0.372117 0.409815 0.406571 0.347375 0.337909 0.362965 0.354987 0.356930 0.405884 0.377957 0.402517 0.339289 0.400063 0.357784 0.364408 0.380128 
614.003114 0.352450 0.334752 0.350573 0.364866 0.339341 0.371854 0.354513 0.396982 0.384288 0.369962 0.382445 0.407936 0.366464 0.342008 0.396845 0.396756 0.360281 0.354876 0.376732 0.359194 0.339771 0.367084 0.381150 0.340732 0.370912 0.400562 0.346010 0.403552 0.354950 0.359724 0.387861 0.361854 0.365040 0.399872 0.398937 0.376421 0.340161 0.355407 0.394215 0.342557 0.360848 0.347969 0.343584 0.370363 0.395291 0.400168 0.375326 0.350900 0.355225 0.389697 
626.406800 0.351665 0.359169 0.368363 0.359047 0.394814 0.348835 0.355148 0.347009 0.380179 0.364987 0.364186 0.337403 0.382467 0.370871 0.342494 0.333189 0.370251 0.367237 0.386023 0.351189 0.375970 0.374051 0.392878 0.376700 0.352455 0.381961 0.353244 0.339937 0.395165 0.376822 0.339635 0.384603 0.338461 0.381500 0.372406 0.399186 0.403052 0.373111 0.395526 0.342151 0.396430 0.339048 0.361866 0.383699 0.346533 0.333108 0.332994 0.354557 0.373409 0.355236 
639.061057 0.362237 0.360117 0.385806 0.337847 0.352702 0.379602 0.360076 0.373394 0.397239 0.353872 0.392719 0.338290 0.352893 0.333088 0.388305 0.381903 0.367950 0.374675 0.380101 0.369557 0.330325 0.334181 0.393485 0.398585 0.396446 0.348629 0.373075 0.395562 0.353483 0.382079 0.400232 0.348666 0.368221 0.339989 0.340517 0.381954 0.350427 0.366963 0.332417 0.365327 0.349712 0.372063 0.396285 0.373780 0.341501 0.332816 0.391735 0.374414 0.375229 0.374172 
651.970946 0.368547 0.400806 0.334562 0.346076 0.390755 0.336722 0.375132 0.384027 0.344766 0.355755 0.355048 0.385767 0.348360 0.373107 0.335434 0.393258 0.377785 0.334117 0.374348 0.341713 0.376705 0.369984 0.397687 0.353840 0.347200 0.346700 0.389412 0.365873 0.360196 0.359915 0.334580 0.336576 0.365949 0.386158 0.387154 0.336995 0.364804 0.339976 0.380262 0.343497 0.373056 0.386037 0.348714 0.344960 0.385516 0.378343 0.397307 0.399818 0.358021 0.375110 
665.141633 0.365242 0.353988 0.333697 0.345767 0.330091 0.362165 0.384571 0.350810 0.365289 0.362905 0.379945 0.342002 0.343319 0.389726 0.338214 0.337514 0.373481 0.392316 0.365670 0.348336 0.358429 0.361033 0.383504 0.372142 0.382612 0.397330 0.348525 0.376630 0.356981 0.367085 0.337753 0.344828 0.394453 0.388493 0.336052 0.340511 0.334470 0.352566 0.362735 0.360438 0.394718 0.391442 0.390234 0.334242 0.333893 0.330708 0.392309 0.397747 0.360330 0.342822 
678.578385 0.341630 0.356690 0.333918 0.362378 0.352368 0.326491 0.388364 0.362771 0.358529 0.379765 0.371988 0.337189 0.376529 0.383624 0.378931 0.367215 0.377193 0.369441 0.369592 0.385843 0.358277 0.396632 0.386921 0.387607 0.393800 0.330527 0.395604 0.358024 0.341983 0.392556 0.357876 0.366061 0.383841 0.382964 0.371681 0.335750 0.391838 0.387466 0.387863 0.387884 0.390435 0.324665 0.336482 0.361451 0.350384 0.350630 0.349912 0.338737 0.385976 0.345269 
692.286578 0.331882 0.353005 0.335124 0.328500 0.374878 0.375951 0.390152 0.376460 0.354806 0.369058 0.394259 0.342748 0.330996 0.374398 0.357165 0.355415 0.386003 0.351460 0.374921 0.376747 0.387653 0.366314 0.385781 0.374659 0.323128 0.373845 0.390694 0.367756 0.361544 0.325534 0.339259 0.393821 0.367921 0.350151 0.341411 0.334478 0.370621 0.323368 0.375029 0.387298 0.389654 0.390992 0.355326 0.355240 0.345510 0.370331 0.334909 0.352969 0.370281 0.387925 
706.271695 0.353923 0.370406 0.366259 0.344079 0.377376 0.368284 0.330670 0.386482 0.339918 0.390425 0.349509 0.328089 0.345177 0.344821 0.351477 0.347862 0.354579 0.364327 0.363831 0.331511 0.382139 0.374000 0.387099 0.388258 0.353185 0.381148 0.353627 0.371632 0.380984 0.364195 0.335825 0.331304 0.382254 0.369197 0.344582 0.340656 0.367792 0.362448 0.362116 0.379309 0.375772 0.325386 0.377594 0.363949 0.386240 0.386889 0.328541 0.366231 0.342977 0.371586 
720.539329 0.331819 0.381599 0.324536 0.332801 0.384835 0.386717 0.345025 0.333241 0.386472 0.325316 0.335718 0.338568 0.368464 0.319744 0.319273 0.365898 0.381574 0.360602 0.348523 0.375485 0.329593 0.339028 0.335023 0.356746 0.346801 0.367858 0.357491 0.333148 0.335020 0.369474 0.387273 0.380660 0.364806 0.334261 0.358547 0.355708 0.323781 0.372883 0.340485 0.321608 0.335169 0.327371 0.325525 0.378459 0.364203 0.338086 0.341910 0.382868 0.323377 0.339432 
735.095189 0.339036 0.357292 0.385097 0.332102 0.332085 0.331687 0.335065 0.374637 0.344504 0.374386 0.347290 0.341164 0.343563 0.386689 0.358776 0.376236 0.329365 0.339864 0.329478 0.370201 0.366819 0.318746 0.328040 0.386844 0.372494 0.326959 0.339853 0.327804 0.374020 0.384279 0.332198 0.333043 0.321026 0.367872 0.326296 0.337831 0.341100 0.325874 0.318644 0.332036 0.367904 0.371885 0.351081 0.369542 0.378322 0.335890 0.326624 0.332272 0.360181 0.331718 
749.945097 0.322611 0.369766 0.323970 0.324061 0.331989 0.325147 0.345471 0.325749 0.324618 0.363981 0.329769 0.345663 0.382032 0.334962 0.337333 0.342193 0.333712 0.371629 0.351263 0.369178 0.354512 0.348850 0.321466 0.315790 0.352156 0.317103 0.317156 0.369836 0.376500 0.359215 0.344711 0.339329 0.377774 0.332280 0.355983 0.378618 0.343737 0.361323 0.346805 0.366660 0.322951 0.347306 0.317079 0.339493 0.357587 0.325486 0.343818 0.334528 0.337914 0.325970 
765.094993 0.337628 0.332196 0.340604 0.334952 0.352151 0.350850 0.351480 0.382064 0.374791 0.342803 0.344443 0.361639 0.360925 0.378497 0.381532 0.325127 0.363309 0.328604 0.344739 0.347244 0.382298 0.318884 0.335683 0.318609 0.317363 0.372107 0.367910 0.341248 0.344373 0.325002 0.379071 0.327563 0.362067 0.367827 0.347408 0.318344 0.336400 0.347968 0.364402 0.369995 0.344982 0.359620 0.333776 0.374731 0.361294 0.379472 0.363640 0.369664 0.356502 0.350672 
780.550937 0.329333 0.314353 0.311399 0.357403 0.348805 0.363463 0.374434 0.342189 0.345481 0.314370 0.379366 0.377938 0.319579 0.376184 0.340010 0.351112 0.365023 0.323688 0.345931 0.332957 0.349272 0.367057 0.326628 0.370553 0.346149 0.322412 0.339570 0.373313 0.331536 0.370021 0.375779 0.367063 0.339266 0.350372 0.326656 0.352744 0.329506 0.366711 0.320828 0.311420 0.334206 0.357393 0.327939 0.336734 0.369692 0.347805 0.340947 0.342548 0.357687 0.343288 
796.319112 0.376342 0.365045 0.361683 0.319120 0.358147 0.329582 0.315703 0.364405 0.351792 0.344821 0.350317 0.356686 0.359772 0.376988 0.329204 0.309926 0.350822 0.344883 0.345784 0.335710 0.325825 0.333662 0.330606 0.328183 0.344955 0.362522 0.361309 0.316250 0.377559 0.325121 0.369495 0.327977 0.367399 0.354479 0.367753 0.328860 0.329214 0.365409 0.359264 0.323605 0.377610 0.353012 0.370588 0.336174 0.348059 0.335229 0.314040 0.344199 0.369059 0.316996 
812.405825 0.371428 0.325480 0.330869 0.374914 0.350947 0.312270 0.309344 0.349653 0.365840 0.337105 0.320883 0.348181 0.364908 0.322212 0.326286 0.362343 0.375413 0.320149 0.366271 0.338082 0.335562 0.363228 0.345694 0.355916 0.352340 0.315918 0.315214 0.331037 0.360940 0.318315 0.335787 0.372244 0.356749 0.373651 0.371807 0.345804 0.316966 0.365195 0.315706 0.311126 0.319633 0.341723 0.362900 0.336460 0.369577 0.329227 0.308596 0.351609 0.310631 0.317875 
828.817511 0.327602 0.326632 0.366302 0.309259 0.309826 0.340103 0.341929 0.323286 0.326486 0.333021 0.313263 0.327524 0.353611 0.340150 0.311855 0.359675 0.349465 0.327019 0.312269 0.367425 0.360197 0.330337 0.369963 0.330762 0.340816 0.317297 0.313195 0.329754 0.336245 0.349516 0.306999 0.345149 0.308937 0.338617 0.344117 0.331722 0.348264 0.355756 0.333198 0.350629 0.347297 0.308597 0.367415 0.306965 0.361429 0.346862 0.351518 0.320477 0.368572 0.325750 
845.560736 0.364506 0.336050 0.365490 0.370449 0.338441 0.310646 0.310794 0.317553 0.309297 0.315520 0.316680 0.343346 0.316929 0.344623 0.350856 0.350644 0.364402 0.320092 0.356867 0.306600 0.354585 0.333381 0.326787 0.322917 0.369209 0.365194 0.354743 0.366815 0.339415 0.311394 0.313339 0.332760 0.370250 0.363673 0.306283 0.338582 0.332504 0.321022 0.338299 0.351642 0.333138 0.326797 0.348318 0.342617 0.310315 0.314576 0.345203 0.313026 0.310571 0.337942 
862.642196 0.325922 0.353434 0.332282 0.367399 0.364974 0.318086 0.355885 0.326103 0.366254 0.309951 0.315397 0.367915 0.353993 0.361589 0.367302 0.309479 0.339499 0.344141 0.315835 0.323632 0.335916 0.303615 0.310614 0.319345 0.344824 0.326636 0.312309 0.364656 0.324653 0.358611 0.320420 0.314563 0.309402 0.358970 0.329509 0.342202 0.364161 0.309717 0.311462 0.336760 0.332071 0.325142 0.318481 0.323886 0.348504 0.329352 0.308223 0.332868 0.338494 0.347824 
880.068724 0.305849 0.358699 0.339155 0.337073 0.344731 0.308746 0.343227 0.308510 0.349301 0.310010 0.350988 0.301138 0.354494 0.326351 0.305849 0.338813 0.327702 0.353696 0.347861 0.363699 0.313454 0.364155 0.300011 0.324505 0.320007 0.335622 0.345423 0.362718 0.326820 0.307066 0.351647 0.358629 0.324285 0.317306 0.318959 0.331667 0.310603 0.349598 0.321976 0.332023 0.339684 0.321175 0.359065 0.301088 0.315147 0.362937 0.311012 0.356916 0.329089 0.335296 
897.847292 0.336796 0.359099 0.326397 0.354995 0.312893 0.331016 0.324035 0.309687 0.339531 0.340814 0.346041 0.362939 0.324461 0.341957 0.320367 0.324438 0.315265 0.305151 0.352322 0.325171 0.321183 0.318887 0.307361 0.356396 0.334060 0.300353 0.311046 0.349758 0.348334 0.361343 0.339158 0.352788 0.342978 0.320529 0.359099 0.320102 0.331330 0.301467 0.323754 0.306638 0.362618 0.299418 0.314224 0.327722 0.348410 0.331363 0.335801 0.327018 0.334459 0.300578 
915.985010 0.358816 0.330915 0.331667 0.320279 0.336373 0.313686 0.333869 0.310604 0.298317 0.321818 0.330157 0.355075 0.335119 0.328099 0.340786 0.320676 0.316525 0.318241 0.313811 0.320423 0.302433 0.354763 0.340048 0.323442 0.312012 0.323068 0.321011 0.359046 0.299571 0.337456 0.347734 0.325103 0.324775 0.345755 0.316968 0.352417 0.327469 0.325119 0.309423 0.304648 0.308606 0.359893 0.353024 0.340563 0.313272 0.347278 0.345873 0.326777 0.308051 0.331506 
934.489135 0.300096 0.326289 0.312373 0.339336 0.335190 0.300705 0.315003 0.305271 0.352434 0.312907 0.335008 0.353246 0.314944 0.314957 0.307481 0.296647 0.348680 0.300415 0.334802 0.343781 0.339528 0.317949 0.318490 0.308622 0.344039 0.297954 0.356283 0.335510 0.315828 0.327456 0.327554 0.320208 0.304730 0.305463 0.331755 0.315075 0.307888 0.344668 0.323676 0.297925 0.322535 0.296696 0.302035 0.342823 0.299607 0.308961 0.319090 0.305548 0.354758 0.319246 
953.367067 0.316583 0.336099 0.336445 0.326380 0.293773 0.341999 0.326438 0.330681 0.346630 0.348375 0.320121 0.323477 0.327700 0.342293 0.329432 0.323532 0.320030 0.324580 0.352394 0.310570 0.325872 0.297420 0.348346 0.303162 0.339410 0.321807 0.318434 0.298650 0.293332 0.334798 0.315379 0.319208 0.303463 0.320208 0.294850 0.342711 0.328011 0.353236 0.323418 0.352686 0.349508 0.337332 0.338572 0.336730 0.336931 0.304042 0.299543 0.302482 0.338203 0.312683 
972.626360 0.346947 0.325824 0.304823 0.308110 0.300262 0.343946 0.307297 0.290878 0.312118 0.328154 0.294976 0.303527 0.305697 0.331380 0.308708 0.324783 0.330635 0.291573 0.291949 0.343203 0.313149 0.293231 0.289358 0.289738 0.317590 0.341584 0.316514 0.329741 0.290200 0.307201 0.342978 0.301101 0.336837 0.351649 0.345578 0.353188 0.291296 0.327797 0.332685 0.314120 0.326454 0.313085 0.335401 0.348795 0.344457 0.328041 0.313599 0.339119 0.325920 0.296226 
992.274716 0.317261 0.327899 0.315882 0.345455 0.347659 0.326048 0.349488 0.349373 0.320528 0.349443 0.331288 0.323170 0.333550 0.306773 0.287823 0.336913 0.305378 0.325212 0.320110 0.342663 0.312487 0.315190 0.306642 0.316300 0.339698 0.302321 0.335215 0.304526 0.338642 0.302896 0.309657 0.304265 0.314214 0.328199 0.347778 0.345716 0.319245 0.342870 0.349520 0.323757 0.312318 0.320870 0.330046 0.321125 0.297679 0.330531 0.318094 0.291993 0.307280 0.315519 
1012.319995 0.301338 0.305589 0.332389 0.303062 0.293555 0.305298 0.341053 0.299694 0.326915 0.310332 0.287938 0.318448 0.348070 0.308358 0.317003 0.297980 0.340059 0.342736 0.341738 0.305856 0.337987 0.341047 0.292642 0.339571 0.319987 0.342099 0.333368 0.288572 0.301544 0.297955 0.345599 0.303223 0.322987 0.306831 0.323624 0.333428 0.343065 0.297670 0.345254 0.337417 0.327457 0.310240 0.305472 0.321112 0.335095 0.342967 0.300236 0.313832 0.319103 0.317634 
1032.770215 0.314614 0.313143 0.308391 0.306435 0.317206 0.294664 0.303117 0.327382 0.330241 0.314272 0.286688 0.343591 0.328914 0.290519 0.326146 0.343018 0.299202 0.305554 0.284336 0.288736 0.303485 0.300702 0.283792 0.333370 0.340893 0.330713 0.345245 0.332590 0.309771 0.294428 0.291349 0.327021 0.325256 0.285506 0.338609 0.322171 0.331467 0.313860 0.302824 0.301673 0.309765 0.322156 0.301092 0.319413 0.315957 0.297390 0.332345 0.329870 0.306925 0.288959 
1053.633557 0.329930 0.293199 0.340721 0.337428 0.296277 0.340428 0.292397 0.306926 0.294507 0.336554 0.286909 0.319871 0.294323 0.339173 0.342816 0.330857 0.293721 0.332396 0.300685 0.327729 0.311318 0.341049 0.281980 0.306332 0.322812 0.341009 0.319100 0.336863 0.314927 0.311624 0.326055 0.333329 0.309598 0.286063 0.333413 0.310603 0.330772 0.315076 0.283422 0.322041 0.333985 0.284942 0.295378 0.318332 0.297885 0.283962 0.336747 0.311196 0.307815 0.309176 
1074.918367 0.292004 0.336378 0.280217 0.337534 0.331551 0.286395 0.285283 0.296701 0.326457 0.311041 0.310673 0.289900 0.290141 0.279560 0.338433 0.282581 0.290377 0.303809 0.310812 0.321899 0.323141 0.300240 0.325803 0.302765 0.291390 0.286959 0.311379 0.281276 0.326249 0.317393 0.338591 0.330284 0.280440 0.326888 0.296472 0.337048 0.293649 0.322082 0.316064 0.305129 0.328709 0.327848 0.307912 0.293070 0.294108 0.334485 0.294083 0.319857 0.321189 0.279922 
1096.633158 0.306276 0.312697 0.335563 0.322898 0.323070 0.322548 0.300417 0.288214 0.331555 0.335584 0.324688 0.306171 0.281442 0.324067 0.303071 0.286095 0.316129 0.277069 0.283032 0.337703 0.302146 0.304181 0.286043 0.293873 0.320103 0.337017 0.285723 0.297840 0.310172 0.301429 0.313906 0.286323 0.326336 0.306368 0.280015 0.285668 0.300377 0.326404 0.304095 0.298766 0.292163 0.290062 0.327806 0.298852 0.289352 0.333846 0.337826 0.318977 0.286086 0.308087 
1118.786618 0.302174 0.293356 0.321985 0.327152 0.286602 0.278605 0.301771 0.304710 0.275346 0.288052 0.296295 0.312969 0.335576 0.289675 0.307521 0.308608 0.289804 0.281038 0.305714 0.335726 0.292361 0.277546 0.308400 0.327183 0.325501 0.333046 0.323532 0.289584 0.297937 0.318042 0.315344 0.295368 0.292465 0.313827 0.306123 0.314675 0.331740 0.317639 0.278941 0.287515 0.281307 0.307350 0.296573 0.296158 0.296265 0.291955 0.320895 0.333717 0.274790 0.277626 
1141.387607 0.311885 0.280231 0.287564 0.305948 0.279259 0.322249 0.307002 0.292261 0.299712 0.284217 0.294045 0.294557 0.310237 0.279925 0.332938 0.278271 0.316688 0.325405 0.278250 0.286034 0.320699 0.320617 0.307778 0.312836 0.326359 0.274388 0.314296 0.282545 0.286821 0.282063 0.325757 0.285131 0.310861 0.312854 0.282363 0.303637 0.292189 0.332432 0.297656 0.305370 0.282772 0.331993 0.308929 0.316283 0.288342 0.331793 0.321326 0.277266 0.282100 0.330488 
1164.445166 0.326495 0.278771 0.308607 0.277455 0.317945 0.328906 0.312421 0.293865 0.303134 0.305875 0.283391 0.314771 0.316135 0.288233 0.304706 0.280536 0.279968 0.310635 0.320583 0.296705 0.282144 0.271387 0.329110 0.274654 0.280536 0.309920 0.307693 0.297513 0.305625 0.282138 0.324151 0.322645 0.324157 0.279595 0.317725 0.273773 0.291295 0.303521 0.299981 0.300221 0.277876 0.289185 0.284548 0.274038 0.305776 0.278206 0.282005 0.330078 0.324478 0.319988 
1187.968519 0.321281 0.322039 0.311246 0.325862 0.298316 0.312371 0.270583 0.284279 0.274972 0.300684 0.291764 0.323461 0.286677 0.285377 0.299148 0.283907 0.313838 0.310742 0.279615 0.311464 0.285756 0.285514 0.304215 0.326712 0.312236 0.291839 0.302411 0.287518 0.321123 0.293267 0.305387 0.303600 0.327755 0.314583 0.307486 0.300973 0.280925 0.291684 0.285442 0.309469 0.290715 0.285776 0.294934 0.324785 0.298653 0.287387 0.303908 0.302354 0.305085 0.318093 
1211.967074 0.289091 0.273318 0.296946 0.313234 0.323397 0.321571 0.278650 0.271463 0.306080 0.299854 0.308881 0.286126 0.271108 0.320746 0.271791 0.324462 0.301272 0.274374 0.309103 0.290242 0.293304 0.287774 0.308710 0.267081 0.274907 0.293919 0.308364 0.306426 0.306000 0.301127 0.323261 0.296206 0.274975 0.304316 0.323506 0.314624 0.314982 0.285990 0.273682 0.321586 0.323486 0.322914 0.270117 0.274259 0.279854 0.316482 0.321636 0.269620 0.299624 0.312583 
1236.450433 0.291502 0.294496 0.307218 0.297484 0.313420 0.302290 0.293396 0.317588 0.279647 0.280398 0.320013 0.319957 0.274569 0.284866 0.317984 0.293812 0.311436 0.297919 0.296997 0.318363 0.312305 0.303907 0.319754 0.316085 0.319382 0.312202 0.318322 0.283334 0.275361 0.319302 0.277894 0.271226 0.265067 0.275432 0.270242 0.289633 0.290939 0.269734 0.322288 0.272878 0.278790 0.276262 0.281678 0.273897 0.304611 0.275112 0.280874 0.273518 0.285558 0.277933 
1261.428389 0.269189 0.282083 0.264000 0.290411 0.266266 0.306505 0.315648 0.319197 0.295850 0.279858 0.264871 0.267730 0.263569 0.278862 0.288521 0.264184 0.290626 0.292181 0.320150 0.295294 0.317011 0.289496 0.289086 0.311603 0.313304 0.289715 0.294330 0.307696 0.269320 0.293777 0.266781 0.282479 0.309582 0.296013 0.290810 0.302850 0.281145 0.277287 0.271513 0.305829 0.289572 0.279066 0.308380 0.299443 0.264996 0.301595 0.269742 0.317447 0.289170 0.269014 
1286.910933 0.289565 0.301927 0.299845 0.263387 0.310662 0.309743 0.268531 0.261238 0.266844 0.282991 0.312103 0.306170 0.282043 0.296939 0.293040 0.296026 0.287277 0.290966 0.296745 0.279802 0.280827 0.316014 0.294357 0.302531 0.279418 0.281053 0.297976 0.277610 0.272191 0.306950 0.271096 0.288626 0.304810 0.261374 0.283817 0.316583 0.299019 0.279681 0.262249 0.261125 0.264877 0.312421 0.300671 0.293897 0.291523 0.289501 0.266004 0.287540 0.283753 0.310616 
1312.908258 0.311076 0.280598 0.279025 0.262360 0.294009 0.275840 0.304896 0.305395 0.288248 0.272264 0.288712 0.271448 0.287517 0.297281 0.277653 0.261815 0.273754 0.268393 0.277756 0.261979 0.307409 0.282014 0.261366 0.258713 0.280389 0.295852 0.290374 0.260028 0.270422 0.289162 0.283249 0.283767 0.308037 0.307661 0.282816 0.309248 0.264365 0.307337 0.301063 0.313294 0.269580 0.283928 0.263205 0.301946 0.303195 0.274923 0.280306 0.303410 0.296476 0.312022 
1339.430764 0.272983 0.279218 0.262080 0.305053 0.255800 0.296577 0.282647 0.266092 0.296557 0.288757 0.271895 0.276970 0.296878 0.283318 0.281789 0.295420 0.287532 0.261662 0.289848 0.287205 0.261034 0.309154 0.294968 0.288097 0.281783 0.265072 0.271838 0.311626 0.275677 0.280908 0.268831 0.268275 0.292590 0.301120 0.258676 0.268150 0.278206 0.256974 0.292772 0.300552 0.306133 0.279056 0.306184 0.283065 0.294855 0.263370 0.292187 0.304170 0.296287 0.289490 
1366.489061 0.254210 0.270389 0.290598 0.279489 0.269234 0.257535 0.286878 0.300930 0.292782 0.265587 0.272317 0.261627 0.306859 0.299523 0.273390 0.279785 0.290122 0.256239 0.299450 0.259127 0.267909 0.263786 0.306456 0.305103 0.271074 0.282127 0.263073 0.289930 0.254756 0.307364 0.287087 0.304867 0.254678 0.306138 0.284291 0.279607 0.265085 0.279917 0.257127 0.277229 0.299095 0.302787 0.264197 0.272356 0.287546 0.307998 0.277660 0.303190 0.265454 0.258409 
1394.093971 0.253507 0.261414 0.289625 0.263041 0.254743 0.287456 0.276126 0.260869 0.288742 0.259064 0.293306 0.299547 0.288353 0.305807 0.288552 0.276984 0.281861 0.261394 0.299770 0.253178 0.275391 0.301998 0.260000 0.252884 0.303054 0.300561 0.295257 0.251803 0.256858 0.271744 0.299899 0.296112 0.294572 0.257893 0.262976 0.296428 0.291101 0.280757 0.263049 0.290830 0.269198 0.302632 0.258292 0.268477 0.273736 0.276433 0.306715 0.265939 0.261878 0.267510 
1422.256537 0.295995 0.297749 0.277418 0.259397 0.290804 0.274103 0.261022 0.269228 0.293149 0.260068 0.300363 0.263574 0.282420 0.283188 0.284114 0.252491 0.275203 0.277767 0.252361 0.262094 0.264480 0.250601 0.260456 0.295593 0.278130 0.260304 0.263560 0.281137 0.303993 0.293670 0.269516 0.283387 0.268834 0.292054 0.289828 0.275924 0.300113 0.288614 0.281184 0.293226 0.268438 0.263998 0.259564 0.269630 0.280741 0.264508 0.269696 0.296491 0.278321 0.256740 
1450.988025 0.262241 0.276339 0.293699 0.264453 0.292361 0.292600 0.274965 0.273272 0.267946 0.271672 0.274912 0.263354 0.250866 0.298912 0.289426 0.259742 0.280876 0.259731 0.264579 0.280142 0.291440 0.301551 0.266297 0.289654 0.292047 0.294188 0.279015 0.287277 0.274750 0.291435 0.276237 0.286653 0.280813 0.274627 0.289445 0.260866 0.272980 0.272266 0.258324 0.270455 0.254914 0.287164 0.281096 0.296041 0.271851 0.274401 0.249593 0.265536 0.295733 0.277422 
1480.299928 0.255937 0.254689 0.269390 0.264229 0.297217 0.296329 0.284415 0.253654 0.270826 0.290868 0.274107 0.275104 0.276775 0.252942 0.252733 0.280671 0.253209 0.283047 0.266676 0.267766 0.291724 0.269376 0.280508 0.271649 0.279361 0.280718 0.274584 0.261133 0.260169 0.277469 0.295743 0.259131 0.288884 0.297381 0.248220 0.260139 0.255226 0.263698 0.251702 0.250514 0.272240 0.285336 0.256043 0.293187 0.253237 0.245694 0.258419 0.297078 0.248185 0.266899 
1510.203970 0.285193 0.250551 0.289032 0.252272 0.273981 0.281140 0.256019 0.295908 0.277995 0.277055 0.249462 0.245248 0.266799 0.243824 0.291936 0.289632 0.268075 0.290945 0.248627 0.279800 0.290186 0.288492 0.284226 0.272527 0.262728 0.260521 0.263139 0.292790 0.284690 0.250959 0.285220 0.273546 0.257157 0.293160 0.279479 0.245353 0.256173 0.283121 0.280711 0.288824 0.281445 0.284536 0.252983 0.295919 0.268855 0.275148 0.263884 0.269996 0.273902 0.258594 
1540.712114 0.273137 0.242507 0.280776 0.260813 0.244853 0.268988 0.253240 0.280481 0.277816 0.243000 0.274168 0.284127 0.282581 0.265211 0.287202 0.242445 0.264951 0.270230 0.273279 0.278414 0.283723 0.260038 0.256955 0.258742 0.269012 0.252533 0.278114 0.245665 0.248545 0.275282 0.280481 0.257207 0.276506 0.250296 0.259114 0.275052 0.246343 0.261528 0.283704 0.255712 0.291509 0.282426 0.279335 0.246182 0.265599 0.256588 0.279691 0.280693 0.294515 0.242863 
1571.836563 0.244441 0.283804 0.258327 0.267082 0.264137 0.241374 0.282994 0.268221 0.268572 0.239892 0.287466 0.246449 0.280381 0.278971 0.283679 0.257626 0.251579 0.245753 0.258770 0.263465 0.271498 0.286130 0.291784 0.289984 0.270973 0.269130 0.264804 0.251322 0.291795 0.286579 0.252806 0.285538 0.290953 0.240939 0.254049 0.281226 0.271652 0.280742 0.282662 0.282134 0.245501 0.243387 0.284903 0.263497 0.262116 0.248241 0.284768 0.243979 0.247514 0.244077 
1603.589768 0.254302 0.285034 0.263042 0.254831 0.274075 0.287053 0.239634 0.264885 0.278993 0.276676 0.254071 0.238594 0.258448 0.284890 0.240747 0.245702 0.248295 0.264432 0.253602 0.247247 0.257227 0.239981 0.241329 0.289444 0.237475 0.283476 0.274765 0.239499 0.252815 0.246642 0.240210 0.286677 0.256856 0.288043 0.251556 0.271140 0.246289 0.282402 0.238568 0.256564 0.245689 0.243256 0.269721 0.253357 0.256134 0.237415 0.272280 0.244957 0.253183 0.245602 
1635.984430 0.271162 0.282780 0.252537 0.283649 0.274111 0.269393 0.281102 0.237921 0.257615 0.245066 0.265092 0.278174 0.266331 0.237041 0.242383 0.267120 0.237845 0.263383 0.252062 0.269489 0.235246 0.261655 0.250817 0.281485 0.278250 0.274445 0.264570 0.246525 0.273364 0.283918 0.262049 0.254565 0.246423 0.267608 0.277498 0.250796 0.248787 0.241976 0.241913 0.274721 0.273119 0.240042 0.266752 0.241170 0.271112 0.247628 0.281598 0.276099 0.267735 0.264768 
1669.033508 0.278593 0.273034 0.283979 0.253535 0.269441 0.271081 0.254420 0.270911 0.252506 0.267682 0.266378 0.249277 0.242583 0.264532 0.252216 0.281762 0.268691 0.245472 0.252969 0.278399 0.240992 0.243819 0.240306 0.276938 0.250558 0.274116 0.268644 0.243705 0.272390 0.277494 0.236853 0.269783 0.267377 0.252821 0.244049 0.249619 0.239458 0.276671 0.244251 0.239962 0.238478 0.238679 0.238977 0.280427 0.243540 0.278042 0.265359 0.260863 0.279757 0.240260 
1702.750221 0.245983 0.263657 0.233284 0.267673 0.247706 0.242622 0.263491 0.269908 0.274049 0.248409 0.232909 0.237302 0.231507 0.251776 0.279518 0.259093 0.258373 0.275434 0.270962 0.260401 0.265603 0.280152 0.269967 0.262114 0.244309 0.246468 0.236379 0.231748 0.249529 0.273119 0.233140 0.251176 0.231415 0.268642 0.271437 0.266924 0.274511 0.256568 0.243353 0.266688 0.259188 0.236066 0.256478 0.240343 0.263468 0.281347 0.253381 0.263132 0.256516 0.267455 
1737.148057 0.278811 0.259720 0.270247 0.261283 0.258219 0.277564 0.239829 0.241018 0.255601 0.263390 0.239837 0.276255 0.276229 0.247715 0.247087 0.272189 0.274793 0.271485 0.277818 0.260419 0.265129 0.232644 0.273345 0.244683 0.259693 0.229511 0.265378 0.231605 0.242393 0.261738 0.240520 0.278331 0.248876 0.270079 0.258839 0.261205 0.263098 0.275688 0.268714 0.271129 0.237931 0.245855 0.266572 0.273464 0.268925 0.262806 0.243501 0.278415 0.257812 0.236688 
1772.240776 0.249964 0.259740 0.261294 0.274195 0.273682 0.253060 0.234095 0.244083 0.247946 0.254710 0.231450 0.267790 0.273931 0.256281 0.234279 0.258458 0.233632 0.264944 0.243511 0.235722 0.270959 0.251571 0.237403 0.228536 0.231058 0.249669 0.241717 0.252415 0.276208 0.253700 0.258765 0.234055 0.269838 0.227692 0.240420 0.242085 0.271133 0.267246 0.272223 0.240445 0.236528 0.227249 0.228501 0.267432 0.272677 0.230294 0.274195 0.272105 0.267926 0.250609 
1808.042414 0.243692 0.235204 0.248537 0.234640 0.249748 0.238090 0.229937 0.273362 0.243962 0.231454 0.240521 0.242152 0.238195 0.227949 0.237351 0.229949 0.243083 0.269992 0.265933 0.254821 0.227253 0.225942 0.272239 0.255600 0.269190 0.239997 0.251341 0.266397 0.252994 0.239236 0.268746 0.263064 0.262298 0.260118 0.267411 0.268928 0.268878 0.229832 0.230051 0.229063 0.231342 0.257662 0.235651 0.230348 0.258780 0.254147 0.224989 0.254307 0.237613 0.265838 
1844.567294 0.254483 0.244149 0.235873 0.259281 0.248800 0.260082 0.232318 0.233384 0.234423 0.255218 0.267698 0.247370 0.264600 0.265563 0.241051 0.254068 0.232154 0.253516 0.255728 0.247069 0.228255 0.248214 0.231722 0.260792 0.253271 0.244389 0.246121 0.248137 0.226402 0.267005 0.251589 0.243939 0.263259 0.245257 0.249498 0.250201 0.240725 0.262094 0.260463 0.242838 0.260337 0.225200 0.243276 0.252274 0.229675 0.239985 0.270239 0.225301 0.266579 0.252403 
1881.830025 0.255889 0.268695 0.251032 0.240890 0.223908 0.261965 0.222138 0.258012 0.224678 0.267469 0.227493 0.246564 0.266346 0.227554 0.252743 0.261558 0.220919 0.262595 0.231833 0.254646 0.264772 0.239145 0.236931 0.264620 0.261040 0.238107 0.223612 0.257517 0.241677 0.266028 0.249671 0.241861 0.242950 0.238458 0.223928 0.224014 0.268872 0.229955 0.262504 0.225505 0.263024 0.249788 0.247319 0.248278 0.264206 0.268960 0.229580 0.238071 0.238080 0.269127 
1919.845513 0.222037 0.261238 0.261503 0.255508 0.220892 0.249769 0.239325 0.251740 0.225332 0.258461 0.236932 0.233885 0.227737 0.227655 0.224775 0.230607 0.258138 0.240635 0.259848 0.252432 0.246037 0.242611 0.226007 0.239078 0.258118 0.221840 0.253149 0.248984 0.266909 0.250702 0.219408 0.250481 0.239328 0.255093 0.254624 0.252440 0.259576 0.247521 0.248253 0.246399 0.254869 0.241461 0.252362 0.252316 0.228719 0.218905 0.257093 0.235115 0.249737 0.223772 
1958.628965 0.237291 0.247062 0.236462 0.247746 0.262923 0.250838 0.243888 0.247175 0.238605 0.252075 0.225928 0.231569 0.228634 0.264166 0.243118 0.246561 0.235790 0.247211 0.224904 0.228376 0.254531 0.248726 0.235273 0.234189 0.239581 0.236014 0.229761 0.245422 0.255509 0.244317 0.240445 0.229650 0.239109 0.251599 0.244086 0.227177 0.233513 0.233240 0.255398 0.228832 0.246116 0.222251 0.256853 0.235155 0.236592 0.235884 0.257883 0.251560 0.240968 0.228217 
1998.195895 0.220289 0.219198 0.254213 0.240757 0.219621 0.221883 0.229996 0.225975 0.255296 0.246219 0.254757 0.257322 0.229034 0.221978 0.252982 0.218549 0.223851 0.235906 0.259090 0.242101 0.244033 0.258064 0.227867 0.228194 0.215951 0.237946 0.242645 0.252459 0.223952 0.249710 0.241235 0.227237 0.246517 0.221310 0.231473 0.215080 0.225312 0.257059 0.236376 0.239674 0.255501 0.233076 0.215321 0.252550 0.221124 0.256847 0.244012 0.224398 0.216555 0.223868 
2038.562130 0.238740 0.243330 0.213873 0.245595 0.250536 0.230942 0.251057 0.215261 0.214090 0.258223 0.220098 0.258987 0.225192 0.219391 0.238939 0.231561 0.234151 0.234380 0.219167 0.253986 0.220422 0.257148 0.227045 0.254582 0.245985 0.223688 0.214719 0.258474 0.246905 0.215613 0.250844 0.251076 0.223695 0.223683 0.250257 0.252480 0.223439 0.240521 0.224078 0.256672 0.259838 0.245174 0.237508 0.215204 0.241029 0.218394 0.258614 0.222735 0.258971 0.241819 
2079.743817 0.213843 0.216582 0.219527 0.243191 0.218112 0.255797 0.219954 0.225408 0.241390 0.255534 0.236418 0.254707 0.222344 0.221681 0.223618 0.227803 0.241031 0.245417 0.251371 0.222208 0.214368 0.244208 0.216660 0.221306 0.233981 0.236301 0.214195 0.250237 0.219600 0.224143 0.218307 0.248046 0.255021 0.227993 0.214769 0.213600 0.224145 0.221774 0.213630 0.232503 0.244557 0.241326 0.228578 0.245291 0.246772 0.242777 0.248255 0.243224 0.234544 0.224316 
2121.757429 0.244449 0.219125 0.221017 0.213379 0.218793 0.216149 0.250151 0.234940 0.231383 0.210674 0.217876 0.220764 0.213899 0.230236 0.245960 0.216994 0.213802 0.223573 0.209985 0.245856 0.227875 0.241461 0.248674 0.215074 0.251323 0.241529 0.230255 0.215464 0.228804 0.250216 0.237668 0.239342 0.222749 0.246186 0.241340 0.241698 0.242880 0.211745 0.211401 0.220520 0.209959 0.234508 0.245988 0.241415 0.235857 0.211048 0.228335 0.221911 0.226626 0.224397 
2164.619772 0.229124 0.243071 0.237249 0.252827 0.234056 0.231942 0.238893 0.227318 0.241831 0.232296 0.232565 0.248408 0.216573 0.227023 0.212639 0.241532 0.235056 0.221302 0.214116 0.229715 0.223366 0.213414 0.228309 0.213419 0.247007 0.247803 0.237373 0.234700 0.221093 0.227242 0.239105 0.246738 0.221256 0.233147 0.242176 0.210697 0.233308 0.221831 0.240575 0.235020 0.220996 0.215386 0.250391 0.220644 0.215492 0.218381 0.214406 0.224854 0.247262 0.235700 
2208.347992 0.248465 0.206117 0.246322 0.234928 0.243544 0.236877 0.215656 0.239913 0.239865 0.236170 0.247863 0.207186 0.238764 0.237128 0.249536 0.241960 0.223634 0.234016 0.216016 0.249099 0.230301 0.213557 0.238160 0.222766 0.224033 0.247806 0.242865 0.212472 0.208356 0.245552 0.249137 0.231115 0.247884 0.220001 0.247300 0.232703 0.236120 0.233556 0.220862 0.220479 0.217872 0.248064 0.242662 0.236145 0.226096 0.213596 0.231552 0.225471 0.210633 0.219107 
2252.959581 0.210035 0.226935 0.238408 0.206645 0.219667 0.215702 0.207612 0.232500 0.210293 0.238972 0.207698 0.229903 0.211763 0.228776 0.243471 0.210327 0.234690 0.232068 0.245359 0.220688 0.205532 0.206124 0.229121 0.209830 0.214301 0.210880 0.219342 0.240242 0.216126 0.233236 0.229521 0.218902 0.231725 0.231752 0.241687 0.226849 0.228272 0.221025 0.219699 0.211564 0.247909 0.226183 0.242220 0.240933 0.239797 0.243622 0.219202 0.226822 0.245908 0.208461 
2298.472383 0.207280 0.223129 0.218839 0.234897 0.228786 0.209920 0.218229 0.225409 0.210603 0.201900 0.224035 0.202977 0.226917 0.244933 0.211433 0.221113 0.228249 0.240995 0.233299 0.220005 0.217539 0.201455 0.228025 0.210744 0.237602 0.241230 0.235752 0.242906 0.231919 0.218316 0.243044 0.245387 0.215904 0.235374 0.240200 0.232686 0.210920 0.220021 0.233563 0.235246 0.226112 0.227054 0.212151 0.222042 0.204013 0.220764 0.221292 0.225846 0.220392 0.239762 
2344.904605 0.211008 0.215730 0.241067 0.213999 0.240092 0.228148 0.214471 0.232516 0.214693 0.207175 0.207135 0.214090 0.241637 0.207345 0.218519 0.236963 0.203179 0.206210 0.209997 0.231500 0.221501 0.236859 0.207884 0.210055 0.212582 0.217746 0.224703 0.241411 0.216438 0.226898 0.209831 0.240344 0.232948 0.203745 0.218087 0.213057 0.199854 0.238768 0.230272 0.203434 0.232864 0.209888 0.226953 0.213810 0.230401 0.237859 0.239322 0.225386 0.233766 0.226663 
2392.274821 0.226806 0.208710 0.218285 0.203600 0.208284 0.203730 0.216626 0.235287 0.217951 0.206017 0.205911 0.222999 0.230940 0.214880 0.218037 0.240177 0.205112 0.205366 0.222689 0.237916 0.215781 0.207354 0.213255 0.200705 0.231412 0.221156 0.198322 0.211332 0.227693 0.218658 0.239887 0.234718 0.223735 0.226489 0.209285 0.227946 0.215972 0.238151 0.215431 0.206665 0.200934 0.224132 0.222623 0.224391 0.221481 0.223664 0.225977 0.205832 0.221516 0.205522 
2440.601978 0.198505 0.234297 0.237029 0.231890 0.206457 0.225934 0.204459 0.211824 0.227925 0.215419 0.197815 0.207746 0.199710 0.232748 0.220684 0.218068 0.234078 0.206971 0.198500 0.225213 0.205698 0.214292 0.224449 0.205628 0.212784 0.228060 0.218569 0.202477 0.235116 0.200690 0.220249 0.222921 0.204586 0.223235 0.209056 0.221827 0.218190 0.216155 0.216462 0.227390 0.228828 0.197114 0.218506 0.214024 0.197438 0.235784 0.232289 0.218836 0.208266 0.230815 
2489.905408 0.226326 0.235649 0.204159 0.202419 0.198445 0.217772 0.229004 0.198887 0.204670 0.234567 0.221733 0.224327 0.231121 0.230606 0.232290 0.225467 0.221729 0.213071 0.195012 0.205897 0.227464 0.227766 0.231947 0.228846 0.226513 0.226876 0.230755 0.198965 0.233650 0.204666 0.214007 0.200134 0.219415 0.197486 0.222354 0.224650 0.219441 0.198048 0.216950 0.196755 0.221588 0.229845 0.223900 0.236702 0.210632 0.202020 0.217284 0.212823 0.214992 0.202928 
2540.204834 0.221013 0.223627 0.197579 0.225556 0.222335 0.209038 0.193146 0.221946 0.198912 0.217368 0.214416 0.222931 0.222215 0.201036 0.227022 0.210675 0.192356 0.209647 0.208575 0.200765 0.220673 0.209353 0.204708 0.199429 0.195545 0.201899 0.200027 0.233040 0.230237 0.218601 0.215926 0.224377 0.218381 0.217338 0.234723 0.206592 0.218720 0.208803 0.212160 0.218874 0.195095 0.212506 0.232463 0.197639 0.198374 0.216003 0.203202 0.195014 0.224390 0.203497 
2591.520375 0.202416 0.200880 0.217025 0.199771 0.203210 0.204594 0.225336 0.220945 0.215378 0.223074 0.231885 0.203936 0.222102 0.225116 0.208192 0.231345 0.216151 0.208747 0.195116 0.220267 0.225986 0.212159 0.232566 0.200996 0.211492 0.216584 0.203337 0.197112 0.198228 0.210478 0.216364 0.208218 0.197095 0.229789 0.211973 0.207392 0.199824 0.197885 0.227108 0.216438 0.201455 0.195936 0.225493 0.220970 0.208823 0.205824 0.225357 0.223730 0.210375 0.194234 
2643.872560 0.213383 0.223777 0.219712 0.212188 0.190145 0.196304 0.189527 0.208388 0.190170 0.194215 0.212221 0.194712 0.207776 0.207858 0.210196 0.221574 0.193184 0.194505 0.191858 0.209808 0.198449 0.222379 0.191963 0.215530 0.200049 0.228854 0.193150 0.225277 0.226558 0.190560 0.223312 0.220313 0.228055 0.224295 0.204857 0.196570 0.209804 0.222242 0.193060 0.224471 0.195729 0.192596 0.191265 0.203528 0.194383 0.207864 0.226633 0.208430 0.188990 0.210672 
2697.282328 0.226187 0.197837 0.227182 0.190728 0.208693 0.203672 0.216440 0.193883 0.209009 0.195952 0.187800 0.195074 0.218758 0.200662 0.218763 0.214246 0.212408 0.213241 0.223591 0.220030 0.214111 0.210746 0.213401 0.192101 0.223954 0.197930 0.218461 0.222990 0.210794 0.212090 0.190271 0.214092 0.203847 0.198156 0.226264 0.218858 0.198256 0.188075 0.222348 0.196497 0.203178 0.202935 0.210025 0.187458 0.219168 0.196688 0.199307 0.211128 0.220969 0.228360 
2751.771046 0.204910 0.202473 0.195767 0.216256 0.195693 0.196368 0.207540 0.187693 0.195253 0.210213 0.206122 0.187356 0.198624 0.191213 0.215764 0.210557 0.223861 0.198033 0.213578 0.190035 0.213692 0.191025 0.211619 0.223052 0.197920 0.203895 0.219889 0.211333 0.204031 0.195504 0.207371 0.220619 0.224618 0.221663 0.216030 0.220578 0.201849 0.214021 0.225719 0.214447 0.223945 0.220811 0.186263 0.209921 0.216758 0.208143 0.187928 0.215542 0.206791 0.212889 
2807.360508 0.206018 0.223176 0.207482 0.220793 0.208155 0.219549 0.201588 0.209248 0.211212 0.222020 0.211120 0.190912 0.186687 0.202620 0.208009 0.217335 0.206653 0.184418 0.198276 0.198472 0.187678 0.217255 0.184460 0.198548 0.216880 0.202442 0.202897 0.215730 0.218450 0.191185 0.208106 0.203967 0.191540 0.222644 0.193416 0.200385 0.221419 0.205482 0.223656 0.219543 0.219219 0.185311 0.193397 0.204530 0.208408 0.185486 0.202821 0.222930 0.206973 0.224090 
2864.072953 0.211225 0.193446 0.217954 0.200340 0.213288 0.219089 0.186743 0.185356 0.198051 0.191985 0.215082 0.222145 0.211124 0.220832 0.214613 0.216873 0.191656 0.196445 0.201291 0.201703 0.207466 0.186333 0.186590 0.200114 0.198427 0.201099 0.207466 0.187400 0.210597 0.191620 0.181843 0.187454 0.184527 0.207149 0.200726 0.205543 0.196746 0.198298 0.207945 0.209618 0.195191 0.188107 0.192668 0.186127 0.191199 0.202948 0.182515 0.194765 0.181871 0.182994 
2921.931064 0.203337 0.190606 0.204912 0.191409 0.216665 0.200168 0.202371 0.204518 0.219579 0.205066 0.196914 0.195229 0.191731 0.216041 0.210882 0.186186 0.187118 0.197640 0.182540 0.210657 0.199689 0.181231 0.205515 0.215274 0.183956 0.188379 0.200668 0.182189 0.198142 0.185923 0.219480 0.209557 0.217525 0.216989 0.181365 0.206267 0.188289 0.199527 0.212348 0.200990 0.182620 0.218004 0.215698 0.182546 0.188153 0.216791 0.184637 0.180749 0.214928 0.210824 
2980.957987 0.213391 0.181290 0.189122 0.188502 0.198085 0.211558 0.205412 0.192227 0.197381 0.206146 0.185901 0.186872 0.197716 0.200845 0.205117 0.217915 0.216861 0.207393 0.205335 0.200741 0.197760 0.213530 0.182660 0.192941 0.211280 0.192231 0.186113 0.179410 0.184708 0.193200 0.212184 0.196124 0.201235 0.215312 0.206445 0.188318 0.182680 0.201755 0.179040 0.195968 0.187465 0.192314 0.212731 0.211231 0.217093 0.188086 0.191545 0.190520 0.181203 0.184757 
3041.177333 0.193397 0.192162 0.193228 0.199517 0.204927 0.207019 0.177073 0.182507 0.209672 0.194332 0.192576 0.209289 0.189662 0.177058 0.214311 0.203152 0.188576 0.180479 0.215952 0.190186 0.201991 0.201319 0.200722 0.190361 0.193594 0.193328 0.192087 0.190970 0.201750 0.191241 0.197250 0.197074 0.188103 0.186757 0.195263 0.211824 0.209069 0.205450 0.214784 0.194511 0.179281 0.194086 0.211314 0.193010 0.213170 0.214224 0.180646 0.188415 0.201559 0.200416 
3102.613190 0.200442 0.183884 0.206023 0.201671 0.206517 0.184471 0.212994 0.188572 0.189372 0.186677 0.185012 0.202185 0.193749 0.202216 0.180699 0.186150 0.208898 0.201665 0.199864 0.200175 0.207527 0.191708 0.205436 0.203562 0.192187 0.175292 0.183125 0.185317 0.190726 0.182685 0.184745 0.192625 0.198560 0.194331 0.184773 0.181500 0.188053 0.188055 0.176135 0.208017 0.181804 0.184683 0.182664 0.181609 0.198228 0.205867 0.211219 0.204060 0.205348 0.210562 
3165.290134 0.180339 0.200963 0.192917 0.179616 0.205300 0.183201 0.185741 0.177747 0.193041 0.182289 0.189504 0.193750 0.192765 0.211041 0.197500 0.201761 0.193023 0.203814 0.191283 0.186049 0.187063 0.174781 0.175661 0.211127 0.177028 0.205849 0.192318 0.175151 0.193665 0.188277 0.208057 0.174626 0.196117 0.199239 0.192719 0.178874 0.179096 0.176982 0.190684 0.178965 0.203606 0.190940 0.194756 0.174000 0.204249 0.182318 0.203209 0.209539 0.195510 0.207188 
3229.233237 0.187437 0.179000 0.180840 0.187325 0.183176 0.206845 0.187575 0.186647 0.192928 0.176762 0.195547 0.208069 0.188972 0.193482 0.183936 0.191945 0.179734 0.176481 0.177537 0.208683 0.192617 0.205745 0.190452 0.197032 0.173269 0.188520 0.176073 0.194904 0.206383 0.172518 0.207706 0.197754 0.205090 0.174425 0.174250 0.192124 0.197972 0.196807 0.200642 0.182751 0.188293 0.201534 0.202763 0.190148 0.206335 0.195660 0.193804 0.189400 0.186701 0.200803 
3294.468075 0.174477 0.203546 0.188408 0.200900 0.198189 0.206137 0.174766 0.203385 0.200027 0.171699 0.183403 0.196591 0.193002 0.180946 0.188372 0.204785 0.177474 0.193951 0.206893 0.170563 0.197126 0.174231 0.207723 0.199246 0.190082 0.187633 0.196315 0.199439 0.191774 0.197845 0.203650 0.199794 0.194605 0.189639 0.196941 0.187973 0.185364 0.182448 0.205384 0.174695 0.191133 0.179929 0.185944 0.176323 0.196413 0.202807 0.172359 0.194617 0.192731 0.191837 
3361.020745 0.196517 0.172728 0.205407 0.182053 0.180886 0.195093 0.191446 0.171824 0.202093 0.182259 0.196077 0.201425 0.204470 0.177081 0.170973 0.200057 0.201419 0.201603 0.186376 0.203446 0.183746 0.170827 0.175924 0.197911 0.174965 0.174105 0.176433 0.171044 0.172015 0.193917 0.204792 0.198531 0.188346 0.189746 0.181910 0.169595 0.169773 0.175883 0.196335 0.184203 0.202893 0.179839 0.197525 0.180343 0.186644 0.168821 0.204710 0.195397 0.169235 0.201764 
3428.917868 0.168914 0.190071 0.192557 0.172400 0.197620 0.191974 0.196436 0.196334 0.196314 0.196197 0.193607 0.190533 0.184894 0.183094 0.199449 0.179887 0.181790 0.194648 0.197332 0.184000 0.191388 0.182004 0.198785 0.189872 0.198245 0.199505 0.195611 0.171411 0.203375 0.170706 0.193345 0.171031 0.199553 0.193360 0.196369 0.177161 0.175738 0.190629 0.193134 0.199637 0.174133 0.197761 0.182306 0.176794 0.168677 0.172936 0.186915 0.192948 0.184172 0.187245 
3498.186604 0.195947 0.167121 0.169091 0.173629 0.201859 0.194512 0.177771 0.195714 0.167467 0.172010 0.190179 0.180533 0.185033 0.180998 0.177175 0.199731 0.172651 0.189980 0.179504 0.198049 0.187860 0.189999 0.184129 0.189806 0.178219 0.165490 0.192977 0.184669 0.202105 0.196339 0.189719 0.180119 0.175893 0.197619 0.193823 0.185175 0.179502 0.191094 0.201023 0.173386 0.180726 0.196673 0.200668 0.192037 0.186744 0.196520 0.174173 0.172247 0.200339 0.192821 
3568.854661 0.193462 0.199711 0.195259 0.174848 0.184189 0.176448 0.165081 0.198489 0.171719 0.177262 0.167788 0.177474 0.175829 0.185558 0.170695 0.166918 0.195635 0.175931 0.182300 0.193333 0.199030 0.190683 0.176426 0.177951 0.199549 0.178310 0.197254 0.195668 0.173634 0.176004 0.199534 0.187094 0.198475 0.175239 0.167275 0.190075 0.195594 0.199276 0.176519 0.199745 0.187849 0.191806 0.187525 0.170795 0.188874 0.164204 0.191278 0.172538 0.194474 0.199860 
3640.950307 0.186226 0.171335 0.165815 0.197440 0.190544 0.182718 0.175144 0.184213 0.177777 0.187748 0.195003 0.196242 0.188564 0.177361 0.177494 0.167773 0.190906 0.175895 0.197857 0.187504 0.178206 0.164742 0.170976 0.197559 0.180384 0.178938 0.163765 0.188032 0.197293 0.186520 0.169563 0.175856 0.174596 0.184635 0.175227 0.186668 0.183320 0.168238 0.187261 0.166981 0.191198 0.166940 0.171120 0.185575 0.185473 0.189082 0.183079 0.177498 0.197096 0.190538 
3714.502383 0.194500 0.165680 0.164727 0.188132 0.170681 0.165236 0.184104 0.162820 0.193023 0.190645 0.178977 0.171525 0.161376 0.187884 0.165018 0.167812 0.181176 0.164681 0.171848 0.183797 0.175346 0.181276 0.188689 0.165384 0.180675 0.178122 0.179277 0.178548 0.174158 0.181185 0.175058 0.190965 0.194641 0.161181 0.171741 0.186780 0.188924 0.181591 0.175762 0.193730 0.176993 0.175710 0.166305 0.185773 0.192827 0.193345 0.191095 0.181192 0.166909 0.165079 
3789.540308 0.178530 0.188031 0.190466 0.194357 0.178343 0.191533 0.160172 0.159279 0.174340 0.170783 0.168435 0.171561 0.186633 0.185167 0.185346 0.182741 0.170631 0.193604 0.188413 0.183226 0.163663 0.189596 0.188600 0.175309 0.189859 0.181339 0.193034 0.160069 0.194157 0.179640 0.193478 0.174989 0.172150 0.184932 0.161704 0.185514 0.169160 0.185508 0.179891 0.191463 0.182275 0.181734 0.171842 0.174275 0.169206 0.163681 0.184691 0.175021 0.188061 0.187048 
3866.094100 0.189605 0.170673 0.174027 0.180895 0.161972 0.176014 0.183406 0.161273 0.160450 0.180703 0.179980 0.159832 0.163209 0.186851 0.188429 0.175599 0.179447 0.168146 0.187410 0.162078 0.182207 0.191430 0.176897 0.171172 0.192462 0.157775 0.168052 0.183535 0.169638 0.162569 0.176755 0.163558 0.167546 0.163614 0.179612 0.183336 0.159463 0.171546 0.183935 0.178341 0.175851 0.184896 0.185944 0.170939 0.178460 0.178980 0.177243 0.168064 0.174097 0.166601 
3944.194382 0.180712 0.174939 0.168975 0.157778 0.179547 0.165834 0.181324 0.177520 0.169520 0.158199 0.186920 0.175388 0.160406 0.163672 0.187884 0.168967 0.186011 0.177290 0.167653 0.177820 0.184408 0.165638 0.184675 0.165175 0.178871 0.169076 0.161779 0.178250 0.190399 0.178538 0.156767 0.173465 0.171095 0.156105 0.156289 0.171160 0.174124 0.184878 0.178961 0.162095 0.172631 0.161491 0.189156 0.169970 0.179120 0.189321 0.171822 0.157409 0.175282 0.171841 
4023.872394 0.161872 0.175117 0.179523 0.188538 0.165371 0.170215 0.185670 0.176166 0.160899 0.156718 0.182586 0.169497 0.160376 0.166749 0.156191 0.175220 0.158630 0.164284 0.188214 0.160485 0.177474 0.154507 0.164655 0.174971 0.179829 0.178538 0.182110 0.176054 0.171052 0.161546 0.177448 0.165192 0.184139 0.164705 0.183222 0.154903 0.183842 0.156819 0.165353 0.178828 0.159443 0.182676 0.164861 0.179360 0.176979 0.173771 0.156872 0.183224 0.184661 0.175050 
4105.160008 0.154699 0.172731 0.165649 0.163819 0.185865 0.166857 0.185878 0.182479 0.153979 0.170884 0.178898 0.163005 0.183502 0.177564 0.182024 0.163921 0.153992 0.157087 0.156042 0.162442 0.167966 0.164434 0.162347 0.179303 0.166924 0.184971 0.157269 0.183631 0.167070 0.160274 0.176720 0.178137 0.166844 0.169905 0.171798 0.170853 0.177894 0.160044 0.162605 0.184558 0.186521 0.183820 0.174486 0.155061 0.154869 0.180045 0.157757 0.184629 0.179420 0.178462 
4188.089741 0.180436 0.153772 0.156531 0.155653 0.152829 0.176480 0.151833 0.166685 0.176028 0.180145 0.184720 0.162679 0.168277 0.184121 0.184917 0.175515 0.170296 0.159877 0.166687 0.151914 0.180668 0.169153 0.171110 0.171465 0.154436 0.176035 0.168997 0.173159 0.160725 0.161960 0.171714 0.152617 0.153610 0.172733 0.180313 0.156302 0.160237 0.159016 0.152284 0.169767 0.173418 0.180074 0.151566 0.165638 0.173672 0.152772 0.184898 0.170326 0.174502 0.176915 
4272.694766 0.161455 0.152789 0.160069 0.180770 0.180855 0.177711 0.159381 0.155505 0.162982 0.152449 0.166908 0.165649 0.174618 0.160900 0.159031 0.151388 0.173915 0.161773 0.173067 0.175779 0.150915 0.156168 0.179594 0.176743 0.174331 0.169583 0.175167 0.168420 0.155389 0.175549 0.176072 0.165923 0.156166 0.157997 0.179558 0.173602 0.158365 0.172233 0.157279 0.165409 0.173114 0.163047 0.174178 0.162294 0.173680 0.183036 0.167031 0.168876 0.160012 0.165104 
4359.008926 0.158605 0.152769 0.164740 0.175811 0.150650 0.156305 0.164586 0.168574 0.166781 0.171455 0.179200 0.168954 0.149509 0.178063 0.157724 0.160011 0.158232 0.163488 0.165292 0.181355 0.179278 0.154299 0.163701 0.148790 0.171636 0.166141 0.171283 0.149465 0.180778 0.175829 0.179091 0.170182 0.159863 0.174091 0.153616 0.148958 0.178946 0.151458 0.153759 0.155100 0.178887 0.159182 0.162817 0.167175 0.173191 0.176322 0.155786 0.165356 0.166535 0.160324 
4447.066748 0.170058 0.163390 0.167107 0.155347 0.162160 0.175643 0.161319 0.156948 0.159203 0.154330 0.152617 0.176572 0.155264 0.158700 0.161815 0.169144 0.170673 0.166828 0.147593 0.150647 0.162093 0.171231 0.177510 0.174606 0.174828 0.155518 0.170440 0.151506 0.151599 0.178723 0.165244 0.175519 0.168325 0.162351 0.156922 0.147496 0.168986 0.157710 0.160869 0.171314 0.176670 0.161647 0.171587 0.147841 0.153469 0.167458 0.167697 0.171236 0.160371 0.177398 
4536.903455 0.164510 0.150368 0.159452 0.169702 0.156921 0.168325 0.160910 0.168625 0.155521 0.168329 0.169285 0.175434 0.145867 0.157081 0.146319 0.163258 0.164680 0.165093 0.175766 0.159907 0.159630 0.171101 0.169051 0.152319 0.155292 0.156012 0.154384 0.168202 0.153494 0.173790 0.162519 0.148651 0.157885 0.173499 0.157591 0.161295 0.170114 0.149748 0.173786 0.151469 0.166015 0.165022 0.153378 0.176840 0.169565 0.174788 0.162685 0.148483 0.164347 0.159723 
4628.554985 0.151635 0.146942 0.167173 0.150595 0.149280 0.169084 0.159420 0.166981 0.169530 0.170199 0.162249 0.160185 0.172390 0.173671 0.155203 0.152363 0.173886 0.172563 0.160927 0.158549 0.172520 0.174546 0.160743 0.143990 0.164406 0.159350 0.161261 0.148514 0.172611 0.146331 0.156417 0.175409 0.173750 0.171289 0.169873 0.167061 0.160304 0.149769 0.166007 0.152339 0.161838 0.148856 0.147976 0.161686 0.154143 0.144848 0.168219 0.148174 0.150923 0.167925 
4722.057998 0.160327 0.149917 0.171750 0.143551 0.147768 0.156877 0.162862 0.148315 0.165077 0.168132 0.170171 0.168061 0.172625 0.160278 0.156788 0.151789 0.171339 0.148785 0.160978 0.152273 0.152357 0.152833 0.155482 0.148758 0.171842 0.163717 0.170907 0.151252 0.143383 0.161056 0.151897 0.168112 0.156699 0.144255 0.157746 0.159419 0.151707 0.165069 0.144870 0.159962 0.147550 0.145882 0.164400 0.147240 0.159124 0.148216 0.170599 0.167969 0.147558 0.148590 
4817.449897 0.168186 0.153349 0.148613 0.145789 0.167241 0.142199 0.150348 0.160397 0.143590 0.155863 0.169123 0.148599 0.164676 0.146476 0.154832 0.157064 0.153031 0.147959 0.142402 0.145630 0.155409 0.150479 0.163579 0.161146 0.171785 0.144955 0.159058 0.142371 0.160239 0.157664 0.145274 0.162933 0.157834 0.171656 0.143078 0.143278 0.146227 0.150536 0.164131 0.165916 0.143463 0.163890 0.148989 0.162554 0.152347 0.155190 0.157906 0.142943 0.142618 0.163321 
4914.768840 0.139852 0.168174 0.159569 0.163158 0.145615 0.144145 0.154979 0.151027 0.165244 0.168878 0.149274 0.159547 0.155813 0.151354 0.166149 0.140842 0.146491 0.146186 0.163919 0.143908 0.149054 0.168678 0.163817 0.164987 0.142378 0.158741 0.159436 0.139849 0.164130 0.148825 0.151810 0.167990 0.166338 0.161181 0.151221 0.142381 0.139847 0.144583 0.163966 0.148717 0.167658 0.152773 0.145179 0.142311 0.153453 0.160160 0.165693 0.158040 0.146353 0.153626 
5014.053757 0.153488 0.153139 0.140358 0.147434 0.164753 0.139253 0.148759 0.148673 0.151124 0.138765 0.165350 0.138048 0.165615 0.165249 0.150287 0.142122 0.159692 0.138471 0.157901 0.146852 0.142570 0.165473 0.145072 0.147789 0.162991 0.166566 0.163734 0.142347 0.156361 0.143806 0.155176 0.152112 0.164132 0.153587 0.156742 0.147209 0.155179 0.166308 0.166313 0.167570 0.154781 0.152987 0.145522 0.148595 0.147150 0.150645 0.149323 0.155486 0.142977 0.149424 
5115.344362 0.146948 0.136431 0.151564 0.163903 0.144889 0.151431 0.137256 0.157028 0.151956 0.138926 0.154380 0.145363 0.144561 0.146146 0.147643 0.145973 0.146225 0.152598 0.164289 0.150093 0.146677 0.155516 0.147425 0.153481 0.145289 0.154002 0.154766 0.156972 0.144246 0.160127 0.162501 0.153420 0.157061 0.162631 0.161111 0.164652 0.159361 0.136570 0.158332 0.151769 0.137026 0.154489 0.144935 0.150818 0.140337 0.136750 0.154789 0.166256 0.159503 0.148109 
5218.681172 0.151810 0.137487 0.147585 0.160828 0.164524 0.135953 0.138815 0.135047 0.155811 0.161693 0.140296 0.135396 0.153054 0.136067 0.154335 0.136703 0.158696 0.142076 0.145033 0.150193 0.152816 0.163572 0.134790 0.140694 0.162226 0.137513 0.144088 0.164506 0.154477 0.149599 0.140538 0.147578 0.142426 0.160276 0.153554 0.155690 0.138739 0.155991 0.163713 0.145941 0.158455 0.154674 0.153265 0.153094 0.142347 0.156377 0.144515 0.151876 0.164369 0.148458 
5324.105525 0.140367 0.162114 0.138110 0.161649 0.152772 0.161970 0.147460 0.151868 0.158034 0.141639 0.160170 0.138949 0.152019 0.158779 0.139756 0.133516 0.161631 0.144623 0.137355 0.162085 0.156661 0.133715 0.143782 0.156319 0.145685 0.145592 0.153027 0.141741 0.148193 0.151753 0.150074 0.151223 0.160702 0.137476 0.141329 0.135640 0.136902 0.148798 0.155872 0.152805 0.159474 0.158055 0.148671 0.152358 0.154679 0.161157 0.150414 0.135745 0.138301 0.145355 
5431.659591 0.135191 0.144983 0.140804 0.142856 0.137502 0.137206 0.148938 0.140352 0.146462 0.157968 0.132234 0.156996 0.148220 0.143704 0.135935 0.145529 0.146454 0.136486 0.160565 0.138140 0.156083 0.156573 0.131800 0.144789 0.143238 0.154892 0.135351 0.153237 0.158047 0.135196 0.132761 0.140551 0.149895 0.160331 0.156636 0.154444 0.160007 0.146198 0.152782 0.138134 0.134275 0.153203 0.142285 0.147550 0.146964 0.135174 0.158361 0.131892 0.155802 0.141788 
5541.386394 0.143241 0.134914 0.150381 0.133797 0.144357 0.131966 0.153794 0.140534 0.140810 0.152884 0.140989 0.142346 0.133007 0.147807 0.139644 0.137330 0.152424 0.134843 0.130816 0.137832 0.138191 0.131161 0.138688 0.151891 0.157145 0.142918 0.150190 0.136099 0.153819 0.131756 0.131472 0.155482 0.130689 0.152821 0.145240 0.157624 0.137135 0.144172 0.135061 0.153788 0.130747 0.130633 0.144165 0.148288 0.142181 0.158120 0.149183 0.132001 0.131891 0.148039 
5653.329824 0.152968 0.139163 0.145347 0.144067 0.144751 0.155154 0.147939 0.150831 0.153285 0.154876 0.137588 0.134578 0.132916 0.130269 0.133694 0.148133 0.136088 0.147676 0.137888 0.137698 0.141053 0.152310 0.156278 0.137575 0.152929 0.152646 0.130335 0.147211 0.132700 0.157074 0.136559 0.137540 0.140164 0.145346 0.149937 0.156495 0.132442 0.135976 0.149599 0.131886 0.132559 0.136645 0.145439 0.130361 0.147273 0.131030 0.148071 0.139561 0.156912 0.134308 
5767.534663 0.148871 0.146304 0.130097 0.128916 0.127267 0.139225 0.143005 0.150492 0.128726 0.132619 0.134818 0.142936 0.133597 0.135387 0.140514 0.153729 0.142891 0.151010 0.144695 0.128534 0.151187 0.134923 0.154477 0.132156 0.150645 0.154884 0.141710 0.132320 0.135634 0.135988 0.135132 0.153624 0.138707 0.145708 0.135204 0.153703 0.140839 0.127513 0.148204 0.134222 0.139713 0.154816 0.142813 0.152383 0.135638 0.152792 0.127822 0.153568 0.144080 0.139595 
5884.046591 0.148346 0.127342 0.131246 0.133523 0.134399 0.139542 0.129343 0.143858 0.150005 0.131160 0.147619 0.151999 0.147471 0.147072 0.129399 0.152961 0.138486 0.152048 0.144284 0.142071 0.143151 0.127481 0.135378 0.145885 0.126270 0.138601 0.135819 0.137702 0.140295 0.137824 0.129158 0.150828 0.147661 0.143366 0.126143 0.128068 0.141558 0.141625 0.147944 0.129624 0.147947 0.138668 0.131772 0.143436 0.131541 0.136229 0.142731 0.125549 0.148379 0.144508 
6002.912217 0.136315 0.144474 0.124207 0.150082 0.147749 0.147303 0.126437 0.133683 0.135455 0.130448 0.127340 0.128350 0.140521 0.141224 0.142764 0.134907 0.142038 0.145735 0.137063 0.136928 0.150995 0.143767 0.136553 0.150830 0.126050 0.131658 0.128725 0.131025 0.125321 0.124378 0.129998 0.151316 0.131583 0.147132 0.151431 0.143098 0.124128 0.126695 0.142598 0.140164 0.139686 0.130753 0.134989 0.138907 0.139335 0.143529 0.131061 0.147235 0.134458 0.127971 
6124.179088 0.124370 0.142811 0.143517 0.124155 0.147827 0.132792 0.146139 0.141668 0.145493 0.133925 0.144464 0.134563 0.145132 0.138182 0.148465 0.145795 0.142914 0.140442 0.143671 0.129171 0.137834 0.137969 0.126480 0.148235 0.137307 0.134567 0.128119 0.126383 0.124061 0.128770 0.127060 0.142102 0.123996 0.127170 0.127366 0.133675 0.146614 0.131676 0.145965 0.137624 0.122468 0.134020 0.148933 0.124019 0.149552 0.143469 0.124715 0.143385 0.132887 0.122859 
6247.895712 0.136013 0.125595 0.130922 0.143232 0.143240 0.126516 0.145944 0.145848 0.146609 0.136106 0.139996 0.143050 0.145873 0.147716 0.126317 0.142995 0.135032 0.143225 0.129827 0.134940 0.121852 0.129364 0.135626 0.139641 0.126167 0.137423 0.136416 0.134365 0.137556 0.129015 0.123471 0.144845 0.129494 0.126362 0.136025 0.129045 0.137164 0.146609 0.135496 0.136021 0.145200 0.146598 0.125775 0.124684 0.144615 0.131350 0.136482 0.140125 0.121479 0.141080 
6374.111578 0.137496 0.129014 0.137806 0.126717 0.142494 0.133096 0.121139 0.128039 0.124796 0.119894 0.141571 0.145280 0.126444 0.120902 0.134071 0.139048 0.120752 0.133499 0.127071 0.122347 0.141164 0.122569 0.132553 0.134988 0.122059 0.128356 0.122750 0.134190 0.125025 0.122355 0.122356 0.126925 0.123387 0.138856 0.140210 0.123397 0.125711 0.138823 0.129397 0.131703 0.144470 0.121305 0.140857 0.145621 0.140232 0.120793 0.145305 0.133729 0.141679 0.142566 
6502.877173 0.141368 0.143445 0.119356 0.130137 0.141966 0.127143 0.123190 0.131665 0.141402 0.133511 0.130413 0.140194 0.132261 0.122703 0.129871 0.143363 0.121311 0.126404 0.126918 0.121311 0.127256 0.124038 0.134981 0.138645 0.141186 0.129487 0.121556 0.140142 0.119283 0.119706 0.118218 0.120980 0.126728 0.119079 0.121433 0.142645 0.129747 0.123636 0.118277 0.138051 0.133568 0.129863 0.120878 0.138244 0.137730 0.138841 0.131063 0.142779 0.131383 0.137688 
6634.244006 0.130737 0.125154 0.122313 0.119666 0.131103 0.130557 0.141167 0.138950 0.120693 0.119333 0.137370 0.126160 0.127704 0.136377 0.126285 0.118619 0.126531 0.120428 0.137890 0.129612 0.116271 0.117570 0.118280 0.118417 0.125590 0.121343 0.129008 0.125912 0.139172 0.132644 0.122988 0.129903 0.128027 0.134355 0.137993 0.121636 0.133354 0.119221 0.139239 0.130396 0.130779 0.134931 0.137702 0.124787 0.130945 0.131324 0.129638 0.140863 0.138503 0.135339 
6768.264625 0.128270 0.135075 0.139620 0.121102 0.136121 0.116828 0.130202 0.117767 0.130836 0.133172 0.138385 0.117352 0.119309 0.131540 0.118813 0.137457 0.115495 0.117134 0.126476 0.114624 0.126128 0.124228 0.133481 0.133869 0.130049 0.135075 0.118973 0.121634 0.119373 0.139406 0.127428 0.131524 0.131973 0.123715 0.123106 0.135773 0.114899 0.116837 0.116484 0.134581 0.133742 0.124567 0.120828 0.130876 0.125628 0.134979 0.128809 0.118486 0.135228 0.131447 
6904.992640 0.113911 0.116077 0.117404 0.123771 0.118174 0.129908 0.114270 0.132551 0.138024 0.128777 0.138041 0.121741 0.127432 0.136906 0.127701 0.117497 0.130852 0.124135 0.134344 0.137368 0.132455 0.113094 0.128812 0.115934 0.129129 0.116104 0.129751 0.121959 0.123968 0.133990 0.123579 0.137419 0.125077 0.114644 0.124331 0.130151 0.119280 0.133374 0.124130 0.135303 0.114556 0.114769 0.119976 0.129893 0.134362 0.131118 0.122072 0.126349 0.135154 0.135246 
7044.482745 0.118822 0.115517 0.119102 0.119289 0.114437 0.123151 0.115969 0.113219 0.126412 0.122617 0.118115 0.134316 0.116981 0.124273 0.119328 0.134914 0.129413 0.119492 0.127997 0.116425 0.119302 0.134101 0.134085 0.124909 0.121821 0.131938 0.127322 0.121424 0.113092 0.121429 0.117252 0.115544 0.111755 0.126777 0.134157 0.135144 0.134927 0.132822 0.127930 0.127554 0.121486 0.125089 0.116212 0.134901 0.112493 0.133751 0.122084 0.126077 0.132946 0.129202 
7186.790736 0.120849 0.118715 0.120868 0.112450 0.113652 0.129362 0.118379 0.115443 0.131937 0.123883 0.123833 0.114042 0.118271 0.126605 0.110967 0.124431 0.130476 0.124169 0.122141 0.112994 0.113639 0.118248 0.116986 0.117907 0.124547 0.129593 0.125865 0.110259 0.122813 0.112675 0.115627 0.110352 0.113562 0.127316 0.133344 0.128211 0.111433 0.126254 0.110143 0.119046 0.121047 0.118559 0.111166 0.110335 0.110549 0.119872 0.112749 0.125409 0.121248 0.112399 
7331.973539 0.126205 0.128750 0.121409 0.119739 0.129480 0.131204 0.131450 0.117789 0.121954 0.124825 0.109989 0.130010 0.125069 0.116829 0.124809 0.125967 0.122052 0.114045 0.112661 0.122610 0.126950 0.119442 0.119172 0.121841 0.115448 0.124711 0.108664 0.112627 0.118505 0.119874 0.118854 0.124113 0.130228 0.114313 0.123718 0.115553 0.126779 0.128156 0.115199 0.109724 0.125693 0.113695 0.113819 0.110007 0.120633 0.129077 0.108276 0.121953 0.123205 0.120904 
7480.089230 0.123200 0.129176 0.111955 0.113947 0.117009 0.109403 0.113199 0.123293 0.129789 0.118865 0.108715 0.115183 0.120404 0.108086 0.115352 0.119705 0.107400 0.125505 0.126462 0.119949 0.130018 0.109039 0.116028 0.114368 0.114766 0.119147 0.117196 0.111782 0.119643 0.125467 0.108751 0.117944 0.127397 0.109070 0.128911 0.110310 0.130077 0.128699 0.110621 0.115152 0.119662 0.119858 0.122764 0.122549 0.123161 0.117591 0.118460 0.121182 0.124338 0.114121 
7631.197056 0.116736 0.108080 0.105276 0.114966 0.107915 0.109884 0.116785 0.111645 0.126841 0.111752 0.112865 0.120271 0.115051 0.114599 0.126046 0.126491 0.125455 0.121548 0.123234 0.118882 0.123291 0.125273 0.122633 0.107477 0.109669 0.126883 0.127638 0.107479 0.108111 0.112749 0.126860 0.127131 0.118108 0.114364 0.117083 0.115869 0.127998 0.125574 0.116269 0.116515 0.115435 0.111202 0.125403 0.111273 0.111346 0.114208 0.115431 0.118306 0.110753 0.105977 
7785.357462 0.121662 0.105887 0.119460 0.117265 0.105941 0.119461 0.125844 0.104233 0.114591 0.120144 0.104821 0.113172 0.107999 0.110946 0.119112 0.113799 0.110770 0.114710 0.122311 0.117455 0.122531 0.126199 0.104300 0.111367 0.112336 0.112954 0.115796 0.103724 0.123824 0.125975 0.104410 0.119372 0.125891 0.105043 0.119202 0.117984 0.104144 0.108900 0.110629 0.117336 0.112106 0.105190 0.113094 0.119062 0.107447 0.124218 0.126284 0.110697 0.110469 0.109920 
7942.632116 0.102811 0.106841 0.117960 0.107093 0.114281 0.123293 0.114473 0.103069 0.114344 0.119382 0.119510 0.120621 0.109079 0.114831 0.120498 0.115257 0.118806 0.105227 0.113808 0.113639 0.106370 0.108323 0.112488 0.108968 0.103504 0.108668 0.106391 0.119257 0.122121 0.114543 0.103152 0.105036 0.103227 0.109593 0.120551 0.102964 0.111484 0.115376 0.110586 0.102023 0.111557 0.123317 0.115239 0.106967 0.115281 0.112109 0.102074 0.105924 0.107126 0.119239 
8103.083928 0.122354 0.106021 0.115567 0.110024 0.104435 0.110130 0.122298 0.120087 0.111115 0.104021 0.110309 0.106316 0.110469 0.111196 0.108385 0.110352 0.108164 0.103846 0.110811 0.117502 0.116164 0.101196 0.109165 0.106902 0.120269 0.114863 0.119053 0.103220 0.106840 0.107923 0.119441 0.113687 0.102259 0.104150 0.115179 0.110878 0.120428 0.103706 0.114499 0.119778 0.108409 0.117466 0.107069 0.118788 0.100667 0.105507 0.115068 0.102015 0.122000 0.113255 
8266.777081 0.113646 0.111962 0.109570 0.099591 0.115260 0.115295 0.107698 0.106066 0.099630 0.119469 0.107793 0.109927 0.112597 0.113636 0.105689 0.105543 0.099609 0.104857 0.099198 0.114436 0.105060 0.118755 0.119921 0.102816 0.103887 0.117487 0.104241 0.101931 0.099254 0.119494 0.115870 0.115127 0.116512 0.110460 0.102493 0.116901 0.114054 0.111024 0.118861 0.110367 0.108976 0.114202 0.102437 0.114085 0.110866 0.114339 0.116465 0.099918 0.114303 0.107382 
8433.777056 0.110626 0.105037 0.100150 0.100641 0.116486 0.115143 0.101807 0.113613 0.098093 0.111423 0.112183 0.113333 0.108173 0.117116 0.115339 0.100114 0.108442 0.117319 0.111075 0.117865 0.114766 0.098740 0.101339 0.108362 0.109147 0.110538 0.107286 0.111219 0.100141 0.106451 0.109624 0.102176 0.110612 0.105551 0.105381 0.108629 0.101091 0.112748 0.106688 0.101186 0.098429 0.112966 0.097518 0.101274 0.104339 0.108804 0.112713 0.106913 0.114624 0.105552 
8604.150654 0.100352 0.102874 0.108120 0.109098 0.106849 0.104215 0.105452 0.112291 0.105447 0.116367 0.099862 0.111922 0.106727 0.104328 0.110591 0.110581 0.101588 0.100544 0.099463 0.104251 0.112228 0.095399 0.115000 0.105694 0.110759 0.098335 0.103585 0.105187 0.099485 0.104279 0.104684 0.111785 0.095883 0.096052 0.109540 0.103587 0.104260 0.102544 0.102397 0.098368 0.097782 0.115024 0.104555 0.107551 0.106485 0.104936 0.108338 0.103816 0.099543 0.102483 
8777.966027 0.099006 0.111357 0.106513 0.095419 0.096151 0.102173 0.098891 0.104702 0.109608 0.109670 0.103786 0.104427 0.106094 0.098964 0.109914 0.106489 0.096781 0.103862 0.106503 0.098331 0.110272 0.098933 0.105650 0.101906 0.097307 0.104884 0.100896 0.102704 0.098856 0.105040 0.095577 0.105531 0.099344 0.110075 0.111377 0.105370 0.097595 0.103501 0.097666 0.099520 0.106964 0.093906 0.111830 0.094687 0.099443 0.095570 0.112307 0.094858 0.095103 0.106133 
8955.292703 0.102433 0.111671 0.100142 0.098764 0.107379 0.093556 0.106647 0.100185 0.098710 0.095145 0.104523 0.096017 0.097815 0.094420 0.101989 0.109424 0.110895 0.095582 0.110255 0.098380 0.098021 0.103821 0.111039 0.095689 0.103379 0.111412 0.097104 0.106571 0.107722 0.095403 0.110753 0.094785 0.099462 0.099883 0.101492 0.104705 0.099477 0.096725 0.096049 0.095793 0.098946 0.101849 0.097889 0.110309 0.106554 0.096021 0.097703 0.102859 0.093337 0.094442 
9136.201616 0.095502 0.099918 0.095584 0.102569 0.105397 0.101946 0.093811 0.097735 0.100460 0.093107 0.101143 0.102906 0.091828 0.106725 0.105923 0.109574 0.100976 0.099789 0.093928 0.101827 0.096396 0.093160 0.108591 0.096795 0.090677 0.105832 0.094930 0.103817 0.094085 0.108771 0.107359 0.104515 0.092102 0.108980 0.091520 0.103940 0.102935 0.104377 0.096740 0.103099 0.091025 0.101457 0.106670 0.103921 0.093803 0.092948 0.099759 0.090514 0.102680 0.110180 
9320.765132 0.103869 0.095649 0.102534 0.100242 0.088720 0.097713 0.100719 0.090139 0.092698 0.108163 0.099997 0.102736 0.098690 0.095367 0.096113 0.103646 0.105753 0.098811 0.094115 0.098962 0.107517 0.091816 0.104749 0.102951 0.092344 0.101818 0.096220 0.100207 0.105576 0.107021 0.101708 0.089472 0.095006 0.094725 0.097987 0.089828 0.107286 0.096680 0.091157 0.093720 0.096209 0.098717 0.091199 0.100296 0.100208 0.098787 0.094095 0.101226 0.093414 0.091976 
9509.057078 0.087998 0.105755 0.088776 0.095347 0.087767 0.101785 0.101528 0.088708 0.103401 0.095308 0.091124 0.100240 0.101430 0.099230 0.088021 0.090395 0.091946 0.104446 0.102868 0.101899 0.099381 0.091184 0.092848 0.105112 0.103564 0.097399 0.103675 0.098309 0.087681 0.105488 0.102199 0.100623 0.088046 0.095594 0.092552 0.097850 0.089529 0.091705 0.089224 0.100522 0.094097 0.092258 0.098144 0.097918 0.087678 0.094748 0.088527 0.100722 0.087406 0.100504 
9701.152773 0.101056 0.096163 0.101985 0.094488 0.103026 0.100633 0.091232 0.096081 0.089318 0.086094 0.099097 0.101189 0.101899 0.086265 0.093547 0.085833 0.095160 0.102471 0.095277 0.090579 0.102537 0.087333 0.102649 0.095241 0.103092 0.101766 0.099154 0.101521 0.085977 0.093239 0.089695 0.087937 0.091903 0.100195 0.098396 0.092530 0.099805 0.096660 0.090805 0.085563 0.085604 0.089540 0.093575 0.094395 0.096986 0.101535 0.103987 0.099910 0.096835 0.093848 
9897.129059 0.087405 0.093300 0.099858 0.093885 0.099482 0.095158 0.088884 0.100254 0.087953 0.092256 0.092725 0.100574 0.089832 0.090939 0.094829 0.098022 0.099075 0.085302 0.094895 0.092951 0.101079 0.090440 0.086921 0.096553 0.098453 0.088750 0.084675 0.084810 0.090472 0.094070 0.091460 0.095760 0.088348 0.095546 0.097586 0.086313 0.088454 0.101042 0.100270 0.085634 0.088713 0.093648 0.099246 0.088103 0.089476 0.095662 0.099616 0.097137 0.091368 0.094441 
10097.064328 0.088537 0.089765 0.089376 0.096847 0.089757 0.099401 0.088242 0.089029 0.091857 0.088000 0.089643 0.092045 0.087702 0.086207 0.085633 0.097232 0.095881 0.083241 0.100134 0.085259 0.094056 0.083242 0.090999 0.089038 0.090002 0.091445 0.085197 0.091273 0.099078 0.083420 0.097023 0.085557 0.094346 0.093130 0.087961 0.091593 0.087209 0.095494 0.097254 0.083957 0.093716 0.082158 0.099129 0.087364 0.095564 0.091500 0.085240 0.095090 0.097420 0.086215 
10301.038558 0.085387 0.096812 0.090668 0.091225 0.087932 0.081352 0.082649 0.082353 0.094005 0.080570 0.085474 0.084960 0.083187 0.092127 0.097268 0.085255 0.088823 0.081537 0.090130 0.090034 0.083666 0.082861 0.084078 0.088571 0.095885 0.089178 0.087884 0.081418 0.095566 0.092110 0.085277 0.083908 0.086873 0.093811 0.084117 0.089555 0.083763 0.081823 0.091858 0.080627 0.080976 0.084613 0.082234 0.082230 0.084222 0.080490 0.095136 0.095224 0.095580 0.084882 
10509.133340 0.082869 0.094201 0.086668 0.083519 0.089202 0.088245 0.081183 0.093646 0.080325 0.085345 0.092697 0.080756 0.087118 0.086541 0.092293 0.089897 0.083521 0.095136 0.094921 0.078745 0.088442 0.082068 0.084438 0.078807 0.093236 0.080684 0.080689 0.094389 0.090840 0.088396 0.090876 0.081292 0.093407 0.082611 0.090590 0.080745 0.088784 0.085302 0.092909 0.085792 0.089099 0.092987 0.086149 0.087181 0.081333 0.091447 0.091360 0.083821 0.085756 0.095556 
10721.431916 0.082441 0.082040 0.088968 0.078156 0.087612 0.086802 0.078610 0.080702 0.087284 0.089204 0.092079 0.082141 0.089517 0.086013 0.091764 0.090370 0.082533 0.078763 0.090806 0.080969 0.085846 0.086132 0.084967 0.086714 0.081710 0.085634 0.088897 0.088914 0.084322 0.086943 0.082089 0.079338 0.078555 0.081655 0.090734 0.085056 0.090258 0.093150 0.090228 0.083193 0.078573 0.080052 0.088721 0.080284 0.077840 0.084418 0.080520 0.091444 0.087883 0.088570 
10938.019208 0.077050 0.091910 0.091606 0.090378 0.090930 0.084729 0.082939 0.091375 0.086133 0.078963 0.079811 0.078843 0.077577 0.082611 0.076824 0.082813 0.077472 0.075660 0.082178 0.080760 0.089066 0.082020 0.087903 0.081676 0.076764 0.091506 0.088622 0.083687 0.084884 0.077042 0.085293 0.080269 0.081150 0.085080 0.082396 0.085537 0.088200 0.089537 0.082880 0.078095 0.075789 0.090379 0.080892 0.091005 0.085734 0.085047 0.085943 0.075711 0.089750 0.091022 
11158.981853 0.084971 0.087106 0.084381 0.080431 0.084369 0.080159 0.077520 0.077124 0.082078 0.083804 0.088846 0.081304 0.078119 0.077996 0.084302 0.074338 0.088986 0.085685 0.080327 0.081472 0.085586 0.088652 0.089631 0.076459 0.088584 0.083204 0.081465 0.079289 0.085905 0.083055 0.075385 0.079077 0.078700 0.074778 0.084811 0.090062 0.083269 0.081533 0.081732 0.076664 0.076432 0.074764 0.087257 0.077218 0.088375 0.083964 0.089805 0.075974 0.089620 0.075517 
11384.408240 0.078281 0.075721 0.082620 0.074143 0.080909 0.074280 0.074471 0.073797 0.079227 0.074216 0.083109 0.083998 0.081106 0.076715 0.072133 0.085273 0.076243 0.084298 0.084431 0.082709 0.076354 0.073721 0.081886 0.083289 0.072173 0.087270 0.086528 0.072485 0.079858 0.085084 0.079533 0.072776 0.077403 0.079192 0.087804 0.086204 0.082671 0.076584 0.082260 0.086785 0.073540 0.081725 0.085578 0.076055 0.075760 0.078334 0.076686 0.081880 0.072368 0.086106 
11614.388542 0.083731 0.072982 0.075802 0.084740 0.085259 0.082461 0.076455 0.084283 0.079826 0.085571 0.085719 0.073853 0.071402 0.080092 0.074959 0.074619 0.080640 0.070980 0.082007 0.070919 0.083798 0.081588 0.077994 0.071603 0.077727 0.082408 0.079127 0.073319 0.076298 0.079645 0.084126 0.073319 0.080851 0.082700 0.085820 0.071949 0.079168 0.083008 0.085965 0.081799 0.084992 0.083789 0.078443 0.071606 0.078292 0.085575 0.076661 0.081962 0.084219 0.084087 
11849.014754 0.074487 0.074433 0.076960 0.079325 0.076806 0.082749 0.076236 0.079845 0.082598 0.081384 0.083298 0.075552 0.077009 0.073699 0.071888 0.083592 0.071424 0.075693 0.082277 0.080622 0.077177 0.072160 0.075986 0.083232 0.068958 0.082858 0.078002 0.082567 0.071013 0.082103 0.072101 0.078182 0.075788 0.083892 0.075902 0.071109 0.068949 0.074887 0.082084 0.081528 0.070538 0.073760 0.081403 0.071935 0.079242 0.079207 0.083500 0.082052 0.081238 0.083876 
12088.380730 0.074271 0.070294 0.077912 0.076160 0.077062 0.074580 0.072503 0.079487 0.075173 0.080929 0.069746 0.078931 0.071709 0.074316 0.074134 0.079149 0.073083 0.068566 0.068984 0.079109 0.079354 0.075064 0.073989 0.077386 0.080626 0.075872 0.067880 0.080321 0.078072 0.068255 0.077162 0.069662 0.077253 0.074558 0.071777 0.067456 0.068957 0.074727 0.076959 0.080305 0.077555 0.068142 0.081535 0.070415 0.069846 0.070102 0.079058 0.075654 0.077993 0.076689 
12332.582220 0.074277 0.075692 0.076713 0.066259 0.075907 0.072994 0.073389 0.079425 0.079544 0.066846 0.079870 0.074359 0.075659 0.071362 0.078169 0.073528 0.069027 0.071162 0.076708 0.073577 0.066178 0.076712 0.073767 0.067896 0.065785 0.079604 0.066306 0.076432 0.069407 0.071550 0.067562 0.078685 0.067357 0.075359 0.065748 0.070036 0.068796 0.067107 0.066585 0.072287 0.075474 0.076697 0.070576 0.074204 0.069332 0.076325 0.078934 0.078344 0.079113 0.077205 
12581.716907 0.065278 0.069025 0.071265 0.065776 0.071814 0.066574 0.065339 0.075964 0.074249 0.074422 0.076466 0.071744 0.074189 0.066372 0.071797 0.076222 0.069515 0.071752 0.071517 0.074933 0.066583 0.072427 0.069579 0.073886 0.075343 0.074211 0.077568 0.069085 0.068653 0.075926 0.076802 0.070528 0.068554 0.068835 0.077923 0.066325 0.066882 0.070838 0.065764 0.072699 0.064662 0.074103 0.064911 0.075926 0.065580 0.073408 0.073956 0.066851 0.072791 0.075778 
12835.884448 0.069410 0.069491 0.063440 0.062748 0.063075 0.067244 0.070544 0.070677 0.072270 0.072512 0.067244 0.064199 0.074491 0.068282 0.065614 0.064640 0.066375 0.072333 0.075773 0.072984 0.070501 0.069696 0.063514 0.075993 0.069847 0.074683 0.074794 0.065610 0.067209 0.074902 0.063572 0.066824 0.067061 0.072658 0.075420 0.074620 0.070017 0.069292 0.066265 0.072955 0.075391 0.064196 0.065644 0.074647 0.062730 0.063756 0.067078 0.066278 0.070727 0.072145 
13095.186514 0.061864 0.061373 0.064274 0.065677 0.071971 0.063034 0.070474 0.061068 0.070881 0.070546 0.064149 0.067875 0.073129 0.062134 0.063234 0.069941 0.073760 0.070330 0.069118 0.073407 0.065608 0.072448 0.069712 0.072768 0.066617 0.071437 0.070098 0.065280 0.067727 0.071744 0.068286 0.061650 0.065099 0.064691 0.073307 0.066831 0.065564 0.073839 0.073200 0.064779 0.064425 0.067522 0.070510 0.068049 0.067331 0.069387 0.065446 0.069587 0.071533 0.067724 
13359.726830 0.066325 0.071087 0.061172 0.062261 0.068494 0.061407 0.065050 0.062599 0.067449 0.065717 0.067582 0.071085 0.062480 0.070435 0.067033 0.065232 0.062283 0.060956 0.059646 0.060325 0.066095 0.060837 0.068222 0.062003 0.064481 0.068598 0.067250 0.066589 0.059803 0.061073 0.061027 0.065527 0.067876 0.062397 0.071605 0.060557 0.065182 0.061234 0.063453 0.072218 0.065861 0.062555 0.063215 0.059812 0.063502 0.060173 0.059289 0.070235 0.062790 0.060787 
13629.611214 0.063261 0.062309 0.065610 0.064083 0.069567 0.061540 0.064718 0.070369 0.063641 0.065392 0.063048 0.060472 0.067349 0.067645 0.069427 0.069143 0.058247 0.069906 0.061932 0.064649 0.064665 0.070342 0.066868 0.064639 0.057942 0.064955 0.069316 0.065324 0.069927 0.064965 0.064372 0.070174 0.060851 0.059934 0.065108 0.062406 0.061746 0.064190 0.067297 0.057768 0.066132 0.064585 0.065988 0.069896 0.066922 0.059566 0.061984 0.058105 0.060501 0.060587 
13904.947625 0.065761 0.058317 0.064392 0.066733 0.061697 0.059593 0.068447 0.067392 0.067407 0.061358 0.062575 0.067093 0.064549 0.058070 0.065218 0.058927 0.068432 0.062332 0.061717 0.064567 0.062664 0.068084 0.056782 0.058729 0.065714 0.062329 0.060069 0.062913 0.056852 0.063616 0.066409 0.065119 0.058501 0.063261 0.056734 0.063570 0.062654 0.057113 0.057159 0.066538 0.066265 0.056776 0.063373 0.060991 0.058335 0.057305 0.056443 0.059375 0.062828 0.056263 
14185.846200 0.055046 0.054941 0.058714 0.062489 0.054720 0.061320 0.066001 0.061078 0.063573 0.064005 0.056448 0.061262 0.062735 0.059974 0.062778 0.061351 0.058098 0.054850 0.054519 0.062739 0.058234 0.066524 0.062104 0.058368 0.061786 0.062401 0.063803 0.062591 0.058924 0.062497 0.055419 0.059703 0.057185 0.062302 0.062340 0.061389 0.059835 0.057194 0.064264 0.062610 0.056195 0.060808 0.056678 0.058319 0.061755 0.060174 0.059994 0.059460 0.060791 0.056470 
14472.419302 0.057930 0.058552 0.058962 0.054246 0.055678 0.055221 0.061410 0.053353 0.054660 0.056924 0.060875 0.062782 0.054694 0.054287 0.060104 0.057124 0.057319 0.060479 0.054854 0.057052 0.057477 0.054999 0.061931 0.063501 0.057840 0.064603 0.058305 0.060217 0.062976 0.059516 0.061882 0.063112 0.057879 0.055939 0.058369 0.055262 0.057144 0.061824 0.053803 0.062428 0.055677 0.062476 0.053863 0.062698 0.054019 0.055843 0.059122 0.057152 0.061424 0.061223 
14764.781566 0.060873 0.056078 0.055846 0.054631 0.053640 0.056261 0.059931 0.062501 0.058911 0.055906 0.054962 0.059669 0.053629 0.059888 0.057887 0.060889 0.062105 0.061073 0.053420 0.053824 0.061954 0.056491 0.057523 0.059656 0.051883 0.062808 0.059584 0.057269 0.062452 0.053409 0.061640 0.061408 0.054422 0.062005 0.052253 0.061065 0.062404 0.059284 0.059033 0.061188 0.054331 0.053688 0.053538 0.058596 0.060358 0.059935 0.054075 0.056586 0.060361 0.062581 
15063.049938 0.050409 0.053262 0.052450 0.053147 0.054332 0.050065 0.060416 0.056868 0.054683 0.051544 0.058842 0.050175 0.053593 0.060451 0.052595 0.050205 0.057222 0.054158 0.055261 0.057101 0.052308 0.052444 0.050303 0.058903 0.057607 0.053414 0.056786 0.060936 0.057318 0.050045 0.051362 0.052420 0.053443 0.050048 0.055578 0.052564 0.053837 0.054172 0.054939 0.056054 0.057663 0.053251 0.055375 0.053693 0.058899 0.059862 0.053374 0.057468 0.057558 0.058267 
15367.343732 0.049660 0.049402 0.048602 0.050141 0.048394 0.049995 0.051921 0.054507 0.050538 0.051601 0.051478 0.052269 0.056940 0.059079 0.058493 0.055697 0.054961 0.049674 0.050503 0.051247 0.057783 0.049491 0.058403 0.051434 0.057539 0.057649 0.058138 0.058750 0.049203 0.053984 0.054366 0.055126 0.053023 0.057029 0.055336 0.050820 0.051143 0.051933 0.050450 0.052162 0.056061 0.056091 0.051189 0.054235 0.055472 0.058847 0.052135 0.054959 0.055179 0.049593 
15677.784668 0.053746 0.057087 0.052569 0.053637 0.048042 0.049784 0.057100 0.054738 0.054370 0.047658 0.049104 0.053957 0.054432 0.055989 0.053302 0.048667 0.051872 0.055229 0.055646 0.048878 0.054798 0.052474 0.056614 0.049598 0.053309 0.055468 0.050950 0.048803 0.050107 0.055336 0.053960 0.050140 0.047850 0.050381 0.051823 0.051013 0.048584 0.053323 0.048218 0.047520 0.052292 0.056806 0.049187 0.055623 0.050229 0.052006 0.057037 0.048033 0.055214 0.050907 
15994.496927 0.050258 0.054061 0.053946 0.055049 0.055055 0.051789 0.051708 0.051741 0.054705 0.046957 0.045726 0.045467 0.046101 0.051204 0.055258 0.053076 0.046954 0.051886 0.052376 0.046236 0.045677 0.049748 0.055274 0.048567 0.051683 0.052033 0.047510 0.052057 0.046039 0.051800 0.051315 0.045567 0.050889 0.047877 0.047373 0.051887 0.053367 0.052854 0.055361 0.054454 0.045540 0.049750 0.046688 0.046586 0.050820 0.049078 0.054893 0.046363 0.054506 0.048333 
16317.607198 0.047717 0.045331 0.052104 0.048286 0.045223 0.051330 0.049718 0.046843 0.053502 0.046537 0.051618 0.044678 0.049710 0.046483 0.052918 0.048765 0.051491 0.051833 0.044049 0.048842 0.050622 0.049348 0.049012 0.050694 0.046122 0.049786 0.048355 0.049762 0.047231 0.046526 0.052203 0.045976 0.050933 0.049844 0.048917 0.051764 0.050221 0.051897 0.047804 0.052053 0.049320 0.051166 0.047178 0.051665 0.053208 0.044675 0.046444 0.050584 0.050900 0.052827 
16647.244729 0.045949 0.043798 0.051522 0.051853 0.043063 0.045943 0.049185 0.045808 0.044791 0.044750 0.050407 0.043169 0.044433 0.044273 0.045341 0.042818 0.046408 0.044121 0.049536 0.049116 0.043100 0.045438 0.050779 0.048523 0.045991 0.049911 0.048646 0.043380 0.045097 0.051838 0.048237 0.046836 0.046924 0.049416 0.051470 0.044522 0.049358 0.042922 0.045677 0.046686 0.050717 0.048457 0.049169 0.051301 0.042906 0.049102 0.046746 0.048664 0.043068 0.049134 
16983.541381 0.047914 0.045926 0.043844 0.046328 0.049325 0.044793 0.048457 0.042828 0.045054 0.043832 0.048084 0.046952 0.042473 0.046442 0.049749 0.049437 0.047419 0.043896 0.049114 0.047156 0.045875 0.046384 0.041831 0.048674 0.047005 0.046786 0.045164 0.045888 0.043446 0.046214 0.046832 0.049479 0.046935 0.042755 0.043484 0.045790 0.044971 0.046866 0.043952 0.047732 0.041598 0.042723 0.049774 0.050130 0.047648 0.045681 0.046606 0.043813 0.045887 0.043716 
17326.631675 0.042791 0.044140 0.044514 0.040033 0.042577 0.041649 0.043186 0.043033 0.041361 0.042008 0.042935 0.046733 0.042268 0.046700 0.042367 0.041994 0.045404 0.042596 0.043938 0.039961 0.047056 0.046051 0.042712 0.045070 0.045017 0.042097 0.047130 0.042996 0.043118 0.041485 0.045877 0.041950 0.041720 0.040609 0.041235 0.040147 0.046589 0.043343 0.046004 0.042155 0.047998 0.043596 0.043812 0.043112 0.046111 0.046601 0.046093 0.042552 0.040975 0.040427 
17676.652853 0.043504 0.039283 0.040338 0.043539 0.040798 0.041052 0.042275 0.043690 0.039138 0.045651 0.038781 0.044815 0.046481 0.038417 0.042965 0.041738 0.044074 0.038996 0.044773 0.042377 0.045962 0.042862 0.039879 0.043261 0.041881 0.041106 0.044325 0.045741 0.042595 0.039469 0.043304 0.041344 0.044405 0.041450 0.041959 0.046568 0.038718 0.040822 0.042212 0.039575 0.041962 0.039111 0.040765 0.044178 0.040617 0.039205 0.042868 0.043038 0.040643 0.041776 
18033.744928 0.043280 0.037832 0.038488 0.037465 0.043874 0.040287 0.037967 0.043245 0.043842 0.041341 0.042582 0.042471 0.038748 0.042233 0.041669 0.044742 0.040272 0.040278 0.040317 0.038045 0.040555 0.044177 0.045201 0.041438 0.043346 0.041041 0.039978 0.040126 0.039410 0.038353 0.044074 0.038988 0.038421 0.038262 0.038137 0.044368 0.040087 0.038894 0.043496 0.043089 0.039116 0.040307 0.040172 0.040848 0.041272 0.041478 0.043377 0.037557 0.039621 0.043073 
18398.050741 0.041530 0.037318 0.040456 0.041821 0.038555 0.042339 0.041039 0.037817 0.039002 0.041421 0.042455 0.041278 0.042098 0.038609 0.042843 0.037408 0.040921 0.040456 0.037818 0.041357 0.041784 0.036335 0.041253 0.039544 0.038830 0.040003 0.042785 0.039128 0.043134 0.041727 0.036614 0.036402 0.040971 0.043048 0.043005 0.037210 0.037448 0.039910 0.040494 0.038724 0.038824 0.043443 0.038087 0.042117 0.037455 0.040538 0.040294 0.037531 0.041592 0.042412 
18769.716020 0.041752 0.039909 0.040691 0.037622 0.039839 0.036465 0.041951 0.034474 0.039233 0.035799 0.039407 0.036749 0.036418 0.036214 0.040050 0.036169 0.037695 0.036911 0.040108 0.040789 0.038622 0.040377 0.039537 0.041745 0.040914 0.034596 0.041086 0.037254 0.039136 0.037410 0.038909 0.039989 0.038771 0.041840 0.041550 0.038130 0.036905 0.036041 0.038027 0.037731 0.034893 0.035135 0.037517 0.041864 0.034464 0.040567 0.039798 0.036434 0.035266 0.039228 
19148.889435 0.033434 0.034647 0.040066 0.038011 0.036386 0.036459 0.034920 0.039518 0.037494 0.037079 0.034216 0.039902 0.035841 0.036651 0.038268 0.036058 0.033532 0.036528 0.034112 0.038038 0.037655 0.034564 0.035983 0.040469 0.037826 0.034367 0.040250 0.037714 0.035545 0.039170 0.035469 0.036353 0.037069 0.033793 0.037048 0.037499 0.037275 0.035408 0.036298 0.038667 0.036628 0.039194 0.036721 0.037324 0.038526 0.037169 0.037544 0.039744 0.035739 0.034412 
19535.722662 0.038766 0.033832 0.032260 0.032201 0.038679 0.034580 0.037645 0.032734 0.036797 0.033904 0.037807 0.031915 0.033907 0.038967 0.037990 0.037937 0.038488 0.035693 0.033252 0.036941 0.034164 0.035124 0.032066 0.035347 0.033471 0.037837 0.031914 0.034205 0.036342 0.035413 0.038945 0.034870 0.035452 0.032928 0.036125 0.035369 0.037521 0.038307 0.036142 0.038766 0.038878 0.038807 0.038342 0.035269 0.035826 0.034271 0.035336 0.035583 0.034222 0.037609 
19930.370438 0.032523 0.031989 0.034176 0.033953 0.032878 0.036365 0.031174 0.033431 0.033475 0.036728 0.034271 0.036030 0.031858 0.037095 0.035986 0.031976 0.037029 0.033562 0.035657 0.031079 0.031090 0.032767 0.032823 0.035485 0.032752 0.034235 0.035767 0.032362 0.032209 0.037263 0.036665 0.036531 0.036403 0.032288 0.035644 0.037153 0.031318 0.031701 0.032305 0.037323 0.032956 0.032494 0.032520 0.031763 0.031015 0.033522 0.036831 0.032639 0.036995 0.033983 
20332.990628 0.031577 0.030698 0.035394 0.034305 0.033079 0.029502 0.035198 0.029489 0.032187 0.035562 0.032133 0.030260 0.032703 0.030062 0.034565 0.034942 0.030611 0.033782 0.034183 0.030571 0.032259 0.033305 0.030319 0.031871 0.035367 0.031509 0.035608 0.031427 0.035295 0.030124 0.030061 0.034210 0.029863 0.033816 0.030331 0.030741 0.032801 0.030447 0.029853 0.035416 0.032703 0.035357 0.035998 0.033940 0.031730 0.030256 0.030940 0.030113 0.030824 0.031360 
20743.744286 0.033557 0.028834 0.033846 0.031111 0.032080 0.034284 0.029706 0.031484 0.030702 0.028800 0.033024 0.032361 0.031736 0.029892 0.031444 0.028745 0.028567 0.031107 0.033171 0.030597 0.028546 0.030572 0.034519 0.033545 0.030250 0.032055 0.032422 0.033617 0.031766 0.029851 0.028871 0.032957 0.033328 0.030756 0.031154 0.031330 0.031801 0.030663 0.028821 0.029203 0.030381 0.028510 0.034058 0.032598 0.031088 0.029187 0.031202 0.032399 0.030145 0.034020 
21162.795718 0.032207 0.029651 0.028155 0.030794 0.027485 0.028075 0.028461 0.031324 0.032284 0.028372 0.028423 0.030313 0.031561 0.029636 0.031835 0.027208 0.028279 0.028244 0.030146 0.031475 0.030216 0.030708 0.032708 0.030685 0.028991 0.031078 0.031032 0.028764 0.032523 0.031811 0.030315 0.027655 0.028162 0.032342 0.032524 0.027232 0.032793 0.030842 0.027487 0.027601 0.029687 0.027452 0.028924 0.029577 0.028805 0.031989 0.029392 0.032543 0.032816 0.029296 
21590.312550 0.028051 0.029085 0.028493 0.030829 0.029939 0.031525 0.027487 0.031111 0.027149 0.031171 0.029274 0.027946 0.030270 0.030071 0.027451 0.027658 0.026060 0.031066 0.028639 0.027138 0.028677 0.028785 0.029524 0.028536 0.029179 0.026429 0.028834 0.029851 0.027515 0.029961 0.031558 0.026533 0.030175 0.029645 0.027722 0.028741 0.026374 0.026788 0.027355 0.030724 0.029509 0.031406 0.028926 0.030362 0.026181 0.027566 0.029580 0.030806 0.027567 0.026917 
22026.465795 0.027074 0.027398 0.027194 0.025643 0.026613 0.025174 0.029846 0.027187 0.026467 0.025382 0.029790 0.025380 0.026384 0.029091 0.029802 0.025104 0.026076 0.029853 0.029550 0.025660 0.029164 0.029134 0.028463 0.029196 0.027693 0.027751 0.026318 0.029020 0.028742 0.025539 0.027616 0.026854 0.027343 0.026982 0.025472 0.029420 0.029054 0.029171 0.025654 0.030287 0.028380 0.027898 0.028986 0.025308 0.026621 0.024936 0.028261 0.028790 0.025485 0.025349 
22471.429920 0.025484 0.027119 0.024202 0.025896 0.027615 0.028237 0.027840 0.026555 0.026854 0.025460 0.026831 0.026455 0.024993 0.028529 0.026093 0.023809 0.026902 0.026256 0.027089 0.027538 0.025537 0.025433 0.025823 0.026234 0.025896 0.026043 0.028459 0.024605 0.027107 0.028292 0.024848 0.025144 0.023974 0.026687 0.025862 0.024975 0.025100 0.025431 0.027580 0.024563 0.025419 0.024428 0.025176 0.027097 0.026218 0.024800 0.025692 0.026268 0.027336 0.024769 
22925.382917 0.023458 0.024854 0.023750 0.027221 0.024736 0.026054 0.026769 0.022870 0.023556 0.023612 0.026468 0.023395 0.024940 0.024216 0.023344 0.022855 0.024007 0.024077 0.024817 0.026528 0.025310 0.024945 0.024571 0.026721 0.025612 0.022947 0.026431 0.024842 0.026352 0.023245 0.023260 0.023659 0.022919 0.024290 0.024325 0.026704 0.025142 0.023979 0.024294 0.024168 0.025150 0.026294 0.022941 0.025456 0.024219 0.022805 0.026412 0.027279 0.023772 0.027593 
23388.506372 0.024081 0.021710 0.026218 0.023001 0.021972 0.023760 0.026520 0.022984 0.022670 0.025708 0.025425 0.025693 0.022578 0.022287 0.023852 0.026076 0.025545 0.024778 0.023537 0.026123 0.026348 0.024379 0.021930 0.024929 0.023214 0.023778 0.023667 0.023146 0.021859 0.022429 0.023642 0.025670 0.025427 0.026104 0.022152 0.022559 0.026353 0.023873 0.023903 0.024581 0.025011 0.023870 0.021700 0.026153 0.024685 0.024974 0.023239 0.026112 0.026140 0.022214 
23860.985542 0.020783 0.021377 0.021429 0.022674 0.024278 0.021604 0.023210 0.021281 0.022925 0.020936 0.021236 0.023642 0.021188 0.023059 0.023796 0.021485 0.021010 0.022425 0.023437 0.023757 0.021191 0.020833 0.023720 0.022767 0.021287 0.022165 0.024304 0.023356 0.021465 0.025050 0.022035 0.024228 0.022433 0.022909 0.022252 0.022070 0.024394 0.024442 0.021563 0.021159 0.021857 0.022732 0.023864 0.023926 0.023804 0.022910 0.024790 0.025025 0.022833 0.024813 
24343.009424 0.020723 0.021775 0.022575 0.021659 0.021546 0.023356 0.022824 0.019954 0.020168 0.023676 0.024077 0.022620 0.022099 0.021468 0.021884 0.022823 0.021495 0.020441 0.019874 0.023568 0.019978 0.021067 0.020669 0.022712 0.020568 0.019820 0.022410 0.023033 0.020755 0.020178 0.023451 0.020827 0.021305 0.023178 0.021624 0.020769 0.023386 0.020680 0.020746 0.023101 0.023023 0.021453 0.023081 0.020897 0.023158 0.023414 0.020882 0.022163 0.019752 0.022646 
24834.770835 0.019718 0.022575 0.019932 0.021667 0.022755 0.021276 0.020648 0.021759 0.022251 0.020933 0.021281 0.022625 0.020594 0.019471 0.019744 0.021098 0.018926 0.022790 0.020524 0.018805 0.020831 0.022407 0.021856 0.022476 0.022556 0.020178 0.018877 0.022389 0.019898 0.020795 0.021829 0.020064 0.020599 0.019446 0.019725 0.019967 0.020545 0.022095 0.022050 0.022022 0.020376 0.021735 0.020067 0.019444 0.022741 0.022711 0.020153 0.021941 0.019602 0.019741 
25336.466485 0.020433 0.020650 0.021719 0.021581 0.021436 0.020608 0.019010 0.019098 0.021661 0.020488 0.020020 0.021296 0.018081 0.019788 0.020238 0.018156 0.018335 0.019942 0.018342 0.018723 0.020483 0.018704 0.019379 0.017865 0.018479 0.018182 0.020642 0.018586 0.018382 0.019937 0.017889 0.020843 0.021109 0.020497 0.021535 0.020540 0.018372 0.019171 0.021620 0.018315 0.021511 0.018557 0.019968 0.021234 0.019468 0.020384 0.018787 0.018526 0.020607 0.018374 
25848.297060 0.017009 0.019429 0.018187 0.018810 0.017187 0.018107 0.020331 0.017543 0.017030 0.018215 0.018929 0.019044 0.017825 0.019792 0.018545 0.020516 0.019183 0.020200 0.018824 0.019094 0.019902 0.018710 0.018715 0.017292 0.020632 0.019665 0.020506 0.018834 0.018810 0.020363 0.019552 0.017605 0.019081 0.018364 0.018820 0.017086 0.019060 0.018123 0.018895 0.019289 0.019841 0.018686 0.019016 0.019484 0.017556 0.020533 0.018093 0.017015 0.019757 0.019557 
26370.467298 0.017084 0.019503 0.019017 0.017377 0.016678 0.016696 0.018207 0.017704 0.018864 0.017862 0.018838 0.017835 0.017195 0.018329 0.016480 0.017218 0.017972 0.019660 0.018284 0.019241 0.018980 0.016292 0.018091 0.017518 0.018597 0.019653 0.019617 0.018693 0.018385 0.016631 0.019670 0.019423 0.019138 0.019662 0.019246 0.016259 0.019209 0.016178 0.018230 0.018383 0.017987 0.017604 0.018531 0.017817 0.018747 0.018254 0.019585 0.017382 0.019349 0.018190 
26903.186074 0.015521 0.016518 0.016918 0.016071 0.015729 0.015520 0.015309 0.017084 0.015627 0.015278 0.016648 0.017659 0.016601 0.017943 0.015981 0.016735 0.016944 0.015837 0.016239 0.017199 0.016064 0.016590 0.016405 0.018325 0.017849 0.015521 0.016439 0.018626 0.015854 0.015554 0.017879 0.017366 0.016716 0.015632 0.016590 0.015474 0.017557 0.016197 0.015976 0.018401 0.015793 0.015860 0.017975 0.017581 0.016960 0.015508 0.017851 0.017690 0.016678 0.015342 
27446.666484 0.014546 0.015260 0.016752 0.016940 0.015279 0.017398 0.016515 0.014861 0.016628 0.016793 0.014519 0.015942 0.016417 0.016641 0.017630 0.017539 0.016148 0.016724 0.017210 0.016956 0.016718 0.017379 0.015058 0.017060 0.015105 0.016756 0.017164 0.014490 0.016525 0.014707 0.016929 0.014607 0.014497 0.016019 0.016280 0.014666 0.016724 0.015049 0.015038 0.015981 0.015119 0.016570 0.016809 0.015417 0.014867 0.016688 0.016771 0.015961 0.016744 0.016600 
28001.125926 0.015221 0.015019 0.013818 0.016221 0.015387 0.014798 0.015880 0.013914 0.014300 0.015628 0.015418 0.015230 0.016189 0.015993 0.014742 0.014714 0.014239 0.014832 0.013966 0.015849 0.014313 0.014541 0.015482 0.014314 0.015441 0.015188 0.015517 0.016435 0.015181 0.014172 0.014074 0.014154 0.014758 0.014273 0.015436 0.014547 0.014361 0.014919 0.014397 0.014267 0.014938 0.016443 0.014773 0.013705 0.015357 0.015202 0.015119 0.014370 0.015500 0.014710 
28566.786192 0.014015 0.014256 0.014915 0.014075 0.013853 0.013569 0.013905 0.013760 0.013805 0.014328 0.014921 0.013649 0.014001 0.015174 0.013892 0.013783 0.013229 0.014286 0.014848 0.015325 0.013237 0.014875 0.013692 0.013991 0.014684 0.013277 0.014185 0.013326 0.014175 0.015198 0.014396 0.014165 0.015391 0.015543 0.013563 0.013751 0.013262 0.014660 0.014612 0.014249 0.013082 0.015485 0.013094 0.014109 0.013914 0.013051 0.013776 0.013860 0.013062 0.013311 
29143.873554 0.014557 0.012812 0.012896 0.013333 0.013187 0.012716 0.014379 0.012369 0.013764 0.014365 0.012822 0.013078 0.013098 0.013692 0.014332 0.012545 0.012205 0.013564 0.014082 0.012612 0.013447 0.013905 0.012518 0.012888 0.014915 0.013653 0.012822 0.013224 0.012569 0.012394 0.013408 0.013166 0.012982 0.012213 0.012808 0.013948 0.012341 0.014871 0.013030 0.014148 0.014158 0.014349 0.012569 0.013068 0.013409 0.012695 0.014075 0.013761 0.014082 0.012335 
29732.618853 0.011937 0.012253 0.011690 0.013515 0.013291 0.014049 0.012382 0.013770 0.011812 0.014000 0.013037 0.012813 0.013780 0.012349 0.012799 0.012224 0.012355 0.012022 0.013974 0.013528 0.012570 0.013317 0.013426 0.013303 0.012007 0.012358 0.013571 0.012937 0.012916 0.013526 0.013796 0.012409 0.013788 0.012617 0.013468 0.011782 0.012000 0.012339 0.012060 0.012197 0.012586 0.012360 0.012737 0.011813 0.011717 0.011622 0.013024 0.012316 0.013247 0.013577 
30333.257596 0.012659 0.012721 0.012086 0.010889 0.012357 0.013175 0.013059 0.012230 0.011948 0.012631 0.012419 0.011604 0.011179 0.011367 0.011429 0.012722 0.012929 0.011492 0.012902 0.012075 0.012723 0.011374 0.013155 0.010964 0.010867 0.012998 0.012958 0.012586 0.012674 0.011398 0.011675 0.012356 0.012644 0.012504 0.012576 0.011474 0.013092 0.012269 0.013181 0.011515 0.012272 0.012333 0.011754 0.011302 0.011966 0.011550 0.012145 0.013235 0.013092 0.010919 
30946.030047 0.011119 0.011412 0.011066 0.011510 0.011549 0.011846 0.011324 0.011523 0.012023 0.010672 0.010738 0.011062 0.011382 0.011839 0.010786 0.010955 0.011530 0.011696 0.011582 0.012097 0.011775 0.012296 0.012416 0.012185 0.011007 0.010892 0.010316 0.011235 0.011099 0.010723 0.010707 0.012435 0.011881 0.012256 0.010980 0.012112 0.011928 0.010236 0.012044 0.010533 0.011927 0.011125 0.012073 0.011157 0.011697 0.010319 0.010486 0.011104 0.012298 0.011870 
31571.181323 0.011500 0.011301 0.010348 0.010316 0.010827 0.010800 0.009869 0.009715 0.011126 0.010140 0.010723 0.010273 0.010036 0.009769 0.010913 0.009965 0.010001 0.011032 0.009615 0.010916 0.011553 0.010561 0.011325 0.010686 0.009615 0.011588 0.010488 0.010129 0.011276 0.010695 0.011064 0.010129 0.011081 0.010867 0.010012 0.010877 0.011264 0.011591 0.010681 0.011674 0.010967 0.011041 0.010866 0.009784 0.011651 0.010718 0.009973 0.011258 0.009991 0.009761 
32208.961491 0.009549 0.009905 0.009462 0.009455 0.009250 0.009718 0.009598 0.010872 0.010632 0.010973 0.009010 0.009193 0.010199 0.009360 0.010429 0.009421 0.010362 0.010533 0.009638 0.010050 0.010193 0.009219 0.009942 0.010654 0.010190 0.009301 0.010405 0.009534 0.009263 0.009833 0.009430 0.009107 0.010919 0.010923 0.010753 0.009594 0.010394 0.010975 0.010706 0.010081 0.010403 0.009460 0.009029 0.010492 0.009352 0.009118 0.009868 0.009972 0.009126 0.009197 
32859.625674 0.008427 0.009963 0.009908 0.008758 0.010060 0.008838 0.008675 0.008802 0.008565 0.008528 0.009296 0.009016 0.009296 0.010126 0.009905 0.009775 0.008891 0.010135 0.009087 0.009336 0.009508 0.009258 0.009052 0.009602 0.009849 0.009933 0.009815 0.009013 0.008559 0.009086 0.010262 0.009389 0.009602 0.008916 0.009845 0.009919 0.009917 0.009329 0.009256 0.009301 0.009105 0.009340 0.008963 0.008606 0.010142 0.009043 0.009983 0.008661 0.008774 0.009017 
33523.434146 0.009356 0.008035 0.009140 0.008897 0.008929 0.009569 0.008636 0.009304 0.008842 0.009576 0.008243 0.009600 0.008614 0.009134 0.008205 0.008404 0.009234 0.008008 0.008926 0.009188 0.008495 0.008448 0.009294 0.008295 0.009244 0.008952 0.009247 0.009309 0.008349 0.009071 0.009166 0.008741 0.009404 0.009519 0.008789 0.009075 0.008158 0.008173 0.008728 0.009458 0.009457 0.008021 0.008174 0.008853 0.008728 0.008004 0.009545 0.009366 0.009087 0.007881 
34200.652438 0.007685 0.008441 0.008724 0.007364 0.008463 0.007991 0.007625 0.008005 0.008052 0.008830 0.007435 0.008977 0.008031 0.008260 0.008372 0.008063 0.007922 0.008271 0.008325 0.008060 0.008265 0.007981 0.007646 0.008182 0.008986 0.008803 0.008645 0.008509 0.007477 0.007958 0.008211 0.007903 0.008389 0.008820 0.008976 0.008468 0.008868 0.008216 0.008420 0.007544 0.007524 0.007702 0.008186 0.008579 0.008017 0.008459 0.007692 0.008540 0.008987 0.008910 
34891.551447 0.008337 0.007696 0.007807 0.008067 0.008045 0.007618 0.007052 0.007475 0.008231 0.007516 0.007051 0.008103 0.008266 0.007092 0.007961 0.007081 0.008190 0.007238 0.007305 0.007360 0.007068 0.007214 0.006878 0.008052 0.008088 0.008138 0.008094 0.008201 0.008207 0.008009 0.008024 0.007243 0.007174 0.007227 0.008211 0.007589 0.007343 0.007933 0.008270 0.007005 0.007522 0.008046 0.008213 0.006979 0.008283 0.007077 0.007690 0.007467 0.007326 0.007072 
35596.407542 0.006500 0.006818 0.007341 0.007011 0.006723 0.006993 0.007624 0.007633 0.006867 0.007382 0.006904 0.006524 0.007784 0.006941 0.006498 0.007656 0.007578 0.007424 0.007439 0.007252 0.006615 0.007403 0.006677 0.006731 0.007257 0.007510 0.007462 0.007023 0.007512 0.007376 0.006474 0.007722 0.007241 0.006702 0.006473 0.006792 0.007691 0.007078 0.006542 0.007329 0.006935 0.006527 0.007332 0.006842 0.006973 0.007545 0.007447 0.007726 0.006462 0.006648 
36315.502674 0.006425 0.007193 0.006052 0.006017 0.006793 0.006969 0.006167 0.006882 0.006108 0.006444 0.007121 0.006192 0.006875 0.006928 0.006837 0.006577 0.006565 0.006079 0.007237 0.006142 0.007113 0.007062 0.006466 0.006189 0.006490 0.006911 0.007000 0.006241 0.007128 0.007098 0.006638 0.006952 0.006130 0.006253 0.006977 0.006179 0.007151 0.006769 0.006284 0.006065 0.006316 0.006447 0.006505 0.006249 0.006145 0.006212 0.006868 0.006276 0.006384 0.006955 
37049.124492 0.006053 0.006670 0.005696 0.006094 0.005654 0.006167 0.006005 0.006524 0.005911 0.006151 0.006334 0.006269 0.005647 0.005875 0.006375 0.005943 0.006748 0.006357 0.005559 0.006235 0.006002 0.006423 0.005933 0.006358 0.005665 0.005973 0.006443 0.005686 0.005663 0.006416 0.006549 0.005895 0.005588 0.006347 0.006515 0.006287 0.006036 0.006581 0.005731 0.005618 0.006476 0.005813 0.005953 0.006052 0.005737 0.006448 0.006310 0.006603 0.006046 0.006299 
37797.566454 0.005798 0.005688 0.005997 0.005330 0.006239 0.005832 0.005978 0.006131 0.005987 0.005848 0.006220 0.005376 0.005671 0.005676 0.005176 0.006171 0.005354 0.005571 0.005865 0.006014 0.005798 0.005683 0.005721 0.005823 0.005713 0.005243 0.005920 0.006192 0.005905 0.006036 0.005301 0.006096 0.005882 0.006139 0.005559 0.005887 0.005614 0.006065 0.005320 0.005992 0.005202 0.006267 0.005883 0.006273 0.005992 0.005265 0.006235 0.005173 0.005637 0.005667 
38561.127946 0.004966 0.004784 0.005773 0.005482 0.005207 0.005719 0.005366 0.005178 0.005290 0.005237 0.005629 0.005635 0.005216 0.005808 0.005135 0.005531 0.005295 0.005531 0.005549 0.005299 0.004868 0.005169 0.005357 0.004775 0.005518 0.005298 0.005431 0.004829 0.005226 0.004879 0.005601 0.005285 0.004888 0.005611 0.005002 0.005648 0.005250 0.005811 0.005113 0.005199 0.005401 0.005388 0.005311 0.004860 0.005383 0.005314 0.005120 0.004849 0.005416 0.005663 
39340.114403 0.004664 0.004739 0.004882 0.004648 0.004739 0.005062 0.005177 0.004894 0.004745 0.005097 0.004455 0.004709 0.004418 0.005265 0.004859 0.004743 0.004579 0.004443 0.004914 0.004872 0.004482 0.004714 0.004832 0.004659 0.004993 0.004599 0.004783 0.004973 0.004405 0.005069 0.004751 0.004777 0.004615 0.005101 0.005264 0.005202 0.004927 0.005044 0.004619 0.004548 0.004772 0.004679 0.005029 0.004417 0.005020 0.005124 0.004593 0.005156 0.004757 0.005364 
40134.837431 0.004915 0.004254 0.004238 0.004244 0.004824 0.004750 0.004969 0.004922 0.004923 0.004707 0.004705 0.004732 0.004258 0.004399 0.004329 0.004245 0.004419 0.004303 0.004157 0.004943 0.004277 0.004939 0.004181 0.004275 0.004120 0.004390 0.004399 0.004605 0.004180 0.004667 0.004167 0.004178 0.004410 0.004531 0.004675 0.004190 0.004674 0.004929 0.004427 0.004751 0.004840 0.004908 0.004384 0.004917 0.004944 0.004585 0.004765 0.004116 0.004712 0.004802 
40945.614929 0.004401 0.004306 0.004067 0.003758 0.004521 0.004552 0.004145 0.004430 0.004564 0.004204 0.004344 0.003839 0.004493 0.004535 0.004112 0.004394 0.004509 0.004277 0.004245 0.004449 0.004484 0.003883 0.003930 0.004415 0.004096 0.003776 0.004498 0.003752 0.003869 0.004101 0.004150 0.003786 0.004225 0.003907 0.004032 0.004458 0.003934 0.004549 0.004147 0.004235 0.003952 0.003869 0.003972 0.003896 0.003828 0.004198 0.004546 0.004412 0.004516 0.003857 
41772.771219 0.004046 0.003576 0.004031 0.003951 0.003648 0.003848 0.003881 0.003616 0.004166 0.003473 0.003935 0.004080 0.003640 0.004193 0.003521 0.003865 0.004185 0.003843 0.003708 0.003598 0.003768 0.004078 0.003460 0.004009 0.003455 0.003934 0.003804 0.004018 0.004079 0.003862 0.004022 0.004086 0.003789 0.003654 0.003662 0.003484 0.004054 0.004194 0.003548 0.003679 0.004122 0.003905 0.003521 0.004087 0.003665 0.004165 0.003878 0.003779 0.003621 0.003582 
42616.637174 0.003363 0.003616 0.003581 0.003234 0.003339 0.003465 0.003736 0.003860 0.003383 0.003796 0.003488 0.003786 0.003762 0.003640 0.003595 0.003461 0.003627 0.003677 0.003666 0.003813 0.003698 0.003458 0.003651 0.003188 0.003749 0.003587 0.003244 0.003314 0.003194 0.003713 0.003456 0.003390 0.003599 0.003179 0.003870 0.003250 0.003279 0.003315 0.003804 0.003203 0.003409 0.003753 0.003450 0.003512 0.003492 0.003720 0.003527 0.003273 0.003248 0.003721 
43477.550352 0.003089 0.003344 0.003237 0.003213 0.003020 0.003164 0.003338 0.003085 0.003147 0.003275 0.003225 0.003516 0.002959 0.002953 0.002955 0.003471 0.003370 0.003086 0.003016 0.003401 0.003458 0.003374 0.003082 0.003214 0.003383 0.003330 0.003229 0.003107 0.003145 0.003402 0.003482 0.003472 0.003253 0.003098 0.003191 0.002930 0.003032 0.003297 0.003515 0.003028 0.003512 0.003415 0.003084 0.003096 0.003372 0.003171 0.003209 0.003491 0.002928 0.003063 
44355.855130 0.003136 0.002960 0.002725 0.002714 0.002686 0.003089 0.002839 0.002978 0.003023 0.002823 0.003219 0.002938 0.002984 0.003060 0.003119 0.003087 0.002791 0.002708 0.003217 0.002691 0.002974 0.003168 0.003172 0.002770 0.002744 0.003227 0.002810 0.002964 0.002767 0.003061 0.002797 0.003018 0.003150 0.003107 0.003029 0.002868 0.003125 0.003239 0.002962 0.002901 0.002741 0.002796 0.003238 0.002980 0.003231 0.003020 0.002930 0.002884 0.003182 0.002815 
45251.902842 0.002708 0.002490 0.002562 0.002824 0.002892 0.002671 0.002813 0.002554 0.002654 0.002864 0.002676 0.002826 0.002643 0.002571 0.002588 0.002501 0.002565 0.002914 0.002835 0.002863 0.002973 0.002924 0.002922 0.002919 0.002443 0.002768 0.002824 0.002515 0.002682 0.002468 0.002575 0.002842 0.002961 0.002970 0.002667 0.002727 0.002531 0.002766 0.002608 0.002878 0.002586 0.002556 0.002625 0.002944 0.002666 0.002772 0.002853 0.002816 0.002499 0.002678 
46166.051918 0.002472 0.002512 0.002702 0.002303 0.002285 0.002714 0.002279 0.002711 0.002414 0.002264 0.002267 0.002649 0.002569 0.002339 0.002373 0.002526 0.002685 0.002432 0.002512 0.002694 0.002484 0.002514 0.002318 0.002492 0.002631 0.002711 0.002572 0.002308 0.002537 0.002345 0.002620 0.002403 0.002300 0.002539 0.002551 0.002472 0.002619 0.002418 0.002672 0.002296 0.002472 0.002466 0.002602 0.002445 0.002645 0.002396 0.002616 0.002548 0.002336 0.002547 
47098.668031 0.002226 0.002200 0.002059 0.002119 0.002081 0.002293 0.002289 0.002404 0.002362 0.002444 0.002242 0.002257 0.002378 0.002095 0.002190 0.002380 0.002175 0.002295 0.002134 0.002227 0.002192 0.002053 0.002133 0.002190 0.002240 0.002123 0.002086 0.002336 0.002246 0.002113 0.002129 0.002266 0.002313 0.002211 0.002353 0.002118 0.002068 0.002245 0.002312 0.002341 0.002131 0.002288 0.002250 0.002198 0.002272 0.002216 0.002416 0.002351 0.002280 0.002282 
48050.124238 0.002127 0.002226 0.002069 0.001926 0.002210 0.002143 0.002082 0.001993 0.002089 0.001967 0.001903 0.002028 0.002167 0.002250 0.002128 0.001942 0.002179 0.002144 0.002012 0.002062 0.002157 0.001990 0.001989 0.001909 0.001911 0.002052 0.002110 0.002104 0.002228 0.002235 0.001894 0.002217 0.002134 0.002064 0.001884 0.002074 0.002141 0.001883 0.002181 0.002095 0.001858 0.002195 0.002207 0.002090 0.002156 0.002073 0.001946 0.002134 0.001859 0.001973 
49020.801136 0.002029 0.001869 0.001962 0.001933 0.001846 0.001799 0.002000 0.001832 0.001730 0.001953 0.001686 0.001868 0.001742 0.001687 0.001892 0.002014 0.001841 0.001826 0.001743 0.001677 0.001794 0.001909 0.001949 0.002020 0.001865 0.001732 0.001926 0.001701 0.001841 0.001817 0.001968 0.001780 0.001741 0.001975 0.001941 0.001874 0.001988 0.001826 0.001927 0.001963 0.001751 0.001707 0.001905 0.002016 0.001891 0.002024 0.002025 0.001746 0.001790 0.001760 
50011.087009 0.001751 0.001768 0.001703 0.001726 0.001664 0.001739 0.001777 0.001703 0.001801 0.001554 0.001538 0.001587 0.001573 0.001557 0.001770 0.001650 0.001792 0.001834 0.001753 0.001582 0.001717 0.001666 0.001770 0.001666 0.001594 0.001675 0.001675 0.001805 0.001737 0.001670 0.001850 0.001628 0.001598 0.001688 0.001615 0.001603 0.001835 0.001770 0.001524 0.001786 0.001707 0.001769 0.001614 0.001536 0.001592 0.001680 0.001788 0.001661 0.001570 0.001713 
51021.377982 0.001645 0.001425 0.001506 0.001665 0.001415 0.001566 0.001494 0.001575 0.001510 0.001434 0.001419 0.001399 0.001491 0.001631 0.001633 0.001430 0.001531 0.001503 0.001451 0.001464 0.001512 0.001507 0.001534 0.001664 0.001538 0.001438 0.001576 0.001622 0.001603 0.001436 0.001641 0.001414 0.001646 0.001433 0.001628 0.001561 0.001500 0.001511 0.001427 0.001396 0.001443 0.001583 0.001614 0.001395 0.001640 0.001504 0.001664 0.001480 0.001597 0.001668 
52052.078188 0.001414 0.001501 0.001461 0.001382 0.001243 0.001429 0.001401 0.001425 0.001333 0.001344 0.001402 0.001296 0.001238 0.001454 0.001493 0.001357 0.001410 0.001503 0.001364 0.001434 0.001382 0.001264 0.001327 0.001275 0.001262 0.001466 0.001314 0.001505 0.001495 0.001437 0.001489 0.001408 0.001383 0.001238 0.001318 0.001239 0.001255 0.001237 0.001488 0.001279 0.001407 0.001236 0.001506 0.001267 0.001324 0.001409 0.001351 0.001351 0.001263 0.001443 
53103.599918 0.001132 0.001211 0.001220 0.001118 0.001347 0.001130 0.001141 0.001321 0.001196 0.001261 0.001346 0.001273 0.001292 0.001336 0.001135 0.001331 0.001140 0.001216 0.001205 0.001166 0.001287 0.001143 0.001164 0.001314 0.001120 0.001259 0.001136 0.001158 0.001135 0.001174 0.001283 0.001301 0.001138 0.001263 0.001240 0.001293 0.001128 0.001201 0.001263 0.001177 0.001266 0.001271 0.001245 0.001229 0.001253 0.001289 0.001138 0.001299 0.001210 0.001290 
54176.363797 0.001212 0.001131 0.001197 0.001127 0.001113 0.001003 0.001046 0.001204 0.001007 0.001043 0.001127 0.001092 0.001161 0.001131 0.001185 0.001113 0.001158 0.001027 0.001031 0.001143 0.001024 0.001017 0.001145 0.001048 0.001122 0.001209 0.001200 0.001045 0.001199 0.001063 0.001115 0.001151 0.001042 0.001046 0.001015 0.001059 0.001147 0.001099 0.001150 0.001219 0.001032 0.001108 0.001027 0.001130 0.001073 0.001178 0.001186 0.001026 0.001138 0.001006 
55270.798943 0.000897 0.000984 0.000912 0.000959 0.001040 0.001072 0.000922 0.001010 0.001027 0.000969 0.000973 0.001078 0.000913 0.000958 0.001021 0.001077 0.000926 0.000968 0.000982 0.000998 0.001084 0.001057 0.000913 0.000902 0.000990 0.000930 0.000914 0.001040 0.000994 0.001037 0.000897 0.001091 0.001018 0.000984 0.000946 0.000956 0.000985 0.000961 0.000922 0.000981 0.000905 0.000999 0.000988 0.000942 0.000976 0.001030 0.000898 0.001080 0.001051 0.001008 
56387.343146 0.000805 0.000833 0.000826 0.000842 0.000904 0.000809 0.000841 0.000877 0.000944 0.000896 0.000909 0.000974 0.000956 0.000823 0.000894 0.000953 0.000831 0.000957 0.000843 0.000931 0.000921 0.000863 0.000831 0.000811 0.000809 0.000922 0.000975 0.000963 0.000808 0.000920 0.000841 0.000871 0.000808 0.000888 0.000877 0.000834 0.000801 0.000826 0.000938 0.000931 0.000873 0.000881 0.000819 0.000952 0.000808 0.000803 0.000950 0.000935 0.000893 0.000935 
57526.443038 0.000773 0.000736 0.000788 0.000740 0.000762 0.000863 0.000827 0.000825 0.000720 0.000779 0.000845 0.000872 0.000785 0.000795 0.000731 0.000849 0.000764 0.000870 0.000835 0.000822 0.000843 0.000716 0.000816 0.000760 0.000730 0.000755 0.000867 0.000850 0.000792 0.000798 0.000834 0.000822 0.000735 0.000734 0.000782 0.000763 0.000783 0.000819 0.000794 0.000767 0.000730 0.000729 0.000737 0.000747 0.000744 0.000852 0.000740 0.000828 0.000803 0.000867 
58688.554275 0.000650 0.000699 0.000699 0.000757 0.000707 0.000702 0.000701 0.000753 0.000692 0.000753 0.000768 0.000698 0.000679 0.000720 0.000673 0.000650 0.000686 0.000643 0.000700 0.000683 0.000646 0.000702 0.000650 0.000741 0.000706 0.000680 0.000710 0.000776 0.000705 0.000670 0.000736 0.000671 0.000682 0.000670 0.000701 0.000651 0.000671 0.000676 0.000755 0.000695 0.000762 0.000666 0.000647 0.000710 0.000717 0.000693 0.000691 0.000738 0.000659 0.000755 
59874.141715 0.000627 0.000646 0.000613 0.000624 0.000678 0.000641 0.000656 0.000635 0.000644 0.000655 0.000643 0.000598 0.000649 0.000628 0.000597 0.000598 0.000673 0.000648 0.000659 0.000622 0.000624 0.000624 0.000670 0.000575 0.000647 0.000670 0.000675 0.000612 0.000611 0.000577 0.000622 0.000646 0.000567 0.000646 0.000605 0.000627 0.000678 0.000583 0.000645 0.000601 0.000603 0.000652 0.000604 0.000641 0.000594 0.000575 0.000624 0.000620 0.000663 0.000571 
61083.679611 0.000543 0.000517 0.000530 0.000559 0.000520 0.000519 0.000505 0.000601 0.000513 0.000574 0.000533 0.000535 0.000602 0.000548 0.000510 0.000565 0.000584 0.000600 0.000535 0.000540 0.000545 0.000552 0.000610 0.000513 0.000506 0.000529 0.000600 0.000541 0.000584 0.000599 0.000603 0.000523 0.000585 0.000565 0.000542 0.000534 0.000548 0.000517 0.000606 0.000590 0.000553 0.000586 0.000549 0.000535 0.000513 0.000544 0.000501 0.000595 0.000584 0.000552 
62317.651793 0.000535 0.000495 0.000477 0.000486 0.000471 0.000485 0.000530 0.000524 0.000455 0.000521 0.000475 0.000484 0.000532 0.000473 0.000505 0.000500 0.000455 0.000473 0.000466 0.000451 0.000484 0.000520 0.000532 0.000539 0.000470 0.000533 0.000491 0.000522 0.000535 0.000533 0.000486 0.000533 0.000480 0.000478 0.000539 0.000539 0.000501 0.000505 0.000475 0.000474 0.000520 0.000490 0.000467 0.000450 0.000448 0.000507 0.000476 0.000498 0.000527 0.000526 
63576.551866 0.000450 0.000417 0.000409 0.000447 0.000440 0.000476 0.000396 0.000473 0.000395 0.000444 0.000448 0.000428 0.000397 0.000411 0.000395 0.000466 0.000424 0.000409 0.000420 0.000467 0.000392 0.000393 0.000408 0.000441 0.000462 0.000469 0.000448 0.000413 0.000445 0.000446 0.000475 0.000475 0.000446 0.000437 0.000433 0.000421 0.000391 0.000464 0.000415 0.000441 0.000442 0.000398 0.000461 0.000437 0.000461 0.000472 0.000448 0.000404 0.000457 0.000406 
64860.883408 0.000383 0.000396 0.000410 0.000381 0.000415 0.000407 0.000355 0.000366 0.000343 0.000363 0.000389 0.000352 0.000344 0.000401 0.000418 0.000398 0.000390 0.000368 0.000402 0.000395 0.000397 0.000410 0.000356 0.000411 0.000408 0.000364 0.000411 0.000361 0.000391 0.000405 0.000395 0.000377 0.000354 0.000405 0.000377 0.000402 0.000399 0.000345 0.000347 0.000411 0.000411 0.000399 0.000381 0.000386 0.000360 0.000383 0.000384 0.000375 0.000361 0.000389 
66171.160168 0.000302 0.000357 0.000302 0.000359 0.000348 0.000303 0.000351 0.000360 0.000332 0.000333 0.000347 0.000347 0.000360 0.000360 0.000348 0.000332 0.000311 0.000303 0.000366 0.000347 0.000339 0.000347 0.000320 0.000328 0.000360 0.000348 0.000317 0.000330 0.000349 0.000342 0.000334 0.000304 0.000366 0.000339 0.000316 0.000318 0.000347 0.000321 0.000342 0.000312 0.000325 0.000339 0.000307 0.000340 0.000332 0.000332 0.000319 0.000347 0.000307 0.000315 
67507.906275 0.000266 0.000277 0.000280 0.000305 0.000286 0.000318 0.000277 0.000312 0.000284 0.000321 0.000306 0.000299 0.000319 0.000320 0.000306 0.000284 0.000313 0.000292 0.000281 0.000265 0.000268 0.000314 0.000298 0.000308 0.000277 0.000311 0.000301 0.000291 0.000293 0.000304 0.000303 0.000306 0.000319 0.000308 0.000279 0.000294 0.000316 0.000290 0.000295 0.000313 0.000314 0.000290 0.000288 0.000308 0.000319 0.000271 0.000284 0.000298 0.000269 0.000271 
68871.656444 0.000278 0.000270 0.000240 0.000278 0.000242 0.000248 0.000267 0.000245 0.000246 0.000269 0.000242 0.000276 0.000245 0.000231 0.000264 0.000242 0.000270 0.000239 0.000270 0.000252 0.000244 0.000270 0.000265 0.000258 0.000237 0.000262 0.000262 0.000257 0.000267 0.000257 0.000255 0.000267 0.000240 0.000263 0.000242 0.000249 0.000246 0.000233 0.000250 0.000237 0.000273 0.000278 0.000231 0.000238 0.000249 0.000253 0.000248 0.000245 0.000263 0.000241 
70262.956194 0.000226 0.000222 0.000234 0.000210 0.000230 0.000237 0.000230 0.000242 0.000209 0.000213 0.000228 0.000240 0.000224 0.000215 0.000233 0.000216 0.000215 0.000218 0.000227 0.000220 0.000215 0.000207 0.000235 0.000200 0.000225 0.000244 0.000205 0.000224 0.000218 0.000226 0.000237 0.000203 0.000228 0.000220 0.000226 0.000204 0.000213 0.000205 0.000243 0.000204 0.000226 0.000233 0.000241 0.000234 0.000217 0.000234 0.000210 0.000232 0.000223 0.000238 
71682.362063 0.000190 0.000191 0.000190 0.000196 0.000205 0.000206 0.000212 0.000183 0.000175 0.000197 0.000195 0.000191 0.000196 0.000179 0.000184 0.000176 0.000187 0.000182 0.000183 0.000201 0.000181 0.000183 0.000186 0.000203 0.000179 0.000186 0.000184 0.000202 0.000179 0.000205 0.000192 0.000189 0.000177 0.000203 0.000192 0.000195 0.000188 0.000198 0.000176 0.000184 0.000192 0.000175 0.000210 0.000175 0.000202 0.000199 0.000200 0.000199 0.000208 0.000211 
73130.441833 0.000163 0.000161 0.000173 0.000157 0.000169 0.000157 0.000167 0.000183 0.000172 0.000172 0.000160 0.000157 0.000160 0.000153 0.000161 0.000176 0.000182 0.000157 0.000167 0.000180 0.000162 0.000160 0.000160 0.000150 0.000175 0.000150 0.000157 0.000154 0.000181 0.000157 0.000152 0.000160 0.000170 0.000163 0.000154 0.000157 0.000179 0.000174 0.000177 0.000166 0.000164 0.000164 0.000172 0.000156 0.000157 0.000156 0.000168 0.000158 0.000157 0.000163 
74607.774755 0.000150 0.000155 0.000157 0.000142 0.000144 0.000152 0.000149 0.000155 0.000139 0.000130 0.000139 0.000153 0.000156 0.000150 0.000136 0.000151 0.000156 0.000154 0.000155 0.000147 0.000146 0.000133 0.000133 0.000141 0.000153 0.000139 0.000143 0.000139 0.000150 0.000137 0.000133 0.000135 0.000135 0.000134 0.000142 0.000142 0.000157 0.000131 0.000140 0.000154 0.000142 0.000154 0.000143 0.000150 0.000145 0.000139 0.000135 0.000157 0.000142 0.000149 
76114.951782 0.000117 0.000114 0.000132 0.000126 0.000134 0.000131 0.000127 0.000117 0.000116 0.000116 0.000118 0.000125 0.000123 0.000114 0.000129 0.000112 0.000118 0.000112 0.000112 0.000125 0.000113 0.000122 0.000130 0.000130 0.000125 0.000125 0.000120 0.000130 0.000118 0.000122 0.000135 0.000123 0.000132 0.000115 0.000112 0.000126 0.000131 0.000131 0.000129 0.000132 0.000134 0.000121 0.000121 0.000117 0.000112 0.000121 0.000132 0.000127 0.000112 0.000119 
77652.575804 0.000103 0.000106 0.000109 0.000096 0.000096 0.000111 0.000101 0.000100 0.000112 0.000114 0.000098 0.000096 0.000107 0.000097 0.000104 0.000102 0.000098 0.000115 0.000113 0.000102 0.000112 0.000098 0.000102 0.000111 0.000115 0.000109 0.000109 0.000097 0.000115 0.000115 0.000112 0.000098 0.000096 0.000109 0.000108 0.000104 0.000113 0.000110 0.000115 0.000116 0.000102 0.000096 0.000116 0.000096 0.000106 0.000102 0.000102 0.000110 0.000108 0.000111 
79221.261891 0.000100 0.000091 0.000091 0.000094 0.000098 0.000088 0.000094 0.000083 0.000093 0.000098 0.000096 0.000098 0.000096 0.000092 0.000096 0.000085 0.000095 0.000095 0.000092 0.000091 0.000091 0.000095 0.000099 0.000093 0.000093 0.000098 0.000092 0.000091 0.000098 0.000085 0.000091 0.000094 0.000096 0.000088 0.000093 0.000091 0.000084 0.000090 0.000090 0.000083 0.000099 0.000094 0.000097 0.000088 0.000082 0.000084 0.000094 0.000084 0.000091 0.000093 
80821.637540 0.000080 0.000085 0.000077 0.000070 0.000071 0.000073 0.000074 0.000077 0.000078 0.000084 0.000081 0.000080 0.000078 0.000075 0.000081 0.000084 0.000072 0.000077 0.000072 0.000077 0.000071 0.000074 0.000070 0.000076 0.000077 0.000073 0.000083 0.000073 0.000082 0.000072 0.000070 0.000077 0.000075 0.000076 0.000079 0.000082 0.000072 0.000076 0.000083 0.000073 0.000070 0.000072 0.000083 0.000077 0.000081 0.000082 0.000074 0.000078 0.000070 0.000081 
82454.342922 0.000064 0.000061 0.000069 0.000063 0.000062 0.000067 0.000066 0.000069 0.000064 0.000061 0.000060 0.000068 0.000063 0.000069 0.000064 0.000059 0.000063 0.000072 0.000072 0.000063 0.000065 0.000072 0.000064 0.000060 0.000060 0.000069 0.000060 0.000066 0.000063 0.000067 0.000062 0.000069 0.000060 0.000067 0.000064 0.000072 0.000067 0.000070 0.000067 0.000066 0.000067 0.000065 0.000071 0.000066 0.000067 0.000071 0.000071 0.000062 0.000065 0.000072 
84120.031140 0.000058 0.000059 0.000061 0.000055 0.000059 0.000059 0.000056 0.000053 0.000052 0.000060 0.000055 0.000057 0.000054 0.000059 0.000053 0.000055 0.000061 0.000057 0.000056 0.000055 0.000055 0.000057 0.000060 0.000056 0.000059 0.000058 0.000055 0.000057 0.000054 0.000053 0.000061 0.000057 0.000061 0.000056 0.000051 0.000051 0.000053 0.000051 0.000061 0.000051 0.000055 0.000051 0.000052 0.000053 0.000055 0.000060 0.000057 0.000061 0.000059 0.000051 
85819.368492 0.000046 0.000047 0.000047 0.000044 0.000046 0.000046 0.000048 0.000049 0.000051 0.000052 0.000042 0.000049 0.000046 0.000049 0.000045 0.000047 0.000043 0.000051 0.000051 0.000046 0.000048 0.000043 0.000046 0.000051 0.000045 0.000046 0.000047 0.000048 0.000047 0.000048 0.000042 0.000050 0.000047 0.000044 0.000045 0.000045 0.000051 0.000050 0.000049 0.000047 0.000047 0.000050 0.000048 0.000043 0.000049 0.000043 0.000045 0.000046 0.000046 0.000046 
87553.034736 0.000043 0.000040 0.000042 0.000040 0.000038 0.000037 0.000038 0.000041 0.000036 0.000037 0.000041 0.000037 0.000036 0.000042 0.000041 0.000043 0.000042 0.000040 0.000037 0.000043 0.000042 0.000036 0.000040 0.000041 0.000041 0.000043 0.000037 0.000039 0.000042 0.000043 0.000039 0.000038 0.000042 0.000043 0.000036 0.000037 0.000041 0.000038 0.000037 0.000037 0.000042 0.000035 0.000039 0.000043 0.000037 0.000040 0.000042 0.000043 0.000036 0.000040 
89321.723361 0.000033 0.000035 0.000034 0.000034 0.000034 0.000035 0.000031 0.000035 0.000030 0.000032 0.000033 0.000031 0.000031 0.000036 0.000036 0.000034 0.000036 0.000033 0.000030 0.000030 0.000033 0.000031 0.000032 0.000035 0.000031 0.000031 0.000032 0.000033 0.000033 0.000031 0.000030 0.000033 0.000035 0.000031 0.000031 0.000035 0.000031 0.000032 0.000035 0.000034 0.000034 0.000031 0.000032 0.000030 0.000031 0.000033 0.000030 0.000036 0.000035 0.000032 
91126.141866 0.000028 0.000026 0.000026 0.000030 0.000025 0.000029 0.000028 0.000025 0.000025 0.000029 0.000026 0.000027 0.000028 0.000029 0.000029 0.000028 0.000028 0.000028 0.000027 0.000028 0.000026 0.000029 0.000026 0.000030 0.000029 0.000029 0.000026 0.000028 0.000025 0.000026 0.000029 0.000027 0.000029 0.000025 0.000026 0.000025 0.000029 0.000027 0.000027 0.000027 0.000029 0.000030 0.000026 0.000026 0.000027 0.000026 0.000026 0.000029 0.000029 0.000029 
92967.012043 0.000024 0.000023 0.000023 0.000021 0.000025 0.000021 0.000021 0.000022 0.000021 0.000022 0.000025 0.000023 0.000023 0.000021 0.000024 0.000023 0.000024 0.000023 0.000025 0.000021 0.000023 0.000024 0.000023 0.000021 0.000025 0.000023 0.000025 0.000023 0.000023 0.000023 0.000023 0.000023 0.000021 0.000024 0.000022 0.000023 0.000024 0.000021 0.000023 0.000022 0.000023 0.000024 0.000025 0.000021 0.000022 0.000021 0.000024 0.000022 0.000022 0.000021 
94845.070265 0.000020 0.000018 0.000018 0.000020 0.000020 0.000019 0.000020 0.000020 0.000019 0.000019 0.000021 0.000018 0.000020 0.000017 0.000020 0.000018 0.000019 0.000018 0.000019 0.000019 0.000017 0.000019 0.000021 0.000020 0.000020 0.000020 0.000017 0.000018 0.000018 0.000019 0.000021 0.000020 0.000020 0.000019 0.000017 0.000020 0.000020 0.000020 0.000018 0.000020 0.000021 0.000020 0.000017 0.000018 0.000018 0.000018 0.000018 0.000018 0.000020 0.000019 
96761.067779 0.000015 0.000015 0.000015 0.000016 0.000014 0.000015 0.000015 0.000017 0.000016 0.000015 0.000014 0.000016 0.000017 0.000017 0.000017 0.000014 0.000015 0.000016 0.000017 0.000015 0.000017 0.000014 0.000016 0.000015 0.000014 0.000016 0.000016 0.000017 0.000014 0.000017 0.000017 0.000017 0.000015 0.000015 0.000016 0.000015 0.000014 0.000015 0.000015 0.000016 0.000016 0.000017 0.000015 0.000015 0.000017 0.000014 0.000016 0.000015 0.000014 0.000016 
98715.771011 0.000014 0.000014 0.000014 0.000013 0.000014 0.000012 0.000013 0.000012 0.000013 0.000012 0.000014 0.000012 0.000012 0.000012 0.000014 0.000013 0.000014 0.000012 0.000013 0.000013 0.000013 0.000014 0.000014 0.000012 0.000012 0.000012 0.000014 0.000013 0.000013 0.000014 0.000012 0.000013 0.000013 0.000013 0.000012 0.000012 0.000014 0.000013 0.000012 0.000013 0.000012 0.000013 0.000013 0.000014 0.000014 0.000013 0.000012 0.000012 0.000014 0.000012 
100709.961867 0.000011 0.000011 0.000010 0.000011 0.000011 0.000011 0.000012 0.000011 0.000011 0.000011 0.000011 0.000011 0.000010 0.000011 0.000011 0.000011 0.000010 0.000010 0.000011 0.000010 0.000010 0.000011 0.000011 0.000010 0.000011 0.000011 0.000011 0.000011 0.000010 0.000011 0.000011 0.000011 0.000010 0.000011 0.000010 0.000011 0.000011 0.000010 0.000011 0.000012 0.000010 0.000011 0.000010 0.000011 0.000011 0.000011 0.000010 0.000011 0.000010 0.000011 
102744.438051 0.000008 0.000009 0.000008 0.000009 0.000008 0.000009 0.000008 0.000009 0.000008 0.000009 0.000009 0.000009 0.000009 0.000008 0.000008 0.000009 0.000009 0.000008 0.000008 0.000008 0.000008 0.000009 0.000009 0.000009 0.000009 0.000008 0.000009 0.000009 0.000009 0.000009 0.000009 0.000008 0.000008 0.000009 0.000009 0.000009 0.000009 0.000009 0.000009 0.000008 0.000009 0.000009 0.000009 0.000009 0.000008 0.000009 0.000009 0.000008 0.000009 0.000009 
104820.013380 0.000008 0.000006 0.000007 0.000007 0.000007 0.000007 0.000007 0.000007 0.000007 0.000008 0.000007 0.000007 0.000007 0.000007 0.000007 0.000007 0.000007 0.000006 0.000008 0.000006 0.000006 0.000007 0.000006 0.000007 0.000007 0.000008 0.000007 0.000007 0.000008 0.000007 0.000007 0.000008 0.000007 0.000007 0.000007 0.000007 0.000006 0.000007 0.000006 0.000007 0.000007 0.000006 0.000007 0.000007 0.000007 0.000007 0.000006 0.000006 0.000007 0.000007 
106937.518112 0.000006 0.000005 0.000006 0.000006 0.000006 0.000006 0.000006 0.000006 0.000006 0.000006 0.000006 0.000006 0.000005 0.000005 0.000006 0.000006 0.000006 0.000006 0.000006 0.000005 0.000005 0.000006 0.000006 0.000006 0.000006 0.000005 0.000005 0.000006 0.000005 0.000006 0.000006 0.000006 0.000006 0.000006 0.000006 0.000006 0.000006 0.000005 0.000005 0.000005 0.000005 0.000006 0.000006 0.000006 0.000006 0.000006 0.000005 0.000006 0.000005 0.000006 
109097.799277 0.000005 0.000005 0.000005 0.000005 0.000005 0.000005 0.000005 0.000005 0.000005 0.000005 0.000005 0.000004 0.000004 0.000005 0.000005 0.000004 0.000005 0.000004 0.000004 0.000004 0.000004 0.000005 0.000004 0.000004 0.000004 0.000004 0.000005 0.000005 0.000004 0.000004 0.000005 0.000005 0.000005 0.000005 0.000004 0.000005 0.000005 0.000004 0.000005 0.000005 0.000005 0.000005 0.000004 0.000004 0.000005 0.000004 0.000004 0.000004 0.000004 0.000004 
111301.721016 0.000004 0.000004 0.000004 0.000003 0.000004 0.000004 0.000004 0.000004 0.000004 0.000004 0.000004 0.000004 0.000004 0.000004 0.000004 0.000004 0.000004 0.000004 0.000004 0.000004 0.000004 0.000004 0.000004 0.000003 0.000003 0.000004 0.000003 0.000003 0.000004 0.000004 0.000003 0.000004 0.000004 0.000004 0.000003 0.000003 0.000003 0.000003 0.000004 0.000004 0.000004 0.000004 0.000004 0.000004 0.000004 0.000003 0.000004 0.000004 0.000004 0.000003 
113550.164928 0.000003 0.000003 0.000003 0.000003 0.000003 0.000003 0.000003 0.000003 0.000003 0.000003 0.000003 0.000003 0.000003 0.000003 0.000003 0.000003 0.000003 0.000003 0.000003 0.000003 0.000003 0.000003 0.000003 0.000003 0.000003 0.000003 0.000003 0.000003 0.000003 0.000003 0.000003 0.000003 0.000003 0.000003 0.000003 0.000003 0.000003 0.000003 0.000003 0.000003 0.000003 0.000003 0.000003 0.000003 0.000003 0.000003 0.000003 0.000003 0.000003 0.000003 
115844.030419 0.000002 0.000002 0.000002 0.000002 0.000002 0.000002 0.000003 0.000002 0.000002 0.000002 0.000002 0.000002 0.000002 0.000002 0.000002 0.000002 0.000002 0.000002 0.000002 0.000002 0.000002 0.000002 0.000002 0.000002 0.000002 0.000002 0.000002 0.000002 0.000002 0.000002 0.000002 0.000002 0.000002 0.000002 0.000002 0.000002 0.000002 0.000002 0.000002 0.000002 0.000002 0.000002 0.000002 0.000002 0.000002 0.000002 0.000002 0.000002 0.000002 0.000002 
118184.235068 0.000002 0.000002 0.000002 0.000002 0.000002 0.000002 0.000002 0.000002 0.000002 0.000002 0.000002 0.000002 0.000002 0.000002 0.000002 0.000002 0.000002 0.000002 0.000002 0.000002 0.000002 0.000002 0.000002 0.000002 0.000002 0.000002 0.000002 0.000002 0.000002 0.000002 0.000002 0.000002 0.000002 0.000002 0.000002 0.000002 0.000002 0.000002 0.000002 0.000002 0.000002 0.000002 0.000002 0.000002 0.000002 0.000002 0.000002 0.000002 0.000002 0.000002 
120571.714986 0.000001 0.000001 0.000002 0.000002 0.000001 0.000002 0.000001 0.000002 0.000001 0.000001 0.000002 0.000001 0.000001 0.000001 0.000001 0.000001 0.000001 0.000002 0.000002 0.000001 0.000001 0.000001 0.000002 0.000002 0.000002 0.000002 0.000001 0.000001 0.000001 0.000001 0.000001 0.000001 0.000001 0.000001 0.000002 0.000001 0.000001 0.000001 0.000002 0.000001 0.000002 0.000001 0.000002 0.000001 0.000001 0.000001 0.000002 0.000002 0.000001 0.000002 
123007.425199 0.000001 0.000001 0.000001 0.000001 0.000001 0.000001 0.000001 0.000001 0.000001 0.000001 0.000001 0.000001 0.000001 0.000001 0.000001 0.000001 0.000001 0.000001 0.000001 0.000001 0.000001 0.000001 0.000001 0.000001 0.000001 0.000001 0.000001 0.000001 0.000001 0.000001 0.000001 0.000001 0.000001 0.000001 0.000001 0.000001 0.000001 0.000001 0.000001 0.000001 0.000001 0.000001 0.000001 0.000001 0.000001 0.000001 0.000001 0.000001 0.000001 0.000001 
125492.340021 0.000001 0.000001 0.000001 0.000001 0.000001 0.000001 0.000001 0.000001 0.000001 0.000001 0.000001 0.000001 0.000001 0.000001 0.000001 0.000001 0.000001 0.000001 0.000001 0.000001 0.000001 0.000001 0.000001 0.000001 0.000001 0.000001 0.000001 0.000001 0.000001 0.000001 0.000001 0.000001 0.000001 0.000001 0.000001 0.000001 0.000001 0.000001 0.000001 0.000001 0.000001 0.000001 0.000001 0.000001 0.000001 0.000001 0.000001 0.000001 0.000001 0.000001 
128027.453452 0.000001 0.000001 0.000001 0.000001 0.000001 0.000001 0.000001 0.000001 0.000001 0.000001 0.000001 0.000001 0.000001 0.000001 0.000001 0.000001 0.000001 0.000001 0.000001 0.000001 0.000001 0.000001 0.000001 0.000001 0.000001 0.000001 0.000001 0.000001 0.000001 0.000001 0.000001 0.000001 0.000001 0.000001 0.000001 0.000001 0.000001 0.000001 0.000001 0.000001 0.000001 0.000001 0.000001 0.000001 0.000001 0.000001 0.000001 0.000001 0.000001 0.000001 
130613.779572 0.000001 0.000001 0.000001 0.000001 0.000001 0.000001 0.000001 0.000001 0.000001 0.000001 0.000001 0.000001 0.000001 0.000001 0.000001 0.000001 0.000001 0.000001 0.000001 0.000001 0.000001 0.000001 0.000001 0.000001 0.000001 0.000001 0.000001 0.000001 0.000001 0.000001 0.000001 0.000001 0.000001 0.000001 0.000001 0.000001 0.000001 0.000001 0.000001 0.000001 0.000001 0.000001 0.000001 0.000001 0.000001 0.000001 0.000001 0.000001 0.000001 0.000001 
133252.352946 0.000001 0.000001 0.000001 0.000001 0.000001 0.000001 0.000001 0.000001 0.000001 0.000001 0.000001 0.000001 0.000001 0.000001 0.000001 0.000001 0.000001 0.000001 0.000001 0.000001 0.000001 0.000001 0.000001 0.000001 0.000001 0.000001 0.000001 0.000001 0.000001 0.000001 0.000001 0.000001 0.000001 0.000001 0.000001 0.000001 0.000001 0.000001 0.000001 0.000001 0.000001 0.000001 0.000001 0.000001 0.000001 0.000001 0.000001 0.000001 0.000001 0.000001 
135944.229037 0.000001 0.000001 0.000001 0.000001 0.000001 0.000001 0.000001 0.000001 0.000001 0.000001 0.000001 0.000001 0.000001 0.000001 0.000001 0.000001 0.000001 0.000001 0.000001 0.000001 0.000001 0.000001 0.000001 0.000001 0.000001 0.000001 0.000001 0.000001 0.000001 0.000001 0.000001 0.000001 0.000001 0.000001 0.000001 0.000001 0.000001 0.000001 0.000001 0.000001 0.000001 0.000001 0.000001 0.000001 0.000001 0.000001 0.000001 0.000001 0.000001 0.000001 
138690.484632 0.000001 0.000001 0.000001 0.000001 0.000001 0.000001 0.000001 0.000001 0.000001 0.000001 0.000001 0.000001 0.000001 0.000001 0.000001 0.000001 0.000001 0.000001 0.000001 0.000001 0.000001 0.000001 0.000001 0.000001 0.000001 0.000001 0.000001 0.000001 0.000001 0.000001 0.000001 0.000001 0.000001 0.000001 0.000001 0.000001 0.000001 0.000001 0.000001 0.000001 0.000001 0.000001 0.000001 0.000001 0.000001 0.000001 0.000001 0.000001 0.000001 0.000001 
141492.218271 0.000001 0.000001 0.000001 0.000001 0.000001 0.000001 0.000001 0.000001 0.000001 0.000001 0.000001 0.000001 0.000001 0.000001 0.000001 0.000001 0.000001 0.000001 0.000001 0.000001 0.000001 0.000001 0.000001 0.000001 0.000001 0.000001 0.000001 0.000001 0.000001 0.000001 0.000001 0.000001 0.000001 0.000001 0.000001 0.000001 0.000001 0.000001 0.000001 0.000001 0.000001 0.000001 0.000001 0.000001 0.000001 0.000001 0.000001 0.000001 0.000001 0.000001 
144350.550683 0.000001 0.000001 0.000001 0.000001 0.000001 0.000001 0.000001 0.000001 0.000001 0.000001 0.000001 0.000001 0.000001 0.000001 0.000001 0.000001 0.000001 0.000001 0.000001 0.000001 0.000001 0.000001 0.000001 0.000001 0.000001 0.000001 0.000001 0.000001 0.000001 0.000001 0.000001 0.000001 0.000001 0.000001 0.000001 0.000001 0.000001 0.000001 0.000001 0.000001 0.000001 0.000001 0.000001 0.000001 0.000001 0.000001 0.000001 0.000001 0.000001 0.000001 
147266.625241 0.000001 0.000001 0.000001 0.000001 0.000001 0.000001 0.000001 0.000001 0.000001 0.000001 0.000001 0.000001 0.000001 0.000001 0.000001 0.000001 0.000001 0.000001 0.000001 0.000001 0.000001 0.000001 0.000001 0.000001 0.000001 0.000001 0.000001 0.000001 0.000001 0.000001 0.000001 0.000001 0.000001 0.000001 0.000001 0.000001 0.000001 0.000001 0.000001 0.000001 0.000001 0.000001 0.000001 0.000001 0.000001 0.000001 0.000001 0.000001 0.000001 0.000001 
150241.608412 0.000001 0.000001 0.000001 0.000001 0.000001 0.000001 0.000001 0.000001 0.000001 0.000001 0.000001 0.000001 0.000001 0.000001 0.000001 0.000001 0.000001 0.000001 0.000001 0.000001 0.000001 0.000001 0.000001 0.000001 0.000001 0.000001 0.000001 0.000001 0.000001 0.000001 0.000001 0.000001 0.000001 0.000001 0.000001 0.000001 0.000001 0.000001 0.000001 0.000001 0.000001 0.000001 0.000001 0.000001 0.000001 0.000001 0.000001 0.000001 0.000001 0.000001 
153276.690229 0.000001 0.000001 0.000001 0.000001 0.000001 0.000001 0.000001 0.000001 0.000001 0.000001 0.000001 0.000001 0.000001 0.000001 0.000001 0.000001 0.000001 0.000001 0.000001 0.000001 0.000001 0.000001 0.000001 0.000001 0.000001 0.000001 0.000001 0.000001 0.000001 0.000001 0.000001 0.000001 0.000001 0.000001 0.000001 0.000001 0.000001 0.000001 0.000001 0.000001 0.000001 0.000001 0.000001 0.000001 0.000001 0.000001 0.000001 0.000001 0.000001 0.000001 
156373.084767 0.000001 0.000001 0.000001 0.000001 0.000001 0.000001 0.000001 0.000001 0.000001 0.000001 0.000001 0.000001 0.000001 0.000001 0.000001 0.000001 0.000001 0.000001 0.000001 0.000001 0.000001 0.000001 0.000001 0.000001 0.000001 0.000001 0.000001 0.000001 0.000001 0.000001 0.000001 0.000001 0.000001 0.000001 0.000001 0.000001 0.000001 0.000001 0.000001 0.000001 0.000001 0.000001 0.000001 0.000001 0.000001 0.000001 0.000001 0.000001 0.000001 0.000001 
159532.030623 0.000001 0.000001 0.000001 0.000001 0.000001 0.000001 0.000001 0.000001 0.000001 0.000001 0.000001 0.000001 0.000001 0.000001 0.000001 0.000001 0.000001 0.000001 0.000001 0.000001 0.000001 0.000001 0.000001 0.000001 0.000001 0.000001 0.000001 0.000001 0.000001 0.000001 0.000001 0.000001 0.000001 0.000001 0.000001 0.000001 0.000001 0.000001 0.000001 0.000001 0.000001 0.000001 0.000001 0.000001 0.000001 0.000001 0.000001 0.000001 0.000001 0.000001 
162754.791419 0.000001 0.000001 0.000001 0.000001 0.000001 0.000001 0.000001 0.000001 0.000001 0.000001 0.000001 0.000001 0.000001 0.000001 0.000001 0.000001 0.000001 0.000001 0.000001 0.000001 0.000001 0.000001 0.000001 0.000001 0.000001 0.000001 0.000001 0.000001 0.000001 0.000001 0.000001 0.000001 0.000001 0.000001 0.000001 0.000001 0.000001 0.000001 0.000001 0.000001 0.000001 0.000001 0.000001 0.000001 0.000001 0.000001 0.000001 0.000001 0.000001 0.000001 
166042.656301 0.000001 0.000001 0.000001 0.000001 0.000001 0.000001 0.000001 0.000001 0.000001 0.000001 0.000001 0.000001 0.000001 0.000001 0.000001 0.000001 0.000001 0.000001 0.000001 0.000001 0.000001 0.000001 0.000001 0.000001 0.000001 0.000001 0.000001 0.000001 0.000001 0.000001 0.000001 0.000001 0.000001 0.000001 0.000001 0.000001 0.000001 0.000001 0.000001 0.000001 0.000001 0.000001 0.000001 0.000001 0.000001 0.000001 0.000001 0.000001 0.000001 0.000001 
169396.940460 0.000001 0.000001 0.000001 0.000001 0.000001 0.000001 0.000001 0.000001 0.000001 0.000001 0.000001 0.000001 0.000001 0.000001 0.000001 0.000001 0.000001 0.000001 0.000001 0.000001 0.000001 0.000001 0.000001 0.000001 0.000001 0.000001 0.000001 0.000001 0.000001 0.000001 0.000001 0.000001 0.000001 0.000001 0.000001 0.000001 0.000001 0.000001 0.000001 0.000001 0.000001 0.000001 0.000001 0.000001 0.000001 0.000001 0.000001 0.000001 0.000001 0.000001 
172818.985654 0.000001 0.000001 0.000001 0.000001 0.000001 0.000001 0.000001 0.000001 0.000001 0.000001 0.000001 0.000001 0.000001 0.000001 0.000001 0.000001 0.000001 0.000001 0.000001 0.000001 0.000001 0.000001 0.000001 0.000001 0.000001 0.000001 0.000001 0.000001 0.000001 0.000001 0.000001 0.000001 0.000001 0.000001 0.000001 0.000001 0.000001 0.000001 0.000001 0.000001 0.000001 0.000001 0.000001 0.000001 0.000001 0.000001 0.000001 0.000001 0.000001 0.000001 
176310.160746 0.000001 0.000001 0.000001 0.000001 0.000001 0.000001 0.000001 0.000001 0.000001 0.000001 0.000001 0.000001 0.000001 0.000001 0.000001 0.000001 0.000001 0.000001 0.000001 0.000001 0.000001 0.000001 0.000001 0.000001 0.000001 0.000001 0.000001 0.000001 0.000001 0.000001 0.000001 0.000001 0.000001 0.000001 0.000001 0.000001 0.000001 0.000001 0.000001 0.000001 0.000001 0.000001 0.000001 0.000001 0.000001 0.000001 0.000001 0.000001 0.000001 0.000001 
179871.862254 0.000001 0.000001 0.000001 0.000001 0.000001 0.000001 0.000001 0.000001 0.000001 0.000001 0.000001 0.000001 0.000001 0.000001 0.000001 0.000001 0.000001 0.000001 0.000001 0.000001 0.000001 0.000001 0.000001 0.000001 0.000001 0.000001 0.000001 0.000001 0.000001 0.000001 0.000001 0.000001 0.000001 0.000001 0.000001 0.000001 0.000001 0.000001 0.000001 0.000001 0.000001 0.000001 0.000001 0.000001 0.000001 0.000001 0.000001 0.000001 0.000001 0.000001 
183505.514904 0.000001 0.000001 0.000001 0.000001 0.000001 0.000001 0.000001 0.000001 0.000001 0.000001 0.000001 0.000001 0.000001 0.000001 0.000001 0.000001 0.000001 0.000001 0.000001 0.000001 0.000001 0.000001 0.000001 0.000001 0.000001 0.000001 0.000001 0.000001 0.000001 0.000001 0.000001 0.000001 0.000001 0.000001 0.000001 0.000001 0.000001 0.000001 0.000001 0.000001 0.000001 0.000001 0.000001 0.000001 0.000001 0.000001 0.000001 0.000001 0.000001 0.000001 
187212.572208 0.000001 0.000001 0.000001 0.000001 0.000001 0.000001 0.000001 0.000001 0.000001 0.000001 0.000001 0.000001 0.000001 0.000001 0.000001 0.000001 0.000001 0.000001 0.000001 0.000001 0.000001 0.000001 0.000001 0.000001 0.000001 0.000001 0.000001 0.000001 0.000001 0.000001 0.000001 0.000001 0.000001 0.000001 0.000001 0.000001 0.000001 0.000001 0.000001 0.000001 0.000001 0.000001 0.000001 0.000001 0.000001 0.000001 0.000001 0.000001 0.000001 0.000001 
190994.517036 0.000001 0.000001 0.000001 0.000001 0.000001 0.000001 0.000001 0.000001 0.000001 0.000001 0.000001 0.000001 0.000001 0.000001 0.000001 0.000001 0.000001 0.000001 0.000001 0.000001 0.000001 0.000001 0.000001 0.000001 0.000001 0.000001 0.000001 0.000001 0.000001 0.000001 0.000001 0.000001 0.000001 0.000001 0.000001 0.000001 0.000001 0.000001 0.000001 0.000001 0.000001 0.000001 0.000001 0.000001 0.000001 0.000001 0.000001 0.000001 0.000001 0.000001 
194852.862218 0.000001 0.000001 0.000001 0.000001 0.000001 0.000001 0.000001 0.000001 0.000001 0.000001 0.000001 0.000001 0.000001 0.000001 0.000001 0.000001 0.000001 0.000001 0.000001 0.000001 0.000001 0.000001 0.000001 0.000001 0.000001 0.000001 0.000001 0.000001 0.000001 0.000001 0.000001 0.000001 0.000001 0.000001 0.000001 0.000001 0.000001 0.000001 0.000001 0.000001 0.000001 0.000001 0.000001 0.000001 0.000001 0.000001 0.000001 0.000001 0.000001 0.000001 
198789.151143 0.000001 0.000001 0.000001 0.000001 0.000001 0.000001 0.000001 0.000001 0.000001 0.000001 0.000001 0.000001 0.000001 0.000001 0.000001 0.000001 0.000001 0.000001 0.000001 0.000001 0.000001 0.000001 0.000001 0.000001 0.000001 0.000001 0.000001 0.000001 0.000001 0.000001 0.000001 0.000001 0.000001 0.000001 0.000001 0.000001 0.000001 0.000001 0.000001 0.000001 0.000001 0.000001 0.000001 0.000001 0.000001 0.000001 0.000001 0.000001 0.000001 0.000001 
202804.958379 0.000001 0.000001 0.000001 0.000001 0.000001 0.000001 0.000001 0.000001 0.000001 0.000001 0.000001 0.000001 0.000001 0.000001 0.000001 0.000001 0.000001 0.000001 0.000001 0.000001 0.000001 0.000001 0.000001 0.000001 0.000001 0.000001 0.000001 0.000001 0.000001 0.000001 0.000001 0.000001 0.000001 0.000001 0.000001 0.000001 0.000001 0.000001 0.000001 0.000001 0.000001 0.000001 0.000001 0.000001 0.000001 0.000001 0.000001 0.000001 0.000001 0.000001 
206901.890302 0.000001 0.000001 0.000001 0.000001 0.000001 0.000001 0.000001 0.000001 0.000001 0.000001 0.000001 0.000001 0.000001 0.000001 0.000001 0.000001 0.000001 0.000001 0.000001 0.000001 0.000001 0.000001 0.000001 0.000001 0.000001 0.000001 0.000001 0.000001 0.000001 0.000001 0.000001 0.000001 0.000001 0.000001 0.000001 0.000001 0.000001 0.000001 0.000001 0.000001 0.000001 0.000001 0.000001 0.000001 0.000001 0.000001 0.000001 0.000001 0.000001 0.000001 
211081.585740 0.000001 0.000001 0.000001 0.000001 0.000001 0.000001 0.000001 0.000001 0.000001 0.000001 0.000001 0.000001 0.000001 0.000001 0.000001 0.000001 0.000001 0.000001 0.000001 0.000001 0.000001 0.000001 0.000001 0.000001 0.000001 0.000001 0.000001 0.000001 0.000001 0.000001 0.000001 0.000001 0.000001 0.000001 0.000001 0.000001 0.000001 0.000001 0.000001 0.000001 0.000001 0.000001 0.000001 0.000001 0.000001 0.000001 0.000001 0.000001 0.000001 0.000001 
215345.716627 0.000001 0.000001 0.000001 0.000001 0.000001 0.000001 0.000001 0.000001 0.000001 0.000001 0.000001 0.000001 0.000001 0.000001 0.000001 0.000001 0.000001 0.000001 0.000001 0.000001 0.000001 0.000001 0.000001 0.000001 0.000001 0.000001 0.000001 0.000001 0.000001 0.000001 0.000001 0.000001 0.000001 0.000001 0.000001 0.000001 0.000001 0.000001 0.000001 0.000001 0.000001 0.000001 0.000001 0.000001 0.000001 0.000001 0.000001 0.000001 0.000001 0.000001 
219695.988672 0.000001 0.000001 0.000001 0.000001 0.000001 0.000001 0.000001 0.000001 0.000001 0.000001 0.000001 0.000001 0.000001 0.000001 0.000001 0.000001 0.000001 0.000001 0.000001 0.000001 0.000001 0.000001 0.000001 0.000001 0.000001 0.000001 0.000001 0.000001 0.000001 0.000001 0.000001 0.000001 0.000001 0.000001 0.000001 0.000001 0.000001 0.000001 0.000001 0.000001 0.000001 0.000001 0.000001 0.000001 0.000001 0.000001 0.000001 0.000001 0.000001 0.000001 
224134.142042 0.000001 0.000001 0.000001 0.000001 0.000001 0.000001 0.000001 0.000001 0.000001 0.000001 0.000001 0.000001 0.000001 0.000001 0.000001 0.000001 0.000001 0.000001 0.000001 0.000001 0.000001 0.000001 0.000001 0.000001 0.000001 0.000001 0.000001 0.000001 0.000001 0.000001 0.000001 0.000001 0.000001 0.000001 0.000001 0.000001 0.000001 0.000001 0.000001 0.000001 0.000001 0.000001 0.000001 0.000001 0.000001 0.000001 0.000001 0.000001 0.000001 0.000001 
228661.952057 0.000001 0.000001 0.000001 0.000001 0.000001 0.000001 0.000001 0.000001 0.000001 0.000001 0.000001 0.000001 0.000001 0.000001 0.000001 0.000001 0.000001 0.000001 0.000001 0.000001 0.000001 0.000001 0.000001 0.000001 0.000001 0.000001 0.000001 0.000001 0.000001 0.000001 0.000001 0.000001 0.000001 0.000001 0.000001 0.000001 0.000001 0.000001 0.000001 0.000001 0.000001 0.000001 0.000001 0.000001 0.000001 0.000001 0.000001 0.000001 0.000001 0.000001 
233281.229901 0.000001 0.000001 0.000001 0.000001 0.000001 0.000001 0.000001 0.000001 0.000001 0.000001 0.000001 0.000001 0.000001 0.000001 0.000001 0.000001 0.000001 0.000001 0.000001 0.000001 0.000001 0.000001 0.000001 0.000001 0.000001 0.000001 0.000001 0.000001 0.000001 0.000001 0.000001 0.000001 0.000001 0.000001 0.000001 0.000001 0.000001 0.000001 0.000001 0.000001 0.000001 0.000001 0.000001 0.000001 0.000001 0.000001 0.000001 0.000001 0.000001 0.000001 
237993.823349 0.000001 0.000001 0.000001 0.000001 0.000001 0.000001 0.000001 0.000001 0.000001 0.000001 0.000001 0.000001 0.000001 0.000001 0.000001 0.000001 0.000001 0.000001 0.000001 0.000001 0.000001 0.000001 0.000001 0.000001 0.000001 0.000001 0.000001 0.000001 0.000001 0.000001 0.000001 0.000001 0.000001 0.000001 0.000001 0.000001 0.000001 0.000001 0.000001 0.000001 0.000001 0.000001 0.000001 0.000001 0.000001 0.000001 0.000001 0.000001 0.000001 0.000001 
242801.617498 0.000001 0.000001 0.000001 0.000001 0.000001 0.000001 0.000001 0.000001 0.000001 0.000001 0.000001 0.000001 0.000001 0.000001 0.000001 0.000001 0.000001 0.000001 0.000001 0.000001 0.000001 0.000001 0.000001 0.000001 0.000001 0.000001 0.000001 0.000001 0.000001 0.000001 0.000001 0.000001 0.000001 0.000001 0.000001 0.000001 0.000001 0.000001 0.000001 0.000001 0.000001 0.000001 0.000001 0.000001 0.000001 0.000001 0.000001 0.000001 0.000001 0.000001 
247706.535532 0.000001 0.000001 0.000001 0.000001 0.000001 0.000001 0.000001 0.000001 0.000001 0.000001 0.000001 0.000001 0.000001 0.000001 0.000001 0.000001 0.000001 0.000001 0.000001 0.000001 0.000001 0.000001 0.000001 0.000001 0.000001 0.000001 0.000001 0.000001 0.000001 0.000001 0.000001 0.000001 0.000001 0.000001 0.000001 0.000001 0.000001 0.000001 0.000001 0.000001 0.000001 0.000001 0.000001 0.000001 0.000001 0.000001 0.000001 0.000001 0.000001 0.000001 
252710.539484 0.000001 0.000001 0.000001 0.000001 0.000001 0.000001 0.000001 0.000001 0.000001 0.000001 0.000001 0.000001 0.000001 0.000001 0.000001 0.000001 0.000001 0.000001 0.000001 0.000001 0.000001 0.000001 0.000001 0.000001 0.000001 0.000001 0.000001 0.000001 0.000001 0.000001 0.000001 0.000001 0.000001 0.000001 0.000001 0.000001 0.000001 0.000001 0.000001 0.000001 0.000001 0.000001 0.000001 0.000001 0.000001 0.000001 0.000001 0.000001 0.000001 0.000001 
257815.631020 0.000001 0.000001 0.000001 0.000001 0.000001 0.000001 0.000001 0.000001 0.000001 0.000001 0.000001 0.000001 0.000001 0.000001 0.000001 0.000001 0.000001 0.000001 0.000001 0.000001 0.000001 0.000001 0.000001 0.000001 0.000001 0.000001 0.000001 0.000001 0.000001 0.000001 0.000001 0.000001 0.000001 0.000001 0.000001 0.000001 0.000001 0.000001 0.000001 0.000001 0.000001 0.000001 0.000001 0.000001 0.000001 0.000001 0.000001 0.000001 0.000001 0.000001 
263023.852246 0.000001 0.000001 0.000001 0.000001 0.000001 0.000001 0.000001 0.000001 0.000001 0.000001 0.000001 0.000001 0.000001 0.000001 0.000001 0.000001 0.000001 0.000001 0.000001 0.000001 0.000001 0.000001 0.000001 0.000001 0.000001 0.000001 0.000001 0.000001 0.000001 0.000001 0.000001 0.000001 0.000001 0.000001 0.000001 0.000001 0.000001 0.000001 0.000001 0.000001 0.000001 0.000001 0.000001 0.000001 0.000001 0.000001 0.000001 0.000001 0.000001 0.000001 
268337.286521 0.000001 0.000001 0.000001 0.000001 0.000001 0.000001 0.000001 0.000001 0.000001 0.000001 0.000001 0.000001 0.000001 0.000001 0.000001 0.000001 0.000001 0.000001 0.000001 0.000001 0.000001 0.000001 0.000001 0.000001 0.000001 0.000001 0.000001 0.000001 0.000001 0.000001 0.000001 0.000001 0.000001 0.000001 0.000001 0.000001 0.000001 0.000001 0.000001 0.000001 0.000001 0.000001 0.000001 0.000001 0.000001 0.000001 0.000001 0.000001 0.000001 0.000001 
273758.059288 0.000001 0.000001 0.000001 0.000001 0.000001 0.000001 0.000001 0.000001 0.000001 0.000001 0.000001 0.000001 0.000001 0.000001 0.000001 0.000001 0.000001 0.000001 0.000001 0.000001 0.000001 0.000001 0.000001 0.000001 0.000001 0.000001 0.000001 0.000001 0.000001 0.000001 0.000001 0.000001 0.000001 0.000001 0.000001 0.000001 0.000001 0.000001 0.000001 0.000001 0.000001 0.000001 0.000001 0.000001 0.000001 0.000001 0.000001 0.000001 0.000001 0.000001 
279288.338928 0.000001 0.000001 0.000001 0.000001 0.000001 0.000001 0.000001 0.000001 0.000001 0.000001 0.000001 0.000001 0.000001 0.000001 0.000001 0.000001 0.000001 0.000001 0.000001 0.000001 0.000001 0.000001 0.000001 0.000001 0.000001 0.000001 0.000001 0.000001 0.000001 0.000001 0.000001 0.000001 0.000001 0.000001 0.000001 0.000001 0.000001 0.000001 0.000001 0.000001 0.000001 0.000001 0.000001 0.000001 0.000001 0.000001 0.000001 0.000001 0.000001 0.000001 
284930.337629 0.000001 0.000001 0.000001 0.000001 0.000001 0.000001 0.000001 0.000001 0.000001 0.000001 0.000001 0.000001 0.000001 0.000001 0.000001 0.000001 0.000001 0.000001 0.000001 0.000001 0.000001 0.000001 0.000001 0.000001 0.000001 0.000001 0.000001 0.000001 0.000001 0.000001 0.000001 0.000001 0.000001 0.000001 0.000001 0.000001 0.000001 0.000001 0.000001 0.000001 0.000001 0.000001 0.000001 0.000001 0.000001 0.000001 0.000001 0.000001 0.000001 0.000001 
290686.312263 0.000001 0.000001 0.000001 0.000001 0.000001 0.000001 0.000001 0.000001 0.000001 0.000001 0.000001 0.000001 0.000001 0.000001 0.000001 0.000001 0.000001 0.000001 0.000001 0.000001 0.000001 0.000001 0.000001 0.000001 0.000001 0.000001 0.000001 0.000001 0.000001 0.000001 0.000001 0.000001 0.000001 0.000001 0.000001 0.000001 0.000001 0.000001 0.000001 0.000001 0.000001 0.000001 0.000001 0.000001 0.000001 0.000001 0.000001 0.000001 0.000001 0.000001 
296558.565298 0.000001 0.000001 0.000001 0.000001 0.000001 0.000001 0.000001 0.000001 0.000001 0.000001 0.000001 0.000001 0.000001 0.000001 0.000001 0.000001 0.000001 0.000001 0.000001 0.000001 0.000001 0.000001 0.000001 0.000001 0.000001 0.000001 0.000001 0.000001 0.000001 0.000001 0.000001 0.000001 0.000001 0.000001 0.000001 0.000001 0.000001 0.000001 0.000001 0.000001 0.000001 0.000001 0.000001 0.000001 0.000001 0.000001 0.000001 0.000001 0.000001 0.000001 
302549.445714 0.000001 0.000001 0.000001 0.000001 0.000001 0.000001 0.000001 0.000001 0.000001 0.000001 0.000001 0.000001 0.000001 0.000001 0.000001 0.000001 0.000001 0.000001 0.000001 0.000001 0.000001 0.000001 0.000001 0.000001 0.000001 0.000001 0.000001 0.000001 0.000001 0.000001 0.000001 0.000001 0.000001 0.000001 0.000001 0.000001 0.000001 0.000001 0.000001 0.000001 0.000001 0.000001 0.000001 0.000001 0.000001 0.000001 0.000001 0.000001 0.000001 0.000001 
308661.349941 0.000001 0.000001 0.000001 0.000001 0.000001 0.000001 0.000001 0.000001 0.000001 0.000001 0.000001 0.000001 0.000001 0.000001 0.000001 0.000001 0.000001 0.000001 0.000001 0.000001 0.000001 0.000001 0.000001 0.000001 0.000001 0.000001 0.000001 0.000001 0.000001 0.000001 0.000001 0.000001 0.000001 0.000001 0.000001 0.000001 0.000001 0.000001 0.000001 0.000001 0.000001 0.000001 0.000001 0.000001 0.000001 0.000001 0.000001 0.000001 0.000001 0.000001 
314896.722825 0.000001 0.000001 0.000001 0.000001 0.000001 0.000001 0.000001 0.000001 0.000001 0.000001 0.000001 0.000001 0.000001 0.000001 0.000001 0.000001 0.000001 0.000001 0.000001 0.000001 0.000001 0.000001 0.000001 0.000001 0.000001 0.000001 0.000001 0.000001 0.000001 0.000001 0.000001 0.000001 0.000001 0.000001 0.000001 0.000001 0.000001 0.000001 0.000001 0.000001 0.000001 0.000001 0.000001 0.000001 0.000001 0.000001 0.000001 0.000001 0.000001 0.000001 
321258.058596 0.000001 0.000001 0.000001 0.000001 0.000001 0.000001 0.000001 0.000001 0.000001 0.000001 0.000001 0.000001 0.000001 0.000001 0.000001 0.000001 0.000001 0.000001 0.000001 0.000001 0.000001 0.000001 0.000001 0.000001 0.000001 0.000001 0.000001 0.000001 0.000001 0.000001 0.000001 0.000001 0.000001 0.000001 0.000001 0.000001 0.000001 0.000001 0.000001 0.000001 0.000001 0.000001 0.000001 0.000001 0.000001 0.000001 0.000001 0.000001 0.000001 0.000001 
327747.901874 0.000001 0.000001 0.000001 0.000001 0.000001 0.000001 0.000001 0.000001 0.000001 0.000001 0.000001 0.000001 0.000001 0.000001 0.000001 0.000001 0.000001 0.000001 0.000001 0.000001 0.000001 0.000001 0.000001 0.000001 0.000001 0.000001 0.000001 0.000001 0.000001 0.000001 0.000001 0.000001 0.000001 0.000001 0.000001 0.000001 0.000001 0.000001 0.000001 0.000001 0.000001 0.000001 0.000001 0.000001 0.000001 0.000001 0.000001 0.000001 0.000001 0.000001 
334368.848683 0.000001 0.000001 0.000001 0.000001 0.000001 0.000001 0.000001 0.000001 0.000001 0.000001 0.000001 0.000001 0.000001 0.000001 0.000001 0.000001 0.000001 0.000001 0.000001 0.000001 0.000001 0.000001 0.000001 0.000001 0.000001 0.000001 0.000001 0.000001 0.000001 0.000001 0.000001 0.000001 0.000001 0.000001 0.000001 0.000001 0.000001 0.000001 0.000001 0.000001 0.000001 0.000001 0.000001 0.000001 0.000001 0.000001 0.000001 0.000001 0.000001 0.000001 
341123.547489 0.000001 0.000001 0.000001 0.000001 0.000001 0.000001 0.000001 0.000001 0.000001 0.000001 0.000001 0.000001 0.000001 0.000001 0.000001 0.000001 0.000001 0.000001 0.000001 0.000001 0.000001 0.000001 0.000001 0.000001 0.000001 0.000001 0.000001 0.000001 0.000001 0.000001 0.000001 0.000001 0.000001 0.000001 0.000001 0.000001 0.000001 0.000001 0.000001 0.000001 0.000001 0.000001 0.000001 0.000001 0.000001 0.000001 0.000001 0.000001 0.000001 0.000001 
348014.700263 0.000001 0.000001 0.000001 0.000001 0.000001 0.000001 0.000001 0.000001 0.000001 0.000001 0.000001 0.000001 0.000001 0.000001 0.000001 0.000001 0.000001 0.000001 0.000001 0.000001 0.000001 0.000001 0.000001 0.000001 0.000001 0.000001 0.000001 0.000001 0.000001 0.000001 0.000001 0.000001 0.000001 0.000001 0.000001 0.000001 0.000001 0.000001 0.000001 0.000001 0.000001 0.000001 0.000001 0.000001 0.000001 0.000001 0.000001 0.000001 0.000001 0.000001 
355045.063558 0.000001 0.000001 0.000001 0.000001 0.000001 0.000001 0.000001 0.000001 0.000001 0.000001 0.000001 0.000001 0.000001 0.000001 0.000001 0.000001 0.000001 0.000001 0.000001 0.000001 0.000001 0.000001 0.000001 0.000001 0.000001 0.000001 0.000001 0.000001 0.000001 0.000001 0.000001 0.000001 0.000001 0.000001 0.000001 0.000001 0.000001 0.000001 0.000001 0.000001 0.000001 0.000001 0.000001 0.000001 0.000001 0.000001 0.000001 0.000001 0.000001 0.000001 
362217.449611 0.000001 0.000001 0.000001 0.000001 0.000001 0.000001 0.000001 0.000001 0.000001 0.000001 0.000001 0.000001 0.000001 0.000001 0.000001 0.000001 0.000001 0.000001 0.000001 0.000001 0.000001 0.000001 0.000001 0.000001 0.000001 0.000001 0.000001 0.000001 0.000001 0.000001 0.000001 0.000001 0.000001 0.000001 0.000001 0.000001 0.000001 0.000001 0.000001 0.000001 0.000001 0.000001 0.000001 0.000001 0.000001 0.000001 0.000001 0.000001 0.000001 0.000001 
369534.727474 0.000001 0.000001 0.000001 0.000001 0.000001 0.000001 0.000001 0.000001 0.000001 0.000001 0.000001 0.000001 0.000001 0.000001 0.000001 0.000001 0.000001 0.000001 0.000001 0.000001 0.000001 0.000001 0.000001 0.000001 0.000001 0.000001 0.000001 0.000001 0.000001 0.000001 0.000001 0.000001 0.000001 0.000001 0.000001 0.000001 0.000001 0.000001 0.000001 0.000001 0.000001 0.000001 0.000001 0.000001 0.000001 0.000001 0.000001 0.000001 0.000001 0.000001 
376999.824156 0.000001 0.000001 0.000001 0.000001 0.000001 0.000001 0.000001 0.000001 0.000001 0.000001 0.000001 0.000001 0.000001 0.000001 0.000001 0.000001 0.000001 0.000001 0.000001 0.000001 0.000001 0.000001 0.000001 0.000001 0.000001 0.000001 0.000001 0.000001 0.000001 0.000001 0.000001 0.000001 0.000001 0.000001 0.000001 0.000001 0.000001 0.000001 0.000001 0.000001 0.000001 0.000001 0.000001 0.000001 0.000001 0.000001 0.000001 0.000001 0.000001 0.000001 
384615.725794 0.000001 0.000001 0.000001 0.000001 0.000001 0.000001 0.000001 0.000001 0.000001 0.000001 0.000001 0.000001 0.000001 0.000001 0.000001 0.000001 0.000001 0.000001 0.000001 0.000001 0.000001 0.000001 0.000001 0.000001 0.000001 0.000001 0.000001 0.000001 0.000001 0.000001 0.000001 0.000001 0.000001 0.000001 0.000001 0.000001 0.000001 0.000001 0.000001 0.000001 0.000001 0.000001 0.000001 0.000001 0.000001 0.000001 0.000001 0.000001 0.000001 0.000001 
392385.478850 0.000001 0.000001 0.000001 0.000001 0.000001 0.000001 0.000001 0.000001 0.000001 0.000001 0.000001 0.000001 0.000001 0.000001 0.000001 0.000001 0.000001 0.000001 0.000001 0.000001 0.000001 0.000001 0.000001 0.000001 0.000001 0.000001 0.000001 0.000001 0.000001 0.000001 0.000001 0.000001 0.000001 0.000001 0.000001 0.000001 0.000001 0.000001 0.000001 0.000001 0.000001 0.000001 0.000001 0.000001 0.000001 0.000001 0.000001 0.000001 0.000001 0.000001 
400312.191330 0.000001 0.000001 0.000001 0.000001 0.000001 0.000001 0.000001 0.000001 0.000001 0.000001 0.000001 0.000001 0.000001 0.000001 0.000001 0.000001 0.000001 0.000001 0.000001 0.000001 0.000001 0.000001 0.000001 0.000001 0.000001 0.000001 0.000001 0.000001 0.000001 0.000001 0.000001 0.000001 0.000001 0.000001 0.000001 0.000001 0.000001 0.000001 0.000001 0.000001 0.000001 0.000001 0.000001 0.000001 0.000001 0.000001 0.000001 0.000001 0.000001 0.000001 
408399.034024 0.000001 0.000001 0.000001 0.000001 0.000001 0.000001 0.000001 0.000001 0.000001 0.000001 0.000001 0.000001 0.000001 0.000001 0.000001 0.000001 0.000001 0.000001 0.000001 0.000001 0.000001 0.000001 0.000001 0.000001 0.000001 0.000001 0.000001 0.000001 0.000001 0.000001 0.000001 0.000001 0.000001 0.000001 0.000001 0.000001 0.000001 0.000001 0.000001 0.000001 0.000001 0.000001 0.000001 0.000001 0.000001 0.000001 0.000001 0.000001 0.000001 0.000001 
416649.241777 0.000001 0.000001 0.000001 0.000001 0.000001 0.000001 0.000001 0.000001 0.000001 0.000001 0.000001 0.000001 0.000001 0.000001 0.000001 0.000001 0.000001 0.000001 0.000001 0.000001 0.000001 0.000001 0.000001 0.000001 0.000001 0.000001 0.000001 0.000001 0.000001 0.000001 0.000001 0.000001 0.000001 0.000001 0.000001 0.000001 0.000001 0.000001 0.000001 0.000001 0.000001 0.000001 0.000001 0.000001 0.000001 0.000001 0.000001 0.000001 0.000001 0.000001 
425066.114782 0.000001 0.000001 0.000001 0.000001 0.000001 0.000001 0.000001 0.000001 0.000001 0.000001 0.000001 0.000001 0.000001 0.000001 0.000001 0.000001 0.000001 0.000001 0.000001 0.000001 0.000001 0.000001 0.000001 0.000001 0.000001 0.000001 0.000001 0.000001 0.000001 0.000001 0.000001 0.000001 0.000001 0.000001 0.000001 0.000001 0.000001 0.000001 0.000001 0.000001 0.000001 0.000001 0.000001 0.000001 0.000001 0.000001 0.000001 0.000001 0.000001 0.000001 
433653.019900 0.000001 0.000001 0.000001 0.000001 0.000001 0.000001 0.000001 0.000001 0.000001 0.000001 0.000001 0.000001 0.000001 0.000001 0.000001 0.000001 0.000001 0.000001 0.000001 0.000001 0.000001 0.000001 0.000001 0.000001 0.000001 0.000001 0.000001 0.000001 0.000001 0.000001 0.000001 0.000001 0.000001 0.000001 0.000001 0.000001 0.000001 0.000001 0.000001 0.000001 0.000001 0.000001 0.000001 0.000001 0.000001 0.000001 0.000001 0.000001 0.000001 0.000001 
442413.392009 0.000001 0.000001 0.000001 0.000001 0.000001 0.000001 0.000001 0.000001 0.000001 0.000001 0.000001 0.000001 0.000001 0.000001 0.000001 0.000001 0.000001 0.000001 0.000001 0.000001 0.000001 0.000001 0.000001 0.000001 0.000001 0.000001 0.000001 0.000001 0.000001 0.000001 0.000001 0.000001 0.000001 0.000001 0.000001 0.000001 0.000001 0.000001 0.000001 0.000001 0.000001 0.000001 0.000001 0.000001 0.000001 0.000001 0.000001 0.000001 0.000001 0.000001 
451350.735373 0.000001 0.000001 0.000001 0.000001 0.000001 0.000001 0.000001 0.000001 0.000001 0.000001 0.000001 0.000001 0.000001 0.000001 0.000001 0.000001 0.000001 0.000001 0.000001 0.000001 0.000001 0.000001 0.000001 0.000001 0.000001 0.000001 0.000001 0.000001 0.000001 0.000001 0.000001 0.000001 0.000001 0.000001 0.000001 0.000001 0.000001 0.000001 0.000001 0.000001 0.000001 0.000001 0.000001 0.000001 0.000001 0.000001 0.000001 0.000001 0.000001 0.000001 
460468.625050 0.000001 0.000001 0.000001 0.000001 0.000001 0.000001 0.000001 0.000001 0.000001 0.000001 0.000001 0.000001 0.000001 0.000001 0.000001 0.000001 0.000001 0.000001 0.000001 0.000001 0.000001 0.000001 0.000001 0.000001 0.000001 0.000001 0.000001 0.000001 0.000001 0.000001 0.000001 0.000001 0.000001 0.000001 0.000001 0.000001 0.000001 0.000001 0.000001 0.000001 0.000001 0.000001 0.000001 0.000001 0.000001 0.000001 0.000001 0.000001 0.000001 0.000001 
469770.708316 0.000001 0.000001 0.000001 0.000001 0.000001 0.000001 0.000001 0.000001 0.000001 0.000001 0.000001 0.000001 0.000001 0.000001 0.000001 0.000001 0.000001 0.000001 0.000001 0.000001 0.000001 0.000001 0.000001 0.000001 0.000001 0.000001 0.000001 0.000001 0.000001 0.000001 0.000001 0.000001 0.000001 0.000001 0.000001 0.000001 0.000001 0.000001 0.000001 0.000001 0.000001 0.000001 0.000001 0.000001 0.000001 0.000001 0.000001 0.000001 0.000001 0.000001 
479260.706129 0.000001 0.000001 0.000001 0.000001 0.000001 0.000001 0.000001 0.000001 0.000001 0.000001 0.000001 0.000001 0.000001 0.000001 0.000001 0.000001 0.000001 0.000001 0.000001 0.000001 0.000001 0.000001 0.000001 0.000001 0.000001 0.000001 0.000001 0.000001 0.000001 0.000001 0.000001 0.000001 0.000001 0.000001 0.000001 0.000001 0.000001 0.000001 0.000001 0.000001 0.000001 0.000001 0.000001 0.000001 0.000001 0.000001 0.000001 0.000001 0.000001 0.000001 
488942.414615 0.000001 0.000001 0.000001 0.000001 0.000001 0.000001 0.000001 0.000001 0.000001 0.000001 0.000001 0.000001 0.000001 0.000001 0.000001 0.000001 0.000001 0.000001 0.000001 0.000001 0.000001 0.000001 0.000001 0.000001 0.000001 0.000001 0.000001 0.000001 0.000001 0.000001 0.000001 0.000001 0.000001 0.000001 0.000001 0.000001 0.000001 0.000001 0.000001 0.000001 0.000001 0.000001 0.000001 0.000001 0.000001 0.000001 0.000001 0.000001 0.000001 0.000001 
498819.706587 0.000001 0.000001 0.000001 0.000001 0.000001 0.000001 0.000001 0.000001 0.000001 0.000001 0.000001 0.000001 0.000001 0.000001 0.000001 0.000001 0.000001 0.000001 0.000001 0.000001 0.000001 0.000001 0.000001 0.000001 0.000001 0.000001 0.000001 0.000001 0.000001 0.000001 0.000001 0.000001 0.000001 0.000001 0.000001 0.000001 0.000001 0.000001 0.000001 0.000001 0.000001 0.000001 0.000001 0.000001 0.000001 0.000001 0.000001 0.000001 0.000001 0.000001 
508896.533091 0.000001 0.000001 0.000001 0.000001 0.000001 0.000001 0.000001 0.000001 0.000001 0.000001 0.000001 0.000001 0.000001 0.000001 0.000001 0.000001 0.000001 0.000001 0.000001 0.000001 0.000001 0.000001 0.000001 0.000001 0.000001 0.000001 0.000001 0.000001 0.000001 0.000001 0.000001 0.000001 0.000001 0.000001 0.000001 0.000001 0.000001 0.000001 0.000001 0.000001 0.000001 0.000001 0.000001 0.000001 0.000001 0.000001 0.000001 0.000001 0.000001 0.000001 
519176.924995 0.000001 0.000001 0.000001 0.000001 0.000001 0.000001 0.000001 0.000001 0.000001 0.000001 0.000001 0.000001 0.000001 0.000001 0.000001 0.000001 0.000001 0.000001 0.000001 0.000001 0.000001 0.000001 0.000001 0.000001 0.000001 0.000001 0.000001 0.000001 0.000001 0.000001 0.000001 0.000001 0.000001 0.000001 0.000001 0.000001 0.000001 0.000001 0.000001 0.000001 0.000001 0.000001 0.000001 0.000001 0.000001 0.000001 0.000001 0.000001 0.000001 0.000001 
529664.994591 0.000001 0.000001 0.000001 0.000001 0.000001 0.000001 0.000001 0.000001 0.000001 0.000001 0.000001 0.000001 0.000001 0.000001 0.000001 0.000001 0.000001 0.000001 0.000001 0.000001 0.000001 0.000001 0.000001 0.000001 0.000001 0.000001 0.000001 0.000001 0.000001 0.000001 0.000001 0.000001 0.000001 0.000001 0.000001 0.000001 0.000001 0.000001 0.000001 0.000001 0.000001 0.000001 0.000001 0.000001 0.000001 0.000001 0.000001 0.000001 0.000001 0.000001 
540364.937247 0.000001 0.000001 0.000001 0.000001 0.000001 0.000001 0.000001 0.000001 0.000001 0.000001 0.000001 0.000001 0.000001 0.000001 0.000001 0.000001 0.000001 0.000001 0.000001 0.000001 0.000001 0.000001 0.000001 0.000001 0.000001 0.000001 0.000001 0.000001 0.000001 0.000001 0.000001 0.000001 0.000001 0.000001 0.000001 0.000001 0.000001 0.000001 0.000001 0.000001 0.000001 0.000001 0.000001 0.000001 0.000001 0.000001 0.000001 0.000001 0.000001 0.000001 
551281.033083 0.000001 0.000001 0.000001 0.000001 0.000001 0.000001 0.000001 0.000001 0.000001 0.000001 0.000001 0.000001 0.000001 0.000001 0.000001 0.000001 0.000001 0.000001 0.000001 0.000001 0.000001 0.000001 0.000001 0.000001 0.000001 0.000001 0.000001 0.000001 0.000001 0.000001 0.000001 0.000001 0.000001 0.000001 0.000001 0.000001 0.000001 0.000001 0.000001 0.000001 0.000001 0.000001 0.000001 0.000001 0.000001 0.000001 0.000001 0.000001 0.000001 0.000001 
562417.648682 0.000001 0.000001 0.000001 0.000001 0.000001 0.000001 0.000001 0.000001 0.000001 0.000001 0.000001 0.000001 0.000001 0.000001 0.000001 0.000001 0.000001 0.000001 0.000001 0.000001 0.000001 0.000001 0.000001 0.000001 0.000001 0.000001 0.000001 0.000001 0.000001 0.000001 0.000001 0.000001 0.000001 0.000001 0.000001 0.000001 0.000001 0.000001 0.000001 0.000001 0.000001 0.000001 0.000001 0.000001 0.000001 0.000001 0.000001 0.000001 0.000001 0.000001 
573779.238840 0.000001 0.000001 0.000001 0.000001 0.000001 0.000001 0.000001 0.000001 0.000001 0.000001 0.000001 0.000001 0.000001 0.000001 0.000001 0.000001 0.000001 0.000001 0.000001 0.000001 0.000001 0.000001 0.000001 0.000001 0.000001 0.000001 0.000001 0.000001 0.000001 0.000001 0.000001 0.000001 0.000001 0.000001 0.000001 0.000001 0.000001 0.000001 0.000001 0.000001 0.000001 0.000001 0.000001 0.000001 0.000001 0.000001 0.000001 0.000001 0.000001 0.000001 
585370.348344 0.000001 0.000001 0.000001 0.000001 0.000001 0.000001 0.000001 0.000001 0.000001 0.000001 0.000001 0.000001 0.000001 0.000001 0.000001 0.000001 0.000001 0.000001 0.000001 0.000001 0.000001 0.000001 0.000001 0.000001 0.000001 0.000001 0.000001 0.000001 0.000001 0.000001 0.000001 0.000001 0.000001 0.000001 0.000001 0.000001 0.000001 0.000001 0.000001 0.000001 0.000001 0.000001 0.000001 0.000001 0.000001 0.000001 0.000001 0.000001 0.000001 0.000001 
597195.613793 0.000001 0.000001 0.000001 0.000001 0.000001 0.000001 0.000001 0.000001 0.000001 0.000001 0.000001 0.000001 0.000001 0.000001 0.000001 0.000001 0.000001 0.000001 0.000001 0.000001 0.000001 0.000001 0.000001 0.000001 0.000001 0.000001 0.000001 0.000001 0.000001 0.000001 0.000001 0.000001 0.000001 0.000001 0.000001 0.000001 0.000001 0.000001 0.000001 0.000001 0.000001 0.000001 0.000001 0.000001 0.000001 0.000001 0.000001 0.000001 0.000001 0.000001 
609259.765450 0.000001 0.000001 0.000001 0.000001 0.000001 0.000001 0.000001 0.000001 0.000001 0.000001 0.000001 0.000001 0.000001 0.000001 0.000001 0.000001 0.000001 0.000001 0.000001 0.000001 0.000001 0.000001 0.000001 0.000001 0.000001 0.000001 0.000001 0.000001 0.000001 0.000001 0.000001 0.000001 0.000001 0.000001 0.000001 0.000001 0.000001 0.000001 0.000001 0.000001 0.000001 0.000001 0.000001 0.000001 0.000001 0.000001 0.000001 0.000001 0.000001 0.000001 
621567.629136 0.000001 0.000001 0.000001 0.000001 0.000001 0.000001 0.000001 0.000001 0.000001 0.000001 0.000001 0.000001 0.000001 0.000001 0.000001 0.000001 0.000001 0.000001 0.000001 0.000001 0.000001 0.000001 0.000001 0.000001 0.000001 0.000001 0.000001 0.000001 0.000001 0.000001 0.000001 0.000001 0.000001 0.000001 0.000001 0.000001 0.000001 0.000001 0.000001 0.000001 0.000001 0.000001 0.000001 0.000001 0.000001 0.000001 0.000001 0.000001 0.000001 0.000001 
634124.128162 0.000001 0.000001 0.000001 0.000001 0.000001 0.000001 0.000001 0.000001 0.000001 0.000001 0.000001 0.000001 0.000001 0.000001 0.000001 0.000001 0.000001 0.000001 0.000001 0.000001 0.000001 0.000001 0.000001 0.000001 0.000001 0.000001 0.000001 0.000001 0.000001 0.000001 0.000001 0.000001 0.000001 0.000001 0.000001 0.000001 0.000001 0.000001 0.000001 0.000001 0.000001 0.000001 0.000001 0.000001 0.000001 0.000001 0.000001 0.000001 0.000001 0.000001 
646934.285294 0.000001 0.000001 0.000001 0.000001 0.000001 0.000001 0.000001 0.000001 0.000001 0.000001 0.000001 0.000001 0.000001 0.000001 0.000001 0.000001 0.000001 0.000001 0.000001 0.000001 0.000001 0.000001 0.000001 0.000001 0.000001 0.000001 0.000001 0.000001 0.000001 0.000001 0.000001 0.000001 0.000001 0.000001 0.000001 0.000001 0.000001 0.000001 0.000001 0.000001 0.000001 0.000001 0.000001 0.000001 0.000001 0.000001 0.000001 0.000001 0.000001 0.000001 
660003.224766 0.000001 0.000001 0.000001 0.000001 0.000001 0.000001 0.000001 0.000001 0.000001 0.000001 0.000001 0.000001 0.000001 0.000001 0.000001 0.000001 0.000001 0.000001 0.000001 0.000001 0.000001 0.000001 0.000001 0.000001 0.000001 0.000001 0.000001 0.000001 0.000001 0.000001 0.000001 0.000001 0.000001 0.000001 0.000001 0.000001 0.000001 0.000001 0.000001 0.000001 0.000001 0.000001 0.000001 0.000001 0.000001 0.000001 0.000001 0.000001 0.000001 0.000001 
673336.174328 0.000001 0.000001 0.000001 0.000001 0.000001 0.000001 0.000001 0.000001 0.000001 0.000001 0.000001 0.000001 0.000001 0.000001 0.000001 0.000001 0.000001 0.000001 0.000001 0.000001 0.000001 0.000001 0.000001 0.000001 0.000001 0.000001 0.000001 0.000001 0.000001 0.000001 0.000001 0.000001 0.000001 0.000001 0.000001 0.000001 0.000001 0.000001 0.000001 0.000001 0.000001 0.000001 0.000001 0.000001 0.000001 0.000001 0.000001 0.000001 0.000001 0.000001 
686938.467338 0.000001 0.000001 0.000001 0.000001 0.000001 0.000001 0.000001 0.000001 0.000001 0.000001 0.000001 0.000001 0.000001 0.000001 0.000001 0.000001 0.000001 0.000001 0.000001 0.000001 0.000001 0.000001 0.000001 0.000001 0.000001 0.000001 0.000001 0.000001 0.000001 0.000001 0.000001 0.000001 0.000001 0.000001 0.000001 0.000001 0.000001 0.000001 0.000001 0.000001 0.000001 0.000001 0.000001 0.000001 0.000001 0.000001 0.000001 0.000001 0.000001 0.000001 
700815.544894 0.000001 0.000001 0.000001 0.000001 0.000001 0.000001 0.000001 0.000001 0.000001 0.000001 0.000001 0.000001 0.000001 0.000001 0.000001 0.000001 0.000001 0.000001 0.000001 0.000001 0.000001 0.000001 0.000001 0.000001 0.000001 0.000001 0.000001 0.000001 0.000001 0.000001 0.000001 0.000001 0.000001 0.000001 0.000001 0.000001 0.000001 0.000001 0.000001 0.000001 0.000001 0.000001 0.000001 0.000001 0.000001 0.000001 0.000001 0.000001 0.000001 0.000001 
714972.958013 0.000001 0.000001 0.000001 0.000001 0.000001 0.000001 0.000001 0.000001 0.000001 0.000001 0.000001 0.000001 0.000001 0.000001 0.000001 0.000001 0.000001 0.000001 0.000001 0.000001 0.000001 0.000001 0.000001 0.000001 0.000001 0.000001 0.000001 0.000001 0.000001 0.000001 0.000001 0.000001 0.000001 0.000001 0.000001 0.000001 0.000001 0.000001 0.000001 0.000001 0.000001 0.000001 0.000001 0.000001 0.000001 0.000001 0.000001 0.000001 0.000001 0.000001 
729416.369848 0.000001 0.000001 0.000001 0.000001 0.000001 0.000001 0.000001 0.000001 0.000001 0.000001 0.000001 0.000001 0.000001 0.000001 0.000001 0.000001 0.000001 0.000001 0.000001 0.000001 0.000001 0.000001 0.000001 0.000001 0.000001 0.000001 0.000001 0.000001 0.000001 0.000001 0.000001 0.000001 0.000001 0.000001 0.000001 0.000001 0.000001 0.000001 0.000001 0.000001 0.000001 0.000001 0.000001 0.000001 0.000001 0.000001 0.000001 0.000001 0.000001 0.000001 
744151.557956 0.000001 0.000001 0.000001 0.000001 0.000001 0.000001 0.000001 0.000001 0.000001 0.000001 0.000001 0.000001 0.000001 0.000001 0.000001 0.000001 0.000001 0.000001 0.000001 0.000001 0.000001 0.000001 0.000001 0.000001 0.000001 0.000001 0.000001 0.000001 0.000001 0.000001 0.000001 0.000001 0.000001 0.000001 0.000001 0.000001 0.000001 0.000001 0.000001 0.000001 0.000001 0.000001 0.000001 0.000001 0.000001 0.000001 0.000001 0.000001 0.000001 0.000001 
759184.416610 0.000001 0.000001 0.000001 0.000001 0.000001 0.000001 0.000001 0.000001 0.000001 0.000001 0.000001 0.000001 0.000001 0.000001 0.000001 0.000001 0.000001 0.000001 0.000001 0.000001 0.000001 0.000001 0.000001 0.000001 0.000001 0.000001 0.000001 0.000001 0.000001 0.000001 0.000001 0.000001 0.000001 0.000001 0.000001 0.000001 0.000001 0.000001 0.000001 0.000001 0.000001 0.000001 0.000001 0.000001 0.000001 0.000001 0.000001 0.000001 0.000001 0.000001 
774520.959153 0.000001 0.000001 0.000001 0.000001 0.000001 0.000001 0.000001 0.000001 0.000001 0.000001 0.000001 0.000001 0.000001 0.000001 0.000001 0.000001 0.000001 0.000001 0.000001 0.000001 0.000001 0.000001 0.000001 0.000001 0.000001 0.000001 0.000001 0.000001 0.000001 0.000001 0.000001 0.000001 0.000001 0.000001 0.000001 0.000001 0.000001 0.000001 0.000001 0.000001 0.000001 0.000001 0.000001 0.000001 0.000001 0.000001 0.000001 0.000001 0.000001 0.000001 
790167.320406 0.000001 0.000001 0.000001 0.000001 0.000001 0.000001 0.000001 0.000001 0.000001 0.000001 0.000001 0.000001 0.000001 0.000001 0.000001 0.000001 0.000001 0.000001 0.000001 0.000001 0.000001 0.000001 0.000001 0.000001 0.000001 0.000001 0.000001 0.000001 0.000001 0.000001 0.000001 0.000001 0.000001 0.000001 0.000001 0.000001 0.000001 0.000001 0.000001 0.000001 0.000001 0.000001 0.000001 0.000001 0.000001 0.000001 0.000001 0.000001 0.000001 0.000001 
806129.759124 0.000001 0.000001 0.000001 0.000001 0.000001 0.000001 0.000001 0.000001 0.000001 0.000001 0.000001 0.000001 0.000001 0.000001 0.000001 0.000001 0.000001 0.000001 0.000001 0.000001 0.000001 0.000001 0.000001 0.000001 0.000001 0.000001 0.000001 0.000001 0.000001 0.000001 0.000001 0.000001 0.000001 0.000001 0.000001 0.000001 0.000001 0.000001 0.000001 0.000001 0.000001 0.000001 0.000001 0.000001 0.000001 0.000001 0.000001 0.000001 0.000001 0.000001 
822414.660494 0.000001 0.000001 0.000001 0.000001 0.000001 0.000001 0.000001 0.000001 0.000001 0.000001 0.000001 0.000001 0.000001 0.000001 0.000001 0.000001 0.000001 0.000001 0.000001 0.000001 0.000001 0.000001 0.000001 0.000001 0.000001 0.000001 0.000001 0.000001 0.000001 0.000001 0.000001 0.000001 0.000001 0.000001 0.000001 0.000001 0.000001 0.000001 0.000001 0.000001 0.000001 0.000001 0.000001 0.000001 0.000001 0.000001 0.000001 0.000001 0.000001 0.000001 
839028.538693 0.000001 0.000001 0.000001 0.000001 0.000001 0.000001 0.000001 0.000001 0.000001 0.000001 0.000001 0.000001 0.000001 0.000001 0.000001 0.000001 0.000001 0.000001 0.000001 0.000001 0.000001 0.000001 0.000001 0.000001 0.000001 0.000001 0.000001 0.000001 0.000001 0.000001 0.000001 0.000001 0.000001 0.000001 0.000001 0.000001 0.000001 0.000001 0.000001 0.000001 0.000001 0.000001 0.000001 0.000001 0.000001 0.000001 0.000001 0.000001 0.000001 0.000001 
855978.039496 0.000001 0.000001 0.000001 0.000001 0.000001 0.000001 0.000001 0.000001 0.000001 0.000001 0.000001 0.000001 0.000001 0.000001 0.000001 0.000001 0.000001 0.000001 0.000001 0.000001 0.000001 0.000001 0.000001 0.000001 0.000001 0.000001 0.000001 0.000001 0.000001 0.000001 0.000001 0.000001 0.000001 0.000001 0.000001 0.000001 0.000001 0.000001 0.000001 0.000001 0.000001 0.000001 0.000001 0.000001 0.000001 0.000001 0.000001 0.000001 0.000001 0.000001 
873269.942927 0.000001 0.000001 0.000001 0.000001 0.000001 0.000001 0.000001 0.000001 0.000001 0.000001 0.000001 0.000001 0.000001 0.000001 0.000001 0.000001 0.000001 0.000001 0.000001 0.000001 0.000001 0.000001 0.000001 0.000001 0.000001 0.000001 0.000001 0.000001 0.000001 0.000001 0.000001 0.000001 0.000001 0.000001 0.000001 0.000001 0.000001 0.000001 0.000001 0.000001 0.000001 0.000001 0.000001 0.000001 0.000001 0.000001 0.000001 0.000001 0.000001 0.000001 
890911.165979 0.000001 0.000001 0.000001 0.000001 0.000001 0.000001 0.000001 0.000001 0.000001 0.000001 0.000001 0.000001 0.000001 0.000001 0.000001 0.000001 0.000001 0.000001 0.000001 0.000001 0.000001 0.000001 0.000001 0.000001 0.000001 0.000001 0.000001 0.000001 0.000001 0.000001 0.000001 0.000001 0.000001 0.000001 0.000001 0.000001 0.000001 0.000001 0.000001 0.000001 0.000001 0.000001 0.000001 0.000001 0.000001 0.000001 0.000001 0.000001 0.000001 0.000001 
908908.765377 0.000001 0.000001 0.000001 0.000001 0.000001 0.000001 0.000001 0.000001 0.000001 0.000001 0.000001 0.000001 0.000001 0.000001 0.000001 0.000001 0.000001 0.000001 0.000001 0.000001 0.000001 0.000001 0.000001 0.000001 0.000001 0.000001 0.000001 0.000001 0.000001 0.000001 0.000001 0.000001 0.000001 0.000001 0.000001 0.000001 0.000001 0.000001 0.000001 0.000001 0.000001 0.000001 0.000001 0.000001 0.000001 0.000001 0.000001 0.000001 0.000001 0.000001 
927269.940399 0.000001 0.000001 0.000001 0.000001 0.000001 0.000001 0.000001 0.000001 0.000001 0.000001 0.000001 0.000001 0.000001 0.000001 0.000001 0.000001 0.000001 0.000001 0.000001 0.000001 0.000001 0.000001 0.000001 0.000001 0.000001 0.000001 0.000001 0.000001 0.000001 0.000001 0.000001 0.000001 0.000001 0.000001 0.000001 0.000001 0.000001 0.000001 0.000001 0.000001 0.000001 0.000001 0.000001 0.000001 0.000001 0.000001 0.000001 0.000001 0.000001 0.000001 
946002.035762 0.000001 0.000001 0.000001 0.000001 0.000001 0.000001 0.000001 0.000001 0.000001 0.000001 0.000001 0.000001 0.000001 0.000001 0.000001 0.000001 0.000001 0.000001 0.000001 0.000001 0.000001 0.000001 0.000001 0.000001 0.000001 0.000001 0.000001 0.000001 0.000001 0.000001 0.000001 0.000001 0.000001 0.000001 0.000001 0.000001 0.000001 0.000001 0.000001 0.000001 0.000001 0.000001 0.000001 0.000001 0.000001 0.000001 0.000001 0.000001 0.000001 0.000001 
965112.544552 0.000001 0.000001 0.000001 0.000001 0.000001 0.000001 0.000001 0.000001 0.000001 0.000001 0.000001 0.000001 0.000001 0.000001 0.000001 0.000001 0.000001 0.000001 0.000001 0.000001 0.000001 0.000001 0.000001 0.000001 0.000001 0.000001 0.000001 0.000001 0.000001 0.000001 0.000001 0.000001 0.000001 0.000001 0.000001 0.000001 0.000001 0.000001 0.000001 0.000001 0.000001 0.000001 0.000001 0.000001 0.000001 0.000001 0.000001 0.000001 0.000001 0.000001 
984609.111229 0.000001 0.000001 0.000001 0.000001 0.000001 0.000001 0.000001 0.000001 0.000001 0.000001 0.000001 0.000001 0.000001 0.000001 0.000001 0.000001 0.000001 0.000001 0.000001 0.000001 0.000001 0.000001 0.000001 0.000001 0.000001 0.000001 0.000001 0.000001 0.000001 0.000001 0.000001 0.000001 0.000001 0.000001 0.000001 0.000001 0.000001 0.000001 0.000001 0.000001 0.000001 0.000001 0.000001 0.000001 0.000001 0.000001 0.000001 0.000001 0.000001 0.000001 
1004499.534678 0.000001 0.000001 0.000001 0.000001 0.000001 0.000001 0.000001 0.000001 0.000001 0.000001 0.000001 0.000001 0.000001 0.000001 0.000001 0.000001 0.000001 0.000001 0.000001 0.000001 0.000001 0.000001 0.000001 0.000001 0.000001 0.000001 0.000001 0.000001 0.000001 0.000001 0.000001 0.000001 0.000001 0.000001 0.000001 0.000001 0.000001 0.000001 0.000001 0.000001 0.000001 0.000001 0.000001 0.000001 0.000001 0.000001 0.000001 0.000001 0.000001 0.000001 
1024791.771335 0.000001 0.000001 0.000001 0.000001 0.000001 0.000001 0.000001 0.000001 0.000001 0.000001 0.000001 0.000001 0.000001 0.000001 0.000001 0.000001 0.000001 0.000001 0.000001 0.000001 0.000001 0.000001 0.000001 0.000001 0.000001 0.000001 0.000001 0.000001 0.000001 0.000001 0.000001 0.000001 0.000001 0.000001 0.000001 0.000001 0.000001 0.000001 0.000001 0.000001 0.000001 0.000001 0.000001 0.000001 0.000001 0.000001 0.000001 0.000001 0.000001 0.000001 
1045493.938365 0.000001 0.000001 0.000001 0.000001 0.000001 0.000001 0.000001 0.000001 0.000001 0.000001 0.000001 0.000001 0.000001 0.000001 0.000001 0.000001 0.000001 0.000001 0.000001 0.000001 0.000001 0.000001 0.000001 0.000001 0.000001 0.000001 0.000001 0.000001 0.000001 0.000001 0.000001 0.000001 0.000001 0.000001 0.000001 0.000001 0.000001 0.000001 0.000001 0.000001 0.000001 0.000001 0.000001 0.000001 0.000001 0.000001 0.000001 0.000001 0.000001 0.000001 
1066614.316909 0.000001 0.000001 0.000001 0.000001 0.000001 0.000001 0.000001 0.000001 0.000001 0.000001 0.000001 0.000001 0.000001 0.000001 0.000001 0.000001 0.000001 0.000001 0.000001 0.000001 0.000001 0.000001 0.000001 0.000001 0.000001 0.000001 0.000001 0.000001 0.000001 0.000001 0.000001 0.000001 0.000001 0.000001 0.000001 0.000001 0.000001 0.000001 0.000001 0.000001 0.000001 0.000001 0.000001 0.000001 0.000001 0.000001 0.000001 0.000001 0.000001 0.000001 
1088161.355403 0.000001 0.000001 0.000001 0.000001 0.000001 0.000001 0.000001 0.000001 0.000001 0.000001 0.000001 0.000001 0.000001 0.000001 0.000001 0.000001 0.000001 0.000001 0.000001 0.000001 0.000001 0.000001 0.000001 0.000001 0.000001 0.000001 0.000001 0.000001 0.000001 0.000001 0.000001 0.000001 0.000001 0.000001 0.000001 0.000001 0.000001 0.000001 0.000001 0.000001 0.000001 0.000001 0.000001 0.000001 0.000001 0.000001 0.000001 0.000001 0.000001 0.000001 
1110143.672947 0.000001 0.000001 0.000001 0.000001 0.000001 0.000001 0.000001 0.000001 0.000001 0.000001 0.000001 0.000001 0.000001 0.000001 0.000001 0.000001 0.000001 0.000001 0.000001 0.000001 0.000001 0.000001 0.000001 0.000001 0.000001 0.000001 0.000001 0.000001 0.000001 0.000001 0.000001 0.000001 0.000001 0.000001 0.000001 0.000001 0.000001 0.000001 0.000001 0.000001 0.000001 0.000001 0.000001 0.000001 0.000001 0.000001 0.000001 0.000001 0.000001 0.000001 
1132570.062763 0.000001 0.000001 0.000001 0.000001 0.000001 0.000001 0.000001 0.000001 0.000001 0.000001 0.000001 0.000001 0.000001 0.000001 0.000001 0.000001 0.000001 0.000001 0.000001 0.000001 0.000001 0.000001 0.000001 0.000001 0.000001 0.000001 0.000001 0.000001 0.000001 0.000001 0.000001 0.000001 0.000001 0.000001 0.000001 0.000001 0.000001 0.000001 0.000001 0.000001 0.000001 0.000001 0.000001 0.000001 0.000001 0.000001 0.000001 0.000001 0.000001 0.000001 
1155449.495705 0.000001 0.000001 0.000001 0.000001 0.000001 0.000001 0.000001 0.000001 0.000001 0.000001 0.000001 0.000001 0.000001 0.000001 0.000001 0.000001 0.000001 0.000001 0.000001 0.000001 0.000001 0.000001 0.000001 0.000001 0.000001 0.000001 0.000001 0.000001 0.000001 0.000001 0.000001 0.000001 0.000001 0.000001 0.000001 0.000001 0.000001 0.000001 0.000001 0.000001 0.000001 0.000001 0.000001 0.000001 0.000001 0.000001 0.000001 0.000001 0.000001 0.000001 
1178791.123851 0.000001 0.000001 0.000001 0.000001 0.000001 0.000001 0.000001 0.000001 0.000001 0.000001 0.000001 0.000001 0.000001 0.000001 0.000001 0.000001 0.000001 0.000001 0.000001 0.000001 0.000001 0.000001 0.000001 0.000001 0.000001 0.000001 0.000001 0.000001 0.000001 0.000001 0.000001 0.000001 0.000001 0.000001 0.000001 0.000001 0.000001 0.000001 0.000001 0.000001 0.000001 0.000001 0.000001 0.000001 0.000001 0.000001 0.000001 0.000001 0.000001 0.000001 
1202604.284165 0.000001 0.000001 0.000001 0.000001 0.000001 0.000001 0.000001 0.000001 0.000001 0.000001 0.000001 0.000001 0.000001 0.000001 0.000001 0.000001 0.000001 0.000001 0.000001 0.000001 0.000001 0.000001 0.000001 0.000001 0.000001 0.000001 0.000001 0.000001 0.000001 0.000001 0.000001 0.000001 0.000001 0.000001 0.000001 0.000001 0.000001 0.000001 0.000001 0.000001 0.000001 0.000001 0.000001 0.000001 0.000001 0.000001 0.000001 0.000001 0.000001 0.000001 
1226898.502227 0.000001 0.000001 0.000001 0.000001 0.000001 0.000001 0.000001 0.000001 0.000001 0.000001 0.000001 0.000001 0.000001 0.000001 0.000001 0.000001 0.000001 0.000001 0.000001 0.000001 0.000001 0.000001 0.000001 0.000001 0.000001 0.000001 0.000001 0.000001 0.000001 0.000001 0.000001 0.000001 0.000001 0.000001 0.000001 0.000001 0.000001 0.000001 0.000001 0.000001 0.000001 0.000001 0.000001 0.000001 0.000001 0.000001 0.000001 0.000001 0.000001 0.000001 
1251683.496049 0.000001 0.000001 0.000001 0.000001 0.000001 0.000001 0.000001 0.000001 0.000001 0.000001 0.000001 0.000001 0.000001 0.000001 0.000001 0.000001 0.000001 0.000001 0.000001 0.000001 0.000001 0.000001 0.000001 0.000001 0.000001 0.000001 0.000001 0.000001 0.000001 0.000001 0.000001 0.000001 0.000001 0.000001 0.000001 0.000001 0.000001 0.000001 0.000001 0.000001 0.000001 0.000001 0.000001 0.000001 0.000001 0.000001 0.000001 0.000001 0.000001 0.000001 
1276969.179958 0.000001 0.000001 0.000001 0.000001 0.000001 0.000001 0.000001 0.000001 0.000001 0.000001 0.000001 0.000001 0.000001 0.000001 0.000001 0.000001 0.000001 0.000001 0.000001 0.000001 0.000001 0.000001 0.000001 0.000001 0.000001 0.000001 0.000001 0.000001 0.000001 0.000001 0.000001 0.000001 0.000001 0.000001 0.000001 0.000001 0.000001 0.000001 0.000001 0.000001 0.000001 0.000001 0.000001 0.000001 0.000001 0.000001 0.000001 0.000001 0.000001 0.000001 
1302765.668566 0.000001 0.000001 0.000001 0.000001 0.000001 0.000001 0.000001 0.000001 0.000001 0.000001 0.000001 0.000001 0.000001 0.000001 0.000001 0.000001 0.000001 0.000001 0.000001 0.000001 0.000001 0.000001 0.000001 0.000001 0.000001 0.000001 0.000001 0.000001 0.000001 0.000001 0.000001 0.000001 0.000001 0.000001 0.000001 0.000001 0.000001 0.000001 0.000001 0.000001 0.000001 0.000001 0.000001 0.000001 0.000001 0.000001 0.000001 0.000001 0.000001 0.000001 
1329083.280812 0.000001 0.000001 0.000001 0.000001 0.000001 0.000001 0.000001 0.000001 0.000001 0.000001 0.000001 0.000001 0.000001 0.000001 0.000001 0.000001 0.000001 0.000001 0.000001 0.000001 0.000001 0.000001 0.000001 0.000001 0.000001 0.000001 0.000001 0.000001 0.000001 0.000001 0.000001 0.000001 0.000001 0.000001 0.000001 0.000001 0.000001 0.000001 0.000001 0.000001 0.000001 0.000001 0.000001 0.000001 0.000001 0.000001 0.000001 0.000001 0.000001 0.000001 
1355932.544092 0.000001 0.000001 0.000001 0.000001 0.000001 0.000001 0.000001 0.000001 0.000001 0.000001 0.000001 0.000001 0.000001 0.000001 0.000001 0.000001 0.000001 0.000001 0.000001 0.000001 0.000001 0.000001 0.000001 0.000001 0.000001 0.000001 0.000001 0.000001 0.000001 0.000001 0.000001 0.000001 0.000001 0.000001 0.000001 0.000001 0.000001 0.000001 0.000001 0.000001 0.000001 0.000001 0.000001 0.000001 0.000001 0.000001 0.000001 0.000001 0.000001 0.000001 
1383324.198468 0.000001 0.000001 0.000001 0.000001 0.000001 0.000001 0.000001 0.000001 0.000001 0.000001 0.000001 0.000001 0.000001 0.000001 0.000001 0.000001 0.000001 0.000001 0.000001 0.000001 0.000001 0.000001 0.000001 0.000001 0.000001 0.000001 0.000001 0.000001 0.000001 0.000001 0.000001 0.000001 0.000001 0.000001 0.000001 0.000001 0.000001 0.000001 0.000001 0.000001 0.000001 0.000001 0.000001 0.000001 0.000001 0.000001 0.000001 0.000001 0.000001 0.000001 
1411269.200969 0.000001 0.000001 0.000001 0.000001 0.000001 0.000001 0.000001 0.000001 0.000001 0.000001 0.000001 0.000001 0.000001 0.000001 0.000001 0.000001 0.000001 0.000001 0.000001 0.000001 0.000001 0.000001 0.000001 0.000001 0.000001 0.000001 0.000001 0.000001 0.000001 0.000001 0.000001 0.000001 0.000001 0.000001 0.000001 0.000001 0.000001 0.000001 0.000001 0.000001 0.000001 0.000001 0.000001 0.000001 0.000001 0.000001 0.000001 0.000001 0.000001 0.000001 
1439778.729967 0.000001 0.000001 0.000001 0.000001 0.000001 0.000001 0.000001 0.000001 0.000001 0.000001 0.000001 0.000001 0.000001 0.000001 0.000001 0.000001 0.000001 0.000001 0.000001 0.000001 0.000001 0.000001 0.000001 0.000001 0.000001 0.000001 0.000001 0.000001 0.000001 0.000001 0.000001 0.000001 0.000001 0.000001 0.000001 0.000001 0.000001 0.000001 0.000001 0.000001 0.000001 0.000001 0.000001 0.000001 0.000001 0.000001 0.000001 0.000001 0.000001 0.000001 
1468864.189654 0.000001 0.000001 0.000001 0.000001 0.000001 0.000001 0.000001 0.000001 0.000001 0.000001 0.000001 0.000001 0.000001 0.000001 0.000001 0.000001 0.000001 0.000001 0.000001 0.000001 0.000001 0.000001 0.000001 0.000001 0.000001 0.000001 0.000001 0.000001 0.000001 0.000001 0.000001 0.000001 0.000001 0.000001 0.000001 0.000001 0.000001 0.000001 0.000001 0.000001 0.000001 0.000001 0.000001 0.000001 0.000001 0.000001 0.000001 0.000001 0.000001 0.000001 
1498537.214602 0.000001 0.000001 0.000001 0.000001 0.000001 0.000001 0.000001 0.000001 0.000001 0.000001 0.000001 0.000001 0.000001 0.000001 0.000001 0.000001 0.000001 0.000001 0.000001 0.000001 0.000001 0.000001 0.000001 0.000001 0.000001 0.000001 0.000001 0.000001 0.000001 0.000001 0.000001 0.000001 0.000001 0.000001 0.000001 0.000001 0.000001 0.000001 0.000001 0.000001 0.000001 0.000001 0.000001 0.000001 0.000001 0.000001 0.000001 0.000001 0.000001 0.000001 
1528809.674417 0.000001 0.000001 0.000001 0.000001 0.000001 0.000001 0.000001 0.000001 0.000001 0.000001 0.000001 0.000001 0.000001 0.000001 0.000001 0.000001 0.000001 0.000001 0.000001 0.000001 0.000001 0.000001 0.000001 0.000001 0.000001 0.000001 0.000001 0.000001 0.000001 0.000001 0.000001 0.000001 0.000001 0.000001 0.000001 0.000001 0.000001 0.000001 0.000001 0.000001 0.000001 0.000001 0.000001 0.000001 0.000001 0.000001 0.000001 0.000001 0.000001 0.000001 
1559693.678486 0.000001 0.000001 0.000001 0.000001 0.000001 0.000001 0.000001 0.000001 0.000001 0.000001 0.000001 0.000001 0.000001 0.000001 0.000001 0.000001 0.000001 0.000001 0.000001 0.000001 0.000001 0.000001 0.000001 0.000001 0.000001 0.000001 0.000001 0.000001 0.000001 0.000001 0.000001 0.000001 0.000001 0.000001 0.000001 0.000001 0.000001 0.000001 0.000001 0.000001 0.000001 0.000001 0.000001 0.000001 0.000001 0.000001 0.000001 0.000001 0.000001 0.000001 
1591201.580823 0.000001 0.000001 0.000001 0.000001 0.000001 0.000001 0.000001 0.000001 0.000001 0.000001 0.000001 0.000001 0.000001 0.000001 0.000001 0.000001 0.000001 0.000001 0.000001 0.000001 0.000001 0.000001 0.000001 0.000001 0.000001 0.000001 0.000001 0.000001 0.000001 0.000001 0.000001 0.000001 0.000001 0.000001 0.000001 0.000001 0.000001 0.000001 0.000001 0.000001 0.000001 0.000001 0.000001 0.000001 0.000001 0.000001 0.000001 0.000001 0.000001 0.000001 
1623345.985008 0.000001 0.000001 0.000001 0.000001 0.000001 0.000001 0.000001 0.000001 0.000001 0.000001 0.000001 0.000001 0.000001 0.000001 0.000001 0.000001 0.000001 0.000001 0.000001 0.000001 0.000001 0.000001 0.000001 0.000001 0.000001 0.000001 0.000001 0.000001 0.000001 0.000001 0.000001 0.000001 0.000001 0.000001 0.000001 0.000001 0.000001 0.000001 0.000001 0.000001 0.000001 0.000001 0.000001 0.000001 0.000001 0.000001 0.000001 0.000001 0.000001 0.000001 
