# Supplementary material for: Automatic Analysis of Composite Physical Signals Using Non-Negative Factorization and Information Criterion
Source: PLoS One. 2012 Mar 1;7(3):e32352. doi: 10.1371/journal.pone.0032352 (PMC3291575; doi:10.1371/journal.pone.0032352)
Supplement: Dataset S1 — CodeAndSample.zip. CodeAndSample.zip contains the source code of our proposed method and the simulation data in this article. (ZIP) [file pone.0032352.s001.zip › CodeAndSample/sample/SimulatedData/r4/nor_mat_50_k2.dat]

#715 50 
1.020201 0.907777 0.914247 0.929659 0.928336 0.973071 1.041060 0.937744 0.981156 0.889798 0.989523 0.970152 0.961882 1.039688 1.041225 0.906960 0.943309 0.987801 0.982197 0.999535 0.890362 1.021903 1.040544 0.938211 0.892648 0.947444 0.991430 0.981429 0.997949 1.066269 0.906532 0.925796 1.004020 0.992977 0.966329 0.880603 0.932344 1.058320 0.951881 1.047004 0.885342 0.911514 1.069849 0.885487 1.039007 1.044280 0.959674 0.944204 0.924726 1.011784 0.994310 
1.040811 1.047630 1.017426 0.932564 1.054738 1.048602 1.039996 0.892812 0.998066 0.956466 0.880939 0.960793 0.990384 0.877467 1.045597 0.945196 0.939663 0.941889 1.011874 1.045276 0.930755 0.919543 0.997278 0.980689 1.047056 0.973610 0.876378 0.962767 1.068760 1.015034 1.031993 0.894834 1.037682 0.900027 0.953208 0.875872 0.968777 1.056780 0.908818 0.937105 1.034239 1.001741 0.894523 0.957137 1.018263 0.894581 0.947841 0.917171 1.044304 1.017747 0.977363 
1.061837 0.985946 0.977694 0.876793 0.875501 0.991767 1.034686 0.905464 0.961406 0.957878 0.955633 0.923055 0.963369 0.996889 0.909011 0.990348 0.950278 1.049546 0.922618 0.897825 1.064308 1.021944 1.045872 1.002876 0.949286 1.022935 0.986743 0.952046 1.036299 1.002633 1.000670 0.914328 0.938741 0.961901 0.997472 0.897378 0.947964 0.959209 0.965439 1.060440 0.918069 1.067127 0.940773 0.954534 1.017289 0.899040 0.994965 0.933590 1.008969 0.876599 1.013887 
1.083287 0.917617 1.057403 1.056985 0.955159 0.963367 0.963882 0.944902 0.988884 0.983037 0.966048 0.892605 1.025756 0.948476 1.015567 1.041560 0.894829 0.949924 0.981531 0.978569 1.026611 0.943319 0.901502 1.007816 0.952070 1.021502 0.949729 0.990060 0.950429 0.988195 0.950244 0.943727 1.038267 0.910973 1.016062 0.966874 0.911973 0.967398 0.892547 0.900754 0.976131 0.878569 0.972099 1.018209 0.942250 0.924989 0.881522 0.877811 1.062386 0.907495 1.061502 
1.105171 1.055726 0.962540 1.022156 0.905661 0.979839 0.934154 1.006303 0.946861 0.973461 1.009982 0.894905 0.996575 0.903244 0.879818 0.935911 1.011438 0.958899 0.909233 0.998138 0.966782 0.880585 0.915534 0.944988 0.882750 1.013021 0.957453 0.906292 1.032184 1.066870 1.047668 1.030456 0.992916 1.042232 1.044678 0.967850 1.021933 1.020020 0.977092 1.035863 1.008759 0.912583 0.975267 1.011205 0.893934 1.001633 0.899924 0.994022 1.046600 1.048853 1.063939 
1.127497 0.997300 1.015337 0.883841 0.918750 0.961780 0.876060 0.884540 0.966563 1.046093 0.930684 1.004587 0.988723 0.978061 1.027882 1.024438 0.883094 0.965118 0.969649 0.951069 1.035702 1.048946 1.044599 0.915558 0.960790 0.967698 1.011213 1.024030 0.955483 1.017287 1.022449 0.948468 0.887286 0.978749 1.062752 0.958413 0.993322 1.003752 1.030686 0.999406 0.931897 1.008458 0.915869 1.053574 0.999813 0.891041 0.985376 1.009913 0.966107 0.963294 1.011543 
1.150274 0.935644 0.960729 1.052779 1.011142 0.938621 0.892698 0.898439 0.925191 1.013169 0.893047 0.912605 0.980443 0.906933 1.021527 0.924707 1.032009 0.945719 1.057579 0.977611 0.930495 1.023767 0.885707 0.980414 0.935315 0.881566 0.935596 1.021488 0.984835 1.023641 0.940153 0.897362 0.970164 0.897372 1.051199 0.937283 1.039941 0.876330 1.064027 0.909716 0.901716 0.902734 1.060866 1.034540 0.942510 0.931834 1.052808 0.962775 1.060178 1.001174 1.060129 
1.173511 0.966608 1.001252 0.995826 0.937613 0.953477 0.903172 0.988674 0.963294 0.939687 0.993636 1.016079 0.890981 0.972219 0.986658 1.031565 1.046266 0.988606 0.882240 0.958545 0.913531 1.045617 0.999014 1.029598 0.924123 0.960929 0.939445 0.960871 1.037002 1.008530 1.036604 0.959437 0.934153 0.898666 1.040742 0.997376 0.960677 0.879013 0.899548 1.029782 0.977820 1.004237 0.961811 0.903124 0.953603 1.059804 1.046179 1.027069 0.886010 0.942991 1.064378 
1.197217 1.037444 0.878980 0.920102 1.031362 0.971383 1.057908 0.965534 1.025822 1.035207 0.928053 0.881459 1.060455 1.056475 0.985630 1.045850 0.952440 0.918736 0.990792 0.938309 0.949234 1.018742 0.880171 0.883522 1.024834 0.951181 1.009067 1.042528 1.033376 1.049182 1.033512 0.916596 0.874331 0.879106 0.945438 1.064261 0.992070 1.054877 0.997319 0.948789 0.975189 0.926862 0.979674 1.022142 0.925099 1.044611 0.922552 0.913632 1.014733 0.943636 0.915579 
1.221403 0.883602 0.946795 0.914778 0.956261 0.893561 0.975203 1.036160 0.907034 0.935190 0.898140 1.056863 1.061741 0.949660 0.983536 1.002236 0.873333 0.879479 1.033769 1.058509 0.983526 0.940949 0.946108 0.961633 0.955516 0.895904 1.051327 1.053630 1.013676 0.885286 0.881405 0.940910 0.974080 0.974515 0.988850 0.886660 0.919336 1.057579 1.046400 1.030246 1.022319 0.957297 0.946989 0.971592 0.926141 0.875133 0.930099 1.028465 1.054772 0.986788 0.886796 
1.246077 0.979402 1.002965 1.000663 0.884725 0.882578 0.941263 0.892754 0.905531 0.939667 0.955307 1.021711 1.020859 1.009039 0.921888 1.040302 0.876146 0.993853 1.059105 0.968656 0.923474 0.995256 1.014214 0.964622 0.957000 1.019689 1.031441 1.011370 1.047479 1.019998 1.039789 0.871841 1.013673 0.907514 0.873631 0.978657 0.939396 0.910639 0.996997 0.958170 1.019418 0.994511 1.050622 1.051251 1.010887 0.956052 0.939899 1.041337 1.059502 1.028211 0.974604 
1.271249 0.977659 0.918471 0.933531 1.058190 0.951878 0.947026 0.980017 1.044251 1.004986 1.048891 1.020481 0.922405 1.039766 0.879863 0.965943 1.003855 1.060549 1.000143 0.932912 0.912410 0.913000 1.001622 1.042018 1.058016 0.933164 0.990931 0.989142 0.963517 0.999428 0.926223 1.058441 0.930100 0.986658 0.968775 1.044000 1.051704 0.956431 1.051917 0.990157 1.044483 0.963584 0.919022 0.938906 0.906997 0.906011 1.001139 1.010602 0.872690 1.018132 1.037320 
1.296930 1.019318 1.012276 0.916911 1.028524 0.914139 0.955783 1.031393 1.044888 1.018690 0.984474 0.975635 0.873914 0.971143 1.041140 1.028273 0.996694 0.891891 0.920012 0.901803 0.907821 1.046164 1.047806 1.035315 1.027993 0.875208 1.036552 1.054848 0.908207 0.997505 0.886849 0.999602 0.882753 0.919674 0.926465 1.053795 0.997003 0.943061 0.954189 0.968293 0.891997 1.043014 0.937941 1.055263 0.925518 0.997544 0.912786 1.056935 0.964120 0.876899 1.051071 
1.323130 0.906586 0.949998 0.982145 1.019794 0.996017 1.037103 0.894509 1.006279 0.929813 0.997224 1.021957 0.996645 0.919502 0.950520 0.974480 0.906605 0.935836 1.052955 1.042587 0.988806 0.914753 1.038687 0.884421 0.969991 1.024573 0.968910 0.973013 0.870800 1.051613 0.986354 0.987802 1.006636 1.054036 1.054200 0.997089 0.979876 1.011724 0.946320 0.884913 0.940509 1.010730 0.959565 0.996693 1.021995 0.960009 0.990167 0.955839 1.043958 0.985331 1.053331 
1.349859 0.932584 0.928446 0.993969 1.046941 0.874461 0.902418 0.928697 0.986878 0.873322 0.930443 0.945984 1.039850 0.958853 1.002198 0.992001 1.060080 0.957879 1.016360 0.906132 0.931002 1.038808 0.929343 1.021994 0.889732 0.970256 0.982508 1.045118 0.920448 0.919590 0.970333 0.940881 0.892732 0.891295 0.967883 0.967352 0.951859 0.893234 1.001841 0.989319 1.031978 0.877085 0.920496 0.893842 0.915519 0.924278 1.005381 1.045494 0.952920 0.963947 0.873120 
1.377128 1.013659 0.917332 1.045443 1.044036 1.026808 0.995188 1.018045 0.975984 0.924311 0.892855 0.894494 0.975280 0.896480 1.036073 0.928187 1.043014 1.051786 1.021246 0.928148 0.902206 0.969592 0.953454 1.047921 1.025757 0.905551 1.017775 0.918180 1.036150 0.904096 0.935176 1.044643 0.963461 0.988574 0.927175 0.935022 0.944518 1.002350 1.057812 0.905098 0.935061 1.033325 0.875897 0.966160 0.878452 0.994503 1.002148 0.943804 0.928611 0.904250 0.876013 
1.404948 1.008068 0.964514 1.055503 0.885278 0.967346 0.956355 1.045032 0.945902 0.991970 0.926442 0.936914 0.996180 0.993848 0.881733 1.031323 1.017489 0.983396 0.869961 0.917483 1.000197 0.869440 0.934438 0.880847 1.027710 1.005871 1.014137 0.949370 0.907955 1.056476 0.954765 0.970815 0.897455 1.019955 1.052922 0.907984 0.904892 0.910874 1.025495 0.917050 0.990072 1.000756 1.038529 1.039463 0.869142 1.035591 0.934091 0.974890 1.020225 0.930440 1.004599 
1.433329 0.887404 0.988926 0.929886 0.935835 0.997552 0.896318 0.984979 0.989985 0.898031 0.934054 0.885709 1.055706 1.030898 1.008728 0.983670 0.910950 0.961134 0.943700 0.942478 1.045213 0.886836 0.880848 1.023775 0.921270 0.927104 0.904241 1.044020 0.994230 0.956186 0.887355 0.867284 0.978308 0.991073 1.048313 0.958737 0.967834 1.031534 0.965659 0.872251 0.998534 0.934622 0.948802 1.001268 0.955204 0.983593 0.887779 1.058373 0.947483 1.010509 1.014004 
1.462285 1.049007 1.015531 0.968529 1.056683 0.991895 0.880366 0.952917 0.938314 1.052258 0.897527 0.891034 0.906993 1.018570 1.042600 1.001380 0.946577 0.955495 0.963864 1.055000 1.050392 0.930869 0.899028 0.982709 0.898422 0.933543 0.949252 0.940411 0.933466 0.993454 0.950752 1.025391 0.991818 1.002871 0.987922 0.984392 1.042071 0.945125 0.941421 0.996869 0.996263 0.880616 0.916343 1.008807 0.955379 0.971386 0.894189 0.939680 0.916035 0.940334 0.965413 
1.491825 0.898328 1.029345 1.031037 1.015705 0.879113 0.937835 0.954253 1.041582 0.985849 1.051473 0.983907 0.897626 0.892609 1.049348 1.020252 1.002997 0.953532 1.010053 1.020579 1.042620 0.998912 1.032930 1.010005 0.945246 1.005468 0.990386 0.879411 0.972728 0.969056 1.014840 1.043716 1.047243 0.979091 0.874893 0.993731 0.897722 0.917014 0.922090 1.047791 0.945909 1.019579 1.009476 0.865367 1.004853 0.974525 0.914832 0.884015 1.027567 0.998787 1.047157 
1.521962 0.938140 1.009228 0.993802 1.000852 0.936200 0.917787 0.980912 1.047379 1.005722 0.911131 1.038254 0.936652 0.998009 0.948735 0.976129 0.965745 1.018093 0.893640 1.007422 1.041607 0.899643 1.007403 1.016537 0.880298 0.995617 0.918133 1.013675 0.931138 0.908537 1.011475 1.012589 0.922148 0.963200 0.960885 0.875390 0.986829 1.052018 1.035488 0.914195 0.895513 0.933722 1.036910 0.939879 0.920640 0.945930 0.941992 0.933261 0.950435 0.895839 1.029235 
1.552707 1.015683 0.974423 0.995893 0.870221 0.973559 0.877813 0.939737 0.930149 1.007900 0.932491 0.931704 0.904341 0.942674 0.976822 0.911606 1.018649 0.946225 0.934122 0.986142 0.939535 0.943682 1.031932 0.923411 0.865048 0.995807 1.054708 0.986919 0.963098 0.923104 0.974202 0.870125 0.955007 0.967014 1.016653 1.020876 0.923431 0.950419 1.044150 1.030445 0.980604 0.886643 0.890424 0.938374 1.024187 0.953289 0.888111 1.003734 0.902565 1.027498 1.024388 
1.584074 0.918877 0.952030 1.027015 1.021021 0.871991 1.052601 0.990208 0.877869 0.997084 0.996288 0.878617 0.949459 0.952404 0.955914 0.917812 0.935985 1.036931 0.964478 0.914082 0.888159 0.966913 0.867790 1.048477 0.966117 0.947868 0.899102 0.992951 0.989105 0.905767 0.863177 0.963854 0.970318 0.868634 0.957160 1.042656 1.039079 0.914197 1.030803 1.012054 1.017866 1.023390 0.882712 1.013895 0.867100 0.986295 1.044450 0.982008 0.917371 0.937673 0.967115 
1.616074 1.024955 1.038236 1.046324 0.886441 0.880375 0.956316 1.039740 0.915341 0.995498 0.960063 1.052131 0.911595 0.913090 0.915035 0.934602 0.870984 0.920660 0.945488 0.958836 0.887390 1.047933 1.024006 0.881506 0.901964 0.972913 1.045931 1.032075 0.928067 0.973401 0.920899 0.941281 0.868761 0.898429 0.867276 1.023268 0.937094 1.021515 0.925163 1.014424 0.939518 0.874645 1.026986 1.019934 1.003663 1.039166 1.039395 1.006461 0.876197 0.981594 0.912582 
1.648721 0.898413 1.041477 1.000248 0.964937 0.896431 0.992608 0.895885 0.980630 0.938406 0.991507 0.944878 1.049203 0.941566 0.945108 1.034573 1.020977 0.887594 1.047614 1.023467 0.977892 0.956157 1.028063 0.958704 0.916471 0.958809 0.973574 0.881849 0.917179 0.932949 1.009785 0.982957 1.012360 0.888714 1.027632 0.970175 1.041812 0.972961 1.027986 0.864145 1.028426 0.942695 0.877761 0.929387 1.043200 0.955066 0.969466 0.876726 0.909280 1.050735 0.965148 
1.682028 0.986387 1.026663 0.967330 1.027084 0.970707 0.909136 1.043060 0.978629 0.976476 0.999025 0.945021 0.970296 0.873367 0.871100 1.040352 0.935033 1.018167 1.029647 0.972879 0.873568 1.043022 0.960375 0.889200 1.004124 0.894614 1.022185 0.992797 1.005166 0.976935 0.994920 1.000517 0.929504 0.895007 1.027763 0.874792 0.925869 0.946829 0.951239 0.953554 0.917297 0.999302 1.035340 0.929820 1.048647 1.015728 0.994844 1.024864 1.047891 0.862958 0.931417 
1.716007 0.933229 0.933544 0.964304 0.893484 1.034540 0.963730 1.005405 0.863566 0.878659 1.018223 0.938333 1.020479 0.910642 0.976558 0.975095 0.876833 0.893026 1.049136 0.888982 1.000014 1.028499 1.006141 0.984166 0.923584 0.900338 1.027486 0.960088 0.968184 0.991679 0.914637 0.864226 1.033374 1.051191 0.884700 0.884853 0.990093 0.862524 0.904047 0.966378 0.939566 0.897690 0.964657 0.958196 0.965852 0.866644 0.918585 0.879290 0.957068 0.864188 0.905375 
1.750673 0.924040 0.868295 0.977732 0.931508 0.878131 0.959118 0.908501 0.964457 0.954505 1.040687 1.023115 0.880519 1.020479 1.002390 0.935386 0.881799 0.927000 1.000070 0.968296 0.872325 0.955737 0.918911 0.877301 0.894959 0.965526 0.925491 0.943923 1.021033 0.958516 1.015665 0.996412 0.965202 0.939635 0.872974 1.041203 0.886316 0.937296 0.972660 0.986193 0.873175 0.948298 0.922397 1.005084 0.910230 0.940925 0.961095 1.007720 0.980511 1.020488 0.922388 
1.786038 0.894938 0.972189 0.956455 0.908926 1.032179 1.036082 0.905949 0.979727 0.997714 0.954164 0.931130 0.903487 0.866207 0.932857 0.960958 0.915224 0.933726 0.996473 1.026979 0.918554 0.936254 0.897046 1.005538 0.943201 0.874737 0.912934 0.942800 1.039040 0.961168 1.015672 0.904489 0.879985 0.872486 1.030195 1.032675 0.907686 1.020576 1.038114 0.990300 0.944413 0.994040 0.881636 0.867944 0.992676 0.937084 0.939145 0.934231 0.900195 0.895892 0.946645 
1.822119 0.920813 0.917315 0.946268 1.018445 1.023936 0.998587 0.912243 0.903367 1.002162 1.038990 1.003611 0.875921 0.896656 0.976107 1.019408 0.916714 1.012573 0.952531 0.884968 0.858637 0.895893 0.902033 0.937335 0.879763 0.905083 1.034757 0.932254 0.948718 0.963056 0.913692 0.907181 0.999197 0.994907 1.025223 0.972189 1.035977 0.938250 0.960854 0.873499 0.982352 0.888238 0.987500 0.934360 0.986994 0.987633 0.918058 0.916647 0.976470 0.883557 0.947583 
1.858928 0.997023 0.918796 1.009434 1.001509 0.916329 0.931178 0.857276 0.941808 1.036589 0.928673 0.929302 0.958409 1.037741 1.003871 0.921263 0.966324 0.971144 0.949932 0.869248 1.002900 0.958333 1.005633 1.015653 0.917405 1.012253 0.980764 0.942408 1.033550 0.880364 0.887707 0.932188 0.868696 0.923168 0.921282 1.010215 0.876077 0.998328 0.980726 0.864819 0.924339 0.871077 0.961800 0.974325 0.936236 1.024654 0.953685 0.949666 1.000461 0.967925 0.999756 
1.896481 0.923932 1.007311 1.042092 0.957990 0.934333 1.004732 0.964223 0.889941 1.044252 0.872622 1.021033 1.020785 0.869387 0.937350 0.988983 0.978915 1.040883 0.943059 0.990449 0.965859 0.886430 0.900970 0.909078 0.992675 0.978002 1.023697 0.888780 1.000926 0.954678 0.888209 0.986490 1.003152 0.984872 0.925759 0.879797 0.960673 1.006140 0.954935 1.000288 0.951328 1.026428 0.878855 0.875210 0.994835 0.944553 0.863858 0.998756 0.981171 0.871690 0.869805 
1.934792 0.932094 0.863711 1.035141 1.036405 1.035892 1.002199 0.926961 1.021013 0.888714 1.041748 0.894390 1.021508 0.896415 0.985248 0.930269 1.012609 0.884845 0.928767 0.894047 0.945975 0.936791 0.864138 1.037898 0.890606 0.998815 0.878294 0.860535 0.945205 0.942353 0.909705 0.923890 1.000545 1.016450 0.908536 0.970179 0.969856 0.958429 0.991085 0.931629 0.944995 1.009529 1.039058 0.857132 0.934015 1.003872 0.986570 0.990543 0.984354 0.865736 0.890093 
1.973878 0.912966 1.016864 1.043980 1.034815 1.028157 0.894939 0.920270 1.023892 0.924990 1.005153 0.973943 1.042365 0.964274 0.879951 1.031690 1.037464 0.984666 0.994088 0.924743 1.030759 0.909566 1.015458 0.948089 1.023066 0.964302 0.932874 0.860728 1.033950 1.038253 1.008315 1.003642 0.928837 1.041131 0.884055 0.874908 0.980563 0.888139 0.876675 0.889278 0.964122 0.866711 1.023674 0.894987 0.882991 0.890931 0.878565 1.004554 0.974237 1.002408 0.978350 
2.013753 0.963695 1.028901 1.027867 1.034319 0.864273 0.934973 0.876039 1.034717 0.957783 0.995140 1.036074 0.976125 0.939442 0.882965 0.995150 0.996250 0.922087 0.855410 0.899770 0.957489 0.951398 0.925048 1.036985 0.876115 0.929299 0.940068 0.999410 0.882728 0.873505 0.959937 0.897094 0.970754 0.863495 0.907199 0.967803 0.994818 0.939812 0.970109 1.023350 0.858390 0.873268 0.971959 0.858893 0.868666 0.991449 0.868533 1.034717 0.972396 0.937022 0.860496 
2.054433 0.917505 0.983196 1.022743 0.874990 0.982172 0.868696 0.899399 0.899873 1.018790 1.017444 0.947743 0.948909 0.957905 0.988333 1.023568 0.954540 0.965441 0.960739 1.012932 0.879768 0.976039 0.937724 0.950151 0.896830 0.977603 0.992770 0.889844 0.942862 0.938615 0.887313 0.919922 0.924424 1.023719 0.883228 0.904954 0.957431 0.944179 0.934814 0.897646 0.919780 0.890214 0.945601 1.024155 0.951033 0.936264 1.009283 0.915533 0.995974 0.879900 0.883654 
2.095936 0.877214 0.998397 0.897100 0.886788 0.957393 0.930301 0.963833 0.957801 0.901589 0.904098 0.945121 0.997848 0.909581 0.874146 1.022071 0.889865 0.882043 0.931096 0.997999 1.032128 0.888984 0.990329 1.021853 0.916106 0.864259 0.910642 1.040613 0.957015 0.986390 0.996825 0.919950 0.975054 0.986891 0.877024 0.955471 0.940717 0.858748 1.027772 0.855642 1.018549 1.031380 0.908104 0.878966 1.039174 0.905689 1.020670 0.945594 0.872611 0.897952 0.921058 
2.138276 0.868187 0.922478 1.011250 1.012262 0.925978 0.986863 0.933707 0.928797 0.902735 1.011988 0.882680 0.889084 0.970014 0.871489 0.853676 0.994658 0.990542 1.033207 1.034607 1.010995 0.941909 0.970156 0.984933 0.934558 0.970345 1.033793 0.987544 0.989464 1.018137 1.022848 0.953658 0.908903 0.884960 0.924597 1.027890 0.965767 0.940528 0.964641 0.902366 0.919309 0.935135 0.963392 0.860194 0.934152 0.856939 0.852418 0.930264 0.963165 0.870325 0.886748 
2.181472 1.006783 0.917036 0.951169 0.936115 0.869426 0.931419 1.010251 1.021128 0.927657 0.943751 0.931315 0.999497 0.863520 0.943099 0.986843 0.967527 0.887003 1.002767 0.905034 0.917395 0.988336 0.869521 0.911734 0.979898 0.907302 0.866317 1.008768 0.946860 0.879689 0.855922 1.037354 1.017188 0.892560 0.891048 1.024266 0.851783 0.983111 0.958644 0.894733 0.866137 0.862424 1.030106 0.862178 0.873669 0.962509 1.022026 0.909929 1.006414 0.946255 0.914522 
2.225541 1.036082 1.002438 0.976657 0.886014 0.897937 0.955276 0.898664 0.916279 0.869390 0.991384 0.951736 0.989958 0.898088 0.982519 0.999870 1.000965 0.960326 0.890640 0.906178 0.915722 0.875904 0.995547 0.876555 0.908878 0.939086 0.852936 1.015116 0.922858 1.002674 0.997803 0.960892 1.009763 1.026208 0.946213 0.951433 0.866360 1.034666 0.993385 0.928164 0.927484 0.928305 1.010566 0.869239 0.899221 0.917780 0.878292 1.018703 0.855683 0.965329 0.996132 
2.270500 0.877607 1.028381 0.897070 0.903407 0.980006 0.896542 0.902955 0.995942 0.962306 1.035114 0.907339 0.918485 0.854862 1.013350 0.978723 0.993679 1.030644 1.034887 0.871789 0.963796 1.006966 0.851543 0.916486 1.013831 0.991435 0.863972 0.973631 0.971708 0.875203 0.876117 0.865122 0.852825 1.017989 1.036387 0.851175 0.856173 0.965701 0.943757 0.901031 0.875118 1.016150 0.880757 0.990454 1.019894 0.893232 0.942277 0.892016 0.985532 0.980270 0.899220 
2.316367 0.956181 0.889670 0.921451 0.981943 0.913379 0.997268 1.028607 0.898543 0.991965 0.869889 0.922158 0.954240 1.030642 0.990044 0.960561 0.969848 0.850862 1.029794 1.032705 0.965977 0.918183 1.006613 1.035446 0.872526 0.861204 0.866846 0.954250 0.962746 1.022390 1.017972 1.035257 0.999934 0.960721 0.891167 0.972881 0.916082 1.018971 0.925332 1.012217 1.008308 0.980351 0.860385 0.882021 1.007517 0.889312 0.897855 0.884904 0.998766 0.943389 1.012895 
2.363161 0.984308 0.858143 0.847107 0.878100 0.974692 1.027119 1.002806 0.894706 1.032943 1.009091 0.941911 0.884545 0.872200 1.023910 0.936802 0.939794 0.954463 1.014398 0.964455 0.989012 0.914889 0.967221 0.852931 0.900728 1.032500 0.967861 0.974579 0.857682 0.937178 0.896080 0.987987 0.876764 0.948215 0.851068 0.964502 0.852197 0.962234 1.014021 0.888901 0.941102 0.863177 0.866790 0.933462 0.967296 0.984835 0.849882 0.964032 0.855499 0.953174 0.967551 
2.410900 0.867506 1.010923 0.940276 0.867214 0.867233 0.977569 0.869545 0.975351 0.951310 0.955624 1.007643 0.954759 0.985943 0.989053 0.976995 0.926207 0.896058 0.892674 0.935352 0.997944 1.022549 0.869244 0.886847 1.011722 0.993752 1.023686 0.997784 0.853192 0.996891 0.925117 0.988884 0.862948 0.875504 0.900447 0.874714 0.977437 0.846144 0.870081 0.994213 0.929130 0.993668 0.944477 0.979975 0.918068 1.014899 0.981328 0.883492 0.886396 1.019250 0.919939 
2.459603 1.024568 0.965577 0.875674 0.937640 0.846188 1.004676 0.897246 0.876313 0.895059 0.991777 0.880161 0.887521 0.888648 0.878350 0.907197 0.850460 0.948060 1.017583 0.857566 0.926526 0.959710 0.980606 0.894261 0.967924 0.856890 0.996143 0.899481 0.961381 0.856064 0.975960 0.959663 0.942775 0.949788 0.880631 0.906531 1.020944 1.001625 0.997541 1.024408 0.886817 0.962179 0.945695 1.003352 1.000198 0.974946 1.012786 1.001428 1.012833 0.865705 0.848282 
2.509290 0.855901 0.948587 1.001263 0.861218 1.012261 0.869253 0.870566 0.854270 0.881658 0.913406 0.861565 0.860749 0.957260 0.997925 0.866309 0.970349 0.885643 1.002201 0.997944 0.893941 0.889966 0.870613 0.999425 0.918498 0.940542 0.922923 0.955581 0.905455 1.018731 1.027095 0.902530 0.897532 1.002229 0.979866 0.869956 0.930518 0.983195 0.952834 1.003504 0.909450 0.903674 0.949468 0.990002 0.857252 0.848353 0.980232 0.945436 0.969730 0.855357 0.968943 
2.559981 1.006312 0.868336 0.957230 0.883058 1.018815 0.945579 0.860132 0.889866 1.003016 0.976756 0.842872 0.868654 1.010489 0.961893 0.845063 0.940859 0.884481 0.886289 0.990841 0.875547 0.965537 0.949560 0.906396 0.974452 1.027084 0.978620 0.856058 0.861434 0.876334 0.987479 0.970041 0.987854 1.024762 0.989961 0.937095 0.896216 1.008878 0.899297 0.874648 1.026204 0.998661 0.984023 0.919778 0.925341 0.982103 0.956078 0.989230 0.977355 0.863915 0.924845 
2.611696 0.970770 0.869693 0.868459 0.986821 0.975372 0.935544 0.879795 0.949762 1.013171 0.893648 0.979675 0.857468 0.856327 0.924301 0.911205 0.993509 0.905378 1.016791 0.903498 0.865428 0.993425 0.890272 0.904480 0.933392 0.988636 0.983136 0.976223 0.845411 0.849863 0.905378 0.904723 1.003751 0.907791 0.905696 0.943055 0.866981 0.853530 0.995558 0.917033 1.003125 0.901496 0.956552 1.014910 0.998672 0.948040 0.922009 0.950304 1.005678 0.924179 0.978824 
2.664456 0.873178 0.877185 0.872383 0.925466 0.948999 0.929885 1.017234 1.005855 0.943907 0.975736 0.877176 0.889237 0.926559 0.980323 1.011732 1.010050 0.974353 0.886714 0.916049 0.877363 0.941329 0.881464 0.961657 1.003165 0.843946 0.991057 0.972382 0.874130 0.950064 0.856847 0.900102 1.002866 0.967478 1.000745 0.991160 0.873486 0.987788 0.858837 0.853447 0.847515 0.966590 1.025978 0.930426 0.940311 0.993757 0.997419 0.941441 0.858034 0.992104 0.956566 
2.718282 0.993703 0.858486 0.866743 0.878350 0.950764 0.956241 0.941480 0.956941 0.993572 0.852057 0.898980 0.905427 1.003061 0.977953 0.973474 1.015760 1.002968 0.978168 1.018820 0.899484 1.025109 1.013026 1.016469 1.002520 0.937123 0.904084 0.960011 0.923911 0.996950 0.914357 0.969378 0.954562 0.967335 0.918173 0.896787 0.912005 0.895500 0.969360 0.998573 0.962371 0.857478 0.877539 0.868497 0.856937 0.894296 0.980118 0.870643 1.022497 0.967764 1.018074 
2.773195 0.999311 0.873920 0.874330 0.977384 0.985268 1.002516 0.962894 0.930885 0.940026 0.884562 0.904774 0.920429 0.879754 0.947714 0.871786 0.971728 0.987690 0.967087 0.899099 0.882540 0.967683 0.863223 0.889827 0.855861 0.969277 0.914493 1.021079 0.981223 0.947425 0.895418 0.888085 0.990160 0.863157 0.911763 0.912480 0.895325 0.935302 0.895344 0.904299 0.925964 0.896136 0.906526 1.011331 0.978679 0.864155 0.966733 0.965046 0.973004 0.898577 0.965233 
2.829217 0.941225 0.862586 0.842856 0.902576 0.863368 0.977995 0.940043 0.993099 0.891026 1.017222 0.890701 0.990410 0.900900 0.872088 0.929918 0.952812 0.933343 0.946223 0.899560 0.894135 0.971815 0.865089 0.953817 0.863172 0.967795 0.887760 0.927098 0.935390 0.989135 0.996012 0.888672 0.903413 0.873307 0.938833 0.997957 1.023336 0.979596 0.869752 0.932998 0.908988 0.878490 0.851502 0.999939 0.839636 0.917391 0.917215 0.852991 0.938052 0.867202 0.961057 
2.886371 0.951034 0.962280 0.839996 0.881160 0.867470 1.000683 1.011371 0.866169 0.943375 0.949853 0.995832 0.941173 0.889655 0.897713 0.864682 0.975877 0.893001 0.856577 0.982030 1.003917 0.947186 0.986017 0.918941 0.848528 0.910019 0.899553 0.889618 1.016483 0.899200 1.017719 0.971741 0.853296 0.912221 0.911320 0.859523 0.966220 0.975905 0.954352 0.970180 0.920437 0.876272 0.899925 0.937343 1.008927 0.977485 0.848547 0.851465 0.904767 0.971230 1.018323 
2.944680 0.898235 0.991071 0.878400 0.940718 0.838860 0.996306 0.930991 0.976025 0.914868 1.009959 0.950742 0.849256 0.962697 0.848142 0.955819 0.852774 1.000909 0.910274 0.979413 0.937840 0.878688 0.898876 0.914618 0.952171 0.896370 0.945711 0.957063 0.913643 0.984973 0.891942 0.982077 0.938899 0.865091 0.999183 0.897010 0.876451 1.015584 0.868460 0.893771 0.920976 0.896611 0.956450 1.002163 1.013208 1.014498 0.987321 0.890671 0.870567 0.967189 0.910979 
3.004166 0.943764 0.878288 1.017360 0.956676 0.877268 0.879502 0.956889 0.889410 1.016183 0.956685 0.885239 0.883107 0.980785 0.953979 0.845114 0.957269 0.835029 0.871873 0.989210 0.914696 0.961978 0.867016 0.968448 0.932447 0.919887 0.876313 0.936581 0.844233 0.941614 0.897678 0.995884 0.940409 0.939130 0.939760 0.998637 0.940557 0.978653 0.961440 0.890893 1.014413 0.886787 1.007266 0.997385 0.972887 0.899282 0.899338 0.838004 0.982110 1.013486 1.005718 
3.064854 1.017071 0.981444 0.970494 0.977353 0.931942 0.938005 0.855143 0.977593 1.013665 0.886318 0.887031 0.967893 0.997670 1.009120 0.843129 0.975177 0.948816 0.882106 0.983702 0.927008 0.849488 0.992126 1.008953 0.897999 1.000169 1.004020 0.905460 0.915262 0.998836 0.971586 0.934302 0.844758 0.934598 0.882875 0.995310 0.951250 0.928776 0.960506 1.003011 0.927156 0.985424 0.946206 0.848247 0.844434 0.913059 0.949251 0.896953 0.947057 0.964866 0.963468 
3.126768 1.015658 0.962149 0.977502 0.946806 0.941389 0.888204 0.952555 0.900756 0.837773 0.988649 0.843116 0.985738 0.970653 0.854383 0.974665 0.955171 0.963739 0.918965 0.898575 0.946094 0.900433 0.840694 0.938071 0.936028 0.925130 0.947046 0.929955 0.864273 0.942424 0.867157 0.962325 1.001192 0.894369 1.005694 0.941010 0.969886 0.943820 0.986440 0.979489 0.971559 0.841655 0.936065 0.914020 0.854956 1.009317 0.962066 0.894822 0.862656 0.965070 1.009631 
3.189933 0.859973 0.979686 0.928930 0.834452 0.857250 1.010043 0.908393 0.888844 0.879393 0.920577 0.991232 0.883823 0.840682 0.877639 0.952429 0.969228 0.897493 0.865973 0.862511 0.861173 0.970105 1.004228 0.933748 0.989654 0.954700 0.883823 0.844411 0.979224 0.879928 0.980738 0.845242 0.953334 0.934920 0.959398 0.867902 0.877344 0.976713 0.999659 0.839344 0.902099 0.919183 0.953556 0.937477 0.920475 0.936000 0.951857 0.887183 0.886832 1.012996 0.894770 
3.254374 0.890641 0.835655 0.930364 0.892594 0.980198 0.845756 0.933037 0.924631 0.950935 0.907304 0.891055 0.984013 0.964382 0.958327 0.947018 0.842447 1.009866 0.863913 0.900115 0.969682 0.938705 0.860844 0.837443 0.962649 0.948133 0.913332 0.832982 0.882862 0.905747 0.968060 0.912355 0.943120 1.007912 0.892069 0.982032 1.007322 0.999857 0.915534 0.936613 0.936355 0.882530 0.852788 0.985082 0.889756 0.837655 0.893157 0.886078 0.909710 0.966032 0.835664 
3.320117 0.896293 0.883280 0.883390 0.991055 0.920469 0.871288 0.993918 0.863678 0.968131 0.892280 0.909232 0.840505 1.007851 0.956360 0.884918 1.005458 0.847766 0.897949 0.907079 0.849809 0.971242 0.873948 0.925715 0.829314 0.970745 0.995160 0.857125 0.884559 0.853021 0.830648 0.852413 0.833225 0.937945 0.832756 0.954814 0.828780 0.911708 1.005292 0.952265 0.865859 1.002697 0.988285 0.918886 0.830565 0.896385 0.885571 0.963714 0.933105 0.846845 0.905919 
3.387188 0.916709 0.848737 0.860297 0.985407 0.863798 0.957298 0.956654 0.928637 0.830662 0.907162 0.943404 0.897182 0.874219 0.838004 0.954192 0.871930 0.858716 0.987447 0.918878 0.892165 1.002334 0.892624 1.006083 1.006257 0.846256 0.900683 0.946436 0.878547 0.977293 0.846284 0.888912 0.901428 0.878960 0.966735 0.974132 0.895409 0.900141 0.944773 0.850566 0.868365 0.978460 0.890364 0.857329 0.856952 0.873015 1.005541 0.939792 0.847496 0.883555 0.977155 
3.455613 0.837793 0.891210 0.923433 0.878200 0.849216 0.947344 0.963033 0.852583 0.935939 0.972053 0.956492 0.893550 0.984577 0.945913 1.004450 0.943756 0.965703 0.949335 0.941802 0.922140 0.882512 0.850564 0.836930 0.866924 0.909698 0.878861 0.911304 0.899376 0.923966 0.843701 0.980466 0.984072 0.917534 0.983907 0.975622 0.871585 0.981916 0.846876 0.973860 0.996807 0.891908 0.983833 0.944096 0.961868 0.995174 0.832691 0.971144 0.860088 0.918956 1.003349 
3.525421 0.957193 0.875358 0.874863 0.901082 0.991263 0.860939 0.944010 0.926082 0.961306 0.903794 0.914402 0.845759 0.832494 0.846675 0.859345 0.969643 0.872335 0.977246 0.882815 0.951284 0.846556 0.912836 0.972171 0.956689 0.900120 1.002512 0.884354 0.836396 0.977796 0.857448 0.824588 1.004757 0.874094 0.929792 0.972959 0.959437 0.868441 0.912304 0.903180 0.987360 0.978547 0.856221 0.966858 0.960014 0.827987 0.888687 0.947189 0.865702 0.857677 0.914668 
3.596640 0.986029 0.852581 0.880112 0.971825 0.884319 0.944970 0.837919 0.934552 0.892679 0.933125 0.827418 0.903719 0.909417 0.958827 0.838650 0.835980 0.882847 0.870297 0.951583 0.826055 0.892835 0.896676 0.844934 0.886341 0.980102 0.952352 0.946781 0.994691 0.873261 0.894390 0.984502 0.853733 0.880706 0.830217 0.930921 1.001158 0.994874 0.887777 0.953778 0.984355 0.973087 0.913808 0.854812 0.962431 0.828662 0.977953 0.882298 1.001450 0.889185 0.856889 
3.669297 0.923748 0.860189 0.918332 0.864490 0.829250 0.981471 0.872773 0.828501 0.850345 0.963362 0.917867 0.921017 0.902543 0.965645 0.838482 0.932295 0.903365 0.930113 0.855943 0.904324 0.964988 1.001023 0.956659 0.841971 0.828044 0.983772 0.946687 0.884736 0.913346 0.987334 0.970284 0.867979 0.943692 0.858728 0.990357 0.988393 0.826693 0.863924 1.002420 0.948550 0.933145 0.958915 0.978284 0.984439 0.842573 0.851623 0.927903 0.970878 0.873896 0.968741 
3.743421 0.909616 0.890835 0.889349 0.921633 0.996421 0.968577 0.994634 0.946896 0.908030 0.886695 0.902651 0.959086 0.910637 0.870485 0.990887 0.919372 0.933613 0.825537 0.922599 0.863848 0.936120 0.828345 0.994944 0.824963 0.968194 0.932017 0.871442 0.860028 0.843462 0.955166 0.896013 0.963736 0.912989 0.976491 0.895329 0.941754 0.946778 0.837189 0.913190 0.838456 0.843981 0.999430 1.000898 0.821124 0.956123 0.932354 0.933977 0.975351 0.933376 0.916563 
3.819044 0.894887 0.825155 0.856667 0.839918 0.821887 0.955335 0.912154 0.826720 0.899247 0.938195 0.948135 0.991307 0.823562 0.901959 0.998243 0.929311 0.838234 0.821222 0.918361 0.847628 0.824481 0.973557 0.933999 0.924005 0.946688 0.899766 0.829260 0.893986 0.984981 0.922885 0.861818 0.951921 0.858187 0.888961 0.976170 0.948271 0.929293 0.995785 0.843714 0.895406 0.821923 0.998170 0.866706 0.903589 0.938341 0.974968 0.971819 0.951712 0.910579 0.915913 
3.896193 0.976950 0.996178 0.990644 0.927171 0.959857 0.903590 0.975541 0.925690 0.893485 0.860426 0.820698 0.874430 0.953096 0.981884 0.997296 0.997596 0.961302 0.853239 0.843634 0.890714 0.995469 0.980639 0.932932 0.932896 0.835473 0.853193 0.974823 0.980894 0.889623 0.973251 0.848704 0.833592 0.920292 0.912068 0.902772 0.920474 0.828840 0.880145 0.818971 0.955504 0.952487 0.826032 0.851149 0.829258 0.923500 0.861090 0.864961 0.837681 0.947253 0.848241 
3.974902 0.921174 0.988305 0.856756 0.889850 0.915278 0.912202 0.887156 0.834948 0.952726 0.888580 0.961897 0.842750 0.872151 0.919170 0.840436 0.870718 0.914697 0.848075 0.946004 0.864894 0.870554 0.938093 0.936587 0.900600 0.895991 0.954585 0.849962 0.840446 0.817703 0.967122 0.989602 0.832626 0.940615 0.860376 0.912420 0.865284 0.879835 0.975359 0.957506 0.899393 0.920077 0.954150 0.822892 0.896381 0.990418 0.962432 0.823509 0.929974 0.980621 0.945886 
4.055200 0.892677 0.884735 0.982486 0.951406 0.869548 0.880596 0.879482 0.838603 0.821188 0.841673 0.839636 0.947928 0.865554 0.838685 0.976401 0.855611 0.902657 0.815537 0.818526 0.907439 0.952384 0.986842 0.840514 0.895892 0.815193 0.944052 0.976718 0.834356 0.860528 0.957093 0.855375 0.959393 0.894135 0.923305 0.990302 0.944695 0.870526 0.913234 0.881819 0.905845 0.862874 0.836656 0.873505 0.921213 0.859785 0.953262 0.876403 0.948861 0.850286 0.972615 
4.137120 0.822523 0.990239 0.926405 0.957269 0.820390 0.819323 0.870328 0.837611 0.941475 0.844600 0.947921 0.857175 0.813808 0.956943 0.988892 0.956609 0.915213 0.888147 0.893480 0.983097 0.868357 0.968181 0.953951 0.984869 0.950516 0.885633 0.947496 0.898823 0.850819 0.929352 0.984562 0.982681 0.903877 0.819079 0.814830 0.931784 0.854634 0.866134 0.923639 0.877994 0.842141 0.828752 0.865573 0.906146 0.984037 0.917781 0.841634 0.839193 0.872389 0.837024 
4.220696 0.977631 0.827701 0.898587 0.971161 0.855677 0.986818 0.968038 0.971513 0.909570 0.881865 0.832511 0.938727 0.873509 0.891458 0.960494 0.824434 0.903560 0.874925 0.963174 0.970547 0.870576 0.969509 0.816087 0.907025 0.881008 0.964239 0.965105 0.987377 0.838810 0.841409 0.819670 0.832240 0.917231 0.888597 0.943627 0.901511 0.987224 0.880755 0.822115 0.919993 0.895041 0.979860 0.954267 0.908640 0.847383 0.866479 0.894255 0.875593 0.920931 0.842402 
4.305960 0.811470 0.953654 0.901118 0.894524 0.927701 0.838746 0.901136 0.916252 0.954753 0.858384 0.939871 0.864572 0.889219 0.970319 0.932467 0.821198 0.934376 0.985317 0.810893 0.869041 0.834521 0.986894 0.868905 0.914838 0.823739 0.990830 0.926738 0.939907 0.842809 0.934638 0.849997 0.919675 0.817262 0.959941 0.924549 0.824865 0.883003 0.835936 0.854258 0.874418 0.985119 0.844313 0.901650 0.922468 0.894975 0.849484 0.907289 0.908082 0.937241 0.945231 
4.392946 0.949508 0.815918 0.921715 0.835646 0.938197 0.987237 0.834891 0.878887 0.934456 0.815307 0.887339 0.888634 0.867162 0.974667 0.923198 0.860490 0.833344 0.897149 0.821268 0.967330 0.928755 0.898210 0.954678 0.884723 0.976483 0.850177 0.884669 0.904397 0.966080 0.971457 0.934348 0.826187 0.849547 0.852218 0.956387 0.931929 0.813967 0.841446 0.958904 0.963391 0.886719 0.876855 0.943735 0.836581 0.964273 0.915789 0.982598 0.876450 0.822968 0.947917 
4.481689 0.813478 0.980837 0.837756 0.840161 0.871449 0.961128 0.839282 0.910392 0.859216 0.835781 0.836374 0.891508 0.856424 0.843859 0.934391 0.930092 0.946588 0.948285 0.863892 0.964395 0.855069 0.840467 0.850797 0.914377 0.837945 0.949308 0.958830 0.809502 0.832380 0.912528 0.951803 0.877444 0.973954 0.969295 0.966055 0.876161 0.836024 0.899101 0.813209 0.848401 0.885216 0.889210 0.931043 0.972661 0.858094 0.845026 0.958741 0.942944 0.935396 0.908570 
4.572225 0.978481 0.884401 0.925538 0.832282 0.923836 0.840783 0.946142 0.941197 0.851533 0.848003 0.968359 0.933833 0.959418 0.817742 0.807619 0.821997 0.848514 0.819677 0.851873 0.975498 0.972838 0.931800 0.911240 0.881373 0.864003 0.950540 0.973742 0.900069 0.848837 0.908732 0.809008 0.862193 0.946205 0.842924 0.832443 0.842494 0.848541 0.831171 0.875040 0.942962 0.912450 0.969201 0.868733 0.919760 0.868321 0.859192 0.905838 0.917511 0.951956 0.976600 
4.664590 0.955656 0.944471 0.921080 0.880773 0.947949 0.860342 0.888936 0.917146 0.965259 0.877044 0.899237 0.933017 0.824863 0.970544 0.939419 0.976275 0.868505 0.864267 0.818023 0.864097 0.821948 0.918684 0.952098 0.805362 0.884367 0.920803 0.840671 0.812488 0.948575 0.961897 0.806211 0.905996 0.850229 0.831560 0.975899 0.863766 0.942262 0.940635 0.960198 0.841690 0.938784 0.972645 0.932239 0.877921 0.963140 0.861862 0.895106 0.846000 0.829307 0.916315 
4.758821 0.819322 0.854250 0.975190 0.873687 0.855669 0.875053 0.850975 0.804722 0.828451 0.813334 0.864834 0.911017 0.866012 0.807203 0.964383 0.839695 0.980866 0.805784 0.854706 0.844773 0.967105 0.937361 0.939717 0.889287 0.863442 0.927999 0.965953 0.822597 0.892749 0.866655 0.922306 0.832128 0.963258 0.925465 0.905073 0.922020 0.844184 0.947775 0.838874 0.839802 0.883370 0.873384 0.820553 0.867235 0.840614 0.948114 0.914274 0.887261 0.950149 0.836242 
4.854956 0.917469 0.938978 0.978702 0.965538 0.900662 0.925164 0.831831 0.893545 0.831635 0.892450 0.949034 0.976484 0.967685 0.924692 0.869016 0.816681 0.904126 0.803401 0.905676 0.847346 0.966580 0.827547 0.820635 0.818480 0.820662 0.901463 0.951091 0.898284 0.884728 0.964006 0.864233 0.833256 0.858551 0.898880 0.957166 0.894721 0.887925 0.827761 0.941597 0.946104 0.818996 0.927845 0.850392 0.918805 0.964442 0.963721 0.825757 0.890089 0.846732 0.923267 
4.953032 0.836168 0.828861 0.801038 0.811483 0.900649 0.940081 0.873840 0.891049 0.879938 0.822532 0.961672 0.828950 0.934730 0.919849 0.951859 0.809109 0.845795 0.935992 0.884844 0.893840 0.912800 0.807296 0.883742 0.955148 0.882195 0.880604 0.960961 0.839457 0.869217 0.826834 0.857928 0.877120 0.965806 0.801100 0.968553 0.889822 0.931903 0.807589 0.821910 0.876240 0.908276 0.820656 0.834283 0.822763 0.958348 0.828061 0.840923 0.857457 0.823714 0.876400 
5.053090 0.816430 0.867013 0.850664 0.905222 0.956161 0.836212 0.942667 0.944397 0.825390 0.853236 0.916036 0.968075 0.838732 0.933832 0.941399 0.857654 0.952816 0.932625 0.842476 0.896581 0.815773 0.919132 0.957757 0.894372 0.950918 0.806245 0.897149 0.930762 0.859499 0.932465 0.862667 0.936369 0.934444 0.817122 0.953952 0.840852 0.892208 0.920977 0.840497 0.806999 0.895002 0.904157 0.843034 0.911458 0.887515 0.931543 0.971251 0.911343 0.921820 0.823411 
5.155170 0.920452 0.822703 0.829635 0.914458 0.890404 0.898204 0.800739 0.831663 0.955882 0.963638 0.862012 0.871228 0.823837 0.845669 0.928216 0.938194 0.896150 0.953527 0.813523 0.916884 0.906278 0.845917 0.864322 0.862844 0.939823 0.823961 0.941611 0.884198 0.805670 0.835063 0.905995 0.972181 0.876673 0.818799 0.844482 0.943187 0.830273 0.876637 0.854168 0.846288 0.901630 0.809671 0.865199 0.902179 0.838745 0.935485 0.940876 0.868244 0.898576 0.893839 
5.259311 0.962352 0.847568 0.801175 0.868251 0.952528 0.923832 0.821964 0.889437 0.958209 0.844237 0.829545 0.825162 0.812449 0.803181 0.889905 0.913583 0.964446 0.856730 0.938303 0.798269 0.890851 0.828502 0.844891 0.829801 0.856615 0.922886 0.863391 0.960082 0.863975 0.828378 0.934098 0.967167 0.817140 0.892353 0.938206 0.916923 0.884357 0.866104 0.907496 0.938710 0.941599 0.828882 0.839519 0.819711 0.851579 0.898625 0.883314 0.803799 0.879710 0.811583 
5.365556 0.920080 0.837478 0.848763 0.942033 0.836137 0.843297 0.959234 0.966746 0.954518 0.811998 0.885219 0.917894 0.916827 0.842644 0.818831 0.841084 0.857033 0.802414 0.831835 0.873555 0.915769 0.911801 0.853753 0.900296 0.871289 0.893921 0.798508 0.952252 0.946512 0.955126 0.842142 0.803022 0.857006 0.915901 0.826404 0.958750 0.875442 0.850782 0.818619 0.914482 0.927239 0.815242 0.966341 0.893093 0.872277 0.937255 0.835952 0.794171 0.867630 0.814502 
5.473947 0.798344 0.965170 0.865270 0.865393 0.888180 0.901931 0.886394 0.959812 0.849319 0.803939 0.966006 0.878977 0.796179 0.852521 0.860642 0.805628 0.871516 0.875361 0.944997 0.832339 0.798467 0.933586 0.966798 0.824957 0.815825 0.956170 0.907869 0.809658 0.799232 0.916227 0.896186 0.888303 0.932125 0.825758 0.930392 0.833025 0.819960 0.935284 0.904209 0.922166 0.954067 0.952149 0.874692 0.889165 0.860088 0.897725 0.844207 0.896212 0.874701 0.816714 
5.584528 0.884436 0.916620 0.793984 0.803159 0.811701 0.817969 0.932958 0.793168 0.948910 0.954906 0.905295 0.866254 0.946144 0.911537 0.894602 0.848766 0.959120 0.919658 0.936259 0.869450 0.863304 0.887008 0.791096 0.917603 0.932344 0.814001 0.954897 0.963509 0.960244 0.883259 0.905725 0.886042 0.911344 0.843762 0.945082 0.836256 0.839978 0.805538 0.812526 0.927857 0.809848 0.844622 0.845834 0.945881 0.940491 0.811701 0.881319 0.938796 0.868352 0.793308 
5.697343 0.945724 0.829933 0.830783 0.929956 0.956963 0.937218 0.831378 0.954729 0.944121 0.857203 0.963227 0.864421 0.891534 0.828663 0.855714 0.827585 0.961107 0.876291 0.793867 0.814261 0.925453 0.913890 0.872139 0.813385 0.848653 0.907381 0.894512 0.848741 0.922142 0.937498 0.932566 0.808952 0.947625 0.814568 0.799456 0.921853 0.960432 0.790749 0.799018 0.822478 0.922886 0.949701 0.799316 0.898139 0.799789 0.898612 0.891070 0.929579 0.844212 0.932706 
5.812437 0.824660 0.907270 0.822536 0.793638 0.811146 0.949349 0.819940 0.843890 0.849379 0.946971 0.828060 0.843942 0.954768 0.900793 0.847788 0.916990 0.848260 0.952032 0.859632 0.792642 0.858120 0.935862 0.918642 0.918091 0.931238 0.884045 0.852421 0.867560 0.898590 0.943650 0.838907 0.900347 0.842867 0.809940 0.852727 0.958133 0.920504 0.900548 0.863111 0.873443 0.814818 0.902192 0.804390 0.937741 0.847474 0.840184 0.898249 0.919499 0.820158 0.804687 
5.929856 0.906293 0.876954 0.914047 0.801435 0.863916 0.807627 0.858273 0.842906 0.846708 0.859128 0.876614 0.910776 0.807383 0.949918 0.829318 0.832108 0.841501 0.946953 0.818189 0.925001 0.814936 0.870718 0.883277 0.887342 0.901418 0.891310 0.819602 0.923091 0.826021 0.877251 0.913523 0.821677 0.861866 0.817849 0.832047 0.874844 0.830451 0.817927 0.815363 0.847249 0.920605 0.955169 0.941188 0.882519 0.859380 0.920867 0.928917 0.843691 0.892932 0.881097 
6.049647 0.823129 0.830247 0.920512 0.809310 0.918858 0.804690 0.923627 0.864167 0.910853 0.924976 0.840916 0.862905 0.871302 0.803132 0.786955 0.834319 0.809310 0.902969 0.855282 0.941213 0.880753 0.795753 0.873861 0.933704 0.955032 0.838844 0.891865 0.893492 0.813966 0.888054 0.862940 0.943241 0.794073 0.900619 0.938168 0.941962 0.799190 0.866734 0.927230 0.917910 0.792785 0.823721 0.799251 0.807405 0.802183 0.952752 0.938577 0.825095 0.825853 0.790671 
6.171858 0.883290 0.811732 0.901314 0.800533 0.924982 0.842207 0.829357 0.903928 0.834280 0.827352 0.931181 0.882118 0.944117 0.841937 0.895532 0.936642 0.893257 0.870024 0.786858 0.807643 0.845888 0.799013 0.830755 0.945211 0.885747 0.894212 0.873914 0.914832 0.948206 0.798206 0.888352 0.931285 0.940679 0.841035 0.792736 0.810830 0.819381 0.887848 0.832943 0.935348 0.800255 0.873436 0.884480 0.933603 0.906037 0.888595 0.846339 0.838569 0.864476 0.904839 
6.296538 0.843647 0.891453 0.939198 0.804260 0.924932 0.783913 0.833607 0.791943 0.876615 0.787802 0.807101 0.829692 0.846384 0.780552 0.943547 0.901007 0.897880 0.950710 0.899205 0.839090 0.833625 0.785611 0.905035 0.909236 0.913411 0.781427 0.926595 0.792124 0.821039 0.889443 0.824625 0.918453 0.937189 0.943980 0.824036 0.933360 0.893722 0.923355 0.864237 0.912684 0.883839 0.867355 0.822329 0.904723 0.929124 0.941858 0.887875 0.857246 0.940143 0.875610 
6.423737 0.860945 0.918328 0.865474 0.853125 0.793927 0.913661 0.905866 0.883484 0.867660 0.915701 0.817563 0.780117 0.842037 0.910766 0.949837 0.939708 0.935543 0.872448 0.817995 0.884823 0.928137 0.813631 0.910516 0.793193 0.886819 0.883077 0.825600 0.815990 0.933019 0.898832 0.862017 0.913013 0.907197 0.870521 0.932172 0.837941 0.940762 0.912806 0.887494 0.932000 0.881781 0.794091 0.905201 0.930046 0.783375 0.779875 0.928361 0.883907 0.907940 0.811807 
6.553505 0.861668 0.886033 0.942444 0.867040 0.903052 0.902724 0.936064 0.852883 0.816871 0.928305 0.836873 0.895991 0.804714 0.856952 0.922097 0.894284 0.791704 0.835295 0.836269 0.780987 0.860763 0.908682 0.823595 0.922683 0.810396 0.915165 0.783807 0.919666 0.913441 0.823664 0.882257 0.922011 0.840451 0.934279 0.786583 0.932184 0.887119 0.791868 0.901198 0.909673 0.799308 0.929296 0.871945 0.882214 0.903018 0.802464 0.783479 0.903595 0.889689 0.810965 
6.685894 0.818804 0.944810 0.846078 0.798334 0.803873 0.892902 0.873584 0.923084 0.795753 0.917630 0.837400 0.899568 0.781476 0.934600 0.779403 0.906690 0.807631 0.816275 0.841571 0.835869 0.893246 0.849175 0.779084 0.822184 0.914500 0.897375 0.864252 0.807795 0.894339 0.810100 0.798480 0.800673 0.812637 0.803916 0.919540 0.782078 0.876844 0.837563 0.808913 0.885772 0.878539 0.774431 0.878272 0.889256 0.927719 0.940724 0.797173 0.878814 0.855548 0.901125 
6.820958 0.810843 0.808089 0.810243 0.919007 0.795193 0.917411 0.775621 0.915335 0.888221 0.902430 0.933851 0.867705 0.943753 0.899667 0.818978 0.897067 0.865749 0.828236 0.844169 0.816292 0.916296 0.836464 0.859048 0.838352 0.918218 0.889208 0.797295 0.869233 0.872622 0.908196 0.823705 0.810131 0.875496 0.930874 0.912212 0.848743 0.798891 0.806116 0.911113 0.872768 0.808424 0.777500 0.874089 0.936468 0.829162 0.834191 0.849747 0.877916 0.810663 0.772395 
6.958751 0.939076 0.774435 0.860894 0.816350 0.922308 0.863992 0.782207 0.794156 0.893112 0.812516 0.939778 0.880247 0.915349 0.929507 0.904171 0.841267 0.892145 0.865807 0.926057 0.816008 0.823720 0.941302 0.810196 0.920185 0.771978 0.842020 0.825946 0.810753 0.928368 0.804761 0.775547 0.910453 0.921178 0.934608 0.851119 0.868067 0.859884 0.833632 0.842328 0.780580 0.815554 0.919338 0.863778 0.876395 0.884441 0.901646 0.884330 0.871225 0.849852 0.927110 
7.099327 0.883836 0.772734 0.906830 0.811960 0.832307 0.843321 0.783646 0.784406 0.865043 0.851800 0.781469 0.915454 0.811644 0.866417 0.802670 0.864368 0.819601 0.843996 0.789452 0.888225 0.923463 0.848777 0.912866 0.775509 0.856658 0.827405 0.899162 0.903833 0.872565 0.933230 0.864411 0.919338 0.875067 0.863497 0.921080 0.897463 0.834723 0.826330 0.826014 0.811797 0.906463 0.797666 0.916444 0.791169 0.893715 0.909212 0.795523 0.825937 0.796027 0.814504 
7.242743 0.783656 0.798953 0.795896 0.844367 0.783793 0.820681 0.779066 0.871026 0.813935 0.935705 0.929666 0.775710 0.893230 0.908143 0.842493 0.888605 0.823500 0.887012 0.862142 0.910290 0.905691 0.812555 0.790257 0.769671 0.789337 0.915800 0.768215 0.877013 0.933482 0.876826 0.878265 0.818935 0.794737 0.841991 0.814753 0.768343 0.835015 0.890283 0.766818 0.856717 0.928687 0.811150 0.930569 0.769935 0.922103 0.868590 0.919352 0.890053 0.925995 0.826898 
7.389056 0.891861 0.791305 0.892235 0.910628 0.869687 0.808925 0.842611 0.805569 0.875787 0.874028 0.899074 0.929947 0.822391 0.880476 0.919905 0.885837 0.839204 0.920593 0.902183 0.855312 0.899872 0.878293 0.778366 0.853834 0.872337 0.795196 0.882796 0.858812 0.784330 0.801568 0.793624 0.918826 0.892294 0.798866 0.796351 0.769029 0.774534 0.806325 0.798246 0.852449 0.906533 0.871539 0.863383 0.806419 0.902472 0.893339 0.915972 0.832747 0.827352 0.903126 
7.538325 0.780339 0.863666 0.887207 0.763959 0.877055 0.929850 0.838049 0.800550 0.864285 0.901842 0.830134 0.863420 0.884343 0.882021 0.778136 0.895826 0.926951 0.869640 0.818304 0.830040 0.907071 0.833659 0.929833 0.845328 0.850353 0.803948 0.874191 0.915105 0.908562 0.889648 0.895648 0.909537 0.773001 0.788822 0.908664 0.842540 0.880369 0.774034 0.913816 0.890656 0.774916 0.811897 0.794762 0.916096 0.790898 0.862225 0.846955 0.775450 0.823015 0.786330 
7.690609 0.786022 0.820407 0.895296 0.834649 0.784163 0.851225 0.826163 0.886835 0.927289 0.788499 0.910561 0.841986 0.918067 0.897637 0.862357 0.846483 0.774620 0.780892 0.761197 0.924220 0.780925 0.781830 0.915455 0.786326 0.911330 0.838571 0.918997 0.780951 0.823568 0.840769 0.862357 0.801727 0.904534 0.872153 0.841141 0.872981 0.867014 0.763555 0.863853 0.910401 0.810687 0.819139 0.803020 0.882042 0.767765 0.821768 0.769498 0.769599 0.836298 0.842502 
7.845970 0.870958 0.799728 0.828855 0.883536 0.903643 0.828611 0.813124 0.779621 0.791423 0.795167 0.773921 0.903778 0.904748 0.779165 0.914148 0.921853 0.918127 0.803521 0.867695 0.828071 0.778895 0.881277 0.776046 0.798632 0.792688 0.762523 0.881631 0.847268 0.834554 0.854088 0.794526 0.793270 0.846332 0.895491 0.913035 0.877955 0.763501 0.895575 0.832767 0.809381 0.839731 0.852874 0.820871 0.890340 0.791179 0.768593 0.816993 0.885593 0.785353 0.787174 
8.004469 0.806273 0.822216 0.827816 0.867546 0.842556 0.780627 0.779055 0.924136 0.855135 0.802447 0.776070 0.770099 0.782578 0.855985 0.885743 0.898658 0.867008 0.857692 0.843414 0.909329 0.785361 0.854749 0.808762 0.767779 0.887197 0.797654 0.807534 0.860416 0.794577 0.861526 0.788472 0.836014 0.804406 0.785100 0.870977 0.880496 0.804121 0.791567 0.779189 0.806324 0.763516 0.868244 0.904763 0.876409 0.894698 0.923009 0.793635 0.891603 0.766559 0.768897 
8.166170 0.774157 0.820206 0.856662 0.883943 0.761770 0.842841 0.874819 0.808314 0.869082 0.819192 0.839738 0.772907 0.828375 0.877167 0.794150 0.887650 0.791030 0.887968 0.766450 0.896690 0.917489 0.889897 0.907400 0.881771 0.892438 0.870181 0.814411 0.863581 0.795659 0.848947 0.804557 0.811250 0.767305 0.768873 0.804054 0.844040 0.864629 0.787608 0.860142 0.910511 0.907811 0.906989 0.785638 0.900640 0.906351 0.914713 0.757417 0.857459 0.842548 0.797504 
8.331137 0.900535 0.818550 0.881398 0.906757 0.819696 0.828829 0.836089 0.900233 0.864260 0.846126 0.794478 0.807409 0.775667 0.837779 0.888775 0.892413 0.904089 0.760846 0.776989 0.831339 0.847966 0.904800 0.841150 0.891694 0.814560 0.919546 0.848167 0.873326 0.882033 0.777691 0.786332 0.851948 0.827240 0.871670 0.917179 0.798602 0.814937 0.837461 0.831272 0.840865 0.905285 0.785880 0.762000 0.869696 0.862963 0.797255 0.815079 0.837302 0.898101 0.874907 
8.499438 0.793387 0.752638 0.765459 0.884878 0.778506 0.806567 0.767320 0.875594 0.890500 0.834937 0.785045 0.913815 0.752138 0.890909 0.911004 0.770364 0.899459 0.894404 0.879181 0.757043 0.798425 0.798008 0.764283 0.862656 0.767069 0.758828 0.821265 0.805124 0.858944 0.814299 0.784770 0.912489 0.792520 0.844037 0.888440 0.771432 0.868145 0.839516 0.837039 0.760363 0.887364 0.846223 0.788899 0.839324 0.778531 0.798117 0.880056 0.821265 0.896131 0.785596 
8.671138 0.772944 0.808208 0.791654 0.781222 0.888911 0.752388 0.810721 0.906423 0.876033 0.879902 0.754551 0.886074 0.840461 0.858014 0.777669 0.904701 0.874977 0.800813 0.803625 0.809298 0.790714 0.853347 0.870851 0.875285 0.823940 0.804806 0.872273 0.894834 0.787677 0.821976 0.830437 0.763535 0.803483 0.787669 0.821427 0.892197 0.850228 0.772304 0.862457 0.771214 0.858863 0.889552 0.897971 0.826078 0.911031 0.825096 0.866383 0.888978 0.889610 0.759492 
8.846306 0.773197 0.859403 0.899109 0.799031 0.892730 0.753875 0.904626 0.894380 0.880758 0.879588 0.876245 0.901125 0.827803 0.834739 0.865509 0.784073 0.896031 0.757119 0.818602 0.863278 0.827562 0.887154 0.795339 0.829462 0.894862 0.862208 0.857562 0.884317 0.792237 0.861287 0.890714 0.902834 0.834307 0.843234 0.838547 0.767555 0.846461 0.830043 0.888606 0.898977 0.837443 0.875664 0.802856 0.787143 0.890788 0.790478 0.911761 0.908692 0.892398 0.898570 
9.025013 0.759840 0.904881 0.758235 0.864449 0.894945 0.780060 0.789128 0.788366 0.776428 0.777810 0.750102 0.768626 0.765573 0.832489 0.831496 0.778074 0.852659 0.754073 0.833978 0.793347 0.779671 0.815594 0.775725 0.902068 0.778513 0.876172 0.787936 0.753659 0.763662 0.793024 0.867320 0.768957 0.838950 0.792809 0.890990 0.851633 0.775758 0.856953 0.794770 0.888376 0.761577 0.791097 0.858558 0.775857 0.757953 0.807503 0.760609 0.762057 0.796036 0.892190 
9.207331 0.800129 0.828329 0.816778 0.816126 0.840680 0.876198 0.903259 0.849128 0.808676 0.759231 0.764058 0.771310 0.793553 0.827850 0.747177 0.905685 0.745247 0.755403 0.875736 0.889720 0.754561 0.853072 0.776367 0.877749 0.893425 0.903672 0.849450 0.759050 0.845415 0.870802 0.877353 0.828807 0.785723 0.812884 0.806069 0.833889 0.800615 0.803676 0.875670 0.866305 0.787250 0.901386 0.757367 0.840391 0.751146 0.844326 0.762894 0.800657 0.904282 0.824137 
9.393331 0.783483 0.781953 0.775544 0.757509 0.897671 0.782669 0.866341 0.857784 0.764519 0.789193 0.844111 0.886440 0.888941 0.819453 0.856986 0.832510 0.897843 0.741359 0.883281 0.782595 0.867402 0.857809 0.771965 0.747011 0.864309 0.862310 0.808075 0.865773 0.872923 0.844514 0.778349 0.858722 0.819593 0.884203 0.811275 0.800538 0.792476 0.772261 0.786313 0.765531 0.755510 0.801904 0.868192 0.885445 0.832082 0.742824 0.765984 0.871936 0.834888 0.780349 
9.583089 0.898610 0.757236 0.812860 0.832697 0.810120 0.898035 0.816708 0.814082 0.753265 0.792358 0.834790 0.831172 0.784236 0.870814 0.812761 0.738514 0.804032 0.759451 0.842501 0.764439 0.741049 0.884819 0.862339 0.791636 0.770978 0.760460 0.781979 0.828349 0.796025 0.852379 0.797165 0.791496 0.772389 0.806575 0.794163 0.846604 0.830827 0.790208 0.871815 0.793244 0.852355 0.826946 0.781208 0.867024 0.790487 0.765177 0.754200 0.821901 0.750131 0.841099 
9.776680 0.784585 0.736694 0.815467 0.876930 0.815688 0.854776 0.756843 0.796095 0.789215 0.798288 0.789469 0.792594 0.802885 0.828311 0.828614 0.844084 0.762537 0.836492 0.867727 0.885103 0.867252 0.743582 0.846317 0.738805 0.809618 0.850702 0.772297 0.741750 0.768837 0.894225 0.865428 0.847913 0.829907 0.762848 0.798549 0.775987 0.743280 0.862597 0.808694 0.858744 0.752589 0.791833 0.792062 0.856045 0.797061 0.799834 0.868545 0.801912 0.841769 0.862843 
9.974182 0.893950 0.846360 0.820101 0.755714 0.766352 0.822100 0.849182 0.877994 0.743853 0.799610 0.758659 0.861206 0.832345 0.857968 0.873149 0.869470 0.785856 0.773677 0.748095 0.880385 0.810010 0.827182 0.821162 0.839491 0.796151 0.784747 0.805850 0.842159 0.843937 0.823731 0.816748 0.890606 0.871403 0.826790 0.834833 0.813836 0.891927 0.818714 0.802889 0.870979 0.740036 0.845569 0.857585 0.837273 0.734750 0.736732 0.798769 0.895517 0.763586 0.823519 
10.175674 0.734268 0.748340 0.873814 0.761175 0.892278 0.829468 0.734480 0.799747 0.799982 0.796786 0.826003 0.772221 0.781559 0.787066 0.869438 0.775231 0.738425 0.830192 0.844491 0.825629 0.771123 0.875897 0.884315 0.845768 0.816852 0.773482 0.750162 0.837757 0.826345 0.797420 0.754416 0.741507 0.732812 0.831054 0.752797 0.745038 0.849738 0.753399 0.805587 0.744281 0.862655 0.805416 0.851145 0.817186 0.846850 0.856546 0.796184 0.748698 0.820350 0.856920 
10.381237 0.732918 0.847209 0.842189 0.749382 0.858775 0.873138 0.750242 0.822229 0.797071 0.781426 0.889067 0.886285 0.808069 0.801305 0.755781 0.758952 0.749877 0.786738 0.863219 0.818726 0.765181 0.826682 0.839934 0.850210 0.802002 0.733396 0.785830 0.763502 0.787338 0.840526 0.802554 0.797193 0.802708 0.836009 0.772610 0.811929 0.813121 0.869407 0.852603 0.816374 0.794516 0.865547 0.866885 0.860526 0.797079 0.812886 0.783097 0.770136 0.744572 0.888532 
10.590951 0.738033 0.877359 0.882195 0.879825 0.783650 0.820695 0.749832 0.862172 0.749500 0.886279 0.781806 0.792254 0.788672 0.887686 0.765973 0.766442 0.806811 0.878184 0.776744 0.734871 0.797850 0.774100 0.729591 0.885357 0.874949 0.756115 0.765156 0.728806 0.798328 0.792473 0.811088 0.740103 0.849080 0.843767 0.867881 0.798311 0.749597 0.843864 0.805719 0.763223 0.857757 0.855476 0.728564 0.799662 0.768981 0.862164 0.754959 0.856325 0.838567 0.817930 
10.804903 0.792896 0.883056 0.767997 0.790953 0.775794 0.841016 0.788751 0.875549 0.880839 0.776423 0.725707 0.848305 0.768522 0.754202 0.756951 0.727400 0.788784 0.844217 0.743147 0.823930 0.830292 0.844604 0.837057 0.798338 0.781801 0.856545 0.804257 0.773795 0.761096 0.803990 0.796008 0.839887 0.778254 0.875259 0.807159 0.765425 0.804498 0.851860 0.737794 0.847829 0.749815 0.773674 0.860052 0.788139 0.734270 0.737157 0.730892 0.733415 0.874074 0.734786 
11.023176 0.868269 0.793714 0.793023 0.787926 0.763246 0.725606 0.811255 0.868454 0.876935 0.842954 0.834891 0.863622 0.821666 0.785554 0.790056 0.825686 0.825356 0.798296 0.725502 0.809768 0.816031 0.767619 0.792331 0.806271 0.741540 0.825010 0.810886 0.753269 0.818298 0.757457 0.783159 0.853976 0.866573 0.728131 0.839175 0.756798 0.847938 0.731394 0.873165 0.735768 0.781720 0.883986 0.842512 0.782138 0.727825 0.800169 0.778062 0.847448 0.867497 0.808586 
11.245859 0.768321 0.782484 0.840595 0.765644 0.771223 0.863094 0.872584 0.798683 0.860489 0.878580 0.828091 0.858702 0.862886 0.737919 0.762695 0.806787 0.823763 0.820469 0.836307 0.743474 0.880688 0.808678 0.836507 0.855880 0.865218 0.800719 0.728028 0.853820 0.819643 0.751593 0.877401 0.750527 0.881449 0.784184 0.872504 0.807035 0.757733 0.782893 0.800807 0.750103 0.728549 0.754791 0.736941 0.814922 0.779703 0.850438 0.731130 0.756891 0.870476 0.847448 
11.473041 0.749558 0.743308 0.871562 0.801557 0.741239 0.759427 0.825899 0.850464 0.761864 0.841570 0.857137 0.773660 0.781387 0.832971 0.725192 0.733743 0.754648 0.758468 0.771326 0.870515 0.752195 0.723226 0.744963 0.782202 0.870914 0.822687 0.752179 0.729915 0.777783 0.812330 0.727557 0.840299 0.758124 0.762552 0.840172 0.785726 0.862060 0.812186 0.778694 0.851911 0.790258 0.851527 0.817204 0.791145 0.872225 0.859023 0.813920 0.779541 0.812689 0.841898 
11.704812 0.760080 0.730163 0.803041 0.833229 0.760415 0.723104 0.723996 0.742353 0.798993 0.872628 0.723040 0.742640 0.746058 0.809072 0.804108 0.770637 0.797081 0.789209 0.858693 0.727566 0.858446 0.766303 0.770940 0.788612 0.728299 0.819334 0.779505 0.787727 0.719407 0.722028 0.817597 0.814721 0.844439 0.743134 0.872564 0.732123 0.785998 0.857107 0.783871 0.851618 0.870628 0.797471 0.744600 0.760543 0.858868 0.812570 0.741007 0.751954 0.718363 0.730330 
11.941264 0.867439 0.775336 0.784352 0.857590 0.779157 0.850933 0.823624 0.759362 0.806069 0.838605 0.857232 0.853157 0.784900 0.724228 0.784685 0.789515 0.832076 0.770808 0.865771 0.864755 0.722807 0.834379 0.792136 0.862372 0.828366 0.761006 0.795020 0.722409 0.796108 0.726810 0.788093 0.738781 0.863182 0.733077 0.847716 0.855103 0.741871 0.741108 0.735595 0.726262 0.817619 0.792573 0.718136 0.788697 0.777862 0.715419 0.862983 0.718334 0.823441 0.871125 
12.182494 0.821541 0.867196 0.729321 0.749080 0.722384 0.869034 0.836604 0.755083 0.822056 0.845014 0.746989 0.718559 0.830237 0.770945 0.852902 0.835828 0.762329 0.835614 0.819783 0.867299 0.852791 0.838631 0.811492 0.751551 0.736322 0.784756 0.752620 0.726431 0.768142 0.719913 0.848127 0.837974 0.840009 0.772196 0.842369 0.793238 0.798021 0.848958 0.757799 0.838140 0.804602 0.826317 0.769100 0.723231 0.852158 0.746720 0.842979 0.760840 0.751456 0.737549 
12.428597 0.794236 0.751720 0.861843 0.847932 0.810240 0.825620 0.808764 0.743857 0.811637 0.838576 0.774601 0.722563 0.746075 0.791173 0.831075 0.727458 0.820646 0.850158 0.784320 0.807058 0.831510 0.857659 0.768537 0.825620 0.850592 0.796542 0.726669 0.811527 0.823275 0.777917 0.832576 0.861117 0.743644 0.763776 0.840258 0.762205 0.744662 0.749691 0.808732 0.817890 0.800702 0.790557 0.833483 0.730838 0.863572 0.800252 0.755487 0.712734 0.816003 0.840321 
12.679671 0.737540 0.801186 0.812087 0.827003 0.822422 0.818943 0.848531 0.726300 0.747709 0.822273 0.840274 0.804838 0.777675 0.834544 0.849727 0.768717 0.752865 0.844469 0.795747 0.739878 0.720247 0.757572 0.736438 0.757753 0.797329 0.861400 0.840069 0.834111 0.723537 0.844926 0.828144 0.766828 0.792630 0.743797 0.810985 0.789371 0.788868 0.765459 0.856315 0.841171 0.715241 0.819486 0.834331 0.804051 0.852301 0.795038 0.798100 0.808750 0.851207 0.863352 
12.935817 0.811780 0.863029 0.805675 0.784410 0.727346 0.819196 0.839841 0.770011 0.770152 0.748204 0.767743 0.841952 0.827835 0.782064 0.840045 0.736268 0.739274 0.787745 0.827294 0.744288 0.736983 0.830746 0.840610 0.754301 0.760288 0.715545 0.825913 0.786034 0.749043 0.774083 0.845146 0.801814 0.813663 0.758781 0.780973 0.747827 0.745065 0.742279 0.816873 0.839865 0.710946 0.827615 0.847727 0.843043 0.821228 0.732518 0.812023 0.718621 0.817477 0.746783 
13.197138 0.765312 0.748758 0.824265 0.752662 0.704849 0.759288 0.844377 0.751653 0.765343 0.779893 0.808533 0.850620 0.807923 0.746318 0.854813 0.808666 0.859984 0.784219 0.796368 0.752928 0.838549 0.766923 0.737337 0.824515 0.796251 0.715902 0.839762 0.771656 0.783758 0.794405 0.756393 0.707641 0.834505 0.716497 0.815933 0.716951 0.798551 0.824953 0.726698 0.850104 0.792449 0.839183 0.804966 0.744949 0.843063 0.765413 0.773361 0.758865 0.833785 0.747452 
13.463738 0.775444 0.852511 0.831502 0.763692 0.830659 0.734025 0.852192 0.844307 0.784226 0.842638 0.854945 0.834847 0.759566 0.800548 0.755472 0.717429 0.827111 0.791026 0.719980 0.737730 0.841039 0.792734 0.751377 0.782674 0.810866 0.707198 0.833880 0.771607 0.742775 0.811178 0.795861 0.836766 0.840174 0.806047 0.847676 0.783758 0.844307 0.744756 0.721727 0.760018 0.730165 0.852800 0.820872 0.828780 0.830917 0.754208 0.774703 0.787447 0.706433 0.783719 
13.735724 0.794161 0.752917 0.759525 0.755296 0.816785 0.725612 0.776894 0.800389 0.709278 0.714852 0.728201 0.829979 0.717573 0.725379 0.847829 0.713834 0.800715 0.767712 0.790048 0.849345 0.853963 0.800536 0.845435 0.702413 0.725278 0.765862 0.770946 0.738409 0.789100 0.829683 0.708399 0.808964 0.767494 0.812051 0.802807 0.744963 0.747272 0.802527 0.713538 0.756991 0.834255 0.762324 0.803724 0.746954 0.784303 0.843561 0.816467 0.774344 0.740781 0.740073 
14.013204 0.803223 0.708016 0.804354 0.746869 0.831776 0.750147 0.779328 0.808175 0.725013 0.744939 0.707729 0.808718 0.756704 0.848571 0.734863 0.796790 0.847261 0.719781 0.713697 0.836410 0.807834 0.698568 0.757224 0.737460 0.714053 0.747024 0.807811 0.748907 0.754914 0.777003 0.744831 0.835411 0.710046 0.762618 0.815724 0.812198 0.772624 0.827707 0.703187 0.833117 0.796309 0.721416 0.700684 0.752194 0.706055 0.723199 0.843293 0.763525 0.755085 0.791008 
14.296289 0.820134 0.744624 0.821015 0.698397 0.718594 0.809943 0.749569 0.825976 0.774680 0.734425 0.703659 0.746849 0.741812 0.763739 0.841374 0.789167 0.832149 0.830882 0.713734 0.725803 0.725919 0.833432 0.731312 0.827567 0.815228 0.771798 0.816287 0.782947 0.822081 0.751037 0.726854 0.711949 0.809302 0.774641 0.787537 0.753316 0.779107 0.740437 0.809302 0.764002 0.769071 0.772501 0.697385 0.777454 0.703867 0.803013 0.804288 0.817005 0.768962 0.696666 
14.585093 0.763894 0.812018 0.845177 0.736882 0.816170 0.811356 0.693949 0.840671 0.761191 0.741473 0.763948 0.800704 0.844283 0.737283 0.702468 0.730813 0.813482 0.801481 0.756839 0.779384 0.739031 0.779645 0.727978 0.732315 0.749537 0.790845 0.721986 0.812411 0.725629 0.755013 0.763155 0.832976 0.840371 0.775371 0.810909 0.721547 0.773322 0.794673 0.774523 0.796205 0.775086 0.715832 0.727608 0.706173 0.835302 0.844707 0.736689 0.728972 0.758194 0.759157 
14.879732 0.715947 0.789751 0.708161 0.841073 0.748795 0.793513 0.792415 0.799902 0.808087 0.779708 0.747336 0.841925 0.801790 0.777688 0.692213 0.793928 0.815028 0.833801 0.786165 0.814352 0.701412 0.781535 0.826215 0.769211 0.701497 0.805967 0.721637 0.711570 0.810974 0.711847 0.795417 0.774985 0.775500 0.781381 0.758838 0.792607 0.808670 0.726766 0.745677 0.717030 0.823620 0.691484 0.829294 0.729430 0.825424 0.714688 0.715525 0.754531 0.756988 0.823290 
15.180322 0.830169 0.825883 0.753251 0.809771 0.718271 0.758150 0.699044 0.714038 0.747166 0.786364 0.774645 0.784917 0.802063 0.743706 0.744847 0.778465 0.732860 0.791599 0.746209 0.723951 0.743041 0.795886 0.710694 0.782667 0.780172 0.716840 0.738494 0.750335 0.698630 0.829978 0.765506 0.785338 0.813185 0.780279 0.825171 0.827758 0.747488 0.763500 0.773306 0.745926 0.776957 0.751123 0.719044 0.778717 0.835642 0.816882 0.827682 0.750006 0.841896 0.757645 
15.486985 0.738945 0.711827 0.830402 0.717870 0.716992 0.720548 0.791869 0.814730 0.703174 0.695490 0.823260 0.690454 0.704669 0.836339 0.695757 0.698771 0.791320 0.829754 0.771862 0.691164 0.818972 0.786833 0.801811 0.727988 0.827297 0.782987 0.802277 0.762195 0.836774 0.799095 0.786642 0.791449 0.776234 0.752374 0.800705 0.756617 0.822810 0.711903 0.714681 0.744920 0.754366 0.767750 0.757624 0.834645 0.775410 0.753176 0.786657 0.827671 0.731078 0.710873 
15.799843 0.748131 0.812398 0.743255 0.831680 0.795405 0.713157 0.800114 0.782429 0.804130 0.725357 0.771620 0.706775 0.823861 0.746085 0.708038 0.804396 0.790879 0.804868 0.772091 0.812482 0.738334 0.693487 0.830828 0.711925 0.709825 0.805796 0.779188 0.754505 0.749911 0.791442 0.695168 0.763085 0.806343 0.735314 0.753463 0.804054 0.756019 0.800912 0.817395 0.747393 0.816658 0.772076 0.732500 0.803377 0.719204 0.779508 0.702911 0.811774 0.758643 0.695228 
16.119021 0.692822 0.720718 0.813552 0.708373 0.715895 0.754407 0.777231 0.727664 0.732774 0.775138 0.800927 0.751109 0.754741 0.712931 0.764265 0.789909 0.689432 0.708229 0.789272 0.772393 0.802580 0.732145 0.691919 0.739045 0.689781 0.761255 0.692541 0.724835 0.755825 0.765539 0.709382 0.791494 0.732054 0.685034 0.732062 0.827344 0.833016 0.806068 0.718087 0.787665 0.718420 0.749024 0.724919 0.690289 0.700662 0.727193 0.775525 0.719179 0.810776 0.788597 
16.444647 0.756191 0.807871 0.810328 0.758852 0.692168 0.720370 0.777182 0.818620 0.695706 0.810086 0.782420 0.824720 0.800123 0.785686 0.797515 0.726304 0.796933 0.708442 0.707112 0.790939 0.733825 0.756282 0.687459 0.796608 0.803381 0.729736 0.744611 0.757408 0.719267 0.744853 0.759328 0.775134 0.697626 0.682123 0.725737 0.768565 0.782965 0.781196 0.714247 0.725525 0.706953 0.726901 0.801726 0.740643 0.776396 0.786041 0.806646 0.693294 0.705827 0.719554 
16.776851 0.783033 0.800040 0.748703 0.810363 0.774157 0.738757 0.710493 0.814952 0.825569 0.776832 0.797425 0.722021 0.684527 0.696455 0.808570 0.827332 0.759200 0.805940 0.695535 0.726580 0.791382 0.779672 0.728705 0.725992 0.762086 0.795398 0.811343 0.755673 0.788270 0.828116 0.800409 0.778113 0.733995 0.772318 0.729014 0.771316 0.805337 0.773049 0.732744 0.748650 0.824461 0.684512 0.678702 0.824310 0.724621 0.678770 0.710900 0.697389 0.798367 0.700456 
17.115766 0.766711 0.792062 0.723272 0.768724 0.798530 0.746731 0.766028 0.695592 0.814063 0.783064 0.813004 0.798207 0.794105 0.783912 0.761325 0.780795 0.713380 0.741247 0.780855 0.776859 0.805996 0.703622 0.716234 0.704974 0.698394 0.750584 0.811337 0.761025 0.692160 0.724895 0.825466 0.740323 0.792453 0.770602 0.783041 0.752514 0.755797 0.703930 0.682320 0.742719 0.780337 0.764330 0.731618 0.772901 0.701932 0.690755 0.814739 0.793294 0.677903 0.733202 
17.461527 0.788261 0.688290 0.684890 0.767258 0.678997 0.779890 0.734700 0.795816 0.711076 0.724936 0.719649 0.678174 0.777988 0.700443 0.774191 0.803267 0.810792 0.702622 0.680705 0.699964 0.720570 0.734086 0.737545 0.822960 0.786659 0.711884 0.677260 0.742450 0.683318 0.682801 0.814559 0.753600 0.763109 0.806547 0.811242 0.694130 0.822968 0.680914 0.749287 0.741544 0.714018 0.803866 0.760691 0.715890 0.702734 0.808681 0.700413 0.806457 0.813009 0.776977 
17.814273 0.772184 0.688178 0.687932 0.739288 0.710654 0.727800 0.775102 0.754672 0.682080 0.697143 0.728375 0.678169 0.719835 0.688903 0.719372 0.698181 0.811820 0.817560 0.811529 0.743483 0.786396 0.784082 0.713140 0.767645 0.784604 0.686514 0.694113 0.708937 0.684036 0.774781 0.724874 0.819150 0.758061 0.705608 0.772937 0.713259 0.732607 0.691440 0.697987 0.819329 0.798914 0.786456 0.739086 0.812111 0.793017 0.696792 0.718633 0.766846 0.680065 0.787351 
18.174145 0.682326 0.785020 0.816213 0.768315 0.714449 0.726377 0.777557 0.771172 0.733453 0.683300 0.732627 0.693123 0.726109 0.739138 0.717038 0.750397 0.730581 0.676633 0.744273 0.783807 0.768754 0.703674 0.688472 0.728364 0.786255 0.726489 0.687668 0.758872 0.742978 0.740634 0.814063 0.713794 0.721362 0.787550 0.683516 0.809278 0.782773 0.812232 0.769483 0.698331 0.815558 0.686560 0.803191 0.753455 0.778331 0.742100 0.778584 0.696732 0.767504 0.692624 
18.541287 0.805412 0.783871 0.784219 0.807266 0.729505 0.731790 0.711643 0.770786 0.713231 0.777654 0.762782 0.814944 0.739215 0.806465 0.744957 0.798016 0.729439 0.759570 0.714596 0.705605 0.782795 0.811791 0.809744 0.762663 0.687291 0.778812 0.736100 0.685332 0.776735 0.785458 0.733659 0.740432 0.759993 0.762455 0.774428 0.760082 0.810352 0.779019 0.683997 0.738244 0.740276 0.776876 0.745031 0.682180 0.724291 0.682677 0.752597 0.797260 0.683782 0.702586 
18.915846 0.794489 0.724069 0.810372 0.786362 0.729283 0.689167 0.797572 0.688775 0.764969 0.749470 0.686586 0.708341 0.785622 0.759993 0.717163 0.730902 0.810017 0.778753 0.758255 0.673704 0.666665 0.759623 0.696990 0.715950 0.706455 0.717754 0.704082 0.678015 0.763357 0.706581 0.738422 0.672181 0.779174 0.789009 0.784572 0.745913 0.712364 0.704377 0.785822 0.674880 0.789786 0.725408 0.692539 0.761531 0.769576 0.683066 0.797735 0.802320 0.781489 0.773118 
19.297972 0.678665 0.764279 0.763188 0.806245 0.704879 0.702321 0.788760 0.700426 0.667615 0.751150 0.750420 0.681319 0.790345 0.797112 0.733842 0.769763 0.769314 0.749374 0.738456 0.737188 0.673601 0.665028 0.782022 0.683442 0.724406 0.722858 0.732050 0.809725 0.788214 0.686796 0.725025 0.768260 0.808206 0.729175 0.743358 0.756237 0.703633 0.783983 0.726352 0.797805 0.746631 0.803407 0.772727 0.717683 0.684651 0.690556 0.699623 0.754195 0.801078 0.682874 
19.687817 0.687561 0.792830 0.770233 0.790905 0.800796 0.689743 0.725024 0.766066 0.726295 0.767433 0.804749 0.718939 0.787634 0.677618 0.772695 0.706050 0.794432 0.742161 0.752405 0.732799 0.692168 0.726655 0.684188 0.751744 0.667624 0.797276 0.790522 0.707204 0.713942 0.717264 0.802508 0.744704 0.743476 0.713744 0.747518 0.670086 0.702963 0.730242 0.748422 0.763546 0.704485 0.738670 0.766118 0.741118 0.754955 0.798408 0.770255 0.786980 0.778067 0.805279 
20.085537 0.701658 0.713804 0.694765 0.691842 0.768037 0.787561 0.728200 0.672018 0.752309 0.669351 0.707490 0.666655 0.697981 0.778843 0.766169 0.752931 0.740558 0.732690 0.794344 0.783971 0.782777 0.741349 0.791714 0.802571 0.778147 0.710720 0.796190 0.715431 0.669176 0.798425 0.676201 0.796960 0.673175 0.798315 0.732046 0.775092 0.777356 0.693212 0.789524 0.660326 0.804381 0.762272 0.688933 0.691937 0.770235 0.714405 0.675791 0.801890 0.789788 0.801472 
20.491292 0.657782 0.674871 0.700337 0.711189 0.734413 0.724861 0.742235 0.706683 0.800776 0.733771 0.698548 0.802259 0.753270 0.699986 0.668569 0.709349 0.735779 0.664274 0.733391 0.662617 0.778553 0.726080 0.718376 0.779437 0.761216 0.689441 0.685716 0.683153 0.748099 0.738415 0.799644 0.760734 0.665684 0.726584 0.722619 0.779437 0.664055 0.664954 0.736648 0.682627 0.792560 0.795650 0.754752 0.791436 0.709378 0.753766 0.769848 0.713694 0.659462 0.753803 
20.905243 0.750925 0.695367 0.752854 0.705254 0.693038 0.666457 0.737128 0.683566 0.727394 0.757499 0.775693 0.691392 0.763251 0.713459 0.684534 0.777084 0.734456 0.706761 0.731297 0.746076 0.711931 0.799216 0.663894 0.748420 0.673562 0.716335 0.670716 0.702422 0.796581 0.765158 0.791172 0.791368 0.736364 0.791266 0.759334 0.741686 0.729469 0.660822 0.695105 0.782559 0.731566 0.789264 0.800250 0.700697 0.655317 0.789715 0.799064 0.666326 0.787757 0.766709 
21.327557 0.722718 0.756083 0.708536 0.787228 0.662767 0.671622 0.673182 0.666839 0.665924 0.656119 0.681043 0.736937 0.747983 0.756787 0.764510 0.759154 0.792896 0.788563 0.689150 0.768959 0.687321 0.738127 0.689607 0.707186 0.790559 0.798122 0.673589 0.718530 0.743179 0.757448 0.677515 0.754392 0.729287 0.712129 0.716963 0.683162 0.781741 0.798238 0.718073 0.774729 0.716288 0.757223 0.653390 0.750858 0.783911 0.716607 0.782553 0.731094 0.722203 0.787315 
21.758402 0.690784 0.707470 0.771954 0.692325 0.793929 0.723656 0.768604 0.750052 0.749994 0.723562 0.697528 0.700292 0.772649 0.659294 0.768372 0.778379 0.656943 0.750587 0.710523 0.666038 0.781968 0.764096 0.760674 0.692506 0.764393 0.775963 0.736101 0.741021 0.743322 0.763032 0.738844 0.697680 0.657428 0.743554 0.712448 0.668129 0.747454 0.785998 0.672724 0.680726 0.662189 0.743532 0.772793 0.705820 0.686891 0.688823 0.784486 0.765717 0.654562 0.785818 
22.197951 0.738257 0.743847 0.664715 0.684062 0.745008 0.783853 0.711639 0.717648 0.659211 0.745427 0.753535 0.693143 0.675514 0.715361 0.741611 0.720259 0.689825 0.777873 0.744135 0.757856 0.739396 0.782922 0.754768 0.758021 0.770400 0.751616 0.737297 0.702773 0.745564 0.768928 0.732919 0.661491 0.746804 0.683059 0.728677 0.744741 0.774086 0.705377 0.707505 0.668235 0.673833 0.708256 0.651543 0.761260 0.733301 0.665480 0.664470 0.663316 0.761635 0.757242 
22.646380 0.697811 0.745569 0.717091 0.669167 0.692201 0.690317 0.662415 0.699170 0.759082 0.770214 0.732653 0.762217 0.730747 0.658862 0.767697 0.746892 0.713574 0.749078 0.780030 0.785179 0.664364 0.728604 0.772954 0.762699 0.687642 0.739118 0.703621 0.751128 0.786668 0.757010 0.677164 0.717357 0.694330 0.759585 0.684262 0.776751 0.734933 0.770782 0.752408 0.737658 0.676057 0.736335 0.698573 0.780260 0.786243 0.740887 0.749805 0.768071 0.777492 0.685542 
23.103867 0.787114 0.738361 0.785536 0.667334 0.733773 0.704787 0.707346 0.773413 0.691516 0.716459 0.775965 0.731450 0.681106 0.753131 0.727378 0.786598 0.750886 0.727084 0.654271 0.747567 0.767921 0.773951 0.689631 0.673922 0.767828 0.730210 0.743982 0.682518 0.722144 0.673815 0.726152 0.711282 0.681443 0.668344 0.706981 0.708902 0.771570 0.697610 0.755704 0.655231 0.764652 0.692642 0.760615 0.717764 0.702830 0.647238 0.674697 0.760680 0.744312 0.779729 
23.570596 0.784577 0.704952 0.779409 0.669156 0.725387 0.760718 0.689434 0.753949 0.715487 0.699069 0.750046 0.774398 0.758859 0.707017 0.720219 0.768459 0.750504 0.751376 0.673709 0.779523 0.743413 0.677469 0.773341 0.679556 0.727760 0.740733 0.707175 0.694152 0.779102 0.769524 0.718604 0.735108 0.673516 0.708969 0.698826 0.668513 0.697132 0.777350 0.719004 0.782704 0.700492 0.659714 0.759960 0.724808 0.714329 0.738088 0.766464 0.774984 0.768001 0.774684 
24.046754 0.644787 0.765167 0.658348 0.760599 0.731596 0.644096 0.661712 0.777252 0.694213 0.658804 0.781849 0.736007 0.692004 0.721734 0.766228 0.651365 0.737090 0.673762 0.766870 0.696586 0.686246 0.719040 0.745428 0.683403 0.730477 0.740860 0.689902 0.700755 0.702387 0.695738 0.654636 0.681622 0.669565 0.684387 0.745912 0.664933 0.763513 0.680496 0.703513 0.736292 0.674189 0.697342 0.704710 0.781393 0.740995 0.758026 0.723045 0.772335 0.755440 0.716133 
24.532530 0.719950 0.656600 0.745484 0.705422 0.754279 0.748560 0.686268 0.693962 0.767337 0.663172 0.721712 0.742258 0.769255 0.642583 0.715595 0.758805 0.743594 0.651194 0.732170 0.669509 0.741001 0.708363 0.713599 0.777205 0.702495 0.760780 0.744823 0.737719 0.645880 0.776189 0.651435 0.708086 0.651634 0.673587 0.686510 0.740617 0.708292 0.658980 0.653751 0.639834 0.695895 0.666980 0.703269 0.774825 0.680599 0.697088 0.757959 0.687895 0.739722 0.669971 
25.028120 0.702624 0.693714 0.748416 0.719241 0.694117 0.641363 0.678046 0.761180 0.668498 0.678917 0.766967 0.746489 0.662718 0.648566 0.647065 0.660317 0.715792 0.683875 0.684052 0.689726 0.747764 0.638551 0.695987 0.746787 0.678492 0.738861 0.705351 0.751207 0.667528 0.720162 0.655798 0.709303 0.651364 0.681850 0.683252 0.736828 0.678513 0.667591 0.730524 0.713121 0.719850 0.675503 0.745845 0.691837 0.709750 0.663625 0.684003 0.730376 0.765189 0.700336 
25.533722 0.751042 0.665361 0.733027 0.689265 0.690099 0.688100 0.725852 0.720450 0.722922 0.666618 0.685713 0.706454 0.728268 0.738543 0.752617 0.658321 0.707223 0.755738 0.700769 0.684986 0.705204 0.689181 0.756112 0.679697 0.773392 0.653024 0.748387 0.729595 0.636005 0.666279 0.682903 0.774713 0.751374 0.639014 0.717866 0.726319 0.658589 0.652784 0.709730 0.640447 0.649077 0.774205 0.677868 0.676017 0.696193 0.740612 0.681335 0.691921 0.644691 0.746339 
26.049537 0.694863 0.660223 0.694997 0.770100 0.754821 0.675002 0.639777 0.673608 0.644579 0.700270 0.750689 0.695764 0.675269 0.774007 0.743071 0.701327 0.758300 0.691744 0.766467 0.648831 0.719921 0.702939 0.761404 0.665666 0.711183 0.658076 0.697482 0.663131 0.692195 0.700580 0.714739 0.686147 0.683338 0.726652 0.646881 0.723498 0.655520 0.771304 0.679205 0.642622 0.638552 0.682683 0.726004 0.676691 0.682225 0.714141 0.768931 0.767861 0.644530 0.634236 
26.575773 0.669282 0.732256 0.741585 0.741669 0.709006 0.765838 0.747334 0.732621 0.734565 0.734439 0.653348 0.672301 0.698975 0.730999 0.659637 0.765739 0.693247 0.660466 0.720736 0.711197 0.654541 0.758263 0.748527 0.745930 0.640909 0.687407 0.694616 0.709765 0.636276 0.650006 0.678527 0.744133 0.749040 0.633482 0.760868 0.642474 0.634233 0.702562 0.713211 0.654808 0.666081 0.765648 0.740995 0.760222 0.711112 0.641197 0.662550 0.693942 0.684796 0.721361 
27.112639 0.668588 0.767383 0.724592 0.722800 0.681738 0.649334 0.720050 0.734075 0.638269 0.730576 0.743881 0.683894 0.719063 0.658061 0.640382 0.712659 0.670225 0.707396 0.752342 0.643238 0.740556 0.761574 0.640977 0.709167 0.703736 0.761959 0.653918 0.691418 0.659790 0.742544 0.766410 0.754827 0.738408 0.734012 0.704470 0.745595 0.725509 0.739163 0.663346 0.754365 0.743727 0.647878 0.729120 0.707816 0.705156 0.757724 0.714773 0.744294 0.697990 0.659622 
27.660351 0.711315 0.744056 0.730337 0.646426 0.661024 0.762122 0.726220 0.766546 0.631612 0.661017 0.655602 0.713102 0.656307 0.732263 0.763490 0.674994 0.724664 0.675769 0.732501 0.641521 0.748906 0.665323 0.737909 0.756749 0.740330 0.756673 0.719082 0.675895 0.655463 0.739220 0.663669 0.756338 0.754021 0.688692 0.728704 0.669796 0.756589 0.683312 0.722822 0.686487 0.753358 0.702976 0.705628 0.705558 0.684680 0.755242 0.670738 0.679160 0.698727 0.748780 
28.219127 0.652622 0.711135 0.680257 0.705819 0.755321 0.708741 0.636676 0.635723 0.667762 0.677384 0.725509 0.753631 0.682393 0.635194 0.704664 0.727109 0.727074 0.634714 0.627297 0.762654 0.723860 0.709646 0.648448 0.685406 0.744099 0.706724 0.759440 0.759329 0.665382 0.633336 0.628891 0.711942 0.742123 0.710940 0.764735 0.649742 0.707774 0.650890 0.644468 0.700851 0.740231 0.702166 0.648573 0.695981 0.724938 0.751863 0.643682 0.743355 0.678650 0.664200 
28.789191 0.710158 0.670485 0.710060 0.631791 0.729040 0.700154 0.670534 0.705212 0.673392 0.757898 0.722686 0.681237 0.754839 0.649515 0.642931 0.717310 0.646455 0.692427 0.684345 0.641593 0.715492 0.707105 0.627004 0.627483 0.686565 0.703998 0.640254 0.640982 0.651630 0.699391 0.711732 0.704615 0.700328 0.648460 0.663125 0.689610 0.729879 0.642585 0.682895 0.661855 0.685719 0.741624 0.648391 0.697289 0.640802 0.672691 0.686371 0.727105 0.757953 0.701563 
29.370771 0.650243 0.741127 0.638927 0.636154 0.643375 0.668793 0.712278 0.710431 0.734757 0.718012 0.754711 0.727003 0.638844 0.669139 0.665494 0.639661 0.702339 0.640857 0.667286 0.752173 0.652851 0.693299 0.751799 0.636610 0.756766 0.747629 0.660438 0.733526 0.734833 0.691549 0.693188 0.682723 0.719762 0.728760 0.646591 0.659933 0.702283 0.670474 0.724624 0.624956 0.728490 0.638014 0.630385 0.669035 0.710141 0.722307 0.681506 0.676243 0.647317 0.751875 
29.964100 0.682000 0.627437 0.681263 0.723220 0.641188 0.655705 0.717310 0.671277 0.733344 0.755750 0.714634 0.697200 0.742164 0.657353 0.634967 0.680538 0.752716 0.652601 0.744626 0.725509 0.688842 0.748626 0.651388 0.756536 0.631974 0.634271 0.649691 0.678959 0.726289 0.703365 0.647877 0.666946 0.642802 0.732723 0.665229 0.637898 0.700579 0.757619 0.671235 0.678132 0.654187 0.756564 0.681518 0.697014 0.735157 0.648036 0.748364 0.657974 0.677152 0.754922 
30.569415 0.661038 0.643139 0.710189 0.723315 0.621513 0.730480 0.752801 0.712925 0.681515 0.731801 0.697316 0.694710 0.719705 0.739701 0.631999 0.640945 0.634956 0.711977 0.728342 0.624683 0.645979 0.658095 0.653625 0.727799 0.680580 0.630865 0.718750 0.731106 0.706964 0.640051 0.665452 0.672782 0.735548 0.670032 0.724244 0.651927 0.704949 0.754334 0.733396 0.722800 0.703966 0.639996 0.641234 0.746083 0.722621 0.625467 0.657771 0.620626 0.637012 0.619189 
31.186958 0.739988 0.708429 0.723046 0.750889 0.750622 0.718089 0.735476 0.717074 0.725336 0.689910 0.719508 0.648951 0.639058 0.679941 0.641217 0.658186 0.632812 0.639908 0.702786 0.678049 0.750176 0.642486 0.654093 0.674573 0.714901 0.736155 0.664234 0.686029 0.691473 0.684823 0.661237 0.630577 0.652660 0.696451 0.712727 0.738939 0.700249 0.750964 0.630830 0.709148 0.743628 0.663733 0.650885 0.684555 0.634594 0.742065 0.730855 0.687833 0.639421 0.653977 
31.816977 0.621853 0.616281 0.718326 0.689983 0.635792 0.739772 0.656233 0.708673 0.741282 0.735280 0.696341 0.665585 0.731862 0.749814 0.732498 0.633222 0.668852 0.706274 0.696806 0.674219 0.689833 0.630480 0.707737 0.664997 0.672257 0.722031 0.630439 0.639101 0.623350 0.741706 0.666945 0.745090 0.743156 0.675675 0.645527 0.727391 0.655775 0.665120 0.696553 0.732922 0.743415 0.719037 0.751605 0.667806 0.615591 0.655795 0.731349 0.622229 0.698392 0.663643 
32.459722 0.648412 0.676005 0.714007 0.665665 0.646102 0.709638 0.690620 0.681363 0.734790 0.635550 0.621917 0.692549 0.697218 0.621092 0.717790 0.642155 0.617704 0.620949 0.728192 0.668330 0.682842 0.707150 0.705868 0.720816 0.640969 0.659953 0.715547 0.650812 0.709378 0.667941 0.651364 0.739473 0.699379 0.648617 0.706625 0.664670 0.698172 0.617813 0.659298 0.667110 0.734354 0.616396 0.740018 0.666837 0.631603 0.631746 0.676176 0.735888 0.647124 0.732991 
33.115452 0.689028 0.717193 0.731459 0.695172 0.643544 0.626906 0.712510 0.675665 0.617751 0.706998 0.654127 0.649118 0.677249 0.689619 0.678969 0.676501 0.644170 0.656431 0.687974 0.737434 0.737359 0.628496 0.711355 0.645345 0.700759 0.743163 0.704076 0.713890 0.721910 0.662004 0.729115 0.648621 0.614889 0.721196 0.687981 0.659625 0.613605 0.651680 0.674490 0.701384 0.716976 0.626430 0.706509 0.695722 0.739459 0.647731 0.656506 0.657756 0.641397 0.617574 
33.784428 0.653184 0.715973 0.735213 0.638281 0.696266 0.649443 0.638458 0.659406 0.657379 0.630976 0.612075 0.706370 0.641358 0.671015 0.633727 0.726451 0.718508 0.731689 0.648359 0.661981 0.663743 0.681187 0.718705 0.712666 0.637041 0.657176 0.666562 0.739998 0.709908 0.664339 0.657101 0.643249 0.673448 0.641616 0.677737 0.737884 0.617537 0.653625 0.671069 0.642321 0.623941 0.728172 0.620797 0.738311 0.709196 0.741272 0.713852 0.666677 0.645879 0.678781 
34.466919 0.658339 0.666063 0.678916 0.651980 0.696904 0.626815 0.614753 0.634310 0.659988 0.620301 0.703249 0.710777 0.646412 0.632208 0.672036 0.645398 0.668698 0.724501 0.654690 0.722319 0.671861 0.722373 0.719244 0.691174 0.678503 0.645540 0.661752 0.686477 0.692647 0.634370 0.731056 0.664265 0.642337 0.729414 0.662671 0.743165 0.712162 0.713966 0.693674 0.725691 0.659049 0.710608 0.668996 0.699499 0.677780 0.640013 0.637742 0.712480 0.681416 0.623362 
35.163197 0.690897 0.629582 0.612670 0.689590 0.696092 0.643038 0.716987 0.691019 0.703032 0.667698 0.692743 0.707601 0.671142 0.634979 0.720160 0.620539 0.635504 0.619172 0.631772 0.628827 0.622338 0.708814 0.733885 0.710794 0.622318 0.674645 0.623437 0.719116 0.695129 0.718772 0.654485 0.674160 0.713139 0.717795 0.655752 0.617487 0.650988 0.706536 0.668595 0.703854 0.689253 0.675589 0.615331 0.642431 0.693128 0.658124 0.636542 0.641959 0.631832 0.735354 
35.873541 0.661426 0.692318 0.685398 0.628545 0.728020 0.704270 0.612784 0.687420 0.655514 0.705466 0.711062 0.607194 0.617104 0.652672 0.717418 0.707703 0.699426 0.669313 0.711130 0.723478 0.692271 0.676751 0.711203 0.615364 0.712104 0.730654 0.613959 0.732555 0.683127 0.704895 0.732562 0.623849 0.690195 0.720986 0.635345 0.706709 0.673835 0.648466 0.722618 0.649857 0.694374 0.715073 0.605669 0.671994 0.613032 0.625206 0.631287 0.634256 0.656367 0.715631 
36.598234 0.676528 0.646160 0.663230 0.655372 0.708931 0.647266 0.692405 0.724273 0.604411 0.711631 0.693892 0.623129 0.621943 0.666486 0.633733 0.680554 0.675161 0.682832 0.732030 0.647205 0.719061 0.641659 0.733832 0.658527 0.703271 0.629875 0.639783 0.613268 0.734589 0.704778 0.719416 0.625433 0.711638 0.661803 0.626425 0.635629 0.609938 0.661522 0.657978 0.703505 0.717593 0.665876 0.649644 0.632166 0.623249 0.650354 0.622439 0.711772 0.647922 0.615183 
37.337568 0.723540 0.698684 0.639701 0.713293 0.680468 0.645673 0.640008 0.721489 0.673013 0.695938 0.730694 0.733038 0.700601 0.629735 0.677776 0.700548 0.728957 0.705584 0.640690 0.603456 0.620797 0.643889 0.714669 0.701676 0.725296 0.715697 0.609254 0.655325 0.722978 0.705805 0.689085 0.660248 0.610877 0.729598 0.607658 0.717728 0.644250 0.622594 0.672800 0.723560 0.706827 0.654884 0.661878 0.691483 0.679533 0.702672 0.646067 0.657670 0.611739 0.725022 
38.091837 0.680962 0.702396 0.610320 0.697081 0.683653 0.626612 0.709762 0.618113 0.672297 0.660714 0.609354 0.625746 0.724109 0.710781 0.613091 0.640652 0.631767 0.694703 0.665976 0.722104 0.663684 0.625233 0.627571 0.721471 0.667534 0.620464 0.634604 0.616614 0.651629 0.664377 0.722864 0.712819 0.691905 0.669539 0.689454 0.703588 0.674201 0.674661 0.680336 0.692152 0.678544 0.726667 0.714125 0.655332 0.655259 0.732595 0.728505 0.705020 0.652695 0.664271 
38.861343 0.625134 0.701894 0.613711 0.695332 0.604453 0.676617 0.628288 0.635740 0.665008 0.690644 0.689654 0.650723 0.606976 0.713835 0.654980 0.652994 0.608756 0.723937 0.662252 0.616354 0.656441 0.659330 0.627266 0.629723 0.713908 0.704876 0.648372 0.651008 0.616228 0.666124 0.729077 0.611380 0.671371 0.672048 0.715967 0.708994 0.697092 0.660897 0.688658 0.705447 0.672898 0.674266 0.643477 0.668170 0.642654 0.634571 0.640137 0.715735 0.655086 0.711551 
39.646394 0.672885 0.654045 0.709280 0.721584 0.683302 0.656886 0.677329 0.727677 0.678786 0.692566 0.617313 0.670634 0.673203 0.718783 0.665647 0.683335 0.717644 0.690520 0.667932 0.596029 0.646543 0.607989 0.609247 0.637040 0.711883 0.709267 0.622571 0.601439 0.666356 0.662350 0.597486 0.639040 0.699639 0.644589 0.660562 0.631034 0.648132 0.617081 0.726160 0.695718 0.625809 0.611664 0.656317 0.642145 0.685090 0.646629 0.626041 0.723041 0.694036 0.708651 
40.447304 0.603685 0.615590 0.715221 0.596501 0.675914 0.687297 0.703257 0.702960 0.624563 0.613523 0.670916 0.689688 0.696601 0.604510 0.714706 0.619089 0.631529 0.647317 0.606841 0.621896 0.669767 0.615339 0.614533 0.645415 0.632982 0.621440 0.599082 0.693240 0.622549 0.628611 0.689080 0.641559 0.691589 0.640522 0.607310 0.712937 0.624127 0.684326 0.694085 0.713102 0.682689 0.672560 0.686829 0.724062 0.706717 0.653081 0.711761 0.671345 0.674673 0.649291 
41.264394 0.593801 0.650500 0.647043 0.613927 0.711143 0.661955 0.704315 0.717186 0.692866 0.640789 0.671706 0.685183 0.650223 0.660836 0.626449 0.604993 0.665043 0.596223 0.611471 0.710168 0.625883 0.668467 0.610984 0.723573 0.711149 0.685045 0.615961 0.718747 0.723322 0.662429 0.691977 0.641783 0.622940 0.697113 0.675110 0.658354 0.673339 0.706435 0.628708 0.716699 0.714033 0.722309 0.640032 0.657465 0.713829 0.643916 0.673016 0.615217 0.620340 0.696803 
42.097990 0.713221 0.631269 0.635595 0.604045 0.611549 0.690514 0.709735 0.661905 0.668122 0.691952 0.714356 0.638483 0.612297 0.591862 0.638536 0.637078 0.640676 0.670623 0.676485 0.609908 0.656568 0.676991 0.718722 0.630041 0.611299 0.680116 0.693067 0.691059 0.656562 0.649945 0.619630 0.697505 0.605266 0.634682 0.713057 0.612487 0.591264 0.617634 0.684566 0.665358 0.671122 0.687691 0.721912 0.651133 0.674739 0.595209 0.607367 0.720199 0.675619 0.606179 
42.948426 0.621387 0.719588 0.706157 0.635820 0.644283 0.629111 0.622906 0.682927 0.685715 0.697543 0.653499 0.631461 0.616707 0.697733 0.652543 0.636180 0.591560 0.609828 0.609789 0.603328 0.645010 0.596567 0.649696 0.665968 0.608460 0.693596 0.708356 0.614665 0.687332 0.673567 0.650377 0.696253 0.612047 0.680381 0.682731 0.658277 0.627455 0.595258 0.682318 0.716001 0.654834 0.709966 0.655253 0.653047 0.622212 0.649205 0.625884 0.664318 0.628325 0.659848 
43.816042 0.717616 0.701124 0.635144 0.656465 0.673642 0.657144 0.609764 0.705719 0.622203 0.710404 0.657066 0.692660 0.619533 0.713256 0.715501 0.713994 0.626601 0.689703 0.658188 0.591575 0.711834 0.693841 0.593859 0.619834 0.675816 0.661784 0.693201 0.628383 0.710476 0.641370 0.624167 0.589487 0.645103 0.644751 0.589389 0.675633 0.610371 0.692138 0.692346 0.600953 0.629492 0.624748 0.634720 0.595621 0.641925 0.618600 0.649071 0.623847 0.598258 0.680155 
44.701184 0.604183 0.608660 0.645561 0.601717 0.688611 0.711191 0.591969 0.650064 0.604619 0.595899 0.706252 0.613397 0.677406 0.684297 0.616832 0.664861 0.616559 0.588423 0.655035 0.655015 0.585891 0.611861 0.701541 0.662928 0.711548 0.634883 0.601189 0.633328 0.706551 0.587987 0.650552 0.622240 0.649947 0.668426 0.672148 0.628662 0.697649 0.647975 0.629404 0.616084 0.695235 0.602660 0.643303 0.643166 0.653896 0.696543 0.700870 0.597422 0.667951 0.693374 
45.604208 0.689477 0.599206 0.691196 0.584900 0.637899 0.617637 0.684364 0.621121 0.666750 0.713112 0.617293 0.590077 0.600101 0.694498 0.610760 0.609865 0.705644 0.639371 0.713280 0.625514 0.626500 0.654293 0.606115 0.656188 0.684870 0.668573 0.668631 0.593425 0.687199 0.662792 0.655643 0.623087 0.617832 0.705612 0.589980 0.615153 0.708992 0.632040 0.689425 0.604474 0.595047 0.599147 0.602190 0.641207 0.678506 0.696172 0.598881 0.597142 0.608788 0.681957 
46.525474 0.641400 0.640979 0.625539 0.595958 0.590046 0.654893 0.665495 0.683076 0.645035 0.636665 0.640138 0.680787 0.637111 0.587705 0.588565 0.623236 0.587278 0.620675 0.694907 0.634064 0.700955 0.688691 0.666116 0.608882 0.707308 0.643224 0.619685 0.621386 0.626335 0.605913 0.635384 0.673943 0.676155 0.703646 0.650055 0.655087 0.666524 0.608223 0.665896 0.688795 0.699157 0.678025 0.598701 0.640009 0.596955 0.637014 0.709895 0.703174 0.709610 0.626244 
47.465351 0.704288 0.654467 0.599849 0.645419 0.627310 0.623866 0.693169 0.616823 0.679033 0.618971 0.640789 0.672699 0.627071 0.643285 0.613270 0.703740 0.700534 0.692950 0.603783 0.589343 0.644291 0.679394 0.700412 0.697348 0.702121 0.669191 0.593896 0.584590 0.595689 0.610819 0.688010 0.614805 0.620957 0.689642 0.636358 0.705965 0.607491 0.681948 0.586557 0.639073 0.596418 0.618932 0.700225 0.698406 0.598469 0.681303 0.607459 0.667592 0.670358 0.659401 
48.424215 0.610613 0.642042 0.636371 0.704284 0.614259 0.649881 0.579171 0.652060 0.694697 0.638975 0.590057 0.665454 0.656670 0.583196 0.705229 0.690144 0.579891 0.686717 0.699596 0.657712 0.699686 0.607045 0.588771 0.703486 0.644878 0.580232 0.616272 0.615043 0.629851 0.589388 0.595233 0.665460 0.657693 0.679567 0.620715 0.587028 0.594024 0.647431 0.620187 0.631189 0.594204 0.662496 0.705081 0.674790 0.588199 0.658779 0.588469 0.585768 0.613282 0.676397 
49.402449 0.693754 0.598777 0.591994 0.586609 0.679138 0.667086 0.636842 0.640829 0.628758 0.596501 0.677959 0.583475 0.588404 0.696902 0.608732 0.611771 0.662003 0.665170 0.641701 0.596552 0.611097 0.693664 0.638547 0.579455 0.604943 0.688260 0.695369 0.687036 0.648682 0.617130 0.672382 0.642291 0.672817 0.698902 0.657753 0.682837 0.662798 0.667413 0.629931 0.703658 0.619854 0.665984 0.588712 0.647208 0.664054 0.639913 0.603418 0.625431 0.623450 0.598078 
50.400445 0.605439 0.670065 0.576865 0.620394 0.668991 0.659769 0.641420 0.578565 0.576507 0.601278 0.635048 0.588113 0.702838 0.663201 0.641094 0.645146 0.603215 0.653423 0.582323 0.596210 0.635483 0.665681 0.600166 0.659405 0.635387 0.679709 0.610481 0.659277 0.641401 0.604129 0.678635 0.595514 0.610398 0.650668 0.698716 0.701202 0.585282 0.671528 0.635592 0.619148 0.694983 0.653550 0.656695 0.635432 0.661795 0.664057 0.575440 0.638206 0.622445 0.576552 
51.418601 0.681122 0.638427 0.596573 0.610960 0.662518 0.662690 0.663569 0.668889 0.691667 0.687003 0.633585 0.609654 0.676529 0.673075 0.591348 0.599326 0.662862 0.596637 0.684907 0.664066 0.676267 0.659294 0.580026 0.687194 0.614126 0.588698 0.693814 0.653164 0.672890 0.685563 0.646086 0.672846 0.663034 0.625060 0.579568 0.619835 0.602288 0.692030 0.573674 0.678835 0.599517 0.597478 0.665805 0.635726 0.658293 0.665232 0.622129 0.650845 0.695974 0.676790 
52.457326 0.584516 0.694505 0.635960 0.653961 0.687429 0.632962 0.664245 0.643690 0.684615 0.661437 0.659043 0.591097 0.634353 0.571730 0.698462 0.698329 0.644662 0.666887 0.660504 0.612293 0.694696 0.636487 0.653053 0.651871 0.580032 0.628465 0.683637 0.571870 0.678556 0.641670 0.668717 0.587686 0.645482 0.666493 0.651205 0.698113 0.604194 0.683878 0.664518 0.638361 0.591275 0.625873 0.627417 0.577980 0.621116 0.621770 0.637529 0.599653 0.689303 0.627328 
53.517034 0.575124 0.579380 0.673374 0.621495 0.655327 0.596267 0.574605 0.670632 0.615992 0.591024 0.592335 0.658209 0.585762 0.680092 0.675736 0.620994 0.641422 0.606481 0.655308 0.630043 0.609768 0.632031 0.597091 0.656214 0.583267 0.619525 0.642961 0.691978 0.683980 0.667086 0.649084 0.686887 0.674153 0.690268 0.624610 0.651256 0.573155 0.682011 0.683202 0.671265 0.617974 0.627953 0.672614 0.696182 0.694302 0.575447 0.650338 0.623059 0.612047 0.665307 
54.598150 0.573876 0.614528 0.606038 0.641248 0.675436 0.572545 0.613102 0.640182 0.684943 0.665046 0.622122 0.596620 0.582411 0.583156 0.625108 0.632922 0.626825 0.631351 0.593186 0.673492 0.594941 0.591551 0.589891 0.590939 0.628207 0.571187 0.619243 0.645673 0.642927 0.615974 0.578358 0.595326 0.642890 0.589992 0.596184 0.671750 0.693010 0.603147 0.661562 0.674786 0.587928 0.629589 0.666832 0.569540 0.629413 0.647390 0.693704 0.591097 0.585920 0.685826 
55.701106 0.658434 0.591752 0.685309 0.638977 0.573875 0.682433 0.620358 0.581414 0.655168 0.652651 0.612769 0.655401 0.636838 0.599857 0.579129 0.620572 0.633270 0.587347 0.641576 0.576373 0.647969 0.644848 0.674977 0.643892 0.608339 0.658415 0.577877 0.643124 0.666142 0.585271 0.584856 0.647831 0.683056 0.636655 0.583333 0.604872 0.569017 0.574146 0.602003 0.684831 0.616331 0.641576 0.574637 0.665657 0.593917 0.664342 0.622227 0.651499 0.631955 0.618111 
56.826343 0.631529 0.596077 0.624886 0.585470 0.651582 0.590356 0.589259 0.624667 0.565229 0.586367 0.681665 0.595751 0.570121 0.681803 0.681358 0.635292 0.650064 0.583594 0.623550 0.629421 0.652103 0.685209 0.623180 0.647292 0.634076 0.624642 0.602569 0.662396 0.632451 0.680135 0.583362 0.604149 0.648797 0.604990 0.589403 0.675286 0.646288 0.571601 0.679131 0.657641 0.689788 0.641320 0.584573 0.578106 0.680298 0.599395 0.577598 0.618802 0.646182 0.682688 
57.974311 0.578743 0.566964 0.595150 0.632158 0.665771 0.659243 0.613488 0.600258 0.652134 0.623380 0.607855 0.620041 0.596944 0.634965 0.641205 0.664427 0.658506 0.646195 0.665733 0.597663 0.608899 0.632389 0.641337 0.661050 0.586415 0.572591 0.679651 0.600658 0.602897 0.570140 0.636428 0.625268 0.669254 0.680058 0.575980 0.674731 0.637241 0.617746 0.566051 0.650571 0.572716 0.666177 0.566295 0.625687 0.639430 0.630195 0.665840 0.650027 0.600752 0.587928 
59.145470 0.681327 0.587014 0.671243 0.599522 0.587095 0.664755 0.674963 0.661003 0.662325 0.654353 0.579355 0.593539 0.612392 0.615315 0.579000 0.654191 0.574600 0.563232 0.608310 0.647797 0.608285 0.675736 0.628166 0.683065 0.654478 0.647990 0.609369 0.658697 0.565675 0.593477 0.626371 0.635333 0.567002 0.560982 0.605337 0.599840 0.623697 0.614099 0.670345 0.684075 0.625804 0.605393 0.591969 0.582533 0.611719 0.593471 0.597447 0.674801 0.577036 0.656298 
60.340288 0.657266 0.670416 0.586220 0.650488 0.675019 0.672286 0.676988 0.579368 0.569193 0.623939 0.682778 0.560925 0.664043 0.581027 0.668708 0.655296 0.670752 0.584766 0.620938 0.572206 0.607887 0.662831 0.577113 0.637729 0.676119 0.559831 0.565528 0.588891 0.612614 0.622075 0.612254 0.588891 0.596569 0.654284 0.567472 0.591171 0.616099 0.570031 0.613198 0.575920 0.567913 0.660899 0.570000 0.644270 0.566006 0.633368 0.652271 0.623249 0.670609 0.660763 
61.559242 0.666584 0.680576 0.574609 0.601238 0.564455 0.565873 0.598545 0.675716 0.674329 0.580280 0.640579 0.671122 0.673877 0.598960 0.595443 0.593146 0.557830 0.579847 0.604891 0.605585 0.616637 0.641527 0.602031 0.584459 0.661835 0.585970 0.633341 0.587097 0.573581 0.633447 0.613349 0.652814 0.564839 0.649340 0.639861 0.611015 0.655804 0.648151 0.640777 0.602093 0.562244 0.572306 0.670181 0.595338 0.625751 0.656875 0.576330 0.584850 0.644994 0.587549 
62.802821 0.590592 0.677800 0.678256 0.619441 0.559472 0.593733 0.570875 0.599089 0.575590 0.667081 0.598571 0.575059 0.634986 0.664890 0.594973 0.653394 0.567358 0.668562 0.637318 0.565396 0.651302 0.610549 0.597608 0.669432 0.572264 0.561212 0.654949 0.647229 0.651154 0.660151 0.562699 0.558959 0.642224 0.607278 0.560663 0.587025 0.647451 0.670814 0.596004 0.606377 0.655368 0.583680 0.596047 0.593239 0.595627 0.606766 0.585735 0.596411 0.627056 0.612073 
64.071523 0.596277 0.593442 0.667676 0.583779 0.648960 0.582457 0.676261 0.597409 0.610705 0.628787 0.639526 0.648745 0.569246 0.597138 0.597193 0.559664 0.596172 0.584714 0.657122 0.670419 0.659822 0.637182 0.672479 0.606818 0.610416 0.588294 0.608682 0.654323 0.583294 0.639747 0.595010 0.634101 0.644637 0.658020 0.634329 0.608042 0.604506 0.560544 0.561921 0.577039 0.631469 0.647447 0.642589 0.597987 0.623744 0.656070 0.672719 0.588989 0.607606 0.567912 
65.365853 0.614163 0.595051 0.574542 0.670879 0.663187 0.616327 0.570540 0.623315 0.632877 0.653024 0.612913 0.633851 0.603412 0.641752 0.593164 0.622861 0.601518 0.585643 0.644706 0.619907 0.647759 0.605662 0.589363 0.673558 0.669672 0.642175 0.642481 0.583951 0.671351 0.629524 0.673742 0.608113 0.556479 0.644375 0.578545 0.614972 0.589995 0.632950 0.591135 0.584919 0.631969 0.652307 0.671584 0.644946 0.575768 0.597552 0.620777 0.634133 0.561866 0.599170 
66.686331 0.658956 0.651198 0.645358 0.657618 0.665969 0.556112 0.595213 0.568830 0.638731 0.652542 0.567083 0.571542 0.662603 0.602366 0.592024 0.618291 0.647777 0.621138 0.628224 0.667703 0.602189 0.570473 0.566252 0.550217 0.664167 0.670086 0.557328 0.657514 0.616459 0.622427 0.551115 0.593478 0.591316 0.584719 0.582892 0.551689 0.581615 0.604406 0.597773 0.664063 0.608133 0.578714 0.613661 0.648455 0.619941 0.619305 0.604016 0.617283 0.568274 0.584596 
68.033484 0.657080 0.626673 0.616556 0.648132 0.616909 0.639457 0.628913 0.602475 0.605823 0.622047 0.616556 0.561379 0.580719 0.648807 0.641746 0.624494 0.655735 0.651364 0.645977 0.582058 0.659515 0.566778 0.563710 0.552052 0.596266 0.629431 0.635963 0.657044 0.575234 0.626667 0.595688 0.648083 0.615089 0.583050 0.649209 0.631562 0.604709 0.630721 0.606213 0.563442 0.630119 0.598945 0.556728 0.641107 0.658505 0.593368 0.584481 0.560131 0.664945 0.595907 
69.407852 0.620197 0.578703 0.626172 0.667017 0.607027 0.650383 0.622490 0.627386 0.592826 0.611013 0.602878 0.625736 0.588725 0.562306 0.557847 0.585346 0.590023 0.575658 0.575179 0.638160 0.658894 0.660775 0.587597 0.659119 0.654150 0.618220 0.643189 0.627107 0.653708 0.619287 0.625293 0.655485 0.559546 0.633021 0.578467 0.593141 0.645603 0.645870 0.650080 0.568694 0.622636 0.573019 0.598449 0.598977 0.663559 0.584800 0.556379 0.557568 0.588240 0.584133 
70.809983 0.605172 0.616947 0.648508 0.640970 0.614560 0.574977 0.590724 0.579849 0.577298 0.602941 0.570171 0.611954 0.647946 0.598728 0.598250 0.649252 0.549461 0.602711 0.561158 0.552756 0.555808 0.587937 0.608376 0.655237 0.620635 0.583772 0.583434 0.545350 0.657401 0.553971 0.558976 0.569289 0.548167 0.664745 0.658513 0.640463 0.545000 0.567965 0.566550 0.620387 0.575176 0.567251 0.590446 0.594013 0.565728 0.635288 0.616452 0.585767 0.610691 0.659837 
72.240440 0.576978 0.594097 0.624588 0.631792 0.638948 0.583821 0.551968 0.653044 0.562425 0.579321 0.572984 0.603560 0.583020 0.626829 0.588875 0.570003 0.560793 0.660934 0.599657 0.592844 0.585375 0.616703 0.607006 0.575279 0.574912 0.621944 0.577165 0.578002 0.608391 0.584062 0.610511 0.555601 0.554956 0.644340 0.651580 0.605373 0.590423 0.560925 0.561853 0.655236 0.571208 0.662079 0.592386 0.600211 0.594278 0.620559 0.639226 0.563226 0.589513 0.594826 
73.699794 0.563266 0.625189 0.602165 0.653728 0.582011 0.600965 0.569568 0.620045 0.563867 0.594357 0.615808 0.589039 0.652462 0.547589 0.615063 0.658308 0.573980 0.655234 0.634282 0.631425 0.577677 0.544594 0.615712 0.569292 0.654538 0.616618 0.562744 0.625393 0.590503 0.552823 0.620021 0.567504 0.647558 0.550308 0.653188 0.618611 0.565967 0.658133 0.641118 0.555338 0.643057 0.581146 0.646778 0.656789 0.617230 0.624492 0.577713 0.569094 0.550818 0.582335 
75.188628 0.629480 0.651906 0.653760 0.538778 0.562316 0.555726 0.563500 0.552479 0.598556 0.613926 0.655740 0.572219 0.636334 0.601594 0.581315 0.545171 0.599585 0.644305 0.588791 0.571861 0.618237 0.622980 0.642469 0.597187 0.551695 0.602139 0.581549 0.651404 0.556366 0.601397 0.541505 0.628278 0.652702 0.579910 0.565916 0.643731 0.588462 0.643456 0.650890 0.624014 0.551749 0.632088 0.570599 0.585603 0.541912 0.562143 0.596655 0.551946 0.579617 0.605248 
76.707539 0.571886 0.543125 0.570158 0.644316 0.642374 0.543327 0.647158 0.639621 0.647140 0.616723 0.541439 0.583874 0.651091 0.584863 0.635373 0.575109 0.642523 0.537947 0.632477 0.595886 0.609221 0.559582 0.617134 0.568472 0.579036 0.579769 0.614292 0.588969 0.600999 0.640997 0.574728 0.616336 0.598639 0.635015 0.622258 0.561393 0.560160 0.560934 0.588510 0.544340 0.555810 0.556186 0.651133 0.555477 0.578446 0.541170 0.585972 0.599831 0.608298 0.563580 
78.257134 0.571165 0.536211 0.539447 0.561916 0.594406 0.587917 0.552156 0.580918 0.627620 0.560592 0.624159 0.625714 0.568119 0.564647 0.554863 0.596311 0.634892 0.623607 0.608190 0.641802 0.652927 0.638667 0.605922 0.620639 0.547182 0.571907 0.649074 0.590488 0.546867 0.622348 0.639309 0.561144 0.556911 0.606059 0.637872 0.534810 0.560200 0.556466 0.622253 0.616685 0.589924 0.565769 0.542896 0.585430 0.567650 0.621654 0.608469 0.561150 0.643583 0.589870 
79.838033 0.533433 0.644343 0.634040 0.575063 0.627996 0.585762 0.609851 0.534893 0.582982 0.586862 0.610425 0.604197 0.535982 0.596846 0.535958 0.581717 0.617214 0.559657 0.601003 0.600430 0.543664 0.622868 0.571858 0.541778 0.563122 0.593646 0.564619 0.571047 0.542718 0.552808 0.590913 0.599891 0.547958 0.537715 0.644290 0.602866 0.616647 0.545651 0.609668 0.613518 0.627079 0.616055 0.624093 0.636938 0.587874 0.610265 0.645331 0.635850 0.630687 0.544220 
81.450869 0.565270 0.543864 0.606950 0.581685 0.595272 0.600286 0.564256 0.643434 0.575475 0.625027 0.598342 0.576518 0.555041 0.574167 0.626140 0.587112 0.552950 0.646279 0.571533 0.593057 0.618893 0.553562 0.616136 0.613384 0.534602 0.640505 0.585161 0.619447 0.609537 0.586705 0.601559 0.611393 0.548183 0.583836 0.617161 0.538915 0.574697 0.553362 0.580825 0.550552 0.609590 0.583753 0.590718 0.578674 0.643198 0.585279 0.539239 0.626093 0.633293 0.545160 
83.096285 0.581484 0.572796 0.587441 0.591949 0.585058 0.599010 0.573513 0.632508 0.542133 0.563552 0.630390 0.643731 0.548960 0.551748 0.576770 0.543683 0.560094 0.640955 0.568400 0.601616 0.528422 0.559596 0.608108 0.565993 0.559061 0.631751 0.560253 0.626874 0.532396 0.617476 0.573284 0.609699 0.608666 0.578373 0.613186 0.567614 0.559390 0.628288 0.559185 0.637228 0.586608 0.596610 0.610656 0.535190 0.644688 0.619155 0.588181 0.565477 0.593211 0.584876 
84.774942 0.527338 0.555632 0.628353 0.569437 0.552592 0.609519 0.598287 0.562374 0.534085 0.579705 0.633598 0.624664 0.566256 0.572805 0.554083 0.598515 0.602982 0.603304 0.615595 0.535933 0.575887 0.584055 0.585394 0.622535 0.552539 0.568028 0.539383 0.573150 0.629663 0.617635 0.553673 0.533208 0.594083 0.546119 0.547265 0.529004 0.605438 0.582845 0.602661 0.529910 0.630008 0.622804 0.538307 0.586166 0.549516 0.609338 0.534565 0.545376 0.529010 0.531226 
86.487509 0.612130 0.590596 0.544227 0.609113 0.617220 0.564072 0.632824 0.610429 0.625491 0.550442 0.527196 0.542218 0.598157 0.594248 0.529905 0.617366 0.572890 0.578726 0.571684 0.632999 0.602269 0.548316 0.589845 0.535590 0.546336 0.571649 0.633919 0.552842 0.525828 0.623039 0.526096 0.592204 0.626534 0.570036 0.554723 0.598407 0.527581 0.570484 0.554741 0.640262 0.591453 0.568556 0.620511 0.529305 0.532648 0.627961 0.553250 0.611390 0.624297 0.578604 
88.234673 0.591731 0.632785 0.619707 0.527534 0.620473 0.536713 0.552262 0.541894 0.624575 0.613296 0.561359 0.624842 0.584572 0.601913 0.621233 0.532286 0.545624 0.618727 0.582837 0.602679 0.579762 0.526113 0.592973 0.570178 0.567619 0.609844 0.587484 0.528915 0.561562 0.543222 0.568982 0.633580 0.638088 0.553892 0.561956 0.579530 0.598856 0.617903 0.558232 0.566575 0.594209 0.624349 0.595328 0.635134 0.537421 0.586707 0.627285 0.637351 0.572800 0.554704 
90.017131 0.571381 0.606090 0.557281 0.581593 0.578114 0.572312 0.591741 0.527675 0.632118 0.533044 0.520839 0.601282 0.535656 0.570174 0.567267 0.597624 0.597028 0.577773 0.601496 0.600704 0.583835 0.624230 0.609130 0.611851 0.605581 0.562788 0.566874 0.599144 0.552715 0.525965 0.583592 0.626484 0.564077 0.630413 0.578651 0.530328 0.633661 0.543747 0.538846 0.570913 0.542521 0.596780 0.530039 0.571618 0.573156 0.580131 0.558622 0.545376 0.553929 0.634355 
91.835598 0.594690 0.624667 0.551336 0.610623 0.586592 0.523247 0.585452 0.566900 0.570953 0.561524 0.633111 0.563125 0.622826 0.579846 0.573635 0.547664 0.527397 0.536008 0.529395 0.549448 0.532140 0.531542 0.523097 0.531542 0.586471 0.571166 0.617668 0.530062 0.584059 0.536664 0.627016 0.550202 0.590126 0.579126 0.527046 0.571321 0.619879 0.551296 0.595795 0.631379 0.529320 0.548113 0.623775 0.586166 0.626014 0.583403 0.591933 0.554024 0.565001 0.590771 
93.690800 0.611838 0.595712 0.520519 0.583151 0.603916 0.606209 0.626446 0.538486 0.525008 0.629421 0.608393 0.535683 0.598808 0.580382 0.558310 0.610050 0.585616 0.588225 0.582314 0.521046 0.533636 0.622376 0.608341 0.545618 0.521545 0.581695 0.612165 0.598062 0.614286 0.562736 0.561687 0.529623 0.547435 0.521689 0.551431 0.592358 0.600797 0.582320 0.605785 0.620610 0.579946 0.572568 0.546707 0.566967 0.608726 0.566124 0.620065 0.592977 0.608393 0.570671 
95.583480 0.546844 0.542881 0.571350 0.515303 0.536823 0.531245 0.551229 0.606904 0.523348 0.535481 0.568512 0.533586 0.528675 0.559685 0.576528 0.613676 0.577065 0.591648 0.579994 0.581776 0.576043 0.579503 0.514789 0.613516 0.520602 0.569728 0.575010 0.570465 0.521024 0.620156 0.527510 0.593869 0.523417 0.576174 0.577225 0.565566 0.558977 0.529315 0.532615 0.565583 0.559405 0.611181 0.606470 0.620602 0.528144 0.562494 0.595570 0.515263 0.564155 0.605180 
97.514394 0.620170 0.520788 0.623400 0.584351 0.590572 0.592961 0.547532 0.531956 0.551438 0.521374 0.589953 0.573718 0.578853 0.572899 0.566485 0.561867 0.586376 0.522204 0.602531 0.579182 0.543284 0.604311 0.589640 0.618083 0.608035 0.615115 0.617879 0.545007 0.580121 0.592853 0.613756 0.557898 0.556505 0.543295 0.591886 0.585051 0.548936 0.552519 0.557989 0.590885 0.540480 0.590021 0.573576 0.605903 0.548987 0.528635 0.530012 0.593546 0.570914 0.540895 
99.484316 0.516875 0.596946 0.606726 0.622198 0.559705 0.622413 0.509763 0.529827 0.559841 0.548459 0.528859 0.608142 0.605707 0.579673 0.553980 0.535060 0.529187 0.613788 0.559422 0.568500 0.562797 0.578173 0.533061 0.523977 0.527154 0.526803 0.556789 0.586696 0.595570 0.550610 0.512407 0.535609 0.541816 0.530795 0.593650 0.544642 0.617475 0.562237 0.607553 0.611523 0.523694 0.617520 0.539720 0.580812 0.599313 0.585269 0.592262 0.541114 0.525415 0.535790 
101.494032 0.566264 0.598669 0.619203 0.574323 0.513319 0.549666 0.605640 0.551043 0.508508 0.523696 0.517972 0.552503 0.534964 0.566253 0.507572 0.551246 0.530621 0.549069 0.616259 0.555988 0.613924 0.614314 0.527931 0.513578 0.567899 0.586471 0.521824 0.540948 0.602453 0.563489 0.551172 0.519077 0.583797 0.588648 0.616203 0.559400 0.550902 0.575107 0.517752 0.562130 0.570240 0.545809 0.595409 0.614257 0.576426 0.513624 0.587666 0.529477 0.573139 0.590120 
103.544348 0.603275 0.537039 0.518124 0.550534 0.590004 0.576924 0.609879 0.538841 0.532484 0.612867 0.511777 0.554696 0.522296 0.616635 0.570904 0.511901 0.547440 0.534511 0.570808 0.580990 0.609430 0.575486 0.566989 0.567343 0.525688 0.598271 0.508217 0.606807 0.570600 0.510997 0.510373 0.532315 0.541481 0.599343 0.508312 0.612216 0.544547 0.552668 0.582928 0.597911 0.599327 0.537555 0.594794 0.595631 0.587718 0.609582 0.573347 0.549894 0.510098 0.580423 
105.636082 0.570169 0.526587 0.541122 0.521263 0.518489 0.525832 0.546273 0.576841 0.574302 0.561093 0.514854 0.537353 0.512103 0.565158 0.539383 0.591482 0.507808 0.511281 0.605072 0.528226 0.522007 0.566708 0.578709 0.612046 0.603405 0.594648 0.604580 0.575600 0.557659 0.555780 0.522812 0.564258 0.610195 0.560254 0.517388 0.524747 0.570818 0.582344 0.590302 0.575063 0.516990 0.587249 0.550864 0.606492 0.583205 0.609065 0.596532 0.582758 0.612476 0.543415 
107.770073 0.594145 0.594930 0.549656 0.517574 0.507995 0.538072 0.531869 0.598277 0.602481 0.571145 0.551671 0.505957 0.558727 0.532832 0.591828 0.544248 0.609275 0.525860 0.609609 0.580128 0.535962 0.557268 0.612043 0.504047 0.581877 0.608618 0.508034 0.567943 0.519295 0.583742 0.519239 0.568272 0.580690 0.595102 0.508898 0.540757 0.519695 0.526233 0.534943 0.521940 0.592708 0.519718 0.591115 0.571970 0.546854 0.587991 0.581470 0.509928 0.509159 0.605160 
109.947172 0.591887 0.553477 0.519469 0.577930 0.515571 0.551126 0.502468 0.530814 0.505080 0.597992 0.521720 0.597349 0.582134 0.546346 0.579788 0.609060 0.552706 0.550455 0.605766 0.540047 0.532971 0.559471 0.529389 0.578585 0.512022 0.557281 0.565543 0.595874 0.567633 0.533520 0.582799 0.501531 0.560691 0.591832 0.541416 0.548841 0.503256 0.502734 0.582660 0.589032 0.559216 0.570339 0.504010 0.607341 0.535223 0.540574 0.508335 0.533371 0.518005 0.567683 
112.168253 0.560292 0.508410 0.578899 0.505986 0.525051 0.529871 0.533686 0.587529 0.596523 0.501166 0.528358 0.552701 0.598875 0.577469 0.540074 0.579584 0.600603 0.548151 0.541923 0.533167 0.558747 0.541277 0.497483 0.563732 0.589318 0.587744 0.602613 0.594767 0.598140 0.604694 0.583962 0.604114 0.545866 0.547859 0.518260 0.567139 0.503805 0.584663 0.520462 0.582714 0.518260 0.559840 0.553557 0.584602 0.602480 0.577452 0.561342 0.521948 0.593376 0.536987 
114.434202 0.573659 0.497361 0.558030 0.570459 0.528349 0.559294 0.582179 0.585852 0.499269 0.494788 0.529097 0.511088 0.545177 0.563043 0.508207 0.589606 0.601986 0.539196 0.554605 0.526118 0.602289 0.515007 0.534012 0.521753 0.577787 0.516371 0.589551 0.587171 0.547601 0.554423 0.562406 0.556347 0.600447 0.559300 0.596187 0.581569 0.600552 0.600205 0.512759 0.555072 0.589551 0.546892 0.594323 0.508966 0.600672 0.558964 0.501473 0.527910 0.601002 0.534814 
116.745926 0.526363 0.565799 0.512269 0.538174 0.512542 0.578021 0.509718 0.562728 0.536844 0.579865 0.573659 0.497611 0.556111 0.547310 0.518306 0.578650 0.556187 0.534261 0.581507 0.562318 0.522055 0.512072 0.580369 0.562799 0.540747 0.575618 0.557441 0.580533 0.535772 0.530446 0.581759 0.518596 0.520999 0.541114 0.539110 0.590183 0.578415 0.509516 0.501689 0.537545 0.531201 0.498963 0.553932 0.523604 0.564009 0.579170 0.528689 0.583237 0.595251 0.521530 
119.104350 0.590896 0.557448 0.583807 0.526222 0.493792 0.548625 0.526506 0.530059 0.530445 0.561339 0.508975 0.520893 0.496032 0.519895 0.592024 0.597768 0.521590 0.568663 0.517677 0.541094 0.556952 0.519656 0.596422 0.514909 0.543350 0.522195 0.534658 0.567355 0.507754 0.584515 0.524418 0.558663 0.510506 0.524331 0.583120 0.499078 0.562706 0.494566 0.521138 0.507258 0.580591 0.526794 0.536560 0.527683 0.568156 0.572090 0.550663 0.566864 0.524587 0.542756 
121.510418 0.512978 0.549459 0.591187 0.580211 0.511649 0.500711 0.591290 0.553295 0.564634 0.578046 0.576402 0.577167 0.495535 0.547110 0.538304 0.536416 0.549926 0.562231 0.541397 0.579657 0.570966 0.576266 0.560408 0.534507 0.566181 0.589743 0.573912 0.499572 0.537876 0.507585 0.574791 0.490533 0.488352 0.545732 0.503679 0.521496 0.538310 0.555802 0.541001 0.488933 0.564607 0.520319 0.584193 0.584888 0.525837 0.503956 0.556100 0.505687 0.493669 0.569881 
123.965091 0.507952 0.540010 0.590054 0.538530 0.520613 0.488097 0.543197 0.572181 0.500417 0.575179 0.581423 0.510318 0.540539 0.586619 0.548858 0.523595 0.527500 0.502405 0.535197 0.551169 0.561540 0.543742 0.499380 0.555793 0.526755 0.586500 0.556798 0.560141 0.587694 0.587716 0.575303 0.550424 0.550883 0.564900 0.581407 0.496183 0.511037 0.571230 0.557635 0.523509 0.487886 0.517999 0.495108 0.516044 0.530703 0.545104 0.589801 0.547329 0.495756 0.565564 
126.469352 0.571995 0.512128 0.529201 0.500271 0.548243 0.514715 0.503589 0.591289 0.487075 0.511886 0.582922 0.525937 0.538494 0.494625 0.579572 0.549996 0.522426 0.565015 0.509945 0.584142 0.540655 0.529481 0.514978 0.511789 0.578916 0.499787 0.517855 0.568747 0.545215 0.558847 0.579728 0.552254 0.563127 0.568478 0.577383 0.566402 0.517930 0.561213 0.565784 0.514306 0.558019 0.564940 0.537284 0.515516 0.570823 0.497157 0.488172 0.590208 0.533519 0.578007 
129.024202 0.484510 0.571047 0.566952 0.572246 0.578649 0.499045 0.543884 0.510720 0.511325 0.540613 0.511887 0.552733 0.526679 0.554254 0.561556 0.583954 0.581492 0.493809 0.559976 0.546234 0.555956 0.582771 0.502540 0.520185 0.566968 0.558510 0.545008 0.584452 0.518729 0.565544 0.530083 0.493509 0.493846 0.508226 0.545581 0.556192 0.512005 0.549425 0.518611 0.502487 0.517685 0.537278 0.535587 0.516818 0.515544 0.531529 0.557894 0.509200 0.524409 0.508831 
131.630664 0.574881 0.510300 0.480915 0.510188 0.575818 0.508840 0.577092 0.489505 0.542873 0.512821 0.509922 0.563369 0.538151 0.540230 0.502546 0.502754 0.545053 0.547408 0.562959 0.571310 0.584233 0.488408 0.549417 0.559628 0.500478 0.507092 0.497318 0.553803 0.486420 0.501848 0.580775 0.585155 0.566983 0.576996 0.567958 0.487789 0.505046 0.584681 0.570020 0.497052 0.528644 0.531532 0.549225 0.553201 0.542729 0.511670 0.539158 0.576794 0.567713 0.553499 
134.289780 0.508648 0.570772 0.508362 0.572539 0.539795 0.544538 0.505502 0.488573 0.498425 0.557520 0.515911 0.486621 0.567287 0.582332 0.506860 0.480801 0.551605 0.555966 0.553774 0.534607 0.571494 0.481952 0.565213 0.553865 0.513656 0.563388 0.561510 0.506346 0.509895 0.482175 0.526071 0.576454 0.480504 0.564507 0.579669 0.528145 0.553520 0.483873 0.489199 0.500919 0.576152 0.576640 0.487974 0.579499 0.502988 0.559568 0.567144 0.514505 0.568104 0.510564 
137.002613 0.498293 0.552171 0.527878 0.578471 0.502027 0.565453 0.476434 0.488132 0.525274 0.475367 0.485555 0.482645 0.532399 0.572958 0.514247 0.574394 0.517416 0.502412 0.549256 0.533180 0.495478 0.492822 0.562227 0.558440 0.573972 0.532261 0.577167 0.545924 0.575672 0.483067 0.507213 0.530550 0.495695 0.529938 0.532040 0.531728 0.547450 0.540178 0.514464 0.509056 0.515251 0.480105 0.516539 0.526478 0.490413 0.492922 0.497427 0.547429 0.546351 0.539069 
139.770250 0.561733 0.498179 0.575969 0.523329 0.503615 0.517336 0.505913 0.514971 0.502974 0.486840 0.501176 0.500040 0.531525 0.503037 0.553184 0.521621 0.486466 0.528108 0.494641 0.488002 0.541514 0.556302 0.528476 0.498737 0.505545 0.575974 0.528676 0.560213 0.515344 0.570154 0.575801 0.551250 0.574355 0.500682 0.479469 0.573934 0.542371 0.564124 0.575764 0.565738 0.552937 0.501702 0.570249 0.482213 0.538622 0.525769 0.497638 0.495461 0.491266 0.499777 
142.593796 0.533026 0.569045 0.531226 0.574466 0.520990 0.562818 0.491370 0.487519 0.503841 0.515945 0.513449 0.541299 0.575236 0.531911 0.482354 0.527866 0.532769 0.569364 0.545564 0.475043 0.542613 0.515359 0.523899 0.489434 0.563718 0.489277 0.517750 0.545758 0.559824 0.482422 0.572180 0.534282 0.528766 0.558375 0.542655 0.543042 0.566994 0.518441 0.528442 0.501209 0.500298 0.481637 0.477566 0.483835 0.552676 0.471087 0.517907 0.563346 0.538458 0.547092 
145.474382 0.543249 0.565716 0.525210 0.510026 0.567326 0.500618 0.505010 0.522397 0.515214 0.511354 0.557798 0.471494 0.554829 0.506984 0.544677 0.536191 0.513839 0.469755 0.502431 0.535451 0.488643 0.473515 0.532623 0.522413 0.492664 0.558022 0.481032 0.502994 0.474677 0.553756 0.507651 0.566273 0.528174 0.481506 0.530878 0.524939 0.477922 0.571665 0.480454 0.489617 0.472250 0.501186 0.536436 0.479376 0.513005 0.478063 0.470937 0.563539 0.530628 0.495690 
148.413159 0.555045 0.505190 0.469169 0.469257 0.476926 0.472721 0.566991 0.529503 0.540532 0.528020 0.562823 0.471824 0.546780 0.552753 0.548828 0.557814 0.554262 0.544872 0.567406 0.560354 0.544073 0.524396 0.471518 0.519522 0.544950 0.518174 0.569076 0.482816 0.517437 0.476631 0.534901 0.518563 0.476527 0.517883 0.467391 0.524251 0.524489 0.568117 0.551306 0.544794 0.524764 0.483859 0.558514 0.482946 0.476273 0.502525 0.486228 0.495058 0.467106 0.522695 
151.411304 0.556354 0.489104 0.507060 0.527581 0.467535 0.513176 0.514378 0.476707 0.536504 0.488619 0.566016 0.471133 0.485791 0.563043 0.475675 0.467164 0.564509 0.475897 0.470973 0.523508 0.509547 0.547874 0.507880 0.471484 0.475731 0.495081 0.558708 0.532344 0.537531 0.544422 0.523529 0.513965 0.556385 0.494384 0.527276 0.543142 0.494879 0.550739 0.565453 0.531281 0.562893 0.541062 0.523942 0.538786 0.540762 0.512789 0.518636 0.555513 0.518063 0.552612 
154.470015 0.498703 0.494141 0.486127 0.558732 0.506460 0.555639 0.537648 0.522797 0.520248 0.554304 0.555855 0.482417 0.462546 0.520546 0.495990 0.561408 0.534617 0.561912 0.530631 0.489517 0.482042 0.513524 0.492409 0.548231 0.512825 0.557268 0.502401 0.498728 0.490868 0.540566 0.540053 0.526989 0.488510 0.518723 0.495132 0.468506 0.517690 0.464940 0.500896 0.494598 0.516801 0.554093 0.498400 0.497947 0.524199 0.467391 0.516884 0.504708 0.496519 0.538404 
157.590516 0.465085 0.523910 0.551983 0.500546 0.493377 0.558042 0.519886 0.553783 0.558947 0.484229 0.463407 0.551379 0.471942 0.483560 0.482343 0.530061 0.530465 0.521486 0.535430 0.561085 0.496722 0.484460 0.535758 0.494277 0.560415 0.547560 0.489455 0.517170 0.517482 0.549973 0.551502 0.536515 0.529269 0.547135 0.479320 0.538447 0.503251 0.526523 0.527269 0.540472 0.525014 0.478369 0.478098 0.528676 0.509076 0.485002 0.486786 0.504949 0.463070 0.538857 
160.774056 0.542617 0.540342 0.517530 0.492667 0.542337 0.540902 0.519311 0.545447 0.515784 0.523719 0.477927 0.499283 0.460820 0.533593 0.474064 0.459243 0.497431 0.516949 0.505935 0.528462 0.468903 0.459553 0.558201 0.474898 0.488483 0.548623 0.462179 0.549992 0.531501 0.521444 0.536865 0.464465 0.536300 0.546526 0.463778 0.517596 0.509910 0.500693 0.501446 0.523536 0.531002 0.470526 0.499039 0.535776 0.559586 0.513489 0.555774 0.541141 0.515489 0.509631 
164.021907 0.552526 0.482550 0.482079 0.473193 0.483948 0.459307 0.473994 0.532769 0.501127 0.543712 0.481045 0.482905 0.529471 0.500484 0.474287 0.461131 0.547683 0.555956 0.493776 0.553028 0.544502 0.509845 0.464936 0.500078 0.545399 0.543620 0.552466 0.497702 0.518458 0.551452 0.490965 0.515636 0.500484 0.456754 0.523012 0.530950 0.476147 0.542085 0.544289 0.526518 0.490063 0.534309 0.555368 0.488356 0.530246 0.536113 0.519025 0.515808 0.533843 0.458020 
167.335370 0.503362 0.490802 0.475897 0.465151 0.455041 0.494982 0.474308 0.470597 0.465968 0.507547 0.457603 0.513689 0.497710 0.539284 0.516785 0.508238 0.508117 0.463699 0.498154 0.522760 0.463331 0.467723 0.523895 0.485366 0.526355 0.495098 0.523456 0.496853 0.456650 0.547437 0.517138 0.521021 0.478186 0.553685 0.542501 0.539879 0.513245 0.539829 0.536289 0.495204 0.537272 0.538618 0.480117 0.465424 0.548285 0.549394 0.532386 0.538739 0.504910 0.530198 
170.715768 0.520187 0.544082 0.457653 0.484830 0.512855 0.456203 0.489151 0.480072 0.473031 0.472634 0.471224 0.550315 0.545773 0.498346 0.515936 0.497352 0.498662 0.525417 0.508795 0.466782 0.493342 0.483600 0.454456 0.480062 0.541347 0.486923 0.542616 0.471114 0.499957 0.549096 0.524027 0.486045 0.509979 0.510471 0.465171 0.456469 0.491224 0.522717 0.461879 0.533362 0.533442 0.490195 0.502576 0.506014 0.545562 0.462953 0.512082 0.464599 0.467555 0.484248 
174.164456 0.547037 0.463990 0.479325 0.525137 0.472517 0.450213 0.463745 0.463640 0.502024 0.453754 0.473551 0.493352 0.512949 0.449728 0.523164 0.455363 0.500830 0.511260 0.544704 0.468425 0.470983 0.514133 0.457621 0.518943 0.542656 0.511995 0.547261 0.480979 0.496989 0.503193 0.523958 0.538939 0.539514 0.473960 0.465298 0.490200 0.462106 0.492438 0.533644 0.529034 0.538979 0.494856 0.493087 0.544579 0.522360 0.472432 0.521171 0.494401 0.507024 0.499306 
177.682811 0.543541 0.527705 0.537798 0.459898 0.468669 0.521694 0.518711 0.545032 0.467714 0.537778 0.517289 0.542179 0.503646 0.490699 0.464681 0.488601 0.475107 0.543446 0.467828 0.475142 0.511000 0.536839 0.517379 0.465909 0.524861 0.455881 0.488442 0.539190 0.474998 0.451953 0.540289 0.502463 0.479816 0.500757 0.509145 0.496407 0.545351 0.545739 0.464174 0.533314 0.488472 0.516389 0.473099 0.470916 0.472109 0.484619 0.496651 0.532429 0.541642 0.521356 
181.272242 0.526683 0.544315 0.449415 0.460644 0.475277 0.520478 0.531840 0.509333 0.500930 0.474381 0.532666 0.497550 0.497536 0.445590 0.457358 0.533992 0.457630 0.446585 0.500094 0.518914 0.513861 0.458387 0.534274 0.466884 0.518567 0.489484 0.447822 0.493443 0.453463 0.531414 0.524882 0.537798 0.461208 0.530761 0.447822 0.532265 0.516692 0.451889 0.514049 0.495774 0.470397 0.452454 0.468769 0.481873 0.489751 0.471150 0.520789 0.529261 0.512481 0.502816 
184.934184 0.447131 0.453214 0.458514 0.517147 0.509419 0.461785 0.475660 0.474679 0.458445 0.481137 0.501937 0.491904 0.509113 0.522643 0.455864 0.471069 0.529120 0.514472 0.500164 0.513034 0.510596 0.468001 0.471557 0.524126 0.470084 0.519728 0.500395 0.541237 0.466227 0.451574 0.537331 0.455441 0.461405 0.485698 0.451638 0.513753 0.450885 0.451077 0.512793 0.511699 0.463445 0.483215 0.512320 0.518644 0.494499 0.531573 0.487200 0.514827 0.531948 0.533361 
188.670102 0.507153 0.501462 0.449452 0.511492 0.485357 0.452938 0.498652 0.495387 0.480229 0.446222 0.537342 0.475607 0.520414 0.534851 0.458184 0.537979 0.488500 0.473866 0.475955 0.528826 0.516492 0.524066 0.448031 0.482857 0.490152 0.536332 0.494000 0.480852 0.452786 0.512487 0.472582 0.505437 0.459556 0.484421 0.516649 0.534518 0.477337 0.517002 0.466537 0.493471 0.536121 0.444354 0.444785 0.459017 0.445555 0.501344 0.479519 0.445972 0.511256 0.506011 
192.481491 0.506713 0.466551 0.454138 0.493368 0.462652 0.495856 0.517540 0.531222 0.535565 0.481633 0.451278 0.453938 0.505210 0.456519 0.525982 0.532125 0.487713 0.483741 0.470449 0.497847 0.499418 0.512822 0.482672 0.532281 0.449458 0.465687 0.443959 0.495163 0.521883 0.528797 0.521815 0.474177 0.504215 0.525474 0.444042 0.519985 0.463999 0.504746 0.476578 0.471577 0.447785 0.492172 0.442242 0.474045 0.474943 0.475592 0.474899 0.481033 0.509353 0.481482 
196.369875 0.498923 0.467074 0.502993 0.446424 0.515460 0.492940 0.506300 0.452815 0.531739 0.524575 0.522997 0.514576 0.509612 0.489963 0.498870 0.461970 0.525614 0.532253 0.484392 0.527479 0.440611 0.437435 0.451359 0.514071 0.471353 0.494625 0.484188 0.499292 0.506888 0.490808 0.467672 0.520059 0.450625 0.449275 0.457531 0.446104 0.521258 0.513386 0.502085 0.487777 0.468832 0.452199 0.467370 0.521914 0.477885 0.439761 0.464189 0.497539 0.522161 0.481649 
200.336810 0.484062 0.497118 0.485231 0.439862 0.502459 0.478614 0.439615 0.494038 0.482737 0.500704 0.476961 0.491075 0.466399 0.458153 0.530446 0.489132 0.496789 0.488654 0.466723 0.493270 0.460758 0.468729 0.441302 0.478585 0.474636 0.525395 0.511015 0.435386 0.462165 0.480291 0.481640 0.477899 0.443439 0.462479 0.516109 0.464702 0.486725 0.531505 0.507293 0.504576 0.529364 0.472204 0.437928 0.435337 0.478957 0.472992 0.463803 0.465302 0.511019 0.492497 
204.383882 0.501848 0.507246 0.483402 0.458683 0.488416 0.455777 0.434940 0.473025 0.437076 0.464514 0.482536 0.436648 0.491908 0.491167 0.510349 0.523907 0.449118 0.521574 0.478134 0.448127 0.443537 0.479751 0.520145 0.497619 0.454425 0.527597 0.513342 0.476017 0.477860 0.472981 0.508853 0.487602 0.454415 0.520304 0.492495 0.477586 0.479058 0.518783 0.446227 0.464730 0.511624 0.450918 0.458259 0.465144 0.499683 0.522873 0.476311 0.521983 0.440348 0.455969 
208.512710 0.451150 0.488338 0.471296 0.448056 0.454703 0.514637 0.453161 0.447123 0.436971 0.442976 0.447185 0.477813 0.495148 0.457212 0.451375 0.431445 0.434466 0.473479 0.438704 0.473599 0.488085 0.487620 0.445547 0.486883 0.449134 0.488539 0.491140 0.499232 0.509648 0.499472 0.458682 0.509992 0.504605 0.505003 0.487472 0.500779 0.441994 0.504361 0.437536 0.459602 0.498615 0.518282 0.432010 0.494899 0.484814 0.503470 0.513584 0.512301 0.520571 0.509676 
212.724946 0.450381 0.492429 0.455719 0.517089 0.429233 0.450286 0.509268 0.470785 0.479903 0.511470 0.517804 0.498377 0.521331 0.433361 0.457101 0.469208 0.505226 0.520354 0.512089 0.435973 0.452221 0.497476 0.469169 0.513038 0.444661 0.441463 0.490732 0.431835 0.519258 0.429986 0.455967 0.447025 0.433547 0.434381 0.519244 0.438151 0.494054 0.442583 0.438217 0.472229 0.508825 0.510807 0.518133 0.441573 0.486499 0.444456 0.463145 0.505278 0.518400 0.442750 
217.022275 0.429217 0.486378 0.493697 0.509429 0.516530 0.446220 0.443705 0.432315 0.486975 0.456433 0.451168 0.434896 0.445200 0.436841 0.448274 0.496288 0.497958 0.455513 0.453635 0.502294 0.480523 0.489926 0.494072 0.474280 0.489812 0.497298 0.467492 0.450703 0.508603 0.499177 0.484143 0.503323 0.490334 0.460200 0.448696 0.460608 0.451865 0.448971 0.465523 0.497194 0.460708 0.450133 0.505017 0.503171 0.477364 0.495718 0.518589 0.498366 0.445935 0.474674 
221.406416 0.455023 0.445140 0.468745 0.490376 0.451265 0.480998 0.495660 0.492779 0.483104 0.515799 0.457002 0.497530 0.493082 0.493922 0.438653 0.518419 0.472962 0.457781 0.473750 0.434006 0.462035 0.506128 0.436717 0.518863 0.506284 0.432363 0.428156 0.482037 0.440664 0.497142 0.481721 0.485121 0.514949 0.432878 0.484105 0.501279 0.498446 0.500901 0.475601 0.485328 0.492897 0.465676 0.465940 0.443389 0.450944 0.472754 0.481726 0.494503 0.466025 0.453456 
225.879123 0.482984 0.462051 0.444506 0.495514 0.460984 0.454780 0.514887 0.444027 0.462845 0.488098 0.510413 0.491914 0.443834 0.478280 0.511555 0.504364 0.457581 0.500647 0.474449 0.509050 0.441028 0.490246 0.448595 0.451932 0.429429 0.446692 0.464072 0.453084 0.460984 0.458202 0.448036 0.442749 0.427563 0.478092 0.431342 0.460815 0.436502 0.512392 0.477777 0.466210 0.491336 0.454931 0.423479 0.425105 0.435736 0.451843 0.438923 0.513317 0.439327 0.430754 
230.442183 0.459557 0.432715 0.500687 0.454163 0.445654 0.441720 0.504368 0.424673 0.492579 0.433645 0.433861 0.467206 0.503540 0.441645 0.496369 0.445682 0.433299 0.463276 0.507231 0.475481 0.462995 0.456853 0.498680 0.451862 0.442028 0.483747 0.428631 0.508536 0.513336 0.504059 0.461078 0.458444 0.446033 0.445864 0.431409 0.462911 0.467154 0.422867 0.444821 0.446496 0.473231 0.471477 0.429613 0.428523 0.509336 0.446337 0.507601 0.450875 0.448073 0.443310 
235.097424 0.449127 0.480674 0.501413 0.497693 0.424853 0.500952 0.505771 0.503066 0.479090 0.457010 0.460540 0.451162 0.440326 0.496296 0.422218 0.492594 0.499704 0.445802 0.489670 0.421599 0.504710 0.445383 0.474839 0.459948 0.505669 0.440066 0.451562 0.455627 0.487584 0.461950 0.464823 0.461713 0.483216 0.424243 0.482471 0.489898 0.427806 0.485032 0.464041 0.504863 0.457052 0.436196 0.429840 0.464558 0.426763 0.477614 0.478681 0.503830 0.502465 0.452787 
239.846707 0.478637 0.440215 0.419367 0.474252 0.462990 0.480653 0.486053 0.462911 0.481992 0.439552 0.436688 0.471054 0.493788 0.441684 0.480815 0.493116 0.444854 0.504105 0.442861 0.482326 0.499118 0.478169 0.460339 0.496147 0.421759 0.506914 0.436910 0.442977 0.486567 0.431654 0.500874 0.463996 0.449313 0.494344 0.480588 0.443385 0.473854 0.471138 0.427571 0.494910 0.422895 0.421203 0.464176 0.466777 0.476157 0.488634 0.498719 0.454471 0.470132 0.465432 
244.691932 0.443383 0.470445 0.494868 0.491500 0.430479 0.460890 0.506650 0.444513 0.465402 0.473545 0.471243 0.440956 0.472124 0.505155 0.434230 0.459530 0.501100 0.423269 0.480077 0.455996 0.454865 0.458127 0.477083 0.422586 0.453957 0.425718 0.438008 0.490600 0.419836 0.441215 0.467146 0.451175 0.440375 0.431711 0.426793 0.463566 0.499855 0.415680 0.441810 0.455396 0.416838 0.434774 0.483911 0.503444 0.464636 0.485060 0.477005 0.453638 0.425848 0.501119 
249.635037 0.469913 0.480038 0.446470 0.498351 0.472939 0.477329 0.431206 0.413885 0.415855 0.428143 0.487459 0.469940 0.437231 0.413605 0.458919 0.413922 0.465128 0.432836 0.474197 0.465233 0.504367 0.460205 0.452385 0.427882 0.455250 0.433599 0.443311 0.491417 0.434159 0.459649 0.425719 0.449170 0.496262 0.493727 0.472424 0.435151 0.487725 0.483877 0.467786 0.426343 0.461399 0.441254 0.432997 0.454612 0.442957 0.467327 0.474936 0.437084 0.499219 0.492267 
254.677999 0.417523 0.500676 0.459090 0.482594 0.496750 0.460635 0.497340 0.484642 0.427181 0.450557 0.456554 0.470915 0.444975 0.428694 0.433480 0.497673 0.492179 0.429197 0.500763 0.434353 0.435285 0.486744 0.454812 0.469841 0.501348 0.457806 0.427629 0.497993 0.492316 0.449432 0.430166 0.413994 0.477776 0.443394 0.431647 0.411695 0.455351 0.446383 0.455571 0.442887 0.451640 0.419552 0.419054 0.430225 0.482672 0.422734 0.436579 0.419214 0.450730 0.422784 
259.822836 0.439885 0.485643 0.411981 0.437174 0.450937 0.418733 0.437046 0.474601 0.484820 0.478887 0.489029 0.475101 0.425158 0.433079 0.497532 0.421095 0.431673 0.481949 0.492082 0.479515 0.416786 0.449727 0.444340 0.455855 0.475761 0.417864 0.496977 0.468208 0.467517 0.428106 0.475497 0.438502 0.430913 0.466539 0.426400 0.453426 0.461893 0.414638 0.433547 0.438270 0.497095 0.453517 0.487227 0.430299 0.440845 0.449868 0.491645 0.466716 0.452611 0.443207 
265.071606 0.426580 0.484587 0.492486 0.490489 0.419144 0.459674 0.459787 0.422518 0.438591 0.478034 0.426938 0.433763 0.430878 0.460665 0.479316 0.457472 0.438487 0.438310 0.441653 0.462368 0.468854 0.492296 0.491974 0.454832 0.438677 0.460335 0.477703 0.458809 0.414506 0.480095 0.416875 0.424062 0.465729 0.472001 0.454239 0.417812 0.490394 0.444578 0.437364 0.463505 0.480439 0.444420 0.432758 0.476354 0.416997 0.461005 0.418446 0.437291 0.477038 0.460801 
270.426407 0.492993 0.487507 0.428210 0.421475 0.485027 0.408450 0.431677 0.434201 0.478256 0.407801 0.453911 0.483553 0.439927 0.472625 0.493196 0.475767 0.434233 0.440905 0.449597 0.486069 0.463257 0.410745 0.413630 0.419617 0.424946 0.455341 0.449119 0.447357 0.490645 0.426614 0.474654 0.419270 0.432430 0.465074 0.479442 0.454628 0.456991 0.439106 0.476178 0.454818 0.465196 0.458596 0.471832 0.433467 0.440905 0.441721 0.449205 0.422052 0.407878 0.457027 
275.889383 0.420611 0.439288 0.408517 0.433441 0.470352 0.434949 0.428146 0.432741 0.469064 0.452388 0.492507 0.473076 0.488684 0.411909 0.488782 0.404469 0.411829 0.469988 0.482791 0.464289 0.405025 0.420485 0.442470 0.405613 0.463952 0.456732 0.416002 0.492485 0.415311 0.430879 0.455000 0.404366 0.450256 0.414732 0.437902 0.424008 0.432570 0.407018 0.427818 0.426844 0.467529 0.478896 0.470307 0.438508 0.459833 0.474754 0.428796 0.411856 0.446805 0.412583 
281.462718 0.427527 0.409913 0.449867 0.449036 0.432664 0.422801 0.423953 0.427308 0.405571 0.419656 0.419620 0.450197 0.460039 0.466936 0.482437 0.453525 0.429707 0.442188 0.457845 0.434397 0.412088 0.468388 0.450072 0.454660 0.442402 0.480511 0.479993 0.438534 0.488673 0.453360 0.478890 0.461079 0.449545 0.418695 0.429640 0.407447 0.420643 0.423797 0.446043 0.425628 0.469692 0.415269 0.405566 0.444792 0.404584 0.423774 0.476205 0.420741 0.444153 0.458042 
287.148643 0.428793 0.435979 0.442947 0.426761 0.444197 0.411233 0.418570 0.480598 0.432906 0.481830 0.439719 0.405385 0.450640 0.427615 0.426645 0.466079 0.418468 0.448675 0.430172 0.430563 0.401588 0.449435 0.450556 0.415840 0.479384 0.458893 0.405265 0.472741 0.419695 0.488496 0.446496 0.469503 0.465724 0.435130 0.428882 0.470299 0.409717 0.451903 0.430652 0.476529 0.417040 0.459356 0.407662 0.458364 0.488424 0.440057 0.401339 0.469503 0.431888 0.444228 
292.949430 0.435575 0.399920 0.410335 0.478933 0.404125 0.425186 0.473976 0.435788 0.459616 0.467022 0.400035 0.473493 0.420122 0.442985 0.412752 0.475901 0.483515 0.428103 0.452799 0.456761 0.447593 0.435753 0.413310 0.446053 0.455849 0.454065 0.435660 0.463024 0.475706 0.430653 0.439298 0.464915 0.415373 0.412270 0.464954 0.485963 0.463941 0.475352 0.480044 0.401978 0.428728 0.399566 0.479389 0.419742 0.407339 0.417688 0.462436 0.444977 0.459669 0.475051 
298.867401 0.406779 0.403831 0.407100 0.401152 0.411608 0.417028 0.399473 0.425409 0.466419 0.470786 0.431106 0.408026 0.456170 0.437839 0.417993 0.464771 0.457941 0.399019 0.421324 0.401301 0.432261 0.479700 0.442515 0.463053 0.479114 0.480639 0.477026 0.424021 0.457470 0.413930 0.452464 0.476748 0.439426 0.417847 0.428740 0.453442 0.476202 0.454936 0.477532 0.404782 0.454712 0.436804 0.451922 0.417887 0.415234 0.465992 0.466186 0.415204 0.399697 0.424717 
304.904923 0.418872 0.469430 0.475891 0.435909 0.478747 0.424890 0.428527 0.469189 0.482484 0.479883 0.471812 0.423232 0.420460 0.460381 0.453064 0.480572 0.404494 0.441453 0.457095 0.437374 0.472821 0.418600 0.452231 0.464737 0.478927 0.457174 0.395611 0.414758 0.468132 0.405428 0.399353 0.427088 0.410240 0.429930 0.409727 0.441133 0.437975 0.432632 0.413573 0.459762 0.457249 0.449568 0.416811 0.408805 0.458407 0.415771 0.466842 0.427241 0.422074 0.456328 
311.064411 0.472581 0.442779 0.423898 0.394926 0.415960 0.455075 0.414213 0.460669 0.480161 0.436142 0.414143 0.447840 0.468690 0.439910 0.461690 0.429252 0.436653 0.430863 0.413973 0.439190 0.449770 0.441897 0.468402 0.467332 0.425156 0.396332 0.418977 0.406685 0.471716 0.434810 0.400847 0.429483 0.447098 0.405834 0.448119 0.395485 0.438037 0.456066 0.457625 0.448621 0.424103 0.467590 0.424588 0.440356 0.412545 0.407463 0.436880 0.425160 0.410353 0.463673 
317.348329 0.476773 0.391446 0.406751 0.440595 0.459008 0.415292 0.426507 0.460403 0.391646 0.395610 0.458360 0.400979 0.444537 0.472317 0.397210 0.411089 0.405482 0.473643 0.394311 0.425112 0.462481 0.413906 0.438917 0.410589 0.463337 0.417709 0.391611 0.435100 0.406142 0.405747 0.438226 0.429280 0.413193 0.463098 0.450784 0.467614 0.433231 0.439530 0.392950 0.470040 0.432419 0.464237 0.419109 0.475451 0.420148 0.469435 0.441412 0.420761 0.408025 0.447163 
323.759190 0.411084 0.475562 0.408674 0.408920 0.405593 0.419695 0.435000 0.404576 0.450941 0.390461 0.415749 0.471524 0.469668 0.470382 0.424130 0.392534 0.459517 0.418466 0.462870 0.447782 0.398419 0.468859 0.469179 0.431988 0.396082 0.418509 0.404429 0.436345 0.432421 0.462485 0.474484 0.428271 0.412148 0.461334 0.417800 0.470352 0.442901 0.393460 0.394252 0.451923 0.458063 0.396160 0.448864 0.415121 0.444805 0.429941 0.435995 0.460287 0.466124 0.422784 
330.299560 0.393143 0.420147 0.426294 0.416378 0.428697 0.427073 0.470329 0.468834 0.405049 0.438355 0.398907 0.437678 0.424868 0.471415 0.400229 0.388952 0.470717 0.422034 0.442038 0.473250 0.428598 0.443218 0.452505 0.406858 0.416326 0.414285 0.448805 0.410524 0.403033 0.448839 0.405713 0.401190 0.398946 0.446509 0.425368 0.432535 0.430756 0.464906 0.465910 0.446797 0.453892 0.434818 0.457075 0.454710 0.444338 0.450162 0.473577 0.406858 0.416266 0.435262 
336.972054 0.455015 0.386120 0.420707 0.447867 0.392946 0.404944 0.409901 0.423837 0.434493 0.431349 0.442039 0.440766 0.413914 0.396308 0.418177 0.396552 0.426573 0.468286 0.452352 0.397320 0.445766 0.435539 0.440208 0.423674 0.450688 0.466236 0.388435 0.401059 0.423614 0.405004 0.415428 0.433751 0.421328 0.461018 0.462763 0.450817 0.403405 0.455186 0.447142 0.421590 0.448253 0.394284 0.433712 0.430839 0.468878 0.415617 0.415025 0.417949 0.460653 0.421080 
343.779341 0.424740 0.392358 0.432227 0.467400 0.457420 0.430050 0.457172 0.426310 0.388487 0.417987 0.460954 0.421910 0.450872 0.447423 0.445177 0.427185 0.442318 0.405006 0.420527 0.432679 0.467246 0.398560 0.417842 0.426712 0.413949 0.393724 0.464335 0.445839 0.462337 0.463413 0.464194 0.433016 0.422277 0.422358 0.419391 0.455567 0.459379 0.394889 0.465039 0.435612 0.469338 0.425410 0.433127 0.389439 0.413680 0.431147 0.468155 0.446569 0.467169 0.409753 
350.724144 0.444984 0.466689 0.427677 0.402492 0.391987 0.447274 0.444580 0.424469 0.449203 0.436770 0.391847 0.392395 0.402785 0.461216 0.425340 0.398391 0.420355 0.460443 0.396997 0.457808 0.403069 0.424056 0.452297 0.453266 0.383939 0.406142 0.403503 0.439332 0.423428 0.419561 0.427418 0.451434 0.409452 0.408746 0.400014 0.422573 0.456249 0.439324 0.412384 0.401068 0.460842 0.447474 0.384819 0.394822 0.442094 0.427018 0.431199 0.421294 0.386361 0.400554 
357.809242 0.438571 0.420400 0.443753 0.419951 0.423750 0.448630 0.403454 0.413323 0.427599 0.393488 0.462319 0.463368 0.380985 0.421753 0.403201 0.402930 0.394043 0.416009 0.388768 0.458579 0.407384 0.408919 0.387385 0.429824 0.453533 0.398336 0.403095 0.444202 0.405007 0.392647 0.412616 0.458258 0.403175 0.445018 0.460753 0.445936 0.435234 0.421296 0.404681 0.459742 0.380820 0.434921 0.446274 0.455267 0.408966 0.457331 0.456147 0.448609 0.446422 0.452086 
365.037468 0.404057 0.428715 0.399299 0.400617 0.450628 0.388435 0.442446 0.449845 0.396747 0.419632 0.444985 0.414832 0.423430 0.402991 0.424172 0.442981 0.444535 0.397821 0.455849 0.436648 0.379761 0.409135 0.424559 0.419135 0.438054 0.453950 0.430340 0.409522 0.432378 0.435166 0.415881 0.414874 0.443966 0.427212 0.447108 0.457222 0.457592 0.387146 0.430884 0.389445 0.406288 0.448421 0.384974 0.389167 0.443453 0.427629 0.401101 0.408718 0.450388 0.458510 
372.411714 0.397626 0.445955 0.381568 0.416815 0.445142 0.410762 0.442522 0.386040 0.416236 0.419552 0.438486 0.435673 0.440116 0.406768 0.434072 0.439902 0.384368 0.416857 0.419091 0.433858 0.435505 0.379283 0.383357 0.401046 0.413076 0.395153 0.395681 0.449279 0.456807 0.384879 0.393794 0.414245 0.426783 0.427005 0.396653 0.442572 0.426644 0.448780 0.401209 0.455931 0.452553 0.389804 0.397705 0.405326 0.405946 0.454141 0.450298 0.457423 0.378772 0.460550 
379.934930 0.408874 0.411152 0.397984 0.436521 0.382600 0.378840 0.399657 0.457947 0.440857 0.415475 0.415546 0.376787 0.442425 0.383017 0.396878 0.392843 0.402670 0.419251 0.422631 0.382016 0.426520 0.375982 0.389777 0.412100 0.398030 0.391512 0.399373 0.392021 0.453937 0.437514 0.389343 0.415934 0.431802 0.431235 0.438165 0.395092 0.385817 0.422043 0.426186 0.397562 0.443836 0.376625 0.378665 0.409037 0.393315 0.445609 0.419585 0.436233 0.378803 0.382416 
387.610124 0.431513 0.405018 0.444297 0.409981 0.382003 0.388096 0.455669 0.390111 0.396549 0.439786 0.385372 0.449813 0.390256 0.435720 0.436094 0.452816 0.441514 0.444729 0.388732 0.384603 0.439583 0.452704 0.431421 0.394306 0.380230 0.430084 0.393596 0.395535 0.427114 0.405582 0.434254 0.410147 0.418716 0.402534 0.406957 0.443927 0.377850 0.445531 0.446166 0.408976 0.391814 0.450427 0.380633 0.454772 0.416498 0.417075 0.399676 0.390626 0.454353 0.437460 
395.440368 0.426167 0.412234 0.399574 0.404883 0.454691 0.423657 0.438843 0.432439 0.454753 0.402708 0.442262 0.422636 0.446930 0.405036 0.452561 0.401505 0.445281 0.423141 0.418179 0.434022 0.449742 0.433543 0.428391 0.401203 0.421061 0.415992 0.443867 0.378336 0.446211 0.395903 0.427234 0.424265 0.424939 0.425882 0.386865 0.377199 0.409981 0.454476 0.403767 0.419936 0.448348 0.388176 0.386939 0.410741 0.450320 0.394084 0.391115 0.434696 0.451189 0.383537 
403.428793 0.420555 0.374762 0.383437 0.419785 0.372762 0.390368 0.408719 0.374021 0.404579 0.450676 0.446182 0.378519 0.452203 0.401669 0.409941 0.380618 0.376441 0.438288 0.439992 0.375149 0.384841 0.440778 0.375667 0.447515 0.447112 0.380178 0.429074 0.422571 0.436243 0.411871 0.433625 0.409492 0.398562 0.387174 0.384030 0.418880 0.417460 0.435366 0.386812 0.386059 0.384730 0.406896 0.374206 0.387244 0.431666 0.416851 0.426337 0.409900 0.390088 0.433893 
411.578596 0.369732 0.416961 0.394246 0.379171 0.414818 0.431384 0.428812 0.443588 0.441544 0.430618 0.423122 0.439901 0.377307 0.407629 0.375295 0.379052 0.395159 0.400403 0.425719 0.387167 0.383775 0.434969 0.369007 0.388421 0.378868 0.430602 0.390964 0.439618 0.434871 0.380703 0.410841 0.374771 0.409100 0.419120 0.385987 0.437349 0.436411 0.438603 0.402037 0.373796 0.445370 0.397629 0.426202 0.382583 0.433318 0.370875 0.443436 0.378900 0.401804 0.389482 
419.893035 0.405966 0.374064 0.427911 0.380673 0.415010 0.379022 0.446146 0.378353 0.416686 0.387271 0.430464 0.410231 0.377309 0.381049 0.375230 0.400192 0.402782 0.418309 0.375511 0.436332 0.377644 0.404372 0.444707 0.435960 0.436026 0.430827 0.407014 0.399234 0.391475 0.421000 0.443084 0.369183 0.438232 0.401444 0.388784 0.404820 0.416058 0.444230 0.379356 0.385273 0.419915 0.410541 0.397208 0.422093 0.388796 0.413689 0.414725 0.440694 0.377595 0.400164 
428.375437 0.366999 0.394829 0.366074 0.376659 0.388977 0.418028 0.409306 0.387118 0.394991 0.374224 0.385076 0.413352 0.370291 0.429108 0.403567 0.396749 0.396988 0.402816 0.427529 0.432310 0.415938 0.384593 0.437846 0.386907 0.393080 0.429339 0.444843 0.426579 0.444226 0.412143 0.396306 0.436295 0.429854 0.403376 0.387731 0.368254 0.370534 0.430946 0.402114 0.402820 0.439810 0.378968 0.376484 0.403498 0.436243 0.366979 0.429485 0.445232 0.408161 0.366054 
437.029195 0.390673 0.398850 0.394442 0.376349 0.414079 0.415634 0.417278 0.429506 0.406686 0.391788 0.372427 0.395872 0.405539 0.403200 0.387846 0.371812 0.393861 0.418038 0.415291 0.399015 0.386977 0.370964 0.412265 0.418494 0.382970 0.377072 0.428755 0.384436 0.422505 0.412616 0.379064 0.406561 0.393307 0.417787 0.435630 0.411930 0.372164 0.408940 0.435468 0.377274 0.406371 0.406965 0.429627 0.416733 0.433974 0.431546 0.423228 0.366375 0.387781 0.413327 
445.857770 0.388203 0.388870 0.438846 0.439880 0.368590 0.428843 0.419294 0.427754 0.401684 0.416279 0.375972 0.370870 0.438545 0.397032 0.425241 0.380109 0.421212 0.422466 0.407554 0.406384 0.378043 0.386225 0.410529 0.418008 0.433957 0.437250 0.418494 0.431046 0.380797 0.362274 0.363677 0.404687 0.394579 0.382409 0.438408 0.436908 0.394004 0.419427 0.398081 0.366954 0.434018 0.408346 0.432478 0.393816 0.434577 0.404490 0.399304 0.386522 0.433266 0.436486 
454.864694 0.401186 0.437209 0.364896 0.437557 0.411663 0.386648 0.402851 0.407113 0.432995 0.419582 0.428289 0.364752 0.414476 0.421078 0.414412 0.429634 0.385896 0.419054 0.412659 0.381594 0.379362 0.431323 0.420234 0.402775 0.421186 0.367293 0.393239 0.405960 0.361979 0.428926 0.370662 0.396236 0.365624 0.412039 0.392347 0.405044 0.373619 0.360174 0.434444 0.366892 0.435060 0.390634 0.365660 0.409234 0.407857 0.437317 0.397033 0.392291 0.426565 0.370298 
464.053571 0.434274 0.371460 0.417663 0.365160 0.395137 0.400478 0.362101 0.359130 0.403182 0.399147 0.431502 0.359768 0.420586 0.397793 0.436771 0.367119 0.368430 0.364260 0.382608 0.358788 0.395675 0.406424 0.375523 0.360413 0.413963 0.404189 0.369091 0.367119 0.434648 0.382170 0.384499 0.367115 0.380067 0.416822 0.415938 0.360245 0.431478 0.399558 0.396937 0.398096 0.362711 0.425480 0.361006 0.367040 0.388749 0.392672 0.391071 0.381847 0.392003 0.411159 
473.428075 0.402770 0.396254 0.409461 0.416111 0.372857 0.400939 0.408608 0.405933 0.424431 0.379817 0.409805 0.431977 0.396924 0.421157 0.373844 0.385013 0.420768 0.431922 0.400000 0.435283 0.408153 0.381565 0.363091 0.383491 0.426535 0.392025 0.362120 0.435505 0.366298 0.390126 0.374807 0.401212 0.382029 0.419492 0.385231 0.430983 0.426539 0.364550 0.366226 0.389064 0.398240 0.424387 0.432996 0.404566 0.410951 0.423341 0.430233 0.402576 0.396714 0.375652 
482.991956 0.421805 0.432767 0.361842 0.376417 0.362820 0.389137 0.420985 0.393531 0.427899 0.394857 0.426909 0.416421 0.357921 0.356620 0.420602 0.433560 0.399614 0.396991 0.414149 0.357957 0.380266 0.381150 0.365554 0.373001 0.408406 0.369305 0.399255 0.386850 0.421793 0.374721 0.422590 0.430404 0.393650 0.376716 0.416082 0.373131 0.428388 0.359491 0.384877 0.401278 0.425903 0.359006 0.427828 0.421426 0.429213 0.387181 0.398367 0.372086 0.378961 0.408919 
492.749041 0.380563 0.354322 0.421311 0.367833 0.414053 0.375935 0.416719 0.381493 0.360328 0.390541 0.378145 0.391868 0.370797 0.374149 0.414128 0.405053 0.389889 0.385627 0.421213 0.401084 0.364552 0.410069 0.364732 0.396154 0.371028 0.365561 0.360630 0.420817 0.370467 0.375590 0.401606 0.376092 0.361066 0.388127 0.386463 0.363908 0.418509 0.425849 0.417017 0.362306 0.420616 0.387362 0.392213 0.421339 0.405901 0.369396 0.409441 0.402077 0.368026 0.387440 
502.703232 0.394403 0.397762 0.422995 0.360123 0.358022 0.397473 0.361564 0.361119 0.402980 0.376095 0.367474 0.415011 0.420788 0.409410 0.366072 0.361978 0.361228 0.392536 0.368607 0.356858 0.373943 0.380368 0.379196 0.404488 0.373400 0.365724 0.394453 0.387122 0.370958 0.417093 0.429081 0.421651 0.399613 0.386692 0.379911 0.403500 0.401168 0.402707 0.421944 0.362353 0.365857 0.400438 0.420390 0.359135 0.371872 0.370251 0.383532 0.410875 0.392813 0.429174 
512.858511 0.366850 0.379370 0.375028 0.410977 0.415085 0.424822 0.372568 0.427235 0.414821 0.353355 0.419687 0.406985 0.362862 0.372824 0.410246 0.364452 0.415116 0.385165 0.398699 0.419508 0.390163 0.389961 0.393630 0.369046 0.376723 0.424145 0.403915 0.394660 0.425525 0.392627 0.382945 0.424530 0.350324 0.395072 0.376186 0.399569 0.369233 0.371413 0.399981 0.415299 0.397062 0.418727 0.415828 0.381978 0.408120 0.365163 0.414125 0.373551 0.410596 0.424938 
523.218940 0.397020 0.370311 0.379156 0.417494 0.357115 0.388368 0.366587 0.397747 0.358074 0.414427 0.402183 0.350432 0.352587 0.424819 0.414667 0.380695 0.408096 0.414701 0.400357 0.360225 0.382269 0.398505 0.400941 0.358523 0.400504 0.365148 0.359842 0.368857 0.362657 0.351523 0.384868 0.358701 0.411263 0.411217 0.404662 0.363226 0.365484 0.375451 0.371614 0.377388 0.410026 0.393106 0.403880 0.389180 0.416511 0.382768 0.390267 0.349384 0.399065 0.352861 
533.788664 0.413281 0.422808 0.391047 0.377748 0.390766 0.401109 0.372084 0.362672 0.348326 0.378495 0.410522 0.350677 0.381211 0.350077 0.397827 0.350954 0.371661 0.351678 0.389061 0.377821 0.369583 0.417313 0.417129 0.412003 0.373719 0.348426 0.392967 0.367174 0.382308 0.347684 0.400117 0.398385 0.387722 0.348522 0.413400 0.381192 0.403434 0.364496 0.365053 0.360367 0.389304 0.368705 0.357946 0.404122 0.365719 0.399232 0.393129 0.387768 0.351747 0.383928 
544.571910 0.393517 0.375006 0.379742 0.397905 0.351495 0.365056 0.370029 0.376607 0.399229 0.345094 0.352491 0.389268 0.390466 0.420053 0.354191 0.363705 0.420190 0.405091 0.377457 0.401377 0.364543 0.416431 0.414880 0.418984 0.358444 0.389367 0.367767 0.368073 0.347119 0.352319 0.350259 0.399130 0.374007 0.401155 0.351545 0.392748 0.358069 0.355841 0.388035 0.349853 0.355022 0.413468 0.417327 0.408969 0.347418 0.390627 0.386737 0.345917 0.395114 0.408299 
555.572992 0.414006 0.370977 0.396687 0.415130 0.364704 0.400172 0.363542 0.354644 0.413031 0.396120 0.349765 0.355025 0.398763 0.392052 0.350721 0.371876 0.392954 0.348527 0.415694 0.358857 0.345320 0.388148 0.372573 0.410559 0.389610 0.356107 0.361927 0.401174 0.409809 0.361203 0.351174 0.360563 0.365900 0.347198 0.364330 0.344875 0.366776 0.358206 0.359786 0.392943 0.377890 0.345747 0.369427 0.401715 0.364327 0.374973 0.382522 0.360198 0.395724 0.371849 
566.796311 0.366093 0.405050 0.379359 0.345820 0.381545 0.345206 0.409654 0.345627 0.342982 0.370443 0.395008 0.384004 0.411677 0.415504 0.380412 0.343922 0.388479 0.400726 0.361163 0.347158 0.369666 0.355733 0.384599 0.404455 0.364914 0.397005 0.401783 0.392924 0.378146 0.351572 0.412056 0.358526 0.409256 0.387665 0.344210 0.415417 0.372902 0.405728 0.389813 0.410999 0.361538 0.410408 0.371515 0.348378 0.353410 0.411268 0.373588 0.348200 0.369954 0.355445 
578.246356 0.394789 0.412204 0.414594 0.407466 0.365904 0.413022 0.382644 0.367856 0.392931 0.391050 0.365316 0.355221 0.374404 0.378690 0.346668 0.389399 0.390039 0.370174 0.403775 0.359677 0.407937 0.390861 0.398189 0.339940 0.380684 0.400274 0.384532 0.388249 0.409727 0.397013 0.365666 0.363111 0.339559 0.344693 0.407741 0.402871 0.391434 0.343438 0.376481 0.392482 0.376405 0.410127 0.362775 0.368158 0.358942 0.397100 0.343268 0.368354 0.342646 0.387631 
589.927708 0.406369 0.365402 0.403913 0.390220 0.356463 0.353669 0.388330 0.408807 0.406973 0.407697 0.341198 0.357925 0.377509 0.394866 0.350437 0.397183 0.399144 0.339215 0.411892 0.396463 0.340381 0.340636 0.346883 0.345885 0.384716 0.387370 0.356639 0.357790 0.355263 0.382072 0.400213 0.387787 0.393115 0.342758 0.410044 0.405413 0.397310 0.394307 0.369635 0.379826 0.346508 0.342312 0.387738 0.407082 0.383617 0.361615 0.358829 0.394033 0.343021 0.353279 
601.845038 0.392864 0.337592 0.403844 0.357169 0.389463 0.379729 0.381758 0.353234 0.390593 0.365493 0.336873 0.387994 0.339036 0.404135 0.404329 0.341176 0.368171 0.358724 0.344175 0.391984 0.385469 0.357870 0.386558 0.360171 0.364900 0.341221 0.347662 0.352574 0.409241 0.409002 0.404277 0.386353 0.347793 0.368939 0.363241 0.404023 0.338517 0.402807 0.387830 0.397672 0.340401 0.409741 0.356169 0.365031 0.395568 0.378990 0.347121 0.343067 0.369510 0.378591 
614.003114 0.393217 0.373219 0.367065 0.351512 0.335023 0.379989 0.387345 0.357703 0.341255 0.354279 0.382979 0.406437 0.400476 0.370586 0.351964 0.398106 0.381154 0.407676 0.383780 0.353455 0.376302 0.358285 0.373490 0.351052 0.338911 0.342627 0.370667 0.401749 0.356045 0.369180 0.375382 0.368972 0.343863 0.403678 0.359520 0.360900 0.348114 0.404483 0.377474 0.362963 0.367050 0.370007 0.342576 0.345840 0.402027 0.384203 0.351393 0.392816 0.361816 0.362054 
626.406800 0.399219 0.373428 0.367285 0.363452 0.370502 0.378076 0.402717 0.361065 0.382157 0.380168 0.397721 0.339295 0.395523 0.397456 0.372554 0.339882 0.367643 0.344563 0.388635 0.399894 0.386396 0.377848 0.388011 0.386532 0.374192 0.376453 0.366795 0.378792 0.395707 0.392346 0.345375 0.362644 0.357195 0.401857 0.395777 0.380939 0.345903 0.373771 0.356302 0.344346 0.394564 0.344003 0.362563 0.365396 0.388760 0.395076 0.391826 0.341464 0.341741 0.377851 
639.061057 0.347965 0.339138 0.365202 0.363166 0.386357 0.353256 0.378564 0.397363 0.387949 0.402265 0.337663 0.340738 0.390851 0.392198 0.390458 0.386254 0.352430 0.370797 0.383480 0.353920 0.377221 0.378069 0.335829 0.331147 0.398211 0.357534 0.337527 0.399844 0.396387 0.337348 0.333374 0.362322 0.374891 0.395760 0.401256 0.399091 0.337927 0.332086 0.391299 0.362036 0.334684 0.378791 0.392454 0.377276 0.341116 0.339820 0.340279 0.391119 0.361456 0.334691 
651.970946 0.367485 0.366453 0.340479 0.376530 0.351293 0.356445 0.361367 0.387913 0.333577 0.335711 0.398340 0.335335 0.351968 0.372739 0.383020 0.332292 0.334474 0.394980 0.389974 0.352964 0.328436 0.388132 0.367938 0.333124 0.334635 0.357350 0.382666 0.384600 0.385388 0.394987 0.348440 0.362757 0.374986 0.346664 0.368704 0.389434 0.346372 0.387282 0.396983 0.372994 0.368941 0.346799 0.352567 0.350790 0.387249 0.343198 0.387490 0.360327 0.359240 0.371659 
665.141633 0.369653 0.328706 0.342695 0.391072 0.328702 0.370988 0.356473 0.383040 0.356967 0.384814 0.388547 0.331996 0.330128 0.353495 0.326594 0.353295 0.372973 0.382619 0.330030 0.328415 0.343794 0.336705 0.328230 0.363174 0.371376 0.385318 0.393405 0.354394 0.350915 0.337006 0.380504 0.350571 0.370535 0.377780 0.398792 0.371496 0.386925 0.343311 0.370945 0.333853 0.329043 0.398284 0.340213 0.350712 0.333977 0.381672 0.377460 0.394032 0.392429 0.373731 
678.578385 0.363601 0.376046 0.376471 0.375598 0.369095 0.355420 0.354424 0.392667 0.337925 0.371605 0.329809 0.379148 0.350215 0.334033 0.363886 0.362443 0.343942 0.394128 0.384162 0.338650 0.384973 0.325405 0.369232 0.373405 0.383404 0.357025 0.375854 0.360564 0.376749 0.379815 0.372806 0.328258 0.352116 0.371703 0.394150 0.387264 0.327446 0.333503 0.370462 0.364918 0.365881 0.373192 0.390994 0.379664 0.331894 0.389212 0.366934 0.337878 0.357829 0.325051 
692.286578 0.392014 0.347271 0.351725 0.332244 0.331674 0.392397 0.352679 0.330447 0.361261 0.379540 0.385569 0.392960 0.341386 0.333266 0.366734 0.393588 0.348221 0.363764 0.360755 0.323662 0.372691 0.324881 0.366902 0.361164 0.359593 0.366587 0.391924 0.367953 0.375169 0.336408 0.370012 0.388237 0.339255 0.383335 0.392376 0.380312 0.324354 0.370162 0.352342 0.375581 0.355361 0.364984 0.364069 0.368842 0.333481 0.344760 0.385010 0.351065 0.354429 0.364876 
706.271695 0.333736 0.353485 0.355980 0.378414 0.329083 0.367429 0.370951 0.388828 0.348597 0.354276 0.358009 0.340621 0.381608 0.367072 0.352483 0.362009 0.389744 0.342079 0.364598 0.341573 0.381444 0.331294 0.334752 0.388169 0.384207 0.334296 0.335693 0.375651 0.340560 0.384172 0.385758 0.321015 0.340927 0.360829 0.387402 0.381815 0.331009 0.390415 0.349798 0.360198 0.381747 0.321054 0.350301 0.373304 0.356690 0.376938 0.350561 0.381073 0.388468 0.386446 
720.539329 0.335612 0.325230 0.372355 0.342218 0.382843 0.374606 0.347212 0.328846 0.351437 0.350540 0.333925 0.379692 0.371331 0.323338 0.339805 0.365841 0.338018 0.319187 0.319312 0.341956 0.363502 0.387053 0.354258 0.384388 0.324497 0.327935 0.328488 0.372816 0.344777 0.329416 0.346996 0.353546 0.384299 0.332035 0.344674 0.382644 0.325184 0.331188 0.354861 0.330862 0.374865 0.361177 0.332301 0.384431 0.362534 0.361644 0.382612 0.359525 0.349434 0.386887 
735.095189 0.360706 0.317989 0.382046 0.354322 0.338849 0.358945 0.332867 0.318680 0.367964 0.341572 0.368094 0.371737 0.328664 0.368563 0.358363 0.341238 0.347083 0.330376 0.336302 0.383832 0.374922 0.371512 0.337933 0.379593 0.337616 0.340170 0.318345 0.366777 0.374351 0.350757 0.340005 0.355376 0.320945 0.365047 0.327572 0.377948 0.350912 0.376476 0.373111 0.339258 0.356711 0.385354 0.383402 0.337908 0.336901 0.357412 0.337070 0.340857 0.358215 0.381299 
749.945097 0.370466 0.350898 0.360731 0.356680 0.325227 0.320861 0.339938 0.384977 0.371464 0.346231 0.346070 0.341458 0.317362 0.330126 0.379844 0.364251 0.330928 0.336737 0.360304 0.339525 0.329927 0.315233 0.333267 0.319817 0.315583 0.336657 0.379634 0.356340 0.333509 0.355601 0.375670 0.348556 0.358812 0.368673 0.322055 0.346224 0.365151 0.368694 0.357531 0.367101 0.330126 0.346385 0.347295 0.323977 0.332423 0.352737 0.321873 0.350884 0.328256 0.363547 
765.094993 0.343392 0.373322 0.330692 0.344947 0.345515 0.351501 0.335366 0.316935 0.337381 0.340169 0.317484 0.376684 0.371951 0.350589 0.352235 0.380993 0.354410 0.340371 0.362001 0.364437 0.382708 0.366769 0.361085 0.337555 0.340239 0.374617 0.341484 0.369692 0.338126 0.346628 0.319886 0.365283 0.355037 0.368888 0.366100 0.364465 0.320196 0.315003 0.320129 0.342180 0.376586 0.379249 0.375167 0.319687 0.354243 0.356975 0.382552 0.361712 0.314603 0.327964 
780.550937 0.318012 0.331062 0.357573 0.359465 0.317092 0.362605 0.324764 0.335378 0.334227 0.352544 0.346042 0.332456 0.344291 0.373763 0.358818 0.363176 0.371110 0.311572 0.350265 0.366469 0.320810 0.340134 0.341386 0.361993 0.320838 0.318936 0.346491 0.331128 0.319112 0.320997 0.342040 0.363626 0.319213 0.318434 0.340086 0.346834 0.329827 0.365946 0.320485 0.348577 0.325919 0.346090 0.332861 0.322177 0.349251 0.334196 0.371411 0.327980 0.373545 0.346173 
796.319112 0.377868 0.369440 0.367530 0.359728 0.352077 0.372393 0.370942 0.340405 0.333809 0.360198 0.356442 0.375861 0.315745 0.309338 0.349300 0.315428 0.351671 0.375094 0.350410 0.321275 0.310778 0.325767 0.332610 0.345014 0.333297 0.328733 0.315301 0.332926 0.325461 0.332765 0.339054 0.346303 0.338126 0.338171 0.335119 0.342347 0.375644 0.361542 0.326166 0.336160 0.318401 0.351579 0.363161 0.350358 0.330424 0.347660 0.314346 0.343368 0.371300 0.370276 
812.405825 0.359884 0.340568 0.350609 0.362009 0.326156 0.333345 0.318906 0.311154 0.311929 0.357668 0.331747 0.328643 0.344878 0.321939 0.366172 0.325238 0.317793 0.324456 0.343362 0.319282 0.339745 0.310563 0.339902 0.309371 0.350278 0.323428 0.334609 0.312113 0.313322 0.326016 0.327003 0.326495 0.373538 0.352228 0.351869 0.330227 0.321474 0.360178 0.374931 0.347368 0.337426 0.353245 0.355691 0.358655 0.351541 0.352170 0.357528 0.357320 0.341897 0.308299 
828.817511 0.334226 0.347592 0.347911 0.350639 0.316771 0.357032 0.311848 0.316775 0.361511 0.323934 0.351402 0.333768 0.347252 0.341131 0.350276 0.316463 0.358935 0.356828 0.314335 0.341867 0.328396 0.366885 0.308132 0.347286 0.307749 0.308658 0.332489 0.328010 0.341681 0.327898 0.337100 0.325020 0.340785 0.342380 0.343011 0.335743 0.363340 0.352363 0.344993 0.358905 0.312781 0.323531 0.318295 0.343052 0.336147 0.308607 0.340741 0.355213 0.371500 0.334735 
845.560736 0.337776 0.304975 0.309611 0.363171 0.321309 0.320162 0.332386 0.306027 0.333903 0.335943 0.339593 0.317658 0.368009 0.367287 0.333441 0.313043 0.311745 0.350108 0.320510 0.345736 0.321012 0.312062 0.309435 0.306890 0.323453 0.328455 0.337139 0.310265 0.333316 0.316909 0.341417 0.315190 0.348807 0.307982 0.368369 0.318730 0.312372 0.354639 0.315082 0.347947 0.320533 0.315645 0.360848 0.330121 0.364287 0.338586 0.339398 0.308990 0.352714 0.316855 
862.642196 0.362161 0.357382 0.339097 0.360648 0.350698 0.362238 0.328270 0.318173 0.355972 0.330450 0.332238 0.335855 0.335939 0.361257 0.303448 0.326237 0.320042 0.323066 0.302513 0.325852 0.364475 0.344897 0.347684 0.305038 0.323200 0.355634 0.349546 0.325829 0.304359 0.352118 0.355048 0.339928 0.329968 0.327520 0.326421 0.325350 0.322145 0.320798 0.345520 0.307008 0.334482 0.348260 0.363420 0.304422 0.315701 0.319616 0.311063 0.315561 0.363501 0.359120 
880.068724 0.312166 0.319804 0.318823 0.339458 0.324105 0.320609 0.361663 0.351870 0.344721 0.336970 0.334910 0.336234 0.307655 0.334368 0.357781 0.346387 0.339122 0.358792 0.356876 0.334571 0.310968 0.314012 0.319817 0.362947 0.306155 0.344618 0.342881 0.321171 0.355403 0.349508 0.358051 0.301834 0.355346 0.321817 0.360220 0.324954 0.348284 0.352029 0.346208 0.324857 0.341500 0.319824 0.321917 0.322326 0.320915 0.358476 0.329228 0.320203 0.331248 0.356444 
897.847292 0.320952 0.297984 0.309202 0.307821 0.333782 0.354705 0.327279 0.332236 0.322260 0.308875 0.327008 0.309020 0.309367 0.307569 0.315698 0.318850 0.355230 0.312252 0.297617 0.353651 0.348109 0.327782 0.312139 0.315883 0.307983 0.346223 0.301437 0.330792 0.316570 0.327144 0.337473 0.318312 0.308181 0.332361 0.358438 0.327597 0.301566 0.297574 0.346157 0.313725 0.319779 0.312741 0.360907 0.313131 0.299348 0.358832 0.315202 0.317175 0.299702 0.301946 
915.985010 0.312074 0.351088 0.335749 0.312157 0.328841 0.320489 0.309088 0.335381 0.354727 0.354977 0.346365 0.295745 0.343848 0.305823 0.348236 0.309554 0.344232 0.343635 0.353244 0.359286 0.313167 0.332037 0.296860 0.346982 0.331558 0.358770 0.348682 0.322337 0.312626 0.298075 0.322694 0.298757 0.329862 0.296660 0.347619 0.339923 0.316797 0.321611 0.338453 0.308399 0.330646 0.304133 0.335260 0.301793 0.353365 0.326682 0.298353 0.296604 0.302902 0.314844 
934.489135 0.341594 0.351877 0.318911 0.351854 0.335060 0.352425 0.297501 0.299659 0.315456 0.297557 0.341409 0.317180 0.306128 0.310681 0.309583 0.295005 0.340320 0.320527 0.298688 0.344342 0.323350 0.343817 0.336403 0.334571 0.330308 0.296397 0.318666 0.356466 0.299203 0.344048 0.297237 0.354207 0.335187 0.356740 0.323519 0.296524 0.317434 0.322388 0.344863 0.327283 0.293454 0.354129 0.319768 0.322118 0.331364 0.301624 0.296178 0.310150 0.305900 0.348797 
953.367067 0.340601 0.316483 0.335901 0.352437 0.328600 0.345154 0.339513 0.325156 0.317091 0.317535 0.325794 0.350288 0.313887 0.320422 0.306854 0.336546 0.349631 0.335287 0.344261 0.339698 0.321878 0.301799 0.354265 0.337461 0.336118 0.336283 0.352349 0.308660 0.320431 0.303395 0.293410 0.309265 0.302284 0.310541 0.308314 0.297575 0.323597 0.321499 0.316098 0.309133 0.299873 0.311023 0.343743 0.345536 0.353806 0.311563 0.297556 0.342478 0.291478 0.293575 
972.626360 0.293957 0.298010 0.290342 0.299093 0.329536 0.295011 0.318066 0.317385 0.291406 0.338476 0.319872 0.291576 0.340469 0.310938 0.332074 0.342204 0.334655 0.327598 0.337049 0.309614 0.335089 0.314740 0.346597 0.348471 0.315932 0.313201 0.351231 0.332923 0.330223 0.294761 0.346578 0.301394 0.323214 0.290660 0.323157 0.293147 0.336654 0.337692 0.298678 0.338322 0.322951 0.347204 0.310405 0.329696 0.350588 0.296422 0.327228 0.291544 0.338993 0.312294 
992.274716 0.326134 0.344102 0.297363 0.318588 0.312944 0.338518 0.324498 0.306935 0.310503 0.317995 0.323665 0.326013 0.328642 0.307280 0.293853 0.292663 0.302251 0.318247 0.327864 0.311294 0.335857 0.343531 0.324242 0.330075 0.346099 0.291926 0.298716 0.314335 0.334644 0.337966 0.335611 0.326131 0.310541 0.287264 0.308537 0.331093 0.306192 0.342570 0.301217 0.343942 0.322940 0.301447 0.322704 0.311348 0.288556 0.339175 0.340653 0.349887 0.303984 0.308847 
1012.319995 0.310525 0.346749 0.294527 0.337531 0.327368 0.291432 0.290029 0.293203 0.292240 0.323028 0.325446 0.316493 0.345213 0.312730 0.308317 0.345248 0.341437 0.326687 0.300819 0.316145 0.331585 0.291505 0.341576 0.340312 0.340477 0.302865 0.300717 0.321571 0.315752 0.315169 0.303689 0.296289 0.320238 0.299213 0.307554 0.342923 0.327910 0.335801 0.293792 0.306955 0.313956 0.309869 0.333302 0.328141 0.285306 0.291502 0.326146 0.336337 0.338912 0.288518 
1032.770215 0.295252 0.326593 0.328612 0.301205 0.289361 0.284861 0.340078 0.320363 0.291950 0.324049 0.330471 0.307123 0.328181 0.344940 0.343204 0.307680 0.305994 0.337012 0.327112 0.327939 0.341694 0.345437 0.300853 0.345751 0.296613 0.317476 0.296601 0.311086 0.315574 0.315344 0.294868 0.309605 0.284163 0.288063 0.345710 0.288582 0.286336 0.291981 0.318004 0.309573 0.293805 0.291000 0.337439 0.320077 0.297950 0.316633 0.301818 0.311366 0.324228 0.341289 
1053.633557 0.288901 0.338574 0.322503 0.315638 0.288726 0.283812 0.323187 0.304078 0.317006 0.284521 0.310309 0.291922 0.317293 0.311162 0.319940 0.288710 0.334799 0.309716 0.286531 0.309604 0.301356 0.297385 0.302299 0.312744 0.295850 0.343340 0.342301 0.287845 0.295541 0.339335 0.336039 0.282663 0.297592 0.319469 0.304481 0.322771 0.325821 0.326018 0.334887 0.343319 0.282023 0.289640 0.340834 0.322278 0.304125 0.338876 0.309282 0.285785 0.332848 0.325653 
1074.918367 0.287415 0.286718 0.299577 0.324251 0.291678 0.295260 0.330888 0.310307 0.279532 0.308101 0.289314 0.334231 0.316117 0.287867 0.307673 0.328477 0.313746 0.282990 0.296841 0.337553 0.330352 0.339090 0.320585 0.333438 0.316650 0.295964 0.280920 0.292843 0.316340 0.293785 0.330296 0.309424 0.325019 0.297144 0.306688 0.325750 0.313192 0.331901 0.317973 0.282026 0.287189 0.299381 0.294907 0.282754 0.306784 0.282237 0.333847 0.302465 0.334293 0.333509 
1096.633158 0.295183 0.280787 0.325795 0.337826 0.298557 0.291865 0.324224 0.310298 0.292452 0.324436 0.326238 0.328569 0.292271 0.334339 0.296201 0.288359 0.299765 0.280941 0.330870 0.307580 0.336544 0.290345 0.301936 0.283515 0.278757 0.289890 0.317224 0.332336 0.334649 0.294903 0.278315 0.293977 0.323535 0.297489 0.336101 0.287876 0.329101 0.332158 0.337371 0.287421 0.294737 0.288552 0.321157 0.308601 0.279160 0.279385 0.324122 0.289380 0.321628 0.285219 
1118.786618 0.329273 0.332603 0.310067 0.326203 0.276631 0.313546 0.292657 0.323035 0.305201 0.302592 0.315737 0.328242 0.312978 0.299216 0.319311 0.298142 0.304249 0.321683 0.298469 0.299103 0.335396 0.308928 0.276164 0.276139 0.324537 0.290545 0.294800 0.306624 0.299479 0.281053 0.323655 0.329203 0.300883 0.289889 0.331617 0.321832 0.332249 0.312652 0.320422 0.325364 0.279613 0.294116 0.300327 0.278084 0.296683 0.317089 0.311764 0.296830 0.303440 0.292477 
1141.387607 0.280110 0.312406 0.331221 0.282060 0.297337 0.326284 0.306539 0.322798 0.290553 0.317842 0.322913 0.276084 0.302820 0.311379 0.326808 0.324236 0.284726 0.276318 0.330924 0.296653 0.296995 0.290826 0.296423 0.290665 0.313651 0.296465 0.304658 0.292379 0.327338 0.327286 0.296190 0.281827 0.325878 0.298158 0.332011 0.291192 0.329055 0.332790 0.297125 0.310716 0.307832 0.272856 0.306660 0.297447 0.306233 0.316994 0.280076 0.294490 0.289020 0.288448 
1164.445166 0.283096 0.308129 0.286997 0.306815 0.274182 0.273812 0.325509 0.326898 0.326639 0.296164 0.312228 0.278092 0.288422 0.270996 0.273551 0.288200 0.321963 0.295948 0.320535 0.306948 0.313070 0.321073 0.280566 0.272541 0.306767 0.319489 0.278221 0.302764 0.329987 0.288407 0.294045 0.312234 0.276571 0.287502 0.271351 0.272247 0.272812 0.309686 0.289363 0.290920 0.290054 0.302929 0.278618 0.279838 0.319030 0.324397 0.305355 0.301670 0.273302 0.327247 
1187.968519 0.276514 0.283689 0.282854 0.285869 0.315928 0.325095 0.325253 0.321666 0.296592 0.305676 0.314560 0.280728 0.306547 0.294195 0.312415 0.277218 0.326437 0.298754 0.275282 0.322620 0.317375 0.281104 0.285502 0.281673 0.312726 0.306096 0.305091 0.296554 0.297857 0.291514 0.318809 0.288114 0.281757 0.276881 0.273571 0.310799 0.271263 0.318108 0.314187 0.284130 0.287941 0.326867 0.284393 0.321063 0.298749 0.317637 0.323899 0.279893 0.273335 0.300514 
1211.967074 0.305355 0.287898 0.274206 0.314595 0.309053 0.293339 0.267034 0.315453 0.288061 0.268279 0.324024 0.286363 0.314959 0.291993 0.315402 0.319920 0.294106 0.275783 0.314053 0.309739 0.290183 0.284398 0.321660 0.287804 0.322488 0.313115 0.293478 0.272043 0.317843 0.314568 0.316627 0.303198 0.296970 0.306100 0.308878 0.274803 0.287881 0.313692 0.286721 0.280543 0.274439 0.281493 0.319195 0.308751 0.287724 0.273522 0.273377 0.313601 0.318382 0.316885 
1236.450433 0.322320 0.302712 0.304318 0.293184 0.269555 0.303408 0.283445 0.317221 0.295870 0.288638 0.307347 0.286962 0.284619 0.297426 0.267236 0.303144 0.304253 0.286650 0.315900 0.301324 0.319746 0.321827 0.286333 0.295847 0.288121 0.311826 0.267143 0.270471 0.283322 0.301092 0.272159 0.276626 0.316658 0.322273 0.275714 0.302290 0.267539 0.268264 0.270776 0.290070 0.285332 0.295221 0.294124 0.292891 0.269837 0.313670 0.291664 0.290551 0.320256 0.299105 
1261.428389 0.312285 0.271096 0.270625 0.320272 0.296968 0.294878 0.294231 0.310765 0.300329 0.278149 0.311321 0.270712 0.319969 0.294846 0.278498 0.312037 0.276087 0.300404 0.316845 0.268089 0.311196 0.275097 0.314771 0.314402 0.305389 0.266787 0.281006 0.271161 0.274663 0.270945 0.302775 0.295084 0.308135 0.319186 0.264996 0.306624 0.277971 0.270363 0.285533 0.309949 0.314448 0.300119 0.283853 0.310511 0.308400 0.314873 0.303007 0.283984 0.293690 0.304600 
1286.910933 0.296101 0.311543 0.291018 0.267734 0.308888 0.295428 0.284782 0.267125 0.312222 0.307632 0.309137 0.278323 0.275449 0.304261 0.285550 0.264565 0.307620 0.302251 0.290166 0.313854 0.276474 0.279345 0.291795 0.264869 0.297465 0.293946 0.295183 0.301976 0.305474 0.271059 0.289389 0.301702 0.303195 0.300587 0.299833 0.267598 0.282321 0.297392 0.303732 0.269395 0.304923 0.261784 0.287107 0.291506 0.300269 0.295489 0.317013 0.281919 0.289296 0.296251 
1312.908258 0.267629 0.264362 0.267932 0.285753 0.280352 0.286907 0.259592 0.306922 0.311056 0.308561 0.272519 0.295952 0.269299 0.270121 0.286231 0.282292 0.305661 0.307481 0.296823 0.310735 0.314116 0.275848 0.290623 0.296190 0.285466 0.315139 0.272648 0.308005 0.303014 0.298098 0.271132 0.280770 0.267881 0.300015 0.265262 0.286715 0.269270 0.260412 0.287529 0.314721 0.280767 0.298952 0.310724 0.281360 0.292153 0.293901 0.308532 0.285323 0.262953 0.297989 
1339.430764 0.271818 0.280135 0.306886 0.274336 0.284165 0.275521 0.263501 0.311171 0.262267 0.296736 0.269528 0.266589 0.307955 0.301797 0.288470 0.295812 0.284688 0.293317 0.263199 0.290612 0.293116 0.266197 0.289194 0.256155 0.302439 0.267524 0.281843 0.261517 0.299291 0.283343 0.261091 0.258838 0.296230 0.265112 0.289774 0.293428 0.286810 0.273625 0.261145 0.311992 0.305400 0.280442 0.287680 0.298654 0.289615 0.284642 0.300447 0.309634 0.264754 0.294858 
1366.489061 0.277925 0.304700 0.279545 0.291018 0.272914 0.265373 0.300978 0.272398 0.288969 0.263383 0.296550 0.269403 0.278021 0.281684 0.265753 0.287946 0.278263 0.259660 0.298489 0.303255 0.259657 0.270217 0.255506 0.262557 0.306665 0.305273 0.289020 0.288510 0.287495 0.291413 0.254813 0.279123 0.309404 0.285773 0.300941 0.309785 0.302525 0.281309 0.295291 0.291075 0.272846 0.253669 0.276817 0.255202 0.308826 0.274690 0.268932 0.304574 0.269290 0.284054 
1394.093971 0.305217 0.296813 0.252244 0.255995 0.291925 0.284432 0.273013 0.253731 0.292479 0.280304 0.290517 0.253795 0.274863 0.275452 0.285349 0.269061 0.254866 0.261277 0.269690 0.277073 0.262311 0.269153 0.252462 0.292657 0.278815 0.279080 0.271931 0.277431 0.264740 0.277577 0.267292 0.255050 0.306562 0.289879 0.264270 0.258988 0.302576 0.296766 0.258407 0.302970 0.296240 0.271053 0.283264 0.281509 0.253278 0.260796 0.260836 0.306850 0.277370 0.273412 
1422.256537 0.289136 0.275963 0.268105 0.303143 0.257748 0.254085 0.274632 0.261329 0.285347 0.255440 0.266271 0.265428 0.291694 0.278986 0.267299 0.287051 0.265342 0.252269 0.250432 0.279106 0.285788 0.257153 0.264741 0.269214 0.261058 0.264694 0.252275 0.300033 0.256304 0.257837 0.270267 0.293908 0.277099 0.257779 0.269300 0.281874 0.285286 0.278604 0.260204 0.282237 0.292891 0.270669 0.284790 0.251316 0.270015 0.267341 0.292811 0.295488 0.269633 0.254201 
1450.988025 0.286595 0.257882 0.264642 0.277334 0.270752 0.254820 0.259473 0.284778 0.255282 0.289626 0.272065 0.279535 0.252605 0.269367 0.252182 0.267061 0.263925 0.253444 0.267086 0.294831 0.260778 0.296656 0.273079 0.251589 0.261900 0.259033 0.265077 0.252375 0.296805 0.302120 0.272923 0.258814 0.253053 0.284358 0.271612 0.275374 0.265005 0.273016 0.295271 0.258511 0.287928 0.285251 0.297313 0.257522 0.276358 0.286076 0.265291 0.265536 0.257110 0.249756 
1480.299928 0.297424 0.292688 0.247721 0.299691 0.264016 0.272821 0.270674 0.272025 0.250073 0.259125 0.266107 0.255836 0.283216 0.278715 0.255403 0.277309 0.292203 0.252384 0.295517 0.289759 0.267041 0.285598 0.264608 0.269270 0.246487 0.287486 0.269867 0.299345 0.270911 0.289217 0.284176 0.288129 0.267229 0.250997 0.288249 0.288830 0.248724 0.276241 0.275434 0.272306 0.251664 0.253414 0.264360 0.262640 0.273813 0.294806 0.258291 0.271663 0.265066 0.270535 
1510.203970 0.269371 0.295286 0.251586 0.294760 0.266132 0.268245 0.276853 0.267807 0.281778 0.288808 0.278860 0.285636 0.270047 0.283496 0.263111 0.293968 0.266916 0.259443 0.272608 0.291564 0.260229 0.253212 0.283820 0.264027 0.288438 0.280794 0.277533 0.252256 0.264622 0.266105 0.289056 0.257662 0.268442 0.286784 0.243697 0.292868 0.245285 0.259337 0.253072 0.252745 0.265319 0.246120 0.261817 0.295622 0.244132 0.252075 0.271090 0.283588 0.290169 0.258597 
1540.712114 0.258496 0.294635 0.291512 0.262428 0.282852 0.289136 0.258003 0.286557 0.293122 0.253326 0.257893 0.251255 0.279257 0.247157 0.281234 0.279011 0.245938 0.287633 0.277353 0.262588 0.282306 0.284119 0.278298 0.278293 0.257132 0.255056 0.289728 0.263842 0.274331 0.258664 0.247438 0.267761 0.274591 0.262752 0.294434 0.292364 0.250468 0.249611 0.275451 0.250604 0.286474 0.248745 0.246399 0.290700 0.250034 0.291341 0.286482 0.244569 0.249214 0.276568 
1571.836563 0.273695 0.286473 0.246303 0.286027 0.281279 0.288956 0.286611 0.267165 0.267730 0.288040 0.287838 0.270434 0.273785 0.268827 0.272563 0.287724 0.248101 0.282750 0.258237 0.262613 0.274111 0.241913 0.272502 0.265162 0.265885 0.256670 0.246340 0.244014 0.244343 0.239377 0.253770 0.246844 0.252958 0.258093 0.288852 0.240437 0.249455 0.266333 0.277619 0.247346 0.268630 0.256604 0.259647 0.276998 0.271567 0.271783 0.289949 0.269146 0.244046 0.284123 
1603.589768 0.267373 0.279072 0.274773 0.238267 0.245410 0.266335 0.238225 0.274128 0.264801 0.261386 0.253099 0.252749 0.237622 0.270632 0.257977 0.263103 0.284524 0.279622 0.266496 0.250661 0.250488 0.238059 0.260278 0.269918 0.255324 0.263577 0.255616 0.274789 0.269960 0.256295 0.271166 0.281344 0.284018 0.257108 0.266915 0.261334 0.255308 0.277734 0.238410 0.250675 0.241669 0.276647 0.261002 0.237767 0.249116 0.259933 0.281533 0.287451 0.278895 0.244688 
1635.984430 0.261856 0.250859 0.256757 0.234899 0.252464 0.255843 0.257720 0.277855 0.278641 0.285984 0.279111 0.273680 0.236057 0.268223 0.277305 0.256491 0.270765 0.274622 0.263103 0.240932 0.284113 0.245781 0.244666 0.278492 0.265522 0.241478 0.264181 0.283837 0.259004 0.248826 0.234883 0.262775 0.268923 0.283281 0.239883 0.262396 0.239880 0.241984 0.262592 0.264121 0.269638 0.258362 0.267427 0.258714 0.260475 0.277986 0.260019 0.264301 0.277490 0.262000 
1669.033508 0.242950 0.279527 0.258804 0.244681 0.250757 0.274612 0.260483 0.245420 0.238162 0.247469 0.261469 0.272543 0.276079 0.279468 0.237733 0.245343 0.235226 0.244957 0.251735 0.248126 0.264614 0.269074 0.277000 0.282406 0.276927 0.236522 0.243136 0.273477 0.253038 0.266107 0.278585 0.256841 0.254862 0.236685 0.277437 0.267491 0.255897 0.269214 0.266503 0.253739 0.279209 0.271612 0.250920 0.240043 0.266078 0.270740 0.244655 0.235560 0.249169 0.280339 
1702.750221 0.273478 0.273613 0.247899 0.245194 0.274726 0.237302 0.252299 0.246983 0.262555 0.249883 0.235084 0.246476 0.278870 0.281308 0.241296 0.276890 0.273567 0.258783 0.263047 0.252345 0.267426 0.260524 0.254681 0.251947 0.235222 0.264521 0.248886 0.237435 0.276431 0.251750 0.243727 0.234938 0.261847 0.260978 0.249522 0.238071 0.274957 0.239740 0.265880 0.263883 0.262952 0.276306 0.234104 0.246153 0.246214 0.235904 0.276552 0.280947 0.277534 0.263088 
1737.148057 0.241821 0.248589 0.279454 0.233026 0.237039 0.244411 0.254241 0.275533 0.247245 0.230982 0.267937 0.243755 0.239875 0.274748 0.241364 0.260554 0.258963 0.247283 0.260409 0.274417 0.258727 0.278730 0.271863 0.252546 0.236591 0.247019 0.277040 0.274827 0.256821 0.231048 0.241252 0.262008 0.253164 0.274499 0.257161 0.267490 0.252414 0.267782 0.245087 0.242325 0.272148 0.257652 0.230230 0.233033 0.241956 0.235821 0.264905 0.229140 0.229214 0.247578 
1772.240776 0.274956 0.250798 0.236357 0.244848 0.273218 0.258954 0.240805 0.274717 0.261369 0.270777 0.231085 0.260931 0.245418 0.244430 0.243612 0.233123 0.274462 0.231768 0.235979 0.238289 0.231100 0.270196 0.268367 0.269929 0.254173 0.274709 0.243274 0.229445 0.228078 0.227541 0.231921 0.273468 0.266107 0.245460 0.233030 0.274742 0.274329 0.235284 0.228440 0.260971 0.237559 0.229466 0.234783 0.275966 0.266747 0.229037 0.252490 0.228214 0.252153 0.274767 
1808.042414 0.229300 0.232578 0.251516 0.246393 0.258151 0.235536 0.227405 0.262343 0.257325 0.240911 0.261978 0.251089 0.270678 0.240823 0.227577 0.270099 0.251710 0.241123 0.243327 0.261529 0.255360 0.273472 0.251888 0.250682 0.249766 0.235529 0.240559 0.265119 0.251056 0.258700 0.241210 0.238195 0.240701 0.255208 0.228656 0.244129 0.254616 0.230423 0.266210 0.254419 0.241575 0.273414 0.253670 0.230456 0.237456 0.235271 0.258136 0.234697 0.268234 0.233429 
1844.567294 0.225353 0.236667 0.230475 0.251218 0.250748 0.237479 0.236175 0.234079 0.267997 0.248768 0.248862 0.227142 0.265681 0.242791 0.249362 0.257915 0.263801 0.224554 0.244790 0.245579 0.240143 0.265568 0.253133 0.238849 0.235742 0.253375 0.229173 0.248335 0.237348 0.264318 0.232147 0.245005 0.264585 0.227026 0.226642 0.244980 0.269687 0.254164 0.249491 0.230445 0.243197 0.261901 0.260894 0.245611 0.245831 0.269902 0.249879 0.271706 0.245391 0.267040 
1881.830025 0.238284 0.251929 0.246493 0.229879 0.258753 0.256970 0.247341 0.224644 0.269070 0.243894 0.265295 0.238375 0.245502 0.268443 0.264228 0.224438 0.221812 0.257797 0.250997 0.255982 0.260935 0.228055 0.255906 0.265569 0.250360 0.241239 0.258020 0.260697 0.254862 0.253888 0.249269 0.225816 0.246314 0.258981 0.253339 0.223234 0.260253 0.268274 0.238218 0.231031 0.253577 0.251659 0.225931 0.252902 0.259814 0.227903 0.237629 0.261805 0.238058 0.230190 
1919.845513 0.232626 0.260033 0.240470 0.262905 0.256157 0.230668 0.265417 0.244635 0.266394 0.266178 0.243046 0.263009 0.249747 0.242676 0.219401 0.233341 0.223181 0.227801 0.231338 0.240652 0.245276 0.226241 0.258942 0.243857 0.262640 0.255861 0.253669 0.240166 0.229946 0.237209 0.243923 0.261415 0.235156 0.261330 0.222389 0.250948 0.259423 0.231193 0.237535 0.228585 0.243456 0.223680 0.240344 0.261974 0.251694 0.254959 0.226209 0.250330 0.244312 0.223616 
1958.628965 0.225453 0.235581 0.217158 0.223089 0.250033 0.233330 0.262432 0.254613 0.240476 0.253826 0.264847 0.229527 0.247402 0.259595 0.224601 0.217796 0.259075 0.240732 0.242545 0.221909 0.258415 0.222975 0.223623 0.217781 0.240924 0.246556 0.231162 0.247009 0.251209 0.263077 0.220264 0.239768 0.231138 0.259619 0.247686 0.231483 0.257879 0.242925 0.245215 0.224225 0.237515 0.222393 0.251941 0.231714 0.257130 0.219997 0.225843 0.228962 0.230693 0.246212 
1998.195895 0.247348 0.251213 0.255826 0.219809 0.222825 0.214970 0.233036 0.251705 0.262361 0.259858 0.218492 0.235765 0.219874 0.220442 0.231594 0.217769 0.251595 0.215204 0.219253 0.255458 0.245854 0.220582 0.242315 0.252741 0.225009 0.247928 0.252674 0.225615 0.229151 0.219716 0.234455 0.252165 0.227517 0.218378 0.229115 0.262223 0.231974 0.215340 0.223093 0.227261 0.253180 0.260703 0.232217 0.257988 0.235491 0.224379 0.225863 0.234102 0.226627 0.218363 
2038.562130 0.249314 0.217623 0.233188 0.255474 0.227511 0.244855 0.247460 0.216528 0.223981 0.257159 0.236037 0.257254 0.216441 0.233108 0.237224 0.244760 0.234846 0.233666 0.228206 0.257857 0.237331 0.230580 0.224021 0.242471 0.257091 0.220562 0.239442 0.229124 0.229755 0.253556 0.247337 0.229107 0.217481 0.222929 0.223517 0.252724 0.245375 0.229055 0.239232 0.230613 0.250711 0.226710 0.220704 0.232096 0.246749 0.250099 0.256519 0.214785 0.233725 0.224085 
2079.743817 0.214410 0.235539 0.247175 0.256614 0.253496 0.218719 0.231001 0.246715 0.257411 0.221535 0.242353 0.226301 0.231976 0.233276 0.252795 0.229926 0.227915 0.232170 0.254255 0.234663 0.251186 0.251961 0.227442 0.221737 0.234546 0.252076 0.240363 0.217997 0.216599 0.222723 0.251910 0.228285 0.253728 0.217421 0.237842 0.214565 0.248245 0.218651 0.235565 0.218932 0.243606 0.231306 0.217962 0.236786 0.220214 0.246612 0.248210 0.239780 0.255258 0.215083 
2121.757429 0.246420 0.228502 0.247411 0.229763 0.235766 0.212518 0.252754 0.245584 0.222598 0.249719 0.213358 0.232066 0.237097 0.252851 0.229092 0.251467 0.216297 0.220880 0.211601 0.220557 0.220114 0.237231 0.254028 0.221962 0.212601 0.213089 0.232623 0.234680 0.227123 0.209263 0.246202 0.214628 0.215773 0.240709 0.222029 0.222956 0.231186 0.209226 0.235864 0.250339 0.235548 0.253854 0.214254 0.223627 0.254908 0.214551 0.234130 0.244556 0.241728 0.224611 
2164.619772 0.252203 0.240531 0.239501 0.230341 0.224169 0.240759 0.236853 0.207822 0.214877 0.223828 0.224134 0.218648 0.224300 0.227175 0.233136 0.251679 0.230426 0.246818 0.214314 0.232761 0.226037 0.225595 0.234221 0.246027 0.240439 0.214636 0.247428 0.210164 0.223055 0.214385 0.212651 0.217399 0.224799 0.229906 0.226676 0.209766 0.249059 0.252845 0.209743 0.248557 0.221438 0.245392 0.229501 0.232961 0.239763 0.247129 0.230242 0.232827 0.229540 0.215441 
2208.347992 0.223278 0.240838 0.205928 0.225900 0.237360 0.210532 0.222601 0.235147 0.234869 0.206911 0.233952 0.238067 0.209251 0.246667 0.233994 0.238910 0.220504 0.211966 0.215510 0.232633 0.244697 0.209249 0.234345 0.225868 0.216477 0.236943 0.216299 0.242085 0.233241 0.234349 0.246498 0.245645 0.211467 0.226490 0.235343 0.249634 0.206594 0.250717 0.218583 0.225020 0.206345 0.232612 0.232756 0.225027 0.245919 0.240449 0.246790 0.250541 0.206519 0.233795 
2252.959581 0.232773 0.238785 0.209961 0.215216 0.216829 0.235790 0.209681 0.231262 0.241567 0.244447 0.206456 0.204310 0.231032 0.228828 0.215180 0.203628 0.231648 0.222120 0.205539 0.247726 0.240772 0.244603 0.207447 0.232348 0.204547 0.206270 0.210284 0.232689 0.223532 0.203657 0.241165 0.245368 0.241728 0.219381 0.203330 0.231795 0.241380 0.248123 0.208278 0.217644 0.235363 0.221788 0.203642 0.204789 0.227572 0.222642 0.241576 0.237251 0.229749 0.220356 
2298.472383 0.244897 0.226924 0.227143 0.209746 0.222158 0.219347 0.208658 0.206165 0.241507 0.244700 0.206179 0.230057 0.233769 0.201576 0.229113 0.238097 0.209942 0.212467 0.211473 0.218305 0.217481 0.218640 0.244727 0.227034 0.207383 0.245112 0.206517 0.209233 0.239898 0.245009 0.221265 0.229289 0.213923 0.231498 0.229292 0.241431 0.208403 0.204312 0.209056 0.216767 0.231529 0.225940 0.246076 0.212070 0.237542 0.233366 0.244919 0.210160 0.229605 0.244523 
2344.904605 0.211072 0.241136 0.206820 0.227953 0.221357 0.238016 0.204918 0.221459 0.213245 0.213504 0.228973 0.202053 0.211529 0.228793 0.204020 0.226091 0.233409 0.235367 0.215238 0.230866 0.231077 0.213456 0.231979 0.223455 0.243550 0.234066 0.233063 0.242399 0.200368 0.234708 0.226417 0.219732 0.240768 0.219451 0.239398 0.240648 0.213061 0.214092 0.238730 0.219238 0.240593 0.219138 0.206893 0.219672 0.238389 0.229744 0.226878 0.216043 0.233205 0.215453 
2392.274821 0.218131 0.227548 0.227838 0.223416 0.212347 0.212382 0.230999 0.238560 0.230771 0.238257 0.202449 0.212690 0.236493 0.212328 0.236930 0.209738 0.225797 0.212446 0.222891 0.202241 0.202812 0.216894 0.234160 0.237901 0.227478 0.234650 0.231320 0.222518 0.208097 0.206531 0.213015 0.226467 0.232238 0.208519 0.236269 0.231267 0.207849 0.234044 0.235871 0.227041 0.219185 0.225283 0.226893 0.231353 0.208068 0.199638 0.234426 0.203528 0.210014 0.197994 
2440.601978 0.210187 0.233753 0.228582 0.225196 0.233168 0.235412 0.204266 0.237795 0.231781 0.232992 0.211676 0.209169 0.200631 0.213474 0.208964 0.214710 0.196981 0.200820 0.235288 0.208971 0.210736 0.226323 0.227487 0.206411 0.222682 0.202955 0.220199 0.206172 0.232204 0.225342 0.233394 0.196892 0.215683 0.213657 0.228641 0.221313 0.211369 0.208762 0.225875 0.218599 0.207167 0.207445 0.200540 0.224121 0.221661 0.218930 0.197750 0.225272 0.227191 0.224787 
2489.905408 0.217481 0.209906 0.204851 0.235809 0.201749 0.211391 0.205184 0.222341 0.220370 0.203650 0.233152 0.212767 0.202219 0.214337 0.223257 0.215191 0.213867 0.214298 0.214995 0.215889 0.209973 0.223559 0.207875 0.217638 0.194074 0.201483 0.211372 0.205028 0.235940 0.214110 0.232288 0.224077 0.229782 0.220540 0.215527 0.227540 0.195687 0.221789 0.236283 0.220806 0.236570 0.231872 0.225452 0.211107 0.222449 0.210268 0.219473 0.215907 0.198542 0.204120 
2540.204834 0.230551 0.225227 0.206441 0.210837 0.221128 0.215445 0.217812 0.203503 0.208487 0.196372 0.229419 0.226749 0.213704 0.192978 0.196879 0.229985 0.195535 0.211177 0.215990 0.234298 0.209756 0.231457 0.229145 0.203349 0.226648 0.224621 0.217011 0.208064 0.193270 0.229494 0.208056 0.196838 0.225405 0.227152 0.222910 0.224749 0.204420 0.213813 0.226191 0.206456 0.192950 0.219120 0.203454 0.234134 0.201461 0.210115 0.204802 0.201771 0.216114 0.223563 
2591.520375 0.210605 0.219283 0.230710 0.230257 0.215012 0.219397 0.222790 0.190587 0.214083 0.213916 0.193044 0.213005 0.212781 0.191260 0.194371 0.222081 0.201963 0.210552 0.208110 0.230441 0.220978 0.198986 0.221935 0.197421 0.202761 0.226113 0.229593 0.227990 0.193487 0.196535 0.196577 0.202016 0.209094 0.194490 0.231999 0.220873 0.209754 0.194943 0.232746 0.217084 0.192994 0.224399 0.226930 0.198327 0.216889 0.219924 0.207232 0.226511 0.206053 0.200717 
2643.872560 0.207394 0.224199 0.213339 0.193876 0.202485 0.216895 0.218602 0.191085 0.199535 0.202590 0.205335 0.219011 0.194488 0.188856 0.196490 0.195788 0.227818 0.210544 0.209831 0.190456 0.197560 0.223245 0.221536 0.192475 0.197526 0.215285 0.215507 0.203530 0.200506 0.214574 0.199715 0.217420 0.202448 0.220783 0.224625 0.203882 0.217426 0.195813 0.195987 0.197606 0.220997 0.199615 0.211859 0.206719 0.189956 0.225830 0.204310 0.210670 0.208359 0.202108 
2697.282328 0.212323 0.193171 0.213833 0.227704 0.198913 0.222895 0.220983 0.226198 0.216477 0.189107 0.200238 0.203288 0.211797 0.212042 0.195117 0.204738 0.202685 0.217703 0.224966 0.222192 0.221866 0.220809 0.208469 0.200959 0.189859 0.193451 0.190620 0.206138 0.191517 0.189209 0.187842 0.200091 0.223516 0.207326 0.201295 0.198198 0.212142 0.227332 0.222371 0.216943 0.218316 0.200192 0.194074 0.193829 0.225577 0.199787 0.220460 0.209967 0.217545 0.219232 
2751.771046 0.210701 0.207902 0.226215 0.190359 0.189751 0.200666 0.194685 0.213216 0.219483 0.218499 0.203475 0.222789 0.202084 0.218921 0.196681 0.199007 0.190694 0.210135 0.206832 0.216540 0.190180 0.190468 0.196932 0.210121 0.205764 0.210615 0.208349 0.187891 0.215192 0.224326 0.220558 0.187669 0.186423 0.201127 0.224573 0.206533 0.206595 0.220634 0.207962 0.190371 0.200176 0.224377 0.193944 0.205994 0.191318 0.217785 0.219026 0.199050 0.215338 0.221939 
2807.360508 0.221449 0.224155 0.213809 0.186683 0.221819 0.189056 0.197212 0.204410 0.189978 0.198252 0.193416 0.204240 0.209411 0.221672 0.206122 0.195534 0.206261 0.183824 0.193067 0.221727 0.212574 0.183885 0.205325 0.210498 0.193051 0.196963 0.194716 0.204775 0.211169 0.185184 0.195646 0.222363 0.223525 0.214415 0.185633 0.194986 0.220616 0.210205 0.205643 0.199384 0.198425 0.196337 0.186895 0.199822 0.185445 0.185541 0.186554 0.194582 0.197302 0.215765 
2864.072953 0.219590 0.195336 0.213070 0.197108 0.192032 0.220089 0.194752 0.221358 0.209341 0.193118 0.207385 0.212860 0.201849 0.210765 0.187121 0.187283 0.200750 0.213908 0.213217 0.191872 0.206424 0.214278 0.190373 0.183067 0.204236 0.206161 0.222038 0.184721 0.211300 0.197241 0.194963 0.222198 0.209725 0.217942 0.195567 0.198510 0.220877 0.194599 0.201744 0.218130 0.213629 0.200441 0.200241 0.193007 0.185695 0.191767 0.208206 0.206798 0.184782 0.207050 
2921.931064 0.190988 0.205342 0.185431 0.180502 0.216361 0.192731 0.192595 0.188513 0.202479 0.216827 0.202069 0.200284 0.190124 0.202761 0.183950 0.190190 0.192273 0.204708 0.215602 0.195761 0.218822 0.187392 0.216727 0.191441 0.180304 0.185521 0.208112 0.186468 0.213263 0.185821 0.193003 0.188387 0.199227 0.209949 0.215898 0.209345 0.216201 0.202545 0.198731 0.191391 0.216965 0.198855 0.204134 0.196347 0.210563 0.196435 0.211332 0.183680 0.180600 0.209775 
2980.957987 0.198587 0.210025 0.204106 0.182515 0.189783 0.213338 0.200099 0.187104 0.213076 0.211173 0.200230 0.210491 0.204127 0.201255 0.216260 0.217200 0.196735 0.178604 0.209980 0.186270 0.184616 0.179638 0.184941 0.189854 0.208927 0.179295 0.203390 0.187957 0.190538 0.194636 0.216004 0.217370 0.180866 0.184018 0.203069 0.215334 0.188688 0.195454 0.201057 0.211585 0.196493 0.188530 0.199843 0.202292 0.196860 0.197722 0.182697 0.187582 0.191160 0.183352 
3041.177333 0.194524 0.201948 0.184348 0.198967 0.199945 0.190485 0.206543 0.208283 0.204499 0.194253 0.202951 0.204187 0.197142 0.198046 0.181891 0.205664 0.190220 0.205915 0.189269 0.198417 0.205781 0.184570 0.192462 0.178843 0.182356 0.205412 0.198656 0.177168 0.184320 0.209578 0.196869 0.197751 0.197559 0.209045 0.201221 0.181743 0.179238 0.201860 0.185035 0.194809 0.201895 0.180585 0.179905 0.205597 0.207119 0.186922 0.182073 0.191235 0.211728 0.182441 
3102.613190 0.193302 0.195854 0.207064 0.191650 0.192167 0.179897 0.208052 0.199994 0.208112 0.182909 0.179090 0.192922 0.185705 0.193300 0.182535 0.201566 0.195981 0.208151 0.192165 0.209075 0.197743 0.209453 0.212262 0.191745 0.176796 0.190391 0.178419 0.211867 0.190872 0.212933 0.190389 0.208459 0.178600 0.207023 0.204544 0.190695 0.188640 0.185378 0.179631 0.209046 0.175242 0.183594 0.212075 0.196325 0.198054 0.180586 0.182691 0.187878 0.195119 0.200774 
3165.290134 0.193783 0.205005 0.211297 0.195446 0.178992 0.173761 0.210709 0.201253 0.192490 0.188286 0.205068 0.185060 0.196051 0.202262 0.179604 0.175897 0.192050 0.194687 0.189847 0.204473 0.207030 0.204172 0.204935 0.207657 0.206458 0.206845 0.179971 0.187735 0.188178 0.173611 0.188356 0.175906 0.199189 0.201599 0.180134 0.183453 0.185272 0.196754 0.190474 0.199208 0.183837 0.186132 0.203956 0.208221 0.202987 0.196076 0.173476 0.188701 0.182443 0.202540 
3229.233237 0.206033 0.173047 0.186227 0.196641 0.200606 0.204052 0.188864 0.199445 0.174517 0.190524 0.188556 0.178696 0.200012 0.196007 0.186305 0.185647 0.207622 0.175922 0.176705 0.189018 0.184389 0.185901 0.188413 0.198848 0.190276 0.182340 0.191219 0.175771 0.200278 0.205470 0.200782 0.186153 0.172219 0.206513 0.185884 0.205787 0.199130 0.187378 0.192159 0.206690 0.190692 0.197271 0.183115 0.203092 0.180195 0.187033 0.204168 0.186208 0.175103 0.198611 
3294.468075 0.186300 0.177681 0.170699 0.199913 0.183893 0.199079 0.182036 0.192625 0.197533 0.173061 0.177372 0.175402 0.194562 0.201205 0.197164 0.200749 0.195572 0.175347 0.200795 0.174105 0.202553 0.205463 0.206819 0.181013 0.192476 0.183286 0.185871 0.177215 0.186566 0.176824 0.188985 0.199915 0.203189 0.184530 0.172790 0.183605 0.188335 0.186636 0.182951 0.198141 0.178494 0.187571 0.181425 0.189999 0.191793 0.184326 0.203979 0.183760 0.170947 0.200458 
3361.020745 0.198784 0.205182 0.195013 0.175761 0.199087 0.184003 0.169379 0.193372 0.181090 0.202153 0.189839 0.199686 0.187603 0.178209 0.183710 0.205043 0.176450 0.171071 0.205486 0.188922 0.186779 0.204562 0.182139 0.183877 0.188995 0.171719 0.193807 0.182317 0.172196 0.201237 0.195476 0.188082 0.175128 0.188358 0.185035 0.192900 0.202537 0.195547 0.178829 0.185441 0.191357 0.180013 0.182525 0.176220 0.176387 0.198523 0.200685 0.190924 0.172541 0.203423 
3428.917868 0.202249 0.185581 0.186842 0.182312 0.185813 0.172308 0.193677 0.172187 0.203600 0.174532 0.202893 0.177024 0.196434 0.168473 0.201082 0.176651 0.195516 0.172385 0.195227 0.170675 0.199208 0.182634 0.175753 0.168278 0.194726 0.200236 0.197620 0.190072 0.175445 0.200717 0.202240 0.197664 0.168601 0.173766 0.183633 0.186525 0.191677 0.175521 0.176660 0.176501 0.170515 0.190935 0.169519 0.184377 0.192495 0.186985 0.188623 0.187536 0.187215 0.196091 
3498.186604 0.201080 0.196094 0.192073 0.171254 0.177326 0.190750 0.196886 0.197004 0.191478 0.192419 0.169055 0.190559 0.170927 0.201412 0.187488 0.167991 0.190906 0.198222 0.187939 0.165738 0.197096 0.168443 0.197472 0.179636 0.172539 0.200367 0.178699 0.165456 0.170172 0.196728 0.175167 0.168213 0.186755 0.171280 0.192397 0.180343 0.175931 0.187128 0.197776 0.200313 0.168200 0.168746 0.187084 0.178875 0.185799 0.191382 0.174176 0.179485 0.185992 0.172017 
3568.854661 0.173967 0.164308 0.169404 0.167504 0.191886 0.194540 0.169956 0.170929 0.175294 0.165968 0.166306 0.197601 0.175926 0.191133 0.185816 0.180583 0.174821 0.179826 0.172740 0.200026 0.171776 0.168025 0.170731 0.197525 0.180163 0.165071 0.178119 0.193244 0.182527 0.173010 0.179213 0.185132 0.182505 0.178563 0.189342 0.181972 0.190912 0.169746 0.194656 0.187605 0.174863 0.178656 0.163948 0.167251 0.166485 0.190441 0.171006 0.179589 0.193622 0.164952 
3640.950307 0.166990 0.165085 0.188573 0.181904 0.169422 0.186558 0.193053 0.166320 0.179549 0.197356 0.167762 0.188294 0.184479 0.166442 0.171926 0.172442 0.185619 0.192177 0.172962 0.169714 0.188712 0.188842 0.175931 0.171003 0.177972 0.180833 0.166767 0.178004 0.196283 0.193669 0.163098 0.179960 0.181316 0.164894 0.165548 0.192281 0.180993 0.190156 0.163630 0.177109 0.181244 0.196469 0.197781 0.190367 0.187935 0.184130 0.190098 0.191376 0.163016 0.176550 
3714.502383 0.190669 0.182073 0.188260 0.176795 0.178309 0.185472 0.175885 0.189967 0.192572 0.191613 0.173673 0.165138 0.169883 0.164216 0.165677 0.172098 0.183963 0.192907 0.185945 0.191465 0.185679 0.167999 0.176754 0.167226 0.181935 0.183765 0.166268 0.175506 0.182733 0.165766 0.184911 0.162342 0.190979 0.175749 0.168590 0.175010 0.190440 0.188874 0.162667 0.168253 0.163088 0.169247 0.165750 0.170413 0.196015 0.164061 0.184163 0.188842 0.196214 0.169811 
3789.540308 0.160921 0.163204 0.179792 0.165827 0.162026 0.177570 0.191000 0.168817 0.178631 0.194380 0.185492 0.161033 0.173605 0.172056 0.163391 0.163944 0.192874 0.190275 0.179308 0.163838 0.191772 0.183081 0.180805 0.185266 0.172756 0.166142 0.164151 0.171129 0.189972 0.169742 0.171117 0.192018 0.180774 0.181018 0.191928 0.177825 0.181016 0.177034 0.173479 0.166764 0.169415 0.183935 0.165157 0.176884 0.187096 0.177510 0.163434 0.175926 0.168357 0.175242 
3866.094100 0.164832 0.178768 0.175258 0.175836 0.167898 0.187056 0.167523 0.188318 0.180657 0.171144 0.157957 0.159389 0.159925 0.184910 0.169806 0.181718 0.164514 0.167546 0.171902 0.182611 0.184905 0.179096 0.189766 0.174204 0.190542 0.177917 0.190523 0.178210 0.166415 0.168451 0.160569 0.187797 0.173106 0.171560 0.187454 0.161007 0.175212 0.190498 0.177375 0.178038 0.165473 0.171070 0.168887 0.169239 0.161007 0.170522 0.184027 0.178969 0.191493 0.174617 
3944.194382 0.184912 0.163185 0.183314 0.187225 0.158504 0.189224 0.168837 0.177156 0.168972 0.181842 0.171945 0.184075 0.157766 0.164028 0.175927 0.164197 0.184130 0.161564 0.182548 0.159922 0.188648 0.184260 0.177083 0.172110 0.179401 0.181542 0.185588 0.189645 0.156346 0.161209 0.179158 0.168339 0.162329 0.159709 0.173483 0.186859 0.166864 0.183619 0.178061 0.166071 0.178234 0.163211 0.164920 0.176447 0.189993 0.169951 0.162968 0.181747 0.186793 0.183047 
4023.872394 0.155611 0.155506 0.170841 0.184779 0.170096 0.169622 0.179748 0.170881 0.185672 0.173309 0.158522 0.165014 0.187823 0.188466 0.178114 0.164542 0.176770 0.186479 0.185909 0.184654 0.166038 0.157272 0.167885 0.174638 0.158323 0.166981 0.155183 0.174872 0.162068 0.176676 0.176715 0.166219 0.188770 0.164871 0.166667 0.174688 0.179161 0.178121 0.170451 0.164950 0.175232 0.179259 0.177117 0.163137 0.178128 0.167932 0.182381 0.162108 0.186638 0.182802 
4105.160008 0.179855 0.166161 0.170715 0.158499 0.153015 0.157933 0.181964 0.171189 0.169869 0.167454 0.174816 0.185598 0.164633 0.182792 0.158681 0.167588 0.177478 0.174055 0.180926 0.163773 0.181318 0.183241 0.171995 0.156892 0.165749 0.162430 0.165598 0.166548 0.154828 0.185299 0.186707 0.184833 0.179080 0.182457 0.176820 0.155478 0.171167 0.157245 0.154538 0.159981 0.167852 0.158878 0.156868 0.185436 0.186699 0.164189 0.175703 0.173593 0.159247 0.156880 
4188.089741 0.167800 0.184844 0.182906 0.163227 0.170205 0.174234 0.174907 0.165410 0.158883 0.179780 0.175521 0.179437 0.180071 0.178245 0.152234 0.165897 0.166204 0.177116 0.151477 0.160949 0.183646 0.182241 0.174986 0.161319 0.181336 0.184698 0.151704 0.178592 0.166843 0.156756 0.168468 0.161099 0.152555 0.173277 0.174687 0.168961 0.162956 0.184242 0.176556 0.178156 0.169511 0.178467 0.166607 0.178649 0.168857 0.179386 0.153062 0.168066 0.173634 0.156741 
4272.694766 0.156263 0.176095 0.151629 0.152204 0.153393 0.177956 0.179824 0.169364 0.176710 0.167093 0.157384 0.181455 0.179235 0.155897 0.166348 0.153668 0.177891 0.155877 0.160783 0.158453 0.179286 0.171643 0.168045 0.155232 0.164283 0.167454 0.154394 0.181720 0.158806 0.170587 0.152954 0.182055 0.159184 0.182389 0.182489 0.165995 0.179066 0.175012 0.171100 0.177699 0.165350 0.165099 0.178007 0.166247 0.172637 0.159634 0.182254 0.170022 0.174986 0.182368 
4359.008926 0.150083 0.159154 0.177162 0.174892 0.170802 0.148851 0.180526 0.155533 0.174985 0.178971 0.158504 0.148947 0.168629 0.166110 0.157271 0.155484 0.170520 0.162520 0.154218 0.155334 0.172513 0.155139 0.158005 0.176122 0.160550 0.150276 0.152604 0.166603 0.156953 0.179073 0.174274 0.161350 0.177547 0.158836 0.168200 0.154561 0.149267 0.163370 0.179065 0.169849 0.166523 0.168706 0.157649 0.161892 0.150193 0.148769 0.163943 0.153837 0.179523 0.170160 
4447.066748 0.151359 0.174885 0.173219 0.177414 0.175958 0.147255 0.161737 0.158142 0.178664 0.177926 0.147196 0.158601 0.176898 0.157176 0.176791 0.169842 0.155504 0.150097 0.171699 0.159474 0.149273 0.164444 0.164162 0.159759 0.165356 0.173946 0.172109 0.159012 0.175614 0.164666 0.148205 0.177616 0.147051 0.176094 0.165438 0.156169 0.165588 0.179126 0.173028 0.161949 0.153800 0.160944 0.150638 0.171701 0.177545 0.175422 0.149167 0.173405 0.177553 0.152238 
4536.903455 0.168145 0.166551 0.177302 0.175346 0.150114 0.175597 0.154295 0.169035 0.171693 0.163266 0.164328 0.159517 0.177318 0.170229 0.171009 0.168987 0.147017 0.154811 0.158853 0.169366 0.158577 0.162730 0.154098 0.164344 0.146883 0.167620 0.173764 0.157548 0.148638 0.160980 0.176147 0.177278 0.175057 0.163753 0.174967 0.147527 0.158832 0.152966 0.161873 0.156862 0.168706 0.174678 0.149769 0.155865 0.154226 0.171892 0.151818 0.154370 0.160608 0.165980 
4628.554985 0.168783 0.171962 0.147763 0.174452 0.171261 0.163078 0.157216 0.145706 0.157152 0.148625 0.156598 0.158242 0.175449 0.150025 0.174086 0.166375 0.148005 0.172534 0.170949 0.166747 0.147050 0.146226 0.169343 0.156232 0.161582 0.157114 0.166701 0.175567 0.151215 0.156476 0.171245 0.146683 0.166612 0.147571 0.146987 0.174633 0.145895 0.152892 0.172902 0.152497 0.160957 0.159591 0.150063 0.169560 0.166626 0.162164 0.145785 0.171257 0.151321 0.172397 
4722.057998 0.143383 0.162240 0.146720 0.154041 0.166130 0.165737 0.144011 0.167448 0.159397 0.143829 0.170141 0.147586 0.155662 0.152836 0.143105 0.166760 0.153108 0.165332 0.152318 0.159906 0.163482 0.156734 0.160634 0.163017 0.154059 0.166766 0.159353 0.171666 0.145176 0.161380 0.161187 0.143873 0.167027 0.164837 0.157254 0.149636 0.143714 0.157901 0.167038 0.167438 0.149544 0.144212 0.160139 0.165748 0.147226 0.157458 0.159713 0.143445 0.158080 0.170692 
4817.449897 0.146468 0.157160 0.144730 0.142502 0.169371 0.160186 0.147879 0.169646 0.152477 0.144189 0.161080 0.145705 0.162784 0.165478 0.168534 0.155766 0.150903 0.170624 0.166913 0.162313 0.144866 0.169746 0.147056 0.164331 0.157186 0.157423 0.171767 0.154874 0.146208 0.160417 0.149672 0.148967 0.157869 0.167413 0.168890 0.171196 0.142640 0.157299 0.162579 0.146149 0.171106 0.162992 0.172024 0.156787 0.143450 0.162809 0.159449 0.144880 0.141623 0.142882 
4914.768840 0.146281 0.161760 0.161265 0.141791 0.150814 0.147766 0.143349 0.142848 0.165928 0.159925 0.163915 0.150404 0.148969 0.151145 0.149125 0.141141 0.146990 0.157995 0.150175 0.168519 0.154688 0.141892 0.157258 0.159826 0.168736 0.140804 0.156009 0.149997 0.160895 0.139661 0.148754 0.163231 0.146285 0.141378 0.168842 0.149351 0.168231 0.153298 0.147607 0.154237 0.154499 0.162590 0.162399 0.152292 0.162274 0.153476 0.158445 0.151092 0.161036 0.151636 
5014.053757 0.163184 0.167326 0.161831 0.154217 0.144706 0.161995 0.139554 0.160390 0.145433 0.146507 0.149563 0.160594 0.144064 0.166431 0.144539 0.143910 0.165497 0.152083 0.150530 0.150137 0.153359 0.151744 0.140729 0.168121 0.156966 0.166217 0.156955 0.155388 0.143891 0.157877 0.162379 0.154644 0.163701 0.149652 0.137868 0.158827 0.157675 0.157681 0.157173 0.153561 0.142945 0.155046 0.160262 0.165511 0.146051 0.167571 0.148673 0.155810 0.150641 0.164093 
5115.344362 0.160472 0.144113 0.139924 0.141671 0.136944 0.141718 0.150056 0.154471 0.148100 0.164003 0.144652 0.143978 0.139643 0.160269 0.146865 0.166501 0.150049 0.153152 0.152763 0.155455 0.149461 0.137836 0.156547 0.147051 0.136932 0.146364 0.152943 0.151829 0.163524 0.159346 0.140543 0.151582 0.159279 0.143418 0.162094 0.151057 0.159381 0.147979 0.149401 0.145209 0.146293 0.156244 0.142596 0.142349 0.148927 0.156849 0.148879 0.156000 0.164829 0.165270 
5218.681172 0.144985 0.161945 0.148299 0.145058 0.144071 0.152581 0.154296 0.159096 0.135312 0.141152 0.135888 0.160710 0.163119 0.144282 0.160855 0.150928 0.158892 0.158635 0.152284 0.136758 0.141029 0.137531 0.143765 0.144476 0.140284 0.151651 0.159139 0.136336 0.146003 0.141898 0.152804 0.162051 0.146513 0.159449 0.140513 0.158469 0.160035 0.137945 0.159035 0.136481 0.160401 0.142324 0.159579 0.159292 0.158394 0.149953 0.155503 0.159856 0.141528 0.145991 
5324.105525 0.155872 0.142105 0.149785 0.136235 0.147416 0.155087 0.149938 0.159973 0.136705 0.155462 0.139266 0.153945 0.153991 0.152546 0.149164 0.143166 0.149811 0.140974 0.138968 0.158058 0.142232 0.146425 0.142357 0.139390 0.138609 0.148964 0.151643 0.152387 0.136651 0.139871 0.137049 0.149525 0.154651 0.147087 0.143394 0.136214 0.151488 0.161843 0.142490 0.151005 0.161541 0.139479 0.144375 0.138643 0.149581 0.145235 0.133499 0.144876 0.153350 0.147562 
5431.659591 0.133790 0.157738 0.144575 0.137215 0.135045 0.146202 0.159606 0.160890 0.135677 0.132274 0.155865 0.153909 0.147735 0.142200 0.150202 0.144477 0.159364 0.142190 0.149781 0.132429 0.143498 0.138547 0.148815 0.155859 0.137935 0.150865 0.144478 0.151395 0.153025 0.134368 0.150710 0.158004 0.138659 0.136614 0.159015 0.143555 0.156614 0.135608 0.134193 0.148596 0.144522 0.135453 0.160834 0.149456 0.142389 0.134270 0.142902 0.158832 0.159669 0.152162 
5541.386394 0.131229 0.150578 0.133075 0.148501 0.147468 0.149328 0.141328 0.131103 0.132456 0.136708 0.152566 0.155104 0.152789 0.132497 0.154072 0.150549 0.143313 0.153382 0.146592 0.143222 0.140761 0.139132 0.143640 0.153292 0.134232 0.147140 0.148408 0.138665 0.155268 0.154290 0.151490 0.132494 0.143322 0.158118 0.153723 0.151091 0.138546 0.151069 0.146603 0.132497 0.139213 0.144866 0.146245 0.142372 0.142923 0.135398 0.153343 0.132186 0.146018 0.144632 
5653.329824 0.140174 0.132283 0.155477 0.147713 0.135953 0.131158 0.143191 0.148829 0.152195 0.134264 0.153540 0.140027 0.134944 0.139525 0.147770 0.136012 0.154456 0.128762 0.148613 0.139801 0.129878 0.152395 0.154208 0.141434 0.137917 0.141429 0.133780 0.152763 0.137455 0.130362 0.146972 0.136395 0.135886 0.142260 0.132999 0.135159 0.148083 0.151277 0.143614 0.135683 0.151011 0.142786 0.141702 0.154863 0.137947 0.147638 0.138097 0.155749 0.150258 0.151942 
5767.534663 0.142336 0.144311 0.134490 0.149697 0.142724 0.144585 0.149714 0.150358 0.131918 0.133329 0.153325 0.138488 0.150282 0.150451 0.150361 0.135659 0.145973 0.138232 0.128700 0.152472 0.131940 0.135661 0.147610 0.134261 0.134356 0.128460 0.141848 0.149813 0.136148 0.134154 0.128308 0.148463 0.141618 0.132031 0.146597 0.149868 0.137991 0.138339 0.138058 0.145065 0.139585 0.142149 0.130830 0.136660 0.131095 0.138824 0.148683 0.139578 0.145643 0.142501 
5884.046591 0.146492 0.140185 0.133050 0.131263 0.151448 0.149456 0.135392 0.151776 0.141548 0.142607 0.142149 0.130116 0.141029 0.148661 0.130362 0.146989 0.128992 0.140614 0.130561 0.132705 0.137373 0.133733 0.138635 0.144723 0.153372 0.138202 0.147873 0.149286 0.137720 0.148944 0.129014 0.134771 0.134167 0.150186 0.153118 0.130271 0.142198 0.134689 0.125835 0.146450 0.146994 0.126207 0.140438 0.134598 0.131341 0.152172 0.153124 0.138545 0.152548 0.137857 
6002.912217 0.132274 0.133545 0.137859 0.137890 0.129415 0.127279 0.150349 0.140990 0.126243 0.148068 0.132545 0.139961 0.128014 0.124412 0.125360 0.141107 0.147190 0.132224 0.146800 0.124761 0.139411 0.129525 0.138215 0.128303 0.151410 0.143941 0.148102 0.150127 0.130626 0.127535 0.140166 0.141840 0.136420 0.134631 0.138372 0.132389 0.140045 0.129515 0.130703 0.128419 0.131650 0.133596 0.149892 0.149438 0.144164 0.130884 0.134052 0.132981 0.147230 0.143389 
6124.179088 0.126581 0.149495 0.135009 0.143467 0.125221 0.137943 0.130620 0.133797 0.146776 0.135590 0.130744 0.137182 0.135117 0.145122 0.137065 0.130543 0.131692 0.136896 0.123870 0.127571 0.123194 0.128873 0.141362 0.142208 0.123334 0.138254 0.125801 0.127247 0.148022 0.134028 0.142208 0.142279 0.132978 0.142592 0.148178 0.131898 0.146007 0.122971 0.147261 0.132666 0.145525 0.149464 0.139200 0.145922 0.141853 0.148988 0.140352 0.144245 0.145932 0.136926 
6247.895712 0.135853 0.139367 0.125204 0.136545 0.145842 0.128108 0.135943 0.142059 0.145271 0.139527 0.125257 0.125730 0.127573 0.128186 0.136378 0.145819 0.129853 0.142184 0.125319 0.142372 0.145330 0.127712 0.121350 0.123460 0.140456 0.140326 0.133614 0.131733 0.135208 0.144973 0.121649 0.143760 0.133888 0.131933 0.137372 0.142881 0.139410 0.127165 0.133517 0.126245 0.131011 0.129726 0.145230 0.140084 0.137067 0.146135 0.121734 0.127562 0.127863 0.135864 
6374.111578 0.125976 0.141808 0.125275 0.143652 0.137998 0.126293 0.142179 0.144333 0.121138 0.121367 0.131632 0.141866 0.122655 0.125727 0.123422 0.142702 0.140452 0.131107 0.134937 0.122701 0.130671 0.135833 0.144211 0.124397 0.139015 0.135765 0.137901 0.139390 0.131754 0.120322 0.133564 0.136839 0.137372 0.139343 0.123475 0.141370 0.125899 0.130740 0.132697 0.130385 0.129218 0.145683 0.124474 0.129722 0.135382 0.140250 0.144470 0.121076 0.129626 0.132273 
6502.877173 0.125845 0.139464 0.127538 0.120848 0.128928 0.124548 0.121875 0.129883 0.133561 0.123474 0.133218 0.128550 0.138756 0.139045 0.121383 0.127397 0.123517 0.128862 0.135184 0.127805 0.141055 0.130982 0.132624 0.120737 0.123704 0.131695 0.130463 0.127292 0.119589 0.129910 0.143725 0.143711 0.143100 0.120025 0.140433 0.137497 0.126621 0.138612 0.138512 0.126285 0.141956 0.124830 0.123147 0.123768 0.124784 0.135621 0.141235 0.127457 0.128844 0.136403 
6634.244006 0.137771 0.139102 0.124300 0.133852 0.134261 0.119098 0.135014 0.141582 0.126746 0.135630 0.126959 0.123789 0.136007 0.116758 0.120861 0.126222 0.137414 0.126994 0.131581 0.141504 0.124308 0.130535 0.121537 0.121553 0.120769 0.135761 0.117547 0.126467 0.122206 0.124841 0.127841 0.127468 0.141939 0.137264 0.124317 0.129186 0.127388 0.126427 0.124380 0.117193 0.138556 0.135210 0.118661 0.137074 0.133631 0.133516 0.122101 0.133791 0.118213 0.131387 
6768.264625 0.129088 0.138208 0.138922 0.131129 0.116883 0.117745 0.137592 0.116037 0.133313 0.120642 0.130327 0.129189 0.133514 0.123723 0.125383 0.123533 0.130682 0.126338 0.116442 0.123129 0.123472 0.128521 0.122709 0.130407 0.119160 0.122798 0.114913 0.119543 0.129862 0.117034 0.133626 0.118475 0.119944 0.135707 0.120929 0.131530 0.138907 0.124558 0.128432 0.115001 0.116800 0.138632 0.123928 0.118992 0.122709 0.129434 0.132965 0.136870 0.129785 0.137150 
6904.992640 0.116762 0.128459 0.116693 0.127326 0.115700 0.116535 0.132345 0.124819 0.130180 0.115153 0.116557 0.131189 0.119205 0.115498 0.120018 0.134981 0.134929 0.125906 0.122402 0.119204 0.127850 0.135537 0.118154 0.125161 0.113237 0.122195 0.133820 0.132603 0.134968 0.128265 0.134546 0.113983 0.113097 0.130472 0.115233 0.121604 0.117348 0.127753 0.134341 0.131207 0.117497 0.125838 0.121763 0.130312 0.124179 0.137220 0.131631 0.117025 0.128214 0.116898 
7044.482745 0.113237 0.111505 0.113533 0.112914 0.135408 0.131752 0.131657 0.122422 0.115066 0.130008 0.115468 0.120062 0.120427 0.125646 0.118905 0.129042 0.130664 0.118851 0.120178 0.118860 0.117323 0.121817 0.111593 0.114732 0.129983 0.135122 0.120867 0.134309 0.114048 0.127170 0.131012 0.125133 0.126531 0.126826 0.117441 0.112234 0.117352 0.113643 0.129345 0.122357 0.115331 0.126898 0.118033 0.119142 0.127598 0.120774 0.124732 0.119928 0.124452 0.117144 
7186.790736 0.128773 0.127360 0.121057 0.118532 0.119214 0.133395 0.118931 0.132638 0.123987 0.125079 0.125168 0.129618 0.134136 0.117759 0.128690 0.110813 0.130079 0.132571 0.126124 0.115588 0.117517 0.113765 0.120175 0.112162 0.117314 0.131867 0.133097 0.133493 0.130619 0.119745 0.130152 0.110202 0.125779 0.119939 0.116855 0.128447 0.121010 0.117914 0.117020 0.129020 0.121986 0.122400 0.131196 0.126711 0.119994 0.113205 0.121461 0.126218 0.128158 0.123452 
7331.973539 0.112274 0.127979 0.130675 0.119518 0.116989 0.110572 0.111568 0.110132 0.109588 0.108601 0.122658 0.125507 0.119834 0.116152 0.109158 0.115349 0.124652 0.128885 0.116033 0.121329 0.125481 0.125324 0.127752 0.111434 0.124652 0.115137 0.129076 0.126250 0.109890 0.130896 0.120837 0.117692 0.117150 0.127497 0.122458 0.118259 0.124365 0.121900 0.124353 0.113035 0.127923 0.129962 0.127246 0.114900 0.118425 0.117009 0.130866 0.110329 0.120070 0.130686 
7480.089230 0.109126 0.111803 0.124327 0.128947 0.121049 0.112816 0.119713 0.109165 0.112335 0.113691 0.113270 0.122144 0.114542 0.124387 0.130079 0.106716 0.116709 0.116513 0.117390 0.110855 0.120231 0.118481 0.120432 0.123688 0.127019 0.118626 0.116129 0.118886 0.118765 0.113299 0.121411 0.127829 0.125443 0.128518 0.125186 0.121333 0.110030 0.125049 0.115495 0.124298 0.124670 0.119231 0.109269 0.124377 0.114711 0.124839 0.114905 0.124420 0.117575 0.112343 
7631.197056 0.118246 0.107494 0.108935 0.117129 0.118357 0.107615 0.114625 0.120333 0.106814 0.110542 0.111339 0.127337 0.112921 0.109733 0.126965 0.120330 0.117861 0.117894 0.116447 0.122276 0.108488 0.106221 0.127964 0.114276 0.120942 0.109240 0.112592 0.117964 0.107169 0.117692 0.105274 0.127243 0.119193 0.111586 0.128103 0.105540 0.109201 0.120020 0.112965 0.128173 0.126851 0.121087 0.128116 0.120105 0.118892 0.115942 0.112745 0.111503 0.126846 0.125063 
7785.357462 0.122702 0.103391 0.104643 0.103524 0.124574 0.125469 0.103904 0.119024 0.109774 0.104397 0.114918 0.120311 0.111052 0.110562 0.104823 0.120066 0.110460 0.117680 0.110875 0.103698 0.118887 0.122052 0.115144 0.117475 0.116517 0.109725 0.123488 0.120446 0.115498 0.109976 0.108362 0.123303 0.112677 0.118007 0.114157 0.124937 0.103696 0.120147 0.117243 0.126225 0.111568 0.119633 0.113213 0.109642 0.106323 0.112160 0.107424 0.116752 0.106882 0.105489 
7942.632116 0.112676 0.101873 0.124039 0.106223 0.117901 0.104103 0.116161 0.121608 0.102799 0.120178 0.113185 0.119589 0.106618 0.122785 0.116907 0.108616 0.111981 0.115259 0.119425 0.111607 0.116291 0.109431 0.108851 0.103260 0.112585 0.102518 0.118093 0.116658 0.119396 0.103770 0.117947 0.121214 0.107619 0.103692 0.123194 0.108319 0.106404 0.117987 0.106212 0.114887 0.106860 0.124112 0.104959 0.111396 0.106508 0.107348 0.109015 0.109792 0.106629 0.106646 
8103.083928 0.118044 0.113912 0.105187 0.107327 0.105739 0.107075 0.108743 0.119572 0.119806 0.103800 0.117141 0.103693 0.103229 0.116601 0.104816 0.101423 0.109217 0.121961 0.119119 0.121291 0.119735 0.109989 0.110404 0.105438 0.105425 0.109586 0.114353 0.106670 0.107977 0.110686 0.117858 0.111973 0.111087 0.117599 0.113276 0.104809 0.108867 0.106449 0.106173 0.118595 0.110951 0.106928 0.110309 0.105533 0.114595 0.114961 0.122151 0.114147 0.101607 0.111701 
8266.777081 0.119913 0.117293 0.117368 0.119117 0.120378 0.101980 0.108965 0.099070 0.108093 0.120291 0.109705 0.100603 0.108125 0.112249 0.119937 0.111981 0.111029 0.118354 0.104470 0.111323 0.114881 0.106181 0.103483 0.098678 0.105593 0.100809 0.112690 0.101007 0.111500 0.116714 0.104137 0.116206 0.111545 0.110140 0.103397 0.107453 0.115421 0.114212 0.107357 0.112555 0.110943 0.101528 0.114463 0.099224 0.099982 0.108192 0.107961 0.111212 0.100519 0.104105 
8433.777056 0.100913 0.115098 0.100311 0.099571 0.097875 0.097719 0.116526 0.110008 0.115401 0.108807 0.102858 0.105748 0.105266 0.111924 0.106849 0.097610 0.107697 0.098490 0.101145 0.100709 0.097978 0.098221 0.109437 0.114947 0.108182 0.116426 0.113818 0.097642 0.115835 0.109186 0.115268 0.097605 0.104710 0.110960 0.115471 0.108556 0.110262 0.117378 0.116110 0.117024 0.117276 0.116151 0.106852 0.113037 0.111298 0.102344 0.112078 0.114519 0.115665 0.115257 
8604.150654 0.111541 0.105780 0.102624 0.101167 0.097544 0.097334 0.116199 0.097718 0.105517 0.105811 0.098680 0.112077 0.101866 0.097751 0.102474 0.111366 0.106616 0.113814 0.110061 0.113282 0.098763 0.106172 0.100710 0.112406 0.111998 0.112998 0.102717 0.101281 0.107562 0.113621 0.109057 0.112299 0.103489 0.097076 0.109802 0.098892 0.108823 0.107219 0.099043 0.101286 0.099616 0.116046 0.112954 0.100159 0.102897 0.100291 0.096287 0.105537 0.101576 0.107902 
8777.966027 0.097689 0.107596 0.093597 0.103939 0.113086 0.112274 0.108495 0.093709 0.096988 0.098341 0.105583 0.102902 0.111489 0.096622 0.097528 0.101654 0.112569 0.106770 0.105817 0.096522 0.106121 0.114215 0.110347 0.111219 0.111896 0.094913 0.101325 0.098323 0.111669 0.102614 0.111332 0.094490 0.105283 0.102509 0.111912 0.106887 0.110564 0.097950 0.097443 0.106514 0.114012 0.101561 0.099658 0.109664 0.102074 0.112732 0.113995 0.106388 0.109720 0.100626 
8955.292703 0.099466 0.103279 0.097760 0.095603 0.111533 0.109189 0.094776 0.106600 0.100510 0.105470 0.110850 0.103555 0.093820 0.105699 0.102876 0.106200 0.092172 0.092508 0.096405 0.109615 0.099434 0.112106 0.111740 0.104017 0.096734 0.104711 0.107800 0.101848 0.096830 0.099795 0.098552 0.101757 0.110511 0.106046 0.111291 0.102434 0.109639 0.101734 0.107778 0.097919 0.094024 0.108086 0.101358 0.101080 0.107350 0.111490 0.098107 0.094713 0.093675 0.110737 
9136.201616 0.093948 0.098517 0.091472 0.101263 0.099943 0.097770 0.092732 0.098679 0.100969 0.093627 0.093182 0.093396 0.102846 0.100355 0.103523 0.090450 0.109798 0.103693 0.091337 0.110010 0.107341 0.106073 0.090794 0.099813 0.105202 0.091779 0.108215 0.106689 0.095915 0.091630 0.093197 0.101919 0.106377 0.093385 0.106921 0.104006 0.101865 0.094397 0.099286 0.105709 0.104296 0.105056 0.105732 0.103380 0.096118 0.108006 0.107429 0.091374 0.094062 0.093969 
9320.765132 0.089166 0.104877 0.107776 0.089317 0.095526 0.105877 0.103895 0.106956 0.096778 0.098751 0.107574 0.096101 0.093601 0.090245 0.096714 0.100217 0.088717 0.094290 0.092389 0.103027 0.090833 0.101122 0.106404 0.105154 0.098622 0.108180 0.108296 0.104444 0.089997 0.090416 0.101569 0.100336 0.096692 0.104719 0.106045 0.095075 0.101479 0.089537 0.088732 0.094998 0.091608 0.091263 0.092815 0.105667 0.101992 0.090207 0.098940 0.096327 0.096156 0.092532 
9509.057078 0.093822 0.086988 0.098418 0.093897 0.090223 0.087456 0.102062 0.093147 0.106238 0.101754 0.094495 0.102893 0.094512 0.095993 0.088363 0.104039 0.099594 0.101892 0.101736 0.096626 0.102493 0.087738 0.099332 0.089562 0.091944 0.105509 0.093306 0.090559 0.089680 0.089820 0.099563 0.106045 0.103509 0.089162 0.106044 0.090621 0.102749 0.087994 0.091025 0.098347 0.095353 0.099278 0.103527 0.099512 0.093913 0.099290 0.104462 0.102201 0.087529 0.088221 
9701.152773 0.095267 0.091366 0.098553 0.102225 0.103880 0.088258 0.103539 0.089714 0.099305 0.092537 0.092311 0.089271 0.099725 0.100876 0.098933 0.095724 0.100093 0.094161 0.100947 0.086280 0.086462 0.102006 0.091514 0.100487 0.087495 0.097437 0.102280 0.101832 0.101297 0.091123 0.099506 0.098174 0.089023 0.103892 0.085738 0.094351 0.096846 0.094761 0.093776 0.085568 0.095850 0.088650 0.100212 0.094282 0.090377 0.096267 0.095709 0.102249 0.093186 0.095923 
9897.129059 0.101849 0.085989 0.097006 0.086204 0.099085 0.095084 0.093438 0.099170 0.097000 0.088593 0.086752 0.085139 0.101396 0.100779 0.086173 0.085715 0.094161 0.097331 0.090820 0.097717 0.094858 0.085159 0.091046 0.088004 0.096477 0.096871 0.098664 0.092037 0.090565 0.089526 0.098280 0.089820 0.086140 0.088969 0.091359 0.095084 0.092130 0.083902 0.093037 0.100840 0.089125 0.093536 0.094616 0.088019 0.091419 0.092695 0.097028 0.101704 0.084818 0.099809 
10097.064328 0.089765 0.083402 0.082594 0.095359 0.087154 0.094880 0.095388 0.091170 0.087818 0.096300 0.085923 0.096013 0.099099 0.082219 0.094837 0.087833 0.092909 0.084385 0.088963 0.094952 0.085766 0.090380 0.089485 0.099489 0.093965 0.096586 0.099323 0.082821 0.083006 0.089742 0.087493 0.098145 0.087101 0.090521 0.098774 0.092828 0.094173 0.085403 0.090769 0.088419 0.097891 0.095945 0.097533 0.090053 0.095205 0.098609 0.087251 0.098426 0.099944 0.095922 
10301.038558 0.093695 0.084111 0.097929 0.093056 0.090656 0.094943 0.086546 0.088388 0.094934 0.094505 0.082907 0.081611 0.090027 0.081908 0.090072 0.084876 0.087846 0.088474 0.090674 0.089312 0.091287 0.087068 0.097821 0.091055 0.084909 0.084386 0.093050 0.083294 0.096357 0.082852 0.089019 0.093892 0.091958 0.082710 0.080752 0.087239 0.081848 0.084291 0.080607 0.082022 0.081320 0.095880 0.086447 0.081793 0.092985 0.093888 0.089907 0.083010 0.097540 0.084733 
10509.133340 0.085376 0.086369 0.090181 0.096007 0.083448 0.094235 0.082563 0.088150 0.091420 0.086776 0.082605 0.087052 0.085004 0.083973 0.092761 0.085139 0.086880 0.094882 0.080164 0.081261 0.093239 0.094635 0.087052 0.093861 0.082196 0.081461 0.095952 0.087100 0.090584 0.088520 0.089430 0.089234 0.088714 0.095273 0.088605 0.079199 0.084326 0.092770 0.079192 0.081681 0.080036 0.079155 0.082761 0.084605 0.091687 0.084584 0.079571 0.094765 0.078777 0.090654 
10721.431916 0.079635 0.088787 0.085260 0.086167 0.077418 0.085803 0.089388 0.082632 0.085424 0.077133 0.082685 0.079989 0.093218 0.091395 0.089263 0.087705 0.084793 0.086026 0.087734 0.090650 0.083510 0.093284 0.082568 0.080692 0.092677 0.077634 0.088318 0.091574 0.086651 0.088586 0.082932 0.088036 0.090629 0.088032 0.090680 0.083893 0.081142 0.090231 0.091918 0.093956 0.085601 0.085328 0.079960 0.093582 0.077933 0.085815 0.081120 0.082916 0.091201 0.085520 
10938.019208 0.083732 0.090819 0.082751 0.077107 0.086973 0.086684 0.090226 0.081925 0.081927 0.082161 0.090869 0.082429 0.080128 0.077092 0.087399 0.075757 0.084488 0.078421 0.088084 0.088094 0.075999 0.089720 0.082887 0.083310 0.082735 0.089887 0.083956 0.078767 0.080965 0.078147 0.088718 0.076881 0.091453 0.075643 0.078683 0.084688 0.086788 0.084573 0.078917 0.089505 0.075539 0.090354 0.090047 0.082175 0.077087 0.090440 0.087275 0.088802 0.077343 0.086889 
11158.981853 0.087966 0.086605 0.079407 0.084885 0.081412 0.076916 0.079693 0.079366 0.086997 0.079238 0.082483 0.077724 0.085085 0.078930 0.074394 0.076613 0.081860 0.077415 0.075336 0.079644 0.080147 0.078626 0.090021 0.074126 0.076932 0.074852 0.074522 0.083813 0.075484 0.085048 0.077026 0.080886 0.074128 0.082259 0.078235 0.079199 0.088554 0.076872 0.078190 0.079164 0.082593 0.079876 0.076559 0.078018 0.084566 0.083350 0.080537 0.080802 0.087627 0.080090 
11384.408240 0.079935 0.082989 0.074143 0.079969 0.074080 0.073398 0.075423 0.086987 0.078242 0.082896 0.085240 0.086507 0.081654 0.082857 0.079099 0.086840 0.084790 0.075970 0.082940 0.087847 0.081568 0.078040 0.072383 0.087142 0.087249 0.081953 0.084623 0.075483 0.080124 0.076679 0.076201 0.081020 0.077971 0.081200 0.083987 0.084070 0.073782 0.087727 0.087584 0.077923 0.077673 0.082714 0.084687 0.085375 0.084352 0.079910 0.086451 0.077385 0.083152 0.072535 
11614.388542 0.074229 0.079988 0.079848 0.081181 0.080164 0.085215 0.077439 0.073243 0.078029 0.074901 0.071813 0.079854 0.078777 0.076297 0.077962 0.072581 0.084180 0.085694 0.072158 0.082103 0.072523 0.072170 0.077730 0.082267 0.073066 0.079675 0.073133 0.079929 0.071267 0.071410 0.083354 0.072432 0.077388 0.077126 0.083135 0.079216 0.079156 0.085605 0.081108 0.074026 0.076492 0.073936 0.085593 0.072327 0.081467 0.083575 0.082054 0.071225 0.076343 0.074273 
11849.014754 0.073484 0.078497 0.077538 0.080799 0.071455 0.078644 0.072261 0.073197 0.082237 0.077971 0.084074 0.070242 0.081326 0.077353 0.074635 0.072532 0.073289 0.081886 0.082153 0.076275 0.068894 0.070450 0.083071 0.074948 0.070705 0.082179 0.083103 0.074498 0.080457 0.082791 0.082940 0.070295 0.079585 0.073021 0.075406 0.074178 0.073989 0.081167 0.083526 0.083102 0.082784 0.077296 0.077262 0.078806 0.072890 0.077405 0.077213 0.076418 0.075272 0.069764 
12088.380730 0.079110 0.077574 0.074677 0.076292 0.078189 0.072277 0.075417 0.075835 0.069782 0.080517 0.073332 0.071849 0.073148 0.077212 0.078563 0.074279 0.067380 0.079913 0.072309 0.072674 0.074379 0.080275 0.078716 0.067986 0.072554 0.072177 0.073962 0.075786 0.078495 0.078394 0.070901 0.075384 0.074972 0.076968 0.076279 0.077459 0.073819 0.078726 0.078537 0.080262 0.074040 0.081121 0.082000 0.070844 0.070470 0.072512 0.081811 0.077653 0.068891 0.081012 
12332.582220 0.066692 0.075513 0.067031 0.073661 0.072946 0.069093 0.068123 0.070635 0.078576 0.066109 0.075622 0.078606 0.069929 0.074039 0.077904 0.073210 0.075751 0.071282 0.078551 0.078836 0.074786 0.077972 0.078069 0.079591 0.070586 0.073336 0.071540 0.068329 0.069721 0.071341 0.072292 0.076485 0.074693 0.071812 0.067390 0.066490 0.068131 0.073590 0.080107 0.069461 0.069241 0.067685 0.066487 0.067239 0.073803 0.072990 0.067845 0.078929 0.072193 0.065842 
12581.716907 0.076369 0.074549 0.071414 0.070096 0.067675 0.074836 0.068411 0.068821 0.075294 0.075828 0.075335 0.076056 0.071917 0.065405 0.075372 0.072385 0.077076 0.068433 0.065805 0.064073 0.071614 0.073234 0.070154 0.064255 0.070891 0.066730 0.077400 0.074630 0.069071 0.064084 0.073479 0.067484 0.076938 0.068065 0.076247 0.064166 0.068106 0.066772 0.073769 0.077448 0.066590 0.073670 0.077001 0.064116 0.074901 0.065996 0.067788 0.069228 0.064210 0.077409 
12835.884448 0.064198 0.066646 0.073899 0.064832 0.062757 0.071585 0.066788 0.063024 0.074217 0.064616 0.069998 0.065416 0.073865 0.073014 0.065486 0.067185 0.063332 0.069986 0.074850 0.073424 0.065923 0.073056 0.075875 0.072360 0.070023 0.072036 0.068828 0.069850 0.071091 0.069877 0.063811 0.073061 0.069611 0.067195 0.072004 0.065335 0.073463 0.069903 0.073361 0.070656 0.071174 0.068492 0.069637 0.064000 0.071547 0.066780 0.072327 0.074267 0.074884 0.063460 
13095.186514 0.062779 0.070007 0.063254 0.069060 0.069671 0.061597 0.074145 0.073950 0.061289 0.071379 0.061282 0.066551 0.069697 0.065363 0.062758 0.066446 0.069685 0.072604 0.066563 0.063598 0.072506 0.064409 0.061437 0.062046 0.062016 0.069878 0.071429 0.062284 0.068539 0.063694 0.066669 0.067350 0.066451 0.063942 0.068228 0.062045 0.066354 0.069391 0.073002 0.070316 0.068793 0.073656 0.067714 0.066504 0.063697 0.061735 0.070113 0.066777 0.063002 0.066632 
13359.726830 0.070153 0.065262 0.061412 0.069534 0.070106 0.068778 0.068189 0.062806 0.064134 0.067662 0.064808 0.070318 0.068921 0.064778 0.069185 0.069940 0.071510 0.062410 0.069652 0.062375 0.070391 0.069869 0.070471 0.060699 0.069612 0.060455 0.070989 0.071085 0.064394 0.067070 0.065775 0.065077 0.069066 0.068412 0.061175 0.071833 0.071473 0.068572 0.061417 0.071283 0.068150 0.064223 0.072042 0.068406 0.061620 0.062871 0.071421 0.062170 0.069273 0.065803 
13629.611214 0.061450 0.061651 0.067404 0.068270 0.062628 0.067368 0.065847 0.061607 0.069277 0.062263 0.061917 0.069615 0.063987 0.061242 0.060982 0.065846 0.067235 0.062838 0.060494 0.064374 0.070070 0.066160 0.070055 0.068542 0.060620 0.070213 0.061870 0.063691 0.066549 0.063808 0.068029 0.062104 0.069045 0.061902 0.063663 0.065685 0.066026 0.061426 0.063545 0.070201 0.065804 0.064411 0.064024 0.062665 0.061095 0.068736 0.068435 0.059300 0.062672 0.057769 
13904.947625 0.061527 0.057152 0.057504 0.062968 0.059384 0.060061 0.062808 0.057086 0.061839 0.059410 0.060008 0.057081 0.058304 0.057164 0.060069 0.061328 0.059432 0.059705 0.067043 0.060875 0.063884 0.067945 0.066230 0.056054 0.057776 0.058300 0.060736 0.066198 0.057139 0.062248 0.056805 0.063121 0.058722 0.060340 0.062542 0.064947 0.062983 0.061227 0.061853 0.061684 0.060476 0.062103 0.066154 0.060527 0.065309 0.066504 0.056563 0.058485 0.066172 0.064455 
14185.846200 0.061605 0.063629 0.060832 0.060456 0.059368 0.064677 0.055668 0.065775 0.059986 0.065168 0.065207 0.064221 0.055458 0.064344 0.065237 0.062490 0.062655 0.064146 0.060212 0.066387 0.056763 0.055107 0.054836 0.060693 0.062506 0.060109 0.057191 0.060066 0.060410 0.058480 0.060698 0.061598 0.058844 0.056548 0.058452 0.066414 0.058129 0.058818 0.060675 0.065543 0.061973 0.057620 0.056361 0.060961 0.066188 0.063559 0.059920 0.060609 0.065256 0.061136 
14472.419302 0.054610 0.058858 0.053026 0.062823 0.058839 0.061466 0.060790 0.064633 0.057374 0.057748 0.053242 0.060892 0.062739 0.062154 0.058976 0.059489 0.055849 0.055503 0.061626 0.061519 0.060581 0.060794 0.060839 0.058453 0.064630 0.056021 0.055398 0.055515 0.057797 0.062024 0.053316 0.055519 0.058646 0.064383 0.054457 0.061834 0.063036 0.053279 0.055929 0.064456 0.055100 0.055760 0.063880 0.062990 0.059848 0.058098 0.053209 0.061349 0.059396 0.054176 
14764.781566 0.052674 0.054625 0.052597 0.060035 0.053346 0.058420 0.055609 0.062407 0.057268 0.054520 0.051537 0.052086 0.055954 0.053777 0.062770 0.061862 0.061822 0.052306 0.061144 0.051535 0.054537 0.056924 0.052932 0.054318 0.058483 0.053880 0.054684 0.056846 0.052041 0.058134 0.062426 0.056323 0.058969 0.056344 0.058917 0.053612 0.060139 0.052956 0.059005 0.051810 0.058069 0.056853 0.053022 0.060407 0.062326 0.054549 0.057692 0.059848 0.053881 0.061612 
15063.049938 0.056332 0.054065 0.058242 0.058965 0.057176 0.053681 0.057346 0.060913 0.055727 0.052499 0.057119 0.060602 0.054407 0.058122 0.053069 0.057886 0.050833 0.058548 0.053529 0.051243 0.050677 0.055391 0.055349 0.060303 0.059895 0.059773 0.059475 0.060343 0.050222 0.058828 0.055409 0.051239 0.050337 0.051478 0.060093 0.054143 0.057601 0.059089 0.060652 0.060214 0.053135 0.058230 0.056699 0.058533 0.058812 0.054523 0.054773 0.053479 0.060511 0.050680 
15367.343732 0.051704 0.054301 0.057760 0.058823 0.053799 0.057916 0.049976 0.050628 0.057178 0.054760 0.056193 0.056715 0.051345 0.054837 0.053708 0.052268 0.057226 0.051755 0.048531 0.051801 0.054691 0.050612 0.058081 0.053539 0.053831 0.054363 0.048876 0.053997 0.050485 0.054911 0.051524 0.048713 0.051284 0.055839 0.052204 0.052188 0.055201 0.058442 0.055495 0.057093 0.056499 0.054478 0.055502 0.057957 0.057456 0.057888 0.053305 0.051591 0.057307 0.054295 
15677.784668 0.051983 0.048269 0.049681 0.047625 0.049185 0.055681 0.049858 0.054846 0.052768 0.055552 0.051887 0.051848 0.055145 0.047896 0.053647 0.056829 0.053193 0.048533 0.047461 0.048905 0.052261 0.052618 0.056347 0.047915 0.050380 0.050171 0.047702 0.052267 0.048207 0.050548 0.046985 0.053711 0.047202 0.049772 0.054306 0.054601 0.052900 0.047849 0.052757 0.048571 0.054407 0.052751 0.053237 0.054487 0.053457 0.052448 0.049605 0.052755 0.049804 0.056663 
15994.496927 0.049016 0.054300 0.046499 0.046462 0.053204 0.049920 0.052163 0.048470 0.047468 0.052889 0.045472 0.053162 0.052744 0.054164 0.053695 0.050347 0.053635 0.053999 0.045756 0.055311 0.047864 0.047474 0.054930 0.053046 0.054359 0.054725 0.049546 0.047772 0.053530 0.054162 0.048868 0.054838 0.049811 0.047789 0.053491 0.052962 0.048874 0.049464 0.048864 0.047657 0.050511 0.052896 0.051903 0.047467 0.047148 0.053977 0.052293 0.053651 0.048066 0.054109 
16317.607198 0.048956 0.046198 0.052538 0.048589 0.050142 0.053504 0.052467 0.046106 0.045644 0.052041 0.046971 0.048004 0.047159 0.051303 0.050702 0.051334 0.053016 0.053273 0.051713 0.048495 0.045858 0.045956 0.052748 0.047208 0.047792 0.050068 0.049914 0.051339 0.044642 0.046227 0.047248 0.044731 0.052146 0.045203 0.048139 0.053722 0.050231 0.045426 0.044327 0.050047 0.053033 0.045340 0.053336 0.050494 0.046469 0.053695 0.050121 0.044985 0.051749 0.052694 
16647.244729 0.050676 0.050833 0.049558 0.044932 0.046026 0.050835 0.048336 0.047118 0.044171 0.047235 0.046400 0.044746 0.043229 0.049855 0.046064 0.050493 0.048396 0.046083 0.046915 0.044882 0.050915 0.047646 0.050860 0.050853 0.049717 0.051462 0.050652 0.044336 0.046028 0.049527 0.045718 0.043844 0.043752 0.051719 0.048801 0.044966 0.048519 0.049736 0.045767 0.046864 0.050356 0.045906 0.043229 0.044235 0.047965 0.047207 0.049649 0.049177 0.046017 0.042980 
16983.541381 0.046080 0.045504 0.044373 0.047104 0.045161 0.041195 0.050078 0.047743 0.047881 0.041994 0.044223 0.049584 0.046068 0.044516 0.045536 0.045691 0.048344 0.047592 0.043638 0.042511 0.043699 0.050215 0.049999 0.043257 0.048606 0.050262 0.043918 0.041615 0.043619 0.049684 0.045603 0.047542 0.043319 0.044712 0.046901 0.045093 0.042115 0.048393 0.048377 0.042766 0.043005 0.047214 0.046623 0.048979 0.047080 0.047836 0.046048 0.041657 0.045271 0.041553 
17326.631675 0.044506 0.041871 0.047259 0.045888 0.048434 0.047280 0.047097 0.041076 0.044930 0.044403 0.043781 0.046760 0.044874 0.039916 0.042277 0.044421 0.047975 0.043513 0.048446 0.043117 0.044100 0.047163 0.046833 0.042909 0.040504 0.046852 0.045120 0.044679 0.042625 0.042602 0.048532 0.047347 0.043573 0.040900 0.042505 0.044273 0.043991 0.041482 0.040127 0.048111 0.040448 0.043824 0.041263 0.046109 0.040820 0.040417 0.041106 0.044131 0.042974 0.042200 
17676.652853 0.040216 0.045875 0.041238 0.045193 0.042967 0.046084 0.043334 0.046833 0.041421 0.040615 0.046781 0.040462 0.043928 0.042022 0.043769 0.044564 0.040709 0.039638 0.040319 0.046353 0.044262 0.044920 0.044405 0.040083 0.040109 0.039140 0.041555 0.041592 0.044318 0.038999 0.046816 0.039453 0.039837 0.040686 0.045512 0.043775 0.043802 0.045331 0.044677 0.040364 0.042192 0.039911 0.046322 0.038506 0.046347 0.041089 0.043990 0.044153 0.041769 0.039336 
18033.744928 0.039113 0.043604 0.039005 0.043059 0.040496 0.038375 0.038070 0.044903 0.040957 0.042486 0.042862 0.038130 0.039508 0.040143 0.040216 0.038962 0.043249 0.038461 0.037851 0.038700 0.039848 0.037527 0.039478 0.037307 0.038010 0.042289 0.040214 0.044651 0.037985 0.040557 0.040527 0.041693 0.042153 0.041629 0.043949 0.044532 0.042935 0.039443 0.040534 0.038620 0.044835 0.043963 0.040219 0.041296 0.044594 0.039597 0.039277 0.038166 0.037481 0.043561 
18398.050741 0.041300 0.040098 0.041704 0.035856 0.043648 0.040901 0.040033 0.043540 0.039609 0.043486 0.042140 0.042649 0.041437 0.043185 0.039064 0.040795 0.039654 0.037000 0.040127 0.036809 0.037948 0.036555 0.038774 0.041891 0.043352 0.041281 0.039013 0.037263 0.041253 0.042266 0.043391 0.037235 0.040214 0.040499 0.042963 0.038199 0.043150 0.038857 0.040066 0.036165 0.038682 0.043600 0.041761 0.043296 0.039997 0.041657 0.036186 0.039424 0.040589 0.036879 
18769.716020 0.040745 0.041721 0.038648 0.038479 0.034462 0.040500 0.038248 0.038190 0.039583 0.036195 0.035940 0.035937 0.040340 0.039194 0.038407 0.036178 0.034854 0.037966 0.040500 0.040772 0.035039 0.037567 0.036729 0.037056 0.040989 0.041221 0.036883 0.037637 0.040160 0.038220 0.036630 0.035927 0.037862 0.040060 0.041624 0.036145 0.038158 0.035845 0.037513 0.038888 0.038276 0.035414 0.041828 0.039333 0.040873 0.037590 0.035419 0.038835 0.038760 0.034889 
19148.889435 0.034507 0.034568 0.036158 0.036402 0.034490 0.040359 0.036620 0.036124 0.035297 0.036487 0.033408 0.036007 0.039344 0.037931 0.039996 0.036729 0.034421 0.039137 0.039499 0.038326 0.034170 0.037721 0.035166 0.039170 0.037262 0.033505 0.033855 0.035167 0.034597 0.037320 0.039839 0.036896 0.035138 0.038221 0.033490 0.035318 0.040404 0.036918 0.037744 0.036616 0.034518 0.039747 0.039873 0.037544 0.037745 0.035019 0.040458 0.035247 0.034634 0.033415 
19535.722662 0.033808 0.038908 0.034798 0.031941 0.033803 0.037044 0.037307 0.036931 0.034749 0.035007 0.032115 0.035692 0.033779 0.034921 0.034807 0.031942 0.032948 0.032506 0.037736 0.035220 0.032686 0.033327 0.038003 0.036457 0.033031 0.037974 0.036055 0.036674 0.035878 0.034626 0.037318 0.037514 0.034192 0.035787 0.035283 0.035625 0.035033 0.034625 0.037288 0.033497 0.036395 0.033338 0.038929 0.033958 0.035204 0.032487 0.032660 0.035940 0.036267 0.032002 
19930.370438 0.037323 0.036289 0.030881 0.032359 0.032113 0.032746 0.033436 0.030694 0.033046 0.033543 0.034258 0.034450 0.035555 0.033810 0.032260 0.036469 0.034131 0.031846 0.033515 0.034918 0.035052 0.033113 0.034915 0.034459 0.037186 0.036950 0.037341 0.033762 0.032780 0.033092 0.036239 0.036378 0.033586 0.034509 0.035688 0.036190 0.035619 0.037178 0.033788 0.035825 0.030685 0.034842 0.031602 0.034804 0.036759 0.036973 0.033171 0.031382 0.033345 0.034451 
20332.990628 0.033924 0.030202 0.035006 0.033018 0.035174 0.034947 0.031793 0.034653 0.035137 0.029741 0.035736 0.034747 0.031483 0.034371 0.034905 0.033998 0.035360 0.035961 0.033513 0.033693 0.031820 0.032573 0.035396 0.031355 0.035981 0.030111 0.034649 0.033787 0.034140 0.035457 0.035281 0.034586 0.032173 0.034061 0.031047 0.035018 0.033810 0.031066 0.034917 0.032725 0.030731 0.034621 0.035830 0.030685 0.034203 0.030454 0.034049 0.030016 0.031539 0.035405 
20743.744286 0.029142 0.033140 0.034188 0.033757 0.032907 0.034055 0.029071 0.028612 0.029605 0.034309 0.032991 0.033167 0.034295 0.032946 0.031106 0.030586 0.032322 0.030225 0.028949 0.033485 0.032600 0.032585 0.033648 0.032465 0.031674 0.028974 0.033430 0.030090 0.032472 0.028748 0.034340 0.029712 0.030459 0.028709 0.034169 0.033673 0.031622 0.033064 0.029646 0.032942 0.029375 0.033075 0.030476 0.031743 0.030244 0.033652 0.032727 0.028285 0.032361 0.031973 
21162.795718 0.031048 0.031283 0.029199 0.032697 0.030265 0.029447 0.030819 0.027840 0.032656 0.027700 0.029214 0.029860 0.029011 0.029041 0.031161 0.032890 0.028932 0.029619 0.028812 0.031898 0.028535 0.032638 0.032103 0.031228 0.027654 0.031477 0.032828 0.031129 0.033128 0.030987 0.027565 0.030621 0.031910 0.027916 0.031127 0.031602 0.032131 0.032730 0.029680 0.028967 0.030353 0.028780 0.027778 0.030868 0.032211 0.029609 0.028708 0.029741 0.027621 0.031751 
21590.312550 0.031315 0.031230 0.028570 0.027307 0.029908 0.031571 0.030620 0.026897 0.028014 0.027874 0.027324 0.029416 0.030840 0.027773 0.028858 0.030773 0.030479 0.031567 0.031263 0.028243 0.029904 0.030438 0.028132 0.026242 0.028002 0.031035 0.026852 0.028598 0.031487 0.026929 0.030104 0.031236 0.026237 0.027806 0.026290 0.028346 0.028334 0.028291 0.028956 0.030183 0.030407 0.027123 0.026716 0.028831 0.029532 0.027003 0.029612 0.027835 0.029992 0.026865 
22026.465795 0.028354 0.027128 0.027704 0.028504 0.029905 0.027986 0.027850 0.026757 0.026399 0.028995 0.030041 0.029695 0.030195 0.027572 0.029470 0.028253 0.025555 0.025789 0.030290 0.026629 0.029737 0.029259 0.030257 0.025252 0.029576 0.030321 0.029048 0.029555 0.027250 0.025846 0.025292 0.027703 0.026192 0.027805 0.027945 0.026037 0.029690 0.028027 0.025873 0.029647 0.025366 0.026637 0.029865 0.026011 0.028081 0.027184 0.026301 0.027633 0.025278 0.028472 
22471.429920 0.026181 0.025843 0.028274 0.026629 0.025167 0.028626 0.024672 0.027492 0.024288 0.029026 0.028794 0.028835 0.028551 0.029033 0.027069 0.027070 0.026439 0.026194 0.027096 0.025631 0.028569 0.027988 0.027950 0.028668 0.027150 0.024102 0.026902 0.026058 0.027787 0.026856 0.026487 0.024486 0.025471 0.028943 0.025248 0.027065 0.026241 0.028504 0.025761 0.024762 0.029061 0.025886 0.024335 0.028381 0.025125 0.028851 0.026067 0.024518 0.025825 0.027471 
22925.382917 0.023685 0.025729 0.026451 0.026705 0.024622 0.023802 0.023573 0.026237 0.024917 0.024583 0.027400 0.026154 0.024392 0.027244 0.024483 0.025471 0.026094 0.025497 0.027751 0.024268 0.024317 0.025889 0.024844 0.023718 0.026247 0.024804 0.025572 0.025987 0.024886 0.025571 0.023627 0.027012 0.026127 0.027440 0.024581 0.025128 0.025686 0.027542 0.026272 0.023655 0.023775 0.025412 0.024641 0.025813 0.023651 0.027146 0.026706 0.024882 0.024435 0.024547 
23388.506372 0.024140 0.023349 0.021891 0.023038 0.023439 0.023299 0.025821 0.025006 0.022068 0.025412 0.025261 0.026101 0.025132 0.025456 0.025672 0.023596 0.022834 0.024030 0.022244 0.023283 0.023733 0.023865 0.023691 0.023041 0.023347 0.022585 0.025095 0.025494 0.026418 0.022603 0.025309 0.025378 0.022446 0.025665 0.023741 0.023695 0.022502 0.026316 0.021989 0.025634 0.023036 0.022623 0.021747 0.022759 0.024300 0.025318 0.025155 0.021984 0.023048 0.025493 
23860.985542 0.023403 0.024777 0.023846 0.024859 0.022042 0.023384 0.022950 0.025010 0.021339 0.022274 0.023859 0.021518 0.024932 0.025069 0.024604 0.021425 0.023341 0.020737 0.023136 0.021388 0.021455 0.024173 0.025076 0.023678 0.021581 0.025052 0.020969 0.021429 0.022490 0.021277 0.023541 0.024871 0.020839 0.022202 0.021439 0.020806 0.022787 0.023575 0.021480 0.025168 0.024482 0.024572 0.024458 0.025252 0.021180 0.022840 0.021404 0.021555 0.022041 0.024280 
24343.009424 0.022032 0.021770 0.023772 0.021494 0.019885 0.021750 0.020427 0.022675 0.022618 0.021221 0.023955 0.020202 0.020509 0.020762 0.022718 0.023957 0.021983 0.021597 0.021591 0.021988 0.020541 0.020091 0.022603 0.021007 0.024008 0.020110 0.022096 0.023869 0.019746 0.023966 0.022430 0.021205 0.020146 0.020470 0.020196 0.023047 0.019731 0.022328 0.023214 0.020070 0.023248 0.021865 0.023649 0.020705 0.022301 0.023882 0.021837 0.023554 0.021940 0.023216 
24834.770835 0.020984 0.022921 0.020436 0.019835 0.019587 0.019820 0.021816 0.019402 0.021454 0.020518 0.019482 0.021957 0.020676 0.020417 0.022003 0.019670 0.019508 0.022605 0.019184 0.021171 0.019931 0.020656 0.020697 0.020429 0.020127 0.020733 0.021300 0.021676 0.020352 0.022849 0.019830 0.020444 0.019173 0.021751 0.021962 0.021133 0.019986 0.021590 0.019747 0.021860 0.019393 0.021186 0.019514 0.019235 0.021811 0.018916 0.022266 0.019981 0.019760 0.020774 
25336.466485 0.018163 0.019411 0.020392 0.020797 0.021323 0.019982 0.018398 0.018860 0.018810 0.020672 0.017963 0.018331 0.019531 0.019536 0.019054 0.021788 0.019904 0.019523 0.021605 0.021300 0.018417 0.020288 0.021537 0.019862 0.020302 0.021566 0.020162 0.020386 0.018219 0.020290 0.019584 0.018894 0.018306 0.021236 0.021123 0.020466 0.018313 0.021534 0.021122 0.021662 0.019706 0.020090 0.019134 0.020135 0.019365 0.019199 0.017866 0.019132 0.020598 0.021747 
25848.297060 0.017554 0.019073 0.017832 0.017528 0.018829 0.019936 0.020332 0.019831 0.017451 0.019284 0.018748 0.018403 0.018336 0.018209 0.017702 0.018448 0.020647 0.019696 0.018845 0.017319 0.016985 0.017127 0.018768 0.018785 0.018118 0.017992 0.020438 0.019848 0.017327 0.018734 0.019535 0.020394 0.018852 0.018920 0.019351 0.018761 0.019787 0.017718 0.017967 0.018983 0.017580 0.020653 0.020346 0.019178 0.018229 0.019951 0.019653 0.017942 0.018180 0.019459 
26370.467298 0.016530 0.018789 0.019410 0.018783 0.018249 0.017106 0.016153 0.017072 0.016454 0.017850 0.016972 0.018138 0.018693 0.016853 0.018477 0.019243 0.016241 0.018671 0.018153 0.018770 0.017774 0.017906 0.018527 0.016450 0.016727 0.019452 0.019075 0.017334 0.016300 0.017205 0.019517 0.019644 0.018405 0.019272 0.016436 0.018079 0.018225 0.016891 0.019439 0.019111 0.018853 0.019103 0.017297 0.018418 0.019260 0.019579 0.017131 0.019620 0.016560 0.016211 
26903.186074 0.016647 0.018308 0.017464 0.017875 0.016544 0.016156 0.018630 0.016110 0.017366 0.016304 0.016081 0.017971 0.016768 0.015972 0.018037 0.017129 0.017861 0.018067 0.017589 0.017298 0.018586 0.016223 0.017935 0.015815 0.017342 0.016570 0.018583 0.018177 0.017614 0.017211 0.017488 0.016903 0.017303 0.018069 0.018502 0.017307 0.015813 0.018514 0.015533 0.015693 0.017476 0.017995 0.016758 0.016726 0.015793 0.018538 0.015989 0.016027 0.016716 0.015562 
27446.666484 0.015320 0.017163 0.015535 0.017368 0.016595 0.016351 0.015299 0.017383 0.017122 0.017313 0.016615 0.015878 0.017507 0.016786 0.015671 0.016051 0.017316 0.017042 0.015590 0.014799 0.015957 0.016151 0.016427 0.016831 0.014819 0.016630 0.015130 0.015235 0.015547 0.015246 0.017136 0.016151 0.014984 0.014900 0.015992 0.016612 0.016707 0.015538 0.014838 0.016892 0.017457 0.016521 0.014583 0.016264 0.015995 0.014676 0.015307 0.017669 0.016193 0.016843 
28001.125926 0.016376 0.014067 0.016306 0.015406 0.015027 0.015572 0.015768 0.014486 0.016145 0.016445 0.013926 0.015306 0.014644 0.016575 0.016569 0.016066 0.014056 0.015762 0.016420 0.016317 0.015881 0.014246 0.014196 0.013791 0.014480 0.013720 0.016358 0.014552 0.013939 0.014593 0.015620 0.014584 0.015759 0.013767 0.014287 0.014051 0.014557 0.013832 0.016425 0.016592 0.013866 0.015476 0.014087 0.014977 0.015769 0.015429 0.015893 0.014612 0.014506 0.013989 
28566.786192 0.014980 0.014208 0.014951 0.015048 0.013114 0.013885 0.013325 0.014238 0.014713 0.013167 0.015700 0.015101 0.015521 0.015246 0.014354 0.015539 0.015145 0.013323 0.015465 0.015557 0.014547 0.014330 0.014901 0.014766 0.013264 0.013287 0.013525 0.014015 0.015473 0.013441 0.015644 0.014398 0.015423 0.014950 0.014346 0.015668 0.015742 0.015488 0.015584 0.013273 0.014625 0.014524 0.013215 0.014379 0.015794 0.015361 0.014851 0.014425 0.014197 0.015288 
29143.873554 0.014247 0.012628 0.014334 0.014842 0.012388 0.013366 0.014181 0.014021 0.013765 0.014146 0.012603 0.012475 0.014203 0.014421 0.012768 0.013917 0.013534 0.012595 0.013803 0.013511 0.014857 0.012906 0.013604 0.012257 0.013912 0.014881 0.013477 0.014753 0.013456 0.013811 0.014479 0.013191 0.013224 0.013318 0.012707 0.013811 0.013448 0.013861 0.014546 0.012479 0.013969 0.012749 0.013952 0.012983 0.012993 0.013825 0.014122 0.014223 0.014417 0.014542 
29732.618853 0.012117 0.011989 0.013978 0.013688 0.012043 0.012146 0.012878 0.012947 0.011532 0.013632 0.011717 0.012743 0.011605 0.011507 0.013465 0.012194 0.013893 0.012862 0.013887 0.011580 0.011886 0.012493 0.011782 0.013996 0.011875 0.013886 0.012237 0.012826 0.013768 0.011921 0.014001 0.012560 0.012276 0.012646 0.014051 0.013718 0.013585 0.013124 0.012121 0.011956 0.012942 0.012819 0.013481 0.013582 0.011610 0.012577 0.012541 0.012283 0.012862 0.011875 
30333.257596 0.011365 0.012895 0.012223 0.011332 0.012501 0.012015 0.011290 0.012897 0.012733 0.011054 0.011480 0.011680 0.011377 0.012166 0.011718 0.012867 0.012503 0.011488 0.012898 0.012183 0.012648 0.012489 0.012233 0.011203 0.012496 0.013076 0.012790 0.011591 0.013124 0.012260 0.011502 0.012693 0.012970 0.010864 0.013041 0.011156 0.012318 0.011369 0.013140 0.012611 0.012071 0.012949 0.011413 0.011240 0.011883 0.012851 0.011991 0.012778 0.011844 0.012543 
30946.030047 0.011992 0.010678 0.011797 0.011114 0.011170 0.011295 0.011377 0.010952 0.012297 0.011084 0.011860 0.011358 0.012438 0.011519 0.011496 0.011251 0.010430 0.011357 0.010299 0.012255 0.010294 0.011990 0.011078 0.010372 0.011061 0.012288 0.010922 0.010476 0.012062 0.010932 0.010578 0.011318 0.011324 0.011466 0.012100 0.010261 0.010387 0.011444 0.011067 0.011868 0.011683 0.011864 0.011806 0.011238 0.010296 0.010809 0.011220 0.011613 0.010597 0.010396 
31571.181323 0.011619 0.010983 0.010644 0.010641 0.011344 0.010111 0.011055 0.010569 0.011155 0.011534 0.010459 0.010827 0.010795 0.010353 0.010487 0.011593 0.011100 0.010068 0.010000 0.009947 0.010477 0.010766 0.010124 0.010003 0.009878 0.011540 0.011216 0.011171 0.009897 0.010167 0.010949 0.010200 0.011109 0.011345 0.011292 0.010199 0.011523 0.010472 0.010029 0.010714 0.011591 0.009943 0.010357 0.010989 0.011034 0.009887 0.011569 0.010729 0.009923 0.009969 
32208.961491 0.010859 0.009164 0.010196 0.009148 0.010691 0.010028 0.009014 0.008988 0.010093 0.010206 0.010791 0.009262 0.010952 0.010115 0.010277 0.009718 0.010589 0.010365 0.010652 0.009228 0.009835 0.010395 0.010108 0.010364 0.010522 0.010811 0.009811 0.010714 0.009525 0.010799 0.009885 0.010234 0.009611 0.009258 0.009800 0.010633 0.009537 0.010180 0.009345 0.010710 0.010157 0.009650 0.010166 0.009121 0.010456 0.009171 0.010611 0.009949 0.010539 0.009319 
32859.625674 0.008776 0.008930 0.008491 0.008793 0.008700 0.009485 0.008603 0.009018 0.008944 0.009983 0.009757 0.009828 0.009609 0.008781 0.008797 0.008769 0.009464 0.009995 0.009271 0.008467 0.010130 0.009805 0.008938 0.008931 0.009506 0.008785 0.009708 0.009695 0.009385 0.009504 0.008706 0.009922 0.010011 0.008444 0.010025 0.009649 0.009759 0.009096 0.008641 0.008706 0.008953 0.010125 0.009960 0.009649 0.010240 0.009860 0.008965 0.008977 0.009835 0.008787 
33523.434146 0.008569 0.009000 0.009493 0.008602 0.008311 0.008922 0.009307 0.008609 0.008579 0.009215 0.008411 0.009133 0.007974 0.009496 0.009296 0.008189 0.008695 0.008904 0.008719 0.008530 0.009536 0.008954 0.008841 0.008606 0.008326 0.009179 0.008146 0.009377 0.008663 0.009105 0.007992 0.009374 0.008469 0.008552 0.009327 0.008226 0.009302 0.009445 0.008987 0.009470 0.009435 0.008220 0.009515 0.008188 0.008926 0.008997 0.008562 0.009060 0.008251 0.009581 
34200.652438 0.008407 0.008407 0.007947 0.007519 0.008753 0.007948 0.008575 0.007639 0.007735 0.008322 0.008524 0.007680 0.008816 0.008490 0.007774 0.007368 0.008151 0.008753 0.008300 0.007781 0.008513 0.008990 0.008907 0.008123 0.008553 0.008364 0.007382 0.007761 0.008940 0.008861 0.008040 0.007362 0.007465 0.008870 0.007882 0.007887 0.008009 0.007652 0.008853 0.008863 0.007597 0.008195 0.007935 0.007394 0.008113 0.007402 0.008786 0.007580 0.007999 0.007871 
34891.551447 0.006894 0.007215 0.007769 0.008266 0.007389 0.007424 0.007781 0.008392 0.007083 0.006972 0.008263 0.007078 0.007493 0.008115 0.007971 0.007504 0.007807 0.007619 0.007249 0.008174 0.007145 0.007384 0.008036 0.007812 0.007538 0.006996 0.007168 0.007309 0.007558 0.006984 0.007827 0.006869 0.007327 0.008013 0.008089 0.006973 0.007464 0.007704 0.007950 0.007993 0.008073 0.006932 0.008360 0.007325 0.006872 0.007150 0.007513 0.006961 0.007362 0.007546 
35596.407542 0.007226 0.007587 0.006873 0.007619 0.007012 0.007484 0.007076 0.007570 0.007651 0.006711 0.006885 0.006816 0.006518 0.007482 0.007718 0.007611 0.007576 0.007234 0.006889 0.006773 0.006524 0.007001 0.006416 0.006733 0.007560 0.007528 0.007020 0.006587 0.007584 0.007047 0.007786 0.006919 0.007266 0.006507 0.007645 0.007368 0.007537 0.006981 0.007032 0.006942 0.006774 0.006531 0.007608 0.007767 0.006719 0.007672 0.006946 0.007767 0.007257 0.006680 
36315.502674 0.007162 0.006790 0.007220 0.006094 0.006117 0.006071 0.006627 0.007123 0.006793 0.006239 0.007186 0.007171 0.006409 0.006113 0.006836 0.006218 0.006794 0.006120 0.006485 0.006918 0.007037 0.006465 0.007026 0.006349 0.006057 0.006827 0.006998 0.006096 0.006655 0.006358 0.006196 0.007008 0.006471 0.006828 0.007258 0.007080 0.007068 0.006949 0.007094 0.006395 0.006989 0.006902 0.006658 0.006370 0.006106 0.006101 0.006176 0.006890 0.006212 0.006636 
37049.124492 0.005757 0.005829 0.006530 0.005967 0.006217 0.006359 0.005542 0.005768 0.006368 0.006139 0.006307 0.006388 0.005921 0.006107 0.005711 0.006094 0.005688 0.006354 0.006586 0.006354 0.006551 0.006622 0.006014 0.005980 0.006252 0.005543 0.005753 0.006450 0.006702 0.006296 0.006313 0.005566 0.006433 0.005922 0.006425 0.006617 0.005680 0.006384 0.005741 0.006372 0.006510 0.006570 0.005906 0.006651 0.005638 0.005900 0.006507 0.005740 0.006417 0.006765 
37797.566454 0.005648 0.005290 0.005342 0.005806 0.005695 0.005822 0.005157 0.006052 0.005989 0.005647 0.005479 0.005251 0.005584 0.005720 0.006003 0.005758 0.005968 0.005798 0.005307 0.006175 0.005860 0.006162 0.006185 0.005947 0.006064 0.006155 0.005398 0.006254 0.005761 0.005772 0.005193 0.005305 0.005376 0.006237 0.005484 0.005741 0.005879 0.006095 0.005454 0.006141 0.005658 0.005213 0.005146 0.005306 0.005290 0.005402 0.005234 0.005402 0.006187 0.005256 
38561.127946 0.005008 0.005187 0.005707 0.004932 0.004807 0.004963 0.005429 0.005748 0.005652 0.005140 0.005478 0.005496 0.005274 0.004810 0.005078 0.005554 0.005249 0.005219 0.005295 0.005544 0.005491 0.004834 0.005657 0.004918 0.005412 0.005573 0.005402 0.005177 0.005164 0.005357 0.005111 0.004980 0.005538 0.005726 0.005734 0.005705 0.005153 0.005301 0.004842 0.004838 0.005770 0.005265 0.005690 0.004813 0.005211 0.004920 0.004824 0.005507 0.005652 0.004868 
39340.114403 0.004422 0.005313 0.004554 0.004675 0.004478 0.004459 0.005192 0.004706 0.004986 0.005160 0.004561 0.004548 0.005018 0.005171 0.004404 0.004989 0.005002 0.004664 0.004536 0.004853 0.004645 0.005186 0.004798 0.004628 0.005060 0.005300 0.004525 0.004986 0.005329 0.004659 0.005095 0.004997 0.005099 0.005023 0.004784 0.005196 0.004536 0.005194 0.004983 0.004573 0.004908 0.004518 0.004806 0.004921 0.004516 0.005098 0.004639 0.004992 0.005369 0.005156 
40134.837431 0.004404 0.004107 0.004803 0.004805 0.004221 0.004581 0.004809 0.004200 0.004325 0.004936 0.004548 0.004864 0.004279 0.004074 0.004468 0.004574 0.004694 0.004730 0.004293 0.004339 0.004350 0.004673 0.004498 0.004750 0.004214 0.004761 0.004411 0.004458 0.004520 0.004719 0.004757 0.004288 0.004297 0.004320 0.004390 0.004181 0.004287 0.004284 0.004952 0.004785 0.004270 0.004307 0.004190 0.004647 0.004745 0.004437 0.004881 0.004735 0.004623 0.004468 
40945.614929 0.004471 0.003749 0.004246 0.004434 0.003869 0.004536 0.004049 0.004136 0.004006 0.003839 0.004263 0.004380 0.004125 0.004198 0.004017 0.004054 0.004394 0.004406 0.004312 0.003801 0.004227 0.004471 0.003759 0.004088 0.004296 0.004380 0.004053 0.004108 0.004428 0.004368 0.004091 0.004352 0.004563 0.004121 0.004149 0.003993 0.004109 0.003975 0.004122 0.004533 0.003943 0.004570 0.004559 0.004120 0.003912 0.004381 0.004172 0.003923 0.004515 0.004534 
41772.771219 0.003815 0.003841 0.003598 0.004078 0.003855 0.003575 0.004200 0.003461 0.004126 0.004040 0.003679 0.003675 0.004002 0.004192 0.003930 0.003765 0.003540 0.004007 0.004180 0.004216 0.003712 0.004052 0.003742 0.003571 0.003689 0.003577 0.004001 0.003615 0.003993 0.004099 0.003620 0.004020 0.003619 0.003920 0.004106 0.003783 0.004056 0.004133 0.003570 0.003728 0.003847 0.003848 0.003991 0.003902 0.003735 0.004109 0.004111 0.004164 0.003739 0.003953 
42616.637174 0.003701 0.003754 0.003562 0.003730 0.003558 0.003856 0.003297 0.003767 0.003680 0.003405 0.003627 0.003568 0.003702 0.003809 0.003731 0.003247 0.003558 0.003372 0.003346 0.003601 0.003616 0.003514 0.003231 0.003844 0.003205 0.003431 0.003265 0.003359 0.003828 0.003505 0.003838 0.003239 0.003827 0.003455 0.003815 0.003728 0.003758 0.003441 0.003785 0.003863 0.003477 0.003866 0.003536 0.003483 0.003831 0.003374 0.003658 0.003291 0.003271 0.003740 
43477.550352 0.003272 0.003252 0.003322 0.003096 0.003237 0.003209 0.003170 0.003128 0.003160 0.002952 0.003141 0.003344 0.003137 0.003116 0.003125 0.003522 0.002917 0.003207 0.003420 0.003284 0.003555 0.003235 0.003306 0.003354 0.003030 0.002993 0.002955 0.003051 0.003544 0.002986 0.003134 0.003345 0.003116 0.003205 0.002968 0.003368 0.003418 0.003058 0.003239 0.003520 0.003361 0.003146 0.003019 0.003461 0.003386 0.003239 0.003176 0.003084 0.003160 0.003382 
44355.855130 0.002813 0.003010 0.002702 0.003204 0.002668 0.003107 0.003051 0.002746 0.002677 0.002841 0.003249 0.002944 0.003044 0.002726 0.003056 0.003001 0.003185 0.003100 0.002950 0.002863 0.002965 0.003095 0.002862 0.003252 0.003073 0.002732 0.003235 0.002886 0.002722 0.003240 0.002680 0.003160 0.002813 0.002739 0.002785 0.002936 0.002810 0.002970 0.002858 0.002973 0.002866 0.002989 0.003085 0.003118 0.003057 0.002857 0.002674 0.002734 0.003171 0.003033 
45251.902842 0.002587 0.002596 0.002797 0.002644 0.002854 0.002671 0.002620 0.002717 0.002744 0.002902 0.002768 0.002801 0.002941 0.002614 0.002695 0.002476 0.002472 0.002923 0.002902 0.002606 0.002439 0.002745 0.002838 0.002671 0.002551 0.002684 0.002801 0.002552 0.002503 0.002676 0.002842 0.002772 0.002451 0.002747 0.002549 0.002734 0.002448 0.002525 0.002798 0.002469 0.002667 0.002693 0.002761 0.002797 0.002720 0.002564 0.002631 0.002561 0.002787 0.002865 
46166.051918 0.002360 0.002482 0.002333 0.002491 0.002662 0.002576 0.002288 0.002465 0.002238 0.002463 0.002576 0.002530 0.002622 0.002668 0.002276 0.002395 0.002408 0.002410 0.002662 0.002391 0.002451 0.002695 0.002260 0.002356 0.002476 0.002519 0.002557 0.002675 0.002401 0.002362 0.002612 0.002352 0.002429 0.002307 0.002243 0.002359 0.002261 0.002268 0.002682 0.002653 0.002642 0.002287 0.002395 0.002699 0.002545 0.002584 0.002346 0.002591 0.002531 0.002327 
47098.668031 0.002256 0.002464 0.002425 0.002318 0.002421 0.002236 0.002381 0.002201 0.002143 0.002028 0.002115 0.002375 0.002137 0.002262 0.002459 0.002361 0.002286 0.002179 0.002217 0.002117 0.002401 0.002178 0.002226 0.002333 0.002163 0.002131 0.002354 0.002031 0.002194 0.002373 0.002317 0.002069 0.002189 0.002465 0.002037 0.002161 0.002271 0.002225 0.002176 0.002325 0.002472 0.002158 0.002123 0.002178 0.002129 0.002407 0.002033 0.002223 0.002271 0.002296 
48050.124238 0.002019 0.001858 0.001875 0.002136 0.001950 0.002008 0.001936 0.001956 0.002127 0.002036 0.001953 0.001940 0.002039 0.002187 0.002117 0.002109 0.001935 0.002173 0.001988 0.002008 0.001845 0.002092 0.001932 0.001883 0.002130 0.002216 0.002085 0.002242 0.001931 0.001881 0.002094 0.002135 0.002058 0.001955 0.002186 0.001928 0.002156 0.001990 0.001890 0.002162 0.002082 0.002027 0.002045 0.002021 0.001860 0.001929 0.001947 0.002118 0.002239 0.002103 
49020.801136 0.001818 0.001773 0.001795 0.001848 0.001921 0.001738 0.001725 0.002022 0.001787 0.001730 0.002026 0.001741 0.001937 0.001711 0.002026 0.001824 0.001824 0.001706 0.001911 0.001702 0.001713 0.001841 0.001950 0.001876 0.001995 0.001938 0.001928 0.001767 0.001894 0.001959 0.001946 0.001764 0.001762 0.001692 0.001790 0.001676 0.001920 0.001787 0.001991 0.002004 0.001969 0.001728 0.001993 0.001897 0.001869 0.002001 0.001870 0.001941 0.002019 0.001760 
50011.087009 0.001823 0.001532 0.001756 0.001717 0.001662 0.001822 0.001776 0.001729 0.001535 0.001681 0.001661 0.001769 0.001746 0.001761 0.001776 0.001675 0.001629 0.001569 0.001613 0.001783 0.001787 0.001722 0.001592 0.001797 0.001822 0.001721 0.001751 0.001532 0.001598 0.001629 0.001615 0.001709 0.001564 0.001846 0.001569 0.001543 0.001751 0.001710 0.001715 0.001842 0.001730 0.001610 0.001734 0.001835 0.001643 0.001787 0.001654 0.001736 0.001567 0.001745 
51021.377982 0.001638 0.001388 0.001495 0.001614 0.001403 0.001671 0.001575 0.001425 0.001584 0.001535 0.001655 0.001632 0.001499 0.001541 0.001440 0.001413 0.001403 0.001611 0.001641 0.001580 0.001569 0.001467 0.001621 0.001376 0.001616 0.001604 0.001669 0.001434 0.001538 0.001472 0.001505 0.001498 0.001635 0.001494 0.001465 0.001388 0.001567 0.001637 0.001440 0.001589 0.001526 0.001397 0.001531 0.001672 0.001584 0.001510 0.001527 0.001630 0.001523 0.001484 
52052.078188 0.001312 0.001395 0.001288 0.001297 0.001266 0.001454 0.001239 0.001343 0.001268 0.001304 0.001244 0.001484 0.001243 0.001302 0.001259 0.001288 0.001381 0.001448 0.001384 0.001272 0.001464 0.001411 0.001263 0.001447 0.001271 0.001435 0.001391 0.001384 0.001473 0.001255 0.001389 0.001435 0.001489 0.001308 0.001377 0.001322 0.001274 0.001384 0.001443 0.001468 0.001247 0.001489 0.001509 0.001295 0.001345 0.001361 0.001306 0.001294 0.001291 0.001379 
53103.599918 0.001268 0.001235 0.001216 0.001196 0.001236 0.001172 0.001137 0.001180 0.001326 0.001255 0.001211 0.001285 0.001257 0.001245 0.001225 0.001253 0.001139 0.001232 0.001201 0.001334 0.001204 0.001138 0.001338 0.001230 0.001165 0.001340 0.001337 0.001264 0.001145 0.001286 0.001218 0.001179 0.001161 0.001282 0.001320 0.001167 0.001280 0.001274 0.001240 0.001135 0.001169 0.001319 0.001344 0.001225 0.001205 0.001274 0.001178 0.001202 0.001305 0.001283 
54176.363797 0.001182 0.001047 0.001084 0.001213 0.001039 0.001133 0.001130 0.001008 0.001062 0.001098 0.001018 0.001032 0.001076 0.001083 0.001096 0.001171 0.001174 0.001207 0.001106 0.001079 0.001181 0.001128 0.001075 0.001008 0.001097 0.001167 0.001141 0.001033 0.001043 0.001025 0.001062 0.001174 0.001054 0.001001 0.001151 0.001144 0.001023 0.001108 0.001020 0.001001 0.001077 0.001105 0.001079 0.001062 0.001220 0.001012 0.001090 0.001132 0.001111 0.001093 
55270.798943 0.001035 0.001049 0.000964 0.000911 0.000996 0.000942 0.001042 0.000923 0.000921 0.000911 0.000955 0.000973 0.000946 0.000944 0.001065 0.000987 0.001025 0.000993 0.001027 0.000928 0.000929 0.000938 0.000974 0.001043 0.000950 0.001026 0.000903 0.000944 0.001045 0.000979 0.001002 0.000960 0.000940 0.001074 0.001034 0.000931 0.000923 0.000930 0.000932 0.000937 0.001016 0.000983 0.001085 0.000901 0.000983 0.000908 0.001064 0.001036 0.001078 0.001028 
56387.343146 0.000807 0.000897 0.000833 0.000931 0.000868 0.000931 0.000852 0.000824 0.000917 0.000920 0.000953 0.000810 0.000801 0.000850 0.000947 0.000874 0.000977 0.000935 0.000840 0.000915 0.000856 0.000975 0.000922 0.000946 0.000962 0.000953 0.000929 0.000966 0.000816 0.000853 0.000959 0.000842 0.000816 0.000925 0.000968 0.000897 0.000887 0.000812 0.000919 0.000803 0.000966 0.000961 0.000832 0.000945 0.000978 0.000921 0.000934 0.000864 0.000836 0.000905 
57526.443038 0.000813 0.000783 0.000729 0.000774 0.000812 0.000759 0.000733 0.000774 0.000778 0.000719 0.000716 0.000820 0.000769 0.000739 0.000717 0.000783 0.000727 0.000816 0.000799 0.000787 0.000852 0.000803 0.000861 0.000763 0.000846 0.000853 0.000868 0.000789 0.000719 0.000814 0.000816 0.000789 0.000863 0.000805 0.000798 0.000823 0.000775 0.000751 0.000821 0.000863 0.000746 0.000778 0.000756 0.000862 0.000721 0.000797 0.000723 0.000751 0.000824 0.000796 
58688.554275 0.000756 0.000724 0.000756 0.000745 0.000684 0.000705 0.000697 0.000722 0.000645 0.000663 0.000738 0.000659 0.000638 0.000749 0.000702 0.000720 0.000714 0.000738 0.000758 0.000684 0.000720 0.000745 0.000729 0.000770 0.000695 0.000745 0.000751 0.000662 0.000649 0.000761 0.000662 0.000724 0.000770 0.000766 0.000734 0.000730 0.000670 0.000747 0.000693 0.000742 0.000741 0.000723 0.000708 0.000761 0.000681 0.000692 0.000774 0.000671 0.000674 0.000642 
59874.141715 0.000585 0.000644 0.000664 0.000667 0.000595 0.000598 0.000627 0.000605 0.000615 0.000600 0.000684 0.000612 0.000587 0.000569 0.000624 0.000687 0.000665 0.000621 0.000595 0.000661 0.000658 0.000674 0.000619 0.000629 0.000673 0.000685 0.000606 0.000688 0.000633 0.000614 0.000608 0.000673 0.000615 0.000568 0.000609 0.000611 0.000661 0.000672 0.000569 0.000676 0.000630 0.000595 0.000662 0.000675 0.000657 0.000685 0.000659 0.000671 0.000586 0.000660 
61083.679611 0.000591 0.000579 0.000536 0.000585 0.000606 0.000595 0.000524 0.000599 0.000576 0.000597 0.000581 0.000568 0.000610 0.000560 0.000546 0.000569 0.000572 0.000575 0.000520 0.000555 0.000588 0.000555 0.000544 0.000586 0.000567 0.000508 0.000594 0.000538 0.000582 0.000524 0.000610 0.000531 0.000588 0.000586 0.000565 0.000560 0.000532 0.000567 0.000609 0.000511 0.000555 0.000556 0.000531 0.000566 0.000523 0.000554 0.000539 0.000580 0.000550 0.000601 
62317.651793 0.000467 0.000487 0.000537 0.000460 0.000519 0.000451 0.000485 0.000445 0.000488 0.000536 0.000463 0.000529 0.000449 0.000513 0.000488 0.000537 0.000463 0.000491 0.000495 0.000531 0.000496 0.000499 0.000463 0.000497 0.000509 0.000493 0.000458 0.000446 0.000514 0.000519 0.000467 0.000508 0.000489 0.000472 0.000494 0.000527 0.000466 0.000509 0.000464 0.000526 0.000523 0.000540 0.000486 0.000467 0.000533 0.000446 0.000479 0.000453 0.000509 0.000444 
63576.551866 0.000476 0.000430 0.000419 0.000469 0.000414 0.000444 0.000410 0.000433 0.000445 0.000395 0.000463 0.000456 0.000412 0.000453 0.000469 0.000475 0.000431 0.000432 0.000461 0.000408 0.000445 0.000395 0.000439 0.000404 0.000442 0.000440 0.000436 0.000410 0.000450 0.000417 0.000472 0.000465 0.000431 0.000472 0.000465 0.000466 0.000420 0.000393 0.000401 0.000460 0.000464 0.000471 0.000417 0.000468 0.000407 0.000476 0.000460 0.000475 0.000438 0.000412 
64860.883408 0.000344 0.000352 0.000350 0.000395 0.000365 0.000360 0.000419 0.000410 0.000344 0.000352 0.000406 0.000400 0.000387 0.000370 0.000367 0.000360 0.000377 0.000355 0.000390 0.000383 0.000417 0.000406 0.000355 0.000373 0.000360 0.000369 0.000346 0.000391 0.000357 0.000379 0.000390 0.000378 0.000350 0.000383 0.000372 0.000389 0.000395 0.000368 0.000395 0.000344 0.000364 0.000399 0.000362 0.000411 0.000373 0.000394 0.000402 0.000402 0.000416 0.000369 
66171.160168 0.000302 0.000320 0.000320 0.000316 0.000315 0.000358 0.000362 0.000303 0.000324 0.000325 0.000338 0.000325 0.000311 0.000333 0.000340 0.000355 0.000316 0.000307 0.000305 0.000312 0.000355 0.000313 0.000328 0.000366 0.000346 0.000334 0.000340 0.000325 0.000338 0.000329 0.000328 0.000315 0.000306 0.000339 0.000340 0.000350 0.000316 0.000319 0.000345 0.000316 0.000306 0.000319 0.000333 0.000315 0.000323 0.000309 0.000351 0.000318 0.000319 0.000327 
67507.906275 0.000268 0.000279 0.000291 0.000275 0.000297 0.000315 0.000307 0.000285 0.000279 0.000279 0.000309 0.000303 0.000298 0.000312 0.000308 0.000284 0.000280 0.000299 0.000287 0.000271 0.000300 0.000289 0.000285 0.000301 0.000302 0.000277 0.000281 0.000294 0.000287 0.000310 0.000282 0.000312 0.000313 0.000299 0.000265 0.000306 0.000274 0.000320 0.000321 0.000271 0.000311 0.000301 0.000312 0.000287 0.000281 0.000280 0.000320 0.000303 0.000307 0.000308 
68871.656444 0.000249 0.000258 0.000276 0.000241 0.000231 0.000275 0.000239 0.000243 0.000265 0.000261 0.000253 0.000252 0.000275 0.000230 0.000253 0.000274 0.000259 0.000230 0.000253 0.000240 0.000280 0.000266 0.000267 0.000277 0.000271 0.000257 0.000250 0.000249 0.000236 0.000234 0.000252 0.000255 0.000230 0.000231 0.000235 0.000264 0.000270 0.000240 0.000273 0.000265 0.000243 0.000259 0.000267 0.000280 0.000254 0.000279 0.000268 0.000236 0.000274 0.000247 
70262.956194 0.000220 0.000227 0.000229 0.000236 0.000231 0.000228 0.000241 0.000237 0.000212 0.000244 0.000238 0.000229 0.000224 0.000208 0.000223 0.000224 0.000242 0.000238 0.000209 0.000203 0.000220 0.000204 0.000222 0.000230 0.000222 0.000217 0.000236 0.000215 0.000205 0.000243 0.000220 0.000224 0.000213 0.000232 0.000239 0.000220 0.000203 0.000205 0.000206 0.000213 0.000232 0.000215 0.000222 0.000224 0.000220 0.000215 0.000201 0.000222 0.000209 0.000222 
71682.362063 0.000186 0.000207 0.000195 0.000188 0.000198 0.000184 0.000195 0.000193 0.000185 0.000205 0.000198 0.000188 0.000176 0.000176 0.000183 0.000178 0.000202 0.000175 0.000208 0.000207 0.000186 0.000200 0.000189 0.000204 0.000192 0.000173 0.000209 0.000209 0.000204 0.000188 0.000206 0.000183 0.000203 0.000194 0.000179 0.000197 0.000202 0.000192 0.000183 0.000189 0.000203 0.000185 0.000208 0.000191 0.000209 0.000190 0.000182 0.000188 0.000204 0.000176 
73130.441833 0.000163 0.000172 0.000158 0.000166 0.000160 0.000154 0.000183 0.000169 0.000166 0.000163 0.000177 0.000176 0.000174 0.000183 0.000172 0.000172 0.000162 0.000159 0.000176 0.000178 0.000164 0.000167 0.000154 0.000156 0.000172 0.000165 0.000168 0.000155 0.000159 0.000168 0.000155 0.000159 0.000180 0.000178 0.000173 0.000166 0.000181 0.000150 0.000171 0.000179 0.000176 0.000179 0.000161 0.000167 0.000176 0.000179 0.000156 0.000181 0.000178 0.000160 
74607.774755 0.000130 0.000153 0.000148 0.000153 0.000131 0.000135 0.000156 0.000158 0.000146 0.000157 0.000146 0.000145 0.000157 0.000135 0.000157 0.000132 0.000153 0.000146 0.000148 0.000140 0.000151 0.000157 0.000158 0.000147 0.000154 0.000139 0.000141 0.000157 0.000152 0.000149 0.000141 0.000152 0.000145 0.000135 0.000142 0.000146 0.000138 0.000145 0.000133 0.000132 0.000157 0.000152 0.000153 0.000140 0.000141 0.000151 0.000156 0.000141 0.000158 0.000157 
76114.951782 0.000121 0.000133 0.000115 0.000121 0.000130 0.000117 0.000114 0.000115 0.000126 0.000114 0.000118 0.000115 0.000129 0.000126 0.000125 0.000128 0.000129 0.000112 0.000130 0.000114 0.000134 0.000130 0.000122 0.000121 0.000115 0.000135 0.000118 0.000120 0.000131 0.000119 0.000117 0.000115 0.000130 0.000135 0.000131 0.000114 0.000116 0.000134 0.000129 0.000124 0.000116 0.000123 0.000113 0.000113 0.000114 0.000121 0.000129 0.000131 0.000129 0.000116 
77652.575804 0.000097 0.000099 0.000105 0.000106 0.000113 0.000102 0.000116 0.000112 0.000103 0.000103 0.000098 0.000097 0.000104 0.000115 0.000101 0.000097 0.000110 0.000096 0.000111 0.000113 0.000111 0.000106 0.000110 0.000106 0.000099 0.000108 0.000105 0.000103 0.000116 0.000104 0.000107 0.000100 0.000098 0.000105 0.000107 0.000098 0.000111 0.000115 0.000112 0.000104 0.000105 0.000108 0.000100 0.000098 0.000103 0.000111 0.000096 0.000113 0.000104 0.000098 
79221.261891 0.000099 0.000094 0.000089 0.000093 0.000096 0.000088 0.000084 0.000097 0.000090 0.000090 0.000086 0.000083 0.000095 0.000087 0.000095 0.000085 0.000088 0.000083 0.000083 0.000085 0.000092 0.000089 0.000086 0.000092 0.000083 0.000098 0.000091 0.000086 0.000095 0.000088 0.000091 0.000083 0.000094 0.000092 0.000091 0.000092 0.000084 0.000084 0.000099 0.000086 0.000092 0.000096 0.000091 0.000096 0.000088 0.000082 0.000096 0.000092 0.000084 0.000095 
80821.637540 0.000071 0.000078 0.000085 0.000080 0.000077 0.000083 0.000077 0.000077 0.000072 0.000072 0.000082 0.000085 0.000071 0.000071 0.000083 0.000079 0.000081 0.000077 0.000078 0.000083 0.000071 0.000073 0.000070 0.000071 0.000074 0.000073 0.000078 0.000081 0.000081 0.000076 0.000082 0.000070 0.000074 0.000079 0.000083 0.000082 0.000072 0.000075 0.000076 0.000080 0.000083 0.000083 0.000076 0.000084 0.000070 0.000083 0.000072 0.000073 0.000074 0.000084 
82454.342922 0.000063 0.000071 0.000068 0.000064 0.000059 0.000062 0.000070 0.000071 0.000064 0.000070 0.000060 0.000069 0.000062 0.000062 0.000061 0.000070 0.000069 0.000071 0.000062 0.000061 0.000062 0.000062 0.000059 0.000066 0.000070 0.000071 0.000067 0.000071 0.000062 0.000066 0.000069 0.000060 0.000066 0.000067 0.000071 0.000069 0.000061 0.000065 0.000061 0.000061 0.000072 0.000063 0.000071 0.000060 0.000072 0.000060 0.000062 0.000061 0.000062 0.000069 
84120.031140 0.000055 0.000052 0.000053 0.000052 0.000056 0.000059 0.000057 0.000056 0.000050 0.000054 0.000059 0.000061 0.000059 0.000057 0.000055 0.000053 0.000057 0.000061 0.000060 0.000055 0.000056 0.000061 0.000061 0.000052 0.000055 0.000056 0.000052 0.000057 0.000059 0.000059 0.000053 0.000060 0.000058 0.000054 0.000058 0.000053 0.000052 0.000053 0.000059 0.000056 0.000061 0.000053 0.000051 0.000055 0.000050 0.000053 0.000054 0.000050 0.000061 0.000058 
85819.368492 0.000046 0.000043 0.000044 0.000046 0.000047 0.000049 0.000048 0.000044 0.000046 0.000048 0.000047 0.000048 0.000050 0.000044 0.000044 0.000043 0.000045 0.000050 0.000048 0.000044 0.000047 0.000046 0.000045 0.000045 0.000042 0.000050 0.000046 0.000048 0.000045 0.000049 0.000047 0.000045 0.000050 0.000049 0.000043 0.000045 0.000044 0.000046 0.000047 0.000047 0.000051 0.000051 0.000051 0.000051 0.000049 0.000050 0.000046 0.000051 0.000051 0.000045 
87553.034736 0.000042 0.000036 0.000040 0.000037 0.000042 0.000041 0.000040 0.000038 0.000042 0.000042 0.000039 0.000039 0.000039 0.000041 0.000036 0.000041 0.000038 0.000038 0.000042 0.000040 0.000036 0.000040 0.000039 0.000038 0.000037 0.000037 0.000038 0.000036 0.000042 0.000039 0.000040 0.000037 0.000043 0.000041 0.000043 0.000037 0.000042 0.000036 0.000040 0.000042 0.000043 0.000040 0.000037 0.000039 0.000037 0.000042 0.000039 0.000040 0.000043 0.000038 
89321.723361 0.000030 0.000031 0.000032 0.000036 0.000030 0.000032 0.000030 0.000035 0.000036 0.000036 0.000030 0.000032 0.000033 0.000034 0.000032 0.000031 0.000035 0.000035 0.000032 0.000030 0.000035 0.000035 0.000031 0.000032 0.000031 0.000033 0.000036 0.000034 0.000031 0.000036 0.000030 0.000034 0.000032 0.000034 0.000035 0.000033 0.000030 0.000034 0.000031 0.000033 0.000035 0.000036 0.000034 0.000036 0.000032 0.000034 0.000034 0.000034 0.000036 0.000032 
91126.141866 0.000030 0.000028 0.000028 0.000030 0.000027 0.000030 0.000030 0.000025 0.000030 0.000025 0.000028 0.000030 0.000029 0.000026 0.000026 0.000028 0.000029 0.000030 0.000027 0.000027 0.000029 0.000025 0.000026 0.000025 0.000030 0.000029 0.000025 0.000025 0.000030 0.000027 0.000027 0.000029 0.000025 0.000025 0.000027 0.000027 0.000025 0.000030 0.000027 0.000028 0.000029 0.000025 0.000029 0.000029 0.000027 0.000029 0.000025 0.000030 0.000025 0.000029 
92967.012043 0.000025 0.000021 0.000022 0.000024 0.000023 0.000023 0.000023 0.000021 0.000021 0.000022 0.000025 0.000023 0.000021 0.000024 0.000021 0.000022 0.000024 0.000023 0.000022 0.000023 0.000021 0.000022 0.000025 0.000022 0.000022 0.000025 0.000021 0.000021 0.000021 0.000021 0.000025 0.000025 0.000022 0.000024 0.000022 0.000022 0.000023 0.000024 0.000023 0.000025 0.000024 0.000025 0.000025 0.000023 0.000023 0.000024 0.000025 0.000023 0.000022 0.000022 
94845.070265 0.000021 0.000019 0.000021 0.000020 0.000018 0.000019 0.000020 0.000018 0.000019 0.000019 0.000018 0.000018 0.000021 0.000018 0.000019 0.000018 0.000018 0.000019 0.000019 0.000021 0.000019 0.000018 0.000018 0.000018 0.000018 0.000018 0.000018 0.000021 0.000021 0.000019 0.000020 0.000017 0.000018 0.000018 0.000017 0.000020 0.000020 0.000020 0.000019 0.000019 0.000018 0.000021 0.000018 0.000017 0.000021 0.000018 0.000018 0.000019 0.000020 0.000021 
96761.067779 0.000016 0.000015 0.000016 0.000014 0.000016 0.000017 0.000015 0.000016 0.000014 0.000015 0.000016 0.000017 0.000017 0.000016 0.000015 0.000016 0.000015 0.000017 0.000014 0.000016 0.000016 0.000016 0.000015 0.000017 0.000014 0.000016 0.000017 0.000017 0.000017 0.000016 0.000014 0.000015 0.000015 0.000016 0.000015 0.000017 0.000015 0.000016 0.000015 0.000016 0.000017 0.000014 0.000017 0.000017 0.000017 0.000015 0.000016 0.000015 0.000015 0.000016 
98715.771011 0.000013 0.000014 0.000014 0.000013 0.000012 0.000012 0.000014 0.000013 0.000014 0.000012 0.000013 0.000012 0.000014 0.000013 0.000013 0.000014 0.000014 0.000012 0.000013 0.000013 0.000013 0.000013 0.000014 0.000014 0.000013 0.000014 0.000012 0.000014 0.000013 0.000014 0.000013 0.000012 0.000013 0.000013 0.000012 0.000013 0.000013 0.000013 0.000014 0.000012 0.000012 0.000014 0.000012 0.000014 0.000012 0.000013 0.000012 0.000014 0.000012 0.000014 
100709.961867 0.000011 0.000011 0.000010 0.000011 0.000010 0.000010 0.000010 0.000010 0.000010 0.000010 0.000011 0.000011 0.000010 0.000011 0.000012 0.000010 0.000010 0.000011 0.000011 0.000011 0.000010 0.000011 0.000011 0.000011 0.000011 0.000010 0.000011 0.000010 0.000010 0.000011 0.000010 0.000012 0.000011 0.000010 0.000011 0.000011 0.000010 0.000010 0.000011 0.000011 0.000011 0.000011 0.000011 0.000010 0.000010 0.000010 0.000011 0.000010 0.000010 0.000010 
102744.438051 0.000008 0.000009 0.000008 0.000008 0.000008 0.000008 0.000008 0.000009 0.000008 0.000008 0.000009 0.000009 0.000008 0.000009 0.000008 0.000008 0.000008 0.000008 0.000009 0.000009 0.000008 0.000008 0.000009 0.000009 0.000009 0.000008 0.000009 0.000008 0.000009 0.000008 0.000009 0.000009 0.000009 0.000008 0.000008 0.000008 0.000009 0.000009 0.000009 0.000009 0.000009 0.000009 0.000009 0.000008 0.000009 0.000008 0.000008 0.000008 0.000009 0.000008 
104820.013380 0.000007 0.000007 0.000006 0.000006 0.000007 0.000008 0.000007 0.000007 0.000007 0.000007 0.000007 0.000007 0.000007 0.000007 0.000007 0.000007 0.000006 0.000008 0.000006 0.000007 0.000008 0.000007 0.000007 0.000007 0.000007 0.000008 0.000007 0.000008 0.000007 0.000007 0.000007 0.000007 0.000007 0.000006 0.000007 0.000006 0.000006 0.000007 0.000007 0.000007 0.000008 0.000007 0.000007 0.000008 0.000007 0.000007 0.000008 0.000007 0.000007 0.000007 
106937.518112 0.000006 0.000005 0.000006 0.000005 0.000005 0.000006 0.000006 0.000006 0.000006 0.000005 0.000006 0.000005 0.000006 0.000006 0.000006 0.000006 0.000005 0.000006 0.000006 0.000006 0.000005 0.000006 0.000006 0.000006 0.000006 0.000005 0.000006 0.000006 0.000006 0.000005 0.000006 0.000006 0.000006 0.000006 0.000006 0.000005 0.000006 0.000006 0.000006 0.000006 0.000005 0.000005 0.000006 0.000006 0.000006 0.000006 0.000006 0.000006 0.000005 0.000005 
109097.799277 0.000004 0.000005 0.000004 0.000004 0.000005 0.000005 0.000005 0.000005 0.000004 0.000005 0.000005 0.000005 0.000004 0.000005 0.000005 0.000005 0.000005 0.000004 0.000005 0.000004 0.000005 0.000004 0.000005 0.000005 0.000004 0.000004 0.000005 0.000005 0.000005 0.000004 0.000005 0.000005 0.000005 0.000004 0.000005 0.000005 0.000005 0.000005 0.000004 0.000005 0.000005 0.000004 0.000005 0.000004 0.000005 0.000005 0.000004 0.000005 0.000005 0.000004 
111301.721016 0.000004 0.000003 0.000003 0.000004 0.000004 0.000003 0.000004 0.000003 0.000003 0.000003 0.000004 0.000004 0.000004 0.000004 0.000004 0.000004 0.000003 0.000004 0.000004 0.000003 0.000004 0.000004 0.000004 0.000004 0.000004 0.000004 0.000004 0.000004 0.000003 0.000004 0.000004 0.000004 0.000004 0.000004 0.000004 0.000004 0.000003 0.000004 0.000003 0.000003 0.000004 0.000003 0.000003 0.000004 0.000004 0.000004 0.000004 0.000004 0.000004 0.000003 
113550.164928 0.000003 0.000003 0.000003 0.000003 0.000003 0.000003 0.000003 0.000003 0.000003 0.000003 0.000003 0.000003 0.000003 0.000003 0.000003 0.000003 0.000003 0.000003 0.000003 0.000003 0.000003 0.000003 0.000003 0.000003 0.000003 0.000003 0.000003 0.000003 0.000003 0.000003 0.000003 0.000003 0.000003 0.000003 0.000003 0.000003 0.000003 0.000003 0.000003 0.000003 0.000003 0.000003 0.000003 0.000003 0.000003 0.000003 0.000003 0.000003 0.000003 0.000003 
115844.030419 0.000002 0.000002 0.000002 0.000002 0.000002 0.000003 0.000002 0.000002 0.000002 0.000002 0.000002 0.000002 0.000002 0.000002 0.000002 0.000002 0.000002 0.000002 0.000002 0.000002 0.000002 0.000002 0.000003 0.000002 0.000003 0.000002 0.000002 0.000002 0.000002 0.000003 0.000002 0.000002 0.000002 0.000002 0.000002 0.000002 0.000002 0.000002 0.000002 0.000002 0.000002 0.000002 0.000002 0.000002 0.000002 0.000002 0.000002 0.000002 0.000002 0.000002 
118184.235068 0.000002 0.000002 0.000002 0.000002 0.000002 0.000002 0.000002 0.000002 0.000002 0.000002 0.000002 0.000002 0.000002 0.000002 0.000002 0.000002 0.000002 0.000002 0.000002 0.000002 0.000002 0.000002 0.000002 0.000002 0.000002 0.000002 0.000002 0.000002 0.000002 0.000002 0.000002 0.000002 0.000002 0.000002 0.000002 0.000002 0.000002 0.000002 0.000002 0.000002 0.000002 0.000002 0.000002 0.000002 0.000002 0.000002 0.000002 0.000002 0.000002 0.000002 
120571.714986 0.000002 0.000001 0.000001 0.000002 0.000001 0.000002 0.000001 0.000002 0.000001 0.000001 0.000001 0.000002 0.000001 0.000002 0.000002 0.000002 0.000001 0.000001 0.000001 0.000001 0.000001 0.000002 0.000001 0.000001 0.000001 0.000002 0.000001 0.000002 0.000001 0.000001 0.000001 0.000001 0.000002 0.000001 0.000001 0.000001 0.000001 0.000002 0.000001 0.000001 0.000001 0.000001 0.000001 0.000002 0.000001 0.000001 0.000001 0.000001 0.000001 0.000001 
123007.425199 0.000001 0.000001 0.000001 0.000001 0.000001 0.000001 0.000001 0.000001 0.000001 0.000001 0.000001 0.000001 0.000001 0.000001 0.000001 0.000001 0.000001 0.000001 0.000001 0.000001 0.000001 0.000001 0.000001 0.000001 0.000001 0.000001 0.000001 0.000001 0.000001 0.000001 0.000001 0.000001 0.000001 0.000001 0.000001 0.000001 0.000001 0.000001 0.000001 0.000001 0.000001 0.000001 0.000001 0.000001 0.000001 0.000001 0.000001 0.000001 0.000001 0.000001 
125492.340021 0.000001 0.000001 0.000001 0.000001 0.000001 0.000001 0.000001 0.000001 0.000001 0.000001 0.000001 0.000001 0.000001 0.000001 0.000001 0.000001 0.000001 0.000001 0.000001 0.000001 0.000001 0.000001 0.000001 0.000001 0.000001 0.000001 0.000001 0.000001 0.000001 0.000001 0.000001 0.000001 0.000001 0.000001 0.000001 0.000001 0.000001 0.000001 0.000001 0.000001 0.000001 0.000001 0.000001 0.000001 0.000001 0.000001 0.000001 0.000001 0.000001 0.000001 
128027.453452 0.000001 0.000001 0.000001 0.000001 0.000001 0.000001 0.000001 0.000001 0.000001 0.000001 0.000001 0.000001 0.000001 0.000001 0.000001 0.000001 0.000001 0.000001 0.000001 0.000001 0.000001 0.000001 0.000001 0.000001 0.000001 0.000001 0.000001 0.000001 0.000001 0.000001 0.000001 0.000001 0.000001 0.000001 0.000001 0.000001 0.000001 0.000001 0.000001 0.000001 0.000001 0.000001 0.000001 0.000001 0.000001 0.000001 0.000001 0.000001 0.000001 0.000001 
130613.779572 0.000001 0.000001 0.000001 0.000001 0.000001 0.000001 0.000001 0.000001 0.000001 0.000001 0.000001 0.000001 0.000001 0.000001 0.000001 0.000001 0.000001 0.000001 0.000001 0.000001 0.000001 0.000001 0.000001 0.000001 0.000001 0.000001 0.000001 0.000001 0.000001 0.000001 0.000001 0.000001 0.000001 0.000001 0.000001 0.000001 0.000001 0.000001 0.000001 0.000001 0.000001 0.000001 0.000001 0.000001 0.000001 0.000001 0.000001 0.000001 0.000001 0.000001 
133252.352946 0.000001 0.000001 0.000001 0.000001 0.000001 0.000001 0.000001 0.000001 0.000001 0.000001 0.000001 0.000001 0.000001 0.000001 0.000001 0.000001 0.000001 0.000001 0.000001 0.000001 0.000001 0.000001 0.000001 0.000001 0.000001 0.000001 0.000001 0.000001 0.000001 0.000001 0.000001 0.000001 0.000001 0.000001 0.000001 0.000001 0.000001 0.000001 0.000001 0.000001 0.000001 0.000001 0.000001 0.000001 0.000001 0.000001 0.000001 0.000001 0.000001 0.000001 
135944.229037 0.000001 0.000001 0.000001 0.000001 0.000001 0.000001 0.000001 0.000001 0.000001 0.000001 0.000001 0.000001 0.000001 0.000001 0.000001 0.000001 0.000001 0.000001 0.000001 0.000001 0.000001 0.000001 0.000001 0.000001 0.000001 0.000001 0.000001 0.000001 0.000001 0.000001 0.000001 0.000001 0.000001 0.000001 0.000001 0.000001 0.000001 0.000001 0.000001 0.000001 0.000001 0.000001 0.000001 0.000001 0.000001 0.000001 0.000001 0.000001 0.000001 0.000001 
138690.484632 0.000001 0.000001 0.000001 0.000001 0.000001 0.000001 0.000001 0.000001 0.000001 0.000001 0.000001 0.000001 0.000001 0.000001 0.000001 0.000001 0.000001 0.000001 0.000001 0.000001 0.000001 0.000001 0.000001 0.000001 0.000001 0.000001 0.000001 0.000001 0.000001 0.000001 0.000001 0.000001 0.000001 0.000001 0.000001 0.000001 0.000001 0.000001 0.000001 0.000001 0.000001 0.000001 0.000001 0.000001 0.000001 0.000001 0.000001 0.000001 0.000001 0.000001 
141492.218271 0.000001 0.000001 0.000001 0.000001 0.000001 0.000001 0.000001 0.000001 0.000001 0.000001 0.000001 0.000001 0.000001 0.000001 0.000001 0.000001 0.000001 0.000001 0.000001 0.000001 0.000001 0.000001 0.000001 0.000001 0.000001 0.000001 0.000001 0.000001 0.000001 0.000001 0.000001 0.000001 0.000001 0.000001 0.000001 0.000001 0.000001 0.000001 0.000001 0.000001 0.000001 0.000001 0.000001 0.000001 0.000001 0.000001 0.000001 0.000001 0.000001 0.000001 
144350.550683 0.000001 0.000001 0.000001 0.000001 0.000001 0.000001 0.000001 0.000001 0.000001 0.000001 0.000001 0.000001 0.000001 0.000001 0.000001 0.000001 0.000001 0.000001 0.000001 0.000001 0.000001 0.000001 0.000001 0.000001 0.000001 0.000001 0.000001 0.000001 0.000001 0.000001 0.000001 0.000001 0.000001 0.000001 0.000001 0.000001 0.000001 0.000001 0.000001 0.000001 0.000001 0.000001 0.000001 0.000001 0.000001 0.000001 0.000001 0.000001 0.000001 0.000001 
147266.625241 0.000001 0.000001 0.000001 0.000001 0.000001 0.000001 0.000001 0.000001 0.000001 0.000001 0.000001 0.000001 0.000001 0.000001 0.000001 0.000001 0.000001 0.000001 0.000001 0.000001 0.000001 0.000001 0.000001 0.000001 0.000001 0.000001 0.000001 0.000001 0.000001 0.000001 0.000001 0.000001 0.000001 0.000001 0.000001 0.000001 0.000001 0.000001 0.000001 0.000001 0.000001 0.000001 0.000001 0.000001 0.000001 0.000001 0.000001 0.000001 0.000001 0.000001 
150241.608412 0.000001 0.000001 0.000001 0.000001 0.000001 0.000001 0.000001 0.000001 0.000001 0.000001 0.000001 0.000001 0.000001 0.000001 0.000001 0.000001 0.000001 0.000001 0.000001 0.000001 0.000001 0.000001 0.000001 0.000001 0.000001 0.000001 0.000001 0.000001 0.000001 0.000001 0.000001 0.000001 0.000001 0.000001 0.000001 0.000001 0.000001 0.000001 0.000001 0.000001 0.000001 0.000001 0.000001 0.000001 0.000001 0.000001 0.000001 0.000001 0.000001 0.000001 
153276.690229 0.000001 0.000001 0.000001 0.000001 0.000001 0.000001 0.000001 0.000001 0.000001 0.000001 0.000001 0.000001 0.000001 0.000001 0.000001 0.000001 0.000001 0.000001 0.000001 0.000001 0.000001 0.000001 0.000001 0.000001 0.000001 0.000001 0.000001 0.000001 0.000001 0.000001 0.000001 0.000001 0.000001 0.000001 0.000001 0.000001 0.000001 0.000001 0.000001 0.000001 0.000001 0.000001 0.000001 0.000001 0.000001 0.000001 0.000001 0.000001 0.000001 0.000001 
156373.084767 0.000001 0.000001 0.000001 0.000001 0.000001 0.000001 0.000001 0.000001 0.000001 0.000001 0.000001 0.000001 0.000001 0.000001 0.000001 0.000001 0.000001 0.000001 0.000001 0.000001 0.000001 0.000001 0.000001 0.000001 0.000001 0.000001 0.000001 0.000001 0.000001 0.000001 0.000001 0.000001 0.000001 0.000001 0.000001 0.000001 0.000001 0.000001 0.000001 0.000001 0.000001 0.000001 0.000001 0.000001 0.000001 0.000001 0.000001 0.000001 0.000001 0.000001 
159532.030623 0.000001 0.000001 0.000001 0.000001 0.000001 0.000001 0.000001 0.000001 0.000001 0.000001 0.000001 0.000001 0.000001 0.000001 0.000001 0.000001 0.000001 0.000001 0.000001 0.000001 0.000001 0.000001 0.000001 0.000001 0.000001 0.000001 0.000001 0.000001 0.000001 0.000001 0.000001 0.000001 0.000001 0.000001 0.000001 0.000001 0.000001 0.000001 0.000001 0.000001 0.000001 0.000001 0.000001 0.000001 0.000001 0.000001 0.000001 0.000001 0.000001 0.000001 
162754.791419 0.000001 0.000001 0.000001 0.000001 0.000001 0.000001 0.000001 0.000001 0.000001 0.000001 0.000001 0.000001 0.000001 0.000001 0.000001 0.000001 0.000001 0.000001 0.000001 0.000001 0.000001 0.000001 0.000001 0.000001 0.000001 0.000001 0.000001 0.000001 0.000001 0.000001 0.000001 0.000001 0.000001 0.000001 0.000001 0.000001 0.000001 0.000001 0.000001 0.000001 0.000001 0.000001 0.000001 0.000001 0.000001 0.000001 0.000001 0.000001 0.000001 0.000001 
166042.656301 0.000001 0.000001 0.000001 0.000001 0.000001 0.000001 0.000001 0.000001 0.000001 0.000001 0.000001 0.000001 0.000001 0.000001 0.000001 0.000001 0.000001 0.000001 0.000001 0.000001 0.000001 0.000001 0.000001 0.000001 0.000001 0.000001 0.000001 0.000001 0.000001 0.000001 0.000001 0.000001 0.000001 0.000001 0.000001 0.000001 0.000001 0.000001 0.000001 0.000001 0.000001 0.000001 0.000001 0.000001 0.000001 0.000001 0.000001 0.000001 0.000001 0.000001 
169396.940460 0.000001 0.000001 0.000001 0.000001 0.000001 0.000001 0.000001 0.000001 0.000001 0.000001 0.000001 0.000001 0.000001 0.000001 0.000001 0.000001 0.000001 0.000001 0.000001 0.000001 0.000001 0.000001 0.000001 0.000001 0.000001 0.000001 0.000001 0.000001 0.000001 0.000001 0.000001 0.000001 0.000001 0.000001 0.000001 0.000001 0.000001 0.000001 0.000001 0.000001 0.000001 0.000001 0.000001 0.000001 0.000001 0.000001 0.000001 0.000001 0.000001 0.000001 
172818.985654 0.000001 0.000001 0.000001 0.000001 0.000001 0.000001 0.000001 0.000001 0.000001 0.000001 0.000001 0.000001 0.000001 0.000001 0.000001 0.000001 0.000001 0.000001 0.000001 0.000001 0.000001 0.000001 0.000001 0.000001 0.000001 0.000001 0.000001 0.000001 0.000001 0.000001 0.000001 0.000001 0.000001 0.000001 0.000001 0.000001 0.000001 0.000001 0.000001 0.000001 0.000001 0.000001 0.000001 0.000001 0.000001 0.000001 0.000001 0.000001 0.000001 0.000001 
176310.160746 0.000001 0.000001 0.000001 0.000001 0.000001 0.000001 0.000001 0.000001 0.000001 0.000001 0.000001 0.000001 0.000001 0.000001 0.000001 0.000001 0.000001 0.000001 0.000001 0.000001 0.000001 0.000001 0.000001 0.000001 0.000001 0.000001 0.000001 0.000001 0.000001 0.000001 0.000001 0.000001 0.000001 0.000001 0.000001 0.000001 0.000001 0.000001 0.000001 0.000001 0.000001 0.000001 0.000001 0.000001 0.000001 0.000001 0.000001 0.000001 0.000001 0.000001 
179871.862254 0.000001 0.000001 0.000001 0.000001 0.000001 0.000001 0.000001 0.000001 0.000001 0.000001 0.000001 0.000001 0.000001 0.000001 0.000001 0.000001 0.000001 0.000001 0.000001 0.000001 0.000001 0.000001 0.000001 0.000001 0.000001 0.000001 0.000001 0.000001 0.000001 0.000001 0.000001 0.000001 0.000001 0.000001 0.000001 0.000001 0.000001 0.000001 0.000001 0.000001 0.000001 0.000001 0.000001 0.000001 0.000001 0.000001 0.000001 0.000001 0.000001 0.000001 
183505.514904 0.000001 0.000001 0.000001 0.000001 0.000001 0.000001 0.000001 0.000001 0.000001 0.000001 0.000001 0.000001 0.000001 0.000001 0.000001 0.000001 0.000001 0.000001 0.000001 0.000001 0.000001 0.000001 0.000001 0.000001 0.000001 0.000001 0.000001 0.000001 0.000001 0.000001 0.000001 0.000001 0.000001 0.000001 0.000001 0.000001 0.000001 0.000001 0.000001 0.000001 0.000001 0.000001 0.000001 0.000001 0.000001 0.000001 0.000001 0.000001 0.000001 0.000001 
187212.572208 0.000001 0.000001 0.000001 0.000001 0.000001 0.000001 0.000001 0.000001 0.000001 0.000001 0.000001 0.000001 0.000001 0.000001 0.000001 0.000001 0.000001 0.000001 0.000001 0.000001 0.000001 0.000001 0.000001 0.000001 0.000001 0.000001 0.000001 0.000001 0.000001 0.000001 0.000001 0.000001 0.000001 0.000001 0.000001 0.000001 0.000001 0.000001 0.000001 0.000001 0.000001 0.000001 0.000001 0.000001 0.000001 0.000001 0.000001 0.000001 0.000001 0.000001 
190994.517036 0.000001 0.000001 0.000001 0.000001 0.000001 0.000001 0.000001 0.000001 0.000001 0.000001 0.000001 0.000001 0.000001 0.000001 0.000001 0.000001 0.000001 0.000001 0.000001 0.000001 0.000001 0.000001 0.000001 0.000001 0.000001 0.000001 0.000001 0.000001 0.000001 0.000001 0.000001 0.000001 0.000001 0.000001 0.000001 0.000001 0.000001 0.000001 0.000001 0.000001 0.000001 0.000001 0.000001 0.000001 0.000001 0.000001 0.000001 0.000001 0.000001 0.000001 
194852.862218 0.000001 0.000001 0.000001 0.000001 0.000001 0.000001 0.000001 0.000001 0.000001 0.000001 0.000001 0.000001 0.000001 0.000001 0.000001 0.000001 0.000001 0.000001 0.000001 0.000001 0.000001 0.000001 0.000001 0.000001 0.000001 0.000001 0.000001 0.000001 0.000001 0.000001 0.000001 0.000001 0.000001 0.000001 0.000001 0.000001 0.000001 0.000001 0.000001 0.000001 0.000001 0.000001 0.000001 0.000001 0.000001 0.000001 0.000001 0.000001 0.000001 0.000001 
198789.151143 0.000001 0.000001 0.000001 0.000001 0.000001 0.000001 0.000001 0.000001 0.000001 0.000001 0.000001 0.000001 0.000001 0.000001 0.000001 0.000001 0.000001 0.000001 0.000001 0.000001 0.000001 0.000001 0.000001 0.000001 0.000001 0.000001 0.000001 0.000001 0.000001 0.000001 0.000001 0.000001 0.000001 0.000001 0.000001 0.000001 0.000001 0.000001 0.000001 0.000001 0.000001 0.000001 0.000001 0.000001 0.000001 0.000001 0.000001 0.000001 0.000001 0.000001 
202804.958379 0.000001 0.000001 0.000001 0.000001 0.000001 0.000001 0.000001 0.000001 0.000001 0.000001 0.000001 0.000001 0.000001 0.000001 0.000001 0.000001 0.000001 0.000001 0.000001 0.000001 0.000001 0.000001 0.000001 0.000001 0.000001 0.000001 0.000001 0.000001 0.000001 0.000001 0.000001 0.000001 0.000001 0.000001 0.000001 0.000001 0.000001 0.000001 0.000001 0.000001 0.000001 0.000001 0.000001 0.000001 0.000001 0.000001 0.000001 0.000001 0.000001 0.000001 
206901.890302 0.000001 0.000001 0.000001 0.000001 0.000001 0.000001 0.000001 0.000001 0.000001 0.000001 0.000001 0.000001 0.000001 0.000001 0.000001 0.000001 0.000001 0.000001 0.000001 0.000001 0.000001 0.000001 0.000001 0.000001 0.000001 0.000001 0.000001 0.000001 0.000001 0.000001 0.000001 0.000001 0.000001 0.000001 0.000001 0.000001 0.000001 0.000001 0.000001 0.000001 0.000001 0.000001 0.000001 0.000001 0.000001 0.000001 0.000001 0.000001 0.000001 0.000001 
211081.585740 0.000001 0.000001 0.000001 0.000001 0.000001 0.000001 0.000001 0.000001 0.000001 0.000001 0.000001 0.000001 0.000001 0.000001 0.000001 0.000001 0.000001 0.000001 0.000001 0.000001 0.000001 0.000001 0.000001 0.000001 0.000001 0.000001 0.000001 0.000001 0.000001 0.000001 0.000001 0.000001 0.000001 0.000001 0.000001 0.000001 0.000001 0.000001 0.000001 0.000001 0.000001 0.000001 0.000001 0.000001 0.000001 0.000001 0.000001 0.000001 0.000001 0.000001 
215345.716627 0.000001 0.000001 0.000001 0.000001 0.000001 0.000001 0.000001 0.000001 0.000001 0.000001 0.000001 0.000001 0.000001 0.000001 0.000001 0.000001 0.000001 0.000001 0.000001 0.000001 0.000001 0.000001 0.000001 0.000001 0.000001 0.000001 0.000001 0.000001 0.000001 0.000001 0.000001 0.000001 0.000001 0.000001 0.000001 0.000001 0.000001 0.000001 0.000001 0.000001 0.000001 0.000001 0.000001 0.000001 0.000001 0.000001 0.000001 0.000001 0.000001 0.000001 
219695.988672 0.000001 0.000001 0.000001 0.000001 0.000001 0.000001 0.000001 0.000001 0.000001 0.000001 0.000001 0.000001 0.000001 0.000001 0.000001 0.000001 0.000001 0.000001 0.000001 0.000001 0.000001 0.000001 0.000001 0.000001 0.000001 0.000001 0.000001 0.000001 0.000001 0.000001 0.000001 0.000001 0.000001 0.000001 0.000001 0.000001 0.000001 0.000001 0.000001 0.000001 0.000001 0.000001 0.000001 0.000001 0.000001 0.000001 0.000001 0.000001 0.000001 0.000001 
224134.142042 0.000001 0.000001 0.000001 0.000001 0.000001 0.000001 0.000001 0.000001 0.000001 0.000001 0.000001 0.000001 0.000001 0.000001 0.000001 0.000001 0.000001 0.000001 0.000001 0.000001 0.000001 0.000001 0.000001 0.000001 0.000001 0.000001 0.000001 0.000001 0.000001 0.000001 0.000001 0.000001 0.000001 0.000001 0.000001 0.000001 0.000001 0.000001 0.000001 0.000001 0.000001 0.000001 0.000001 0.000001 0.000001 0.000001 0.000001 0.000001 0.000001 0.000001 
228661.952057 0.000001 0.000001 0.000001 0.000001 0.000001 0.000001 0.000001 0.000001 0.000001 0.000001 0.000001 0.000001 0.000001 0.000001 0.000001 0.000001 0.000001 0.000001 0.000001 0.000001 0.000001 0.000001 0.000001 0.000001 0.000001 0.000001 0.000001 0.000001 0.000001 0.000001 0.000001 0.000001 0.000001 0.000001 0.000001 0.000001 0.000001 0.000001 0.000001 0.000001 0.000001 0.000001 0.000001 0.000001 0.000001 0.000001 0.000001 0.000001 0.000001 0.000001 
233281.229901 0.000001 0.000001 0.000001 0.000001 0.000001 0.000001 0.000001 0.000001 0.000001 0.000001 0.000001 0.000001 0.000001 0.000001 0.000001 0.000001 0.000001 0.000001 0.000001 0.000001 0.000001 0.000001 0.000001 0.000001 0.000001 0.000001 0.000001 0.000001 0.000001 0.000001 0.000001 0.000001 0.000001 0.000001 0.000001 0.000001 0.000001 0.000001 0.000001 0.000001 0.000001 0.000001 0.000001 0.000001 0.000001 0.000001 0.000001 0.000001 0.000001 0.000001 
237993.823349 0.000001 0.000001 0.000001 0.000001 0.000001 0.000001 0.000001 0.000001 0.000001 0.000001 0.000001 0.000001 0.000001 0.000001 0.000001 0.000001 0.000001 0.000001 0.000001 0.000001 0.000001 0.000001 0.000001 0.000001 0.000001 0.000001 0.000001 0.000001 0.000001 0.000001 0.000001 0.000001 0.000001 0.000001 0.000001 0.000001 0.000001 0.000001 0.000001 0.000001 0.000001 0.000001 0.000001 0.000001 0.000001 0.000001 0.000001 0.000001 0.000001 0.000001 
242801.617498 0.000001 0.000001 0.000001 0.000001 0.000001 0.000001 0.000001 0.000001 0.000001 0.000001 0.000001 0.000001 0.000001 0.000001 0.000001 0.000001 0.000001 0.000001 0.000001 0.000001 0.000001 0.000001 0.000001 0.000001 0.000001 0.000001 0.000001 0.000001 0.000001 0.000001 0.000001 0.000001 0.000001 0.000001 0.000001 0.000001 0.000001 0.000001 0.000001 0.000001 0.000001 0.000001 0.000001 0.000001 0.000001 0.000001 0.000001 0.000001 0.000001 0.000001 
247706.535532 0.000001 0.000001 0.000001 0.000001 0.000001 0.000001 0.000001 0.000001 0.000001 0.000001 0.000001 0.000001 0.000001 0.000001 0.000001 0.000001 0.000001 0.000001 0.000001 0.000001 0.000001 0.000001 0.000001 0.000001 0.000001 0.000001 0.000001 0.000001 0.000001 0.000001 0.000001 0.000001 0.000001 0.000001 0.000001 0.000001 0.000001 0.000001 0.000001 0.000001 0.000001 0.000001 0.000001 0.000001 0.000001 0.000001 0.000001 0.000001 0.000001 0.000001 
252710.539484 0.000001 0.000001 0.000001 0.000001 0.000001 0.000001 0.000001 0.000001 0.000001 0.000001 0.000001 0.000001 0.000001 0.000001 0.000001 0.000001 0.000001 0.000001 0.000001 0.000001 0.000001 0.000001 0.000001 0.000001 0.000001 0.000001 0.000001 0.000001 0.000001 0.000001 0.000001 0.000001 0.000001 0.000001 0.000001 0.000001 0.000001 0.000001 0.000001 0.000001 0.000001 0.000001 0.000001 0.000001 0.000001 0.000001 0.000001 0.000001 0.000001 0.000001 
257815.631020 0.000001 0.000001 0.000001 0.000001 0.000001 0.000001 0.000001 0.000001 0.000001 0.000001 0.000001 0.000001 0.000001 0.000001 0.000001 0.000001 0.000001 0.000001 0.000001 0.000001 0.000001 0.000001 0.000001 0.000001 0.000001 0.000001 0.000001 0.000001 0.000001 0.000001 0.000001 0.000001 0.000001 0.000001 0.000001 0.000001 0.000001 0.000001 0.000001 0.000001 0.000001 0.000001 0.000001 0.000001 0.000001 0.000001 0.000001 0.000001 0.000001 0.000001 
263023.852246 0.000001 0.000001 0.000001 0.000001 0.000001 0.000001 0.000001 0.000001 0.000001 0.000001 0.000001 0.000001 0.000001 0.000001 0.000001 0.000001 0.000001 0.000001 0.000001 0.000001 0.000001 0.000001 0.000001 0.000001 0.000001 0.000001 0.000001 0.000001 0.000001 0.000001 0.000001 0.000001 0.000001 0.000001 0.000001 0.000001 0.000001 0.000001 0.000001 0.000001 0.000001 0.000001 0.000001 0.000001 0.000001 0.000001 0.000001 0.000001 0.000001 0.000001 
268337.286521 0.000001 0.000001 0.000001 0.000001 0.000001 0.000001 0.000001 0.000001 0.000001 0.000001 0.000001 0.000001 0.000001 0.000001 0.000001 0.000001 0.000001 0.000001 0.000001 0.000001 0.000001 0.000001 0.000001 0.000001 0.000001 0.000001 0.000001 0.000001 0.000001 0.000001 0.000001 0.000001 0.000001 0.000001 0.000001 0.000001 0.000001 0.000001 0.000001 0.000001 0.000001 0.000001 0.000001 0.000001 0.000001 0.000001 0.000001 0.000001 0.000001 0.000001 
273758.059288 0.000001 0.000001 0.000001 0.000001 0.000001 0.000001 0.000001 0.000001 0.000001 0.000001 0.000001 0.000001 0.000001 0.000001 0.000001 0.000001 0.000001 0.000001 0.000001 0.000001 0.000001 0.000001 0.000001 0.000001 0.000001 0.000001 0.000001 0.000001 0.000001 0.000001 0.000001 0.000001 0.000001 0.000001 0.000001 0.000001 0.000001 0.000001 0.000001 0.000001 0.000001 0.000001 0.000001 0.000001 0.000001 0.000001 0.000001 0.000001 0.000001 0.000001 
279288.338928 0.000001 0.000001 0.000001 0.000001 0.000001 0.000001 0.000001 0.000001 0.000001 0.000001 0.000001 0.000001 0.000001 0.000001 0.000001 0.000001 0.000001 0.000001 0.000001 0.000001 0.000001 0.000001 0.000001 0.000001 0.000001 0.000001 0.000001 0.000001 0.000001 0.000001 0.000001 0.000001 0.000001 0.000001 0.000001 0.000001 0.000001 0.000001 0.000001 0.000001 0.000001 0.000001 0.000001 0.000001 0.000001 0.000001 0.000001 0.000001 0.000001 0.000001 
284930.337629 0.000001 0.000001 0.000001 0.000001 0.000001 0.000001 0.000001 0.000001 0.000001 0.000001 0.000001 0.000001 0.000001 0.000001 0.000001 0.000001 0.000001 0.000001 0.000001 0.000001 0.000001 0.000001 0.000001 0.000001 0.000001 0.000001 0.000001 0.000001 0.000001 0.000001 0.000001 0.000001 0.000001 0.000001 0.000001 0.000001 0.000001 0.000001 0.000001 0.000001 0.000001 0.000001 0.000001 0.000001 0.000001 0.000001 0.000001 0.000001 0.000001 0.000001 
290686.312263 0.000001 0.000001 0.000001 0.000001 0.000001 0.000001 0.000001 0.000001 0.000001 0.000001 0.000001 0.000001 0.000001 0.000001 0.000001 0.000001 0.000001 0.000001 0.000001 0.000001 0.000001 0.000001 0.000001 0.000001 0.000001 0.000001 0.000001 0.000001 0.000001 0.000001 0.000001 0.000001 0.000001 0.000001 0.000001 0.000001 0.000001 0.000001 0.000001 0.000001 0.000001 0.000001 0.000001 0.000001 0.000001 0.000001 0.000001 0.000001 0.000001 0.000001 
296558.565298 0.000001 0.000001 0.000001 0.000001 0.000001 0.000001 0.000001 0.000001 0.000001 0.000001 0.000001 0.000001 0.000001 0.000001 0.000001 0.000001 0.000001 0.000001 0.000001 0.000001 0.000001 0.000001 0.000001 0.000001 0.000001 0.000001 0.000001 0.000001 0.000001 0.000001 0.000001 0.000001 0.000001 0.000001 0.000001 0.000001 0.000001 0.000001 0.000001 0.000001 0.000001 0.000001 0.000001 0.000001 0.000001 0.000001 0.000001 0.000001 0.000001 0.000001 
302549.445714 0.000001 0.000001 0.000001 0.000001 0.000001 0.000001 0.000001 0.000001 0.000001 0.000001 0.000001 0.000001 0.000001 0.000001 0.000001 0.000001 0.000001 0.000001 0.000001 0.000001 0.000001 0.000001 0.000001 0.000001 0.000001 0.000001 0.000001 0.000001 0.000001 0.000001 0.000001 0.000001 0.000001 0.000001 0.000001 0.000001 0.000001 0.000001 0.000001 0.000001 0.000001 0.000001 0.000001 0.000001 0.000001 0.000001 0.000001 0.000001 0.000001 0.000001 
308661.349941 0.000001 0.000001 0.000001 0.000001 0.000001 0.000001 0.000001 0.000001 0.000001 0.000001 0.000001 0.000001 0.000001 0.000001 0.000001 0.000001 0.000001 0.000001 0.000001 0.000001 0.000001 0.000001 0.000001 0.000001 0.000001 0.000001 0.000001 0.000001 0.000001 0.000001 0.000001 0.000001 0.000001 0.000001 0.000001 0.000001 0.000001 0.000001 0.000001 0.000001 0.000001 0.000001 0.000001 0.000001 0.000001 0.000001 0.000001 0.000001 0.000001 0.000001 
314896.722825 0.000001 0.000001 0.000001 0.000001 0.000001 0.000001 0.000001 0.000001 0.000001 0.000001 0.000001 0.000001 0.000001 0.000001 0.000001 0.000001 0.000001 0.000001 0.000001 0.000001 0.000001 0.000001 0.000001 0.000001 0.000001 0.000001 0.000001 0.000001 0.000001 0.000001 0.000001 0.000001 0.000001 0.000001 0.000001 0.000001 0.000001 0.000001 0.000001 0.000001 0.000001 0.000001 0.000001 0.000001 0.000001 0.000001 0.000001 0.000001 0.000001 0.000001 
321258.058596 0.000001 0.000001 0.000001 0.000001 0.000001 0.000001 0.000001 0.000001 0.000001 0.000001 0.000001 0.000001 0.000001 0.000001 0.000001 0.000001 0.000001 0.000001 0.000001 0.000001 0.000001 0.000001 0.000001 0.000001 0.000001 0.000001 0.000001 0.000001 0.000001 0.000001 0.000001 0.000001 0.000001 0.000001 0.000001 0.000001 0.000001 0.000001 0.000001 0.000001 0.000001 0.000001 0.000001 0.000001 0.000001 0.000001 0.000001 0.000001 0.000001 0.000001 
327747.901874 0.000001 0.000001 0.000001 0.000001 0.000001 0.000001 0.000001 0.000001 0.000001 0.000001 0.000001 0.000001 0.000001 0.000001 0.000001 0.000001 0.000001 0.000001 0.000001 0.000001 0.000001 0.000001 0.000001 0.000001 0.000001 0.000001 0.000001 0.000001 0.000001 0.000001 0.000001 0.000001 0.000001 0.000001 0.000001 0.000001 0.000001 0.000001 0.000001 0.000001 0.000001 0.000001 0.000001 0.000001 0.000001 0.000001 0.000001 0.000001 0.000001 0.000001 
334368.848683 0.000001 0.000001 0.000001 0.000001 0.000001 0.000001 0.000001 0.000001 0.000001 0.000001 0.000001 0.000001 0.000001 0.000001 0.000001 0.000001 0.000001 0.000001 0.000001 0.000001 0.000001 0.000001 0.000001 0.000001 0.000001 0.000001 0.000001 0.000001 0.000001 0.000001 0.000001 0.000001 0.000001 0.000001 0.000001 0.000001 0.000001 0.000001 0.000001 0.000001 0.000001 0.000001 0.000001 0.000001 0.000001 0.000001 0.000001 0.000001 0.000001 0.000001 
341123.547489 0.000001 0.000001 0.000001 0.000001 0.000001 0.000001 0.000001 0.000001 0.000001 0.000001 0.000001 0.000001 0.000001 0.000001 0.000001 0.000001 0.000001 0.000001 0.000001 0.000001 0.000001 0.000001 0.000001 0.000001 0.000001 0.000001 0.000001 0.000001 0.000001 0.000001 0.000001 0.000001 0.000001 0.000001 0.000001 0.000001 0.000001 0.000001 0.000001 0.000001 0.000001 0.000001 0.000001 0.000001 0.000001 0.000001 0.000001 0.000001 0.000001 0.000001 
348014.700263 0.000001 0.000001 0.000001 0.000001 0.000001 0.000001 0.000001 0.000001 0.000001 0.000001 0.000001 0.000001 0.000001 0.000001 0.000001 0.000001 0.000001 0.000001 0.000001 0.000001 0.000001 0.000001 0.000001 0.000001 0.000001 0.000001 0.000001 0.000001 0.000001 0.000001 0.000001 0.000001 0.000001 0.000001 0.000001 0.000001 0.000001 0.000001 0.000001 0.000001 0.000001 0.000001 0.000001 0.000001 0.000001 0.000001 0.000001 0.000001 0.000001 0.000001 
355045.063558 0.000001 0.000001 0.000001 0.000001 0.000001 0.000001 0.000001 0.000001 0.000001 0.000001 0.000001 0.000001 0.000001 0.000001 0.000001 0.000001 0.000001 0.000001 0.000001 0.000001 0.000001 0.000001 0.000001 0.000001 0.000001 0.000001 0.000001 0.000001 0.000001 0.000001 0.000001 0.000001 0.000001 0.000001 0.000001 0.000001 0.000001 0.000001 0.000001 0.000001 0.000001 0.000001 0.000001 0.000001 0.000001 0.000001 0.000001 0.000001 0.000001 0.000001 
362217.449611 0.000001 0.000001 0.000001 0.000001 0.000001 0.000001 0.000001 0.000001 0.000001 0.000001 0.000001 0.000001 0.000001 0.000001 0.000001 0.000001 0.000001 0.000001 0.000001 0.000001 0.000001 0.000001 0.000001 0.000001 0.000001 0.000001 0.000001 0.000001 0.000001 0.000001 0.000001 0.000001 0.000001 0.000001 0.000001 0.000001 0.000001 0.000001 0.000001 0.000001 0.000001 0.000001 0.000001 0.000001 0.000001 0.000001 0.000001 0.000001 0.000001 0.000001 
369534.727474 0.000001 0.000001 0.000001 0.000001 0.000001 0.000001 0.000001 0.000001 0.000001 0.000001 0.000001 0.000001 0.000001 0.000001 0.000001 0.000001 0.000001 0.000001 0.000001 0.000001 0.000001 0.000001 0.000001 0.000001 0.000001 0.000001 0.000001 0.000001 0.000001 0.000001 0.000001 0.000001 0.000001 0.000001 0.000001 0.000001 0.000001 0.000001 0.000001 0.000001 0.000001 0.000001 0.000001 0.000001 0.000001 0.000001 0.000001 0.000001 0.000001 0.000001 
376999.824156 0.000001 0.000001 0.000001 0.000001 0.000001 0.000001 0.000001 0.000001 0.000001 0.000001 0.000001 0.000001 0.000001 0.000001 0.000001 0.000001 0.000001 0.000001 0.000001 0.000001 0.000001 0.000001 0.000001 0.000001 0.000001 0.000001 0.000001 0.000001 0.000001 0.000001 0.000001 0.000001 0.000001 0.000001 0.000001 0.000001 0.000001 0.000001 0.000001 0.000001 0.000001 0.000001 0.000001 0.000001 0.000001 0.000001 0.000001 0.000001 0.000001 0.000001 
384615.725794 0.000001 0.000001 0.000001 0.000001 0.000001 0.000001 0.000001 0.000001 0.000001 0.000001 0.000001 0.000001 0.000001 0.000001 0.000001 0.000001 0.000001 0.000001 0.000001 0.000001 0.000001 0.000001 0.000001 0.000001 0.000001 0.000001 0.000001 0.000001 0.000001 0.000001 0.000001 0.000001 0.000001 0.000001 0.000001 0.000001 0.000001 0.000001 0.000001 0.000001 0.000001 0.000001 0.000001 0.000001 0.000001 0.000001 0.000001 0.000001 0.000001 0.000001 
392385.478850 0.000001 0.000001 0.000001 0.000001 0.000001 0.000001 0.000001 0.000001 0.000001 0.000001 0.000001 0.000001 0.000001 0.000001 0.000001 0.000001 0.000001 0.000001 0.000001 0.000001 0.000001 0.000001 0.000001 0.000001 0.000001 0.000001 0.000001 0.000001 0.000001 0.000001 0.000001 0.000001 0.000001 0.000001 0.000001 0.000001 0.000001 0.000001 0.000001 0.000001 0.000001 0.000001 0.000001 0.000001 0.000001 0.000001 0.000001 0.000001 0.000001 0.000001 
400312.191330 0.000001 0.000001 0.000001 0.000001 0.000001 0.000001 0.000001 0.000001 0.000001 0.000001 0.000001 0.000001 0.000001 0.000001 0.000001 0.000001 0.000001 0.000001 0.000001 0.000001 0.000001 0.000001 0.000001 0.000001 0.000001 0.000001 0.000001 0.000001 0.000001 0.000001 0.000001 0.000001 0.000001 0.000001 0.000001 0.000001 0.000001 0.000001 0.000001 0.000001 0.000001 0.000001 0.000001 0.000001 0.000001 0.000001 0.000001 0.000001 0.000001 0.000001 
408399.034024 0.000001 0.000001 0.000001 0.000001 0.000001 0.000001 0.000001 0.000001 0.000001 0.000001 0.000001 0.000001 0.000001 0.000001 0.000001 0.000001 0.000001 0.000001 0.000001 0.000001 0.000001 0.000001 0.000001 0.000001 0.000001 0.000001 0.000001 0.000001 0.000001 0.000001 0.000001 0.000001 0.000001 0.000001 0.000001 0.000001 0.000001 0.000001 0.000001 0.000001 0.000001 0.000001 0.000001 0.000001 0.000001 0.000001 0.000001 0.000001 0.000001 0.000001 
416649.241777 0.000001 0.000001 0.000001 0.000001 0.000001 0.000001 0.000001 0.000001 0.000001 0.000001 0.000001 0.000001 0.000001 0.000001 0.000001 0.000001 0.000001 0.000001 0.000001 0.000001 0.000001 0.000001 0.000001 0.000001 0.000001 0.000001 0.000001 0.000001 0.000001 0.000001 0.000001 0.000001 0.000001 0.000001 0.000001 0.000001 0.000001 0.000001 0.000001 0.000001 0.000001 0.000001 0.000001 0.000001 0.000001 0.000001 0.000001 0.000001 0.000001 0.000001 
425066.114782 0.000001 0.000001 0.000001 0.000001 0.000001 0.000001 0.000001 0.000001 0.000001 0.000001 0.000001 0.000001 0.000001 0.000001 0.000001 0.000001 0.000001 0.000001 0.000001 0.000001 0.000001 0.000001 0.000001 0.000001 0.000001 0.000001 0.000001 0.000001 0.000001 0.000001 0.000001 0.000001 0.000001 0.000001 0.000001 0.000001 0.000001 0.000001 0.000001 0.000001 0.000001 0.000001 0.000001 0.000001 0.000001 0.000001 0.000001 0.000001 0.000001 0.000001 
433653.019900 0.000001 0.000001 0.000001 0.000001 0.000001 0.000001 0.000001 0.000001 0.000001 0.000001 0.000001 0.000001 0.000001 0.000001 0.000001 0.000001 0.000001 0.000001 0.000001 0.000001 0.000001 0.000001 0.000001 0.000001 0.000001 0.000001 0.000001 0.000001 0.000001 0.000001 0.000001 0.000001 0.000001 0.000001 0.000001 0.000001 0.000001 0.000001 0.000001 0.000001 0.000001 0.000001 0.000001 0.000001 0.000001 0.000001 0.000001 0.000001 0.000001 0.000001 
442413.392009 0.000001 0.000001 0.000001 0.000001 0.000001 0.000001 0.000001 0.000001 0.000001 0.000001 0.000001 0.000001 0.000001 0.000001 0.000001 0.000001 0.000001 0.000001 0.000001 0.000001 0.000001 0.000001 0.000001 0.000001 0.000001 0.000001 0.000001 0.000001 0.000001 0.000001 0.000001 0.000001 0.000001 0.000001 0.000001 0.000001 0.000001 0.000001 0.000001 0.000001 0.000001 0.000001 0.000001 0.000001 0.000001 0.000001 0.000001 0.000001 0.000001 0.000001 
451350.735373 0.000001 0.000001 0.000001 0.000001 0.000001 0.000001 0.000001 0.000001 0.000001 0.000001 0.000001 0.000001 0.000001 0.000001 0.000001 0.000001 0.000001 0.000001 0.000001 0.000001 0.000001 0.000001 0.000001 0.000001 0.000001 0.000001 0.000001 0.000001 0.000001 0.000001 0.000001 0.000001 0.000001 0.000001 0.000001 0.000001 0.000001 0.000001 0.000001 0.000001 0.000001 0.000001 0.000001 0.000001 0.000001 0.000001 0.000001 0.000001 0.000001 0.000001 
460468.625050 0.000001 0.000001 0.000001 0.000001 0.000001 0.000001 0.000001 0.000001 0.000001 0.000001 0.000001 0.000001 0.000001 0.000001 0.000001 0.000001 0.000001 0.000001 0.000001 0.000001 0.000001 0.000001 0.000001 0.000001 0.000001 0.000001 0.000001 0.000001 0.000001 0.000001 0.000001 0.000001 0.000001 0.000001 0.000001 0.000001 0.000001 0.000001 0.000001 0.000001 0.000001 0.000001 0.000001 0.000001 0.000001 0.000001 0.000001 0.000001 0.000001 0.000001 
469770.708316 0.000001 0.000001 0.000001 0.000001 0.000001 0.000001 0.000001 0.000001 0.000001 0.000001 0.000001 0.000001 0.000001 0.000001 0.000001 0.000001 0.000001 0.000001 0.000001 0.000001 0.000001 0.000001 0.000001 0.000001 0.000001 0.000001 0.000001 0.000001 0.000001 0.000001 0.000001 0.000001 0.000001 0.000001 0.000001 0.000001 0.000001 0.000001 0.000001 0.000001 0.000001 0.000001 0.000001 0.000001 0.000001 0.000001 0.000001 0.000001 0.000001 0.000001 
479260.706129 0.000001 0.000001 0.000001 0.000001 0.000001 0.000001 0.000001 0.000001 0.000001 0.000001 0.000001 0.000001 0.000001 0.000001 0.000001 0.000001 0.000001 0.000001 0.000001 0.000001 0.000001 0.000001 0.000001 0.000001 0.000001 0.000001 0.000001 0.000001 0.000001 0.000001 0.000001 0.000001 0.000001 0.000001 0.000001 0.000001 0.000001 0.000001 0.000001 0.000001 0.000001 0.000001 0.000001 0.000001 0.000001 0.000001 0.000001 0.000001 0.000001 0.000001 
488942.414615 0.000001 0.000001 0.000001 0.000001 0.000001 0.000001 0.000001 0.000001 0.000001 0.000001 0.000001 0.000001 0.000001 0.000001 0.000001 0.000001 0.000001 0.000001 0.000001 0.000001 0.000001 0.000001 0.000001 0.000001 0.000001 0.000001 0.000001 0.000001 0.000001 0.000001 0.000001 0.000001 0.000001 0.000001 0.000001 0.000001 0.000001 0.000001 0.000001 0.000001 0.000001 0.000001 0.000001 0.000001 0.000001 0.000001 0.000001 0.000001 0.000001 0.000001 
498819.706587 0.000001 0.000001 0.000001 0.000001 0.000001 0.000001 0.000001 0.000001 0.000001 0.000001 0.000001 0.000001 0.000001 0.000001 0.000001 0.000001 0.000001 0.000001 0.000001 0.000001 0.000001 0.000001 0.000001 0.000001 0.000001 0.000001 0.000001 0.000001 0.000001 0.000001 0.000001 0.000001 0.000001 0.000001 0.000001 0.000001 0.000001 0.000001 0.000001 0.000001 0.000001 0.000001 0.000001 0.000001 0.000001 0.000001 0.000001 0.000001 0.000001 0.000001 
508896.533091 0.000001 0.000001 0.000001 0.000001 0.000001 0.000001 0.000001 0.000001 0.000001 0.000001 0.000001 0.000001 0.000001 0.000001 0.000001 0.000001 0.000001 0.000001 0.000001 0.000001 0.000001 0.000001 0.000001 0.000001 0.000001 0.000001 0.000001 0.000001 0.000001 0.000001 0.000001 0.000001 0.000001 0.000001 0.000001 0.000001 0.000001 0.000001 0.000001 0.000001 0.000001 0.000001 0.000001 0.000001 0.000001 0.000001 0.000001 0.000001 0.000001 0.000001 
519176.924995 0.000001 0.000001 0.000001 0.000001 0.000001 0.000001 0.000001 0.000001 0.000001 0.000001 0.000001 0.000001 0.000001 0.000001 0.000001 0.000001 0.000001 0.000001 0.000001 0.000001 0.000001 0.000001 0.000001 0.000001 0.000001 0.000001 0.000001 0.000001 0.000001 0.000001 0.000001 0.000001 0.000001 0.000001 0.000001 0.000001 0.000001 0.000001 0.000001 0.000001 0.000001 0.000001 0.000001 0.000001 0.000001 0.000001 0.000001 0.000001 0.000001 0.000001 
529664.994591 0.000001 0.000001 0.000001 0.000001 0.000001 0.000001 0.000001 0.000001 0.000001 0.000001 0.000001 0.000001 0.000001 0.000001 0.000001 0.000001 0.000001 0.000001 0.000001 0.000001 0.000001 0.000001 0.000001 0.000001 0.000001 0.000001 0.000001 0.000001 0.000001 0.000001 0.000001 0.000001 0.000001 0.000001 0.000001 0.000001 0.000001 0.000001 0.000001 0.000001 0.000001 0.000001 0.000001 0.000001 0.000001 0.000001 0.000001 0.000001 0.000001 0.000001 
540364.937247 0.000001 0.000001 0.000001 0.000001 0.000001 0.000001 0.000001 0.000001 0.000001 0.000001 0.000001 0.000001 0.000001 0.000001 0.000001 0.000001 0.000001 0.000001 0.000001 0.000001 0.000001 0.000001 0.000001 0.000001 0.000001 0.000001 0.000001 0.000001 0.000001 0.000001 0.000001 0.000001 0.000001 0.000001 0.000001 0.000001 0.000001 0.000001 0.000001 0.000001 0.000001 0.000001 0.000001 0.000001 0.000001 0.000001 0.000001 0.000001 0.000001 0.000001 
551281.033083 0.000001 0.000001 0.000001 0.000001 0.000001 0.000001 0.000001 0.000001 0.000001 0.000001 0.000001 0.000001 0.000001 0.000001 0.000001 0.000001 0.000001 0.000001 0.000001 0.000001 0.000001 0.000001 0.000001 0.000001 0.000001 0.000001 0.000001 0.000001 0.000001 0.000001 0.000001 0.000001 0.000001 0.000001 0.000001 0.000001 0.000001 0.000001 0.000001 0.000001 0.000001 0.000001 0.000001 0.000001 0.000001 0.000001 0.000001 0.000001 0.000001 0.000001 
562417.648682 0.000001 0.000001 0.000001 0.000001 0.000001 0.000001 0.000001 0.000001 0.000001 0.000001 0.000001 0.000001 0.000001 0.000001 0.000001 0.000001 0.000001 0.000001 0.000001 0.000001 0.000001 0.000001 0.000001 0.000001 0.000001 0.000001 0.000001 0.000001 0.000001 0.000001 0.000001 0.000001 0.000001 0.000001 0.000001 0.000001 0.000001 0.000001 0.000001 0.000001 0.000001 0.000001 0.000001 0.000001 0.000001 0.000001 0.000001 0.000001 0.000001 0.000001 
573779.238840 0.000001 0.000001 0.000001 0.000001 0.000001 0.000001 0.000001 0.000001 0.000001 0.000001 0.000001 0.000001 0.000001 0.000001 0.000001 0.000001 0.000001 0.000001 0.000001 0.000001 0.000001 0.000001 0.000001 0.000001 0.000001 0.000001 0.000001 0.000001 0.000001 0.000001 0.000001 0.000001 0.000001 0.000001 0.000001 0.000001 0.000001 0.000001 0.000001 0.000001 0.000001 0.000001 0.000001 0.000001 0.000001 0.000001 0.000001 0.000001 0.000001 0.000001 
585370.348344 0.000001 0.000001 0.000001 0.000001 0.000001 0.000001 0.000001 0.000001 0.000001 0.000001 0.000001 0.000001 0.000001 0.000001 0.000001 0.000001 0.000001 0.000001 0.000001 0.000001 0.000001 0.000001 0.000001 0.000001 0.000001 0.000001 0.000001 0.000001 0.000001 0.000001 0.000001 0.000001 0.000001 0.000001 0.000001 0.000001 0.000001 0.000001 0.000001 0.000001 0.000001 0.000001 0.000001 0.000001 0.000001 0.000001 0.000001 0.000001 0.000001 0.000001 
597195.613793 0.000001 0.000001 0.000001 0.000001 0.000001 0.000001 0.000001 0.000001 0.000001 0.000001 0.000001 0.000001 0.000001 0.000001 0.000001 0.000001 0.000001 0.000001 0.000001 0.000001 0.000001 0.000001 0.000001 0.000001 0.000001 0.000001 0.000001 0.000001 0.000001 0.000001 0.000001 0.000001 0.000001 0.000001 0.000001 0.000001 0.000001 0.000001 0.000001 0.000001 0.000001 0.000001 0.000001 0.000001 0.000001 0.000001 0.000001 0.000001 0.000001 0.000001 
609259.765450 0.000001 0.000001 0.000001 0.000001 0.000001 0.000001 0.000001 0.000001 0.000001 0.000001 0.000001 0.000001 0.000001 0.000001 0.000001 0.000001 0.000001 0.000001 0.000001 0.000001 0.000001 0.000001 0.000001 0.000001 0.000001 0.000001 0.000001 0.000001 0.000001 0.000001 0.000001 0.000001 0.000001 0.000001 0.000001 0.000001 0.000001 0.000001 0.000001 0.000001 0.000001 0.000001 0.000001 0.000001 0.000001 0.000001 0.000001 0.000001 0.000001 0.000001 
621567.629136 0.000001 0.000001 0.000001 0.000001 0.000001 0.000001 0.000001 0.000001 0.000001 0.000001 0.000001 0.000001 0.000001 0.000001 0.000001 0.000001 0.000001 0.000001 0.000001 0.000001 0.000001 0.000001 0.000001 0.000001 0.000001 0.000001 0.000001 0.000001 0.000001 0.000001 0.000001 0.000001 0.000001 0.000001 0.000001 0.000001 0.000001 0.000001 0.000001 0.000001 0.000001 0.000001 0.000001 0.000001 0.000001 0.000001 0.000001 0.000001 0.000001 0.000001 
634124.128162 0.000001 0.000001 0.000001 0.000001 0.000001 0.000001 0.000001 0.000001 0.000001 0.000001 0.000001 0.000001 0.000001 0.000001 0.000001 0.000001 0.000001 0.000001 0.000001 0.000001 0.000001 0.000001 0.000001 0.000001 0.000001 0.000001 0.000001 0.000001 0.000001 0.000001 0.000001 0.000001 0.000001 0.000001 0.000001 0.000001 0.000001 0.000001 0.000001 0.000001 0.000001 0.000001 0.000001 0.000001 0.000001 0.000001 0.000001 0.000001 0.000001 0.000001 
646934.285294 0.000001 0.000001 0.000001 0.000001 0.000001 0.000001 0.000001 0.000001 0.000001 0.000001 0.000001 0.000001 0.000001 0.000001 0.000001 0.000001 0.000001 0.000001 0.000001 0.000001 0.000001 0.000001 0.000001 0.000001 0.000001 0.000001 0.000001 0.000001 0.000001 0.000001 0.000001 0.000001 0.000001 0.000001 0.000001 0.000001 0.000001 0.000001 0.000001 0.000001 0.000001 0.000001 0.000001 0.000001 0.000001 0.000001 0.000001 0.000001 0.000001 0.000001 
660003.224766 0.000001 0.000001 0.000001 0.000001 0.000001 0.000001 0.000001 0.000001 0.000001 0.000001 0.000001 0.000001 0.000001 0.000001 0.000001 0.000001 0.000001 0.000001 0.000001 0.000001 0.000001 0.000001 0.000001 0.000001 0.000001 0.000001 0.000001 0.000001 0.000001 0.000001 0.000001 0.000001 0.000001 0.000001 0.000001 0.000001 0.000001 0.000001 0.000001 0.000001 0.000001 0.000001 0.000001 0.000001 0.000001 0.000001 0.000001 0.000001 0.000001 0.000001 
673336.174328 0.000001 0.000001 0.000001 0.000001 0.000001 0.000001 0.000001 0.000001 0.000001 0.000001 0.000001 0.000001 0.000001 0.000001 0.000001 0.000001 0.000001 0.000001 0.000001 0.000001 0.000001 0.000001 0.000001 0.000001 0.000001 0.000001 0.000001 0.000001 0.000001 0.000001 0.000001 0.000001 0.000001 0.000001 0.000001 0.000001 0.000001 0.000001 0.000001 0.000001 0.000001 0.000001 0.000001 0.000001 0.000001 0.000001 0.000001 0.000001 0.000001 0.000001 
686938.467338 0.000001 0.000001 0.000001 0.000001 0.000001 0.000001 0.000001 0.000001 0.000001 0.000001 0.000001 0.000001 0.000001 0.000001 0.000001 0.000001 0.000001 0.000001 0.000001 0.000001 0.000001 0.000001 0.000001 0.000001 0.000001 0.000001 0.000001 0.000001 0.000001 0.000001 0.000001 0.000001 0.000001 0.000001 0.000001 0.000001 0.000001 0.000001 0.000001 0.000001 0.000001 0.000001 0.000001 0.000001 0.000001 0.000001 0.000001 0.000001 0.000001 0.000001 
700815.544894 0.000001 0.000001 0.000001 0.000001 0.000001 0.000001 0.000001 0.000001 0.000001 0.000001 0.000001 0.000001 0.000001 0.000001 0.000001 0.000001 0.000001 0.000001 0.000001 0.000001 0.000001 0.000001 0.000001 0.000001 0.000001 0.000001 0.000001 0.000001 0.000001 0.000001 0.000001 0.000001 0.000001 0.000001 0.000001 0.000001 0.000001 0.000001 0.000001 0.000001 0.000001 0.000001 0.000001 0.000001 0.000001 0.000001 0.000001 0.000001 0.000001 0.000001 
714972.958013 0.000001 0.000001 0.000001 0.000001 0.000001 0.000001 0.000001 0.000001 0.000001 0.000001 0.000001 0.000001 0.000001 0.000001 0.000001 0.000001 0.000001 0.000001 0.000001 0.000001 0.000001 0.000001 0.000001 0.000001 0.000001 0.000001 0.000001 0.000001 0.000001 0.000001 0.000001 0.000001 0.000001 0.000001 0.000001 0.000001 0.000001 0.000001 0.000001 0.000001 0.000001 0.000001 0.000001 0.000001 0.000001 0.000001 0.000001 0.000001 0.000001 0.000001 
729416.369848 0.000001 0.000001 0.000001 0.000001 0.000001 0.000001 0.000001 0.000001 0.000001 0.000001 0.000001 0.000001 0.000001 0.000001 0.000001 0.000001 0.000001 0.000001 0.000001 0.000001 0.000001 0.000001 0.000001 0.000001 0.000001 0.000001 0.000001 0.000001 0.000001 0.000001 0.000001 0.000001 0.000001 0.000001 0.000001 0.000001 0.000001 0.000001 0.000001 0.000001 0.000001 0.000001 0.000001 0.000001 0.000001 0.000001 0.000001 0.000001 0.000001 0.000001 
744151.557956 0.000001 0.000001 0.000001 0.000001 0.000001 0.000001 0.000001 0.000001 0.000001 0.000001 0.000001 0.000001 0.000001 0.000001 0.000001 0.000001 0.000001 0.000001 0.000001 0.000001 0.000001 0.000001 0.000001 0.000001 0.000001 0.000001 0.000001 0.000001 0.000001 0.000001 0.000001 0.000001 0.000001 0.000001 0.000001 0.000001 0.000001 0.000001 0.000001 0.000001 0.000001 0.000001 0.000001 0.000001 0.000001 0.000001 0.000001 0.000001 0.000001 0.000001 
759184.416610 0.000001 0.000001 0.000001 0.000001 0.000001 0.000001 0.000001 0.000001 0.000001 0.000001 0.000001 0.000001 0.000001 0.000001 0.000001 0.000001 0.000001 0.000001 0.000001 0.000001 0.000001 0.000001 0.000001 0.000001 0.000001 0.000001 0.000001 0.000001 0.000001 0.000001 0.000001 0.000001 0.000001 0.000001 0.000001 0.000001 0.000001 0.000001 0.000001 0.000001 0.000001 0.000001 0.000001 0.000001 0.000001 0.000001 0.000001 0.000001 0.000001 0.000001 
774520.959153 0.000001 0.000001 0.000001 0.000001 0.000001 0.000001 0.000001 0.000001 0.000001 0.000001 0.000001 0.000001 0.000001 0.000001 0.000001 0.000001 0.000001 0.000001 0.000001 0.000001 0.000001 0.000001 0.000001 0.000001 0.000001 0.000001 0.000001 0.000001 0.000001 0.000001 0.000001 0.000001 0.000001 0.000001 0.000001 0.000001 0.000001 0.000001 0.000001 0.000001 0.000001 0.000001 0.000001 0.000001 0.000001 0.000001 0.000001 0.000001 0.000001 0.000001 
790167.320406 0.000001 0.000001 0.000001 0.000001 0.000001 0.000001 0.000001 0.000001 0.000001 0.000001 0.000001 0.000001 0.000001 0.000001 0.000001 0.000001 0.000001 0.000001 0.000001 0.000001 0.000001 0.000001 0.000001 0.000001 0.000001 0.000001 0.000001 0.000001 0.000001 0.000001 0.000001 0.000001 0.000001 0.000001 0.000001 0.000001 0.000001 0.000001 0.000001 0.000001 0.000001 0.000001 0.000001 0.000001 0.000001 0.000001 0.000001 0.000001 0.000001 0.000001 
806129.759124 0.000001 0.000001 0.000001 0.000001 0.000001 0.000001 0.000001 0.000001 0.000001 0.000001 0.000001 0.000001 0.000001 0.000001 0.000001 0.000001 0.000001 0.000001 0.000001 0.000001 0.000001 0.000001 0.000001 0.000001 0.000001 0.000001 0.000001 0.000001 0.000001 0.000001 0.000001 0.000001 0.000001 0.000001 0.000001 0.000001 0.000001 0.000001 0.000001 0.000001 0.000001 0.000001 0.000001 0.000001 0.000001 0.000001 0.000001 0.000001 0.000001 0.000001 
822414.660494 0.000001 0.000001 0.000001 0.000001 0.000001 0.000001 0.000001 0.000001 0.000001 0.000001 0.000001 0.000001 0.000001 0.000001 0.000001 0.000001 0.000001 0.000001 0.000001 0.000001 0.000001 0.000001 0.000001 0.000001 0.000001 0.000001 0.000001 0.000001 0.000001 0.000001 0.000001 0.000001 0.000001 0.000001 0.000001 0.000001 0.000001 0.000001 0.000001 0.000001 0.000001 0.000001 0.000001 0.000001 0.000001 0.000001 0.000001 0.000001 0.000001 0.000001 
839028.538693 0.000001 0.000001 0.000001 0.000001 0.000001 0.000001 0.000001 0.000001 0.000001 0.000001 0.000001 0.000001 0.000001 0.000001 0.000001 0.000001 0.000001 0.000001 0.000001 0.000001 0.000001 0.000001 0.000001 0.000001 0.000001 0.000001 0.000001 0.000001 0.000001 0.000001 0.000001 0.000001 0.000001 0.000001 0.000001 0.000001 0.000001 0.000001 0.000001 0.000001 0.000001 0.000001 0.000001 0.000001 0.000001 0.000001 0.000001 0.000001 0.000001 0.000001 
855978.039496 0.000001 0.000001 0.000001 0.000001 0.000001 0.000001 0.000001 0.000001 0.000001 0.000001 0.000001 0.000001 0.000001 0.000001 0.000001 0.000001 0.000001 0.000001 0.000001 0.000001 0.000001 0.000001 0.000001 0.000001 0.000001 0.000001 0.000001 0.000001 0.000001 0.000001 0.000001 0.000001 0.000001 0.000001 0.000001 0.000001 0.000001 0.000001 0.000001 0.000001 0.000001 0.000001 0.000001 0.000001 0.000001 0.000001 0.000001 0.000001 0.000001 0.000001 
873269.942927 0.000001 0.000001 0.000001 0.000001 0.000001 0.000001 0.000001 0.000001 0.000001 0.000001 0.000001 0.000001 0.000001 0.000001 0.000001 0.000001 0.000001 0.000001 0.000001 0.000001 0.000001 0.000001 0.000001 0.000001 0.000001 0.000001 0.000001 0.000001 0.000001 0.000001 0.000001 0.000001 0.000001 0.000001 0.000001 0.000001 0.000001 0.000001 0.000001 0.000001 0.000001 0.000001 0.000001 0.000001 0.000001 0.000001 0.000001 0.000001 0.000001 0.000001 
890911.165979 0.000001 0.000001 0.000001 0.000001 0.000001 0.000001 0.000001 0.000001 0.000001 0.000001 0.000001 0.000001 0.000001 0.000001 0.000001 0.000001 0.000001 0.000001 0.000001 0.000001 0.000001 0.000001 0.000001 0.000001 0.000001 0.000001 0.000001 0.000001 0.000001 0.000001 0.000001 0.000001 0.000001 0.000001 0.000001 0.000001 0.000001 0.000001 0.000001 0.000001 0.000001 0.000001 0.000001 0.000001 0.000001 0.000001 0.000001 0.000001 0.000001 0.000001 
908908.765377 0.000001 0.000001 0.000001 0.000001 0.000001 0.000001 0.000001 0.000001 0.000001 0.000001 0.000001 0.000001 0.000001 0.000001 0.000001 0.000001 0.000001 0.000001 0.000001 0.000001 0.000001 0.000001 0.000001 0.000001 0.000001 0.000001 0.000001 0.000001 0.000001 0.000001 0.000001 0.000001 0.000001 0.000001 0.000001 0.000001 0.000001 0.000001 0.000001 0.000001 0.000001 0.000001 0.000001 0.000001 0.000001 0.000001 0.000001 0.000001 0.000001 0.000001 
927269.940399 0.000001 0.000001 0.000001 0.000001 0.000001 0.000001 0.000001 0.000001 0.000001 0.000001 0.000001 0.000001 0.000001 0.000001 0.000001 0.000001 0.000001 0.000001 0.000001 0.000001 0.000001 0.000001 0.000001 0.000001 0.000001 0.000001 0.000001 0.000001 0.000001 0.000001 0.000001 0.000001 0.000001 0.000001 0.000001 0.000001 0.000001 0.000001 0.000001 0.000001 0.000001 0.000001 0.000001 0.000001 0.000001 0.000001 0.000001 0.000001 0.000001 0.000001 
946002.035762 0.000001 0.000001 0.000001 0.000001 0.000001 0.000001 0.000001 0.000001 0.000001 0.000001 0.000001 0.000001 0.000001 0.000001 0.000001 0.000001 0.000001 0.000001 0.000001 0.000001 0.000001 0.000001 0.000001 0.000001 0.000001 0.000001 0.000001 0.000001 0.000001 0.000001 0.000001 0.000001 0.000001 0.000001 0.000001 0.000001 0.000001 0.000001 0.000001 0.000001 0.000001 0.000001 0.000001 0.000001 0.000001 0.000001 0.000001 0.000001 0.000001 0.000001 
965112.544552 0.000001 0.000001 0.000001 0.000001 0.000001 0.000001 0.000001 0.000001 0.000001 0.000001 0.000001 0.000001 0.000001 0.000001 0.000001 0.000001 0.000001 0.000001 0.000001 0.000001 0.000001 0.000001 0.000001 0.000001 0.000001 0.000001 0.000001 0.000001 0.000001 0.000001 0.000001 0.000001 0.000001 0.000001 0.000001 0.000001 0.000001 0.000001 0.000001 0.000001 0.000001 0.000001 0.000001 0.000001 0.000001 0.000001 0.000001 0.000001 0.000001 0.000001 
984609.111229 0.000001 0.000001 0.000001 0.000001 0.000001 0.000001 0.000001 0.000001 0.000001 0.000001 0.000001 0.000001 0.000001 0.000001 0.000001 0.000001 0.000001 0.000001 0.000001 0.000001 0.000001 0.000001 0.000001 0.000001 0.000001 0.000001 0.000001 0.000001 0.000001 0.000001 0.000001 0.000001 0.000001 0.000001 0.000001 0.000001 0.000001 0.000001 0.000001 0.000001 0.000001 0.000001 0.000001 0.000001 0.000001 0.000001 0.000001 0.000001 0.000001 0.000001 
1004499.534678 0.000001 0.000001 0.000001 0.000001 0.000001 0.000001 0.000001 0.000001 0.000001 0.000001 0.000001 0.000001 0.000001 0.000001 0.000001 0.000001 0.000001 0.000001 0.000001 0.000001 0.000001 0.000001 0.000001 0.000001 0.000001 0.000001 0.000001 0.000001 0.000001 0.000001 0.000001 0.000001 0.000001 0.000001 0.000001 0.000001 0.000001 0.000001 0.000001 0.000001 0.000001 0.000001 0.000001 0.000001 0.000001 0.000001 0.000001 0.000001 0.000001 0.000001 
1024791.771335 0.000001 0.000001 0.000001 0.000001 0.000001 0.000001 0.000001 0.000001 0.000001 0.000001 0.000001 0.000001 0.000001 0.000001 0.000001 0.000001 0.000001 0.000001 0.000001 0.000001 0.000001 0.000001 0.000001 0.000001 0.000001 0.000001 0.000001 0.000001 0.000001 0.000001 0.000001 0.000001 0.000001 0.000001 0.000001 0.000001 0.000001 0.000001 0.000001 0.000001 0.000001 0.000001 0.000001 0.000001 0.000001 0.000001 0.000001 0.000001 0.000001 0.000001 
1045493.938365 0.000001 0.000001 0.000001 0.000001 0.000001 0.000001 0.000001 0.000001 0.000001 0.000001 0.000001 0.000001 0.000001 0.000001 0.000001 0.000001 0.000001 0.000001 0.000001 0.000001 0.000001 0.000001 0.000001 0.000001 0.000001 0.000001 0.000001 0.000001 0.000001 0.000001 0.000001 0.000001 0.000001 0.000001 0.000001 0.000001 0.000001 0.000001 0.000001 0.000001 0.000001 0.000001 0.000001 0.000001 0.000001 0.000001 0.000001 0.000001 0.000001 0.000001 
1066614.316909 0.000001 0.000001 0.000001 0.000001 0.000001 0.000001 0.000001 0.000001 0.000001 0.000001 0.000001 0.000001 0.000001 0.000001 0.000001 0.000001 0.000001 0.000001 0.000001 0.000001 0.000001 0.000001 0.000001 0.000001 0.000001 0.000001 0.000001 0.000001 0.000001 0.000001 0.000001 0.000001 0.000001 0.000001 0.000001 0.000001 0.000001 0.000001 0.000001 0.000001 0.000001 0.000001 0.000001 0.000001 0.000001 0.000001 0.000001 0.000001 0.000001 0.000001 
1088161.355403 0.000001 0.000001 0.000001 0.000001 0.000001 0.000001 0.000001 0.000001 0.000001 0.000001 0.000001 0.000001 0.000001 0.000001 0.000001 0.000001 0.000001 0.000001 0.000001 0.000001 0.000001 0.000001 0.000001 0.000001 0.000001 0.000001 0.000001 0.000001 0.000001 0.000001 0.000001 0.000001 0.000001 0.000001 0.000001 0.000001 0.000001 0.000001 0.000001 0.000001 0.000001 0.000001 0.000001 0.000001 0.000001 0.000001 0.000001 0.000001 0.000001 0.000001 
1110143.672947 0.000001 0.000001 0.000001 0.000001 0.000001 0.000001 0.000001 0.000001 0.000001 0.000001 0.000001 0.000001 0.000001 0.000001 0.000001 0.000001 0.000001 0.000001 0.000001 0.000001 0.000001 0.000001 0.000001 0.000001 0.000001 0.000001 0.000001 0.000001 0.000001 0.000001 0.000001 0.000001 0.000001 0.000001 0.000001 0.000001 0.000001 0.000001 0.000001 0.000001 0.000001 0.000001 0.000001 0.000001 0.000001 0.000001 0.000001 0.000001 0.000001 0.000001 
1132570.062763 0.000001 0.000001 0.000001 0.000001 0.000001 0.000001 0.000001 0.000001 0.000001 0.000001 0.000001 0.000001 0.000001 0.000001 0.000001 0.000001 0.000001 0.000001 0.000001 0.000001 0.000001 0.000001 0.000001 0.000001 0.000001 0.000001 0.000001 0.000001 0.000001 0.000001 0.000001 0.000001 0.000001 0.000001 0.000001 0.000001 0.000001 0.000001 0.000001 0.000001 0.000001 0.000001 0.000001 0.000001 0.000001 0.000001 0.000001 0.000001 0.000001 0.000001 
1155449.495705 0.000001 0.000001 0.000001 0.000001 0.000001 0.000001 0.000001 0.000001 0.000001 0.000001 0.000001 0.000001 0.000001 0.000001 0.000001 0.000001 0.000001 0.000001 0.000001 0.000001 0.000001 0.000001 0.000001 0.000001 0.000001 0.000001 0.000001 0.000001 0.000001 0.000001 0.000001 0.000001 0.000001 0.000001 0.000001 0.000001 0.000001 0.000001 0.000001 0.000001 0.000001 0.000001 0.000001 0.000001 0.000001 0.000001 0.000001 0.000001 0.000001 0.000001 
1178791.123851 0.000001 0.000001 0.000001 0.000001 0.000001 0.000001 0.000001 0.000001 0.000001 0.000001 0.000001 0.000001 0.000001 0.000001 0.000001 0.000001 0.000001 0.000001 0.000001 0.000001 0.000001 0.000001 0.000001 0.000001 0.000001 0.000001 0.000001 0.000001 0.000001 0.000001 0.000001 0.000001 0.000001 0.000001 0.000001 0.000001 0.000001 0.000001 0.000001 0.000001 0.000001 0.000001 0.000001 0.000001 0.000001 0.000001 0.000001 0.000001 0.000001 0.000001 
1202604.284165 0.000001 0.000001 0.000001 0.000001 0.000001 0.000001 0.000001 0.000001 0.000001 0.000001 0.000001 0.000001 0.000001 0.000001 0.000001 0.000001 0.000001 0.000001 0.000001 0.000001 0.000001 0.000001 0.000001 0.000001 0.000001 0.000001 0.000001 0.000001 0.000001 0.000001 0.000001 0.000001 0.000001 0.000001 0.000001 0.000001 0.000001 0.000001 0.000001 0.000001 0.000001 0.000001 0.000001 0.000001 0.000001 0.000001 0.000001 0.000001 0.000001 0.000001 
1226898.502227 0.000001 0.000001 0.000001 0.000001 0.000001 0.000001 0.000001 0.000001 0.000001 0.000001 0.000001 0.000001 0.000001 0.000001 0.000001 0.000001 0.000001 0.000001 0.000001 0.000001 0.000001 0.000001 0.000001 0.000001 0.000001 0.000001 0.000001 0.000001 0.000001 0.000001 0.000001 0.000001 0.000001 0.000001 0.000001 0.000001 0.000001 0.000001 0.000001 0.000001 0.000001 0.000001 0.000001 0.000001 0.000001 0.000001 0.000001 0.000001 0.000001 0.000001 
1251683.496049 0.000001 0.000001 0.000001 0.000001 0.000001 0.000001 0.000001 0.000001 0.000001 0.000001 0.000001 0.000001 0.000001 0.000001 0.000001 0.000001 0.000001 0.000001 0.000001 0.000001 0.000001 0.000001 0.000001 0.000001 0.000001 0.000001 0.000001 0.000001 0.000001 0.000001 0.000001 0.000001 0.000001 0.000001 0.000001 0.000001 0.000001 0.000001 0.000001 0.000001 0.000001 0.000001 0.000001 0.000001 0.000001 0.000001 0.000001 0.000001 0.000001 0.000001 
1276969.179958 0.000001 0.000001 0.000001 0.000001 0.000001 0.000001 0.000001 0.000001 0.000001 0.000001 0.000001 0.000001 0.000001 0.000001 0.000001 0.000001 0.000001 0.000001 0.000001 0.000001 0.000001 0.000001 0.000001 0.000001 0.000001 0.000001 0.000001 0.000001 0.000001 0.000001 0.000001 0.000001 0.000001 0.000001 0.000001 0.000001 0.000001 0.000001 0.000001 0.000001 0.000001 0.000001 0.000001 0.000001 0.000001 0.000001 0.000001 0.000001 0.000001 0.000001 
1302765.668566 0.000001 0.000001 0.000001 0.000001 0.000001 0.000001 0.000001 0.000001 0.000001 0.000001 0.000001 0.000001 0.000001 0.000001 0.000001 0.000001 0.000001 0.000001 0.000001 0.000001 0.000001 0.000001 0.000001 0.000001 0.000001 0.000001 0.000001 0.000001 0.000001 0.000001 0.000001 0.000001 0.000001 0.000001 0.000001 0.000001 0.000001 0.000001 0.000001 0.000001 0.000001 0.000001 0.000001 0.000001 0.000001 0.000001 0.000001 0.000001 0.000001 0.000001 
1329083.280812 0.000001 0.000001 0.000001 0.000001 0.000001 0.000001 0.000001 0.000001 0.000001 0.000001 0.000001 0.000001 0.000001 0.000001 0.000001 0.000001 0.000001 0.000001 0.000001 0.000001 0.000001 0.000001 0.000001 0.000001 0.000001 0.000001 0.000001 0.000001 0.000001 0.000001 0.000001 0.000001 0.000001 0.000001 0.000001 0.000001 0.000001 0.000001 0.000001 0.000001 0.000001 0.000001 0.000001 0.000001 0.000001 0.000001 0.000001 0.000001 0.000001 0.000001 
1355932.544092 0.000001 0.000001 0.000001 0.000001 0.000001 0.000001 0.000001 0.000001 0.000001 0.000001 0.000001 0.000001 0.000001 0.000001 0.000001 0.000001 0.000001 0.000001 0.000001 0.000001 0.000001 0.000001 0.000001 0.000001 0.000001 0.000001 0.000001 0.000001 0.000001 0.000001 0.000001 0.000001 0.000001 0.000001 0.000001 0.000001 0.000001 0.000001 0.000001 0.000001 0.000001 0.000001 0.000001 0.000001 0.000001 0.000001 0.000001 0.000001 0.000001 0.000001 
1383324.198468 0.000001 0.000001 0.000001 0.000001 0.000001 0.000001 0.000001 0.000001 0.000001 0.000001 0.000001 0.000001 0.000001 0.000001 0.000001 0.000001 0.000001 0.000001 0.000001 0.000001 0.000001 0.000001 0.000001 0.000001 0.000001 0.000001 0.000001 0.000001 0.000001 0.000001 0.000001 0.000001 0.000001 0.000001 0.000001 0.000001 0.000001 0.000001 0.000001 0.000001 0.000001 0.000001 0.000001 0.000001 0.000001 0.000001 0.000001 0.000001 0.000001 0.000001 
1411269.200969 0.000001 0.000001 0.000001 0.000001 0.000001 0.000001 0.000001 0.000001 0.000001 0.000001 0.000001 0.000001 0.000001 0.000001 0.000001 0.000001 0.000001 0.000001 0.000001 0.000001 0.000001 0.000001 0.000001 0.000001 0.000001 0.000001 0.000001 0.000001 0.000001 0.000001 0.000001 0.000001 0.000001 0.000001 0.000001 0.000001 0.000001 0.000001 0.000001 0.000001 0.000001 0.000001 0.000001 0.000001 0.000001 0.000001 0.000001 0.000001 0.000001 0.000001 
1439778.729967 0.000001 0.000001 0.000001 0.000001 0.000001 0.000001 0.000001 0.000001 0.000001 0.000001 0.000001 0.000001 0.000001 0.000001 0.000001 0.000001 0.000001 0.000001 0.000001 0.000001 0.000001 0.000001 0.000001 0.000001 0.000001 0.000001 0.000001 0.000001 0.000001 0.000001 0.000001 0.000001 0.000001 0.000001 0.000001 0.000001 0.000001 0.000001 0.000001 0.000001 0.000001 0.000001 0.000001 0.000001 0.000001 0.000001 0.000001 0.000001 0.000001 0.000001 
1468864.189654 0.000001 0.000001 0.000001 0.000001 0.000001 0.000001 0.000001 0.000001 0.000001 0.000001 0.000001 0.000001 0.000001 0.000001 0.000001 0.000001 0.000001 0.000001 0.000001 0.000001 0.000001 0.000001 0.000001 0.000001 0.000001 0.000001 0.000001 0.000001 0.000001 0.000001 0.000001 0.000001 0.000001 0.000001 0.000001 0.000001 0.000001 0.000001 0.000001 0.000001 0.000001 0.000001 0.000001 0.000001 0.000001 0.000001 0.000001 0.000001 0.000001 0.000001 
1498537.214602 0.000001 0.000001 0.000001 0.000001 0.000001 0.000001 0.000001 0.000001 0.000001 0.000001 0.000001 0.000001 0.000001 0.000001 0.000001 0.000001 0.000001 0.000001 0.000001 0.000001 0.000001 0.000001 0.000001 0.000001 0.000001 0.000001 0.000001 0.000001 0.000001 0.000001 0.000001 0.000001 0.000001 0.000001 0.000001 0.000001 0.000001 0.000001 0.000001 0.000001 0.000001 0.000001 0.000001 0.000001 0.000001 0.000001 0.000001 0.000001 0.000001 0.000001 
1528809.674417 0.000001 0.000001 0.000001 0.000001 0.000001 0.000001 0.000001 0.000001 0.000001 0.000001 0.000001 0.000001 0.000001 0.000001 0.000001 0.000001 0.000001 0.000001 0.000001 0.000001 0.000001 0.000001 0.000001 0.000001 0.000001 0.000001 0.000001 0.000001 0.000001 0.000001 0.000001 0.000001 0.000001 0.000001 0.000001 0.000001 0.000001 0.000001 0.000001 0.000001 0.000001 0.000001 0.000001 0.000001 0.000001 0.000001 0.000001 0.000001 0.000001 0.000001 
1559693.678486 0.000001 0.000001 0.000001 0.000001 0.000001 0.000001 0.000001 0.000001 0.000001 0.000001 0.000001 0.000001 0.000001 0.000001 0.000001 0.000001 0.000001 0.000001 0.000001 0.000001 0.000001 0.000001 0.000001 0.000001 0.000001 0.000001 0.000001 0.000001 0.000001 0.000001 0.000001 0.000001 0.000001 0.000001 0.000001 0.000001 0.000001 0.000001 0.000001 0.000001 0.000001 0.000001 0.000001 0.000001 0.000001 0.000001 0.000001 0.000001 0.000001 0.000001 
1591201.580823 0.000001 0.000001 0.000001 0.000001 0.000001 0.000001 0.000001 0.000001 0.000001 0.000001 0.000001 0.000001 0.000001 0.000001 0.000001 0.000001 0.000001 0.000001 0.000001 0.000001 0.000001 0.000001 0.000001 0.000001 0.000001 0.000001 0.000001 0.000001 0.000001 0.000001 0.000001 0.000001 0.000001 0.000001 0.000001 0.000001 0.000001 0.000001 0.000001 0.000001 0.000001 0.000001 0.000001 0.000001 0.000001 0.000001 0.000001 0.000001 0.000001 0.000001 
1623345.985008 0.000001 0.000001 0.000001 0.000001 0.000001 0.000001 0.000001 0.000001 0.000001 0.000001 0.000001 0.000001 0.000001 0.000001 0.000001 0.000001 0.000001 0.000001 0.000001 0.000001 0.000001 0.000001 0.000001 0.000001 0.000001 0.000001 0.000001 0.000001 0.000001 0.000001 0.000001 0.000001 0.000001 0.000001 0.000001 0.000001 0.000001 0.000001 0.000001 0.000001 0.000001 0.000001 0.000001 0.000001 0.000001 0.000001 0.000001 0.000001 0.000001 0.000001 
