# Supplementary material for: Automatic Analysis of Composite Physical Signals Using Non-Negative Factorization and Information Criterion
Source: PLoS One. 2012 Mar 1;7(3):e32352. doi: 10.1371/journal.pone.0032352 (PMC3291575; doi:10.1371/journal.pone.0032352)
Supplement: Dataset S1 — CodeAndSample.zip. CodeAndSample.zip contains the source code of our proposed method and the simulation data in this article. (ZIP) [file pone.0032352.s001.zip › CodeAndSample/sample/SimulatedData/r4/nor_mat_50_k3.dat]

#715 50 
1.020201 0.927742 0.977430 1.019976 0.972546 1.041371 1.024510 0.884164 0.981682 0.886256 0.898642 0.962680 1.054730 0.957971 0.932548 0.919326 1.052044 0.922945 0.954167 0.926059 1.025347 0.983277 0.918927 0.957203 0.993191 1.064138 0.982460 0.957981 1.002512 0.880671 1.011346 0.945284 0.969033 0.943844 0.997385 0.929610 0.989426 1.007143 0.983501 1.027954 0.974122 0.991226 0.882540 0.938045 1.024831 0.916398 1.030834 0.963293 0.929192 1.038559 0.999584 
1.040811 0.908574 1.024729 1.061380 1.033899 0.960142 0.880618 0.989470 0.910821 1.048164 0.934917 0.931455 0.944359 1.049808 0.890585 1.015394 0.882592 0.905259 0.976780 0.934830 1.052161 1.032625 0.997327 1.063412 0.948580 0.915022 1.067982 0.948395 1.057480 0.950943 1.069421 1.036972 0.877924 0.923132 1.040443 1.066193 0.891732 1.003472 0.965850 1.023212 0.981437 0.880131 0.890118 0.902536 1.021229 1.021686 0.918153 0.915877 1.051646 0.936337 0.944116 
1.061837 0.994838 1.028922 1.025647 1.023499 0.902325 0.991223 0.917758 0.970843 0.987909 0.972436 0.996918 0.995431 0.964953 0.947673 0.882508 0.979104 0.956196 0.923143 1.026638 0.913025 0.893724 0.944019 0.950618 0.898340 1.048972 0.970395 0.940588 1.056456 0.946341 0.963213 1.020506 0.915309 1.018193 0.962066 0.894987 1.065212 1.003877 0.875831 0.957324 0.937157 0.987987 0.948538 0.936098 1.057175 0.939091 0.997501 0.932832 0.994071 0.876638 1.045055 
1.083287 1.010701 0.912080 0.990730 0.958879 1.060608 0.955587 0.913625 0.975791 1.039365 1.047621 0.888253 1.026883 0.926864 1.047048 1.033828 0.935130 0.979229 1.011109 0.941648 0.886311 0.895023 1.032381 0.942668 0.937821 1.055742 1.024863 1.050448 0.930118 1.003377 1.038627 0.946067 0.967777 1.059646 0.915800 0.993420 0.883435 0.923532 1.035518 0.969992 1.047621 1.029146 0.927000 1.006835 0.986456 0.930749 1.055178 1.002289 0.944824 0.904154 0.917384 
1.105171 0.876848 0.884469 0.952764 0.912486 1.050765 0.889886 0.880187 0.927979 0.876925 1.038708 1.040504 1.050445 1.009895 1.060987 0.913049 0.897370 0.920145 0.913379 0.987848 0.884867 1.045950 0.925727 0.905253 0.998488 1.031553 1.040009 1.002759 1.018098 1.061842 0.952259 0.975548 0.962413 1.049047 1.031922 1.063249 0.942784 1.067336 0.876925 0.972345 0.914262 0.984246 0.985712 0.920320 0.888449 1.010875 0.987440 1.021632 0.979839 1.023068 0.956336 
1.127497 0.947760 1.049314 0.942327 0.940978 0.947615 0.888790 1.051924 1.040796 1.017209 0.965661 0.948633 1.040757 0.907185 0.883919 1.016753 0.991382 0.874197 1.053273 0.950584 1.063295 0.919915 0.985463 0.993526 0.984377 0.996320 0.973927 1.050614 0.935535 0.895504 1.010563 0.937272 0.982630 0.930131 1.000618 0.996883 0.964274 1.031608 1.038283 1.059540 1.005809 1.066914 0.999512 0.873751 0.957948 0.990023 1.016734 1.051895 0.946179 0.976760 0.930083 
1.150274 0.944022 0.894570 0.916057 0.978581 1.026822 1.049463 0.994522 0.965743 1.056609 1.006003 0.874207 0.958228 0.927839 0.990013 1.066093 1.064464 0.979231 0.905284 0.942907 0.874071 1.033367 1.044004 1.045003 0.940405 0.958014 0.912557 0.896548 0.920140 1.051848 1.006139 1.000069 1.026172 0.935596 1.060944 0.933841 0.937128 0.880597 1.040368 0.888015 0.952487 0.958334 0.910782 0.958092 0.873130 0.945758 0.938641 1.043277 0.979279 1.012839 0.916852 
1.173511 0.986406 0.917611 0.897590 0.995351 1.049125 0.893985 0.914723 0.970407 0.967780 1.046925 0.916390 1.037012 1.006204 0.962654 1.004828 0.993732 0.913347 0.927874 1.063777 1.050113 0.993354 1.024646 0.954417 0.873935 0.942148 0.957557 0.919201 0.895497 1.030693 0.948292 0.987637 0.913706 0.989982 0.923474 0.972035 0.927942 0.880137 0.989556 0.888810 0.996291 0.997134 0.952605 1.031972 1.063477 0.918774 0.889624 0.907097 0.948418 0.953273 1.009422 
1.197217 0.896238 1.020079 1.008796 0.971935 0.933767 1.062169 0.913352 1.058518 1.023749 0.905671 1.050102 1.056213 0.978037 0.921080 1.002762 1.065249 0.922397 0.988138 0.994036 0.974018 0.961514 0.991363 0.879629 1.050179 0.872956 0.946086 0.965020 1.000293 0.906766 0.915221 1.008467 1.006162 0.921826 1.052136 1.024592 1.054237 0.881266 0.987867 0.996564 0.881217 1.013135 0.984797 1.029299 0.946987 0.903202 0.887251 0.982831 0.953166 1.025028 0.895154 
1.221403 0.875201 0.887638 0.975561 0.997309 1.009572 1.048317 1.035357 1.005004 1.036538 0.984456 1.041842 0.928405 0.918968 0.908390 0.872433 0.991802 0.941433 1.030024 1.045123 1.024826 0.936671 1.049343 0.876594 0.887328 0.981329 0.871978 0.936390 0.925337 0.919288 0.927573 0.901818 0.915687 1.001548 1.052430 0.958197 0.895642 1.034031 0.901198 0.924398 0.975290 1.004946 0.950270 0.921146 0.912542 1.055440 0.966850 1.041764 0.910199 0.965030 0.960336 
1.246077 0.895839 1.026973 0.995101 0.891690 1.006805 0.916607 0.950365 1.032505 0.927547 0.887366 0.932315 0.889417 0.926425 0.876310 0.978164 1.005441 0.926086 0.976374 0.955917 0.959786 1.032428 0.922023 1.001969 0.949891 0.925119 0.921695 0.888208 0.904922 0.936136 0.960289 0.911432 0.894021 0.951622 0.935962 0.880363 1.026895 1.019244 0.989433 0.877326 1.002820 1.042710 0.914546 0.965938 0.917564 0.922401 0.903887 1.034285 0.882191 0.871996 1.059366 
1.271249 0.912758 1.000829 0.909916 0.952874 0.990708 0.930515 0.955261 0.968408 0.939650 0.879031 0.874121 1.022202 1.048949 0.997224 0.912246 0.917736 0.993502 0.962009 0.900520 0.948128 1.054179 0.933212 0.989403 0.943352 0.916122 1.054217 1.015300 0.874198 1.004937 0.938239 0.952883 0.921129 1.004879 1.018625 0.973589 0.912942 1.034585 0.958703 1.048794 1.057571 0.927055 1.016692 0.931115 0.915049 0.974710 1.036257 0.933328 0.983584 1.045914 0.953057 
1.296930 0.970138 0.921219 1.054510 0.909193 0.976804 0.994627 0.882531 0.956179 1.015415 0.870214 0.949398 0.877913 0.922002 0.927634 0.873093 0.977267 1.001051 0.986155 0.905937 0.883236 0.920060 1.021038 0.929798 1.021327 1.024853 0.888916 0.944404 0.878763 0.996385 0.906256 0.946597 0.967955 0.946867 0.871856 0.966864 0.937535 0.947988 1.028254 0.965057 0.988889 1.040387 1.022912 0.872291 0.999978 0.997196 1.023955 0.988541 1.016179 0.960140 0.926368 
1.323130 0.977608 0.906074 1.002244 0.962587 1.024814 0.983130 0.971024 1.039729 0.958484 0.981585 0.913942 1.045425 0.874304 1.016223 0.984240 0.928316 1.014997 1.026330 0.905707 1.030433 0.956891 0.995284 0.930353 1.027102 1.045184 0.941474 0.966931 1.055677 1.029960 1.044363 0.984838 0.965222 0.959256 1.056951 0.918103 1.008895 1.012525 0.963446 0.979181 0.870018 1.055986 0.984578 1.007611 0.946919 0.984336 1.049808 0.894924 1.016232 0.897656 0.976903 
1.349859 0.933231 0.971800 0.966108 0.961381 1.055700 0.911255 0.981727 1.015250 0.889028 0.994596 1.057408 0.943244 0.966156 1.033821 0.941826 0.921268 0.897507 0.996631 0.943283 1.039426 1.058189 0.896417 0.969504 0.922300 1.056955 0.924124 1.055257 1.008709 1.002169 0.899697 0.990698 0.946582 0.880808 0.955901 0.875715 0.933983 0.886172 0.957831 0.907772 0.926748 0.919744 1.050018 1.006066 0.985489 0.899225 0.878059 0.882468 0.921452 1.038056 0.915326 
1.377128 0.952105 1.037384 1.054004 1.017872 1.011220 0.975357 0.934366 0.867877 0.930973 0.884313 0.952278 0.969660 0.976861 0.877825 0.991119 1.022692 1.047930 1.039505 0.952519 0.915317 1.019115 0.906698 1.034945 1.048152 0.928707 0.924475 0.896566 0.894648 0.903286 1.029623 0.946340 1.021381 1.001599 0.971193 1.059431 0.976987 1.025536 1.023559 0.910892 0.943130 0.987099 0.904433 0.976900 0.978693 0.886338 0.926220 0.947950 0.930289 0.903160 0.933422 
1.404948 0.898678 0.907782 1.055706 0.907137 0.917974 0.988405 0.872639 0.999735 0.937251 0.886289 0.915084 1.053211 0.924930 0.904535 0.975525 1.052748 0.927916 0.894545 1.059328 1.045850 0.996970 0.901655 1.015832 0.917936 0.936981 1.025235 0.917396 1.024657 1.056630 1.005717 0.923706 1.002779 1.030244 0.894690 1.046698 0.974061 1.037267 1.037999 0.916144 1.036284 0.991401 1.057276 0.917107 1.048240 0.968705 1.017460 0.940045 1.028433 0.955266 0.900538 
1.433329 0.906484 0.987299 0.942006 0.908784 0.965928 1.041854 1.003482 0.893228 0.948244 0.882658 0.995415 0.917728 0.935046 0.922714 0.913704 0.910074 1.018239 0.904866 0.974525 0.929636 1.040294 0.938974 1.002606 0.963598 0.903817 0.984527 1.022581 1.018239 0.964917 0.947801 1.017864 0.982881 1.048082 0.901738 0.969163 0.990919 0.926998 0.934796 1.032256 0.989648 1.049276 1.026249 1.028164 0.996252 0.991689 1.045242 0.992411 1.008988 0.941313 0.953086 
1.462285 0.873517 0.923048 1.053538 0.920662 0.954398 0.959949 0.952147 0.956486 0.867697 0.907464 1.000716 0.950762 0.919691 0.902125 0.932533 0.894430 0.972897 0.947289 1.031470 0.884012 0.913043 1.022082 1.019725 0.885859 0.865956 0.999129 0.991049 0.908897 1.028642 1.016993 0.918613 0.894458 0.980111 1.043110 0.998158 1.033567 0.868072 0.957640 0.937487 1.000505 0.893275 0.876806 1.036040 0.990183 1.036800 0.965576 0.916324 0.995512 0.931734 0.941796 
1.491825 0.967316 1.045388 0.901981 0.943804 0.930578 0.906844 0.879122 0.950466 0.949331 0.960674 1.024202 0.917764 0.938517 0.894992 0.934019 1.021415 0.993327 0.941911 0.925406 0.881026 0.998931 1.025106 0.955224 0.988146 0.866367 0.973343 0.973622 0.948783 0.931837 0.887437 0.973295 1.028480 0.874441 0.982831 0.928415 1.034699 0.885534 0.987848 0.939652 1.002603 0.907066 0.965538 0.960020 0.947034 0.898674 0.939363 1.009447 0.936278 0.913025 0.966393 
1.521962 1.024903 0.989720 0.865823 1.014578 1.001217 1.003628 0.988942 0.872192 0.925961 0.875515 0.975975 0.876014 0.870981 0.946151 0.874727 0.887838 1.006788 0.912783 0.887233 0.978568 0.940119 0.948514 0.898394 0.943519 0.895955 0.994196 1.039176 1.021359 0.872816 0.974169 1.046524 0.870127 0.945613 0.894293 0.888914 0.965889 1.024903 0.907942 0.927479 0.943327 0.916836 1.029158 1.003157 0.882584 1.037054 0.990027 0.924453 0.946449 0.880212 0.921255 
1.552707 1.032998 0.868129 1.052327 1.006268 0.869991 0.887583 0.998206 1.000845 0.938691 1.049390 0.929228 1.046214 0.994185 0.890664 1.049698 1.015242 0.988810 0.873820 0.989242 0.945899 1.003226 0.956149 0.920426 0.940102 1.037182 1.029667 1.010376 0.969115 0.955947 0.902968 1.004896 0.866248 1.047049 0.943307 0.879147 0.952886 0.870442 0.953308 0.940198 1.041271 0.971227 0.936435 0.960631 0.982207 1.040138 0.900934 0.958894 1.012276 0.888869 0.944622 
1.584074 0.994341 1.018355 1.004641 1.016178 0.866908 0.997036 1.007767 0.863455 1.001735 0.943993 1.027782 0.952135 0.863791 0.918867 0.867330 0.923489 0.890135 1.030016 1.053282 0.871453 0.932188 1.012112 1.030832 1.050060 1.036308 0.892494 0.970654 0.993047 0.992020 1.026257 1.041170 1.035684 1.023677 0.941912 0.982267 0.879126 1.052361 0.963336 0.989498 0.954312 1.024339 0.894441 0.895678 0.884841 0.973166 0.934029 0.864165 0.903561 0.875980 0.895870 
1.616074 0.984709 0.965266 1.017691 1.000031 0.876552 0.992183 0.948209 0.990219 0.961030 0.956680 1.018822 0.883422 0.940984 0.952512 1.047512 0.928604 0.951812 0.998325 0.960944 0.913712 0.983492 1.019368 1.009671 0.950519 0.903689 0.878832 1.014845 1.011501 0.921033 0.969885 0.887524 0.929428 0.938358 1.046755 0.933538 0.921359 0.995910 0.981690 0.972606 1.014107 0.866893 0.997444 0.990362 0.879589 0.918274 1.023997 0.971849 0.945497 0.956517 1.042328 
1.648721 0.916988 0.989946 1.023984 0.877368 0.913838 0.957258 0.979500 0.926160 1.020968 1.020748 1.005514 0.988385 1.010819 0.975785 0.932068 1.019723 1.001838 0.925902 1.027335 0.891021 0.863198 0.978323 0.872983 1.003293 1.031270 1.013356 0.998640 0.885899 0.991277 0.914785 0.981750 0.963635 0.885353 0.883189 0.865735 0.955363 1.013519 1.032141 0.974502 0.925059 1.021265 0.972673 1.035358 0.909644 0.865323 0.918931 1.033712 0.989994 0.935055 0.864634 
1.682028 1.016981 0.989267 0.942170 0.948561 0.982819 0.869349 1.047001 0.927983 0.955621 0.873491 1.025562 0.908964 0.871645 1.003712 0.862346 0.951947 0.865761 0.908725 0.953851 1.039185 0.932690 0.971674 0.906601 0.890740 1.036325 0.880791 1.039319 1.013949 1.003043 0.880159 0.996068 1.039109 0.974792 0.978083 1.033139 0.891218 1.010313 0.973405 0.870726 0.931733 0.870612 0.902727 0.917555 0.901780 0.935741 1.007855 0.928557 1.037377 0.874352 0.976620 
1.716007 0.955605 0.865621 1.042091 0.953235 0.965948 0.946649 1.021980 0.890531 0.995120 0.972868 0.931040 0.948217 0.932999 0.948494 1.015117 1.030114 0.917677 0.888313 0.960643 1.011552 0.958655 1.027543 0.890655 0.872953 0.924626 0.960031 0.889250 0.959878 1.006065 1.005692 0.948570 1.028833 0.953397 0.955022 0.961799 0.927723 0.916788 0.927398 0.927331 0.954152 1.016780 1.030210 0.933420 0.967793 0.913596 1.020451 1.049767 1.028766 1.029856 0.895100 
1.750673 0.896860 0.970540 0.901320 0.997902 0.887749 0.900174 1.000652 0.972192 0.881894 0.963292 1.020612 1.030449 1.024318 0.868543 0.936264 1.010976 0.869928 0.979928 1.032283 0.937047 0.860922 0.884788 0.904586 0.886899 0.919532 0.896411 1.023735 0.959003 1.004692 0.953245 0.958297 0.939311 0.984512 0.955575 0.886469 0.977646 0.931193 0.906037 0.948164 0.949272 0.955212 0.905999 0.967646 0.886087 0.998589 0.909772 1.035024 0.981638 0.956807 0.875400 
1.786038 1.034383 0.985090 0.961512 0.992723 0.926312 1.016769 0.988840 0.945185 0.950834 0.897800 0.871111 0.972800 0.928993 0.865778 0.984078 0.861045 0.877886 0.917466 1.045061 0.951502 1.041740 1.046149 0.906293 0.972828 0.963353 1.037122 0.934489 0.873716 0.991378 0.954584 0.955004 0.934537 1.015510 0.886379 1.042179 1.038086 0.885195 0.990500 0.883163 1.043553 0.868612 0.906522 0.924021 1.011559 1.033601 1.021530 0.954117 0.953096 0.943974 0.906932 
1.822119 0.879906 1.025891 0.884853 0.927420 1.030400 0.916419 0.921052 0.862660 0.894006 0.880668 1.004097 0.860677 1.048256 0.990732 0.887265 0.992181 0.989216 1.007596 0.914483 1.043032 0.923254 0.983477 0.897399 0.942626 0.934742 0.970721 1.014136 0.972084 1.047608 0.869333 0.988367 0.937640 0.974372 0.861763 1.020571 1.018979 0.955887 0.896255 0.910765 1.047007 1.037970 0.971712 0.861487 0.919784 1.030734 0.936477 0.860067 1.046168 0.923883 1.026949 
1.858928 0.980688 0.966477 0.995775 1.042637 1.020930 0.969220 0.953009 1.020406 0.973763 0.904728 0.951828 0.876620 0.970449 1.007357 0.896289 0.945180 0.895546 0.984679 0.966515 0.870572 0.916901 1.027169 1.017415 0.925235 0.921272 0.985317 0.996861 0.877649 0.921596 0.880678 0.894984 0.868648 1.045256 0.875220 0.970030 0.991527 0.901794 1.040284 0.973554 0.983783 1.029636 1.007871 1.001118 1.010719 0.926473 0.858752 0.898032 1.028245 0.907319 0.948913 
1.896481 0.927605 0.891635 0.909734 0.929880 0.930964 1.004694 0.994493 0.891407 0.994036 0.953270 0.953869 0.954992 1.042396 0.954497 0.869206 0.876314 0.957171 1.027190 0.901198 0.905005 0.953850 0.895308 1.019006 0.894823 0.954764 0.948445 1.012478 0.995425 1.029017 0.929803 1.020519 1.023336 0.924532 1.038447 0.937207 0.956220 0.856483 0.938377 1.029740 0.982113 1.014705 0.946218 1.017950 0.964394 0.915729 0.980209 0.882328 1.038285 0.910419 1.025686 
1.934792 0.910133 0.979126 0.909677 0.889893 0.955852 0.954579 1.030245 0.930497 0.870508 0.972014 0.866192 0.925934 0.871164 1.038430 1.021898 0.996695 1.015889 0.949369 1.005650 1.023029 0.884483 0.945404 0.888800 1.011782 1.006487 1.001762 0.928149 0.957488 0.928634 0.902071 0.953675 0.937732 0.863787 0.866192 0.859575 1.032346 0.923899 1.017800 0.862836 0.993234 1.039942 1.019007 0.885852 0.869890 0.980979 1.011278 0.897489 1.025653 1.016498 0.901358 
1.973878 0.940719 0.924506 0.985862 0.995151 0.855086 0.890399 0.992416 0.921533 0.891691 1.033048 0.913963 1.027482 0.901293 0.885878 0.901398 0.889934 0.972679 0.874633 0.922312 0.905577 0.932912 0.937395 0.898786 0.945734 0.899033 0.886097 0.903820 0.862836 1.024357 0.964701 1.034957 0.905890 1.027919 0.958138 0.987126 0.984951 0.870871 1.038471 0.896934 1.042052 0.947481 0.887227 0.868345 1.031585 1.022135 1.011687 0.952316 0.952040 0.906669 0.958110 
2.013753 0.868495 0.926072 0.866474 1.009933 0.920597 0.891524 0.875669 0.988090 0.998044 0.965460 1.000169 0.911612 0.901070 0.930817 0.868163 0.933312 0.867233 1.003500 0.964501 0.949538 1.006754 0.892786 0.893185 0.989703 0.974882 0.938417 0.991961 0.892720 0.997769 0.933274 0.898005 0.922021 0.913253 0.921622 0.861189 0.997797 0.902208 0.903480 0.965877 0.958922 0.973364 0.995074 0.990111 0.916811 1.003642 0.964406 1.004913 0.914506 0.972377 0.910445 
2.054433 0.910537 0.986769 1.019492 0.925154 0.936349 0.967593 0.879246 1.016051 0.906376 0.940691 0.872213 0.906205 1.001595 1.028668 0.867729 0.862563 0.903940 1.020601 0.924567 0.876611 0.895769 1.028705 0.917002 0.976352 0.968086 1.006903 0.861852 0.906082 0.955308 0.976134 0.896006 0.867284 1.032469 1.018146 1.042138 0.907182 0.920671 1.017966 0.991898 0.875606 0.990514 0.971072 0.964057 0.917012 0.957725 0.929780 1.039303 0.971963 0.969773 1.014686 
2.095936 0.856522 0.939477 0.860992 0.868937 0.925168 0.938198 1.009732 0.892962 0.875424 0.930812 1.020111 0.998568 0.931778 0.928937 1.038823 1.002630 1.005992 0.858379 1.030329 0.934250 1.010973 0.890017 0.859382 0.897261 0.862356 1.017014 0.884884 0.921106 0.853682 0.941731 0.940244 0.855831 0.926257 0.925481 0.950746 0.916740 1.022886 1.007100 0.886731 1.014211 0.944335 0.853700 0.901532 0.921825 0.943719 0.959363 0.934486 1.020443 1.040281 1.010774 
2.138276 0.970658 0.979824 0.941370 0.956174 0.878981 0.907276 0.991876 0.921873 0.985245 0.903388 1.033822 1.027502 0.987345 0.888451 0.865009 0.928381 0.968548 0.878262 0.876077 0.983211 0.971254 0.903208 0.869379 0.898771 0.865964 1.009680 0.858226 0.936309 0.980335 0.871442 1.019566 0.914957 1.007060 0.913283 0.918240 0.868433 0.942391 0.910331 0.977904 0.879861 0.899963 1.029224 0.916433 0.914465 0.882680 0.871820 1.014287 1.015725 0.916953 0.985973 
2.181472 1.019134 0.874208 0.852132 0.888581 0.952180 1.021053 0.918037 0.919710 1.031986 0.919200 0.912651 0.910317 0.975380 0.959901 0.994422 1.013615 0.941313 0.882770 0.954723 0.893590 1.011187 0.985218 1.029558 1.010232 0.879500 0.898060 0.905062 0.961205 0.917943 0.893514 1.005847 0.905119 0.955167 0.911195 0.947304 0.993940 0.925616 0.975456 0.851225 0.993950 0.920324 0.857510 0.927913 0.911744 1.000225 0.979104 0.916317 0.854325 0.892040 0.991559 
2.225541 0.877829 0.892414 0.991988 0.999106 1.017967 0.932166 0.858421 0.883512 1.020950 0.996198 1.037187 1.021667 0.878896 0.974222 0.974571 0.999408 0.898645 1.004373 0.957607 1.031117 0.906603 1.003930 0.864491 0.879670 0.860941 0.897587 1.008262 0.889950 0.885249 0.981264 0.881860 1.019411 1.007413 0.909708 0.908047 0.938180 0.875394 0.963564 1.005723 0.866690 0.890489 0.996462 0.898701 1.027511 1.006658 1.006705 0.851133 0.943032 0.997737 0.876848 
2.270500 1.006654 0.992821 0.886631 0.922578 0.857578 0.888442 0.995244 0.895882 0.954687 0.857446 1.008276 0.926548 0.877324 0.921956 0.863566 0.854419 0.880483 1.030305 0.854231 0.941259 0.878531 0.920475 0.907066 0.911724 1.005702 0.853806 0.954196 1.021271 0.870648 0.958779 0.892733 0.955488 0.977431 0.898447 1.035265 0.889583 0.944616 0.936761 0.873203 0.978582 1.027504 0.949566 0.962278 0.951943 0.905953 0.962334 1.023817 0.897080 1.005551 0.881172 
2.316367 0.887117 0.870360 0.970677 0.941354 0.893400 0.874203 0.992794 0.921103 0.895755 0.967654 0.969848 0.960796 0.873289 0.962407 0.942654 0.953298 1.027401 0.982979 0.881418 0.977601 1.012208 0.878819 0.965807 0.895830 0.929797 0.980012 0.954382 0.991579 1.013894 0.978015 0.854017 0.960099 1.031028 0.971949 0.953798 0.989639 0.914076 0.899683 0.855072 0.966194 0.896603 0.932632 0.864463 0.954579 0.859094 1.008402 0.919454 0.862900 0.925615 0.983827 
2.363161 0.951584 0.863666 0.874411 0.923319 0.978945 1.023026 0.973610 0.976404 0.897219 0.848546 0.884620 0.978277 0.897021 0.941685 0.859329 0.854408 1.015913 0.937461 1.019187 0.950605 0.929727 0.908989 1.012892 0.983198 0.938025 0.885777 0.958198 0.926132 0.860524 0.891300 0.994658 0.877648 0.947208 0.863205 0.852724 0.976903 1.032726 0.858557 1.023280 0.893248 0.978117 0.947792 0.990264 0.914813 0.952101 0.977054 0.945007 0.862311 1.012516 0.954820 
2.410900 0.913303 0.886894 0.875767 0.958199 0.959186 0.854282 1.004673 0.977296 0.940530 0.855354 0.929713 0.931715 0.960520 0.975510 0.899225 0.991459 0.852600 0.952457 0.921884 0.951554 0.924863 0.911912 0.962776 0.868502 0.965586 0.869921 1.023958 0.873944 0.991262 0.991422 0.964834 0.860194 0.896509 0.932786 0.938632 0.952879 1.017906 0.900183 0.998301 0.903567 0.849423 0.907758 0.996826 0.922777 1.027238 0.921489 0.983292 0.848888 0.937448 0.933632 
2.459603 0.989872 0.903611 0.909347 1.029318 0.889211 1.017311 0.935960 0.931332 1.014814 0.886244 0.857594 0.941489 0.910567 0.949628 0.863921 0.855069 0.978288 0.979959 0.914285 0.978598 0.906634 0.998790 0.869516 0.858927 0.910361 0.894487 0.858768 1.017067 0.979377 0.992557 0.998846 0.862804 0.962620 0.998743 0.845635 0.934711 0.862936 1.023554 0.959475 0.998987 0.922714 0.854252 0.996471 0.874444 1.003418 1.028125 0.941696 1.003296 0.950492 0.932750 
2.509290 0.858808 0.961329 1.001394 1.010649 1.005107 0.873763 0.893013 0.963261 0.914316 1.003316 0.912778 0.860261 0.989083 0.946721 0.962764 0.937879 0.888203 0.871475 0.901058 0.926168 0.958479 0.933237 0.920270 0.879689 0.930668 0.937025 0.949121 0.906815 1.022603 0.918788 0.957588 0.950752 0.991043 0.945427 0.857045 0.884771 0.893932 0.942670 0.870622 0.981919 0.872141 0.933659 0.933256 1.025613 0.978919 0.983213 0.990452 0.911044 1.021413 0.844631 
2.559981 0.992152 0.896206 0.901264 0.948305 0.942835 0.955919 0.913494 1.008944 0.846290 0.868551 0.856208 1.027543 0.910779 1.016820 0.863550 0.986130 1.024743 0.963607 0.848631 1.029369 0.916304 0.946647 0.969451 0.853492 0.869047 0.956930 0.896000 0.897105 0.869937 0.992827 0.885427 0.854054 1.023488 1.030100 0.934332 0.903296 0.980399 0.896019 0.849502 1.008569 0.962493 0.940307 0.912155 1.027412 0.889332 0.975155 0.870537 0.941609 0.968655 1.029098 
2.611696 0.864783 0.939949 0.937012 0.912300 0.935506 0.979245 0.972865 0.869768 0.892292 0.936591 0.901188 0.966626 0.963540 0.982649 0.966177 0.845252 0.881629 1.003172 0.910644 0.961641 0.877289 1.028838 0.858619 0.940099 1.009841 0.892619 0.939407 1.014200 1.007689 0.936582 0.863221 0.991526 0.965373 1.022029 1.017062 0.848217 0.872864 0.846534 0.851454 0.972669 0.887896 0.883640 0.854456 0.894986 0.911477 1.018240 1.009233 0.969348 0.880488 0.961950 
2.664456 0.894590 0.923074 0.919029 0.861248 0.911182 0.888760 1.022793 1.020551 1.025184 1.015440 0.847804 0.941703 0.865246 0.997924 1.005164 1.011610 0.880231 0.905632 1.002707 1.018925 0.971654 0.848178 0.897019 0.970822 0.998354 0.896159 0.945140 0.864013 0.962405 0.842348 0.914236 0.908248 0.976895 0.976278 0.988413 1.002389 0.949494 0.853522 0.876326 0.911097 0.859594 0.933295 0.899990 0.961041 0.910089 1.001100 0.957042 0.894011 0.903540 0.960443 
2.718282 0.844098 0.983169 0.893438 0.846142 1.025314 0.891833 0.841999 0.941303 0.845031 0.905782 0.983934 0.954282 0.959712 0.861705 0.959843 1.010283 0.938243 0.852496 1.006215 0.856648 0.993488 0.942861 0.928576 0.904541 0.866025 0.930844 1.014202 0.970339 1.024699 0.949215 0.933409 0.878724 0.978709 0.859792 0.907396 0.876092 0.979007 1.016534 0.950643 0.948907 0.985613 0.947545 0.922036 0.992387 0.865316 0.916456 0.951072 0.877352 0.877156 0.912416 
2.773195 0.960601 0.959474 0.969221 1.019830 0.843738 0.864304 0.982779 0.983907 1.005246 0.873995 0.865636 1.014025 0.879362 0.856206 0.877629 0.841883 1.002600 0.887470 1.000336 1.008117 1.003709 0.841976 0.942738 0.904122 1.007250 0.994185 0.889352 0.939793 0.882205 0.954693 0.999516 0.994465 0.970787 0.980590 0.922899 1.009421 0.889370 0.962325 0.920513 0.950584 0.925219 0.977664 0.977915 1.005703 0.975250 0.900003 0.958971 0.882978 0.923625 0.904811 
2.829217 0.895112 0.854768 0.951462 0.851902 0.888690 1.020200 0.987981 0.872637 0.894712 0.870757 0.952607 0.983932 0.902883 0.921747 1.011265 0.844261 1.014765 0.983616 0.869426 0.974086 0.889733 0.961001 0.926465 0.892199 0.838920 1.018441 0.924669 1.012727 0.966818 0.945422 0.901003 0.910263 0.900277 0.849938 0.856816 0.945320 0.949806 0.892394 0.934031 1.018655 0.941681 0.903162 0.879430 1.009553 0.922333 0.932794 1.011507 0.970029 0.915353 1.011796 
2.886371 1.004670 0.983554 0.921237 0.980822 0.841437 0.911403 0.968897 0.919053 0.914275 0.930680 0.857581 0.975914 0.930940 0.918969 0.950244 0.967131 0.904349 0.858891 0.972485 0.967410 0.973340 0.877322 1.014392 0.974920 0.844671 0.901961 0.966313 0.917249 0.958655 1.018054 0.915121 0.912268 0.966471 0.933449 0.918737 0.993554 1.016223 0.913374 1.020935 0.931200 0.934518 0.862897 0.860918 0.951889 0.881411 0.948868 0.853575 0.866429 0.932613 1.021725 
2.944680 0.898180 0.920289 0.951271 0.978299 0.878614 0.839399 0.967802 0.980360 0.949805 0.948830 0.870492 0.910534 0.911091 0.906793 0.878243 0.931538 0.873685 0.894393 0.994793 0.861099 0.880962 1.017403 0.915694 0.895841 1.019788 0.867587 0.989929 0.876191 0.852375 0.957713 0.982263 0.971913 0.936708 0.867337 0.883468 1.020930 0.883375 0.904426 0.853553 0.883997 0.926498 0.853015 1.005569 0.837116 0.892267 0.965082 0.990737 0.918637 0.932429 0.967477 
3.004166 0.858906 0.985308 0.912444 0.981591 0.898791 0.990721 0.881606 0.992751 0.835613 0.992927 0.949168 1.000296 0.975260 1.005199 0.849952 0.904890 0.946267 0.925736 0.995736 0.834399 1.003271 0.923567 0.914289 1.008332 0.875470 0.879326 0.917496 1.001964 0.868731 0.860194 0.956166 0.971423 1.004606 0.839450 0.922167 0.847635 0.889726 1.004180 0.885972 0.975900 0.976725 0.844761 0.848756 0.836716 1.007146 0.899959 0.962404 0.895602 1.002697 0.845475 
3.064854 0.868870 0.952814 0.889215 0.841268 0.888391 1.000049 0.928119 0.977612 0.913809 0.929942 0.842416 0.943697 0.886151 0.840361 1.014387 0.930803 0.885439 0.951889 0.943493 0.841101 0.970809 0.986479 0.836020 0.922676 0.854449 0.894195 0.944058 0.971336 0.929304 0.880070 0.842295 0.856383 0.985387 0.984841 0.953314 0.929341 0.973696 0.923713 0.975113 0.988636 0.934256 1.001086 0.840139 0.994338 0.881310 0.849617 0.865677 0.986905 0.999706 0.835251 
3.126768 0.894683 0.889932 0.875273 0.873969 0.992679 0.878378 0.958628 0.890533 0.886808 0.956964 0.841008 0.987503 0.917597 0.890441 0.875901 1.015547 0.909056 0.936804 0.929900 0.879220 0.980968 0.969636 0.990359 0.955254 1.000083 0.883111 1.007635 0.869856 0.986089 0.972252 0.958212 0.955097 0.892289 1.011267 0.861251 0.861029 0.873498 0.858801 0.893805 0.948673 0.966346 0.889803 0.905572 0.873054 0.960781 0.952490 0.867028 0.934762 0.975857 0.890302 
3.189933 0.947344 0.986322 0.933914 0.916959 0.846783 0.919700 0.883786 0.833179 0.962306 0.912870 0.863240 0.930739 0.891115 0.901545 0.845639 0.914827 0.997712 0.948913 0.903852 1.011307 0.943790 0.930942 0.939775 0.831720 0.968268 0.971951 0.941612 0.909326 0.855589 0.996992 0.852792 0.979842 0.905689 0.927407 0.831720 0.909196 0.974895 0.914513 0.981338 0.912187 0.939129 0.855035 0.950168 0.971369 0.869785 0.866231 0.956721 0.869923 1.011963 0.875544 
3.254374 0.935470 0.871525 0.960032 0.971202 0.946115 0.884945 0.875996 0.932106 0.931488 0.841756 0.994262 0.920272 0.891341 0.879756 0.899756 0.922926 0.891682 0.913958 0.921829 0.912309 0.967995 0.856585 0.910217 0.945147 0.942991 0.925958 0.914143 0.878834 0.915369 1.001036 0.934014 0.929710 0.917442 0.923267 0.975230 0.855009 0.854346 0.998935 0.872143 0.920963 0.838263 0.857304 0.975175 0.831369 0.861691 0.928760 0.881295 0.916180 0.904963 0.846991 
3.320117 0.910336 1.007888 0.970551 0.849533 0.869429 0.842879 0.895842 0.970008 0.971739 0.840624 0.849257 0.909113 0.981328 0.927564 0.843127 0.863494 0.957778 0.839511 0.921463 0.964827 0.969097 0.962066 0.882056 0.877031 0.912536 0.867221 0.926451 0.880482 0.959867 0.910613 0.862785 0.874187 0.855515 0.849422 0.884568 0.846155 0.895179 0.982119 0.913447 0.972935 1.005872 0.966226 0.998804 0.866788 0.975392 0.921251 0.955219 0.837596 0.869715 0.967119 
3.387188 0.964272 0.994192 0.989855 0.979811 0.859617 0.971936 0.974840 0.833979 0.843150 0.930677 1.000238 0.963399 0.886762 0.875891 0.870102 0.856318 0.935988 0.939305 0.988486 1.001387 1.002508 0.898165 0.973590 0.943808 0.854168 0.926707 0.904157 0.865663 0.850768 0.853901 1.008867 0.868475 0.864248 0.961129 0.835137 0.910736 0.881147 0.947337 0.878262 0.940730 0.958841 0.995047 0.949321 0.877021 0.848645 0.972230 0.954486 0.897844 0.921386 0.850722 
3.455613 0.866694 0.972851 0.905670 0.961932 0.916057 0.839481 0.964327 0.901606 0.856051 0.917873 0.931563 0.934820 0.847032 0.871062 0.933343 1.003514 0.958730 0.849124 0.873594 0.955216 0.871759 0.832930 0.876934 0.857042 1.000450 0.895825 0.861042 0.894559 0.973264 0.835618 1.000330 0.936536 0.945087 0.936453 0.930140 0.831168 0.927590 0.987283 0.980283 0.855225 1.000578 0.849197 0.925902 0.826131 0.958675 0.926058 0.916644 0.893293 0.949161 0.965648 
3.525421 0.974700 0.853958 0.868304 0.916372 0.937213 0.832622 0.875523 0.850110 0.916555 0.964100 0.973270 0.850706 0.972657 0.834509 0.851576 0.878702 0.867159 0.850926 0.994441 0.858044 0.909318 0.845970 0.851310 0.944074 0.853894 0.985931 0.889219 0.861140 0.972492 0.977091 0.833593 0.847646 0.951257 0.871629 0.958292 0.972446 0.925239 0.873297 0.926980 0.906267 0.970421 0.865024 1.000598 0.966766 0.844797 0.887075 0.826649 0.859702 0.951815 0.976504 
3.596640 0.829303 0.925461 0.854328 0.859331 0.952059 0.879691 0.989413 0.936189 0.853559 0.855398 0.856870 0.877670 0.897609 0.864764 0.843096 0.839163 0.936930 0.842199 0.945299 0.825955 0.876728 0.980386 1.000993 0.906728 0.846443 0.880066 0.969739 0.959650 0.917064 0.928662 0.949617 0.977477 0.868102 0.966840 0.835065 0.927628 0.942748 0.916030 0.881127 0.919854 0.948793 0.998716 0.825095 0.886679 0.999347 0.968568 0.841431 0.908356 0.888947 0.924820 
3.669297 0.979197 0.852637 0.878745 0.943674 0.912013 0.869750 0.943427 0.961518 0.921465 0.936259 0.835386 0.947783 0.887749 0.896836 0.825086 0.849915 0.918880 0.864189 0.934396 0.850865 0.976741 0.942404 0.949071 0.940432 0.855614 0.955673 0.938094 0.898069 0.949052 0.971335 0.837514 0.981252 0.924433 0.882736 0.870335 0.986366 0.938669 0.976576 0.867504 0.882562 0.936304 0.876371 0.968540 0.992210 0.932396 0.889895 0.823433 0.833916 0.994557 0.877777 
3.743421 0.835575 0.953078 0.876165 0.913418 0.848330 0.864723 0.926109 0.974914 0.868251 0.884261 0.960663 0.935947 0.830907 0.904355 0.861149 0.950735 0.909689 0.842112 0.947462 0.979700 0.903353 0.913144 0.918843 0.921560 0.965997 0.880012 0.869127 0.894254 0.923666 0.900189 0.905842 0.942903 0.821316 0.932473 0.960645 0.957564 1.001089 0.950625 0.847719 0.854347 0.932072 0.848038 0.978205 0.874095 0.836140 0.840517 1.001664 0.947680 0.912607 0.877669 
3.819044 0.914275 0.901113 0.827876 0.924333 0.879167 0.837151 0.827639 0.906037 0.934418 0.969198 0.871039 0.924387 0.887632 0.847082 0.886904 0.844151 0.981185 0.998935 0.861127 0.844506 0.913419 0.996040 0.909287 0.838599 0.952722 0.841402 0.973412 0.857659 0.862547 0.894086 0.986182 0.986328 0.854045 0.972420 0.830452 0.826848 0.854855 0.921684 0.861918 0.936976 0.927928 0.925070 0.927609 0.977599 0.912882 0.855419 0.867935 0.836004 0.848465 0.893412 
3.896193 0.978458 0.932123 0.882790 0.988845 0.829549 0.947926 0.908133 0.995833 0.939148 0.859082 0.992334 0.935567 0.993488 0.818053 0.818290 0.990017 0.880127 0.899610 0.918911 0.925353 0.942473 0.973987 0.951224 0.978985 0.894894 0.927307 0.998595 0.993525 0.945736 0.870649 0.917811 0.979839 0.842952 0.948644 0.960548 0.895439 0.949843 0.972406 0.896302 0.885688 0.872103 0.907252 0.863107 0.906134 0.867623 0.988281 0.898274 0.991189 0.840389 0.843806 
3.974902 0.945768 0.890031 0.991825 0.827890 0.870545 0.947745 0.874764 0.889950 0.844591 0.929702 0.949369 0.918707 0.990881 0.969127 0.903657 0.872124 0.869801 0.863669 0.966397 0.919768 0.866091 0.992024 0.931507 0.962387 0.827455 0.879717 0.905099 0.823527 0.895012 0.914915 0.914897 0.851468 0.818800 0.987162 0.872269 0.969127 0.901915 0.820950 0.964800 0.877376 0.973990 0.866654 0.854244 0.930219 0.895719 0.855904 0.971422 0.952844 0.823227 0.820905 
4.055200 0.923803 0.919257 0.825245 0.989831 0.972153 0.815211 0.921856 0.967761 0.922463 0.882679 0.959873 0.829583 0.821668 0.947620 0.872890 0.815048 0.882100 0.843656 0.956631 0.881511 0.915335 0.972661 0.928829 0.987422 0.975676 0.916413 0.873324 0.993100 0.922807 0.930776 0.982622 0.886238 0.950020 0.844526 0.952701 0.960109 0.956197 0.855620 0.858237 0.922254 0.842697 0.960788 0.849661 0.850195 0.904305 0.826894 0.926601 0.869122 0.883965 0.842923 
4.137120 0.853278 0.821158 0.867426 0.946113 0.986514 0.874948 0.945553 0.876006 0.951239 0.814233 0.838886 0.914716 0.869252 0.933195 0.967403 0.947569 0.956202 0.862391 0.836798 0.947243 0.845033 0.935952 0.960587 0.855565 0.901147 0.821321 0.964582 0.846236 0.827839 0.845088 0.977619 0.990239 0.989742 0.854155 0.864407 0.975657 0.969654 0.895722 0.894032 0.897494 0.906770 0.862409 0.905694 0.891040 0.832748 0.986478 0.928765 0.894746 0.977926 0.899194 
4.220696 0.911519 0.876405 0.842465 0.927871 0.908090 0.833928 0.829957 0.930470 0.941624 0.966811 0.950224 0.988424 0.832619 0.853691 0.913179 0.906646 0.895690 0.852473 0.966667 0.856642 0.890140 0.875061 0.982513 0.870774 0.973399 0.880024 0.820852 0.984390 0.911357 0.835011 0.952282 0.982811 0.971314 0.882713 0.865775 0.856290 0.989011 0.934531 0.983235 0.850190 0.812622 0.958671 0.992070 0.843683 0.945847 0.960205 0.987043 0.813686 0.969058 0.881288 
4.305960 0.956554 0.936007 0.971949 0.893930 0.864005 0.869716 0.909028 0.886129 0.816829 0.812497 0.924909 0.933304 0.841737 0.905595 0.959032 0.945186 0.869068 0.821856 0.983768 0.854375 0.887597 0.817046 0.890165 0.847998 0.902317 0.857870 0.970670 0.978732 0.896632 0.903767 0.836755 0.988984 0.973607 0.812172 0.902416 0.910541 0.834386 0.934268 0.894209 0.883994 0.884949 0.856699 0.894660 0.947853 0.910361 0.976147 0.990272 0.879013 0.987263 0.821946 
4.392946 0.982283 0.832858 0.889147 0.834315 0.927649 0.858809 0.881809 0.848774 0.814461 0.844988 0.870516 0.889057 0.912570 0.872467 0.974172 0.983209 0.966287 0.977850 0.850653 0.861515 0.919737 0.810505 0.934312 0.981321 0.837103 0.854151 0.886018 0.950956 0.869958 0.883068 0.933818 0.834549 0.900530 0.865238 0.898876 0.948357 0.962276 0.935607 0.878033 0.970522 0.881009 0.987741 0.858080 0.951244 0.928899 0.959264 0.871235 0.938215 0.984648 0.817743 
4.481689 0.970974 0.910840 0.866449 0.850599 0.865265 0.837442 0.830998 0.904827 0.880810 0.970633 0.879033 0.918927 0.970992 0.826761 0.813074 0.861253 0.897261 0.983036 0.887900 0.952925 0.814636 0.933386 0.942711 0.921063 0.902942 0.931627 0.986483 0.826349 0.899146 0.969484 0.881214 0.811647 0.834902 0.814816 0.949676 0.987246 0.822310 0.981340 0.943959 0.900681 0.811620 0.833062 0.951345 0.912555 0.967815 0.881097 0.933413 0.812159 0.905141 0.960329 
4.572225 0.943804 0.841061 0.882269 0.919168 0.934881 0.883631 0.845092 0.963745 0.974504 0.880827 0.931943 0.874511 0.899792 0.821388 0.971915 0.949698 0.845746 0.946231 0.865401 0.831431 0.974970 0.959418 0.908768 0.890072 0.813998 0.933824 0.832730 0.812636 0.874198 0.860536 0.979073 0.821469 0.901431 0.954536 0.898161 0.812081 0.880352 0.953792 0.852796 0.847009 0.808506 0.860921 0.855215 0.824999 0.910792 0.820627 0.931361 0.879501 0.903429 0.934604 
4.664590 0.812193 0.973467 0.855540 0.843112 0.897368 0.915769 0.956997 0.812300 0.910342 0.813463 0.964615 0.932972 0.867093 0.965653 0.936522 0.888507 0.824308 0.819856 0.900426 0.968433 0.878305 0.924451 0.856363 0.864410 0.915179 0.971465 0.835852 0.826812 0.856685 0.982829 0.858187 0.931801 0.856989 0.811665 0.939669 0.982042 0.825784 0.879011 0.931899 0.917888 0.936298 0.922260 0.938507 0.940385 0.906917 0.941198 0.827295 0.851445 0.969605 0.847153 
4.758821 0.962428 0.811210 0.917183 0.979447 0.955610 0.973619 0.926795 0.912659 0.879068 0.811102 0.886752 0.911195 0.851698 0.842542 0.828165 0.814395 0.920191 0.914015 0.888349 0.979955 0.913194 0.881692 0.879488 0.925956 0.955967 0.889742 0.853019 0.906546 0.919843 0.961590 0.949979 0.850904 0.856990 0.810121 0.886154 0.893936 0.948694 0.881130 0.978126 0.874981 0.954209 0.921190 0.866682 0.937941 0.861309 0.856874 0.954477 0.934853 0.841382 0.808559 
4.854956 0.960221 0.962777 0.822808 0.802831 0.873683 0.864376 0.964986 0.839793 0.871929 0.820974 0.838083 0.810152 0.865489 0.805734 0.939709 0.802474 0.878760 0.949408 0.959072 0.973857 0.824964 0.808807 0.919508 0.833505 0.969279 0.976796 0.920844 0.972084 0.882091 0.978934 0.848789 0.814267 0.868865 0.975611 0.914841 0.813474 0.904821 0.952766 0.857046 0.821713 0.847703 0.895772 0.895442 0.870851 0.971853 0.805725 0.940386 0.850847 0.935024 0.865445 
4.953032 0.891707 0.868275 0.924978 0.890729 0.814381 0.811341 0.946783 0.800807 0.902676 0.974882 0.965646 0.878826 0.918365 0.964810 0.909654 0.868062 0.890098 0.909840 0.904507 0.954472 0.852968 0.959157 0.904854 0.805287 0.881955 0.873760 0.930250 0.844070 0.967388 0.800772 0.956135 0.845821 0.836763 0.968917 0.896845 0.807554 0.957459 0.885982 0.815545 0.801625 0.948712 0.827092 0.844639 0.904596 0.967548 0.910445 0.966144 0.897111 0.845848 0.956046 
5.053090 0.960871 0.942783 0.818381 0.802298 0.948957 0.839956 0.923452 0.826383 0.911902 0.902099 0.874173 0.870278 0.816297 0.891454 0.937451 0.827297 0.863979 0.953739 0.896945 0.845802 0.876532 0.974515 0.814327 0.837658 0.975296 0.971091 0.869418 0.847922 0.945826 0.915557 0.888987 0.882928 0.806618 0.857397 0.945231 0.923204 0.931064 0.866579 0.900343 0.973593 0.942827 0.873809 0.939793 0.900085 0.913534 0.924739 0.910252 0.820652 0.904982 0.905887 
5.155170 0.926171 0.894698 0.797782 0.970127 0.906198 0.883552 0.951987 0.972739 0.880825 0.849617 0.858674 0.827759 0.898956 0.817560 0.971083 0.800721 0.885101 0.813000 0.962788 0.951925 0.799747 0.840047 0.868740 0.890687 0.946551 0.797481 0.819339 0.885251 0.951102 0.939168 0.852379 0.957396 0.812097 0.927526 0.812301 0.826687 0.947560 0.920408 0.929659 0.923108 0.957786 0.878319 0.845288 0.847253 0.951659 0.859161 0.904906 0.920779 0.865996 0.956033 
5.259311 0.797067 0.879312 0.850766 0.898908 0.857949 0.835941 0.939982 0.829218 0.951432 0.856624 0.925139 0.835711 0.798074 0.862137 0.892300 0.869125 0.909060 0.866236 0.929248 0.901550 0.897291 0.893784 0.839908 0.885126 0.910738 0.896311 0.863444 0.861386 0.907487 0.898290 0.833821 0.909678 0.924070 0.830923 0.909651 0.904925 0.881468 0.965506 0.935026 0.968652 0.897945 0.917205 0.879233 0.885647 0.898290 0.851464 0.948684 0.873561 0.947412 0.971797 
5.365556 0.794629 0.900155 0.926551 0.934284 0.804283 0.905859 0.867040 0.932432 0.836552 0.809564 0.921614 0.820850 0.900886 0.964216 0.896073 0.946142 0.955849 0.825602 0.844099 0.821264 0.824632 0.830927 0.801744 0.963828 0.800721 0.850896 0.810887 0.919322 0.912366 0.905824 0.958115 0.805861 0.924964 0.800571 0.873908 0.922990 0.919507 0.966993 0.926243 0.913917 0.853682 0.926296 0.957189 0.860489 0.950533 0.882125 0.920865 0.844011 0.814272 0.899696 
5.473947 0.836712 0.826400 0.902679 0.923600 0.941557 0.881871 0.895623 0.960886 0.807845 0.951877 0.919359 0.893863 0.965135 0.912911 0.862446 0.919632 0.948648 0.863888 0.964678 0.827157 0.870724 0.831398 0.939472 0.799232 0.939498 0.823066 0.817514 0.951173 0.961299 0.873320 0.810344 0.937633 0.935847 0.952053 0.852838 0.821465 0.843935 0.804168 0.797877 0.963455 0.862243 0.922324 0.858135 0.843636 0.823699 0.833535 0.870584 0.850744 0.809376 0.899344 
5.584528 0.815414 0.873936 0.952149 0.889888 0.946364 0.803308 0.836001 0.798541 0.803817 0.825940 0.852576 0.844807 0.926620 0.843042 0.934231 0.963237 0.833850 0.947452 0.900765 0.928691 0.876157 0.797180 0.910440 0.868853 0.801139 0.933371 0.936865 0.839232 0.791518 0.949884 0.944055 0.858300 0.904022 0.830629 0.844289 0.911914 0.961139 0.801877 0.802544 0.953800 0.851655 0.921396 0.920114 0.915093 0.880810 0.941017 0.888509 0.926181 0.958075 0.800727 
5.697343 0.856029 0.832517 0.798563 0.936070 0.884105 0.882896 0.808839 0.888056 0.907626 0.896072 0.924568 0.920311 0.802750 0.789741 0.886733 0.889983 0.824090 0.932777 0.800595 0.823626 0.949719 0.828190 0.832009 0.899865 0.815838 0.935904 0.910745 0.901687 0.822399 0.944515 0.960730 0.822776 0.887995 0.939101 0.806911 0.865587 0.871508 0.871394 0.879550 0.912698 0.801384 0.904175 0.815155 0.832403 0.847497 0.892147 0.803232 0.809005 0.791564 0.896010 
5.812437 0.890671 0.875934 0.937854 0.815106 0.912681 0.920128 0.867368 0.835297 0.854545 0.921684 0.954558 0.892926 0.865113 0.787537 0.931002 0.912523 0.840647 0.815202 0.876292 0.866555 0.863758 0.956271 0.940940 0.910714 0.950162 0.866170 0.803586 0.838610 0.926063 0.858102 0.957076 0.905775 0.812073 0.940686 0.907611 0.876222 0.877813 0.824406 0.851258 0.925346 0.808979 0.796287 0.954777 0.909621 0.797956 0.799888 0.898171 0.942513 0.940284 0.806453 
5.929856 0.920291 0.873274 0.901444 0.791117 0.955352 0.914587 0.880678 0.828105 0.922899 0.930618 0.877739 0.791806 0.835641 0.936906 0.942217 0.861971 0.811761 0.910951 0.821991 0.918817 0.802830 0.919123 0.833094 0.896569 0.958326 0.918739 0.861090 0.940473 0.809842 0.958797 0.816750 0.851610 0.826971 0.949020 0.839714 0.838117 0.949107 0.875812 0.797641 0.882553 0.806537 0.938345 0.852525 0.900023 0.911971 0.826431 0.859773 0.815180 0.948636 0.837847 
6.049647 0.950411 0.899053 0.916509 0.921991 0.814296 0.787721 0.847372 0.805003 0.856231 0.934078 0.932338 0.825861 0.855822 0.864332 0.805516 0.798241 0.909713 0.864663 0.914838 0.928726 0.932512 0.848269 0.902708 0.861417 0.949959 0.846720 0.842960 0.942292 0.930397 0.926159 0.911366 0.944320 0.823477 0.847355 0.797484 0.883929 0.921573 0.851541 0.913977 0.818952 0.804341 0.956816 0.947287 0.861026 0.904657 0.805899 0.846807 0.917858 0.889951 0.938960 
6.171858 0.788456 0.865848 0.924435 0.829696 0.804031 0.786381 0.783941 0.822055 0.842814 0.927144 0.826596 0.789541 0.830043 0.908234 0.938760 0.798275 0.783524 0.820336 0.784670 0.848215 0.849465 0.934732 0.811706 0.809258 0.849621 0.897095 0.890809 0.914537 0.870345 0.788673 0.809562 0.943006 0.864624 0.812974 0.813278 0.919512 0.793700 0.822663 0.925893 0.881962 0.797442 0.953390 0.794247 0.939845 0.931389 0.914537 0.870554 0.803632 0.831719 0.932032 
6.296538 0.902384 0.851659 0.875549 0.788738 0.806322 0.903944 0.840771 0.861257 0.790799 0.848740 0.894026 0.914971 0.886264 0.803342 0.835392 0.915958 0.941182 0.837349 0.795355 0.903675 0.821766 0.806677 0.824564 0.827301 0.836371 0.833200 0.786918 0.797252 0.826712 0.836587 0.809362 0.917119 0.856432 0.895723 0.841646 0.911324 0.820415 0.842243 0.840511 0.810488 0.925313 0.917101 0.820987 0.941026 0.785125 0.816664 0.833053 0.908621 0.890110 0.886715 
6.423737 0.841726 0.858552 0.844776 0.903205 0.893733 0.795223 0.831364 0.870892 0.911017 0.873718 0.852718 0.782200 0.869959 0.901044 0.933460 0.787316 0.855847 0.880710 0.780748 0.871411 0.828728 0.881332 0.803995 0.917101 0.935111 0.939034 0.902539 0.827752 0.890069 0.929070 0.896663 0.869302 0.930193 0.805093 0.890302 0.882931 0.838286 0.824960 0.912529 0.873226 0.822765 0.799449 0.894390 0.887597 0.850765 0.926979 0.926572 0.834458 0.827199 0.891408 
6.553505 0.783979 0.919631 0.786790 0.942470 0.936599 0.788557 0.826509 0.840442 0.783229 0.879636 0.820500 0.808723 0.791264 0.911337 0.817362 0.875816 0.850305 0.871583 0.798791 0.905975 0.923382 0.775996 0.863384 0.916165 0.903466 0.870350 0.805171 0.942660 0.863212 0.786436 0.844572 0.817879 0.837554 0.851685 0.933547 0.911993 0.882990 0.894956 0.843460 0.812422 0.788868 0.844546 0.814094 0.926848 0.803662 0.794627 0.866531 0.831174 0.805395 0.928244 
6.685894 0.901770 0.801800 0.898665 0.817170 0.781794 0.810676 0.851136 0.789414 0.813781 0.905047 0.919394 0.787729 0.809971 0.836780 0.880233 0.924520 0.869473 0.881325 0.904574 0.899912 0.866316 0.808784 0.845923 0.932037 0.852348 0.880809 0.919179 0.779927 0.941172 0.929878 0.782516 0.915712 0.892627 0.852460 0.878883 0.831078 0.787032 0.923608 0.921071 0.927676 0.896876 0.903662 0.816998 0.854077 0.945240 0.775584 0.844332 0.810272 0.945679 0.804002 
6.820958 0.811925 0.913259 0.892185 0.839596 0.800444 0.834534 0.799955 0.856199 0.826477 0.803344 0.859331 0.926850 0.785960 0.825361 0.929819 0.839974 0.801199 0.774497 0.880902 0.892443 0.796712 0.816678 0.917772 0.850339 0.788526 0.886445 0.833684 0.925374 0.863535 0.923186 0.936889 0.873163 0.880233 0.888461 0.789804 0.891499 0.802357 0.824744 0.777277 0.924018 0.924413 0.876886 0.886127 0.901624 0.808853 0.812662 0.921427 0.839819 0.843861 0.797887 
6.958751 0.792435 0.866235 0.865191 0.851667 0.784732 0.856195 0.919663 0.808116 0.854218 0.793762 0.774940 0.911232 0.827135 0.844109 0.881437 0.852386 0.927863 0.885545 0.912191 0.877662 0.855116 0.889183 0.778244 0.833195 0.862306 0.780555 0.876823 0.865713 0.782600 0.855536 0.918559 0.926853 0.832237 0.811275 0.918996 0.862863 0.874923 0.839427 0.862888 0.870147 0.887882 0.896116 0.785040 0.799240 0.844357 0.807645 0.859122 0.773339 0.886016 0.803991 
7.099327 0.845379 0.872796 0.900255 0.770830 0.832358 0.821616 0.884621 0.865120 0.776926 0.900153 0.822317 0.912431 0.868270 0.856837 0.937329 0.802192 0.844312 0.904499 0.798315 0.778088 0.777610 0.798008 0.785260 0.772666 0.832383 0.926997 0.918135 0.842100 0.804198 0.822573 0.933461 0.926810 0.918818 0.850971 0.914805 0.832196 0.814743 0.874008 0.783655 0.860628 0.821557 0.857392 0.773733 0.825664 0.887226 0.835688 0.883896 0.851911 0.827235 0.899529 
7.242743 0.817836 0.874995 0.807845 0.823347 0.805529 0.811669 0.878708 0.846377 0.795436 0.836097 0.877908 0.860021 0.774466 0.819497 0.784738 0.824828 0.885377 0.877141 0.830492 0.816294 0.907667 0.818364 0.865685 0.856461 0.854954 0.843864 0.826617 0.912879 0.838396 0.795538 0.853344 0.879926 0.897293 0.865864 0.779091 0.787327 0.920178 0.793204 0.876792 0.810460 0.798127 0.783886 0.922043 0.807402 0.849571 0.827775 0.851377 0.857458 0.858786 0.848055 
7.389056 0.769335 0.790387 0.853069 0.887655 0.861166 0.802859 0.829119 0.870936 0.874215 0.925538 0.893653 0.861913 0.814413 0.810888 0.786624 0.898182 0.801007 0.784865 0.875906 0.797965 0.895251 0.877070 0.911817 0.825356 0.866195 0.833996 0.783395 0.865906 0.850350 0.771467 0.834005 0.814439 0.859866 0.826800 0.794508 0.861115 0.810140 0.837394 0.857096 0.782418 0.890501 0.766540 0.846204 0.899838 0.912319 0.838592 0.859551 0.895327 0.885778 0.833792 
7.538325 0.771297 0.825795 0.765069 0.790627 0.835150 0.847124 0.808431 0.863556 0.903130 0.787178 0.782170 0.781212 0.867937 0.836489 0.814914 0.827693 0.762755 0.786517 0.924799 0.865963 0.865615 0.770001 0.885835 0.790195 0.806948 0.876920 0.796271 0.832888 0.930519 0.786720 0.775797 0.816965 0.900249 0.872157 0.867242 0.823727 0.771204 0.767441 0.849709 0.784983 0.841260 0.817829 0.831837 0.852345 0.794584 0.840489 0.843684 0.896105 0.917037 0.780898 
7.690609 0.880158 0.875390 0.852011 0.803358 0.823450 0.894290 0.857775 0.929723 0.918058 0.861765 0.894856 0.810399 0.820593 0.787459 0.784949 0.806190 0.842899 0.778466 0.877309 0.765964 0.761079 0.788913 0.858916 0.889176 0.792683 0.844649 0.823881 0.798828 0.876768 0.818911 0.831133 0.869313 0.886083 0.897181 0.852104 0.763784 0.921465 0.895389 0.776251 0.914179 0.910603 0.854994 0.832063 0.873649 0.892447 0.814042 0.814955 0.789183 0.868282 0.921617 
7.845970 0.856229 0.844325 0.906189 0.820298 0.775532 0.817010 0.870730 0.837505 0.851188 0.894268 0.878503 0.882693 0.858624 0.874819 0.874945 0.842285 0.904242 0.816479 0.876252 0.833382 0.792587 0.760458 0.926692 0.873765 0.841543 0.922342 0.785488 0.882887 0.799222 0.786871 0.789864 0.798977 0.833307 0.917722 0.838483 0.895710 0.800503 0.776644 0.873065 0.811927 0.884076 0.760264 0.870519 0.785109 0.892936 0.833189 0.847689 0.889859 0.888283 0.891950 
8.004469 0.764550 0.799445 0.772740 0.862173 0.909699 0.758731 0.757033 0.759076 0.901828 0.782729 0.882690 0.920865 0.921454 0.918561 0.810141 0.809906 0.842590 0.790810 0.910977 0.899995 0.793770 0.769931 0.816229 0.850158 0.917477 0.777238 0.771218 0.815077 0.866613 0.867479 0.794081 0.808855 0.877132 0.866756 0.809216 0.910514 0.787312 0.876821 0.921050 0.878579 0.767131 0.854412 0.903737 0.836847 0.912717 0.851495 0.867849 0.784722 0.906537 0.785319 
8.166170 0.898124 0.921766 0.783340 0.851655 0.759699 0.765779 0.782208 0.791575 0.915736 0.888354 0.808465 0.878500 0.910545 0.871464 0.764890 0.794393 0.815040 0.761887 0.909060 0.839923 0.889377 0.783918 0.832308 0.906175 0.843663 0.911123 0.920239 0.757006 0.758793 0.912557 0.804281 0.886115 0.827763 0.805857 0.761300 0.887558 0.889243 0.869703 0.834337 0.889704 0.833876 0.878249 0.902301 0.862717 0.860537 0.779851 0.866390 0.903290 0.857341 0.785805 
8.331137 0.865414 0.797556 0.786440 0.884869 0.823008 0.869345 0.916635 0.754063 0.776378 0.871704 0.770699 0.812043 0.836675 0.885621 0.904114 0.916619 0.844353 0.806096 0.776730 0.825919 0.823861 0.902651 0.877851 0.805167 0.787436 0.863206 0.809676 0.893249 0.909208 0.795206 0.883204 0.827416 0.883146 0.917054 0.827951 0.888616 0.807744 0.796109 0.856933 0.892112 0.911818 0.808965 0.830168 0.907694 0.867756 0.894956 0.790806 0.918066 0.804733 0.890924 
8.499438 0.750745 0.825494 0.868411 0.824651 0.855390 0.855782 0.787181 0.763883 0.915517 0.876987 0.825861 0.810262 0.834378 0.789542 0.791110 0.801228 0.872657 0.779065 0.823000 0.916276 0.777713 0.770623 0.769388 0.754599 0.917385 0.889841 0.789733 0.814533 0.787181 0.775319 0.812881 0.847624 0.822975 0.862130 0.752555 0.908693 0.850043 0.871423 0.790226 0.909544 0.794171 0.762715 0.806342 0.847649 0.835963 0.889140 0.810596 0.877729 0.854006 0.898583 
8.671138 0.897862 0.904983 0.824331 0.911497 0.870751 0.893911 0.751223 0.792278 0.871225 0.889352 0.784358 0.824381 0.794873 0.847815 0.912329 0.865976 0.857673 0.769858 0.824414 0.819106 0.815263 0.753586 0.904626 0.788043 0.773269 0.892563 0.775423 0.771488 0.801054 0.904551 0.878521 0.861799 0.869744 0.805846 0.880742 0.909975 0.766272 0.765449 0.779574 0.821461 0.783218 0.814173 0.853139 0.846584 0.782320 0.900574 0.911389 0.773119 0.837475 0.818973 
8.846306 0.840521 0.798567 0.750996 0.875639 0.822991 0.854824 0.858200 0.880609 0.840645 0.902884 0.873026 0.770824 0.875009 0.779983 0.754090 0.784563 0.811235 0.767547 0.880493 0.848510 0.784413 0.802400 0.806631 0.777735 0.757168 0.770758 0.849456 0.847050 0.875241 0.770102 0.846594 0.865095 0.760097 0.781020 0.898388 0.799861 0.801429 0.893012 0.877581 0.816578 0.878908 0.777063 0.882484 0.859694 0.779709 0.771695 0.789997 0.897981 0.864605 0.888722 
9.025013 0.757258 0.802994 0.881020 0.849838 0.780672 0.907107 0.797823 0.793115 0.838669 0.887813 0.852998 0.842367 0.886903 0.817712 0.778240 0.795498 0.802506 0.909994 0.797078 0.768626 0.793066 0.801802 0.872631 0.778066 0.765474 0.879837 0.759352 0.831545 0.855514 0.768237 0.880855 0.852461 0.878737 0.851244 0.851592 0.777603 0.804284 0.870025 0.835268 0.755314 0.830503 0.874741 0.886919 0.770355 0.852585 0.885703 0.767418 0.781607 0.805484 0.815851 
9.207331 0.841249 0.795863 0.799213 0.823164 0.876907 0.897055 0.746938 0.817182 0.794312 0.744999 0.797307 0.890735 0.763860 0.828766 0.841554 0.787679 0.769198 0.896147 0.780295 0.790707 0.857692 0.895083 0.829467 0.817149 0.873657 0.819336 0.755593 0.836719 0.815483 0.763488 0.851166 0.897212 0.762375 0.821654 0.829046 0.744463 0.771772 0.869639 0.787563 0.846884 0.780460 0.863294 0.753208 0.771656 0.797051 0.861330 0.893062 0.887567 0.903820 0.822735 
9.393331 0.850273 0.761269 0.793899 0.902582 0.791225 0.886251 0.833102 0.765292 0.774359 0.826989 0.802093 0.831078 0.884334 0.859792 0.876781 0.804833 0.865304 0.771290 0.800012 0.885412 0.850347 0.825122 0.814690 0.807672 0.780990 0.790567 0.774310 0.885930 0.870743 0.872347 0.759015 0.802349 0.761393 0.829236 0.893154 0.775017 0.753239 0.814871 0.830881 0.838327 0.840992 0.840532 0.872330 0.812904 0.879998 0.748509 0.887156 0.746592 0.791711 0.847072 
9.583089 0.870822 0.753437 0.874563 0.839261 0.875523 0.815822 0.770871 0.815969 0.745438 0.765243 0.769640 0.894549 0.840590 0.830113 0.799676 0.823008 0.744060 0.753306 0.780142 0.772389 0.819694 0.835175 0.767909 0.889093 0.897847 0.873111 0.804426 0.772996 0.827258 0.760181 0.760903 0.860600 0.752001 0.831705 0.889364 0.798798 0.773176 0.843732 0.817840 0.896575 0.839187 0.778886 0.790881 0.810669 0.855398 0.802523 0.891710 0.889971 0.893408 0.792505 
9.776680 0.835928 0.897530 0.874411 0.779112 0.764034 0.763642 0.874746 0.841834 0.799139 0.795637 0.747329 0.787595 0.760124 0.883802 0.791228 0.879974 0.868193 0.790786 0.897881 0.749374 0.811852 0.815247 0.894355 0.893570 0.840133 0.742470 0.812457 0.757809 0.779447 0.882992 0.879802 0.862507 0.875319 0.847855 0.764452 0.870271 0.845197 0.856421 0.746814 0.836770 0.899501 0.805405 0.855153 0.879384 0.885839 0.742584 0.894511 0.789068 0.873560 0.815737 
9.974182 0.874454 0.883843 0.747108 0.862030 0.824841 0.849892 0.761270 0.887351 0.807620 0.834842 0.750673 0.849329 0.843382 0.847290 0.831440 0.806437 0.845022 0.824800 0.870392 0.740435 0.739130 0.883101 0.845756 0.825616 0.811397 0.867316 0.814179 0.862030 0.810182 0.805719 0.772078 0.806976 0.743764 0.828748 0.796812 0.755445 0.893787 0.805320 0.783499 0.779469 0.756734 0.823462 0.853220 0.867985 0.854672 0.824155 0.864673 0.786998 0.834564 0.774982 
10.175674 0.742191 0.778964 0.837155 0.821497 0.843784 0.892099 0.890513 0.802610 0.784146 0.774255 0.748560 0.818552 0.830957 0.802553 0.858132 0.771449 0.882688 0.843759 0.800861 0.798461 0.885633 0.864623 0.765429 0.888342 0.894279 0.894532 0.821302 0.781291 0.844459 0.859295 0.801796 0.825360 0.878727 0.810052 0.805758 0.849648 0.845012 0.878199 0.816446 0.752488 0.734431 0.892880 0.875693 0.881916 0.877564 0.864501 0.794215 0.774149 0.739311 0.752716 
10.381237 0.882278 0.835190 0.884525 0.864565 0.739576 0.799423 0.747387 0.872538 0.804906 0.852051 0.828766 0.831329 0.747638 0.793048 0.755335 0.738068 0.769074 0.797282 0.860324 0.870940 0.884338 0.844922 0.835587 0.826568 0.843073 0.868410 0.778814 0.826836 0.774021 0.860762 0.882392 0.786025 0.810794 0.745935 0.838085 0.843259 0.863868 0.859902 0.782042 0.848734 0.786381 0.757525 0.805668 0.825044 0.799772 0.875595 0.815481 0.775927 0.858985 0.818507 
10.590951 0.767558 0.785243 0.780092 0.859212 0.744284 0.768002 0.773534 0.809900 0.779017 0.795335 0.738203 0.832073 0.849306 0.871262 0.753252 0.731467 0.738979 0.789173 0.742448 0.796613 0.749977 0.750422 0.747026 0.789691 0.859778 0.834208 0.758315 0.827472 0.864622 0.811185 0.762714 0.861800 0.829251 0.829017 0.837079 0.820146 0.831103 0.743289 0.729186 0.755792 0.762148 0.761452 0.870510 0.769418 0.770153 0.781127 0.870857 0.829275 0.830238 0.867598 
10.804903 0.861649 0.884499 0.808030 0.840556 0.791380 0.876146 0.825914 0.870454 0.869913 0.730771 0.765619 0.748146 0.734786 0.826341 0.852513 0.880798 0.763498 0.731448 0.876533 0.733907 0.787736 0.882258 0.739785 0.833735 0.876017 0.828792 0.859738 0.822374 0.804394 0.756411 0.790711 0.766748 0.763224 0.813779 0.779011 0.763563 0.790445 0.774077 0.868889 0.873832 0.778592 0.762684 0.730577 0.826357 0.749041 0.869139 0.728868 0.779882 0.874550 0.764385 
11.023176 0.868422 0.748494 0.823370 0.731796 0.759298 0.781036 0.858992 0.743879 0.794132 0.818073 0.746243 0.830373 0.787813 0.765376 0.762803 0.832519 0.787050 0.775570 0.726137 0.855825 0.762192 0.830316 0.741765 0.791334 0.864627 0.823330 0.872088 0.802155 0.790193 0.852673 0.773102 0.840582 0.842423 0.729843 0.881220 0.754001 0.846821 0.805242 0.816802 0.770481 0.829311 0.761413 0.730020 0.763093 0.778970 0.745366 0.746428 0.826916 0.871461 0.729216 
11.245859 0.754511 0.724734 0.735715 0.849003 0.766390 0.795237 0.825839 0.822857 0.839433 0.767007 0.869081 0.733559 0.778236 0.778020 0.797008 0.768714 0.849019 0.857267 0.857171 0.763336 0.750431 0.833582 0.880359 0.724301 0.845500 0.754888 0.836515 0.806418 0.832291 0.805248 0.874059 0.842310 0.728565 0.750327 0.842871 0.775222 0.790932 0.799709 0.873057 0.782084 0.804743 0.784184 0.723195 0.834343 0.875253 0.824989 0.761468 0.785698 0.790772 0.843120 
11.473041 0.730402 0.794557 0.802420 0.747456 0.834929 0.872960 0.820928 0.740320 0.788627 0.728341 0.800431 0.778742 0.802780 0.775921 0.859695 0.758420 0.788420 0.790537 0.741670 0.818643 0.873136 0.855731 0.790857 0.851983 0.800942 0.768098 0.822718 0.807535 0.749030 0.756398 0.839356 0.748870 0.833059 0.865368 0.801445 0.724089 0.794757 0.805193 0.864090 0.828544 0.816190 0.754392 0.735924 0.805042 0.750357 0.824141 0.834202 0.793430 0.783017 0.766156 
11.704812 0.814259 0.808100 0.744927 0.733677 0.806753 0.729087 0.777896 0.812362 0.797352 0.744664 0.844845 0.817772 0.749189 0.780397 0.807327 0.791161 0.798945 0.821772 0.763801 0.802969 0.823835 0.847817 0.806156 0.828162 0.749779 0.865290 0.871042 0.840886 0.856127 0.738130 0.793583 0.829867 0.775872 0.859792 0.800722 0.738736 0.747102 0.855681 0.865545 0.821668 0.796587 0.751388 0.761586 0.775067 0.806753 0.772820 0.818593 0.778860 0.835627 0.850885 
11.941264 0.836079 0.792478 0.820256 0.797808 0.866097 0.804139 0.738368 0.771746 0.795496 0.848312 0.800850 0.760609 0.855993 0.755025 0.774081 0.800151 0.783843 0.814878 0.852212 0.842561 0.790532 0.762412 0.737685 0.845865 0.823656 0.737470 0.784812 0.845126 0.798721 0.778212 0.846175 0.760005 0.862125 0.768703 0.809429 0.735611 0.869012 0.865461 0.830209 0.862800 0.838875 0.797069 0.823894 0.768926 0.805171 0.795854 0.732529 0.860306 0.829105 0.810684 
12.182494 0.731198 0.760983 0.805156 0.735284 0.816584 0.747749 0.859982 0.792897 0.817677 0.846495 0.863609 0.831298 0.839091 0.764372 0.731594 0.843328 0.849615 0.712865 0.755977 0.772307 0.842298 0.719137 0.864044 0.844183 0.752461 0.718963 0.842148 0.794996 0.822444 0.759216 0.736433 0.780638 0.723746 0.798211 0.810058 0.842528 0.756991 0.748858 0.789389 0.854581 0.850170 0.840073 0.793800 0.778001 0.798520 0.863348 0.780963 0.866484 0.803010 0.740757 
12.428597 0.795547 0.826212 0.723992 0.766571 0.806521 0.756063 0.841568 0.848445 0.855937 0.729598 0.842034 0.852258 0.775343 0.830870 0.739530 0.793542 0.721355 0.784225 0.748128 0.782654 0.743115 0.743454 0.864788 0.837107 0.814819 0.826883 0.838418 0.838631 0.715292 0.716531 0.823504 0.794434 0.719745 0.795405 0.731746 0.784351 0.752218 0.856640 0.834707 0.826670 0.773543 0.734983 0.823449 0.841466 0.798634 0.767187 0.717739 0.834399 0.857027 0.712726 
12.679671 0.736745 0.786498 0.794692 0.852348 0.755958 0.725843 0.757092 0.841754 0.838023 0.740995 0.716044 0.738099 0.860802 0.826192 0.754172 0.855016 0.832576 0.838833 0.816007 0.817030 0.805798 0.825547 0.864485 0.752393 0.860408 0.864824 0.863336 0.849782 0.717783 0.781469 0.861384 0.845689 0.825216 0.740193 0.847476 0.838330 0.760602 0.748339 0.856575 0.708621 0.842714 0.728394 0.792748 0.723207 0.831450 0.854993 0.734588 0.757052 0.759130 0.826854 
12.935817 0.773965 0.714187 0.757000 0.803117 0.822311 0.819619 0.861263 0.849477 0.730148 0.732478 0.859929 0.825120 0.726538 0.825010 0.826752 0.753885 0.858517 0.841167 0.722160 0.735884 0.755376 0.821510 0.706450 0.766338 0.859090 0.750950 0.775127 0.747419 0.855362 0.830385 0.708639 0.789236 0.803078 0.828439 0.781993 0.762697 0.718197 0.834544 0.739274 0.810517 0.793206 0.790758 0.800025 0.826580 0.859082 0.732706 0.727464 0.733561 0.773973 0.794030 
13.197138 0.858732 0.757778 0.710763 0.790830 0.730320 0.826948 0.783820 0.772775 0.728497 0.843572 0.727206 0.849001 0.859687 0.776874 0.760117 0.817177 0.784243 0.745222 0.768628 0.784305 0.773807 0.763716 0.744902 0.833292 0.709464 0.837204 0.840513 0.771061 0.770600 0.788663 0.810669 0.775779 0.723553 0.707258 0.731767 0.708212 0.787732 0.789030 0.713626 0.747076 0.815104 0.809730 0.849845 0.729702 0.772782 0.850862 0.846044 0.746748 0.746560 0.855392 
13.463738 0.805953 0.722592 0.825200 0.769556 0.813720 0.789505 0.725868 0.780147 0.856777 0.826885 0.811428 0.816910 0.704156 0.740116 0.792921 0.744538 0.777753 0.776404 0.740100 0.855069 0.800642 0.738439 0.820349 0.856832 0.777464 0.771685 0.783446 0.819975 0.806000 0.800829 0.776957 0.785746 0.781371 0.824335 0.851170 0.849649 0.767326 0.794887 0.793662 0.771342 0.736919 0.766593 0.771857 0.782986 0.743844 0.747221 0.805508 0.706371 0.836618 0.766920 
13.735724 0.771148 0.731187 0.704388 0.781730 0.747583 0.720481 0.785772 0.812362 0.852642 0.717480 0.843507 0.751043 0.794340 0.733169 0.712699 0.742584 0.728396 0.851934 0.846267 0.759611 0.712450 0.761337 0.708065 0.843787 0.817555 0.836440 0.785158 0.706642 0.799362 0.828991 0.794527 0.827553 0.756260 0.722199 0.802130 0.843965 0.753236 0.766872 0.817081 0.819335 0.774515 0.785220 0.740734 0.816132 0.704248 0.822570 0.807635 0.846407 0.722207 0.723436 
14.013204 0.732492 0.808493 0.706373 0.809082 0.818685 0.741521 0.847253 0.731709 0.850214 0.703164 0.738305 0.703086 0.792984 0.711015 0.829699 0.742908 0.777057 0.760130 0.754775 0.716495 0.734615 0.792186 0.724470 0.724579 0.772229 0.778925 0.708442 0.828141 0.761959 0.832194 0.844006 0.847091 0.716503 0.829683 0.820630 0.786335 0.817089 0.786094 0.815461 0.789411 0.753255 0.726508 0.779065 0.833799 0.794814 0.787978 0.757286 0.706853 0.754650 0.709124 
14.296289 0.753116 0.849456 0.746463 0.830140 0.737725 0.749739 0.807849 0.772864 0.712328 0.785798 0.800726 0.700205 0.781108 0.757690 0.807710 0.779200 0.845655 0.785420 0.839806 0.726143 0.793540 0.757365 0.747962 0.811767 0.828216 0.841251 0.833911 0.721414 0.750064 0.720811 0.708326 0.751933 0.762928 0.786888 0.772277 0.718787 0.752606 0.784825 0.800502 0.749925 0.741302 0.719869 0.829908 0.724412 0.731567 0.789028 0.847617 0.725834 0.801390 0.752343 
14.585093 0.698979 0.831228 0.832537 0.830696 0.755961 0.795666 0.726715 0.751362 0.803769 0.709231 0.791022 0.703238 0.752803 0.832391 0.840887 0.812003 0.729149 0.742705 0.791700 0.695336 0.765396 0.784482 0.700866 0.786963 0.760197 0.824072 0.802283 0.813482 0.703508 0.721578 0.844222 0.702553 0.846001 0.706666 0.742120 0.835857 0.813035 0.804755 0.788526 0.706242 0.727755 0.807959 0.710563 0.832622 0.820291 0.728872 0.755984 0.832930 0.833831 0.838399 
14.879732 0.761341 0.839928 0.742952 0.772789 0.797130 0.736402 0.839606 0.755567 0.696183 0.748887 0.692835 0.721376 0.782403 0.727127 0.717137 0.784507 0.723180 0.812701 0.763560 0.715609 0.761556 0.825393 0.772014 0.803103 0.786779 0.790357 0.743604 0.748664 0.701589 0.800531 0.745209 0.761756 0.819735 0.768812 0.735872 0.765825 0.837364 0.763391 0.804301 0.739711 0.755705 0.808900 0.781005 0.745578 0.804816 0.713567 0.698087 0.754369 0.730805 0.728586 
15.180322 0.723836 0.716243 0.765567 0.786211 0.735333 0.781266 0.700735 0.799238 0.727985 0.747289 0.717644 0.806594 0.762896 0.732508 0.837893 0.836568 0.768154 0.784588 0.695079 0.797088 0.784374 0.776895 0.811745 0.817762 0.748529 0.698393 0.824054 0.745199 0.746738 0.704999 0.746898 0.711696 0.822423 0.826166 0.771025 0.708657 0.715225 0.729309 0.741035 0.741464 0.806586 0.825852 0.803716 0.691558 0.821267 0.833040 0.816966 0.729998 0.734429 0.773642 
15.486985 0.823604 0.711705 0.731261 0.790831 0.688753 0.741967 0.716802 0.745530 0.817797 0.811105 0.828380 0.750741 0.822322 0.821589 0.818484 0.829670 0.805886 0.812807 0.834553 0.783972 0.698878 0.761271 0.808427 0.827411 0.784719 0.792899 0.722479 0.809816 0.687036 0.753549 0.831104 0.764087 0.832821 0.725722 0.803772 0.827755 0.731368 0.712552 0.723570 0.702541 0.741837 0.699069 0.774533 0.813570 0.793311 0.727561 0.783628 0.699107 0.749223 0.832386 
15.799843 0.754216 0.776404 0.691159 0.832951 0.761260 0.701466 0.741141 0.760484 0.716085 0.704858 0.783151 0.797200 0.727510 0.755700 0.775537 0.823199 0.827580 0.830920 0.822302 0.736022 0.779021 0.835795 0.781797 0.827405 0.807545 0.785973 0.800501 0.828128 0.756559 0.815456 0.794896 0.690832 0.754102 0.739353 0.730644 0.778861 0.796249 0.742457 0.708943 0.753760 0.788232 0.812246 0.824393 0.703131 0.751159 0.709255 0.774434 0.710966 0.818126 0.732743 
16.119021 0.729559 0.700313 0.703877 0.775563 0.716237 0.754635 0.696461 0.708017 0.832834 0.745043 0.743413 0.744573 0.826040 0.815978 0.827519 0.812172 0.708624 0.824728 0.785792 0.730340 0.714242 0.802276 0.794603 0.722507 0.792116 0.822969 0.717238 0.787195 0.815667 0.717002 0.734784 0.808107 0.801601 0.747067 0.760701 0.697348 0.752747 0.765948 0.762225 0.800828 0.707039 0.754339 0.767927 0.774289 0.720763 0.688553 0.805939 0.773629 0.685019 0.707001 
16.444647 0.778346 0.780448 0.756479 0.777878 0.751845 0.710506 0.688653 0.737521 0.744573 0.822785 0.784567 0.765723 0.808491 0.693068 0.817576 0.705237 0.734112 0.701156 0.797485 0.718231 0.754846 0.681866 0.732426 0.696779 0.815059 0.684368 0.686303 0.742510 0.825869 0.767839 0.763183 0.713643 0.686068 0.750220 0.811424 0.717286 0.802534 0.688026 0.684882 0.787787 0.704187 0.720211 0.767960 0.785867 0.815982 0.771672 0.692705 0.830419 0.698480 0.830956 
16.776851 0.758672 0.699627 0.808916 0.770276 0.815005 0.692175 0.782656 0.825569 0.795044 0.828681 0.751853 0.728057 0.727612 0.692521 0.798902 0.711118 0.749879 0.823045 0.739706 0.751001 0.693177 0.729338 0.768392 0.699409 0.818976 0.751054 0.806430 0.776877 0.699763 0.706657 0.788858 0.810627 0.718480 0.678838 0.698557 0.678936 0.720462 0.699009 0.812902 0.784480 0.736398 0.772446 0.823610 0.719994 0.719783 0.680405 0.815984 0.766034 0.743233 0.818802 
17.115766 0.690304 0.770242 0.776822 0.719404 0.681614 0.765952 0.721890 0.769333 0.721920 0.768243 0.814259 0.750223 0.715415 0.764540 0.759673 0.695412 0.754197 0.806605 0.812794 0.795292 0.812381 0.783402 0.744004 0.783657 0.781772 0.734930 0.722393 0.715325 0.724189 0.757299 0.676551 0.819059 0.812141 0.812088 0.682087 0.692558 0.772300 0.752191 0.824016 0.738077 0.762880 0.706965 0.770444 0.793535 0.763639 0.790245 0.785182 0.748173 0.703142 0.773381 
17.461527 0.721222 0.819935 0.798018 0.768366 0.818857 0.686762 0.766509 0.753210 0.796303 0.771915 0.683535 0.719110 0.809946 0.795173 0.812073 0.785071 0.691083 0.750500 0.722300 0.721521 0.725879 0.752521 0.820976 0.779283 0.722397 0.723551 0.710671 0.746037 0.786936 0.758766 0.800773 0.791144 0.726546 0.702083 0.793016 0.769871 0.684741 0.749294 0.788621 0.719702 0.816940 0.682637 0.731008 0.722532 0.785566 0.799620 0.819725 0.706306 0.766434 0.770425 
17.814273 0.750544 0.734548 0.803721 0.733324 0.782858 0.756150 0.804893 0.766906 0.672496 0.723836 0.801026 0.741803 0.813798 0.797272 0.697890 0.781454 0.748021 0.707392 0.798548 0.774908 0.760666 0.689059 0.815836 0.708459 0.685581 0.745080 0.709669 0.801093 0.801855 0.747648 0.680445 0.764936 0.751918 0.757389 0.680094 0.727554 0.745379 0.788322 0.728285 0.771773 0.671921 0.680542 0.742139 0.806796 0.819516 0.760166 0.798555 0.747484 0.728024 0.711079 
18.174145 0.802164 0.788555 0.746356 0.779313 0.728170 0.811354 0.719933 0.709307 0.800029 0.693897 0.816682 0.789879 0.730403 0.770428 0.802537 0.698458 0.745977 0.727486 0.803340 0.799761 0.724680 0.726749 0.731988 0.798243 0.747778 0.761365 0.812612 0.728207 0.756670 0.734823 0.679617 0.777378 0.782170 0.757138 0.729019 0.686813 0.742993 0.705601 0.704738 0.701427 0.755375 0.790914 0.722522 0.767444 0.743692 0.788577 0.772921 0.816868 0.672593 0.689581 
18.541287 0.693670 0.799997 0.681557 0.756677 0.745276 0.785562 0.783974 0.737086 0.734876 0.707868 0.719744 0.696333 0.780911 0.742234 0.744556 0.695072 0.813015 0.677521 0.718646 0.748065 0.723593 0.760141 0.766402 0.706777 0.785866 0.717088 0.776779 0.734557 0.700324 0.695962 0.679383 0.701577 0.728467 0.809113 0.721791 0.782009 0.675111 0.686222 0.677729 0.781757 0.709054 0.757441 0.684064 0.689086 0.767025 0.725604 0.809959 0.747731 0.702186 0.800323 
18.915846 0.752738 0.770330 0.743850 0.807784 0.729209 0.774190 0.673135 0.675982 0.741077 0.755437 0.688154 0.665600 0.775714 0.706004 0.685602 0.689573 0.757582 0.681949 0.705738 0.707646 0.745270 0.682748 0.718161 0.696014 0.706263 0.765442 0.811681 0.690468 0.748642 0.708430 0.737483 0.694705 0.730333 0.700828 0.740737 0.679753 0.720712 0.765908 0.677808 0.783130 0.695312 0.700000 0.745396 0.787589 0.675849 0.725563 0.699697 0.806283 0.755327 0.750727 
19.297972 0.785701 0.729426 0.732463 0.774393 0.757563 0.719497 0.729072 0.712294 0.740690 0.798409 0.751445 0.727222 0.767102 0.700588 0.698119 0.699335 0.774592 0.781912 0.794340 0.800444 0.738250 0.704466 0.701171 0.758610 0.696188 0.732684 0.729441 0.689472 0.669672 0.699431 0.691838 0.673660 0.728350 0.792048 0.673070 0.783401 0.737785 0.697131 0.772948 0.682845 0.679616 0.808604 0.664600 0.726713 0.680213 0.793596 0.723448 0.703611 0.663598 0.791075 
19.687817 0.750671 0.697761 0.722717 0.749407 0.753309 0.695130 0.698584 0.804816 0.774569 0.789986 0.749833 0.784599 0.737068 0.718697 0.788083 0.719263 0.668616 0.754316 0.725252 0.803618 0.764347 0.800950 0.804066 0.756425 0.751486 0.807094 0.677625 0.671305 0.671144 0.765250 0.732123 0.669821 0.694226 0.773907 0.667381 0.738994 0.762686 0.693895 0.700009 0.799907 0.733651 0.808299 0.687730 0.747827 0.798356 0.794638 0.785422 0.685988 0.669086 0.800259 
20.085537 0.722757 0.788205 0.692494 0.785385 0.662868 0.784447 0.757950 0.681974 0.718713 0.780301 0.718046 0.707087 0.776777 0.790908 0.675205 0.704838 0.665637 0.680853 0.716976 0.735811 0.675461 0.699402 0.724302 0.668458 0.689768 0.705490 0.779414 0.799165 0.693937 0.729775 0.670450 0.752829 0.757657 0.801626 0.663044 0.735115 0.772858 0.802762 0.801633 0.763935 0.764184 0.727115 0.742917 0.725225 0.690794 0.729899 0.723350 0.728771 0.764308 0.778916 
20.491292 0.763962 0.745331 0.697467 0.774712 0.783023 0.792232 0.726475 0.751342 0.679063 0.757988 0.792283 0.698635 0.672308 0.732098 0.727322 0.791852 0.706209 0.675857 0.670438 0.767124 0.793692 0.794934 0.711226 0.667101 0.699008 0.697649 0.711555 0.754504 0.724014 0.691362 0.730448 0.800922 0.710700 0.671534 0.664011 0.657738 0.696868 0.764896 0.704434 0.719157 0.769402 0.716616 0.664333 0.783088 0.751444 0.660002 0.764706 0.672103 0.672929 0.670000 
20.905243 0.773808 0.694341 0.756130 0.712768 0.787211 0.755781 0.668473 0.771012 0.729003 0.678491 0.758518 0.669864 0.781882 0.790575 0.703864 0.755599 0.659831 0.752235 0.723354 0.688662 0.783651 0.749826 0.795401 0.752068 0.711647 0.684432 0.775926 0.742327 0.765668 0.688720 0.745494 0.800549 0.721410 0.793028 0.798649 0.781059 0.700267 0.758613 0.685677 0.729105 0.684054 0.712236 0.683005 0.697887 0.666588 0.762858 0.696030 0.765151 0.725924 0.784903 
21.327557 0.726231 0.704167 0.761658 0.685601 0.761824 0.771652 0.698150 0.694833 0.656939 0.663202 0.666998 0.781610 0.727320 0.716926 0.796540 0.733925 0.722326 0.739325 0.730738 0.674133 0.663834 0.671745 0.664509 0.664698 0.784622 0.770360 0.721042 0.726812 0.714596 0.783795 0.773365 0.772791 0.735877 0.663616 0.731588 0.732734 0.689143 0.755263 0.662462 0.710996 0.727022 0.779338 0.778220 0.678299 0.712680 0.700284 0.702933 0.789427 0.670010 0.696183 
21.758402 0.700458 0.703338 0.716333 0.664851 0.712535 0.795839 0.775015 0.713157 0.772634 0.776064 0.783220 0.665857 0.695285 0.782858 0.684786 0.734039 0.774060 0.791635 0.706703 0.693338 0.765536 0.788545 0.785572 0.788763 0.722274 0.708034 0.700104 0.715270 0.725827 0.704112 0.675401 0.751253 0.757555 0.794964 0.760782 0.671349 0.744647 0.765927 0.688056 0.689720 0.716724 0.741173 0.725559 0.683816 0.681240 0.731470 0.705132 0.722021 0.774400 0.667550 
22.197951 0.732450 0.785245 0.700566 0.781494 0.655554 0.712425 0.683629 0.698099 0.678053 0.675961 0.685317 0.705204 0.785375 0.702305 0.751125 0.708624 0.743205 0.691823 0.723952 0.680816 0.700840 0.668632 0.664491 0.719797 0.659586 0.698626 0.714834 0.736316 0.690467 0.766714 0.740413 0.716710 0.704187 0.717157 0.759702 0.792675 0.716335 0.770926 0.784077 0.739266 0.790338 0.662868 0.658266 0.767363 0.742426 0.685079 0.705630 0.745874 0.705515 0.747223 
22.646380 0.763087 0.768279 0.721514 0.699781 0.705297 0.679293 0.708375 0.788005 0.746202 0.661501 0.654051 0.738270 0.691547 0.757233 0.689282 0.701939 0.722923 0.732653 0.763296 0.748798 0.658323 0.698149 0.651973 0.777959 0.696416 0.768948 0.714862 0.677768 0.690583 0.674978 0.670706 0.710281 0.765885 0.735141 0.669419 0.726799 0.749761 0.664054 0.725987 0.716199 0.701313 0.743987 0.700853 0.758096 0.784043 0.686786 0.758434 0.660883 0.772594 0.741995 
23.103867 0.771212 0.658515 0.721972 0.736304 0.649747 0.686469 0.770158 0.688440 0.754177 0.669520 0.752034 0.671707 0.747739 0.768215 0.704815 0.685945 0.776768 0.734554 0.734339 0.779127 0.788089 0.667792 0.658307 0.753052 0.693610 0.690455 0.693072 0.708293 0.723478 0.729765 0.771771 0.677141 0.785630 0.748004 0.656336 0.758888 0.775650 0.748169 0.677765 0.645445 0.767348 0.756565 0.704701 0.653023 0.781658 0.659469 0.731873 0.711139 0.756909 0.690075 
23.570596 0.778101 0.732635 0.772540 0.645755 0.719361 0.721763 0.748202 0.669871 0.673209 0.699391 0.712600 0.725744 0.773648 0.659900 0.669478 0.692336 0.706224 0.687590 0.672108 0.773248 0.666526 0.652545 0.657205 0.779773 0.648643 0.691335 0.706045 0.741619 0.719283 0.683109 0.729618 0.691879 0.660886 0.739482 0.736101 0.760468 0.757208 0.683795 0.652152 0.759317 0.645769 0.701571 0.728854 0.657441 0.731026 0.668985 0.722971 0.783254 0.745150 0.731605 
24.046754 0.675137 0.652505 0.645044 0.665389 0.688292 0.660073 0.726708 0.652384 0.645130 0.679327 0.671667 0.696992 0.730221 0.742200 0.676448 0.765345 0.712114 0.706000 0.654807 0.768915 0.723480 0.680474 0.672757 0.709456 0.686375 0.686553 0.770924 0.709007 0.677204 0.665574 0.693308 0.663187 0.730855 0.723423 0.732131 0.655455 0.780331 0.774544 0.775906 0.661868 0.657906 0.671453 0.663643 0.717964 0.657180 0.704582 0.770825 0.679698 0.684558 0.698966 
24.532530 0.646931 0.727765 0.721513 0.666333 0.694140 0.649759 0.693515 0.771039 0.769532 0.648053 0.650576 0.655158 0.766634 0.711716 0.775770 0.666802 0.726884 0.765277 0.644224 0.702843 0.728625 0.742351 0.715865 0.747928 0.692229 0.663015 0.668614 0.762719 0.777347 0.684322 0.745939 0.762570 0.654114 0.770563 0.675548 0.640118 0.728945 0.676457 0.706743 0.705095 0.745583 0.730010 0.688613 0.696826 0.721322 0.644722 0.712086 0.743459 0.672990 0.679164 
25.028120 0.723923 0.744818 0.762242 0.727734 0.672762 0.653149 0.763220 0.761251 0.692488 0.691291 0.690335 0.708340 0.653404 0.688656 0.772463 0.751178 0.653432 0.749061 0.727096 0.648403 0.750194 0.679852 0.758856 0.771783 0.737777 0.748487 0.773738 0.700499 0.665672 0.651485 0.649544 0.646477 0.753459 0.702341 0.723363 0.772491 0.668130 0.646767 0.729611 0.673867 0.671749 0.754005 0.670503 0.725155 0.647213 0.730468 0.695237 0.664935 0.745470 0.642390 
25.533722 0.733938 0.675212 0.643477 0.733889 0.725570 0.672995 0.657085 0.775101 0.636980 0.689343 0.681264 0.763612 0.694625 0.765907 0.682147 0.656146 0.758026 0.696666 0.640779 0.701426 0.754806 0.730323 0.700564 0.692683 0.645984 0.663320 0.726629 0.735188 0.761613 0.662035 0.773181 0.773329 0.660665 0.763605 0.703594 0.665615 0.680671 0.687323 0.760554 0.649592 0.719921 0.769346 0.721206 0.675996 0.655376 0.694865 0.746939 0.691850 0.698820 0.714215 
26.049537 0.672868 0.707396 0.749252 0.761672 0.657132 0.710071 0.708670 0.680528 0.645874 0.673537 0.681761 0.680507 0.705628 0.717562 0.748034 0.702024 0.677973 0.700637 0.716626 0.739952 0.641136 0.680838 0.733904 0.651148 0.639235 0.757187 0.698707 0.759884 0.714260 0.685872 0.731468 0.636130 0.665461 0.742866 0.666680 0.715028 0.690174 0.636201 0.666694 0.667595 0.648677 0.749766 0.641861 0.673523 0.688583 0.721083 0.645339 0.745246 0.718823 0.683584 
26.575773 0.769902 0.763865 0.687554 0.729385 0.731343 0.696694 0.744294 0.684438 0.701699 0.767256 0.639470 0.706388 0.751567 0.765227 0.727208 0.706332 0.643724 0.709884 0.711407 0.670560 0.718385 0.730086 0.685568 0.756340 0.737583 0.760039 0.637996 0.744006 0.735527 0.668763 0.681616 0.692075 0.667689 0.664923 0.672476 0.646447 0.740265 0.722246 0.678190 0.743515 0.707469 0.655229 0.672448 0.771166 0.674308 0.668622 0.713050 0.686663 0.694714 0.714524 
27.112639 0.758676 0.654618 0.650405 0.712288 0.662177 0.646149 0.681668 0.681045 0.757801 0.697752 0.650125 0.651972 0.742579 0.745560 0.670267 0.644295 0.643938 0.761469 0.750599 0.697108 0.699725 0.692803 0.701272 0.657753 0.701090 0.662373 0.705317 0.697934 0.764184 0.681906 0.649579 0.660980 0.653624 0.655087 0.741767 0.649313 0.669539 0.642566 0.700397 0.655640 0.630955 0.726776 0.730541 0.682711 0.765003 0.747114 0.657334 0.698696 0.706423 0.725831 
27.660351 0.730770 0.722815 0.650194 0.689620 0.634096 0.631375 0.723778 0.733122 0.644800 0.720121 0.703290 0.702020 0.668784 0.743972 0.765095 0.641151 0.701148 0.665407 0.662552 0.755696 0.699515 0.683277 0.687359 0.747196 0.720561 0.727106 0.740260 0.691888 0.743463 0.639713 0.634626 0.694742 0.662894 0.693333 0.701490 0.663027 0.703416 0.696291 0.650097 0.705893 0.727637 0.736604 0.717916 0.743058 0.646287 0.761104 0.671966 0.682566 0.748571 0.737595 
28.219127 0.681579 0.642805 0.637894 0.698117 0.627924 0.635340 0.748475 0.665417 0.731019 0.674385 0.659942 0.693859 0.698910 0.658940 0.717048 0.695153 0.735959 0.677314 0.736620 0.649700 0.685545 0.690346 0.677899 0.753512 0.671992 0.761945 0.641936 0.649450 0.668325 0.703377 0.754201 0.732570 0.669891 0.644656 0.627910 0.658689 0.644378 0.639320 0.719581 0.645561 0.694917 0.634763 0.657597 0.627610 0.649506 0.680459 0.684001 0.743835 0.755843 0.671964 
28.789191 0.737670 0.697352 0.710955 0.687710 0.683984 0.716477 0.728797 0.754297 0.731516 0.691733 0.634413 0.730226 0.720542 0.748651 0.645380 0.629807 0.633650 0.756427 0.626685 0.640608 0.730400 0.641516 0.692780 0.641100 0.671047 0.640108 0.731593 0.664929 0.644777 0.762441 0.636355 0.751287 0.641919 0.684747 0.728686 0.633039 0.730018 0.686183 0.753521 0.690033 0.675480 0.757384 0.665171 0.679059 0.742206 0.638887 0.739619 0.729588 0.644069 0.713092 
29.370771 0.675060 0.661607 0.650457 0.705866 0.723974 0.641168 0.630496 0.683083 0.667770 0.757955 0.674126 0.659912 0.701931 0.689488 0.702733 0.648950 0.712409 0.680012 0.669354 0.657478 0.666628 0.676422 0.657104 0.732149 0.687689 0.674562 0.700810 0.677992 0.664028 0.640484 0.755085 0.720045 0.746010 0.737039 0.624596 0.742918 0.686161 0.742787 0.692261 0.649980 0.702878 0.707872 0.726125 0.753390 0.701135 0.638506 0.747753 0.726284 0.750810 0.662292 
29.964100 0.744123 0.679083 0.651801 0.664415 0.678821 0.721089 0.642388 0.682842 0.723454 0.751067 0.735275 0.632009 0.711117 0.662346 0.704779 0.669118 0.753316 0.662849 0.686221 0.687566 0.708455 0.655346 0.661691 0.645415 0.653581 0.632871 0.667953 0.739026 0.645698 0.754302 0.657256 0.728165 0.634457 0.723441 0.693586 0.692131 0.702669 0.735330 0.673559 0.747571 0.711193 0.694586 0.729578 0.705641 0.678670 0.705710 0.678049 0.682311 0.639284 0.688407 
30.569415 0.682876 0.644830 0.636503 0.658514 0.631140 0.737687 0.730020 0.662227 0.671641 0.703354 0.749301 0.689601 0.718915 0.753715 0.652676 0.646983 0.677059 0.631250 0.753392 0.695095 0.654299 0.637328 0.734145 0.676069 0.675821 0.663795 0.730652 0.741290 0.634035 0.723460 0.731773 0.663100 0.667137 0.630418 0.704062 0.686734 0.697303 0.687208 0.751095 0.644246 0.716886 0.675120 0.627152 0.631621 0.721617 0.742012 0.632494 0.747822 0.680559 0.731959 
31.186958 0.742422 0.675361 0.652132 0.646387 0.705042 0.648320 0.720070 0.674113 0.656671 0.751163 0.623672 0.725062 0.629185 0.696533 0.694840 0.698789 0.634313 0.668779 0.745020 0.743525 0.674477 0.742600 0.621849 0.633470 0.698192 0.623378 0.699783 0.624763 0.703396 0.660819 0.712090 0.697157 0.664563 0.619600 0.637707 0.737142 0.718658 0.643658 0.697205 0.741050 0.749737 0.675862 0.740509 0.673256 0.732891 0.660483 0.729504 0.662766 0.691843 0.647347 
31.816977 0.639333 0.622174 0.737851 0.698098 0.677985 0.659910 0.678526 0.625080 0.647619 0.691713 0.743374 0.694023 0.740763 0.625832 0.663465 0.706363 0.706602 0.664614 0.667977 0.653389 0.715079 0.636059 0.743224 0.737741 0.744119 0.706397 0.729770 0.657053 0.709337 0.684958 0.652001 0.715264 0.641507 0.704237 0.718490 0.726584 0.672872 0.661503 0.691077 0.686230 0.647304 0.742130 0.697852 0.695144 0.641193 0.666774 0.634746 0.742028 0.658386 0.634274 
32.459722 0.745369 0.661180 0.632980 0.738771 0.621263 0.742970 0.696993 0.728655 0.666244 0.650117 0.640580 0.724750 0.725527 0.721212 0.636436 0.742554 0.712166 0.695487 0.654554 0.732391 0.695916 0.728710 0.725302 0.655140 0.714089 0.728574 0.621433 0.689529 0.731409 0.658078 0.704559 0.627718 0.734613 0.675944 0.670027 0.631780 0.701097 0.638890 0.738014 0.705691 0.729889 0.677191 0.673681 0.670389 0.680647 0.713659 0.648760 0.634480 0.647894 0.702480 
33.115452 0.671737 0.615984 0.630658 0.696796 0.689395 0.744788 0.724357 0.618927 0.676896 0.656091 0.735932 0.646569 0.617078 0.668801 0.737855 0.681918 0.723507 0.720673 0.743320 0.720313 0.638889 0.641220 0.747602 0.661352 0.704681 0.684698 0.617540 0.626417 0.679771 0.613496 0.713781 0.665260 0.731752 0.717445 0.665015 0.670860 0.668767 0.744169 0.631936 0.714998 0.632690 0.703246 0.662188 0.654392 0.614441 0.735211 0.727939 0.615284 0.626383 0.702784 
33.784428 0.618892 0.725041 0.690953 0.681553 0.615036 0.647661 0.743624 0.680956 0.650378 0.732977 0.735254 0.661920 0.654092 0.737369 0.668372 0.726444 0.634405 0.711494 0.648359 0.630637 0.648630 0.682508 0.683186 0.738100 0.673237 0.648223 0.718061 0.704656 0.646861 0.738338 0.680611 0.696808 0.628055 0.667443 0.630745 0.735878 0.623467 0.713690 0.742228 0.734400 0.744945 0.710552 0.629593 0.667816 0.728247 0.658938 0.612929 0.734088 0.680543 0.672106 
34.466919 0.627511 0.640912 0.665360 0.703519 0.686646 0.733996 0.686970 0.650494 0.721765 0.706324 0.682538 0.609496 0.687322 0.672949 0.726184 0.651142 0.728468 0.698505 0.720535 0.664198 0.630890 0.671550 0.699019 0.685159 0.680490 0.632194 0.740658 0.609408 0.644878 0.703371 0.734340 0.678388 0.673699 0.663853 0.738746 0.620531 0.727015 0.650325 0.630843 0.693572 0.626180 0.643169 0.707993 0.709311 0.655318 0.650311 0.637675 0.701985 0.673793 0.707304 
35.163197 0.635713 0.731237 0.721656 0.710714 0.606706 0.727687 0.725045 0.648185 0.739902 0.622662 0.640504 0.666129 0.712156 0.724985 0.640086 0.697952 0.666378 0.729418 0.663851 0.617710 0.731116 0.651379 0.654351 0.708497 0.735725 0.660138 0.610628 0.643738 0.639945 0.647296 0.663494 0.711185 0.649722 0.633732 0.727808 0.703106 0.713288 0.719520 0.637681 0.681222 0.679449 0.728589 0.729250 0.625209 0.618545 0.673884 0.618026 0.738231 0.702810 0.639588 
35.873541 0.615605 0.669542 0.638516 0.642412 0.695516 0.718157 0.662642 0.610224 0.715174 0.605911 0.699735 0.604963 0.608544 0.630480 0.694212 0.643508 0.730230 0.703947 0.652685 0.640679 0.736210 0.714005 0.711674 0.684087 0.722276 0.730734 0.637636 0.612918 0.646954 0.655386 0.700615 0.700104 0.681796 0.669515 0.634081 0.729478 0.685841 0.628861 0.701247 0.611373 0.618884 0.727341 0.650213 0.719716 0.627867 0.637501 0.687326 0.654983 0.699809 0.673250 
36.598234 0.703505 0.693477 0.715537 0.668636 0.655466 0.649369 0.714961 0.666579 0.709662 0.683481 0.648224 0.607506 0.641330 0.610340 0.701435 0.698300 0.728781 0.643219 0.663491 0.679073 0.719315 0.659003 0.714003 0.656832 0.622774 0.625587 0.615090 0.638128 0.648217 0.658004 0.683434 0.705160 0.722759 0.651647 0.603855 0.710861 0.704041 0.674357 0.660617 0.704811 0.711591 0.662493 0.725907 0.648009 0.640546 0.632193 0.611264 0.609308 0.699935 0.693818 
37.337568 0.712932 0.708851 0.612080 0.710781 0.629561 0.701897 0.699973 0.688103 0.678925 0.727601 0.713386 0.728790 0.704362 0.729966 0.649046 0.733432 0.691249 0.609154 0.710694 0.682125 0.605921 0.682312 0.732811 0.710721 0.648391 0.696540 0.606115 0.656955 0.665993 0.705952 0.692772 0.656708 0.625032 0.624418 0.724922 0.657403 0.677055 0.601760 0.628339 0.661985 0.660455 0.675371 0.690434 0.704763 0.641905 0.623676 0.695938 0.661584 0.658872 0.634377 
38.091837 0.707591 0.610853 0.669659 0.635537 0.670978 0.701823 0.611599 0.690753 0.728871 0.692531 0.708390 0.662246 0.641791 0.718068 0.643670 0.652255 0.660128 0.714818 0.659062 0.602114 0.721059 0.700171 0.621516 0.711927 0.620884 0.652814 0.706419 0.696301 0.727020 0.705599 0.628084 0.716636 0.724635 0.676746 0.659535 0.615169 0.607603 0.613151 0.629776 0.687316 0.607369 0.641971 0.651036 0.719813 0.599896 0.659269 0.670938 0.662852 0.708050 0.703828 
38.861343 0.697464 0.615039 0.668561 0.715336 0.662066 0.627352 0.720855 0.633595 0.662704 0.723498 0.604008 0.615603 0.618479 0.728519 0.606897 0.675694 0.618552 0.726142 0.719892 0.728413 0.697405 0.631470 0.702857 0.631363 0.693559 0.646818 0.611745 0.603935 0.635235 0.707572 0.627033 0.698793 0.644048 0.638881 0.621335 0.686659 0.630912 0.630002 0.682674 0.657982 0.598894 0.600647 0.636849 0.706025 0.645363 0.724906 0.643192 0.704305 0.650245 0.697982 
39.646394 0.665574 0.641397 0.597916 0.601731 0.615405 0.696076 0.602466 0.612313 0.701095 0.622610 0.719790 0.707181 0.658072 0.649337 0.666396 0.668276 0.640516 0.682448 0.642828 0.719949 0.635013 0.717955 0.604327 0.715048 0.630226 0.664945 0.662753 0.718419 0.716234 0.711181 0.688593 0.652317 0.719684 0.653145 0.682348 0.616465 0.596175 0.689659 0.655979 0.601168 0.722088 0.652151 0.666065 0.613743 0.690606 0.661224 0.627471 0.672329 0.693136 0.668091 
40.447304 0.638918 0.653134 0.615794 0.667053 0.721131 0.695663 0.719282 0.633807 0.701302 0.692976 0.715228 0.669879 0.701025 0.724492 0.668737 0.722194 0.634454 0.597214 0.703996 0.659922 0.711649 0.711946 0.631252 0.699222 0.704927 0.699018 0.612856 0.641242 0.681322 0.640271 0.644722 0.669668 0.707912 0.694574 0.646320 0.628228 0.687608 0.712527 0.682517 0.716515 0.686472 0.611014 0.605751 0.611271 0.646683 0.594738 0.714343 0.614243 0.706842 0.712653 
41.264394 0.660211 0.626680 0.602452 0.722690 0.662120 0.679613 0.638840 0.672726 0.683280 0.609957 0.656221 0.661370 0.630215 0.663476 0.719155 0.616877 0.723474 0.651553 0.650184 0.619260 0.631295 0.643725 0.710708 0.714810 0.697014 0.710807 0.666334 0.702702 0.691879 0.701497 0.704835 0.622657 0.688639 0.695355 0.716791 0.704460 0.686710 0.628444 0.692662 0.602787 0.615329 0.607903 0.664089 0.700556 0.617667 0.644173 0.713605 0.654740 0.720498 0.649710 
42.097990 0.634256 0.615028 0.660533 0.644477 0.687494 0.719299 0.677477 0.604203 0.654054 0.630238 0.612894 0.677273 0.692818 0.637242 0.592124 0.605542 0.704050 0.647634 0.636323 0.675113 0.664052 0.651337 0.627842 0.721302 0.669658 0.663409 0.718742 0.633185 0.642717 0.623463 0.704050 0.704208 0.690448 0.620851 0.721105 0.683746 0.709019 0.592157 0.615304 0.683339 0.658315 0.627940 0.709236 0.709617 0.702625 0.691590 0.592236 0.703387 0.670256 0.617496 
42.948426 0.641789 0.683915 0.704828 0.613454 0.612394 0.620680 0.589577 0.667716 0.688078 0.709096 0.699932 0.688203 0.681926 0.699533 0.610731 0.622140 0.618082 0.697896 0.672638 0.645481 0.598380 0.595409 0.662028 0.684989 0.612027 0.603283 0.651175 0.717565 0.640244 0.605292 0.623698 0.717303 0.698989 0.651417 0.650809 0.619941 0.694107 0.669365 0.706261 0.603891 0.661046 0.600756 0.654749 0.637397 0.634668 0.626892 0.680643 0.669044 0.671708 0.616452 
43.816042 0.647002 0.702782 0.608954 0.612381 0.619547 0.639079 0.598519 0.715404 0.704629 0.680136 0.713772 0.624630 0.637487 0.672846 0.630537 0.656270 0.668369 0.686310 0.695101 0.626269 0.646996 0.646552 0.610958 0.596411 0.589565 0.617941 0.611565 0.655813 0.648973 0.625479 0.646970 0.685866 0.592443 0.670862 0.664741 0.699055 0.678478 0.659937 0.694702 0.703461 0.612218 0.655806 0.630165 0.707363 0.692379 0.686290 0.673877 0.670568 0.676677 0.594140 
44.701184 0.683770 0.619839 0.658126 0.660787 0.594194 0.624172 0.619344 0.633204 0.651781 0.659401 0.659434 0.616221 0.661971 0.593615 0.618993 0.713468 0.632358 0.595066 0.643043 0.655543 0.627302 0.681362 0.675239 0.671244 0.598977 0.698886 0.594689 0.689425 0.669832 0.640127 0.615186 0.612050 0.660202 0.690362 0.691754 0.714854 0.699576 0.708601 0.602647 0.590160 0.667678 0.674146 0.617450 0.667431 0.710930 0.613136 0.599348 0.626313 0.703851 0.664704 
45.604208 0.667165 0.628829 0.667989 0.656798 0.681133 0.648818 0.633811 0.676430 0.695244 0.710763 0.703977 0.590914 0.662351 0.653794 0.600127 0.641688 0.586911 0.676949 0.695264 0.697742 0.674594 0.708330 0.596273 0.672453 0.679025 0.643679 0.696263 0.588488 0.630821 0.640987 0.585737 0.693707 0.600652 0.659847 0.702238 0.639281 0.640007 0.697320 0.655922 0.658569 0.622432 0.702361 0.588313 0.684228 0.598271 0.626234 0.611266 0.652568 0.590849 0.671479 
46.525474 0.590855 0.689299 0.612214 0.584095 0.670366 0.647752 0.708071 0.692740 0.643340 0.593895 0.626360 0.683827 0.670469 0.608333 0.618863 0.624931 0.677041 0.676841 0.665495 0.630714 0.638909 0.679538 0.611108 0.608488 0.700024 0.608553 0.601230 0.602272 0.693064 0.632745 0.676343 0.582717 0.587821 0.594800 0.632001 0.710872 0.595169 0.662591 0.643334 0.625177 0.638114 0.651122 0.654757 0.675877 0.695160 0.635779 0.615364 0.689726 0.664014 0.617453 
47.465351 0.638551 0.674544 0.683508 0.639731 0.695117 0.676814 0.657499 0.626026 0.671287 0.597669 0.590323 0.622699 0.581043 0.707383 0.680045 0.620944 0.633591 0.669584 0.666102 0.580888 0.601642 0.656860 0.599617 0.612464 0.603177 0.613038 0.672577 0.645297 0.674015 0.682618 0.630418 0.627445 0.677265 0.696175 0.618758 0.606962 0.629567 0.644594 0.582455 0.597734 0.609800 0.661355 0.690183 0.593445 0.593722 0.661852 0.695743 0.672158 0.626381 0.625639 
48.424215 0.697018 0.690562 0.662920 0.639239 0.591812 0.608131 0.591979 0.584598 0.700194 0.636159 0.636950 0.628424 0.593561 0.619911 0.699223 0.593716 0.622142 0.627395 0.660149 0.659982 0.675401 0.640416 0.682499 0.682422 0.678063 0.646068 0.620850 0.698510 0.594127 0.682956 0.693764 0.689771 0.648260 0.625087 0.597522 0.603206 0.581235 0.693417 0.704168 0.683689 0.630597 0.673523 0.614478 0.609848 0.643091 0.595812 0.640403 0.620046 0.663358 0.582483 
49.402449 0.607341 0.675529 0.657663 0.691850 0.627066 0.596866 0.700113 0.630265 0.701427 0.584077 0.651624 0.641477 0.645643 0.620386 0.700466 0.687414 0.577519 0.613892 0.627886 0.684331 0.584058 0.658862 0.678606 0.588577 0.662163 0.615867 0.625374 0.699363 0.653381 0.684709 0.587584 0.656413 0.639207 0.643592 0.663503 0.589680 0.688908 0.634906 0.703806 0.593398 0.597155 0.666708 0.686029 0.692754 0.623406 0.687581 0.684074 0.629303 0.587321 0.687485 
50.400445 0.622567 0.586994 0.592024 0.605151 0.590503 0.685550 0.698843 0.667093 0.654202 0.678028 0.603471 0.637247 0.678699 0.702576 0.606730 0.628491 0.640704 0.655864 0.642488 0.660804 0.683761 0.580552 0.683166 0.632377 0.662747 0.660945 0.631342 0.597565 0.662734 0.619908 0.642705 0.650170 0.588784 0.585071 0.611287 0.642999 0.660088 0.674129 0.641586 0.639631 0.629047 0.639810 0.648041 0.636320 0.607701 0.635093 0.586701 0.624880 0.586573 0.579773 
51.418601 0.680778 0.667112 0.677140 0.585952 0.591979 0.605665 0.674031 0.698956 0.605423 0.610743 0.596159 0.586551 0.649093 0.592712 0.690597 0.624015 0.683263 0.679536 0.685684 0.666831 0.630813 0.685054 0.626748 0.681314 0.652667 0.603238 0.590253 0.646755 0.694133 0.583696 0.589762 0.640695 0.697924 0.575311 0.682881 0.629686 0.644792 0.645729 0.614197 0.644850 0.588386 0.639115 0.690973 0.581912 0.677637 0.584474 0.674706 0.687921 0.663671 0.573508 
52.457326 0.676009 0.684539 0.662358 0.624165 0.646574 0.599780 0.574919 0.660332 0.687328 0.646396 0.573089 0.697408 0.579105 0.668272 0.673627 0.640705 0.672471 0.654971 0.595943 0.572511 0.632924 0.584383 0.592583 0.572410 0.594533 0.630783 0.634055 0.610813 0.685892 0.645526 0.572054 0.620506 0.673277 0.654584 0.682665 0.637612 0.572194 0.664747 0.679248 0.605681 0.654457 0.692091 0.581404 0.687734 0.662644 0.627449 0.603572 0.603928 0.596928 0.595962 
53.517034 0.617208 0.648248 0.665649 0.657436 0.663084 0.636705 0.684690 0.652940 0.642935 0.630227 0.630683 0.601396 0.657195 0.682942 0.643930 0.627713 0.666877 0.643759 0.638724 0.693143 0.647640 0.590904 0.612718 0.665427 0.596204 0.692826 0.596793 0.652687 0.572212 0.613624 0.647767 0.656986 0.622983 0.658398 0.574269 0.668600 0.647406 0.597736 0.626959 0.693719 0.693510 0.628726 0.576270 0.577334 0.583058 0.666105 0.583451 0.588561 0.599193 0.679029 
54.598150 0.596184 0.570367 0.593615 0.656606 0.576345 0.617097 0.675083 0.621516 0.664617 0.602459 0.637758 0.615260 0.612811 0.671851 0.654656 0.642378 0.656221 0.599479 0.595837 0.589809 0.665248 0.625152 0.652529 0.672305 0.603349 0.668650 0.679741 0.691406 0.599347 0.594701 0.579046 0.597535 0.677923 0.571749 0.678472 0.630991 0.570663 0.646759 0.569407 0.687442 0.679785 0.608342 0.676383 0.593211 0.616870 0.617154 0.656512 0.650010 0.648369 0.604510 
55.701106 0.679891 0.605583 0.684573 0.658245 0.567734 0.685806 0.612782 0.585032 0.648831 0.656892 0.569861 0.598793 0.656219 0.597610 0.641633 0.678922 0.684780 0.584900 0.650184 0.628204 0.604664 0.610567 0.624479 0.589638 0.619005 0.636020 0.568829 0.587247 0.599876 0.635567 0.623504 0.586938 0.679564 0.639802 0.640374 0.570999 0.665078 0.637297 0.618715 0.613367 0.628494 0.650631 0.572900 0.656395 0.606930 0.573321 0.650285 0.654532 0.608339 0.675618 
56.826343 0.669791 0.689173 0.573364 0.585301 0.668041 0.636986 0.677525 0.584234 0.582911 0.575911 0.618281 0.660263 0.640160 0.571953 0.668712 0.670795 0.611570 0.672344 0.629973 0.630701 0.673868 0.625526 0.609995 0.609236 0.642550 0.601841 0.567694 0.632765 0.580665 0.601145 0.619210 0.565705 0.684500 0.686087 0.669929 0.598761 0.610748 0.654461 0.639564 0.608233 0.650949 0.674126 0.578407 0.583538 0.569186 0.646715 0.590394 0.575208 0.673172 0.650347 
57.974311 0.603059 0.641387 0.643237 0.575330 0.674374 0.663014 0.660825 0.565857 0.592649 0.617246 0.661000 0.606123 0.618052 0.636160 0.594318 0.585759 0.563938 0.664220 0.605085 0.574492 0.609505 0.631914 0.650703 0.680896 0.671611 0.566282 0.623680 0.590079 0.672392 0.652228 0.683478 0.563119 0.613026 0.568640 0.589072 0.632721 0.681164 0.664877 0.637091 0.668935 0.669272 0.679458 0.657487 0.638829 0.614857 0.650896 0.651034 0.685522 0.608630 0.649665 
59.145470 0.570673 0.629275 0.563662 0.625997 0.642668 0.595291 0.563126 0.611569 0.570655 0.618842 0.681196 0.664861 0.639702 0.624713 0.679432 0.630821 0.636841 0.624289 0.567370 0.680136 0.565220 0.623678 0.610503 0.594194 0.605904 0.611557 0.667771 0.619721 0.679893 0.568367 0.651025 0.571022 0.595521 0.613327 0.603698 0.565557 0.609768 0.571889 0.681912 0.672196 0.674876 0.635408 0.665902 0.621472 0.624757 0.637981 0.685010 0.662368 0.665017 0.585020 
60.340288 0.659272 0.624858 0.608713 0.569590 0.668683 0.647718 0.622851 0.559310 0.625367 0.603737 0.637008 0.654160 0.611844 0.664614 0.582045 0.680815 0.571355 0.639456 0.560192 0.631853 0.618242 0.600259 0.604880 0.641319 0.626902 0.576672 0.592574 0.594829 0.581399 0.635983 0.595103 0.573218 0.664037 0.635257 0.613863 0.632778 0.560453 0.671298 0.622640 0.585263 0.626504 0.624553 0.627684 0.652886 0.648016 0.630635 0.639959 0.611906 0.573790 0.600936 
61.559242 0.674911 0.639038 0.677276 0.670280 0.614742 0.676998 0.633180 0.589964 0.646263 0.674707 0.666930 0.631979 0.639966 0.581178 0.602650 0.644016 0.660293 0.633180 0.595251 0.667834 0.628332 0.652646 0.667370 0.618692 0.625936 0.650300 0.622921 0.597734 0.627057 0.647508 0.669011 0.606427 0.592577 0.558635 0.631899 0.579649 0.602681 0.678273 0.649322 0.655717 0.581073 0.632394 0.596279 0.671493 0.611362 0.656275 0.626741 0.558269 0.616073 0.602471 
62.802821 0.573227 0.627439 0.654856 0.561631 0.641002 0.646760 0.555899 0.670234 0.601878 0.601372 0.564723 0.605205 0.573159 0.634153 0.602539 0.630246 0.675825 0.587204 0.619743 0.591838 0.594905 0.583174 0.570746 0.604594 0.557127 0.663372 0.659200 0.599416 0.606371 0.579237 0.585556 0.667476 0.606167 0.659663 0.616720 0.674677 0.616102 0.660749 0.571783 0.655498 0.667760 0.620317 0.576793 0.668068 0.602921 0.676331 0.580539 0.645482 0.599348 0.635887 
64.071523 0.570206 0.671347 0.654723 0.673604 0.633345 0.655683 0.588263 0.592279 0.622428 0.564068 0.598245 0.648874 0.554799 0.616850 0.560667 0.590163 0.675173 0.592316 0.556780 0.553563 0.632791 0.651986 0.581442 0.604906 0.563490 0.615706 0.584265 0.590053 0.609039 0.616192 0.603909 0.631438 0.594075 0.579511 0.603602 0.660634 0.562930 0.602876 0.637096 0.557056 0.659563 0.673094 0.612182 0.615447 0.561485 0.662737 0.660461 0.591092 0.650707 0.585071 
65.365853 0.595015 0.623596 0.652730 0.635855 0.631657 0.657940 0.634967 0.644860 0.661434 0.560132 0.568670 0.580181 0.607151 0.560628 0.627250 0.621047 0.608444 0.638951 0.641538 0.571631 0.612882 0.587230 0.581695 0.582768 0.637510 0.570061 0.620513 0.648513 0.651277 0.555614 0.591637 0.573065 0.648844 0.577889 0.636211 0.661802 0.571269 0.551992 0.671259 0.617412 0.664499 0.637412 0.579452 0.582075 0.639080 0.611288 0.653839 0.572801 0.597804 0.649426 
66.686331 0.577376 0.557902 0.556833 0.613001 0.594944 0.621229 0.625725 0.668510 0.574090 0.596423 0.645456 0.599355 0.593619 0.651210 0.578414 0.659188 0.561537 0.671534 0.657142 0.618597 0.586313 0.554512 0.662267 0.670691 0.558977 0.649109 0.583063 0.600863 0.661418 0.642225 0.567425 0.648052 0.670165 0.612513 0.637228 0.659158 0.561500 0.576619 0.653813 0.654967 0.574487 0.603405 0.612372 0.666476 0.617925 0.599898 0.550376 0.585262 0.557621 0.592366 
68.033484 0.556679 0.625024 0.651267 0.604685 0.575526 0.569438 0.562310 0.666735 0.591311 0.631513 0.655960 0.669073 0.584036 0.617292 0.667119 0.571703 0.561786 0.645538 0.606134 0.617116 0.632992 0.597191 0.554688 0.647718 0.598427 0.630015 0.612008 0.638672 0.666638 0.659954 0.549149 0.618796 0.575155 0.617871 0.598293 0.630216 0.649069 0.661634 0.583921 0.666607 0.629820 0.598598 0.618589 0.551030 0.589947 0.583464 0.562194 0.590860 0.610462 0.661695 
69.407852 0.569034 0.593615 0.557138 0.630073 0.650923 0.643862 0.596805 0.595823 0.626464 0.570405 0.664706 0.591328 0.595835 0.573044 0.565491 0.613421 0.585207 0.639603 0.613051 0.661824 0.633446 0.556094 0.596478 0.577478 0.552479 0.650784 0.618602 0.571145 0.582088 0.546279 0.569962 0.617583 0.565054 0.615605 0.643267 0.584703 0.656856 0.546825 0.590242 0.567511 0.590151 0.576884 0.555779 0.548809 0.548141 0.625414 0.634392 0.644323 0.644032 0.551545 
70.809983 0.571102 0.584945 0.637253 0.661868 0.555258 0.609270 0.630240 0.646006 0.587164 0.553795 0.639199 0.551698 0.648363 0.653677 0.612529 0.579348 0.610763 0.549932 0.583500 0.614578 0.592169 0.662654 0.576996 0.644894 0.595113 0.592374 0.553173 0.584099 0.649409 0.610975 0.587508 0.626765 0.557495 0.555385 0.586716 0.545665 0.585550 0.583053 0.553626 0.606997 0.598190 0.658211 0.554412 0.647874 0.611900 0.549534 0.609530 0.659208 0.551970 0.582527 
72.240440 0.543240 0.656579 0.588200 0.606945 0.627841 0.612752 0.570027 0.571792 0.545975 0.640894 0.556709 0.557787 0.619149 0.631383 0.570370 0.658832 0.597193 0.657170 0.612511 0.631106 0.596284 0.621528 0.546162 0.573370 0.558594 0.547451 0.618300 0.637605 0.595597 0.654592 0.569967 0.583490 0.633545 0.648713 0.635840 0.606204 0.574298 0.585899 0.654839 0.593784 0.646689 0.594964 0.647580 0.545409 0.649375 0.594627 0.619944 0.560847 0.553631 0.647622 
73.699794 0.648398 0.628472 0.575306 0.628598 0.541569 0.607699 0.618683 0.604296 0.595035 0.588487 0.552103 0.565793 0.645781 0.637649 0.623304 0.574718 0.619355 0.613473 0.551286 0.647108 0.564383 0.563026 0.620045 0.559215 0.599986 0.608665 0.574838 0.578337 0.587184 0.644887 0.647846 0.564371 0.551124 0.540831 0.594669 0.597057 0.552343 0.648254 0.638351 0.566183 0.600467 0.643999 0.613395 0.581410 0.650421 0.557865 0.656195 0.608971 0.605202 0.633375 
75.188628 0.627680 0.654250 0.552574 0.601092 0.544609 0.597223 0.617113 0.555295 0.580460 0.637267 0.622304 0.614279 0.618501 0.645017 0.576059 0.591649 0.640622 0.568966 0.579276 0.570102 0.572536 0.545171 0.604315 0.635688 0.569355 0.561300 0.586339 0.642643 0.623949 0.646099 0.649167 0.568733 0.557095 0.640287 0.627579 0.592833 0.566461 0.564308 0.627632 0.613860 0.555684 0.568978 0.558878 0.558985 0.652821 0.566329 0.614398 0.572883 0.648019 0.563901 
76.707539 0.598609 0.561203 0.612987 0.621168 0.587020 0.587926 0.605765 0.541176 0.622193 0.649726 0.608321 0.636219 0.646551 0.569580 0.559618 0.554559 0.590059 0.606468 0.561054 0.648463 0.647081 0.564128 0.550197 0.558652 0.550102 0.551568 0.559224 0.611235 0.559886 0.649119 0.568430 0.604437 0.594492 0.637744 0.622246 0.603936 0.653313 0.612057 0.641373 0.618808 0.541147 0.624606 0.608327 0.637267 0.568090 0.634926 0.603632 0.611080 0.544275 0.595356 
78.257134 0.561874 0.546867 0.632072 0.573616 0.623084 0.620615 0.593652 0.631900 0.549081 0.617712 0.588137 0.541156 0.634328 0.553943 0.639772 0.581767 0.596264 0.561512 0.586427 0.619635 0.624450 0.611609 0.550114 0.552376 0.546000 0.548939 0.587603 0.610345 0.627709 0.548636 0.624438 0.564106 0.538568 0.562088 0.609359 0.577932 0.534478 0.642390 0.556882 0.547027 0.536217 0.573901 0.617142 0.585851 0.647786 0.642906 0.650315 0.585388 0.551705 0.650588 
79.838033 0.572100 0.614429 0.532770 0.638494 0.581669 0.641191 0.610750 0.642226 0.545220 0.642397 0.597307 0.600779 0.577275 0.641416 0.589263 0.614996 0.563471 0.542724 0.552098 0.614778 0.574620 0.544871 0.567280 0.619054 0.583805 0.589944 0.539690 0.633360 0.545001 0.535331 0.554996 0.560023 0.553979 0.593261 0.580149 0.636181 0.536816 0.630628 0.630303 0.642474 0.614582 0.595255 0.634058 0.618480 0.590523 0.594249 0.572059 0.542535 0.619243 0.604416 
81.450869 0.549868 0.541319 0.647582 0.636846 0.609543 0.628073 0.609095 0.554829 0.625221 0.630336 0.619753 0.544942 0.566760 0.544500 0.614292 0.632521 0.560709 0.593133 0.556161 0.558523 0.597800 0.633217 0.565382 0.582528 0.545973 0.573036 0.574856 0.570308 0.631202 0.558459 0.615924 0.590718 0.614392 0.588190 0.589256 0.580206 0.632380 0.574844 0.613296 0.620820 0.557563 0.583529 0.640199 0.642591 0.560662 0.621256 0.579098 0.561552 0.640776 0.594848 
83.096285 0.548525 0.593417 0.594802 0.539410 0.645651 0.531004 0.639235 0.572151 0.624426 0.581754 0.530699 0.584512 0.578660 0.576758 0.545279 0.594984 0.536152 0.563710 0.536064 0.558334 0.559461 0.595535 0.529202 0.623393 0.551900 0.549371 0.589173 0.601552 0.601053 0.613467 0.548525 0.581595 0.599779 0.554683 0.580838 0.570607 0.535694 0.628699 0.565970 0.544963 0.604199 0.529895 0.638912 0.535659 0.636136 0.564931 0.559824 0.637345 0.534743 0.619043 
84.774942 0.640650 0.531004 0.624272 0.579997 0.545756 0.575471 0.553609 0.623143 0.639381 0.537301 0.603555 0.600281 0.546236 0.580178 0.618957 0.564906 0.559789 0.642182 0.529250 0.615209 0.554650 0.555638 0.571992 0.574887 0.545967 0.541938 0.634832 0.535114 0.602865 0.602462 0.572109 0.557439 0.562789 0.559784 0.563268 0.583681 0.603053 0.608742 0.592867 0.607286 0.547142 0.578313 0.535646 0.584938 0.618530 0.530466 0.611987 0.598264 0.618483 0.559544 
86.487509 0.573070 0.631584 0.550722 0.536463 0.565487 0.585110 0.620663 0.553220 0.556645 0.538851 0.557624 0.535415 0.544955 0.583496 0.640297 0.568964 0.639715 0.576763 0.624821 0.617517 0.525548 0.618816 0.606637 0.599560 0.551019 0.611903 0.607109 0.581877 0.607330 0.619282 0.598844 0.584446 0.612444 0.614500 0.627378 0.572954 0.542020 0.640676 0.566524 0.535939 0.623226 0.638934 0.581732 0.624792 0.539486 0.545916 0.602362 0.557146 0.590637 0.524983 
88.234673 0.594475 0.576768 0.586208 0.586521 0.625318 0.633162 0.585135 0.606561 0.582901 0.590536 0.533464 0.615780 0.594110 0.568257 0.534137 0.530099 0.577784 0.542950 0.628526 0.573879 0.572075 0.541366 0.561939 0.550550 0.587571 0.593942 0.570804 0.536916 0.562252 0.582263 0.587154 0.617166 0.585512 0.536353 0.608603 0.609467 0.573711 0.584699 0.561254 0.554228 0.529188 0.618158 0.614219 0.562763 0.546286 0.537194 0.541047 0.596454 0.591488 0.536515 
90.017131 0.529860 0.531276 0.577108 0.533570 0.551184 0.616723 0.580599 0.621184 0.531461 0.582685 0.533292 0.543897 0.574739 0.631962 0.604489 0.571826 0.613822 0.584384 0.596289 0.587014 0.635100 0.604639 0.564539 0.567330 0.534830 0.596173 0.571237 0.542481 0.609707 0.595064 0.574780 0.556691 0.524676 0.616457 0.595127 0.598907 0.598306 0.610673 0.604645 0.600490 0.608916 0.541221 0.561563 0.627622 0.553617 0.539667 0.544729 0.534373 0.571780 0.577929 
91.835598 0.615038 0.597545 0.616724 0.518199 0.603837 0.596118 0.630251 0.616005 0.568161 0.538921 0.524410 0.587058 0.600228 0.521935 0.534845 0.546334 0.538996 0.603152 0.548090 0.591548 0.547175 0.569968 0.575655 0.602950 0.621053 0.524525 0.549742 0.591248 0.553691 0.593631 0.622768 0.533798 0.546018 0.551987 0.604015 0.599065 0.542466 0.591479 0.580064 0.544406 0.540331 0.618307 0.579126 0.606300 0.596273 0.545126 0.576340 0.597603 0.614422 0.524352 
93.690800 0.536583 0.580508 0.615680 0.606432 0.538297 0.609975 0.595781 0.588465 0.553529 0.582440 0.573829 0.549470 0.565247 0.582446 0.577418 0.571622 0.536359 0.608869 0.566772 0.550531 0.548008 0.561085 0.537460 0.595316 0.565803 0.570481 0.614395 0.571943 0.540773 0.522130 0.526080 0.583770 0.590753 0.560185 0.519092 0.548398 0.549722 0.551844 0.520817 0.605452 0.592547 0.554120 0.557611 0.517584 0.590294 0.605888 0.566279 0.540613 0.616006 0.555587 
95.583480 0.526757 0.608863 0.570179 0.559645 0.582455 0.524027 0.549596 0.519077 0.575010 0.609148 0.547277 0.549139 0.521458 0.548722 0.609291 0.517353 0.611940 0.558274 0.596787 0.549481 0.585967 0.604472 0.605557 0.543012 0.599430 0.522788 0.600715 0.601691 0.596370 0.597135 0.582529 0.610307 0.537000 0.610764 0.593127 0.527944 0.540888 0.575192 0.519734 0.564344 0.522075 0.614846 0.567222 0.534750 0.526169 0.564350 0.536006 0.516371 0.531599 0.592322 
97.514394 0.587286 0.598801 0.597891 0.558939 0.549869 0.521510 0.511815 0.574207 0.551108 0.620472 0.519350 0.599961 0.620802 0.623275 0.527089 0.601542 0.622729 0.577874 0.563203 0.606324 0.616565 0.574468 0.587428 0.617492 0.520293 0.571113 0.598954 0.619152 0.556687 0.538848 0.523017 0.571079 0.537813 0.526975 0.582355 0.558290 0.557545 0.553929 0.576794 0.589441 0.515346 0.604919 0.602008 0.610310 0.556783 0.588480 0.619101 0.619272 0.537040 0.539775 
99.484316 0.593435 0.551324 0.601629 0.585150 0.615085 0.570109 0.577924 0.563375 0.519917 0.516037 0.621207 0.592025 0.523173 0.584266 0.523331 0.524175 0.616563 0.575324 0.529232 0.540785 0.610866 0.594114 0.590286 0.560238 0.582443 0.560209 0.538775 0.525755 0.536260 0.575953 0.589323 0.541283 0.538843 0.540321 0.537761 0.516728 0.612349 0.570029 0.565510 0.616631 0.582624 0.621059 0.556523 0.517934 0.615957 0.571286 0.592585 0.550729 0.542512 0.533157 
101.494032 0.566354 0.511588 0.585969 0.540023 0.603643 0.582342 0.546604 0.560416 0.541371 0.540542 0.510967 0.605510 0.554990 0.521869 0.566332 0.577351 0.570347 0.600429 0.522416 0.562119 0.552757 0.535212 0.581728 0.537626 0.510753 0.606198 0.580278 0.591659 0.616953 0.613558 0.585151 0.516302 0.536701 0.606514 0.592629 0.598624 0.557511 0.525602 0.514515 0.551234 0.615436 0.551426 0.544190 0.550608 0.584254 0.601235 0.516596 0.583200 0.617759 0.617568 
103.544348 0.569056 0.535000 0.583703 0.542632 0.565220 0.509368 0.567843 0.604696 0.526497 0.581299 0.516085 0.509188 0.601921 0.531159 0.587780 0.603162 0.516989 0.608200 0.518753 0.541722 0.530833 0.606847 0.540633 0.539234 0.581771 0.534826 0.614681 0.517837 0.579743 0.614878 0.567579 0.603308 0.540796 0.586033 0.528912 0.576458 0.526463 0.518988 0.616416 0.511811 0.564456 0.560351 0.508997 0.570819 0.586140 0.608340 0.594946 0.598905 0.567893 0.518315 
105.636082 0.568033 0.564538 0.510962 0.596376 0.608662 0.515749 0.559611 0.573927 0.529831 0.519753 0.549533 0.558145 0.584083 0.583602 0.518651 0.521341 0.559773 0.573234 0.601800 0.593048 0.609697 0.529238 0.532420 0.593115 0.553699 0.607303 0.555696 0.600850 0.564778 0.601420 0.518875 0.535585 0.527236 0.530110 0.513176 0.561618 0.534070 0.552061 0.534316 0.556865 0.540557 0.599183 0.582775 0.528427 0.612432 0.546396 0.517214 0.574196 0.520760 0.511985 
107.770073 0.595169 0.595949 0.538941 0.544471 0.584126 0.573696 0.515742 0.556171 0.581949 0.582316 0.592084 0.525181 0.597302 0.601445 0.608083 0.611341 0.564268 0.571908 0.553593 0.586265 0.608206 0.590124 0.562130 0.524746 0.510663 0.511097 0.515903 0.517936 0.504844 0.594913 0.594696 0.530894 0.574765 0.513514 0.608657 0.542071 0.544621 0.519328 0.595013 0.548252 0.611948 0.557814 0.531100 0.520820 0.532699 0.581565 0.588765 0.573869 0.539509 0.596589 
109.947172 0.570550 0.609698 0.599406 0.593684 0.519918 0.554159 0.562643 0.551858 0.549146 0.514590 0.526312 0.504975 0.574143 0.601846 0.574897 0.567473 0.598647 0.545997 0.538577 0.550682 0.527959 0.564755 0.598563 0.582666 0.524177 0.573128 0.500810 0.584257 0.567378 0.502834 0.529683 0.514407 0.564755 0.514357 0.560297 0.573306 0.583914 0.522197 0.515105 0.604358 0.547821 0.529278 0.595979 0.506588 0.524632 0.558318 0.607569 0.570700 0.542442 0.553848 
112.168253 0.559967 0.505390 0.548571 0.508239 0.498013 0.587965 0.519281 0.566824 0.602546 0.573378 0.521915 0.525117 0.533658 0.580086 0.532466 0.512479 0.563556 0.526944 0.505241 0.539748 0.564632 0.579644 0.566355 0.548234 0.606936 0.525327 0.578391 0.535088 0.577425 0.551685 0.544292 0.561883 0.523930 0.591073 0.555334 0.530086 0.549035 0.554887 0.604551 0.573046 0.503717 0.559862 0.525901 0.515190 0.573256 0.513152 0.582521 0.503407 0.527204 0.563213 
114.434202 0.602520 0.550982 0.528657 0.527910 0.517740 0.562719 0.597011 0.598556 0.543583 0.569200 0.571938 0.495316 0.553142 0.505041 0.530653 0.570602 0.559041 0.542505 0.580244 0.587446 0.553577 0.577771 0.542753 0.593037 0.565110 0.587171 0.588062 0.567710 0.580816 0.557480 0.576363 0.567760 0.509274 0.508169 0.577644 0.575473 0.577985 0.510186 0.559190 0.518713 0.515310 0.527893 0.558953 0.526096 0.594378 0.572543 0.553434 0.587886 0.495338 0.519152 
116.745926 0.599373 0.556264 0.590790 0.502449 0.500036 0.538941 0.555832 0.537124 0.583292 0.548738 0.527802 0.563007 0.582493 0.554463 0.520189 0.517069 0.499165 0.587539 0.588711 0.575903 0.576560 0.582110 0.494984 0.509313 0.518957 0.552033 0.497321 0.506292 0.516166 0.537862 0.569970 0.497709 0.493035 0.511103 0.518355 0.562241 0.520752 0.519800 0.522997 0.596242 0.551311 0.600402 0.518164 0.510884 0.580391 0.569274 0.532925 0.554135 0.594797 0.508623 
119.104350 0.587747 0.494223 0.522113 0.519312 0.582548 0.582123 0.543312 0.505084 0.567050 0.575267 0.575038 0.514064 0.527857 0.519666 0.552151 0.558559 0.575305 0.574744 0.501558 0.553044 0.518533 0.570641 0.495013 0.497918 0.519160 0.573594 0.509400 0.560505 0.530396 0.511329 0.581861 0.534898 0.573327 0.517699 0.503776 0.509105 0.570515 0.591403 0.582030 0.568733 0.591125 0.549535 0.591321 0.583638 0.572859 0.494256 0.560706 0.530151 0.497465 0.583845 
121.510418 0.524513 0.519131 0.522885 0.507211 0.581784 0.561113 0.574623 0.564716 0.545320 0.569262 0.491195 0.534279 0.506707 0.526569 0.590628 0.536237 0.513673 0.504167 0.563896 0.488938 0.512213 0.493192 0.582435 0.524497 0.545390 0.595787 0.553002 0.537507 0.552894 0.573890 0.495704 0.490962 0.588642 0.524746 0.536422 0.556930 0.499464 0.503815 0.569420 0.570136 0.520135 0.488385 0.596444 0.546144 0.555481 0.509327 0.528132 0.510591 0.529711 0.490392 
123.965091 0.527965 0.576238 0.501330 0.551753 0.533404 0.487006 0.507650 0.547118 0.509189 0.494838 0.517535 0.511512 0.525675 0.548939 0.558780 0.498991 0.503005 0.491510 0.567876 0.521154 0.493260 0.490711 0.587948 0.521602 0.540372 0.544677 0.520219 0.564911 0.500072 0.504506 0.490155 0.490133 0.505073 0.559860 0.500936 0.563636 0.544380 0.536704 0.520187 0.593490 0.565915 0.551996 0.566709 0.519425 0.545087 0.518183 0.526452 0.490295 0.593916 0.559704 
126.469352 0.587756 0.575845 0.518995 0.562627 0.491715 0.485924 0.568892 0.495845 0.510380 0.554002 0.575366 0.506772 0.572828 0.486569 0.542629 0.484676 0.492441 0.545866 0.566397 0.519350 0.499325 0.499104 0.494485 0.579529 0.556954 0.531014 0.579324 0.545753 0.540747 0.516027 0.487747 0.590472 0.502298 0.572683 0.561659 0.487570 0.564816 0.488973 0.498620 0.558541 0.568150 0.587073 0.538413 0.578706 0.514903 0.519162 0.565945 0.581126 0.566187 0.589122 
129.024202 0.557814 0.574195 0.545715 0.574687 0.579516 0.532969 0.504773 0.494130 0.521952 0.496111 0.482374 0.567209 0.563895 0.563381 0.512856 0.588633 0.541470 0.492947 0.508525 0.497524 0.582600 0.515490 0.532112 0.545330 0.543890 0.486138 0.502674 0.572498 0.490265 0.566534 0.510287 0.567551 0.490586 0.579222 0.528001 0.496561 0.503531 0.517792 0.513766 0.581566 0.552209 0.529093 0.490099 0.561315 0.569934 0.485511 0.511989 0.483531 0.522059 0.508713 
131.630664 0.544765 0.498000 0.490044 0.541658 0.536158 0.557827 0.576858 0.523107 0.560225 0.516647 0.487912 0.511419 0.504022 0.531660 0.524924 0.543273 0.574928 0.509965 0.508307 0.489607 0.548922 0.501955 0.522376 0.516775 0.578169 0.580002 0.541146 0.486084 0.499514 0.556766 0.521918 0.556505 0.530008 0.582203 0.531857 0.577359 0.486931 0.563918 0.541509 0.554293 0.499492 0.538679 0.568272 0.517260 0.491030 0.535923 0.490385 0.585273 0.506202 0.586147 
134.289780 0.580852 0.562820 0.552618 0.525805 0.560613 0.561350 0.479724 0.535063 0.506924 0.527450 0.580492 0.533509 0.526872 0.578396 0.560231 0.494595 0.534341 0.553499 0.514680 0.484642 0.540326 0.582083 0.511147 0.512903 0.477618 0.548326 0.532538 0.536156 0.580587 0.502054 0.505730 0.532612 0.576078 0.552772 0.530554 0.537466 0.479464 0.520972 0.504834 0.510182 0.546512 0.539371 0.517959 0.487465 0.516092 0.578178 0.540522 0.483708 0.568725 0.568024 
137.002613 0.539893 0.558171 0.569266 0.558762 0.572926 0.499222 0.481066 0.563542 0.477205 0.531929 0.486363 0.496122 0.543589 0.535926 0.579084 0.505465 0.498208 0.570444 0.531094 0.479276 0.510065 0.528649 0.489584 0.554727 0.483553 0.539845 0.546045 0.492727 0.525021 0.565052 0.512172 0.475558 0.493609 0.486009 0.568833 0.559565 0.527096 0.500279 0.507245 0.510635 0.492183 0.527334 0.547915 0.484398 0.553624 0.494527 0.501541 0.537543 0.486257 0.478230 
139.770250 0.530442 0.488112 0.496024 0.504004 0.554073 0.496996 0.552811 0.550593 0.484627 0.511138 0.574781 0.485767 0.567773 0.532755 0.551082 0.477740 0.571574 0.549646 0.557075 0.511007 0.571653 0.501265 0.487823 0.490315 0.492565 0.506848 0.490530 0.485709 0.568109 0.558473 0.507237 0.490204 0.539427 0.558894 0.517625 0.531962 0.505166 0.474070 0.507626 0.527693 0.508084 0.577982 0.493148 0.528508 0.499541 0.553379 0.550714 0.522231 0.490719 0.515197 
142.593796 0.542524 0.491883 0.527301 0.488565 0.512386 0.513904 0.553723 0.551587 0.490319 0.534747 0.550698 0.528855 0.531383 0.514611 0.487938 0.523418 0.489136 0.522450 0.529467 0.491412 0.545119 0.493987 0.516447 0.545078 0.483285 0.554319 0.564942 0.509524 0.508252 0.489685 0.546585 0.480585 0.534203 0.549196 0.494196 0.504406 0.471087 0.495269 0.485625 0.471082 0.543377 0.504966 0.574215 0.569558 0.537034 0.552315 0.507159 0.542848 0.482841 0.507541 
145.474382 0.471937 0.476797 0.562513 0.481475 0.558236 0.568170 0.545989 0.537327 0.503072 0.513078 0.526987 0.495388 0.539160 0.545870 0.559569 0.559621 0.565185 0.482371 0.484804 0.547635 0.497425 0.485106 0.516183 0.478235 0.506624 0.564726 0.481204 0.552751 0.495654 0.485137 0.480110 0.495243 0.510021 0.503780 0.522767 0.505437 0.539462 0.484132 0.520163 0.514855 0.506551 0.470104 0.508968 0.523049 0.541489 0.498300 0.511714 0.490252 0.514297 0.488960 
148.413159 0.558083 0.469029 0.508949 0.486508 0.505372 0.501255 0.529617 0.535730 0.489329 0.496967 0.539500 0.539163 0.515026 0.517427 0.509074 0.543710 0.487379 0.551270 0.566815 0.472622 0.516530 0.524733 0.511822 0.475256 0.550280 0.550461 0.490309 0.567671 0.467774 0.553495 0.539495 0.507809 0.551058 0.520284 0.468085 0.531349 0.502219 0.553795 0.502193 0.513362 0.488862 0.521565 0.491206 0.493130 0.563051 0.515711 0.493627 0.524064 0.560240 0.486964 
151.411304 0.552225 0.494792 0.538780 0.491174 0.490750 0.489274 0.511922 0.481486 0.566744 0.531018 0.537480 0.553634 0.472010 0.519994 0.554826 0.502554 0.509067 0.467097 0.544860 0.528603 0.493543 0.474137 0.559301 0.480124 0.509594 0.500128 0.512200 0.537588 0.486441 0.526848 0.530068 0.526920 0.516515 0.508350 0.539069 0.541211 0.470023 0.527503 0.467649 0.543916 0.475788 0.544669 0.475355 0.472857 0.556266 0.540391 0.542951 0.478761 0.469765 0.473104 
154.470015 0.483162 0.527245 0.510241 0.484591 0.466893 0.479099 0.532835 0.465577 0.477547 0.469184 0.540967 0.537787 0.473088 0.478035 0.483111 0.526665 0.564301 0.525858 0.484950 0.482772 0.517870 0.537294 0.509892 0.471270 0.539441 0.491778 0.546993 0.506527 0.468891 0.553019 0.491223 0.535095 0.462829 0.539071 0.561573 0.535527 0.538532 0.481724 0.545991 0.541491 0.463281 0.465053 0.496042 0.541424 0.544800 0.523521 0.532280 0.476212 0.531992 0.478035 
157.590516 0.464901 0.485738 0.485370 0.545821 0.534479 0.556411 0.462988 0.510794 0.498261 0.499769 0.516414 0.513213 0.525398 0.474202 0.480849 0.486761 0.529008 0.561795 0.561611 0.460646 0.534234 0.543188 0.544757 0.530256 0.476677 0.556580 0.495249 0.484337 0.547345 0.529259 0.469876 0.547099 0.492155 0.542431 0.493996 0.471962 0.479203 0.535042 0.470275 0.474867 0.500383 0.559898 0.492641 0.556672 0.533707 0.531304 0.561795 0.477531 0.549917 0.528384 
160.774056 0.504414 0.498907 0.554491 0.495079 0.520024 0.554659 0.506261 0.500169 0.504378 0.536458 0.476374 0.555763 0.483607 0.481739 0.463925 0.534702 0.520090 0.506551 0.523434 0.501019 0.487882 0.550241 0.521785 0.539319 0.525968 0.468032 0.494687 0.478736 0.469483 0.500830 0.486152 0.489399 0.503604 0.478410 0.538896 0.493450 0.479077 0.539110 0.517087 0.463772 0.472863 0.554522 0.537975 0.554201 0.479052 0.551875 0.520863 0.500912 0.540245 0.467228 
164.021907 0.457124 0.485134 0.476608 0.534061 0.550485 0.468046 0.479100 0.551660 0.542805 0.541224 0.460852 0.529598 0.529344 0.530499 0.505712 0.526290 0.522561 0.536710 0.488619 0.540079 0.554264 0.464135 0.537546 0.489516 0.487743 0.465153 0.499399 0.531229 0.497388 0.515347 0.541153 0.528149 0.530570 0.543980 0.546787 0.521852 0.493594 0.529643 0.490073 0.479500 0.481836 0.542420 0.468213 0.468036 0.475827 0.548235 0.458912 0.553322 0.502672 0.502783 
167.335370 0.485714 0.488729 0.528357 0.467894 0.554164 0.532124 0.509332 0.509796 0.520002 0.465333 0.520738 0.526834 0.464909 0.464355 0.465701 0.543883 0.521333 0.527984 0.538185 0.512620 0.545052 0.527303 0.493862 0.463235 0.482895 0.533122 0.551744 0.497130 0.517062 0.486450 0.529814 0.470567 0.489299 0.518106 0.470496 0.534156 0.540771 0.524535 0.537499 0.456317 0.470068 0.488447 0.521969 0.459806 0.473436 0.458899 0.493378 0.502102 0.486506 0.470637 
170.715768 0.481583 0.479575 0.551108 0.506998 0.505889 0.514632 0.496669 0.496915 0.459350 0.465488 0.493969 0.526496 0.466828 0.497101 0.490792 0.470225 0.531118 0.492007 0.542345 0.476434 0.525166 0.487475 0.483048 0.524137 0.526757 0.485844 0.515445 0.535901 0.512704 0.459385 0.470316 0.496328 0.520990 0.520022 0.505974 0.475525 0.512383 0.495254 0.463585 0.498983 0.504393 0.533843 0.483364 0.541733 0.458888 0.486100 0.482737 0.481608 0.516378 0.466230 
174.164456 0.487303 0.453290 0.456941 0.524118 0.480949 0.462111 0.460643 0.507229 0.486643 0.491694 0.504846 0.451496 0.483581 0.499706 0.452296 0.486124 0.451721 0.528859 0.544664 0.462761 0.493132 0.496979 0.467456 0.451921 0.524368 0.506170 0.478296 0.472686 0.512070 0.513533 0.542426 0.479955 0.507014 0.493602 0.460563 0.542836 0.516126 0.453614 0.487468 0.469469 0.541847 0.486783 0.516565 0.462921 0.533964 0.519033 0.496354 0.467177 0.482922 0.530297 
177.682811 0.490147 0.483674 0.470568 0.501215 0.525199 0.533532 0.452386 0.507206 0.466531 0.460853 0.461609 0.450745 0.483520 0.488213 0.542283 0.539320 0.500002 0.459829 0.503427 0.536466 0.500772 0.499385 0.485857 0.500643 0.469708 0.533443 0.520213 0.467212 0.482232 0.452719 0.482754 0.448522 0.521103 0.514296 0.532936 0.458009 0.475798 0.471165 0.535099 0.493891 0.489143 0.488606 0.461688 0.471562 0.477529 0.496442 0.505764 0.497262 0.513645 0.532374 
181.272242 0.540564 0.468037 0.519364 0.460386 0.451400 0.515905 0.508170 0.463732 0.487153 0.454591 0.493651 0.496902 0.456200 0.488203 0.497254 0.461203 0.539688 0.462084 0.498951 0.453072 0.510036 0.535219 0.461564 0.528247 0.446238 0.530687 0.503538 0.522878 0.445644 0.494933 0.491939 0.460431 0.455799 0.445417 0.479755 0.509353 0.446070 0.543424 0.532097 0.460614 0.500445 0.526871 0.474564 0.520928 0.491642 0.465488 0.470407 0.469442 0.531142 0.502489 
184.934184 0.454820 0.483171 0.450338 0.483915 0.485712 0.526535 0.513556 0.448328 0.488747 0.490347 0.496278 0.516807 0.506882 0.459076 0.457849 0.491933 0.538365 0.498371 0.455544 0.483343 0.494056 0.483279 0.531031 0.507907 0.500134 0.462858 0.496913 0.498386 0.447846 0.465479 0.523924 0.500735 0.525293 0.513354 0.478546 0.461189 0.518023 0.518087 0.449023 0.475738 0.499198 0.478334 0.469897 0.481954 0.520417 0.485171 0.481334 0.514674 0.504730 0.463119 
188.670102 0.534396 0.498643 0.452325 0.522419 0.503315 0.511256 0.479989 0.447996 0.507629 0.483068 0.476347 0.449766 0.517982 0.512055 0.487725 0.512624 0.467768 0.454306 0.509291 0.496569 0.453237 0.516433 0.445477 0.519767 0.484146 0.531905 0.496329 0.453968 0.490760 0.458708 0.463630 0.468081 0.539141 0.495064 0.501373 0.530753 0.512556 0.498491 0.453840 0.524939 0.478014 0.538136 0.505305 0.520625 0.457698 0.491108 0.506535 0.457997 0.522434 0.442687 
192.481491 0.508826 0.487161 0.500648 0.486249 0.497018 0.530251 0.457680 0.445882 0.516779 0.532291 0.514139 0.511353 0.454201 0.521863 0.464233 0.460212 0.462725 0.447297 0.521688 0.496403 0.524952 0.536389 0.485678 0.470771 0.506308 0.451191 0.493802 0.446887 0.522112 0.485488 0.441442 0.459573 0.480135 0.527353 0.511582 0.466326 0.476241 0.449990 0.444037 0.459695 0.447121 0.487761 0.471006 0.491001 0.457275 0.450776 0.462145 0.464633 0.498530 0.524791 
196.369875 0.504649 0.450504 0.450669 0.478890 0.473261 0.450897 0.476190 0.503367 0.522997 0.515829 0.450397 0.478118 0.490856 0.443306 0.482824 0.518767 0.482717 0.454972 0.455623 0.475432 0.482382 0.517091 0.451732 0.499710 0.439747 0.449542 0.438304 0.497039 0.494946 0.447017 0.530097 0.442680 0.459644 0.450368 0.498476 0.505363 0.458410 0.474097 0.487729 0.515576 0.445482 0.475821 0.532316 0.515081 0.528820 0.533856 0.486665 0.489953 0.530879 0.464160 
200.336810 0.529799 0.477236 0.496750 0.473983 0.471581 0.488349 0.503890 0.507442 0.473949 0.450051 0.469889 0.464296 0.515467 0.495237 0.494991 0.504388 0.437285 0.527319 0.468956 0.484777 0.443105 0.507708 0.510125 0.454247 0.485599 0.436381 0.520141 0.480137 0.505050 0.436966 0.441631 0.487315 0.498780 0.516820 0.508946 0.480122 0.464393 0.507259 0.528929 0.461768 0.470783 0.483076 0.524196 0.451685 0.478643 0.475308 0.496770 0.435985 0.451709 0.519300 
204.383882 0.485418 0.480126 0.502392 0.465327 0.526072 0.492322 0.524355 0.485461 0.456787 0.442099 0.434377 0.527241 0.513000 0.507530 0.445221 0.513140 0.446443 0.499674 0.452457 0.438029 0.464370 0.507569 0.486900 0.440506 0.521025 0.527054 0.506327 0.514564 0.495767 0.499880 0.479746 0.466467 0.434199 0.454935 0.479246 0.524234 0.446987 0.463783 0.451755 0.466308 0.501083 0.507164 0.470196 0.508574 0.490975 0.495892 0.471509 0.520299 0.450879 0.468767 
208.512710 0.474327 0.469380 0.489176 0.482022 0.467604 0.445610 0.506755 0.461192 0.433571 0.479163 0.483612 0.513723 0.515873 0.509250 0.506913 0.447060 0.455814 0.474662 0.474298 0.523760 0.456422 0.485848 0.523468 0.459281 0.451069 0.467905 0.520671 0.523204 0.479901 0.506095 0.485824 0.492844 0.494473 0.447784 0.464228 0.431296 0.497216 0.439796 0.478493 0.478627 0.445159 0.523769 0.472067 0.523741 0.509686 0.444704 0.458338 0.506559 0.453961 0.437220 
212.724946 0.520502 0.441725 0.441606 0.513839 0.502652 0.445119 0.490174 0.495017 0.432064 0.430711 0.434910 0.476028 0.463560 0.514968 0.519196 0.485503 0.504645 0.483754 0.441196 0.463035 0.505650 0.494993 0.467015 0.455514 0.462215 0.510407 0.498444 0.441349 0.477282 0.502976 0.506213 0.466210 0.504401 0.521226 0.478373 0.448065 0.452469 0.435953 0.499812 0.476085 0.499759 0.505054 0.477205 0.472544 0.480737 0.440777 0.445372 0.433041 0.463636 0.455600 
217.022275 0.476301 0.451367 0.485595 0.467364 0.430285 0.430726 0.476951 0.440038 0.451784 0.502232 0.476472 0.486017 0.506521 0.476828 0.480571 0.432296 0.445897 0.497749 0.434554 0.504111 0.435769 0.483175 0.499817 0.466491 0.459361 0.493973 0.503347 0.519249 0.509272 0.437244 0.462876 0.482032 0.446163 0.482269 0.494874 0.500040 0.482796 0.480879 0.489447 0.472397 0.450086 0.516284 0.485785 0.517318 0.465324 0.478189 0.499874 0.471481 0.438273 0.493764 
221.406416 0.457583 0.483676 0.432920 0.500316 0.446444 0.518835 0.468627 0.485012 0.493903 0.451534 0.473292 0.450150 0.464222 0.450594 0.458872 0.517413 0.446113 0.446642 0.477315 0.476258 0.474392 0.454117 0.425682 0.459349 0.469661 0.438983 0.452960 0.499739 0.507823 0.517130 0.481386 0.447619 0.464953 0.465152 0.469302 0.459023 0.482788 0.444267 0.474303 0.462914 0.449315 0.473221 0.458447 0.502743 0.479549 0.459377 0.435952 0.457025 0.471281 0.512049 
225.879123 0.468119 0.462291 0.465426 0.446560 0.482646 0.425495 0.481621 0.477814 0.475450 0.512345 0.448858 0.509243 0.490546 0.464443 0.430106 0.426275 0.425603 0.490777 0.500548 0.474637 0.425331 0.492351 0.465552 0.480540 0.505248 0.502418 0.453558 0.495326 0.432597 0.476122 0.429072 0.462032 0.507795 0.469035 0.436892 0.424776 0.473340 0.460820 0.486617 0.463842 0.426384 0.515592 0.470248 0.516086 0.438246 0.470351 0.491172 0.446330 0.510549 0.468565 
230.442183 0.505912 0.429566 0.492013 0.441542 0.482653 0.442903 0.506370 0.486741 0.465475 0.502796 0.497047 0.501243 0.440162 0.431030 0.443245 0.454832 0.471720 0.495494 0.423153 0.451277 0.453293 0.497838 0.504892 0.490727 0.499957 0.444246 0.449715 0.504101 0.514267 0.464488 0.459927 0.496205 0.456371 0.463262 0.500822 0.484056 0.450374 0.441841 0.512138 0.465246 0.512929 0.472590 0.472660 0.462808 0.509916 0.499302 0.451689 0.485946 0.449378 0.474461 
235.097424 0.447972 0.480720 0.457243 0.485679 0.464283 0.437523 0.442529 0.488566 0.509920 0.430106 0.452736 0.463650 0.441593 0.446599 0.427494 0.510847 0.447264 0.511368 0.448936 0.500286 0.481107 0.478248 0.446212 0.459920 0.450538 0.490959 0.436112 0.470504 0.456810 0.461913 0.495308 0.457825 0.491700 0.442389 0.436932 0.455772 0.452964 0.442436 0.497734 0.445262 0.422847 0.480133 0.499229 0.502000 0.423876 0.500803 0.425082 0.441681 0.442804 0.502866 
239.846707 0.451987 0.460427 0.421611 0.428095 0.485102 0.463898 0.494840 0.481872 0.428174 0.424934 0.443135 0.483429 0.462128 0.435937 0.451032 0.437411 0.488611 0.418172 0.441295 0.481673 0.431251 0.421995 0.502659 0.453428 0.476547 0.423757 0.482590 0.474285 0.451176 0.467430 0.465038 0.454420 0.508369 0.454179 0.470841 0.448914 0.485594 0.485594 0.507553 0.451092 0.481432 0.473937 0.470915 0.502321 0.508476 0.467050 0.417801 0.441642 0.445628 0.502617 
244.691932 0.480188 0.456692 0.494217 0.506290 0.449800 0.504468 0.416150 0.442534 0.436532 0.435609 0.422231 0.446723 0.472350 0.487274 0.493484 0.503633 0.455414 0.439789 0.459285 0.453666 0.507005 0.435166 0.442640 0.423822 0.486065 0.449883 0.496741 0.502710 0.449256 0.432560 0.490167 0.463617 0.418558 0.453371 0.463995 0.469688 0.450464 0.416418 0.466343 0.448333 0.447918 0.442059 0.450580 0.488976 0.437625 0.448854 0.454750 0.478398 0.466159 0.484995 
249.635037 0.456513 0.456113 0.441217 0.428965 0.455085 0.504087 0.455457 0.456917 0.453615 0.484520 0.460898 0.430995 0.495348 0.453032 0.493226 0.443857 0.415557 0.495362 0.474950 0.424833 0.454111 0.470349 0.469201 0.484240 0.444445 0.453666 0.494843 0.422959 0.464999 0.476814 0.438172 0.499237 0.478422 0.426701 0.476847 0.426651 0.448440 0.473981 0.422706 0.467428 0.476768 0.452325 0.452624 0.503719 0.451453 0.489213 0.473793 0.440987 0.440918 0.499550 
254.677999 0.501659 0.434380 0.497129 0.420014 0.488499 0.478206 0.418592 0.460178 0.423917 0.485094 0.463606 0.494784 0.440446 0.482397 0.460224 0.457486 0.427286 0.420338 0.483499 0.478475 0.455393 0.462349 0.433681 0.441511 0.477118 0.490785 0.445743 0.482832 0.487988 0.447243 0.490538 0.448376 0.442791 0.474193 0.470888 0.441241 0.449313 0.500516 0.436780 0.492462 0.414990 0.421015 0.452856 0.428854 0.494844 0.477250 0.434750 0.415009 0.465979 0.498222 
259.822836 0.449108 0.480297 0.433152 0.435040 0.439590 0.444103 0.479378 0.412477 0.440468 0.462503 0.413392 0.451506 0.473682 0.441164 0.480079 0.409683 0.443339 0.499953 0.451538 0.480197 0.420216 0.453526 0.449258 0.449786 0.496190 0.472867 0.430890 0.415676 0.434271 0.500462 0.438862 0.472008 0.470169 0.447279 0.496113 0.440063 0.471985 0.428424 0.415707 0.489379 0.488928 0.435713 0.478632 0.456097 0.471384 0.438052 0.441560 0.423301 0.491895 0.440650 
265.071606 0.438433 0.467943 0.410172 0.438301 0.484674 0.443732 0.430231 0.429823 0.464126 0.459325 0.449832 0.475167 0.467092 0.484574 0.410552 0.483147 0.442418 0.442522 0.445317 0.436684 0.438315 0.483804 0.411526 0.451136 0.465847 0.445833 0.478790 0.450516 0.490874 0.412726 0.497590 0.410113 0.452839 0.488537 0.416666 0.449723 0.459230 0.414769 0.446431 0.477953 0.459153 0.475530 0.462024 0.491535 0.428695 0.462305 0.408016 0.423401 0.461983 0.433750 
270.426407 0.424090 0.435333 0.481236 0.425212 0.469023 0.484243 0.406250 0.439769 0.447753 0.443358 0.434206 0.437605 0.495288 0.469077 0.459064 0.456409 0.414667 0.443083 0.417318 0.466737 0.473910 0.486889 0.468730 0.443610 0.429905 0.476899 0.467130 0.475461 0.431136 0.455237 0.420194 0.465105 0.472382 0.407783 0.437731 0.466886 0.414131 0.416746 0.475231 0.452162 0.458740 0.433138 0.408004 0.469911 0.477562 0.422832 0.482697 0.444647 0.408784 0.435432 
275.889383 0.449031 0.475777 0.463827 0.462965 0.467080 0.467969 0.454250 0.483316 0.470760 0.409347 0.487476 0.418327 0.419309 0.406013 0.420467 0.487463 0.471904 0.493288 0.442286 0.405730 0.474328 0.424524 0.482199 0.451073 0.488719 0.465869 0.445463 0.424354 0.445993 0.405959 0.406138 0.428110 0.463723 0.414512 0.490559 0.490034 0.423245 0.408221 0.457472 0.450045 0.411698 0.404213 0.493328 0.489464 0.475301 0.491210 0.458859 0.467197 0.493099 0.452195 
281.462718 0.435644 0.415046 0.468861 0.455397 0.411423 0.475732 0.482017 0.438650 0.473552 0.421273 0.417502 0.456478 0.483835 0.453257 0.410395 0.436760 0.402225 0.455344 0.419437 0.486198 0.457461 0.412808 0.415229 0.458497 0.425789 0.470576 0.440808 0.418271 0.430435 0.461048 0.458198 0.475160 0.402323 0.430471 0.402788 0.437247 0.457738 0.463630 0.443054 0.467436 0.479270 0.465698 0.465104 0.419330 0.429537 0.432324 0.486962 0.446579 0.460226 0.451890 
287.148643 0.452868 0.413172 0.443730 0.438661 0.483102 0.419740 0.461717 0.436562 0.471344 0.443223 0.407391 0.424542 0.425431 0.476254 0.487317 0.416911 0.424862 0.403069 0.447732 0.478046 0.426561 0.456176 0.414546 0.461824 0.401828 0.423470 0.445082 0.418272 0.430914 0.455114 0.456003 0.449333 0.482897 0.468627 0.445251 0.451463 0.474422 0.444375 0.468756 0.425556 0.469832 0.429567 0.431599 0.459552 0.453473 0.470015 0.447701 0.467124 0.463491 0.443067 
292.949430 0.446983 0.402868 0.407232 0.442242 0.436478 0.456340 0.450471 0.431990 0.408755 0.454490 0.440958 0.458514 0.486503 0.412597 0.449081 0.431746 0.436501 0.413912 0.451980 0.400584 0.459886 0.418511 0.476760 0.417033 0.407786 0.470886 0.486202 0.455938 0.426815 0.460205 0.425452 0.425434 0.485069 0.480044 0.441064 0.405001 0.433929 0.483913 0.459957 0.473077 0.457345 0.485007 0.426156 0.477774 0.443919 0.457531 0.452016 0.403766 0.475507 0.432995 
298.867401 0.469848 0.444757 0.474228 0.409515 0.475867 0.481150 0.429053 0.397402 0.419072 0.483411 0.444070 0.463115 0.411233 0.467591 0.426281 0.425431 0.450451 0.419390 0.470323 0.445039 0.405316 0.398865 0.464745 0.450869 0.407047 0.472804 0.466521 0.446873 0.434464 0.403668 0.404544 0.407691 0.436275 0.458624 0.467287 0.478334 0.397966 0.439355 0.416393 0.466018 0.413824 0.471134 0.439827 0.425118 0.458263 0.435923 0.446577 0.477603 0.436980 0.470077 
304.904923 0.447748 0.432843 0.471930 0.428939 0.399265 0.440848 0.404099 0.425790 0.452433 0.423324 0.406121 0.394826 0.411810 0.462938 0.436067 0.472167 0.405371 0.396129 0.469952 0.456683 0.434497 0.473404 0.408169 0.396901 0.423912 0.425706 0.476676 0.477786 0.477282 0.412643 0.452187 0.418026 0.453235 0.467088 0.430137 0.414679 0.412854 0.414433 0.404217 0.456508 0.398146 0.427206 0.452696 0.463789 0.480861 0.455819 0.444199 0.473698 0.409933 0.477615 
311.064411 0.468550 0.443893 0.466267 0.464690 0.446377 0.430640 0.421361 0.403533 0.460533 0.458311 0.421855 0.444451 0.418431 0.432382 0.453289 0.432810 0.417973 0.472533 0.431588 0.446080 0.445333 0.476484 0.433893 0.435788 0.443696 0.445853 0.477083 0.399935 0.475803 0.394896 0.398166 0.434177 0.438137 0.458132 0.449534 0.398005 0.432264 0.467515 0.455110 0.468834 0.394136 0.437338 0.408314 0.405402 0.471144 0.455735 0.480157 0.440115 0.426287 0.457944 
317.348329 0.402435 0.392124 0.466971 0.451870 0.445598 0.458382 0.391433 0.431188 0.420030 0.401878 0.474673 0.434692 0.434948 0.429824 0.454378 0.435722 0.442381 0.448628 0.471709 0.460442 0.463463 0.440630 0.414845 0.420574 0.466549 0.409042 0.444655 0.442994 0.394485 0.421039 0.431371 0.457004 0.419622 0.440834 0.437213 0.405560 0.461316 0.471139 0.437230 0.413728 0.453865 0.465141 0.477477 0.410411 0.458290 0.475995 0.467419 0.410107 0.416323 0.476303 
323.759190 0.474372 0.430201 0.401478 0.401162 0.421036 0.461845 0.408215 0.399522 0.391872 0.454078 0.448500 0.407246 0.435692 0.429656 0.448626 0.426990 0.401742 0.475544 0.459417 0.391478 0.395900 0.437613 0.418137 0.409660 0.396415 0.398523 0.424658 0.420893 0.438409 0.392015 0.456051 0.438686 0.410309 0.428461 0.433836 0.419405 0.394468 0.428423 0.431573 0.467561 0.402239 0.453654 0.418051 0.398626 0.390461 0.439370 0.408267 0.395987 0.433269 0.470633 
330.299560 0.429059 0.469257 0.409844 0.418812 0.437558 0.429249 0.419919 0.449826 0.400690 0.463704 0.444424 0.457303 0.444002 0.461835 0.443145 0.420375 0.457829 0.406721 0.404102 0.447021 0.415361 0.428861 0.461279 0.405833 0.456959 0.428150 0.463528 0.427655 0.429356 0.410128 0.439376 0.445242 0.409852 0.423675 0.447375 0.401750 0.450963 0.395564 0.454745 0.416559 0.424907 0.467060 0.431135 0.436817 0.404657 0.421870 0.454038 0.407173 0.407724 0.455184 
336.972054 0.409665 0.406458 0.454959 0.458771 0.444792 0.427537 0.456511 0.441268 0.466507 0.420385 0.440277 0.403653 0.454406 0.461125 0.423378 0.459504 0.432357 0.387230 0.441945 0.391077 0.443420 0.442713 0.423267 0.416886 0.460992 0.407624 0.419232 0.434351 0.405339 0.388478 0.465885 0.463869 0.422984 0.450864 0.461091 0.471468 0.455684 0.463964 0.420702 0.421341 0.425642 0.443707 0.410548 0.400519 0.406419 0.401222 0.412984 0.441370 0.415205 0.449543 
343.779341 0.392576 0.389456 0.402159 0.446829 0.452114 0.442369 0.394104 0.398488 0.425969 0.419229 0.418866 0.465453 0.415426 0.437528 0.385686 0.393882 0.393331 0.431475 0.394335 0.420898 0.434544 0.466354 0.419033 0.460122 0.440320 0.410094 0.395897 0.393460 0.452315 0.421828 0.434391 0.413048 0.406338 0.398014 0.389033 0.429251 0.453902 0.417961 0.430707 0.419869 0.445259 0.392520 0.451341 0.442629 0.467908 0.384350 0.435718 0.468381 0.411166 0.396080 
350.724144 0.419038 0.443514 0.429746 0.414360 0.400482 0.414984 0.463663 0.465440 0.452841 0.424541 0.383884 0.458535 0.419552 0.432007 0.408292 0.407412 0.405483 0.412571 0.388469 0.419786 0.435984 0.419085 0.389561 0.383446 0.418821 0.415983 0.420045 0.448740 0.397320 0.435563 0.452870 0.462512 0.420015 0.395446 0.424294 0.404752 0.437526 0.439864 0.459542 0.398510 0.451060 0.459767 0.395871 0.414755 0.429291 0.390241 0.435342 0.432032 0.387623 0.466120 
357.809242 0.395667 0.458330 0.417519 0.408797 0.420082 0.431871 0.397541 0.456879 0.458634 0.410844 0.414736 0.391932 0.461312 0.457733 0.455145 0.386949 0.462691 0.404799 0.422921 0.435424 0.427206 0.436427 0.389017 0.438665 0.444117 0.428297 0.392084 0.435188 0.387182 0.423399 0.461578 0.390701 0.452797 0.436630 0.448791 0.404055 0.412815 0.398230 0.419253 0.449197 0.426799 0.395248 0.448355 0.440056 0.432379 0.405878 0.443076 0.457496 0.392207 0.448846 
365.037468 0.461513 0.411489 0.424159 0.392806 0.408806 0.379803 0.422673 0.382009 0.426138 0.397606 0.424740 0.426180 0.456422 0.436998 0.420121 0.459374 0.443238 0.441141 0.405067 0.448451 0.399387 0.445192 0.441726 0.439642 0.452333 0.431014 0.407265 0.455782 0.412137 0.440396 0.440606 0.412306 0.420399 0.419809 0.452666 0.414087 0.382030 0.460060 0.384565 0.398018 0.462178 0.420790 0.443583 0.420045 0.456893 0.463050 0.388586 0.423658 0.402705 0.429860 
372.411714 0.411697 0.390261 0.393597 0.458115 0.442342 0.455587 0.448847 0.453676 0.396607 0.447401 0.408901 0.393853 0.415373 0.410112 0.454745 0.378189 0.401935 0.403163 0.412619 0.457226 0.437069 0.408180 0.449392 0.410502 0.456987 0.411508 0.404315 0.397932 0.452645 0.446927 0.452448 0.433338 0.385759 0.461003 0.398795 0.438360 0.457050 0.428287 0.382653 0.431884 0.407702 0.426950 0.383982 0.423572 0.393044 0.419871 0.399135 0.442593 0.412422 0.380792 
379.934930 0.435758 0.425047 0.404101 0.446811 0.427167 0.393999 0.387916 0.428243 0.389585 0.428685 0.425823 0.384886 0.440973 0.432699 0.376107 0.383267 0.384611 0.389201 0.434055 0.449398 0.448609 0.427242 0.430480 0.439217 0.430972 0.420595 0.450353 0.432090 0.451885 0.407723 0.412396 0.429945 0.379758 0.381794 0.399348 0.409763 0.434865 0.419518 0.445350 0.388533 0.412120 0.386276 0.391070 0.416168 0.393336 0.386981 0.402532 0.375611 0.402386 0.390315 
387.610124 0.409761 0.439201 0.385795 0.447196 0.450469 0.387332 0.399577 0.418479 0.422595 0.433992 0.381542 0.409080 0.440775 0.431330 0.397201 0.384001 0.391132 0.405412 0.437132 0.439753 0.416024 0.403655 0.448326 0.375137 0.380537 0.374107 0.411904 0.446507 0.448970 0.431945 0.414566 0.377289 0.386680 0.428680 0.392275 0.424186 0.449742 0.378377 0.436007 0.449389 0.400577 0.427936 0.390115 0.411717 0.435874 0.385583 0.422487 0.400378 0.432617 0.429428 
395.440368 0.418179 0.396010 0.399198 0.442800 0.432923 0.396081 0.428515 0.437479 0.393889 0.442816 0.423868 0.429313 0.439720 0.396432 0.376814 0.437462 0.379410 0.445198 0.417605 0.397854 0.430322 0.377203 0.408964 0.427941 0.412292 0.393852 0.391764 0.403250 0.405693 0.437727 0.445979 0.392430 0.378629 0.452057 0.451602 0.381647 0.403903 0.428515 0.454277 0.399562 0.380862 0.404440 0.435978 0.388291 0.432596 0.424397 0.407930 0.440096 0.436875 0.398710 
403.428793 0.390290 0.440408 0.449445 0.408752 0.424209 0.391878 0.441293 0.449046 0.405793 0.405809 0.380639 0.446173 0.421649 0.403048 0.432786 0.397969 0.411093 0.445289 0.450021 0.427868 0.383121 0.403171 0.405484 0.400504 0.370877 0.390668 0.428148 0.439243 0.434798 0.426382 0.370914 0.404842 0.406542 0.424555 0.370490 0.400558 0.395047 0.393557 0.411155 0.437951 0.426547 0.391483 0.452071 0.421868 0.436552 0.426135 0.377968 0.424411 0.422012 0.375931 
411.578596 0.447676 0.417420 0.402644 0.439737 0.396233 0.381518 0.431970 0.382894 0.394668 0.384398 0.418231 0.425314 0.402091 0.447643 0.436407 0.392247 0.419357 0.433896 0.409857 0.411525 0.386503 0.438648 0.376102 0.399821 0.414089 0.396380 0.430537 0.438557 0.448000 0.439283 0.375894 0.407006 0.431307 0.390969 0.425354 0.447910 0.427042 0.389928 0.390891 0.394213 0.416203 0.397236 0.429049 0.406851 0.410554 0.425387 0.426223 0.422696 0.400169 0.417149 
419.893035 0.370019 0.439826 0.445694 0.375601 0.397163 0.392800 0.391931 0.397465 0.367601 0.432686 0.440474 0.431850 0.425893 0.426937 0.392971 0.434293 0.391626 0.431496 0.412759 0.370806 0.426427 0.447357 0.440258 0.405595 0.396425 0.390957 0.428062 0.378904 0.423614 0.396245 0.445115 0.436071 0.446994 0.404225 0.391067 0.393114 0.442024 0.373880 0.421673 0.429506 0.378565 0.412829 0.404592 0.382158 0.373493 0.378088 0.395083 0.372730 0.425273 0.447932 
428.375437 0.392467 0.375656 0.438747 0.420905 0.405738 0.405442 0.428061 0.433779 0.372673 0.405069 0.375259 0.443528 0.366350 0.421258 0.380007 0.421802 0.368217 0.437667 0.379577 0.367024 0.405820 0.383063 0.406566 0.374264 0.368156 0.420516 0.365944 0.424071 0.443609 0.377020 0.399537 0.383299 0.365514 0.389257 0.434599 0.368530 0.430151 0.406177 0.418446 0.389086 0.434311 0.430808 0.409444 0.371111 0.441567 0.422082 0.414452 0.393693 0.374703 0.417094 
437.029195 0.400768 0.384311 0.364404 0.425652 0.429954 0.392229 0.380558 0.372107 0.402239 0.403665 0.375864 0.392317 0.416050 0.399544 0.371889 0.400655 0.372229 0.427151 0.364315 0.410508 0.369195 0.403099 0.394426 0.429708 0.369873 0.372447 0.373578 0.396292 0.408759 0.389554 0.436814 0.434976 0.407535 0.405769 0.369179 0.392734 0.369720 0.419815 0.372915 0.426492 0.413699 0.363899 0.411837 0.392350 0.409025 0.409591 0.425519 0.436446 0.415206 0.418288 
445.857770 0.395094 0.390832 0.362945 0.394833 0.385135 0.427894 0.388420 0.367665 0.372052 0.367967 0.391431 0.402922 0.378569 0.437298 0.416898 0.365410 0.367754 0.441339 0.362507 0.421622 0.367271 0.379880 0.427898 0.431424 0.376981 0.406211 0.398459 0.438159 0.366825 0.434351 0.415008 0.381919 0.374034 0.365269 0.432204 0.415201 0.429792 0.428059 0.428775 0.387519 0.363609 0.375932 0.365189 0.385272 0.382071 0.431079 0.390157 0.403759 0.378606 0.435429 
454.864694 0.378189 0.421267 0.435984 0.428866 0.364916 0.412039 0.437769 0.371370 0.400838 0.431983 0.376092 0.384612 0.410786 0.397829 0.362547 0.427445 0.412823 0.372819 0.427381 0.410130 0.399722 0.395008 0.424664 0.376492 0.424460 0.379554 0.366396 0.428886 0.386893 0.401679 0.393815 0.434808 0.363299 0.416905 0.390794 0.425512 0.374668 0.416429 0.376905 0.412367 0.391450 0.368025 0.369245 0.364752 0.374788 0.380206 0.362907 0.362951 0.413651 0.406637 
464.053571 0.432605 0.416034 0.398311 0.433250 0.395304 0.400609 0.411764 0.404699 0.431542 0.380095 0.411856 0.416962 0.416516 0.428384 0.435978 0.421522 0.368947 0.427472 0.427476 0.414731 0.414214 0.367247 0.372524 0.420347 0.391680 0.417033 0.359389 0.399096 0.368187 0.374320 0.387399 0.423728 0.393440 0.426500 0.433915 0.413604 0.394994 0.401700 0.390645 0.402596 0.398088 0.407443 0.375308 0.385595 0.371520 0.390011 0.407156 0.389478 0.368477 0.407547 
473.428075 0.403246 0.419976 0.367621 0.396714 0.367265 0.415239 0.403908 0.419508 0.392390 0.426662 0.366635 0.404998 0.398398 0.428145 0.388811 0.414950 0.376325 0.363567 0.434645 0.409290 0.400222 0.433436 0.376635 0.372152 0.428632 0.390023 0.358073 0.414621 0.363519 0.394760 0.413230 0.408581 0.395961 0.414550 0.398394 0.435200 0.377308 0.434748 0.365438 0.373052 0.376329 0.393702 0.410721 0.394958 0.369746 0.402806 0.419631 0.415921 0.420574 0.425275 
482.991956 0.407132 0.397740 0.386053 0.365995 0.385796 0.357266 0.413210 0.383331 0.357752 0.407554 0.388778 0.415545 0.381675 0.355393 0.418563 0.357290 0.357377 0.367029 0.378839 0.386680 0.417991 0.363325 0.388857 0.406047 0.429347 0.429079 0.379714 0.363905 0.417525 0.410595 0.413652 0.418579 0.410717 0.379493 0.396091 0.367049 0.359278 0.426893 0.391587 0.411518 0.375837 0.400178 0.423911 0.399945 0.358876 0.414212 0.400202 0.384420 0.414966 0.427840 
492.749041 0.374585 0.398435 0.394800 0.389713 0.377898 0.362248 0.361541 0.354224 0.410415 0.419447 0.378620 0.391004 0.383566 0.410415 0.368351 0.417021 0.408413 0.373070 0.375495 0.370059 0.356356 0.364100 0.385163 0.373517 0.372614 0.365651 0.430516 0.366636 0.356548 0.373372 0.381301 0.355900 0.426979 0.411997 0.357011 0.365647 0.370149 0.402124 0.418669 0.379260 0.373128 0.381941 0.417068 0.388881 0.399055 0.367900 0.416255 0.397559 0.410305 0.360438 
502.703232 0.413296 0.375935 0.364111 0.407836 0.353178 0.399113 0.398496 0.364783 0.423104 0.374947 0.385981 0.426733 0.406621 0.398692 0.365783 0.374708 0.393137 0.390649 0.360248 0.378083 0.389891 0.419335 0.425749 0.414105 0.365228 0.382431 0.420608 0.390895 0.380251 0.368330 0.419765 0.390500 0.384368 0.424843 0.420335 0.403746 0.379107 0.359854 0.356760 0.422397 0.416792 0.411730 0.406726 0.381239 0.363021 0.426307 0.402098 0.380013 0.417116 0.366713 
512.858511 0.377006 0.376458 0.354587 0.426283 0.371615 0.407553 0.387520 0.368786 0.410444 0.406332 0.377760 0.358704 0.403918 0.352042 0.363531 0.424456 0.425529 0.375821 0.406561 0.382627 0.395154 0.375891 0.373263 0.377706 0.418809 0.398753 0.424639 0.376315 0.384617 0.406390 0.424025 0.370166 0.393265 0.383155 0.387637 0.358560 0.385262 0.361137 0.354537 0.367744 0.391574 0.394617 0.354168 0.390482 0.415486 0.406052 0.364227 0.370360 0.408431 0.400156 
523.218940 0.398160 0.418213 0.383870 0.367202 0.394846 0.357746 0.348104 0.395090 0.388925 0.352563 0.386427 0.369410 0.385765 0.371359 0.384547 0.363582 0.402554 0.350757 0.385023 0.360113 0.413479 0.368056 0.390909 0.353929 0.387684 0.356636 0.380382 0.389675 0.390267 0.355994 0.424300 0.350997 0.420932 0.367577 0.366788 0.390739 0.349953 0.372167 0.385050 0.367325 0.371529 0.368462 0.402558 0.412509 0.416983 0.403091 0.406294 0.352911 0.391671 0.398284 
533.788664 0.390077 0.381565 0.410683 0.372403 0.419661 0.347437 0.368836 0.405142 0.401410 0.420915 0.400782 0.364484 0.422404 0.395926 0.358766 0.397912 0.408628 0.401637 0.396018 0.377175 0.406901 0.398889 0.369186 0.384305 0.361202 0.396880 0.376224 0.415035 0.415493 0.410372 0.384844 0.364561 0.373246 0.415089 0.390420 0.379453 0.375047 0.407047 0.410776 0.375412 0.393883 0.368370 0.365204 0.349965 0.403718 0.417733 0.374577 0.355306 0.403033 0.412669 
544.571910 0.351055 0.374689 0.356920 0.395493 0.398988 0.389237 0.350182 0.406569 0.350929 0.372189 0.346587 0.405328 0.397499 0.373299 0.401925 0.384616 0.375542 0.383613 0.384493 0.393039 0.365849 0.387663 0.373123 0.402415 0.420657 0.378908 0.355320 0.358119 0.403437 0.391434 0.378747 0.388012 0.400010 0.371461 0.356407 0.373150 0.347897 0.367365 0.416722 0.350255 0.374367 0.401289 0.387120 0.390960 0.386312 0.388793 0.405152 0.383705 0.406680 0.361760 
555.572992 0.393461 0.391526 0.369000 0.372828 0.395400 0.349259 0.385081 0.403997 0.416661 0.360282 0.359623 0.345153 0.392596 0.365115 0.404404 0.383025 0.366852 0.365168 0.380934 0.410727 0.414776 0.364464 0.381909 0.395503 0.405040 0.355120 0.373076 0.351072 0.417111 0.356739 0.348584 0.355292 0.386868 0.353639 0.360354 0.379315 0.345857 0.403513 0.410525 0.345613 0.380815 0.351152 0.371842 0.354759 0.387812 0.368993 0.381356 0.355600 0.358663 0.379608 
566.796311 0.354092 0.346934 0.395270 0.410328 0.341338 0.396031 0.371254 0.364054 0.383394 0.363357 0.342770 0.373057 0.354876 0.372974 0.388953 0.397001 0.411537 0.410768 0.393223 0.349102 0.373307 0.384933 0.389214 0.394368 0.394951 0.355847 0.379537 0.342929 0.404629 0.357847 0.352770 0.379075 0.356354 0.409529 0.415004 0.390848 0.399032 0.342020 0.350966 0.347215 0.404875 0.390757 0.409657 0.342546 0.410226 0.388294 0.349860 0.342266 0.409968 0.416239 
578.246356 0.349503 0.351486 0.353310 0.375897 0.377555 0.340343 0.383300 0.409399 0.342458 0.361471 0.366160 0.382135 0.351964 0.401548 0.372387 0.413059 0.391317 0.385000 0.350517 0.357415 0.344026 0.392395 0.402678 0.357765 0.396576 0.357332 0.361071 0.358591 0.407337 0.401069 0.377374 0.342190 0.357426 0.360600 0.413753 0.371724 0.376436 0.350641 0.388528 0.410330 0.369583 0.357995 0.394378 0.395645 0.372429 0.361569 0.412784 0.343076 0.353759 0.412253 
589.927708 0.397014 0.386216 0.367561 0.358308 0.361161 0.401761 0.393231 0.371150 0.373988 0.377824 0.351022 0.377288 0.363171 0.392736 0.391551 0.354412 0.344235 0.347970 0.383396 0.389054 0.409601 0.401420 0.396351 0.353628 0.388728 0.378923 0.352323 0.404225 0.352395 0.376913 0.377802 0.345473 0.405353 0.390936 0.394423 0.399736 0.339905 0.405132 0.368833 0.373606 0.367891 0.348412 0.379421 0.379748 0.364641 0.361390 0.366159 0.380314 0.388690 0.386054 
601.845038 0.361007 0.390485 0.338708 0.353257 0.363203 0.377611 0.395475 0.367015 0.379460 0.352634 0.402159 0.382537 0.403039 0.401767 0.359250 0.348524 0.341068 0.403923 0.372755 0.359242 0.373001 0.345801 0.407824 0.405593 0.408626 0.358075 0.343202 0.378521 0.379751 0.368316 0.404635 0.354838 0.368738 0.362122 0.386021 0.335933 0.397090 0.384115 0.381758 0.348367 0.409536 0.379240 0.367153 0.358955 0.404654 0.364501 0.374459 0.356401 0.380576 0.405075 
614.003114 0.379585 0.341956 0.380583 0.336340 0.340313 0.384537 0.344579 0.396018 0.362020 0.360807 0.335016 0.361824 0.394875 0.398633 0.353841 0.374258 0.385116 0.395276 0.359086 0.342449 0.362395 0.361230 0.385468 0.381514 0.375742 0.386503 0.346456 0.401122 0.376361 0.353637 0.355503 0.386325 0.384641 0.385869 0.384388 0.391733 0.364558 0.351857 0.379715 0.354483 0.335375 0.360273 0.365140 0.357480 0.394934 0.399070 0.402977 0.368215 0.365396 0.389637 
626.406800 0.351001 0.337613 0.360988 0.355162 0.332215 0.371045 0.387580 0.352739 0.363522 0.401400 0.392143 0.386477 0.342464 0.391062 0.343696 0.351960 0.392379 0.343501 0.351647 0.387233 0.378696 0.370037 0.348319 0.374583 0.387004 0.391501 0.375320 0.365603 0.363437 0.373055 0.366736 0.333193 0.356933 0.380463 0.392693 0.393125 0.394460 0.405705 0.332765 0.338011 0.396150 0.392527 0.394508 0.386200 0.390144 0.368743 0.397282 0.361844 0.333846 0.360796 
639.061057 0.376010 0.388679 0.348659 0.401366 0.355964 0.361760 0.397580 0.387006 0.349484 0.377034 0.352060 0.372796 0.349965 0.381363 0.354709 0.351205 0.357046 0.364629 0.375427 0.384970 0.350504 0.351088 0.371424 0.331165 0.390510 0.374535 0.361353 0.380351 0.358767 0.394692 0.381488 0.373886 0.395445 0.368130 0.397572 0.382868 0.390836 0.333528 0.355820 0.373383 0.395650 0.380248 0.345533 0.403362 0.396663 0.358726 0.339296 0.349602 0.337861 0.348993 
651.970946 0.331800 0.329385 0.341979 0.358225 0.363793 0.333190 0.335689 0.387803 0.343551 0.391029 0.344329 0.348243 0.360856 0.361673 0.370225 0.389555 0.398573 0.341683 0.358364 0.368890 0.343019 0.386763 0.398825 0.389690 0.400806 0.349557 0.386629 0.378485 0.382955 0.334044 0.337163 0.389332 0.337612 0.390697 0.354613 0.331486 0.346474 0.335985 0.366704 0.376033 0.329388 0.347780 0.370674 0.392929 0.355701 0.399212 0.368806 0.331774 0.363844 0.382112 
665.141633 0.358000 0.398578 0.327501 0.386853 0.373970 0.349700 0.395578 0.353146 0.365256 0.361520 0.355751 0.330621 0.333346 0.378070 0.329268 0.351467 0.383613 0.371960 0.382010 0.368666 0.353223 0.352617 0.349660 0.345506 0.375897 0.353252 0.378843 0.347197 0.376452 0.344411 0.370941 0.349733 0.353770 0.349548 0.372000 0.347556 0.356382 0.341432 0.360297 0.391141 0.356538 0.339419 0.386911 0.358127 0.355417 0.397707 0.385115 0.349130 0.351663 0.354180 
678.578385 0.368247 0.351272 0.381503 0.347744 0.388956 0.356390 0.356181 0.383098 0.384014 0.327930 0.385345 0.348242 0.351701 0.365935 0.325271 0.355449 0.347369 0.353028 0.332742 0.379288 0.375519 0.329762 0.360214 0.390990 0.374642 0.354092 0.379512 0.367605 0.394565 0.381950 0.355723 0.396155 0.352134 0.338196 0.381868 0.334361 0.328157 0.325235 0.368049 0.324694 0.388130 0.350951 0.395070 0.359615 0.384595 0.365992 0.355247 0.395423 0.365931 0.327991 
692.286578 0.368972 0.334912 0.350147 0.349587 0.341565 0.322816 0.332850 0.374864 0.367612 0.386010 0.378895 0.369872 0.387334 0.325251 0.358500 0.383729 0.354526 0.371385 0.382528 0.359310 0.388366 0.348261 0.382037 0.339779 0.332093 0.372920 0.344821 0.389740 0.369215 0.387975 0.337380 0.372310 0.352492 0.383980 0.380358 0.391476 0.350470 0.373939 0.378432 0.344653 0.349839 0.384386 0.383475 0.367490 0.363162 0.357155 0.381255 0.382037 0.387750 0.378644 
706.271695 0.331989 0.362715 0.346279 0.369789 0.340343 0.359460 0.341305 0.392108 0.370976 0.329404 0.334556 0.332927 0.325482 0.362366 0.337358 0.365293 0.326727 0.377237 0.367397 0.354126 0.338278 0.390736 0.332549 0.335932 0.345488 0.327636 0.378210 0.389548 0.363903 0.379259 0.338015 0.332164 0.364559 0.362148 0.385947 0.384090 0.329639 0.386407 0.355713 0.337473 0.381665 0.356023 0.322220 0.328641 0.377779 0.329333 0.330246 0.343188 0.368555 0.360719 
720.539329 0.334807 0.330058 0.327378 0.346602 0.376701 0.361715 0.385147 0.356835 0.361247 0.386759 0.327524 0.385455 0.345015 0.337749 0.339560 0.371136 0.369286 0.387029 0.380975 0.371246 0.347294 0.362669 0.346631 0.385310 0.387039 0.348173 0.334513 0.365529 0.323231 0.367198 0.384303 0.334516 0.370168 0.379121 0.333265 0.371519 0.329530 0.323462 0.357005 0.383527 0.333315 0.333319 0.344394 0.327991 0.373153 0.382850 0.332893 0.340311 0.338844 0.369732 
735.095189 0.331264 0.362489 0.380175 0.346311 0.387369 0.337556 0.375052 0.353498 0.322344 0.368996 0.358969 0.354745 0.380767 0.340251 0.369306 0.375306 0.354502 0.369768 0.357201 0.317563 0.373773 0.346466 0.349355 0.324013 0.373594 0.327522 0.355496 0.352057 0.333977 0.366590 0.337028 0.383067 0.351842 0.317520 0.370934 0.322241 0.371388 0.358060 0.384431 0.361975 0.351138 0.347812 0.373787 0.374809 0.350954 0.338063 0.347706 0.375884 0.378751 0.337285 
749.945097 0.356025 0.358809 0.350356 0.338824 0.323056 0.384358 0.338534 0.381997 0.337469 0.353661 0.350335 0.321428 0.363291 0.383685 0.384431 0.382243 0.355528 0.364195 0.371590 0.339703 0.343072 0.341615 0.369503 0.355559 0.352765 0.352072 0.350566 0.371142 0.355206 0.350093 0.332427 0.368582 0.318774 0.331737 0.322139 0.332865 0.357765 0.329184 0.384049 0.318896 0.365627 0.367616 0.315930 0.366576 0.357296 0.383916 0.343828 0.326019 0.348895 0.372024 
765.094993 0.339212 0.365502 0.363267 0.344049 0.323693 0.379037 0.375302 0.375417 0.320140 0.336466 0.376653 0.356996 0.367165 0.329123 0.334305 0.314843 0.336059 0.365836 0.352419 0.331332 0.356161 0.345950 0.346674 0.348146 0.349016 0.378365 0.324361 0.361635 0.315174 0.350937 0.326829 0.361033 0.347077 0.321602 0.318734 0.362512 0.373158 0.348619 0.369428 0.341631 0.380617 0.351560 0.319851 0.354497 0.332377 0.354501 0.375765 0.323397 0.359474 0.347571 
780.550937 0.340660 0.361350 0.370820 0.347297 0.349590 0.366164 0.320188 0.372902 0.316982 0.361682 0.345575 0.334113 0.354609 0.328586 0.315429 0.356369 0.368931 0.348559 0.333199 0.315007 0.348196 0.352008 0.335956 0.363719 0.322571 0.354747 0.331636 0.355740 0.319607 0.328409 0.340843 0.365500 0.356978 0.343316 0.315411 0.338522 0.359081 0.357372 0.354623 0.352091 0.367420 0.380348 0.329689 0.324529 0.350067 0.354183 0.365196 0.317587 0.364971 0.330612 
796.319112 0.316521 0.360972 0.337356 0.310929 0.351352 0.355318 0.329496 0.376995 0.350290 0.324873 0.352314 0.313012 0.370276 0.355263 0.333847 0.367093 0.364240 0.350028 0.376833 0.347695 0.315112 0.363154 0.328898 0.369392 0.348685 0.336391 0.357442 0.345330 0.346234 0.366361 0.368090 0.321079 0.313084 0.358703 0.374892 0.329468 0.337349 0.370530 0.366028 0.345956 0.348588 0.347578 0.347495 0.377531 0.346557 0.368976 0.310376 0.344062 0.350431 0.353080 
812.405825 0.364321 0.320603 0.357180 0.321795 0.318168 0.340579 0.314340 0.375615 0.346845 0.364071 0.311697 0.319026 0.349069 0.366093 0.335087 0.340312 0.337095 0.344441 0.346459 0.309221 0.366964 0.317301 0.310682 0.341951 0.360526 0.323195 0.326757 0.326938 0.347484 0.310747 0.327041 0.346343 0.322157 0.363972 0.317516 0.324790 0.371383 0.334052 0.314822 0.320132 0.347576 0.357972 0.367384 0.316601 0.308992 0.318476 0.365513 0.310655 0.340807 0.331733 
828.817511 0.362264 0.311098 0.309476 0.313310 0.362617 0.347096 0.349170 0.315502 0.332210 0.359990 0.308750 0.362444 0.306758 0.330792 0.368538 0.365247 0.311682 0.353798 0.327440 0.359485 0.346173 0.360557 0.330090 0.360306 0.329228 0.330222 0.368874 0.345532 0.330375 0.328135 0.311380 0.307644 0.360496 0.352322 0.313568 0.321892 0.341749 0.351236 0.336516 0.367082 0.361942 0.329788 0.338885 0.338149 0.360499 0.338030 0.314298 0.346937 0.372199 0.318577 
845.560736 0.338201 0.350664 0.339900 0.307982 0.348638 0.324801 0.321150 0.324346 0.322977 0.311741 0.304119 0.340173 0.338417 0.325320 0.342017 0.349329 0.346757 0.366542 0.358829 0.315719 0.342418 0.330684 0.322070 0.321204 0.341306 0.346299 0.368403 0.329197 0.307251 0.339449 0.321976 0.322944 0.309746 0.332224 0.338646 0.310801 0.355667 0.343420 0.305707 0.328438 0.368282 0.360100 0.361047 0.306752 0.364796 0.311381 0.319299 0.352377 0.333910 0.318055 
862.642196 0.365108 0.308304 0.329268 0.323950 0.343005 0.302460 0.365557 0.352717 0.347078 0.320711 0.363039 0.362057 0.324161 0.350835 0.339278 0.319784 0.351863 0.341297 0.343280 0.350567 0.339777 0.331023 0.316508 0.320403 0.314512 0.366207 0.333689 0.367255 0.361411 0.318082 0.345058 0.340018 0.345350 0.359636 0.307855 0.364891 0.340407 0.363960 0.348266 0.363524 0.319663 0.325266 0.307470 0.345765 0.326472 0.338856 0.344881 0.343200 0.355112 0.312085 
880.068724 0.340053 0.303933 0.312562 0.340739 0.310200 0.322871 0.315396 0.362019 0.355635 0.357482 0.311018 0.329322 0.335729 0.317722 0.334089 0.352801 0.334408 0.352608 0.332269 0.330024 0.321744 0.351341 0.340333 0.312036 0.328976 0.351700 0.362781 0.333200 0.329608 0.353629 0.352708 0.357518 0.332206 0.339797 0.354777 0.314917 0.352332 0.343307 0.349614 0.319435 0.304768 0.300203 0.311028 0.363613 0.364365 0.315925 0.306780 0.335669 0.364338 0.315716 
897.847292 0.321371 0.313428 0.359172 0.323384 0.313729 0.332556 0.309754 0.341650 0.318880 0.361878 0.326384 0.318057 0.300260 0.331492 0.322396 0.344319 0.354169 0.315556 0.317889 0.348291 0.322306 0.331102 0.344045 0.357599 0.330729 0.335398 0.328006 0.330128 0.353535 0.313200 0.310930 0.303710 0.362572 0.346153 0.312562 0.327025 0.352197 0.343041 0.342588 0.303181 0.324639 0.324719 0.345525 0.338319 0.360808 0.354810 0.350832 0.303945 0.311432 0.318976 
915.985010 0.322176 0.339877 0.357382 0.360126 0.303286 0.316104 0.299496 0.358646 0.334459 0.303962 0.311307 0.332914 0.355197 0.325930 0.357287 0.313236 0.325264 0.350999 0.354970 0.304139 0.347747 0.333432 0.349030 0.343110 0.336583 0.315780 0.325933 0.305419 0.303470 0.340714 0.295928 0.335391 0.334403 0.335877 0.317014 0.314487 0.347685 0.344072 0.330314 0.312321 0.342060 0.354918 0.301209 0.302961 0.358196 0.344285 0.324978 0.307700 0.342240 0.311812 
934.489135 0.331618 0.318119 0.328832 0.327733 0.305268 0.302951 0.348171 0.300532 0.355068 0.316694 0.333443 0.332316 0.321811 0.297554 0.339189 0.311910 0.297140 0.325022 0.344915 0.357597 0.347210 0.347715 0.342282 0.357903 0.345844 0.317278 0.347858 0.306213 0.293812 0.307399 0.349413 0.317581 0.352851 0.328874 0.339789 0.299023 0.315120 0.355400 0.346871 0.306888 0.353024 0.344329 0.297703 0.315824 0.301360 0.306712 0.354866 0.352610 0.346470 0.334092 
953.367067 0.337423 0.341229 0.303090 0.315693 0.325448 0.309081 0.334798 0.297750 0.310136 0.336785 0.355003 0.318936 0.339154 0.338591 0.339248 0.346721 0.345219 0.330739 0.305935 0.315780 0.300760 0.293336 0.303828 0.320800 0.328707 0.316580 0.330895 0.292737 0.310531 0.301197 0.301615 0.314431 0.338627 0.302084 0.337646 0.339643 0.321800 0.345433 0.351537 0.323936 0.352757 0.302676 0.354110 0.300514 0.355401 0.341672 0.355641 0.326862 0.301165 0.301663 
972.626360 0.304797 0.338794 0.327399 0.304279 0.335863 0.317587 0.305269 0.326001 0.297197 0.313352 0.348679 0.343740 0.314875 0.350479 0.315910 0.319631 0.311475 0.293633 0.325994 0.319795 0.330609 0.343126 0.313111 0.340861 0.310202 0.328305 0.293707 0.333656 0.332238 0.340234 0.300818 0.330866 0.335693 0.292800 0.337952 0.343419 0.342037 0.292681 0.301872 0.321842 0.290181 0.300224 0.340237 0.297904 0.343753 0.330545 0.302342 0.317298 0.307095 0.347069 
992.274716 0.297130 0.288726 0.311485 0.290541 0.295860 0.309399 0.295720 0.291058 0.341358 0.308087 0.319663 0.340410 0.314332 0.332446 0.342395 0.348148 0.290630 0.312130 0.326948 0.311865 0.338218 0.320193 0.290244 0.329951 0.298987 0.300602 0.313413 0.292950 0.345008 0.290244 0.310209 0.337918 0.315831 0.327057 0.317283 0.320225 0.332334 0.334482 0.341096 0.324574 0.333113 0.303445 0.307117 0.324095 0.290688 0.295675 0.307034 0.300720 0.334284 0.318282 
1012.319995 0.335643 0.307348 0.306891 0.287780 0.312008 0.287919 0.344136 0.342742 0.320618 0.300933 0.285794 0.310880 0.324194 0.291828 0.316161 0.309150 0.300172 0.304468 0.332488 0.285835 0.311995 0.334566 0.321017 0.298509 0.333128 0.286712 0.332782 0.297746 0.301088 0.333593 0.335291 0.343714 0.313968 0.329725 0.288714 0.292734 0.329523 0.305406 0.340429 0.321777 0.306578 0.343195 0.318454 0.344320 0.319050 0.307664 0.346661 0.288961 0.346176 0.309495 
1032.770215 0.340094 0.308866 0.290821 0.334254 0.309196 0.327816 0.345342 0.318347 0.288912 0.332773 0.292198 0.338320 0.298047 0.310196 0.308809 0.294796 0.324659 0.305809 0.287594 0.306130 0.331757 0.302463 0.287497 0.314174 0.292044 0.331442 0.324112 0.345041 0.335276 0.293255 0.310850 0.345792 0.301988 0.307177 0.345204 0.315014 0.286037 0.285342 0.288421 0.328970 0.315350 0.312388 0.305727 0.301394 0.322354 0.345091 0.327697 0.332769 0.325313 0.318828 
1053.633557 0.313075 0.298956 0.298606 0.341343 0.289709 0.285576 0.325837 0.303726 0.306432 0.331431 0.314177 0.308605 0.330554 0.300744 0.323645 0.335901 0.342426 0.312005 0.300432 0.323380 0.295050 0.298609 0.323661 0.304313 0.336938 0.306301 0.287533 0.288173 0.327498 0.309435 0.324782 0.299511 0.321623 0.313971 0.308920 0.291901 0.310487 0.339672 0.341901 0.334259 0.316063 0.337843 0.294570 0.318332 0.290583 0.339832 0.319278 0.306847 0.321404 0.310915 
1074.918367 0.336732 0.310685 0.323268 0.323141 0.336676 0.282525 0.310849 0.280493 0.327774 0.324148 0.313195 0.339338 0.327557 0.286216 0.286042 0.301092 0.285965 0.335418 0.334479 0.306050 0.320628 0.308962 0.315695 0.318732 0.310995 0.306837 0.281469 0.318667 0.300029 0.326674 0.308854 0.288171 0.322044 0.340066 0.281670 0.324560 0.302443 0.308092 0.323048 0.322726 0.336341 0.289125 0.306366 0.332707 0.288905 0.330817 0.337553 0.297318 0.300088 0.300763 
1096.633158 0.331362 0.291966 0.320530 0.293904 0.333250 0.311808 0.321948 0.277438 0.312491 0.297019 0.308312 0.313448 0.312553 0.287175 0.284844 0.313632 0.334489 0.319119 0.318922 0.291619 0.333533 0.286732 0.329449 0.320496 0.277576 0.296619 0.329147 0.280603 0.278613 0.319137 0.287006 0.283217 0.289494 0.294190 0.334234 0.309068 0.281725 0.284478 0.319229 0.289844 0.333345 0.314472 0.333391 0.329421 0.287464 0.295586 0.293934 0.299058 0.298640 0.290133 
1118.786618 0.326835 0.276112 0.294440 0.287084 0.317144 0.313537 0.317831 0.322614 0.285753 0.288241 0.300544 0.279039 0.317276 0.298447 0.286043 0.277894 0.289529 0.299866 0.324088 0.335469 0.330387 0.311608 0.325809 0.305067 0.278404 0.317813 0.298649 0.316824 0.295233 0.329258 0.324295 0.319882 0.291830 0.328623 0.293555 0.296970 0.304145 0.310704 0.322312 0.287515 0.308428 0.316284 0.313772 0.330296 0.279518 0.294809 0.282866 0.316977 0.301307 0.311098 
1141.387607 0.317182 0.321580 0.293567 0.317897 0.285062 0.328819 0.312609 0.324939 0.282817 0.278280 0.318363 0.293957 0.320699 0.332665 0.295926 0.327304 0.332656 0.317440 0.298243 0.306179 0.287409 0.324363 0.301423 0.301163 0.277617 0.282339 0.296692 0.305839 0.327983 0.274894 0.319581 0.275218 0.306954 0.325572 0.327862 0.303934 0.320705 0.327129 0.292643 0.282996 0.280703 0.315462 0.325015 0.283929 0.332275 0.316040 0.276505 0.318681 0.330357 0.290235 
1164.445166 0.279171 0.289880 0.276725 0.306067 0.325825 0.287574 0.310954 0.288001 0.282114 0.297850 0.301345 0.301748 0.325131 0.328737 0.287872 0.322741 0.315937 0.272283 0.278723 0.281035 0.303855 0.322363 0.286300 0.298950 0.316051 0.278215 0.308003 0.301577 0.309048 0.296374 0.308757 0.288912 0.314383 0.326958 0.315943 0.291701 0.277251 0.289101 0.312571 0.288127 0.329074 0.307681 0.327781 0.305953 0.328271 0.329957 0.291482 0.316547 0.304513 0.318158 
1187.968519 0.308023 0.268761 0.313784 0.289796 0.282261 0.272351 0.305661 0.312836 0.305971 0.319695 0.311416 0.318359 0.277513 0.273544 0.310501 0.299688 0.315803 0.272423 0.304865 0.312645 0.290762 0.321436 0.303296 0.309952 0.321037 0.298009 0.317118 0.301769 0.322775 0.325575 0.298901 0.299506 0.278521 0.303365 0.293035 0.273320 0.297908 0.306281 0.276097 0.316018 0.306001 0.301158 0.270487 0.322540 0.327126 0.322331 0.283769 0.276929 0.300621 0.319235 
1211.967074 0.323642 0.314967 0.308825 0.286591 0.307198 0.276957 0.322326 0.317456 0.299600 0.274493 0.323944 0.314290 0.280454 0.303813 0.274859 0.321187 0.274552 0.272729 0.267504 0.272782 0.292644 0.316050 0.292413 0.284750 0.281774 0.304003 0.277901 0.291242 0.305488 0.273140 0.319323 0.270128 0.318361 0.309414 0.282386 0.299434 0.268794 0.277573 0.268797 0.266942 0.275043 0.323909 0.303642 0.281552 0.298588 0.307006 0.302905 0.314074 0.303322 0.278939 
1236.450433 0.309058 0.282714 0.271067 0.289040 0.308832 0.299627 0.311791 0.302830 0.306880 0.319223 0.317973 0.298033 0.275285 0.314993 0.283383 0.287613 0.296055 0.302700 0.317121 0.308583 0.270589 0.288174 0.309270 0.318263 0.289923 0.304280 0.284446 0.322197 0.283533 0.314864 0.289712 0.311879 0.281314 0.290179 0.297590 0.312842 0.305871 0.294426 0.284828 0.285908 0.297901 0.310943 0.310294 0.276606 0.285288 0.321152 0.273386 0.279673 0.317758 0.285332 
1261.428389 0.288565 0.283926 0.304889 0.312454 0.269288 0.302399 0.276515 0.305250 0.288451 0.267416 0.305678 0.271670 0.292819 0.311268 0.303695 0.317497 0.268473 0.299758 0.304222 0.301988 0.266743 0.317998 0.266627 0.297970 0.295597 0.314763 0.295702 0.281937 0.313377 0.316763 0.269544 0.291940 0.304990 0.307160 0.274087 0.274728 0.293727 0.310380 0.315470 0.308616 0.291803 0.315304 0.262731 0.295772 0.262175 0.289878 0.312625 0.269303 0.268630 0.267014 
1286.910933 0.295396 0.317268 0.265773 0.312132 0.315041 0.281165 0.265019 0.294105 0.270830 0.261137 0.303683 0.286991 0.278771 0.309348 0.297112 0.315636 0.293611 0.305411 0.262260 0.306482 0.291503 0.271304 0.286180 0.302438 0.293340 0.290151 0.289065 0.280495 0.288620 0.272148 0.276486 0.303614 0.276968 0.293594 0.264294 0.289891 0.284724 0.265169 0.260224 0.278228 0.301061 0.261047 0.287552 0.310887 0.277006 0.280385 0.285044 0.307326 0.301430 0.317317 
1312.908258 0.263941 0.309564 0.295645 0.274777 0.259776 0.276811 0.263434 0.306171 0.293144 0.261125 0.274705 0.300576 0.272390 0.283486 0.289841 0.259114 0.293663 0.294095 0.300267 0.281269 0.278089 0.290763 0.311240 0.276097 0.313417 0.313082 0.266399 0.312357 0.311314 0.296932 0.307203 0.266835 0.263033 0.259091 0.296107 0.298840 0.305584 0.282727 0.305997 0.292394 0.292969 0.285094 0.303940 0.276218 0.266878 0.262953 0.274364 0.301562 0.301817 0.310512 
1339.430764 0.294286 0.285952 0.257999 0.280795 0.309066 0.272526 0.266052 0.271397 0.269113 0.269039 0.258886 0.261574 0.260361 0.261966 0.266601 0.305386 0.302322 0.290243 0.300319 0.279766 0.283003 0.299086 0.292931 0.287120 0.286191 0.284310 0.311589 0.266192 0.262961 0.290939 0.258573 0.307920 0.292405 0.301703 0.278925 0.263955 0.305670 0.260219 0.281505 0.306653 0.306824 0.272926 0.287336 0.295855 0.309850 0.277251 0.259397 0.290479 0.288643 0.301257 
1366.489061 0.253686 0.300000 0.309785 0.271564 0.261365 0.301197 0.304954 0.270209 0.268459 0.306806 0.273444 0.253779 0.277062 0.263997 0.285788 0.298174 0.270530 0.283767 0.287980 0.299419 0.273404 0.298706 0.305044 0.254754 0.275050 0.301939 0.266889 0.301657 0.295121 0.259257 0.285723 0.303142 0.308530 0.286811 0.255069 0.297461 0.275366 0.291506 0.307775 0.261498 0.264620 0.289773 0.269558 0.293143 0.297370 0.290359 0.302618 0.290528 0.287070 0.279886 
1394.093971 0.300497 0.280922 0.260598 0.286936 0.259718 0.269365 0.286039 0.306520 0.303775 0.295863 0.296056 0.252719 0.258636 0.275338 0.292532 0.306310 0.273194 0.270131 0.282054 0.293971 0.303957 0.259259 0.301492 0.256082 0.290257 0.278977 0.298535 0.303890 0.279754 0.272043 0.257566 0.302940 0.259480 0.276378 0.294427 0.305653 0.276207 0.297400 0.252088 0.298616 0.270176 0.264080 0.251613 0.254595 0.304373 0.265891 0.290531 0.302847 0.265453 0.302797 
1422.256537 0.252289 0.275411 0.301798 0.298414 0.264658 0.262779 0.263804 0.258796 0.267981 0.280910 0.303010 0.300291 0.296896 0.278476 0.276811 0.299143 0.267928 0.269547 0.268690 0.297597 0.265093 0.272648 0.267221 0.262726 0.262513 0.284050 0.257338 0.298176 0.268338 0.268676 0.273341 0.293276 0.267030 0.255811 0.276431 0.296693 0.290424 0.292298 0.274197 0.266279 0.297492 0.296721 0.285527 0.276304 0.272338 0.303284 0.257682 0.291414 0.262920 0.276057 
1450.988025 0.270727 0.277364 0.294430 0.248695 0.295538 0.282357 0.259715 0.267718 0.276545 0.294493 0.249159 0.265615 0.259866 0.281415 0.281984 0.281852 0.264879 0.261600 0.253504 0.294944 0.251204 0.268680 0.272332 0.290093 0.287414 0.274008 0.276435 0.284748 0.249665 0.266429 0.302114 0.293952 0.282209 0.260399 0.262241 0.266978 0.251542 0.276149 0.289827 0.297656 0.257912 0.292715 0.277487 0.251646 0.265838 0.262268 0.282973 0.288324 0.267635 0.288296 
1480.299928 0.298686 0.270480 0.286443 0.291170 0.296680 0.254730 0.294876 0.298002 0.284293 0.246288 0.278371 0.259460 0.245991 0.260509 0.250155 0.289947 0.265537 0.251283 0.274020 0.272679 0.246443 0.251089 0.254967 0.297299 0.259703 0.249097 0.284854 0.270333 0.257659 0.266096 0.253351 0.260319 0.266109 0.254111 0.294686 0.269619 0.291519 0.294124 0.290737 0.265687 0.250185 0.297942 0.285721 0.257940 0.271777 0.252032 0.284097 0.268311 0.291405 0.275412 
1510.203970 0.247015 0.278954 0.279579 0.258338 0.266545 0.282442 0.272740 0.262293 0.292471 0.274718 0.254828 0.247925 0.268380 0.273945 0.247793 0.263644 0.294760 0.248111 0.248873 0.291577 0.261590 0.273648 0.273175 0.283477 0.243926 0.289429 0.276261 0.262174 0.293325 0.264592 0.292082 0.272749 0.272016 0.250173 0.287562 0.259032 0.289778 0.252021 0.273197 0.279733 0.277833 0.275256 0.281840 0.286714 0.266775 0.250405 0.253218 0.296737 0.292817 0.288392 
1540.712114 0.265163 0.284815 0.290202 0.248654 0.289624 0.254558 0.287703 0.268926 0.290716 0.286532 0.255471 0.260322 0.254368 0.250738 0.281087 0.268393 0.263140 0.293191 0.274460 0.286573 0.277039 0.261820 0.284936 0.272526 0.255351 0.243067 0.275944 0.265621 0.263071 0.287607 0.255589 0.244682 0.274958 0.247251 0.262058 0.273247 0.283843 0.251775 0.253487 0.241639 0.242453 0.250990 0.253299 0.271136 0.249037 0.291362 0.292808 0.270214 0.269992 0.247800 
1571.836563 0.265377 0.247710 0.254785 0.287365 0.281528 0.265099 0.258117 0.253799 0.239359 0.256465 0.281727 0.281818 0.277189 0.281024 0.274204 0.275508 0.239813 0.241510 0.267470 0.275437 0.280782 0.266187 0.263179 0.250639 0.239714 0.276544 0.285573 0.240538 0.264010 0.287716 0.261530 0.269082 0.274210 0.280224 0.271711 0.278461 0.282033 0.274924 0.241916 0.288523 0.251691 0.281905 0.270742 0.254012 0.269985 0.261782 0.246154 0.246943 0.264783 0.289822 
1603.589768 0.238112 0.277234 0.251462 0.269444 0.249564 0.285832 0.263529 0.243256 0.278024 0.282857 0.253892 0.246394 0.289191 0.253131 0.281014 0.281133 0.274220 0.273114 0.275415 0.279896 0.242195 0.237267 0.278050 0.248295 0.257777 0.237443 0.241908 0.254571 0.237470 0.280720 0.266262 0.243461 0.246939 0.289539 0.242408 0.249648 0.270158 0.251880 0.260178 0.268747 0.242211 0.244104 0.279390 0.261586 0.279646 0.283226 0.280907 0.269337 0.284676 0.289399 
1635.984430 0.238030 0.281039 0.250569 0.284390 0.238443 0.276128 0.240648 0.268638 0.284862 0.272521 0.258009 0.277091 0.286026 0.268364 0.248865 0.251177 0.283826 0.284899 0.240982 0.260731 0.244948 0.243628 0.267224 0.285131 0.271976 0.277837 0.276073 0.285295 0.279993 0.280256 0.248341 0.283975 0.241418 0.272574 0.246556 0.235898 0.275572 0.237250 0.243865 0.251136 0.250131 0.254867 0.255898 0.272041 0.251104 0.244630 0.238863 0.249223 0.261786 0.263928 
1669.033508 0.277287 0.263484 0.254448 0.248543 0.235298 0.234033 0.261120 0.239771 0.259617 0.248579 0.245402 0.238969 0.272266 0.248713 0.244575 0.263008 0.278060 0.249484 0.276601 0.266047 0.250912 0.243581 0.250785 0.249179 0.259614 0.257032 0.250415 0.269571 0.249399 0.250537 0.274990 0.267072 0.276032 0.259415 0.276560 0.242720 0.265905 0.251812 0.271042 0.233855 0.266513 0.253895 0.259309 0.279483 0.270535 0.248224 0.281625 0.255315 0.268929 0.257110 
1702.750221 0.252870 0.263062 0.251637 0.261755 0.249265 0.243322 0.269447 0.244632 0.250060 0.230940 0.259747 0.269326 0.277136 0.279975 0.270806 0.236504 0.248709 0.267739 0.273083 0.237732 0.276826 0.260845 0.271011 0.279144 0.241540 0.256765 0.269047 0.265350 0.237632 0.267114 0.269324 0.268406 0.280565 0.271921 0.253022 0.258098 0.252729 0.232107 0.238981 0.233266 0.272398 0.233004 0.276693 0.270262 0.279724 0.272342 0.245458 0.281513 0.262616 0.252983 
1737.148057 0.271129 0.251654 0.230337 0.252958 0.241524 0.235044 0.235753 0.267238 0.274733 0.242248 0.241176 0.249423 0.249934 0.264648 0.278128 0.259105 0.238012 0.260795 0.274915 0.253207 0.229737 0.238299 0.247585 0.235834 0.264447 0.238424 0.270008 0.237059 0.231681 0.233076 0.234756 0.254094 0.240152 0.251796 0.234970 0.234177 0.234538 0.279457 0.279249 0.264605 0.248775 0.237148 0.252625 0.241105 0.260264 0.248676 0.229778 0.247565 0.255014 0.237989 
1772.240776 0.264911 0.245060 0.256961 0.270390 0.265087 0.251115 0.237753 0.238511 0.267478 0.236463 0.247546 0.263591 0.251999 0.237999 0.234478 0.248871 0.262362 0.232639 0.230365 0.227750 0.251702 0.248158 0.253967 0.265611 0.231546 0.228967 0.233667 0.263626 0.267206 0.251679 0.234808 0.237070 0.255256 0.270384 0.264377 0.273986 0.241672 0.246342 0.260445 0.253130 0.256982 0.256097 0.251019 0.238324 0.262956 0.239919 0.232934 0.276304 0.228554 0.258440 
1808.042414 0.258296 0.244698 0.224724 0.225902 0.238277 0.268227 0.234163 0.226105 0.258945 0.252879 0.258438 0.254641 0.249109 0.270241 0.243752 0.263174 0.259432 0.264100 0.244511 0.255210 0.261032 0.255193 0.241775 0.271253 0.251463 0.230418 0.224789 0.252225 0.264777 0.249761 0.230583 0.243742 0.259330 0.267525 0.243557 0.252746 0.246448 0.237958 0.242501 0.261739 0.265955 0.244690 0.268382 0.269877 0.264774 0.247327 0.258463 0.245966 0.228928 0.250602 
1844.567294 0.231395 0.255404 0.252299 0.258081 0.241868 0.246057 0.236140 0.263180 0.269197 0.261263 0.259986 0.243822 0.264380 0.252470 0.223822 0.259249 0.234394 0.223760 0.258202 0.265652 0.222958 0.257598 0.252623 0.262762 0.226330 0.242526 0.233726 0.235267 0.270397 0.238498 0.246405 0.237234 0.256020 0.226573 0.252098 0.253610 0.263348 0.268465 0.223906 0.246324 0.228327 0.243488 0.261404 0.263353 0.265310 0.257893 0.248303 0.251519 0.235309 0.265021 
1881.830025 0.257071 0.255764 0.227079 0.265275 0.229825 0.246623 0.228084 0.236869 0.247940 0.251554 0.250625 0.227498 0.226517 0.236879 0.252285 0.220951 0.227135 0.241445 0.221000 0.222266 0.225912 0.230808 0.235096 0.229011 0.222646 0.233253 0.264360 0.226490 0.232561 0.242604 0.267413 0.227093 0.221773 0.257819 0.260148 0.232694 0.269630 0.255509 0.256428 0.234873 0.226858 0.245213 0.221123 0.228785 0.242327 0.251007 0.225348 0.222905 0.229835 0.221410 
1919.845513 0.246897 0.267177 0.224749 0.259457 0.261180 0.247077 0.227463 0.247361 0.256582 0.235967 0.219070 0.251011 0.263109 0.235426 0.257168 0.265245 0.245118 0.235100 0.250559 0.266251 0.243119 0.263401 0.238776 0.239481 0.251720 0.261680 0.250534 0.244810 0.249485 0.250999 0.245927 0.246178 0.267060 0.239491 0.236500 0.231159 0.242198 0.233397 0.249242 0.241656 0.244275 0.221289 0.230160 0.237309 0.248537 0.240081 0.237481 0.229237 0.255494 0.222977 
1958.628965 0.249980 0.262458 0.259167 0.249598 0.251110 0.251998 0.225241 0.234502 0.242448 0.245047 0.239455 0.258630 0.256364 0.260982 0.250763 0.246537 0.236337 0.241726 0.218157 0.252068 0.236826 0.225123 0.230645 0.234548 0.263460 0.264548 0.241507 0.243501 0.250903 0.254086 0.234418 0.254161 0.241338 0.245978 0.227726 0.264228 0.239882 0.258415 0.216765 0.241649 0.258261 0.241654 0.225711 0.236978 0.217478 0.248247 0.223062 0.225562 0.221015 0.241839 
1998.195895 0.247007 0.225674 0.216328 0.253401 0.229325 0.251698 0.255468 0.240640 0.231220 0.240824 0.222608 0.220232 0.219084 0.245057 0.259918 0.241013 0.235384 0.230786 0.219046 0.237231 0.252006 0.256666 0.257145 0.262440 0.241409 0.248529 0.220420 0.259937 0.242614 0.225181 0.235603 0.237040 0.257947 0.259181 0.216476 0.261634 0.232821 0.223429 0.244723 0.262342 0.226180 0.255411 0.236362 0.216378 0.243551 0.245427 0.225643 0.231132 0.240006 0.232329 
2038.562130 0.243722 0.224369 0.252336 0.218346 0.250274 0.228864 0.217573 0.241209 0.238638 0.253974 0.237416 0.225154 0.245037 0.245878 0.256445 0.239149 0.235598 0.214031 0.237721 0.223201 0.232916 0.225471 0.225551 0.228152 0.245559 0.222598 0.245559 0.241159 0.252977 0.238314 0.247172 0.244500 0.231152 0.246429 0.227015 0.249763 0.248278 0.241833 0.236676 0.253993 0.242698 0.253109 0.228998 0.224104 0.250061 0.256876 0.253076 0.248995 0.226929 0.236042 
2079.743817 0.245122 0.256469 0.229192 0.214235 0.238784 0.228159 0.252282 0.218103 0.244400 0.248838 0.252842 0.216847 0.243995 0.225317 0.252716 0.251064 0.241352 0.216388 0.250192 0.245063 0.235050 0.247390 0.225521 0.213398 0.212341 0.252371 0.215240 0.231132 0.221760 0.242259 0.219314 0.235134 0.256703 0.242601 0.244782 0.227341 0.217880 0.240947 0.256195 0.244974 0.230331 0.220205 0.211479 0.235127 0.224035 0.256996 0.223321 0.213794 0.235485 0.216404 
2121.757429 0.236709 0.219325 0.226554 0.234840 0.232683 0.241554 0.232799 0.227822 0.232804 0.238673 0.251672 0.239291 0.250035 0.246683 0.232978 0.238638 0.237261 0.221124 0.232783 0.218763 0.210113 0.251611 0.234494 0.230810 0.247370 0.211485 0.241570 0.240595 0.240716 0.220855 0.218814 0.232644 0.230875 0.246346 0.252988 0.232149 0.225609 0.221393 0.215677 0.225428 0.226280 0.234928 0.223717 0.227854 0.244916 0.225658 0.222540 0.213774 0.231360 0.248208 
2164.619772 0.243761 0.233126 0.212816 0.248219 0.248392 0.235737 0.242645 0.210622 0.249627 0.222020 0.208588 0.242974 0.234205 0.246344 0.225349 0.226648 0.217985 0.218160 0.237578 0.225220 0.214689 0.221611 0.240096 0.243750 0.236324 0.231035 0.221604 0.220964 0.229621 0.214217 0.232310 0.214521 0.221031 0.236959 0.218201 0.221776 0.209271 0.249521 0.216458 0.223156 0.234948 0.237262 0.220631 0.207721 0.241497 0.249418 0.216274 0.240046 0.246818 0.228677 
2208.347992 0.223169 0.249787 0.220559 0.233260 0.242901 0.233474 0.236811 0.209044 0.229380 0.244189 0.241757 0.249151 0.244342 0.231618 0.240932 0.222579 0.225451 0.222075 0.225688 0.235126 0.245766 0.235628 0.246076 0.239370 0.209707 0.231051 0.246642 0.250368 0.220199 0.242281 0.245160 0.206942 0.220368 0.225638 0.211383 0.224935 0.234525 0.217778 0.209539 0.237618 0.215716 0.239270 0.207341 0.224543 0.225738 0.208549 0.237492 0.214514 0.208137 0.212283 
2252.959581 0.228879 0.205347 0.207693 0.207185 0.212411 0.243128 0.224071 0.223918 0.206729 0.246847 0.206901 0.232656 0.217280 0.231849 0.233184 0.228882 0.237116 0.220029 0.235783 0.226174 0.232922 0.237581 0.248060 0.238625 0.207291 0.234521 0.207097 0.207928 0.218920 0.228482 0.216578 0.229248 0.227576 0.227393 0.221628 0.214369 0.229790 0.223988 0.211729 0.219796 0.235212 0.235754 0.209378 0.233308 0.217739 0.213834 0.244438 0.207671 0.216569 0.205943 
2298.472383 0.234901 0.204476 0.220596 0.223977 0.230909 0.211580 0.227573 0.234346 0.230621 0.221504 0.207483 0.217405 0.244615 0.233615 0.242174 0.201907 0.244673 0.241581 0.235033 0.216506 0.213724 0.242189 0.223172 0.241910 0.204756 0.218882 0.239341 0.222742 0.201688 0.202263 0.245443 0.245038 0.228070 0.205568 0.246052 0.216403 0.235351 0.221026 0.226300 0.233642 0.209499 0.221690 0.205017 0.211533 0.214581 0.241299 0.225725 0.245318 0.244508 0.238571 
2344.904605 0.237249 0.215265 0.202796 0.220909 0.241768 0.213462 0.241344 0.236216 0.243204 0.205498 0.232265 0.205317 0.224989 0.226660 0.221703 0.222610 0.232420 0.200364 0.215526 0.214757 0.206521 0.235684 0.206733 0.215826 0.237761 0.228769 0.229421 0.214318 0.217160 0.232968 0.199814 0.232285 0.202687 0.209467 0.223013 0.236682 0.216132 0.212522 0.208383 0.230476 0.232467 0.237176 0.210434 0.207979 0.227904 0.224029 0.233407 0.222417 0.215699 0.210254 
2392.274821 0.205637 0.207552 0.214608 0.241196 0.212732 0.208670 0.221793 0.208000 0.217518 0.205232 0.198733 0.202915 0.233817 0.219133 0.219300 0.221028 0.220462 0.204641 0.231085 0.211433 0.206605 0.203952 0.225455 0.228642 0.235181 0.207135 0.223568 0.217859 0.198968 0.231502 0.231397 0.220416 0.198526 0.210992 0.227036 0.239443 0.206577 0.221824 0.214313 0.235851 0.216104 0.238307 0.224635 0.229896 0.224747 0.231693 0.221070 0.238013 0.198249 0.199998 
2440.601978 0.233094 0.202727 0.199734 0.230700 0.226047 0.228286 0.233679 0.229202 0.207585 0.217924 0.214603 0.208475 0.205432 0.211258 0.216312 0.197336 0.229744 0.218967 0.217287 0.228365 0.231344 0.217030 0.214085 0.205615 0.205926 0.211313 0.203848 0.214516 0.201345 0.234508 0.197251 0.201623 0.225762 0.200879 0.224843 0.198083 0.229736 0.198437 0.221243 0.218051 0.230439 0.200881 0.198981 0.227790 0.223659 0.203134 0.232088 0.236371 0.227681 0.236611 
2489.905408 0.224885 0.197179 0.206971 0.233860 0.197367 0.228368 0.207445 0.198488 0.211575 0.209951 0.228281 0.212133 0.222324 0.233189 0.231885 0.211046 0.226287 0.221049 0.200313 0.235121 0.229564 0.227005 0.194178 0.198613 0.219240 0.201043 0.222380 0.216368 0.216681 0.218181 0.204506 0.230403 0.232971 0.203493 0.234487 0.236421 0.204961 0.210091 0.222218 0.219659 0.229748 0.200584 0.228635 0.232713 0.219583 0.234207 0.229780 0.207570 0.234748 0.203920 
2540.204834 0.207975 0.194268 0.216496 0.213382 0.220696 0.196263 0.219823 0.214849 0.230728 0.205120 0.216240 0.205398 0.202424 0.228917 0.194920 0.205990 0.227214 0.221861 0.208045 0.197603 0.215915 0.197735 0.215503 0.223211 0.202228 0.195332 0.192696 0.213497 0.232899 0.194627 0.206637 0.209160 0.199908 0.195567 0.229835 0.231310 0.217377 0.201711 0.206738 0.200553 0.226443 0.216428 0.195757 0.218750 0.209000 0.218387 0.217349 0.224663 0.226097 0.222352 
2591.520375 0.221431 0.227284 0.208984 0.208836 0.191571 0.193180 0.211052 0.222208 0.206982 0.211045 0.207962 0.203640 0.213037 0.223476 0.206954 0.198935 0.197498 0.192575 0.192092 0.219766 0.230225 0.224788 0.203699 0.203405 0.229588 0.191830 0.199379 0.205934 0.225057 0.209134 0.204270 0.200552 0.191114 0.222045 0.216688 0.199165 0.199771 0.193258 0.215581 0.213255 0.203765 0.204861 0.201445 0.231720 0.215192 0.216297 0.220782 0.226399 0.231961 0.192136 
2643.872560 0.228659 0.211406 0.198952 0.230343 0.203452 0.198040 0.212607 0.200108 0.219783 0.227986 0.220592 0.202831 0.210173 0.214608 0.212077 0.200906 0.192110 0.196044 0.217172 0.189011 0.200957 0.196379 0.202293 0.203203 0.223102 0.229504 0.230041 0.213152 0.225019 0.226734 0.224767 0.215291 0.197933 0.210519 0.214320 0.189594 0.196197 0.194798 0.192896 0.226357 0.225646 0.196702 0.215511 0.212500 0.188929 0.192425 0.195557 0.191678 0.204352 0.218451 
2697.282328 0.219924 0.219344 0.204578 0.208529 0.209499 0.217329 0.189300 0.224336 0.204900 0.193563 0.211658 0.221285 0.214047 0.206819 0.223470 0.226403 0.192662 0.192707 0.214703 0.194324 0.212888 0.216149 0.194637 0.207829 0.226950 0.217842 0.217111 0.194342 0.228242 0.203695 0.208529 0.197082 0.228489 0.207781 0.193216 0.198231 0.222294 0.225662 0.191608 0.191513 0.228198 0.210945 0.220884 0.215981 0.224955 0.223655 0.196746 0.207904 0.193659 0.213365 
2751.771046 0.222179 0.198910 0.193170 0.204255 0.191628 0.195014 0.209211 0.222420 0.197257 0.206011 0.193740 0.216419 0.215381 0.195335 0.212613 0.193703 0.215034 0.191822 0.216184 0.200917 0.191272 0.223003 0.213082 0.195946 0.200668 0.189447 0.223797 0.185697 0.187059 0.219115 0.204757 0.206406 0.209258 0.222616 0.206887 0.212080 0.195704 0.224845 0.210487 0.189305 0.201874 0.197846 0.185296 0.193752 0.195788 0.215457 0.210528 0.196409 0.185755 0.217279 
2807.360508 0.184473 0.199390 0.187749 0.202244 0.223073 0.189026 0.188279 0.216609 0.217734 0.204726 0.223309 0.208414 0.190208 0.191134 0.209717 0.218405 0.192553 0.194370 0.215487 0.187140 0.209318 0.221553 0.219360 0.194827 0.184326 0.217304 0.207888 0.221617 0.223470 0.203453 0.214702 0.190897 0.214246 0.209999 0.201131 0.196337 0.192767 0.196107 0.217828 0.214515 0.204801 0.223081 0.197973 0.198721 0.209122 0.192580 0.197748 0.193626 0.202991 0.213361 
2864.072953 0.199124 0.205862 0.203083 0.215995 0.207432 0.188602 0.219229 0.206250 0.203784 0.182091 0.216663 0.189278 0.218154 0.208387 0.207062 0.207858 0.203974 0.186281 0.193541 0.190375 0.201239 0.185416 0.181930 0.192914 0.198554 0.213320 0.197001 0.214997 0.198116 0.192751 0.221224 0.194355 0.207323 0.206693 0.211213 0.184125 0.207998 0.187089 0.203186 0.186644 0.182526 0.220105 0.183592 0.192276 0.191854 0.182107 0.197433 0.191244 0.217627 0.220055 
2921.931064 0.203327 0.207414 0.207165 0.195023 0.218372 0.216731 0.217826 0.187390 0.192069 0.180891 0.180550 0.202669 0.198174 0.181571 0.193232 0.215852 0.217141 0.195849 0.191631 0.190234 0.184885 0.204738 0.192825 0.206739 0.195651 0.219941 0.212673 0.189161 0.200728 0.217181 0.183488 0.183336 0.189976 0.207496 0.193232 0.203367 0.182690 0.205667 0.206859 0.181361 0.205849 0.184677 0.211532 0.199701 0.213717 0.186636 0.210091 0.204406 0.200043 0.209537 
2980.957987 0.180249 0.191939 0.193490 0.188849 0.194128 0.180961 0.210467 0.183094 0.202996 0.201364 0.197617 0.209766 0.184640 0.198037 0.204827 0.213364 0.183022 0.183956 0.206223 0.214307 0.207480 0.183393 0.211972 0.205361 0.202294 0.179393 0.205876 0.196483 0.185407 0.191141 0.191188 0.190524 0.183570 0.204145 0.199681 0.207849 0.212446 0.201931 0.197022 0.192877 0.203101 0.182648 0.192185 0.179506 0.203218 0.189830 0.185732 0.212662 0.193668 0.214684 
3041.177333 0.203283 0.202922 0.177291 0.207987 0.204363 0.214417 0.185520 0.186659 0.203778 0.212681 0.196092 0.183827 0.179346 0.195838 0.179878 0.182390 0.203185 0.179481 0.200078 0.204556 0.203238 0.194169 0.201229 0.193413 0.188996 0.207763 0.183264 0.207698 0.194603 0.189585 0.185942 0.193943 0.213804 0.190051 0.182174 0.179791 0.193578 0.190997 0.204316 0.201013 0.196253 0.189766 0.201632 0.182943 0.206054 0.184399 0.202266 0.196740 0.192564 0.196535 
3102.613190 0.192210 0.185802 0.178765 0.208669 0.182498 0.179950 0.194146 0.187413 0.206887 0.194959 0.192237 0.208904 0.190664 0.195720 0.203943 0.200887 0.206221 0.210182 0.187563 0.209939 0.193356 0.207144 0.200980 0.213299 0.178695 0.200368 0.188325 0.211546 0.175948 0.185561 0.210107 0.211243 0.178287 0.190060 0.181851 0.205163 0.209739 0.175327 0.190948 0.184341 0.186561 0.202636 0.186666 0.197576 0.197233 0.200276 0.202050 0.176734 0.189971 0.183074 
3165.290134 0.199013 0.210867 0.203787 0.206880 0.209796 0.192530 0.202305 0.188416 0.180468 0.195885 0.175351 0.201530 0.182975 0.198132 0.190672 0.211735 0.191410 0.206624 0.193738 0.182200 0.197774 0.208063 0.204941 0.204627 0.204756 0.193937 0.197539 0.178460 0.185403 0.181761 0.183468 0.182135 0.184511 0.190846 0.179473 0.184056 0.184492 0.204484 0.197708 0.189383 0.197360 0.186413 0.189977 0.211364 0.195808 0.177246 0.198774 0.206335 0.180838 0.186856 
3229.233237 0.191277 0.176296 0.173551 0.189303 0.208271 0.182098 0.185618 0.179297 0.201570 0.178719 0.207072 0.201347 0.190271 0.179171 0.173782 0.207221 0.173408 0.198560 0.198109 0.179051 0.205426 0.195940 0.209779 0.193352 0.172371 0.178167 0.209157 0.177081 0.191389 0.187560 0.185280 0.207584 0.178236 0.202076 0.188881 0.178866 0.192538 0.192693 0.205484 0.191273 0.205833 0.197897 0.175771 0.187134 0.185811 0.201339 0.197410 0.205398 0.175855 0.205111 
3294.468075 0.184736 0.201424 0.203519 0.197809 0.175426 0.193247 0.204049 0.191037 0.200927 0.196835 0.202512 0.192934 0.173537 0.198728 0.204077 0.174089 0.196439 0.170939 0.192103 0.204856 0.175933 0.186672 0.185042 0.205758 0.184371 0.203501 0.188287 0.202566 0.170652 0.206159 0.172493 0.175296 0.201774 0.186754 0.205049 0.204138 0.184326 0.192205 0.180154 0.199028 0.173290 0.181215 0.199703 0.200778 0.181113 0.204597 0.201078 0.178244 0.186048 0.170996 
3361.020745 0.181189 0.189478 0.205073 0.171501 0.176649 0.182339 0.203745 0.184199 0.201116 0.181054 0.202732 0.180893 0.203144 0.189296 0.199634 0.197214 0.181624 0.199911 0.203185 0.199997 0.182038 0.187657 0.174555 0.196367 0.181644 0.192804 0.192080 0.194121 0.179796 0.195481 0.182751 0.198298 0.205336 0.187148 0.188603 0.169458 0.195650 0.171247 0.205536 0.174412 0.192299 0.203168 0.179974 0.201884 0.189905 0.196236 0.181082 0.186024 0.178955 0.170571 
3428.917868 0.192438 0.195885 0.197791 0.173423 0.186603 0.194512 0.197403 0.174426 0.193681 0.172426 0.192121 0.181339 0.185991 0.196477 0.169756 0.198618 0.177321 0.200696 0.182072 0.176040 0.169658 0.186416 0.189230 0.187772 0.170267 0.194948 0.181358 0.188449 0.191590 0.194152 0.167662 0.182460 0.168025 0.169113 0.175432 0.203939 0.187421 0.184505 0.170426 0.173424 0.167177 0.177736 0.169669 0.182172 0.182354 0.184980 0.180874 0.191048 0.180386 0.193991 
3498.186604 0.170047 0.185285 0.165822 0.195738 0.184173 0.170488 0.173928 0.167867 0.178938 0.184508 0.182490 0.199442 0.179858 0.175350 0.192095 0.176225 0.165824 0.188521 0.186928 0.170352 0.181733 0.195839 0.190633 0.176286 0.180648 0.170431 0.185799 0.201210 0.174746 0.180026 0.172741 0.181999 0.196905 0.172570 0.198931 0.170631 0.179061 0.176135 0.201870 0.174138 0.179873 0.201333 0.194405 0.171275 0.199069 0.191641 0.168992 0.174889 0.187665 0.166724 
3568.854661 0.167559 0.184031 0.167404 0.167553 0.173845 0.198442 0.168146 0.164060 0.194176 0.195645 0.197281 0.199984 0.194263 0.166843 0.193175 0.196875 0.166649 0.170141 0.184902 0.193559 0.165553 0.186206 0.184662 0.176752 0.171614 0.189919 0.180865 0.178561 0.168143 0.184518 0.197983 0.176872 0.169721 0.167801 0.166976 0.180776 0.178090 0.184191 0.192973 0.193451 0.169619 0.169734 0.190246 0.173712 0.170485 0.177074 0.196806 0.195433 0.171827 0.175729 
3640.950307 0.175820 0.195218 0.187897 0.163765 0.177703 0.179347 0.168831 0.182789 0.171389 0.188737 0.174340 0.178219 0.174334 0.194688 0.197132 0.179246 0.186973 0.184371 0.177979 0.197505 0.179895 0.187414 0.164935 0.195789 0.171077 0.189165 0.165418 0.167093 0.182396 0.180559 0.182861 0.175962 0.181685 0.192925 0.185399 0.197660 0.170093 0.181134 0.172330 0.187164 0.193531 0.191357 0.171583 0.162821 0.184452 0.167277 0.180487 0.192243 0.185188 0.171234 
3714.502383 0.195971 0.194814 0.162271 0.183363 0.189824 0.164202 0.163724 0.182449 0.186155 0.163044 0.189804 0.168788 0.177970 0.163958 0.191343 0.190845 0.183172 0.195139 0.191450 0.188953 0.175356 0.185905 0.181205 0.171229 0.195439 0.161778 0.191383 0.164506 0.161542 0.189335 0.183413 0.193484 0.194541 0.171823 0.194548 0.171777 0.194116 0.184245 0.182828 0.175712 0.183292 0.161239 0.175963 0.174248 0.185873 0.173418 0.172320 0.188798 0.172143 0.181762 
3789.540308 0.185878 0.193986 0.163386 0.173476 0.168099 0.169406 0.173474 0.187177 0.179147 0.185462 0.181249 0.174706 0.177439 0.193372 0.191489 0.175572 0.178919 0.172765 0.162875 0.167005 0.182427 0.190342 0.160120 0.183166 0.162406 0.163018 0.164816 0.165864 0.193363 0.162946 0.189226 0.160145 0.185158 0.188135 0.179396 0.174450 0.170730 0.165258 0.169933 0.183346 0.193690 0.159648 0.161544 0.183763 0.193459 0.169593 0.192499 0.188112 0.177466 0.159288 
3866.094100 0.167852 0.188656 0.167681 0.161569 0.158432 0.158603 0.166417 0.189448 0.163011 0.183175 0.165669 0.177558 0.159053 0.171380 0.159209 0.169106 0.175869 0.183189 0.173738 0.188872 0.157770 0.180810 0.177651 0.192044 0.173768 0.186232 0.163925 0.177427 0.191799 0.170316 0.190423 0.189031 0.182203 0.176067 0.170387 0.175778 0.170436 0.163381 0.166222 0.178759 0.174001 0.164323 0.167103 0.176261 0.188982 0.168428 0.191111 0.160396 0.163236 0.170442 
3944.194382 0.176360 0.168707 0.177177 0.162722 0.173835 0.183801 0.183250 0.163043 0.170362 0.186975 0.187996 0.186566 0.175280 0.187393 0.169079 0.172822 0.164343 0.170364 0.169038 0.156143 0.171156 0.177713 0.166819 0.189052 0.183804 0.158993 0.175533 0.183380 0.180592 0.158078 0.157253 0.177359 0.177064 0.160106 0.158910 0.190585 0.172720 0.188211 0.182565 0.182936 0.162712 0.182426 0.188353 0.183326 0.172682 0.187331 0.183938 0.158718 0.190350 0.171147 
4023.872394 0.173541 0.173478 0.169332 0.164826 0.159735 0.185893 0.160666 0.184408 0.171384 0.156915 0.183521 0.162109 0.164605 0.182747 0.165250 0.157154 0.188271 0.176039 0.180926 0.182103 0.154884 0.167734 0.180133 0.177287 0.179537 0.182572 0.177278 0.177820 0.176645 0.163563 0.168247 0.161071 0.155882 0.170657 0.182508 0.180373 0.173818 0.157820 0.178406 0.155710 0.174551 0.183945 0.173375 0.185315 0.185601 0.161953 0.165846 0.172939 0.167655 0.170802 
4105.160008 0.176383 0.182432 0.174269 0.177806 0.181951 0.181410 0.185159 0.186815 0.176313 0.179260 0.160454 0.171184 0.155959 0.158438 0.181235 0.183482 0.185865 0.162785 0.156305 0.171709 0.155777 0.170581 0.168984 0.177953 0.172088 0.166108 0.162403 0.178288 0.163423 0.165357 0.180696 0.157174 0.154232 0.186198 0.176380 0.157724 0.159689 0.174345 0.164638 0.163751 0.176793 0.157294 0.163853 0.157901 0.171140 0.166040 0.181971 0.162690 0.167016 0.177104 
4188.089741 0.156600 0.165292 0.181521 0.167114 0.181792 0.180697 0.159704 0.173630 0.174191 0.180290 0.151519 0.175579 0.153171 0.169522 0.152740 0.159430 0.184725 0.177838 0.154636 0.168615 0.154561 0.170657 0.161629 0.182440 0.154002 0.183860 0.173223 0.181456 0.153289 0.178473 0.162543 0.164104 0.156312 0.179632 0.167913 0.159595 0.153745 0.164457 0.156105 0.162475 0.181723 0.167609 0.153713 0.172920 0.184642 0.162299 0.175545 0.157328 0.161006 0.168105 
4272.694766 0.166220 0.176825 0.178603 0.176748 0.183165 0.160847 0.175387 0.176352 0.160940 0.167231 0.182611 0.169220 0.158583 0.174195 0.157392 0.152875 0.181588 0.173617 0.173483 0.154637 0.165669 0.159814 0.157687 0.168873 0.182912 0.156861 0.173152 0.155124 0.171625 0.165557 0.168930 0.161666 0.171117 0.174901 0.177023 0.159080 0.160625 0.173950 0.164539 0.181293 0.181605 0.166483 0.170932 0.154053 0.156599 0.159737 0.179038 0.173389 0.161463 0.166293 
4359.008926 0.166179 0.161833 0.177617 0.161544 0.181075 0.159503 0.177739 0.175530 0.176676 0.178335 0.179997 0.176500 0.176358 0.173873 0.165460 0.168314 0.177921 0.158536 0.163523 0.151056 0.156313 0.165523 0.175418 0.157906 0.162394 0.149905 0.179771 0.150975 0.171643 0.152299 0.148660 0.149989 0.158100 0.161175 0.155589 0.180631 0.167257 0.178790 0.172429 0.148888 0.169155 0.153741 0.173192 0.159459 0.154145 0.152449 0.168744 0.180976 0.180176 0.179779 
4447.066748 0.163850 0.167633 0.155975 0.161753 0.154844 0.156837 0.178863 0.176051 0.151028 0.153888 0.153793 0.147599 0.175387 0.153771 0.164186 0.171957 0.163433 0.151072 0.148214 0.173737 0.162592 0.170161 0.150812 0.167292 0.177208 0.152692 0.160655 0.164400 0.155685 0.171642 0.156114 0.176035 0.152219 0.151457 0.158084 0.159232 0.161781 0.150858 0.169816 0.153284 0.157282 0.166159 0.175164 0.165064 0.172608 0.150026 0.161052 0.155972 0.162636 0.170820 
4536.903455 0.156487 0.176537 0.149751 0.170929 0.167688 0.153719 0.171819 0.169434 0.164741 0.152222 0.164670 0.147138 0.166866 0.148016 0.173785 0.149316 0.168904 0.153176 0.151802 0.147756 0.160663 0.170657 0.172420 0.176979 0.152512 0.169560 0.173807 0.170254 0.170469 0.162903 0.164818 0.161020 0.161803 0.147009 0.166850 0.155886 0.154580 0.176577 0.152073 0.165949 0.175445 0.165140 0.174053 0.146765 0.172459 0.166280 0.168170 0.165871 0.153867 0.165177 
4628.554985 0.157911 0.159180 0.149774 0.160069 0.146007 0.154020 0.150244 0.173428 0.152273 0.152677 0.173821 0.152516 0.159931 0.165576 0.156454 0.175740 0.164384 0.147658 0.163140 0.144890 0.151816 0.152898 0.170126 0.156436 0.144110 0.156430 0.169228 0.168823 0.157125 0.165504 0.157788 0.146306 0.150125 0.169169 0.154761 0.148506 0.144188 0.159169 0.156045 0.169239 0.164400 0.159807 0.161541 0.157199 0.174279 0.145563 0.158078 0.153473 0.146824 0.149607 
4722.057998 0.170405 0.169808 0.169081 0.172376 0.145350 0.160823 0.167979 0.161575 0.143193 0.158638 0.166777 0.152749 0.151734 0.144512 0.166951 0.151049 0.158497 0.142558 0.161189 0.146565 0.143437 0.168940 0.169228 0.159274 0.153352 0.156119 0.155999 0.149282 0.149315 0.168075 0.167802 0.157348 0.159046 0.155094 0.149370 0.151574 0.149615 0.153178 0.143643 0.154674 0.151968 0.153156 0.146581 0.147930 0.153907 0.164715 0.143004 0.143496 0.151015 0.156174 
4817.449897 0.148999 0.166927 0.158742 0.153679 0.169069 0.150905 0.150357 0.156293 0.146313 0.162659 0.146969 0.158081 0.147027 0.142304 0.155056 0.156714 0.143336 0.155752 0.148242 0.170600 0.159544 0.165206 0.151326 0.149705 0.151177 0.165251 0.149478 0.145059 0.159402 0.171595 0.169854 0.163426 0.157208 0.165739 0.149710 0.163249 0.156611 0.141814 0.165868 0.146299 0.148483 0.170602 0.145422 0.141363 0.154037 0.148868 0.159835 0.155940 0.148422 0.161232 
4914.768840 0.151445 0.145700 0.158354 0.154779 0.158026 0.156032 0.168886 0.151157 0.139435 0.151639 0.160898 0.163873 0.145516 0.148497 0.168749 0.153988 0.167451 0.148398 0.153790 0.146285 0.156051 0.159481 0.149573 0.167943 0.139737 0.150634 0.163426 0.156327 0.153756 0.163138 0.148455 0.161296 0.152182 0.148958 0.168767 0.144459 0.145151 0.158628 0.159957 0.166476 0.155505 0.160651 0.151017 0.169783 0.168927 0.143698 0.163888 0.156566 0.153723 0.141628 
5014.053757 0.164326 0.157624 0.151735 0.157837 0.163006 0.147441 0.164334 0.159028 0.157529 0.158432 0.154723 0.142541 0.166841 0.160220 0.157898 0.150362 0.157630 0.142233 0.145860 0.153001 0.163651 0.154429 0.138856 0.144637 0.147297 0.148961 0.148306 0.155645 0.144341 0.150111 0.147712 0.165471 0.153944 0.165479 0.149205 0.155032 0.140249 0.151876 0.148170 0.158778 0.146878 0.165932 0.166892 0.139662 0.146365 0.161567 0.151337 0.160035 0.156819 0.145716 
5115.344362 0.141085 0.146950 0.159453 0.162708 0.138034 0.158860 0.163140 0.148320 0.156068 0.148044 0.148480 0.145636 0.139810 0.145139 0.139908 0.157885 0.160630 0.161204 0.141577 0.146349 0.158836 0.157373 0.136644 0.158385 0.157650 0.138367 0.142738 0.146349 0.161231 0.166330 0.154083 0.149075 0.139524 0.163240 0.166437 0.153078 0.164889 0.166374 0.154442 0.144571 0.155929 0.149725 0.146405 0.143065 0.156827 0.166293 0.143001 0.164760 0.149648 0.149318 
5218.681172 0.147203 0.152599 0.161863 0.139104 0.157537 0.154984 0.136927 0.146148 0.135635 0.137890 0.160490 0.152431 0.145681 0.154814 0.158105 0.150205 0.138676 0.157093 0.142302 0.144170 0.139957 0.152259 0.146634 0.146392 0.141342 0.146152 0.151612 0.154826 0.153699 0.142507 0.136564 0.137077 0.145404 0.163539 0.151819 0.154728 0.147206 0.138321 0.155555 0.153858 0.141685 0.160083 0.156701 0.151031 0.157840 0.151232 0.139046 0.158877 0.138631 0.164488 
5324.105525 0.141979 0.145946 0.138214 0.148067 0.146791 0.153057 0.162226 0.142078 0.144331 0.158912 0.151054 0.148813 0.134259 0.150305 0.141582 0.140386 0.144566 0.140811 0.155145 0.154223 0.142876 0.157478 0.134359 0.153504 0.160210 0.143033 0.154540 0.145216 0.157029 0.158677 0.147618 0.145099 0.137949 0.148640 0.141724 0.157115 0.154806 0.150728 0.134842 0.162583 0.148058 0.134809 0.138587 0.142719 0.148890 0.156448 0.157786 0.137564 0.148279 0.139322 
5431.659591 0.153340 0.138173 0.150077 0.144345 0.137569 0.156497 0.155989 0.154122 0.159587 0.149104 0.143833 0.133436 0.153783 0.146793 0.150264 0.154912 0.153063 0.138049 0.145261 0.154296 0.157009 0.146291 0.146814 0.148732 0.139915 0.139038 0.137948 0.148068 0.147089 0.134780 0.151395 0.146445 0.147512 0.153977 0.141193 0.135693 0.137434 0.150224 0.139565 0.140646 0.145709 0.153496 0.135213 0.152601 0.152328 0.141676 0.160136 0.153187 0.135392 0.142016 
5541.386394 0.148922 0.133735 0.138434 0.141988 0.140103 0.156957 0.132112 0.144595 0.154339 0.149946 0.140120 0.141196 0.150653 0.134942 0.143076 0.141672 0.137324 0.155798 0.157752 0.141912 0.156404 0.150716 0.142587 0.132148 0.130414 0.141899 0.142949 0.133820 0.153577 0.152329 0.141241 0.141252 0.149606 0.153208 0.138629 0.142016 0.143485 0.156157 0.134918 0.130254 0.154879 0.157732 0.137877 0.152076 0.141644 0.154420 0.145040 0.154918 0.145049 0.156432 
5653.329824 0.156401 0.131383 0.139168 0.142435 0.133248 0.146614 0.139758 0.149716 0.130447 0.151004 0.131344 0.154160 0.131527 0.130437 0.144303 0.139658 0.130242 0.143269 0.138196 0.145882 0.133968 0.136149 0.152866 0.131761 0.135021 0.132094 0.130692 0.134154 0.141349 0.133970 0.154544 0.152616 0.131581 0.129936 0.146112 0.153920 0.138456 0.132640 0.155580 0.151376 0.157154 0.139641 0.151923 0.147631 0.136506 0.156628 0.142339 0.147375 0.131416 0.148926 
5767.534663 0.137422 0.146377 0.147504 0.135433 0.143396 0.154560 0.141384 0.129440 0.154104 0.130074 0.151256 0.153319 0.131472 0.133653 0.142970 0.139984 0.147325 0.135710 0.154495 0.145961 0.141796 0.141459 0.137489 0.143028 0.137646 0.152530 0.142737 0.141116 0.142574 0.137673 0.143282 0.139328 0.149936 0.131222 0.146424 0.152783 0.129540 0.150405 0.151455 0.142449 0.148946 0.139887 0.138893 0.135350 0.134837 0.132020 0.151123 0.154285 0.141464 0.148106 
5884.046591 0.134251 0.128183 0.132782 0.138449 0.133549 0.137309 0.148321 0.150307 0.126053 0.138165 0.141725 0.133813 0.129504 0.148031 0.127766 0.141657 0.150653 0.151584 0.138951 0.143221 0.145762 0.142533 0.132432 0.127326 0.148458 0.151705 0.127423 0.137899 0.128891 0.152951 0.148684 0.142537 0.152315 0.137666 0.143271 0.149855 0.146397 0.145191 0.147701 0.137175 0.143992 0.138820 0.144958 0.146234 0.152814 0.128991 0.130334 0.150526 0.150451 0.137886 
6002.912217 0.142395 0.135022 0.140545 0.149936 0.132339 0.148765 0.144696 0.149735 0.147233 0.128128 0.124511 0.142374 0.145246 0.131057 0.140535 0.137762 0.126710 0.129865 0.124648 0.150987 0.130980 0.126236 0.124783 0.142569 0.130569 0.137057 0.125387 0.138259 0.127964 0.140517 0.136278 0.150516 0.136612 0.124675 0.125619 0.131046 0.126005 0.142941 0.146730 0.132420 0.148500 0.125888 0.149319 0.130950 0.146828 0.149875 0.133264 0.143886 0.129608 0.140046 
6124.179088 0.147932 0.136292 0.138886 0.128211 0.141928 0.143356 0.133370 0.144777 0.148444 0.149558 0.146838 0.141935 0.129081 0.149305 0.134918 0.142741 0.138683 0.131294 0.137408 0.138360 0.145814 0.148154 0.143156 0.141246 0.147886 0.143716 0.128397 0.132045 0.137701 0.131314 0.144770 0.137916 0.139973 0.138348 0.138947 0.144416 0.140043 0.133540 0.125883 0.135846 0.123587 0.142712 0.127843 0.130265 0.142835 0.124744 0.145680 0.127234 0.125559 0.143278 
6247.895712 0.143315 0.138416 0.127162 0.135410 0.134384 0.142085 0.141172 0.134067 0.122842 0.146986 0.139093 0.137681 0.122622 0.135529 0.123429 0.130072 0.127554 0.141565 0.136746 0.133574 0.128141 0.129060 0.131807 0.142533 0.130453 0.141584 0.139550 0.124235 0.137153 0.144703 0.126466 0.131698 0.146159 0.124008 0.130450 0.123060 0.138513 0.141721 0.146859 0.141269 0.128796 0.136609 0.125886 0.142826 0.135574 0.122172 0.139465 0.130587 0.125445 0.139201 
6374.111578 0.133639 0.124073 0.130751 0.127306 0.141377 0.141252 0.139401 0.127831 0.134250 0.127193 0.142721 0.120753 0.126841 0.125614 0.142159 0.128662 0.134260 0.127482 0.135671 0.125255 0.127961 0.135370 0.140916 0.125539 0.132935 0.125364 0.135874 0.121874 0.140732 0.133058 0.131631 0.134323 0.132213 0.121503 0.131861 0.130936 0.140800 0.128494 0.122079 0.132037 0.121461 0.128832 0.124030 0.136874 0.125764 0.130573 0.143107 0.134080 0.139241 0.127554 
6502.877173 0.119415 0.123939 0.138747 0.118740 0.123699 0.120196 0.139214 0.119696 0.126236 0.131274 0.132092 0.134578 0.134442 0.124510 0.127466 0.118821 0.138552 0.142738 0.126181 0.141466 0.125697 0.137992 0.129479 0.143597 0.126918 0.120501 0.142883 0.131193 0.117789 0.141577 0.123160 0.123160 0.135753 0.143033 0.136208 0.121318 0.123114 0.140948 0.125736 0.141743 0.129170 0.141539 0.122307 0.129468 0.140047 0.143529 0.142668 0.133996 0.141483 0.143612 
6634.244006 0.140397 0.126356 0.129568 0.132796 0.141076 0.140103 0.117738 0.133831 0.118583 0.138026 0.136404 0.136966 0.139451 0.137212 0.139455 0.122642 0.124606 0.140548 0.120565 0.128459 0.124391 0.139925 0.141469 0.120346 0.135716 0.133576 0.125201 0.134668 0.134890 0.127939 0.124767 0.135839 0.123648 0.122013 0.127620 0.130306 0.122234 0.124841 0.140812 0.130977 0.132708 0.135495 0.139739 0.118472 0.139837 0.126828 0.136426 0.126919 0.126251 0.116417 
6768.264625 0.117215 0.121731 0.122973 0.123349 0.125978 0.127018 0.117813 0.137291 0.114671 0.120149 0.120153 0.132005 0.135106 0.122838 0.135715 0.135587 0.120953 0.138074 0.120692 0.124483 0.114640 0.127068 0.116515 0.123542 0.133919 0.118694 0.132745 0.125221 0.123934 0.115266 0.120260 0.138705 0.115250 0.138374 0.117535 0.125311 0.115309 0.136760 0.124380 0.123689 0.118030 0.123575 0.125724 0.131870 0.115750 0.133705 0.129606 0.129242 0.124474 0.133601 
6904.992640 0.114321 0.122522 0.113841 0.129923 0.118782 0.117841 0.135757 0.130197 0.118636 0.132332 0.126823 0.134870 0.120753 0.121811 0.118793 0.114820 0.123685 0.115675 0.117635 0.130548 0.130967 0.125070 0.118266 0.124800 0.125822 0.116428 0.133618 0.128609 0.113661 0.130923 0.113755 0.116166 0.128995 0.120003 0.129437 0.124246 0.116567 0.126740 0.115816 0.121501 0.119437 0.136240 0.132813 0.133806 0.127020 0.126274 0.124674 0.123269 0.118739 0.127549 
7044.482745 0.128626 0.120838 0.131860 0.112652 0.116827 0.116808 0.122971 0.123240 0.127757 0.126061 0.121556 0.117511 0.126416 0.130820 0.111495 0.133752 0.113215 0.124195 0.122867 0.128724 0.115467 0.135906 0.116222 0.112103 0.132464 0.130839 0.128673 0.133881 0.128586 0.129990 0.115981 0.135604 0.112059 0.117183 0.111833 0.135708 0.129969 0.128637 0.122464 0.122425 0.126723 0.134927 0.115560 0.135489 0.133399 0.133579 0.129454 0.117265 0.133931 0.111770 
7186.790736 0.119501 0.113921 0.124899 0.120999 0.121331 0.126989 0.119073 0.129385 0.118229 0.132995 0.125336 0.116031 0.110645 0.127348 0.111337 0.118113 0.133212 0.130313 0.126935 0.121250 0.110005 0.113566 0.125661 0.118018 0.119766 0.113861 0.131646 0.133848 0.118223 0.123892 0.113743 0.110581 0.127621 0.125637 0.126117 0.132783 0.124016 0.115247 0.125231 0.133308 0.124568 0.127676 0.131674 0.114999 0.132825 0.115837 0.123179 0.125829 0.127781 0.117142 
7331.973539 0.123580 0.126124 0.123687 0.109482 0.126099 0.112535 0.129308 0.129546 0.128027 0.124138 0.119571 0.130759 0.128990 0.118828 0.122812 0.126078 0.124210 0.125193 0.126149 0.129569 0.116332 0.115234 0.120738 0.122841 0.115705 0.113551 0.121907 0.118078 0.125883 0.131270 0.109783 0.130514 0.118544 0.122221 0.130425 0.118899 0.127680 0.124115 0.109737 0.115439 0.123486 0.124725 0.125556 0.127493 0.113612 0.118583 0.114698 0.119911 0.117938 0.108578 
7480.089230 0.116937 0.109442 0.117127 0.119333 0.115407 0.114155 0.126336 0.119284 0.114617 0.126703 0.117061 0.122107 0.127943 0.125390 0.114112 0.110532 0.107949 0.110013 0.116524 0.122940 0.110757 0.115489 0.128905 0.123001 0.120340 0.125287 0.115153 0.124919 0.119041 0.111356 0.124880 0.115009 0.108184 0.127693 0.107060 0.128430 0.114005 0.125384 0.109990 0.117985 0.115814 0.125740 0.123607 0.127223 0.125420 0.113678 0.108011 0.129347 0.117953 0.122613 
7631.197056 0.106997 0.110156 0.110706 0.113748 0.116911 0.117608 0.112612 0.127949 0.105734 0.121873 0.105982 0.127788 0.112185 0.125515 0.125858 0.114885 0.107620 0.107999 0.123657 0.105460 0.111449 0.120677 0.112148 0.110999 0.108643 0.117887 0.109011 0.122021 0.120214 0.126961 0.108795 0.112959 0.122889 0.123942 0.113319 0.111229 0.123190 0.105872 0.108753 0.115866 0.116464 0.125044 0.114374 0.117682 0.116136 0.124071 0.114351 0.107987 0.112823 0.105236 
7785.357462 0.125856 0.111245 0.115722 0.115293 0.122486 0.104506 0.106196 0.120206 0.114863 0.119587 0.118556 0.118422 0.124408 0.107162 0.122487 0.125899 0.122684 0.114646 0.103993 0.112529 0.117540 0.123206 0.103599 0.119815 0.116559 0.107638 0.112631 0.114594 0.125794 0.120886 0.116734 0.110352 0.116574 0.113032 0.112869 0.123429 0.123549 0.108755 0.112296 0.117816 0.115669 0.111489 0.125771 0.117760 0.108229 0.120700 0.107331 0.122848 0.123474 0.119381 
7942.632116 0.122684 0.122730 0.112865 0.113711 0.110112 0.120587 0.115262 0.113394 0.116886 0.114284 0.115522 0.111248 0.105389 0.113550 0.118202 0.107512 0.106132 0.121096 0.104607 0.102143 0.116411 0.116952 0.109907 0.111864 0.118855 0.124299 0.107279 0.122769 0.105746 0.116908 0.109490 0.117752 0.121861 0.116229 0.102182 0.106191 0.120296 0.117587 0.119120 0.115508 0.109441 0.108649 0.113841 0.105833 0.105841 0.115173 0.122866 0.116779 0.102016 0.109743 
8103.083928 0.118179 0.118258 0.107183 0.117348 0.115431 0.101540 0.109082 0.118076 0.101806 0.118315 0.104282 0.100465 0.103603 0.118777 0.113426 0.100749 0.100304 0.113976 0.110020 0.102368 0.115767 0.104388 0.107073 0.112272 0.113054 0.117582 0.107019 0.122246 0.112216 0.101456 0.103932 0.108798 0.105629 0.104568 0.112921 0.105574 0.107955 0.103363 0.119932 0.110828 0.106963 0.104743 0.103554 0.119694 0.118772 0.121055 0.100530 0.106857 0.106789 0.103425 
8266.777081 0.113479 0.119912 0.098542 0.102008 0.104229 0.110324 0.104818 0.116279 0.116295 0.118641 0.117597 0.113313 0.119837 0.106726 0.106422 0.118957 0.110176 0.112046 0.099979 0.107413 0.100640 0.111114 0.101347 0.105960 0.113579 0.110527 0.116554 0.103118 0.103872 0.113969 0.117416 0.106881 0.118723 0.114838 0.115055 0.103997 0.109892 0.106290 0.100488 0.098733 0.099369 0.119158 0.116913 0.106580 0.102559 0.117111 0.111769 0.101257 0.106322 0.107912 
8433.777056 0.106675 0.098554 0.110360 0.103753 0.102174 0.098831 0.109827 0.102456 0.106656 0.113357 0.101306 0.107080 0.114650 0.109857 0.113935 0.108980 0.099195 0.102958 0.103866 0.098826 0.103487 0.110661 0.101127 0.110033 0.117902 0.112920 0.103555 0.111925 0.099871 0.105453 0.099668 0.105001 0.105429 0.115739 0.111587 0.112100 0.099126 0.111206 0.117862 0.102147 0.106703 0.116602 0.109964 0.101678 0.101287 0.102047 0.114634 0.107308 0.102777 0.117670 
8604.150654 0.100537 0.101452 0.109789 0.101176 0.111203 0.103298 0.111906 0.114646 0.106331 0.101138 0.097854 0.105217 0.109174 0.106180 0.098989 0.099701 0.112920 0.110912 0.100177 0.101978 0.115368 0.105263 0.098061 0.097880 0.111623 0.098988 0.097416 0.115563 0.098282 0.114757 0.108067 0.109031 0.104609 0.098983 0.114611 0.107421 0.106826 0.108441 0.104904 0.104982 0.115325 0.110174 0.114129 0.101505 0.111937 0.116256 0.108960 0.111928 0.103525 0.102169 
8777.966027 0.109342 0.094266 0.094282 0.095873 0.101007 0.096176 0.095650 0.102328 0.094126 0.106510 0.110868 0.097577 0.099238 0.102829 0.096498 0.097952 0.094507 0.110466 0.107383 0.108698 0.100209 0.106132 0.113968 0.094881 0.094357 0.097145 0.102791 0.102538 0.103275 0.104407 0.107502 0.094489 0.102987 0.100568 0.113934 0.104879 0.109191 0.111981 0.096332 0.105784 0.104610 0.099527 0.113866 0.104937 0.105046 0.109051 0.106629 0.100833 0.106720 0.094697 
8955.292703 0.110386 0.110582 0.099816 0.106868 0.098788 0.104186 0.110465 0.107344 0.108614 0.105218 0.103965 0.092472 0.096239 0.109035 0.100802 0.097183 0.095790 0.111267 0.107226 0.096612 0.110445 0.100522 0.102839 0.110233 0.102035 0.106495 0.103938 0.092370 0.110720 0.103550 0.096925 0.097788 0.094135 0.109490 0.095084 0.100609 0.108191 0.106195 0.111587 0.100526 0.106276 0.093056 0.107371 0.096859 0.104761 0.102109 0.100785 0.111718 0.106310 0.108378 
9136.201616 0.106922 0.104066 0.096379 0.109688 0.101239 0.108780 0.105212 0.100052 0.104632 0.107618 0.090444 0.095621 0.091208 0.090301 0.092877 0.104045 0.105242 0.094724 0.104368 0.101213 0.100175 0.092818 0.103361 0.095035 0.109845 0.101196 0.091667 0.100540 0.106282 0.107921 0.108391 0.097566 0.091200 0.100105 0.091370 0.108921 0.108806 0.099011 0.092786 0.097085 0.099781 0.101964 0.095738 0.099663 0.105267 0.096745 0.099179 0.097249 0.091172 0.102109 
9320.765132 0.100936 0.105706 0.101932 0.107363 0.092195 0.097301 0.091638 0.090886 0.101848 0.094464 0.096205 0.099139 0.096649 0.092127 0.107996 0.104524 0.105936 0.107484 0.106897 0.093043 0.091853 0.095194 0.092600 0.094271 0.099149 0.099196 0.104122 0.088909 0.105693 0.106812 0.092172 0.107299 0.091905 0.093368 0.099223 0.094396 0.105001 0.095428 0.101580 0.094000 0.104925 0.096338 0.090843 0.100594 0.105008 0.098886 0.093676 0.093782 0.093625 0.094791 
9509.057078 0.091780 0.095708 0.093502 0.102251 0.098185 0.097258 0.105929 0.093519 0.096070 0.091331 0.106155 0.093467 0.093312 0.093089 0.097692 0.105740 0.090444 0.101857 0.104833 0.101433 0.099568 0.092843 0.101131 0.102675 0.094451 0.102094 0.106059 0.093824 0.101357 0.097828 0.103069 0.100691 0.094735 0.101475 0.089888 0.105914 0.101299 0.103953 0.097845 0.104001 0.097365 0.096628 0.088728 0.099571 0.096504 0.100036 0.099649 0.088824 0.089793 0.095135 
9701.152773 0.093501 0.094219 0.089293 0.087461 0.094674 0.100184 0.085380 0.101770 0.099445 0.088263 0.101772 0.101562 0.096644 0.098043 0.087132 0.092684 0.101945 0.088236 0.087985 0.101616 0.097968 0.102332 0.086251 0.097184 0.092554 0.102855 0.097308 0.088770 0.093482 0.091473 0.103584 0.093680 0.092936 0.097401 0.100683 0.096627 0.095284 0.095832 0.085431 0.103848 0.102216 0.093444 0.088946 0.089066 0.095146 0.101864 0.099976 0.091752 0.088621 0.096369 
9897.129059 0.085648 0.089183 0.099354 0.092078 0.095549 0.089172 0.086127 0.094812 0.087986 0.090171 0.102010 0.088243 0.091884 0.097691 0.092063 0.084577 0.088535 0.087638 0.096084 0.085886 0.092768 0.086502 0.088125 0.101722 0.091950 0.099797 0.096542 0.094916 0.096129 0.098220 0.096046 0.093614 0.089723 0.097816 0.083872 0.085520 0.097538 0.085942 0.096905 0.088579 0.093230 0.091936 0.089120 0.085790 0.093832 0.092798 0.085263 0.091253 0.101291 0.093309 
10097.064328 0.085181 0.094273 0.099604 0.086064 0.096233 0.088923 0.096782 0.083919 0.093116 0.096952 0.092816 0.089210 0.083512 0.097170 0.088840 0.099323 0.083750 0.085164 0.092459 0.091488 0.094808 0.096626 0.086545 0.089195 0.094173 0.086002 0.085672 0.098657 0.090319 0.097548 0.091226 0.089290 0.099169 0.091330 0.094056 0.087521 0.084254 0.091330 0.097154 0.088801 0.082307 0.089849 0.085849 0.088678 0.089006 0.082316 0.096832 0.082300 0.086964 0.099514 
10301.038558 0.081779 0.090933 0.092516 0.092984 0.095292 0.093031 0.081608 0.090217 0.090719 0.080799 0.087457 0.087923 0.085808 0.080750 0.093345 0.094386 0.085894 0.081064 0.082034 0.088415 0.093924 0.094523 0.088893 0.096068 0.087316 0.089574 0.084998 0.085855 0.087956 0.081972 0.089855 0.080535 0.081668 0.091419 0.082191 0.080461 0.097954 0.091761 0.083389 0.097853 0.096984 0.090483 0.088523 0.097399 0.082157 0.096370 0.085482 0.083832 0.095965 0.092436 
10509.133340 0.083315 0.085569 0.085667 0.080821 0.095951 0.094875 0.087817 0.087846 0.083870 0.081016 0.083380 0.081133 0.088198 0.092993 0.078696 0.089551 0.087515 0.091386 0.081996 0.091336 0.090522 0.089216 0.083484 0.080112 0.090397 0.081758 0.092069 0.095909 0.083967 0.081421 0.088708 0.085240 0.089451 0.096057 0.089583 0.081678 0.083524 0.083290 0.090149 0.079747 0.087655 0.093210 0.080591 0.095568 0.078845 0.090179 0.091835 0.083067 0.079495 0.082696 
10721.431916 0.086283 0.083134 0.088826 0.089092 0.086354 0.086252 0.085650 0.083444 0.086731 0.092887 0.084723 0.085769 0.081110 0.078145 0.093081 0.084005 0.094124 0.085228 0.086350 0.083450 0.084046 0.082365 0.090789 0.079519 0.080933 0.079094 0.093148 0.087249 0.077117 0.080938 0.081580 0.077366 0.093075 0.091486 0.082959 0.080673 0.083820 0.085995 0.092103 0.078798 0.093750 0.092162 0.090985 0.091496 0.088309 0.080317 0.088415 0.093794 0.093591 0.092290 
10938.019208 0.085069 0.086899 0.077512 0.078237 0.077462 0.077596 0.076607 0.085875 0.088536 0.083383 0.078134 0.087454 0.085999 0.075626 0.088911 0.081479 0.078911 0.078054 0.088130 0.076815 0.083509 0.082133 0.090652 0.091202 0.078927 0.082995 0.080875 0.087968 0.087647 0.079727 0.081445 0.088876 0.079059 0.076299 0.090870 0.076450 0.090788 0.081136 0.077905 0.085156 0.085317 0.076113 0.081075 0.090170 0.076702 0.078852 0.086192 0.076901 0.088239 0.080501 
11158.981853 0.089005 0.086733 0.073726 0.074768 0.078483 0.073906 0.081256 0.081231 0.076019 0.081417 0.078433 0.086947 0.078892 0.077998 0.083571 0.075711 0.086664 0.075784 0.080267 0.085247 0.075637 0.084927 0.078692 0.089154 0.088611 0.084372 0.073761 0.081964 0.081036 0.086113 0.077086 0.082301 0.074933 0.074028 0.087952 0.083771 0.079456 0.089305 0.084650 0.082779 0.083366 0.075128 0.077233 0.077299 0.074116 0.083500 0.078225 0.076323 0.080871 0.090076 
11384.408240 0.082706 0.072909 0.079761 0.086764 0.076259 0.077004 0.073544 0.078192 0.083427 0.073827 0.080603 0.078695 0.082787 0.075899 0.081409 0.077519 0.081620 0.087944 0.076575 0.074421 0.076386 0.076190 0.081132 0.085478 0.074693 0.073497 0.077633 0.087296 0.084123 0.083940 0.076444 0.084483 0.084378 0.078954 0.074307 0.075387 0.072778 0.073966 0.072195 0.081626 0.075365 0.085136 0.072303 0.074206 0.081602 0.079492 0.080396 0.077553 0.073398 0.082608 
11614.388542 0.076913 0.078682 0.076093 0.081576 0.083166 0.072125 0.070668 0.072279 0.083879 0.080388 0.083625 0.078773 0.081379 0.082118 0.084571 0.084407 0.080542 0.084991 0.075947 0.079177 0.085180 0.084430 0.075427 0.085102 0.082245 0.076878 0.073712 0.071418 0.075733 0.075641 0.082275 0.076615 0.072954 0.076033 0.074840 0.072711 0.079460 0.075221 0.075194 0.078715 0.084339 0.080290 0.078679 0.081395 0.083149 0.074437 0.078632 0.080429 0.072377 0.085900 
11849.014754 0.076028 0.071237 0.075392 0.077224 0.073514 0.069170 0.072118 0.083558 0.082394 0.080519 0.074242 0.069522 0.080804 0.079262 0.078712 0.078885 0.074201 0.075428 0.069044 0.070530 0.075567 0.073220 0.073444 0.071497 0.078099 0.069777 0.078379 0.077963 0.072680 0.072994 0.079036 0.070166 0.077362 0.073187 0.074020 0.069585 0.074090 0.076187 0.080589 0.072138 0.081878 0.078440 0.074790 0.082258 0.075726 0.069123 0.071426 0.082581 0.074510 0.076363 
12088.380730 0.078024 0.071474 0.074156 0.069271 0.077237 0.073156 0.080779 0.073979 0.070436 0.076514 0.068367 0.068007 0.071743 0.077365 0.069258 0.075629 0.075777 0.081282 0.078947 0.067953 0.078495 0.070397 0.070147 0.067324 0.077614 0.070061 0.071755 0.076870 0.081196 0.079665 0.077103 0.081818 0.073974 0.075850 0.079776 0.075067 0.070882 0.067233 0.074611 0.077603 0.079524 0.077980 0.072756 0.078614 0.073837 0.076634 0.074207 0.081539 0.069786 0.079585 
12332.582220 0.073382 0.078964 0.066509 0.073433 0.076874 0.066049 0.066644 0.079932 0.067558 0.072568 0.074666 0.073177 0.077004 0.073719 0.079977 0.070340 0.067849 0.066417 0.075862 0.066043 0.069336 0.077400 0.072603 0.066980 0.072992 0.066790 0.073687 0.076894 0.066466 0.077028 0.066844 0.070533 0.074816 0.076759 0.076101 0.075635 0.080074 0.077598 0.069305 0.067034 0.073245 0.073759 0.071944 0.079752 0.076159 0.077990 0.070031 0.066340 0.075747 0.080074 
12581.716907 0.072109 0.070176 0.074731 0.076643 0.074662 0.071205 0.068809 0.076098 0.065040 0.077920 0.074732 0.074314 0.074963 0.064042 0.070716 0.070805 0.075140 0.071623 0.067559 0.073698 0.070245 0.077640 0.069317 0.074071 0.071787 0.069769 0.068749 0.064165 0.072746 0.070846 0.065038 0.064441 0.074897 0.067064 0.073065 0.073281 0.069245 0.068951 0.066136 0.072106 0.078001 0.077899 0.064140 0.074509 0.071011 0.077535 0.077388 0.070700 0.077392 0.067353 
12835.884448 0.073120 0.074141 0.069266 0.073602 0.063573 0.070543 0.062369 0.064269 0.068458 0.070375 0.071053 0.063882 0.070839 0.062785 0.067451 0.071172 0.062345 0.065614 0.064528 0.072723 0.071461 0.074548 0.070563 0.071546 0.065229 0.069470 0.064091 0.066075 0.075698 0.069945 0.071952 0.066381 0.066178 0.062959 0.071806 0.064573 0.070308 0.069955 0.070776 0.065413 0.066058 0.071315 0.064577 0.073138 0.062385 0.064569 0.064012 0.070040 0.067911 0.068010 
13095.186514 0.063868 0.067306 0.061773 0.071217 0.063183 0.066641 0.070551 0.069512 0.074007 0.064226 0.063715 0.073628 0.066019 0.067886 0.074139 0.066354 0.063839 0.068496 0.063026 0.073131 0.068955 0.071560 0.069882 0.062428 0.065598 0.061478 0.064175 0.072496 0.073447 0.067989 0.066927 0.065031 0.069663 0.060759 0.073243 0.069816 0.070800 0.067780 0.070229 0.068104 0.065214 0.067651 0.071422 0.073511 0.071553 0.070837 0.061214 0.067159 0.071462 0.060880 
13359.726830 0.061217 0.069570 0.066550 0.066219 0.062119 0.061968 0.071079 0.070231 0.064693 0.060715 0.064341 0.061389 0.069788 0.068680 0.068677 0.059263 0.068960 0.064145 0.061011 0.061184 0.067525 0.060693 0.061952 0.059788 0.071762 0.066715 0.064650 0.061594 0.071819 0.059968 0.062275 0.062465 0.065724 0.059854 0.063219 0.069456 0.071699 0.069150 0.069477 0.068651 0.069397 0.070977 0.071102 0.071713 0.067377 0.061819 0.065637 0.060875 0.070564 0.068693 
13629.611214 0.065291 0.065207 0.059407 0.058236 0.057813 0.067450 0.068823 0.060289 0.063351 0.060673 0.061249 0.060577 0.066062 0.066012 0.059646 0.064820 0.068469 0.069631 0.069136 0.065729 0.070318 0.059789 0.061417 0.061063 0.066608 0.066999 0.066477 0.068652 0.068897 0.066450 0.067288 0.060375 0.066615 0.065598 0.065339 0.065321 0.062493 0.062652 0.066177 0.064256 0.069133 0.064233 0.068866 0.067389 0.060487 0.065149 0.062568 0.060494 0.070274 0.065386 
13904.947625 0.064320 0.063552 0.062487 0.059907 0.062884 0.065415 0.062973 0.058309 0.060002 0.057331 0.064243 0.063589 0.059637 0.060018 0.062175 0.063247 0.061887 0.067266 0.065643 0.063567 0.065764 0.058203 0.063706 0.056044 0.057570 0.066502 0.065982 0.064021 0.061810 0.067504 0.058865 0.066695 0.067381 0.067103 0.067776 0.063394 0.059040 0.062233 0.056404 0.058644 0.064971 0.062300 0.064658 0.056035 0.065731 0.058902 0.059498 0.061426 0.059408 0.064546 
14185.846200 0.057396 0.056873 0.064229 0.055650 0.065620 0.065842 0.057285 0.054606 0.062193 0.054797 0.061997 0.058486 0.055874 0.064020 0.064195 0.059688 0.064847 0.062863 0.055996 0.058820 0.065512 0.064008 0.060744 0.060407 0.055854 0.056003 0.063853 0.055684 0.064160 0.056748 0.059302 0.061636 0.059936 0.064929 0.062518 0.055072 0.065593 0.064116 0.065912 0.056737 0.057733 0.065890 0.058219 0.060498 0.057955 0.054702 0.055427 0.059846 0.056920 0.063365 
14472.419302 0.061943 0.063959 0.063109 0.061812 0.062917 0.052998 0.055125 0.054453 0.064105 0.054488 0.054491 0.053805 0.059723 0.062610 0.064603 0.059344 0.061052 0.060193 0.063859 0.055523 0.062307 0.053341 0.056562 0.064538 0.056205 0.054187 0.056263 0.059267 0.063039 0.058276 0.059109 0.059061 0.058408 0.055660 0.055339 0.060728 0.058190 0.060337 0.055816 0.056876 0.060259 0.063190 0.062997 0.059727 0.060265 0.059173 0.059530 0.053806 0.063115 0.056528 
14764.781566 0.060291 0.059610 0.051525 0.061008 0.052623 0.060238 0.055306 0.059382 0.053400 0.058933 0.054478 0.051719 0.056556 0.061028 0.056059 0.051644 0.058996 0.062193 0.061672 0.058523 0.058448 0.051784 0.062572 0.058656 0.061462 0.060985 0.051910 0.057935 0.060856 0.060295 0.060044 0.059980 0.060560 0.057459 0.062405 0.062533 0.052115 0.053676 0.060525 0.060757 0.054201 0.060647 0.056135 0.053475 0.053079 0.060824 0.053833 0.054654 0.056768 0.053963 
15063.049938 0.052544 0.050041 0.051262 0.059556 0.056645 0.049928 0.058997 0.058962 0.057804 0.059255 0.058859 0.053741 0.052912 0.056847 0.054342 0.057046 0.050463 0.053395 0.056220 0.054995 0.058777 0.051729 0.059102 0.052359 0.059665 0.059995 0.050836 0.050939 0.055770 0.054705 0.058278 0.051755 0.059705 0.052663 0.054616 0.055222 0.054959 0.051318 0.050130 0.059365 0.058351 0.051568 0.057098 0.056140 0.051290 0.060533 0.050971 0.058171 0.057520 0.059685 
15367.343732 0.053248 0.049497 0.057730 0.058247 0.049594 0.056273 0.055513 0.058529 0.056608 0.050969 0.048456 0.058480 0.054341 0.050540 0.054213 0.053563 0.052811 0.050943 0.050367 0.055151 0.058027 0.056975 0.055122 0.053927 0.058806 0.057461 0.051566 0.056466 0.051530 0.052136 0.052590 0.049371 0.054593 0.058925 0.049984 0.058233 0.058808 0.059001 0.052017 0.054125 0.057531 0.057178 0.057900 0.058586 0.057103 0.054500 0.052203 0.052558 0.050803 0.058316 
15677.784668 0.051300 0.055232 0.055510 0.050539 0.052547 0.055938 0.056764 0.056912 0.053488 0.053297 0.053820 0.052158 0.049814 0.053514 0.049015 0.054950 0.054980 0.051236 0.051200 0.056310 0.056560 0.053952 0.050694 0.049494 0.047380 0.054958 0.050626 0.051693 0.048519 0.048773 0.047681 0.048265 0.050942 0.053106 0.053669 0.054035 0.050606 0.047457 0.054993 0.049532 0.054241 0.056433 0.047160 0.053085 0.050593 0.049544 0.049261 0.054948 0.056622 0.048910 
15994.496927 0.052291 0.050448 0.053661 0.048883 0.051019 0.049346 0.051618 0.054773 0.049749 0.048592 0.054885 0.053737 0.046648 0.048805 0.051311 0.054114 0.054427 0.047919 0.055469 0.055212 0.053069 0.053805 0.046983 0.048975 0.053970 0.048239 0.049245 0.046022 0.054154 0.049069 0.049130 0.053748 0.048779 0.049779 0.048918 0.046038 0.045514 0.053068 0.050298 0.048648 0.052661 0.045902 0.050949 0.054150 0.054711 0.046873 0.054879 0.050877 0.048151 0.049475 
16317.607198 0.046061 0.047159 0.044873 0.046091 0.050417 0.052399 0.051461 0.047564 0.053559 0.052436 0.052202 0.045285 0.044122 0.052134 0.050678 0.052589 0.048466 0.046313 0.052300 0.049309 0.046111 0.049760 0.051761 0.049657 0.044067 0.044155 0.053049 0.047606 0.053244 0.052508 0.044597 0.045329 0.046115 0.047096 0.047071 0.050314 0.051046 0.052534 0.050422 0.045185 0.047730 0.046837 0.052419 0.048843 0.049366 0.048882 0.045653 0.053030 0.044424 0.045601 
16647.244729 0.045653 0.049312 0.044577 0.043332 0.043173 0.048751 0.042946 0.051098 0.046818 0.045072 0.044966 0.047596 0.048974 0.047037 0.048602 0.042849 0.043993 0.046003 0.044098 0.045580 0.042752 0.045251 0.051070 0.045704 0.047690 0.047171 0.043814 0.047126 0.045045 0.049655 0.045595 0.048285 0.049023 0.046877 0.051938 0.045367 0.045767 0.049686 0.049561 0.048943 0.048179 0.044044 0.049962 0.042767 0.044166 0.051448 0.050578 0.051341 0.048595 0.044314 
16983.541381 0.045815 0.042843 0.043949 0.045692 0.042070 0.045698 0.046127 0.046632 0.042468 0.042781 0.042350 0.043672 0.042686 0.045928 0.049373 0.047857 0.046984 0.045441 0.047529 0.047559 0.045145 0.042456 0.048533 0.046539 0.048669 0.041235 0.045247 0.048077 0.047210 0.045054 0.045324 0.044569 0.044612 0.042132 0.046518 0.050211 0.049685 0.042910 0.046712 0.047177 0.044596 0.046916 0.041200 0.045890 0.048954 0.045414 0.044628 0.041824 0.045732 0.042771 
17326.631675 0.039977 0.041467 0.046547 0.041246 0.039992 0.044075 0.040685 0.045665 0.047165 0.042835 0.043405 0.047310 0.043496 0.039868 0.045676 0.045845 0.042752 0.041501 0.048294 0.046566 0.043141 0.047940 0.048584 0.047432 0.044569 0.044670 0.047725 0.043171 0.046962 0.048444 0.043561 0.042173 0.043168 0.046357 0.047319 0.048082 0.046309 0.043356 0.042564 0.043268 0.043278 0.045811 0.048390 0.042339 0.044794 0.039963 0.043546 0.041421 0.044056 0.043999 
17676.652853 0.043319 0.041407 0.043110 0.045851 0.043911 0.039997 0.038591 0.042051 0.039317 0.044185 0.040513 0.038868 0.038455 0.045146 0.041643 0.038420 0.041231 0.039549 0.040735 0.038980 0.044142 0.045014 0.043800 0.041229 0.046337 0.042296 0.039431 0.038602 0.040053 0.042653 0.041305 0.042682 0.039128 0.040169 0.039617 0.042357 0.040679 0.043799 0.042576 0.044738 0.039528 0.044009 0.038909 0.044157 0.045653 0.043658 0.044290 0.040196 0.046684 0.043593 
18033.744928 0.038107 0.042449 0.041304 0.043609 0.043483 0.040906 0.041564 0.042436 0.044382 0.039805 0.045288 0.039681 0.044893 0.040183 0.038543 0.038058 0.042829 0.042187 0.037254 0.043204 0.037912 0.037388 0.037403 0.040360 0.040265 0.038048 0.039251 0.044793 0.039356 0.043246 0.042047 0.043768 0.045016 0.044724 0.040329 0.043424 0.040834 0.044743 0.043646 0.042298 0.039264 0.037541 0.038678 0.042953 0.041648 0.041381 0.039853 0.040459 0.042618 0.043319 
18398.050741 0.036774 0.041100 0.040590 0.042139 0.041017 0.041961 0.037614 0.039334 0.036287 0.041273 0.038902 0.036528 0.036134 0.043299 0.036692 0.043066 0.041978 0.040470 0.042240 0.036330 0.036193 0.037827 0.039099 0.035932 0.043592 0.040571 0.040447 0.037138 0.041062 0.043287 0.037971 0.042150 0.042858 0.041239 0.036145 0.037535 0.041078 0.039935 0.035965 0.042461 0.036513 0.038237 0.037873 0.040434 0.038133 0.039816 0.041293 0.041944 0.039180 0.037195 
18769.716020 0.040178 0.034629 0.038395 0.036589 0.039121 0.040194 0.034582 0.039934 0.039923 0.038244 0.034639 0.039303 0.035116 0.040621 0.040211 0.041726 0.037705 0.038214 0.040918 0.040361 0.038730 0.038851 0.034952 0.039990 0.040430 0.039606 0.038322 0.041609 0.039407 0.037122 0.034682 0.041332 0.036067 0.041360 0.042010 0.040297 0.037421 0.036961 0.036887 0.035316 0.036995 0.035104 0.037928 0.036168 0.036223 0.040701 0.038288 0.036167 0.036290 0.038790 
19148.889435 0.034686 0.036351 0.035980 0.036864 0.037704 0.034465 0.039079 0.034673 0.036620 0.035800 0.037455 0.038630 0.036421 0.037489 0.039849 0.033849 0.034610 0.039411 0.034028 0.034616 0.033527 0.039303 0.038364 0.035230 0.038902 0.037851 0.037037 0.036352 0.038352 0.033364 0.035546 0.033238 0.034823 0.037215 0.038214 0.040269 0.037804 0.038744 0.034307 0.039071 0.034628 0.037773 0.039351 0.038099 0.038010 0.037639 0.037776 0.037637 0.038578 0.037749 
19535.722662 0.034703 0.032389 0.031973 0.038480 0.037843 0.038250 0.038596 0.038825 0.034494 0.037786 0.036629 0.033598 0.036112 0.038680 0.032757 0.035758 0.033961 0.034185 0.031958 0.037559 0.038426 0.032265 0.038165 0.032652 0.037889 0.037460 0.035760 0.033045 0.033025 0.032659 0.032188 0.034511 0.035532 0.036766 0.036683 0.036037 0.038629 0.037514 0.036752 0.032561 0.037549 0.034251 0.035897 0.035849 0.035422 0.034431 0.036420 0.033446 0.036620 0.036147 
19930.370438 0.033917 0.034538 0.033342 0.037387 0.031737 0.032652 0.034230 0.031303 0.033869 0.034826 0.033911 0.031667 0.034165 0.031073 0.036654 0.034389 0.034837 0.037296 0.034603 0.031685 0.031738 0.031177 0.036605 0.036604 0.030745 0.037360 0.033731 0.035577 0.036397 0.035883 0.033966 0.036942 0.032961 0.035774 0.032958 0.031791 0.036029 0.030939 0.032037 0.032155 0.034057 0.031741 0.032519 0.031155 0.036750 0.032009 0.031817 0.032069 0.033366 0.033806 
20332.990628 0.035823 0.031471 0.032801 0.033870 0.035531 0.032706 0.029872 0.029580 0.032350 0.029608 0.034354 0.033713 0.029964 0.033404 0.035365 0.033675 0.032131 0.029515 0.029889 0.031317 0.034184 0.032231 0.033508 0.030940 0.030622 0.031278 0.029727 0.031890 0.032324 0.031343 0.033953 0.034807 0.032378 0.034642 0.033461 0.029651 0.033064 0.031345 0.031468 0.033207 0.035868 0.035065 0.030642 0.033085 0.035505 0.029471 0.032460 0.034034 0.033974 0.035540 
20743.744286 0.031503 0.028581 0.029507 0.029390 0.029082 0.033970 0.030813 0.032174 0.032620 0.030156 0.029156 0.029734 0.028873 0.029638 0.033976 0.033622 0.028779 0.032256 0.030832 0.032593 0.028507 0.032892 0.030617 0.028574 0.034176 0.031000 0.031708 0.032447 0.032073 0.028583 0.029817 0.033876 0.033124 0.032701 0.032854 0.030678 0.031320 0.034109 0.031649 0.032331 0.030694 0.030894 0.033160 0.033143 0.031544 0.034264 0.028891 0.030640 0.030082 0.032024 
21162.795718 0.027959 0.030847 0.027464 0.027650 0.030752 0.031841 0.031935 0.029975 0.028187 0.031447 0.028284 0.030485 0.028209 0.028909 0.031012 0.032449 0.029485 0.032916 0.027380 0.028894 0.030800 0.030231 0.029744 0.032497 0.028165 0.027539 0.033031 0.032273 0.030684 0.031281 0.032792 0.032422 0.027743 0.029310 0.029976 0.030472 0.032116 0.028063 0.029489 0.027116 0.032466 0.032973 0.029955 0.029465 0.030048 0.031088 0.032378 0.030412 0.029995 0.028945 
21590.312550 0.029281 0.030794 0.026314 0.029278 0.030255 0.030539 0.026429 0.027839 0.027714 0.029780 0.030461 0.028106 0.030460 0.029067 0.031702 0.029077 0.027364 0.026697 0.028390 0.026143 0.029810 0.027812 0.026692 0.027995 0.031359 0.029959 0.027423 0.028484 0.031532 0.029560 0.029609 0.027201 0.030555 0.026841 0.031132 0.026987 0.027787 0.030481 0.029505 0.026565 0.030986 0.029858 0.030062 0.028520 0.031301 0.028539 0.031648 0.027926 0.030676 0.031272 
22026.465795 0.025824 0.027049 0.029365 0.028896 0.027284 0.030013 0.029331 0.028109 0.028080 0.026263 0.027612 0.027444 0.025238 0.025352 0.027942 0.027693 0.028294 0.026271 0.028236 0.030322 0.028549 0.026031 0.028609 0.027136 0.027896 0.028649 0.025826 0.026326 0.029614 0.027685 0.029926 0.025793 0.026705 0.030349 0.025259 0.027268 0.029461 0.027146 0.026573 0.025147 0.027227 0.026161 0.025807 0.029518 0.030249 0.025758 0.027390 0.026405 0.029552 0.025376 
22471.429920 0.028371 0.024284 0.026568 0.025001 0.026241 0.024768 0.028532 0.024405 0.025885 0.025611 0.026220 0.028024 0.027350 0.028971 0.027946 0.027161 0.028914 0.024286 0.028190 0.026609 0.025745 0.027664 0.028131 0.024262 0.024105 0.026167 0.025316 0.026462 0.027583 0.026582 0.027000 0.028344 0.027731 0.028786 0.026459 0.024243 0.025187 0.024642 0.028505 0.027483 0.027571 0.028452 0.028257 0.025599 0.024419 0.026322 0.025612 0.027465 0.027241 0.024504 
22925.382917 0.023285 0.027484 0.023357 0.023301 0.026288 0.022783 0.024444 0.024295 0.025885 0.023439 0.025703 0.027237 0.026512 0.023215 0.027690 0.022991 0.024740 0.023660 0.023365 0.023045 0.023285 0.024332 0.025800 0.024991 0.025908 0.027583 0.027755 0.024745 0.022857 0.025733 0.027296 0.026468 0.025837 0.027372 0.026787 0.022998 0.024298 0.025796 0.027119 0.024698 0.025669 0.023921 0.024410 0.024827 0.026955 0.024233 0.024194 0.025649 0.025326 0.027348 
23388.506372 0.026205 0.025721 0.025363 0.025603 0.023524 0.024732 0.023323 0.024730 0.024877 0.023738 0.022937 0.023545 0.025765 0.022159 0.022759 0.022571 0.024567 0.025533 0.021944 0.024951 0.022231 0.022544 0.022866 0.022297 0.022184 0.022157 0.025067 0.023948 0.024907 0.026503 0.022563 0.023576 0.022201 0.023620 0.025140 0.023041 0.023585 0.026287 0.023935 0.025613 0.023709 0.022745 0.022589 0.024524 0.024872 0.022270 0.023644 0.026234 0.025532 0.024201 
23860.985542 0.024528 0.025054 0.020823 0.021754 0.023248 0.025136 0.024842 0.021881 0.020816 0.024959 0.021969 0.021159 0.022026 0.021618 0.022275 0.021972 0.025166 0.022224 0.025261 0.022863 0.020836 0.024386 0.022614 0.024173 0.021938 0.025141 0.022615 0.025127 0.024698 0.021916 0.022091 0.021411 0.020809 0.025259 0.021572 0.021841 0.024567 0.024831 0.023866 0.024939 0.021487 0.023999 0.020736 0.021265 0.021268 0.023648 0.023702 0.021861 0.021814 0.024065 
24343.009424 0.021224 0.022416 0.021421 0.023623 0.023607 0.021688 0.020832 0.023932 0.022389 0.021473 0.023272 0.019871 0.020340 0.022467 0.020430 0.021776 0.023292 0.023867 0.021835 0.020455 0.022875 0.020247 0.020976 0.023052 0.024062 0.019794 0.020820 0.020909 0.020394 0.021118 0.021314 0.020796 0.020936 0.023760 0.022924 0.023721 0.020786 0.021105 0.023048 0.023825 0.023730 0.023819 0.021085 0.021310 0.022521 0.020741 0.021966 0.019960 0.021893 0.020212 
24834.770835 0.019159 0.022167 0.020122 0.021001 0.021298 0.022295 0.019795 0.021520 0.019890 0.021038 0.022271 0.021084 0.022275 0.022199 0.022717 0.019567 0.020199 0.020283 0.019579 0.018839 0.022671 0.020773 0.020675 0.020273 0.019027 0.021574 0.020040 0.021498 0.022177 0.019797 0.020516 0.021452 0.022073 0.020662 0.018872 0.019036 0.020995 0.022524 0.020592 0.021006 0.019595 0.019263 0.019943 0.021812 0.019960 0.020894 0.022518 0.019852 0.022320 0.019797 
25336.466485 0.020325 0.020753 0.018533 0.019712 0.020132 0.021519 0.021691 0.020459 0.019751 0.019264 0.020094 0.019925 0.021635 0.021268 0.019861 0.017974 0.021123 0.019683 0.018182 0.018286 0.018699 0.021726 0.020703 0.017969 0.021729 0.021384 0.019042 0.021146 0.020852 0.021662 0.018841 0.019341 0.021496 0.021051 0.021020 0.018016 0.018753 0.019030 0.020029 0.020359 0.018892 0.018802 0.018162 0.021391 0.019991 0.019522 0.018030 0.020505 0.018791 0.019955 
25848.297060 0.017704 0.017796 0.017319 0.018432 0.019320 0.017734 0.020028 0.018214 0.017399 0.019573 0.018741 0.019388 0.018595 0.017471 0.019441 0.017854 0.018045 0.017100 0.017930 0.019885 0.019563 0.018782 0.020374 0.020541 0.018101 0.020205 0.017860 0.017343 0.020001 0.017876 0.019901 0.017354 0.018385 0.020028 0.020214 0.019572 0.018797 0.016970 0.019945 0.018223 0.019356 0.018624 0.016986 0.018338 0.019248 0.018718 0.019952 0.019512 0.020563 0.020673 
26370.467298 0.017964 0.016145 0.016567 0.018363 0.017986 0.018907 0.018477 0.018499 0.019344 0.018141 0.018415 0.016359 0.019521 0.018286 0.018782 0.018992 0.017481 0.016966 0.017911 0.017445 0.016219 0.017725 0.019589 0.019144 0.017395 0.019624 0.016385 0.018799 0.018974 0.017654 0.016113 0.016941 0.017636 0.017903 0.019233 0.016506 0.017719 0.018593 0.017467 0.018688 0.018439 0.016986 0.018881 0.017579 0.018817 0.017990 0.016685 0.018618 0.016290 0.016698 
26903.186074 0.017218 0.018165 0.016022 0.016656 0.017333 0.015658 0.016419 0.017933 0.017350 0.016922 0.017632 0.017289 0.017697 0.017585 0.016957 0.017219 0.017643 0.015533 0.015938 0.017015 0.015301 0.015934 0.015988 0.015952 0.016132 0.015886 0.017876 0.016516 0.017984 0.017302 0.017893 0.015545 0.017199 0.015395 0.015906 0.017655 0.017553 0.018409 0.017958 0.015785 0.018269 0.015644 0.015672 0.016858 0.016448 0.015732 0.017952 0.017786 0.016244 0.015339 
27446.666484 0.014975 0.017478 0.014796 0.015199 0.017408 0.017601 0.015553 0.015154 0.015392 0.016186 0.017437 0.016614 0.014683 0.017599 0.014667 0.015286 0.014901 0.017611 0.015556 0.016336 0.016041 0.016714 0.014679 0.016933 0.015045 0.017301 0.015366 0.016620 0.017091 0.014525 0.016179 0.017205 0.015630 0.016159 0.017111 0.016600 0.016820 0.015702 0.016951 0.015548 0.014669 0.015859 0.015809 0.016811 0.016877 0.015988 0.015073 0.017545 0.015822 0.015127 
28001.125926 0.015990 0.013758 0.015016 0.015211 0.014658 0.016638 0.015720 0.015729 0.015564 0.015506 0.015064 0.014954 0.014938 0.014969 0.014703 0.015622 0.015574 0.015375 0.014477 0.013746 0.016216 0.015563 0.016693 0.013901 0.014418 0.013927 0.014745 0.013783 0.014692 0.016319 0.015989 0.015469 0.014634 0.015970 0.014595 0.016051 0.016443 0.016187 0.015471 0.016000 0.014945 0.014891 0.014977 0.016648 0.016370 0.015728 0.014471 0.015613 0.016497 0.014397 
28566.786192 0.013003 0.013337 0.013188 0.013863 0.014998 0.015363 0.012931 0.015554 0.014547 0.015551 0.015481 0.014461 0.014235 0.013125 0.013574 0.013623 0.013246 0.014368 0.014023 0.013874 0.013191 0.013446 0.012997 0.015520 0.014102 0.013000 0.013110 0.013803 0.013727 0.015650 0.013399 0.013959 0.013881 0.013510 0.013893 0.015239 0.015306 0.013210 0.013301 0.014897 0.015572 0.013255 0.012937 0.014125 0.013915 0.014952 0.013345 0.013834 0.014398 0.015639 
29143.873554 0.013778 0.014201 0.012515 0.014274 0.013948 0.012281 0.013480 0.012677 0.012492 0.012607 0.013799 0.012673 0.013650 0.014361 0.013428 0.012278 0.014673 0.013274 0.014242 0.014022 0.013838 0.013728 0.013370 0.012753 0.012817 0.014485 0.014437 0.013061 0.014841 0.013246 0.013853 0.012663 0.014742 0.012535 0.013989 0.013149 0.012947 0.013392 0.013694 0.013802 0.014285 0.013652 0.013405 0.013080 0.012488 0.014177 0.013835 0.014689 0.013165 0.013789 
29732.618853 0.013098 0.013311 0.012626 0.011580 0.013737 0.012898 0.012225 0.013506 0.012096 0.013835 0.012976 0.012117 0.013342 0.013437 0.011767 0.012774 0.012813 0.013555 0.012155 0.014031 0.013009 0.013122 0.011870 0.013058 0.012201 0.012419 0.013361 0.012212 0.012002 0.012558 0.012297 0.012553 0.013626 0.012445 0.013628 0.011566 0.013844 0.013461 0.011681 0.011709 0.012313 0.012637 0.011906 0.013646 0.014030 0.013587 0.012476 0.011947 0.012001 0.013127 
30333.257596 0.011851 0.011954 0.011266 0.012579 0.012188 0.012534 0.013121 0.011951 0.012136 0.012700 0.013032 0.012882 0.011959 0.011041 0.013019 0.011122 0.012647 0.012609 0.011834 0.012933 0.012021 0.012685 0.010842 0.011990 0.012282 0.011380 0.013214 0.012454 0.011371 0.010842 0.011823 0.012472 0.012152 0.012531 0.012398 0.011916 0.012601 0.011210 0.012727 0.012775 0.012007 0.012253 0.010954 0.011068 0.012982 0.011324 0.011590 0.011408 0.012617 0.011091 
30946.030047 0.012242 0.011627 0.011350 0.012100 0.011790 0.011733 0.011345 0.010782 0.011867 0.011546 0.010252 0.012205 0.010664 0.011216 0.010812 0.010318 0.010327 0.012326 0.012257 0.012428 0.011597 0.012103 0.011354 0.011398 0.012348 0.011352 0.012352 0.011996 0.011140 0.010490 0.010447 0.011940 0.011589 0.011496 0.011658 0.012069 0.011575 0.011041 0.011264 0.011205 0.011005 0.011751 0.011118 0.010968 0.010808 0.011697 0.011203 0.012099 0.012434 0.011930 
31571.181323 0.010246 0.011464 0.011151 0.011082 0.009907 0.009657 0.011324 0.010380 0.010366 0.009759 0.011071 0.011059 0.009721 0.010555 0.011698 0.010056 0.010281 0.010540 0.009860 0.011428 0.009621 0.011217 0.009856 0.010382 0.009768 0.010348 0.010333 0.009640 0.009659 0.011352 0.011198 0.011235 0.010406 0.010578 0.010851 0.009994 0.009640 0.009873 0.011403 0.011534 0.011437 0.010119 0.009913 0.010324 0.009624 0.010560 0.011580 0.010092 0.011442 0.011690 
32208.961491 0.009868 0.010661 0.010866 0.009133 0.010150 0.009363 0.009084 0.009611 0.009731 0.009221 0.009625 0.010754 0.009127 0.009171 0.010498 0.010960 0.009530 0.010841 0.009736 0.010628 0.009099 0.010733 0.009350 0.010042 0.009266 0.010537 0.010751 0.009464 0.009422 0.010943 0.010654 0.010878 0.009213 0.009876 0.010354 0.010127 0.009924 0.010100 0.009182 0.009752 0.009118 0.009523 0.009027 0.010124 0.010268 0.009799 0.010829 0.010198 0.009428 0.010518 
32859.625674 0.009662 0.010258 0.008532 0.010100 0.009419 0.008514 0.009755 0.010049 0.009998 0.008929 0.009274 0.010179 0.008816 0.008867 0.009984 0.008870 0.009493 0.008905 0.008760 0.008865 0.009310 0.009571 0.008686 0.010029 0.010063 0.010225 0.008901 0.009948 0.009559 0.009939 0.009609 0.008925 0.010075 0.010226 0.010239 0.008961 0.010055 0.008775 0.010214 0.008769 0.009680 0.009408 0.009638 0.008445 0.008641 0.009286 0.008669 0.008512 0.010210 0.009117 
33523.434146 0.008650 0.009150 0.008649 0.008756 0.009513 0.009085 0.008847 0.008256 0.008331 0.008935 0.009429 0.007903 0.007910 0.009345 0.008187 0.008809 0.007932 0.008334 0.008151 0.008955 0.008420 0.009621 0.008505 0.009240 0.009041 0.008721 0.008964 0.009572 0.008432 0.009227 0.008845 0.009241 0.008499 0.008904 0.009619 0.009572 0.009056 0.008328 0.009029 0.009175 0.008451 0.008425 0.008823 0.008319 0.008891 0.008179 0.008368 0.009349 0.008842 0.009520 
34200.652438 0.008603 0.008508 0.008571 0.008801 0.008072 0.008954 0.007829 0.008615 0.008086 0.007364 0.008842 0.007643 0.007560 0.007740 0.007467 0.008854 0.007762 0.008221 0.007680 0.008830 0.007549 0.007893 0.008353 0.008268 0.007878 0.007993 0.008143 0.008043 0.007485 0.007554 0.007553 0.008902 0.007380 0.007589 0.008568 0.008668 0.007899 0.007504 0.007874 0.008043 0.007630 0.008621 0.008140 0.007626 0.008906 0.007537 0.008381 0.007998 0.008738 0.008918 
34891.551447 0.007504 0.007168 0.008036 0.007429 0.007095 0.008097 0.007991 0.007771 0.007728 0.008047 0.007609 0.007751 0.007614 0.007228 0.008057 0.007450 0.007157 0.008021 0.007200 0.006890 0.006928 0.007449 0.007476 0.008050 0.008166 0.008134 0.008039 0.008307 0.007266 0.007121 0.007891 0.007417 0.007305 0.008200 0.008340 0.006955 0.007275 0.007949 0.007582 0.007616 0.007168 0.008095 0.007036 0.007238 0.007409 0.007302 0.007843 0.007292 0.007460 0.007066 
35596.407542 0.007591 0.006631 0.006417 0.006410 0.007453 0.007637 0.006911 0.007268 0.007705 0.007773 0.007336 0.007480 0.007060 0.007009 0.006788 0.007293 0.006728 0.006559 0.007058 0.006403 0.007180 0.006427 0.006496 0.006488 0.007035 0.006837 0.006878 0.007239 0.006434 0.007540 0.007651 0.007527 0.007494 0.006599 0.007373 0.007731 0.006835 0.006425 0.007561 0.007177 0.007418 0.006581 0.007209 0.006558 0.007006 0.007778 0.006535 0.007041 0.007075 0.007202 
36315.502674 0.006163 0.006978 0.007198 0.007275 0.006320 0.006032 0.006510 0.007189 0.007276 0.005982 0.006717 0.006503 0.007152 0.006208 0.006450 0.006563 0.006668 0.006004 0.006474 0.007127 0.006005 0.006457 0.006854 0.007079 0.006418 0.006431 0.005988 0.006724 0.006269 0.006256 0.006168 0.006370 0.006898 0.007052 0.006751 0.006711 0.006327 0.006045 0.006203 0.006634 0.007231 0.006094 0.006258 0.007157 0.006543 0.006574 0.006304 0.006763 0.006877 0.006688 
37049.124492 0.006635 0.006476 0.005730 0.006200 0.006141 0.005883 0.006083 0.006607 0.005576 0.006006 0.005717 0.006657 0.005539 0.005899 0.006345 0.006677 0.006522 0.006661 0.006514 0.005967 0.006006 0.006325 0.005867 0.006559 0.006596 0.006534 0.006032 0.006580 0.005661 0.005680 0.005725 0.005881 0.006302 0.006530 0.005905 0.005809 0.005831 0.006456 0.006587 0.006407 0.006618 0.006718 0.006005 0.006151 0.006068 0.006127 0.006758 0.006359 0.006500 0.006491 
37797.566454 0.006060 0.005673 0.005733 0.006126 0.005899 0.005766 0.005831 0.005854 0.005547 0.005335 0.005812 0.005816 0.005754 0.005384 0.005337 0.005447 0.006078 0.005486 0.005739 0.005463 0.005445 0.005641 0.006132 0.005678 0.006061 0.005804 0.005566 0.006233 0.005876 0.005451 0.005995 0.006045 0.005594 0.006200 0.005686 0.006238 0.006115 0.005486 0.005489 0.005272 0.005929 0.005331 0.005992 0.005896 0.005748 0.006244 0.005769 0.005520 0.005324 0.005699 
38561.127946 0.005665 0.004766 0.004901 0.004944 0.005383 0.005778 0.005630 0.005343 0.005488 0.005294 0.005515 0.005639 0.004955 0.005386 0.005056 0.005087 0.005609 0.005665 0.005800 0.005561 0.005034 0.005076 0.004813 0.004846 0.005064 0.005794 0.005560 0.005017 0.004788 0.005248 0.005188 0.005172 0.005270 0.005519 0.005107 0.005767 0.005765 0.004951 0.005524 0.005123 0.005324 0.005507 0.004765 0.005677 0.004918 0.005203 0.005338 0.004941 0.004938 0.005114 
39340.114403 0.004618 0.004779 0.004797 0.005019 0.004679 0.004469 0.004643 0.004742 0.004792 0.004503 0.004738 0.005046 0.004584 0.004984 0.004702 0.004403 0.004594 0.004466 0.004428 0.005217 0.005376 0.004559 0.005276 0.005113 0.004621 0.004470 0.004780 0.005094 0.005265 0.005195 0.004680 0.004743 0.005297 0.004572 0.005344 0.005348 0.004472 0.005290 0.004829 0.005279 0.005155 0.004521 0.005238 0.004478 0.004507 0.004723 0.005252 0.004615 0.004842 0.004664 
40134.837431 0.004579 0.004510 0.004592 0.004631 0.004604 0.004544 0.004687 0.004926 0.004831 0.004819 0.004400 0.004202 0.004522 0.004747 0.004218 0.004966 0.004293 0.004456 0.004922 0.004351 0.004911 0.004921 0.004967 0.004811 0.004737 0.004315 0.004633 0.004424 0.004618 0.004141 0.004411 0.004242 0.004242 0.004308 0.004405 0.004361 0.004221 0.004313 0.004898 0.004434 0.004743 0.004092 0.004648 0.004330 0.004648 0.004441 0.004719 0.004843 0.004215 0.004606 
40945.614929 0.003774 0.004084 0.003862 0.003824 0.003773 0.003817 0.004430 0.004021 0.004130 0.004381 0.004081 0.003998 0.003960 0.004317 0.003769 0.004434 0.004258 0.003842 0.004245 0.004371 0.004522 0.004175 0.004511 0.004160 0.004446 0.004302 0.003847 0.004173 0.003810 0.004560 0.004172 0.004215 0.003752 0.004497 0.004238 0.004073 0.004557 0.004400 0.003777 0.004079 0.004551 0.004534 0.004052 0.004341 0.003853 0.004389 0.003753 0.004280 0.003764 0.004261 
41772.771219 0.003663 0.003963 0.004165 0.003487 0.004025 0.003790 0.003562 0.003808 0.004062 0.003939 0.004068 0.003948 0.004111 0.003894 0.003666 0.003942 0.003580 0.003574 0.003487 0.003734 0.003733 0.003513 0.004001 0.004078 0.003670 0.003851 0.003971 0.003758 0.003912 0.003712 0.004136 0.003614 0.003959 0.003687 0.003812 0.003493 0.003710 0.003648 0.003847 0.003909 0.003967 0.003455 0.004132 0.003775 0.003626 0.004071 0.003759 0.003529 0.003674 0.003762 
42616.637174 0.003651 0.003609 0.003802 0.003694 0.003384 0.003553 0.003192 0.003488 0.003505 0.003285 0.003848 0.003203 0.003351 0.003198 0.003278 0.003338 0.003631 0.003738 0.003355 0.003570 0.003204 0.003359 0.003599 0.003496 0.003566 0.003339 0.003612 0.003733 0.003752 0.003650 0.003374 0.003831 0.003744 0.003436 0.003429 0.003440 0.003643 0.003793 0.003861 0.003735 0.003406 0.003359 0.003287 0.003672 0.003512 0.003806 0.003313 0.003482 0.003783 0.003664 
43477.550352 0.003535 0.003184 0.003489 0.002966 0.003173 0.003370 0.003131 0.003001 0.002986 0.003028 0.003455 0.003352 0.002973 0.003413 0.003068 0.002912 0.003044 0.002970 0.003328 0.003303 0.003055 0.003475 0.003012 0.003310 0.002991 0.003522 0.003438 0.003015 0.003388 0.003011 0.003475 0.002997 0.003100 0.003222 0.003105 0.003342 0.003144 0.003505 0.003352 0.003165 0.003156 0.003134 0.003265 0.003102 0.003537 0.003484 0.003174 0.003284 0.003557 0.002997 
44355.855130 0.002730 0.003029 0.003233 0.002940 0.002955 0.002906 0.002803 0.003204 0.002671 0.003109 0.002714 0.003109 0.002864 0.003126 0.003035 0.002727 0.002858 0.003068 0.002799 0.002680 0.003011 0.003189 0.002855 0.003005 0.002994 0.003064 0.002832 0.002881 0.002944 0.003134 0.002892 0.002883 0.003072 0.002843 0.003167 0.002955 0.002882 0.002757 0.002787 0.003083 0.002684 0.003094 0.003196 0.002989 0.002984 0.002932 0.002698 0.002986 0.002981 0.002857 
45251.902842 0.002550 0.002564 0.002690 0.002879 0.002639 0.002973 0.002589 0.002759 0.002582 0.002841 0.002954 0.002479 0.002752 0.002796 0.002606 0.002818 0.002790 0.002943 0.002940 0.002834 0.002852 0.002746 0.002479 0.002656 0.002735 0.002675 0.002470 0.002574 0.002966 0.002536 0.002890 0.002535 0.002586 0.002698 0.002489 0.002696 0.002931 0.002644 0.002936 0.002935 0.002671 0.002646 0.002694 0.002475 0.002502 0.002509 0.002823 0.002805 0.002633 0.002876 
46166.051918 0.002252 0.002433 0.002332 0.002530 0.002322 0.002498 0.002605 0.002619 0.002414 0.002674 0.002652 0.002432 0.002284 0.002612 0.002409 0.002411 0.002587 0.002540 0.002236 0.002531 0.002302 0.002398 0.002619 0.002305 0.002407 0.002529 0.002375 0.002627 0.002590 0.002514 0.002368 0.002608 0.002265 0.002284 0.002476 0.002677 0.002665 0.002628 0.002283 0.002683 0.002601 0.002544 0.002231 0.002328 0.002441 0.002419 0.002375 0.002637 0.002644 0.002503 
47098.668031 0.002439 0.002265 0.002168 0.002445 0.002138 0.002258 0.002199 0.002364 0.002245 0.002156 0.002400 0.002147 0.002239 0.002396 0.002084 0.002086 0.002176 0.002089 0.002164 0.002170 0.002384 0.002412 0.002126 0.002381 0.002349 0.002363 0.002370 0.002196 0.002211 0.002364 0.002310 0.002444 0.002381 0.002073 0.002399 0.002348 0.002292 0.002313 0.002365 0.002261 0.002157 0.002459 0.002464 0.002306 0.002144 0.002051 0.002154 0.002119 0.002456 0.002410 
48050.124238 0.002084 0.002104 0.002072 0.001926 0.002251 0.001997 0.001956 0.002221 0.001998 0.002021 0.002093 0.002213 0.001924 0.002244 0.001906 0.001893 0.002226 0.002239 0.001993 0.002126 0.002104 0.001940 0.001911 0.001987 0.001857 0.002041 0.001964 0.001987 0.002162 0.002016 0.002094 0.002034 0.002185 0.002038 0.002234 0.001912 0.002005 0.001999 0.002210 0.002022 0.001945 0.001847 0.002115 0.002096 0.002215 0.002163 0.002124 0.001987 0.001971 0.002243 
49020.801136 0.001886 0.001833 0.001870 0.001765 0.002010 0.001866 0.001833 0.001846 0.001848 0.001919 0.001862 0.001855 0.001700 0.001887 0.001787 0.001810 0.001785 0.001999 0.001869 0.002042 0.001811 0.001971 0.002028 0.001676 0.001943 0.001964 0.001814 0.001952 0.001873 0.001679 0.001781 0.001744 0.001931 0.001903 0.001884 0.001751 0.001800 0.001932 0.001926 0.001983 0.001895 0.002004 0.001965 0.001903 0.001745 0.001712 0.001845 0.001872 0.001704 0.001943 
50011.087009 0.001679 0.001643 0.001695 0.001691 0.001802 0.001726 0.001820 0.001757 0.001548 0.001838 0.001754 0.001531 0.001641 0.001747 0.001787 0.001752 0.001588 0.001587 0.001746 0.001795 0.001848 0.001595 0.001723 0.001573 0.001567 0.001553 0.001694 0.001828 0.001585 0.001632 0.001650 0.001580 0.001635 0.001624 0.001520 0.001718 0.001603 0.001766 0.001760 0.001741 0.001636 0.001601 0.001545 0.001545 0.001719 0.001579 0.001539 0.001560 0.001595 0.001808 
51021.377982 0.001597 0.001545 0.001627 0.001557 0.001647 0.001477 0.001613 0.001412 0.001629 0.001665 0.001532 0.001544 0.001450 0.001660 0.001492 0.001485 0.001391 0.001410 0.001585 0.001452 0.001409 0.001654 0.001440 0.001462 0.001435 0.001537 0.001601 0.001433 0.001608 0.001560 0.001414 0.001467 0.001430 0.001428 0.001663 0.001623 0.001465 0.001603 0.001573 0.001605 0.001465 0.001505 0.001395 0.001476 0.001571 0.001447 0.001389 0.001464 0.001650 0.001425 
52052.078188 0.001378 0.001412 0.001278 0.001493 0.001298 0.001371 0.001315 0.001273 0.001261 0.001308 0.001276 0.001485 0.001420 0.001287 0.001463 0.001237 0.001489 0.001406 0.001452 0.001240 0.001292 0.001402 0.001495 0.001309 0.001278 0.001472 0.001436 0.001451 0.001251 0.001255 0.001300 0.001450 0.001289 0.001389 0.001250 0.001507 0.001304 0.001429 0.001310 0.001399 0.001290 0.001315 0.001345 0.001399 0.001308 0.001500 0.001485 0.001282 0.001238 0.001500 
53103.599918 0.001285 0.001287 0.001312 0.001120 0.001300 0.001229 0.001336 0.001314 0.001275 0.001327 0.001260 0.001302 0.001317 0.001299 0.001120 0.001145 0.001239 0.001289 0.001175 0.001152 0.001178 0.001215 0.001271 0.001131 0.001251 0.001192 0.001305 0.001170 0.001278 0.001231 0.001298 0.001294 0.001328 0.001242 0.001244 0.001212 0.001180 0.001320 0.001324 0.001200 0.001181 0.001249 0.001181 0.001282 0.001146 0.001132 0.001166 0.001269 0.001343 0.001112 
54176.363797 0.001113 0.001110 0.001213 0.001083 0.001163 0.001125 0.001059 0.001110 0.001032 0.001067 0.001068 0.001206 0.001217 0.001207 0.001188 0.001130 0.001036 0.001116 0.001101 0.001208 0.001161 0.001110 0.001187 0.001112 0.001138 0.001086 0.001170 0.001115 0.001208 0.001001 0.001208 0.001149 0.001070 0.001068 0.001137 0.001081 0.001130 0.001086 0.001089 0.001080 0.001017 0.001216 0.001157 0.001189 0.001210 0.001036 0.001147 0.001050 0.001060 0.001169 
55270.798943 0.000924 0.000965 0.001014 0.001088 0.000952 0.000903 0.001009 0.001079 0.000960 0.000930 0.001039 0.000962 0.000973 0.000921 0.001081 0.001033 0.000982 0.001017 0.000941 0.000933 0.001091 0.000943 0.000950 0.001069 0.000981 0.000976 0.001023 0.000907 0.000982 0.001028 0.001004 0.000933 0.000900 0.001080 0.000909 0.000898 0.000965 0.000989 0.001000 0.001067 0.000998 0.001078 0.001006 0.001019 0.000946 0.001050 0.000990 0.001001 0.000973 0.001051 
56387.343146 0.000856 0.000865 0.000832 0.000936 0.000858 0.000866 0.000808 0.000851 0.000870 0.000949 0.000925 0.000944 0.000853 0.000951 0.000823 0.000846 0.000881 0.000914 0.000920 0.000840 0.000936 0.000867 0.000915 0.000933 0.000830 0.000899 0.000937 0.000962 0.000960 0.000887 0.000863 0.000875 0.000876 0.000842 0.000834 0.000953 0.000802 0.000801 0.000948 0.000863 0.000937 0.000826 0.000859 0.000974 0.000839 0.000851 0.000928 0.000956 0.000921 0.000853 
57526.443038 0.000811 0.000736 0.000790 0.000780 0.000786 0.000754 0.000868 0.000865 0.000855 0.000858 0.000768 0.000716 0.000745 0.000777 0.000735 0.000847 0.000780 0.000819 0.000803 0.000733 0.000771 0.000799 0.000772 0.000721 0.000807 0.000858 0.000859 0.000795 0.000772 0.000767 0.000753 0.000786 0.000863 0.000727 0.000787 0.000746 0.000746 0.000836 0.000725 0.000714 0.000814 0.000850 0.000763 0.000747 0.000750 0.000718 0.000732 0.000755 0.000787 0.000800 
58688.554275 0.000701 0.000696 0.000710 0.000732 0.000699 0.000673 0.000718 0.000705 0.000761 0.000699 0.000723 0.000641 0.000728 0.000720 0.000768 0.000651 0.000745 0.000671 0.000714 0.000645 0.000663 0.000638 0.000694 0.000699 0.000736 0.000745 0.000636 0.000649 0.000704 0.000734 0.000706 0.000658 0.000695 0.000719 0.000731 0.000666 0.000690 0.000749 0.000691 0.000747 0.000718 0.000661 0.000764 0.000659 0.000675 0.000697 0.000695 0.000772 0.000674 0.000746 
59874.141715 0.000659 0.000590 0.000603 0.000568 0.000577 0.000635 0.000577 0.000640 0.000661 0.000582 0.000591 0.000652 0.000611 0.000581 0.000574 0.000596 0.000656 0.000637 0.000594 0.000570 0.000668 0.000596 0.000669 0.000622 0.000627 0.000606 0.000670 0.000584 0.000603 0.000647 0.000612 0.000611 0.000632 0.000650 0.000572 0.000619 0.000625 0.000635 0.000580 0.000657 0.000568 0.000640 0.000632 0.000657 0.000673 0.000675 0.000646 0.000649 0.000576 0.000596 
61083.679611 0.000531 0.000534 0.000581 0.000556 0.000610 0.000555 0.000577 0.000592 0.000582 0.000541 0.000589 0.000606 0.000567 0.000571 0.000518 0.000509 0.000611 0.000603 0.000583 0.000540 0.000593 0.000538 0.000578 0.000511 0.000573 0.000598 0.000520 0.000558 0.000609 0.000517 0.000598 0.000601 0.000502 0.000526 0.000549 0.000576 0.000530 0.000607 0.000524 0.000542 0.000555 0.000543 0.000607 0.000546 0.000560 0.000555 0.000549 0.000556 0.000567 0.000511 
62317.651793 0.000531 0.000457 0.000457 0.000478 0.000498 0.000536 0.000474 0.000512 0.000475 0.000466 0.000492 0.000447 0.000508 0.000485 0.000471 0.000505 0.000539 0.000493 0.000512 0.000527 0.000510 0.000462 0.000536 0.000464 0.000479 0.000486 0.000504 0.000467 0.000539 0.000488 0.000466 0.000535 0.000537 0.000460 0.000508 0.000460 0.000448 0.000448 0.000465 0.000494 0.000532 0.000509 0.000486 0.000483 0.000447 0.000502 0.000511 0.000521 0.000443 0.000513 
63576.551866 0.000435 0.000468 0.000394 0.000468 0.000436 0.000452 0.000439 0.000438 0.000424 0.000402 0.000400 0.000465 0.000449 0.000437 0.000402 0.000420 0.000404 0.000415 0.000444 0.000401 0.000401 0.000440 0.000444 0.000407 0.000476 0.000468 0.000434 0.000439 0.000423 0.000457 0.000449 0.000433 0.000454 0.000391 0.000459 0.000426 0.000477 0.000462 0.000428 0.000419 0.000406 0.000422 0.000391 0.000397 0.000476 0.000476 0.000429 0.000395 0.000471 0.000424 
64860.883408 0.000396 0.000381 0.000380 0.000409 0.000367 0.000380 0.000375 0.000374 0.000380 0.000368 0.000365 0.000398 0.000349 0.000347 0.000414 0.000378 0.000357 0.000409 0.000354 0.000386 0.000347 0.000412 0.000350 0.000409 0.000381 0.000397 0.000353 0.000392 0.000361 0.000367 0.000399 0.000363 0.000380 0.000365 0.000387 0.000399 0.000383 0.000408 0.000395 0.000409 0.000395 0.000357 0.000349 0.000407 0.000411 0.000416 0.000363 0.000402 0.000356 0.000375 
66171.160168 0.000363 0.000334 0.000312 0.000338 0.000321 0.000302 0.000359 0.000322 0.000317 0.000327 0.000324 0.000367 0.000310 0.000304 0.000339 0.000331 0.000328 0.000355 0.000325 0.000359 0.000317 0.000315 0.000315 0.000332 0.000301 0.000363 0.000311 0.000357 0.000301 0.000331 0.000309 0.000362 0.000350 0.000322 0.000337 0.000321 0.000325 0.000318 0.000304 0.000318 0.000343 0.000367 0.000302 0.000336 0.000345 0.000339 0.000367 0.000330 0.000346 0.000332 
67507.906275 0.000313 0.000314 0.000273 0.000268 0.000310 0.000309 0.000321 0.000292 0.000286 0.000273 0.000314 0.000290 0.000297 0.000317 0.000304 0.000310 0.000304 0.000282 0.000264 0.000264 0.000283 0.000272 0.000292 0.000277 0.000283 0.000290 0.000305 0.000272 0.000310 0.000274 0.000312 0.000311 0.000300 0.000312 0.000297 0.000321 0.000279 0.000268 0.000310 0.000265 0.000272 0.000302 0.000277 0.000321 0.000289 0.000301 0.000316 0.000313 0.000311 0.000271 
68871.656444 0.000269 0.000243 0.000272 0.000260 0.000281 0.000269 0.000232 0.000244 0.000266 0.000266 0.000261 0.000271 0.000244 0.000248 0.000260 0.000249 0.000238 0.000269 0.000236 0.000235 0.000252 0.000257 0.000258 0.000265 0.000258 0.000266 0.000257 0.000255 0.000247 0.000261 0.000275 0.000267 0.000245 0.000235 0.000233 0.000237 0.000269 0.000261 0.000267 0.000259 0.000268 0.000237 0.000262 0.000247 0.000256 0.000262 0.000252 0.000252 0.000279 0.000239 
70262.956194 0.000241 0.000243 0.000230 0.000227 0.000207 0.000233 0.000221 0.000242 0.000235 0.000225 0.000242 0.000234 0.000238 0.000212 0.000233 0.000240 0.000218 0.000205 0.000239 0.000215 0.000222 0.000229 0.000203 0.000206 0.000236 0.000223 0.000223 0.000244 0.000237 0.000232 0.000202 0.000240 0.000206 0.000219 0.000201 0.000220 0.000218 0.000233 0.000224 0.000225 0.000222 0.000207 0.000242 0.000217 0.000208 0.000232 0.000232 0.000234 0.000237 0.000206 
71682.362063 0.000201 0.000176 0.000192 0.000191 0.000189 0.000209 0.000212 0.000182 0.000176 0.000199 0.000203 0.000185 0.000203 0.000200 0.000211 0.000185 0.000200 0.000180 0.000212 0.000203 0.000197 0.000190 0.000194 0.000186 0.000205 0.000190 0.000192 0.000188 0.000205 0.000198 0.000190 0.000181 0.000178 0.000202 0.000209 0.000210 0.000189 0.000191 0.000194 0.000188 0.000200 0.000188 0.000190 0.000206 0.000196 0.000176 0.000191 0.000182 0.000211 0.000191 
73130.441833 0.000156 0.000178 0.000158 0.000157 0.000159 0.000151 0.000166 0.000177 0.000153 0.000183 0.000182 0.000172 0.000172 0.000182 0.000153 0.000169 0.000162 0.000178 0.000155 0.000181 0.000165 0.000173 0.000165 0.000170 0.000176 0.000176 0.000181 0.000163 0.000163 0.000164 0.000156 0.000153 0.000157 0.000165 0.000151 0.000154 0.000151 0.000173 0.000155 0.000166 0.000174 0.000159 0.000173 0.000170 0.000170 0.000182 0.000160 0.000178 0.000170 0.000165 
74607.774755 0.000143 0.000148 0.000143 0.000136 0.000157 0.000137 0.000134 0.000132 0.000153 0.000146 0.000138 0.000156 0.000145 0.000130 0.000132 0.000132 0.000149 0.000151 0.000130 0.000148 0.000147 0.000147 0.000137 0.000134 0.000146 0.000152 0.000134 0.000140 0.000142 0.000153 0.000142 0.000132 0.000144 0.000155 0.000146 0.000152 0.000151 0.000130 0.000143 0.000157 0.000137 0.000140 0.000146 0.000149 0.000153 0.000134 0.000142 0.000148 0.000135 0.000151 
76114.951782 0.000130 0.000127 0.000127 0.000125 0.000126 0.000112 0.000111 0.000125 0.000125 0.000126 0.000116 0.000131 0.000112 0.000121 0.000116 0.000119 0.000119 0.000123 0.000130 0.000124 0.000129 0.000115 0.000127 0.000131 0.000128 0.000114 0.000126 0.000113 0.000114 0.000127 0.000114 0.000135 0.000114 0.000132 0.000124 0.000124 0.000121 0.000117 0.000130 0.000135 0.000132 0.000124 0.000131 0.000130 0.000133 0.000132 0.000123 0.000132 0.000116 0.000113 
77652.575804 0.000105 0.000106 0.000103 0.000105 0.000100 0.000109 0.000113 0.000105 0.000097 0.000113 0.000116 0.000102 0.000110 0.000110 0.000107 0.000100 0.000111 0.000099 0.000100 0.000106 0.000112 0.000116 0.000103 0.000108 0.000101 0.000106 0.000112 0.000112 0.000096 0.000116 0.000101 0.000102 0.000114 0.000112 0.000110 0.000103 0.000107 0.000116 0.000110 0.000101 0.000107 0.000105 0.000107 0.000096 0.000096 0.000116 0.000114 0.000098 0.000114 0.000097 
79221.261891 0.000088 0.000090 0.000091 0.000085 0.000086 0.000082 0.000088 0.000095 0.000090 0.000095 0.000090 0.000084 0.000100 0.000083 0.000086 0.000088 0.000091 0.000095 0.000090 0.000089 0.000094 0.000083 0.000083 0.000096 0.000087 0.000086 0.000099 0.000088 0.000090 0.000094 0.000098 0.000085 0.000091 0.000086 0.000099 0.000088 0.000089 0.000083 0.000093 0.000099 0.000092 0.000093 0.000099 0.000088 0.000091 0.000086 0.000093 0.000086 0.000083 0.000090 
80821.637540 0.000080 0.000071 0.000078 0.000082 0.000073 0.000084 0.000075 0.000080 0.000082 0.000085 0.000073 0.000077 0.000074 0.000075 0.000079 0.000074 0.000080 0.000078 0.000076 0.000071 0.000084 0.000070 0.000085 0.000079 0.000084 0.000070 0.000079 0.000073 0.000082 0.000084 0.000085 0.000071 0.000079 0.000074 0.000085 0.000075 0.000081 0.000072 0.000076 0.000075 0.000073 0.000083 0.000078 0.000073 0.000070 0.000083 0.000083 0.000076 0.000072 0.000076 
82454.342922 0.000069 0.000063 0.000063 0.000060 0.000071 0.000062 0.000060 0.000066 0.000060 0.000066 0.000059 0.000062 0.000059 0.000065 0.000061 0.000063 0.000062 0.000070 0.000067 0.000066 0.000067 0.000070 0.000068 0.000062 0.000072 0.000063 0.000062 0.000061 0.000068 0.000069 0.000067 0.000070 0.000066 0.000062 0.000069 0.000059 0.000071 0.000063 0.000060 0.000061 0.000067 0.000061 0.000065 0.000066 0.000069 0.000067 0.000072 0.000068 0.000067 0.000066 
84120.031140 0.000056 0.000058 0.000050 0.000061 0.000059 0.000061 0.000059 0.000053 0.000058 0.000058 0.000055 0.000055 0.000056 0.000060 0.000058 0.000052 0.000052 0.000057 0.000056 0.000052 0.000057 0.000057 0.000051 0.000052 0.000050 0.000059 0.000052 0.000059 0.000055 0.000050 0.000058 0.000056 0.000061 0.000060 0.000053 0.000059 0.000054 0.000055 0.000058 0.000060 0.000050 0.000052 0.000055 0.000057 0.000057 0.000054 0.000056 0.000060 0.000057 0.000055 
85819.368492 0.000051 0.000047 0.000051 0.000046 0.000048 0.000048 0.000043 0.000048 0.000046 0.000051 0.000043 0.000043 0.000046 0.000045 0.000044 0.000050 0.000046 0.000046 0.000048 0.000051 0.000045 0.000047 0.000050 0.000049 0.000045 0.000050 0.000051 0.000045 0.000049 0.000047 0.000047 0.000043 0.000049 0.000046 0.000049 0.000045 0.000048 0.000044 0.000049 0.000047 0.000044 0.000047 0.000047 0.000046 0.000047 0.000047 0.000045 0.000045 0.000042 0.000051 
87553.034736 0.000042 0.000036 0.000042 0.000037 0.000037 0.000041 0.000040 0.000039 0.000040 0.000036 0.000036 0.000041 0.000041 0.000039 0.000039 0.000040 0.000040 0.000037 0.000036 0.000042 0.000040 0.000043 0.000036 0.000037 0.000041 0.000036 0.000037 0.000041 0.000036 0.000039 0.000038 0.000043 0.000040 0.000040 0.000040 0.000041 0.000041 0.000036 0.000035 0.000041 0.000036 0.000038 0.000040 0.000037 0.000036 0.000040 0.000037 0.000036 0.000041 0.000040 
89321.723361 0.000032 0.000032 0.000033 0.000032 0.000035 0.000032 0.000032 0.000031 0.000032 0.000032 0.000030 0.000032 0.000035 0.000036 0.000030 0.000032 0.000030 0.000035 0.000036 0.000030 0.000033 0.000030 0.000032 0.000035 0.000030 0.000032 0.000033 0.000031 0.000032 0.000033 0.000033 0.000030 0.000035 0.000032 0.000032 0.000036 0.000036 0.000030 0.000034 0.000032 0.000031 0.000031 0.000030 0.000031 0.000034 0.000032 0.000031 0.000032 0.000030 0.000032 
91126.141866 0.000028 0.000025 0.000027 0.000029 0.000029 0.000026 0.000029 0.000026 0.000030 0.000028 0.000029 0.000028 0.000029 0.000025 0.000028 0.000027 0.000029 0.000027 0.000027 0.000030 0.000028 0.000027 0.000030 0.000030 0.000026 0.000029 0.000027 0.000025 0.000026 0.000029 0.000030 0.000026 0.000028 0.000026 0.000026 0.000028 0.000026 0.000030 0.000028 0.000026 0.000029 0.000027 0.000027 0.000025 0.000030 0.000029 0.000025 0.000030 0.000026 0.000030 
92967.012043 0.000022 0.000023 0.000022 0.000024 0.000025 0.000023 0.000023 0.000022 0.000025 0.000021 0.000024 0.000024 0.000021 0.000021 0.000023 0.000023 0.000024 0.000023 0.000024 0.000025 0.000023 0.000021 0.000024 0.000023 0.000021 0.000022 0.000025 0.000024 0.000023 0.000021 0.000025 0.000022 0.000021 0.000025 0.000024 0.000022 0.000021 0.000025 0.000024 0.000023 0.000023 0.000024 0.000025 0.000023 0.000024 0.000024 0.000023 0.000022 0.000025 0.000024 
94845.070265 0.000018 0.000017 0.000019 0.000018 0.000021 0.000021 0.000018 0.000019 0.000018 0.000019 0.000020 0.000021 0.000018 0.000017 0.000019 0.000021 0.000018 0.000021 0.000020 0.000018 0.000019 0.000021 0.000019 0.000017 0.000018 0.000020 0.000019 0.000019 0.000018 0.000018 0.000020 0.000019 0.000018 0.000019 0.000018 0.000017 0.000018 0.000020 0.000019 0.000018 0.000019 0.000020 0.000018 0.000020 0.000019 0.000020 0.000019 0.000020 0.000017 0.000019 
96761.067779 0.000015 0.000017 0.000017 0.000017 0.000014 0.000017 0.000014 0.000016 0.000015 0.000014 0.000017 0.000016 0.000016 0.000015 0.000015 0.000016 0.000017 0.000015 0.000015 0.000015 0.000017 0.000015 0.000017 0.000015 0.000015 0.000016 0.000015 0.000017 0.000016 0.000014 0.000015 0.000014 0.000017 0.000017 0.000015 0.000016 0.000015 0.000016 0.000014 0.000014 0.000017 0.000017 0.000016 0.000017 0.000015 0.000016 0.000014 0.000015 0.000016 0.000014 
98715.771011 0.000012 0.000012 0.000012 0.000014 0.000014 0.000012 0.000013 0.000012 0.000013 0.000014 0.000013 0.000013 0.000014 0.000014 0.000013 0.000013 0.000012 0.000012 0.000012 0.000012 0.000014 0.000013 0.000012 0.000014 0.000013 0.000013 0.000013 0.000014 0.000012 0.000013 0.000014 0.000012 0.000014 0.000013 0.000012 0.000014 0.000013 0.000013 0.000014 0.000012 0.000014 0.000012 0.000012 0.000012 0.000014 0.000012 0.000014 0.000014 0.000012 0.000013 
100709.961867 0.000011 0.000011 0.000011 0.000011 0.000011 0.000011 0.000010 0.000010 0.000011 0.000011 0.000010 0.000010 0.000010 0.000012 0.000010 0.000011 0.000011 0.000011 0.000010 0.000010 0.000010 0.000011 0.000011 0.000011 0.000010 0.000010 0.000010 0.000010 0.000010 0.000011 0.000010 0.000010 0.000011 0.000010 0.000010 0.000011 0.000010 0.000010 0.000011 0.000011 0.000011 0.000010 0.000010 0.000011 0.000011 0.000012 0.000010 0.000010 0.000010 0.000011 
102744.438051 0.000008 0.000008 0.000008 0.000009 0.000008 0.000008 0.000009 0.000009 0.000009 0.000008 0.000009 0.000008 0.000008 0.000008 0.000008 0.000008 0.000008 0.000009 0.000009 0.000009 0.000008 0.000008 0.000008 0.000008 0.000009 0.000008 0.000008 0.000008 0.000009 0.000009 0.000009 0.000008 0.000009 0.000009 0.000009 0.000009 0.000009 0.000008 0.000009 0.000008 0.000009 0.000009 0.000008 0.000009 0.000008 0.000009 0.000009 0.000008 0.000009 0.000009 
104820.013380 0.000007 0.000007 0.000007 0.000007 0.000007 0.000007 0.000007 0.000007 0.000006 0.000007 0.000007 0.000007 0.000007 0.000008 0.000007 0.000006 0.000008 0.000006 0.000008 0.000007 0.000007 0.000006 0.000007 0.000007 0.000008 0.000007 0.000007 0.000007 0.000007 0.000007 0.000007 0.000007 0.000007 0.000007 0.000007 0.000007 0.000007 0.000008 0.000007 0.000007 0.000008 0.000007 0.000007 0.000007 0.000007 0.000007 0.000007 0.000008 0.000008 0.000006 
106937.518112 0.000006 0.000005 0.000005 0.000005 0.000005 0.000006 0.000006 0.000005 0.000006 0.000006 0.000006 0.000005 0.000006 0.000006 0.000006 0.000006 0.000005 0.000005 0.000006 0.000006 0.000006 0.000006 0.000005 0.000006 0.000006 0.000006 0.000005 0.000006 0.000006 0.000006 0.000005 0.000006 0.000006 0.000005 0.000006 0.000006 0.000006 0.000005 0.000005 0.000006 0.000006 0.000006 0.000006 0.000006 0.000006 0.000005 0.000006 0.000006 0.000006 0.000005 
109097.799277 0.000004 0.000005 0.000004 0.000005 0.000004 0.000005 0.000005 0.000004 0.000005 0.000005 0.000005 0.000004 0.000005 0.000005 0.000004 0.000004 0.000004 0.000004 0.000004 0.000005 0.000004 0.000005 0.000005 0.000005 0.000005 0.000004 0.000004 0.000004 0.000005 0.000005 0.000005 0.000005 0.000004 0.000004 0.000004 0.000004 0.000004 0.000004 0.000005 0.000005 0.000004 0.000004 0.000004 0.000005 0.000005 0.000004 0.000004 0.000004 0.000004 0.000005 
111301.721016 0.000004 0.000003 0.000004 0.000004 0.000004 0.000004 0.000004 0.000003 0.000003 0.000003 0.000004 0.000004 0.000004 0.000004 0.000003 0.000004 0.000004 0.000004 0.000003 0.000004 0.000004 0.000004 0.000003 0.000003 0.000004 0.000004 0.000004 0.000003 0.000004 0.000004 0.000004 0.000003 0.000004 0.000004 0.000004 0.000004 0.000003 0.000004 0.000004 0.000004 0.000004 0.000003 0.000003 0.000003 0.000004 0.000004 0.000004 0.000004 0.000003 0.000004 
113550.164928 0.000003 0.000003 0.000003 0.000003 0.000003 0.000003 0.000003 0.000003 0.000003 0.000003 0.000003 0.000003 0.000003 0.000003 0.000003 0.000003 0.000003 0.000003 0.000003 0.000003 0.000003 0.000003 0.000003 0.000003 0.000003 0.000003 0.000003 0.000003 0.000003 0.000003 0.000003 0.000003 0.000003 0.000003 0.000003 0.000003 0.000003 0.000003 0.000003 0.000003 0.000003 0.000003 0.000003 0.000003 0.000003 0.000003 0.000003 0.000003 0.000003 0.000003 
115844.030419 0.000002 0.000002 0.000002 0.000002 0.000002 0.000002 0.000002 0.000003 0.000003 0.000002 0.000002 0.000002 0.000002 0.000002 0.000002 0.000002 0.000002 0.000002 0.000003 0.000002 0.000002 0.000002 0.000003 0.000002 0.000002 0.000002 0.000002 0.000002 0.000002 0.000002 0.000002 0.000002 0.000002 0.000002 0.000002 0.000002 0.000002 0.000002 0.000002 0.000002 0.000002 0.000002 0.000002 0.000002 0.000003 0.000003 0.000002 0.000002 0.000002 0.000002 
118184.235068 0.000002 0.000002 0.000002 0.000002 0.000002 0.000002 0.000002 0.000002 0.000002 0.000002 0.000002 0.000002 0.000002 0.000002 0.000002 0.000002 0.000002 0.000002 0.000002 0.000002 0.000002 0.000002 0.000002 0.000002 0.000002 0.000002 0.000002 0.000002 0.000002 0.000002 0.000002 0.000002 0.000002 0.000002 0.000002 0.000002 0.000002 0.000002 0.000002 0.000002 0.000002 0.000002 0.000002 0.000002 0.000002 0.000002 0.000002 0.000002 0.000002 0.000002 
120571.714986 0.000002 0.000002 0.000001 0.000002 0.000002 0.000002 0.000002 0.000001 0.000002 0.000002 0.000001 0.000001 0.000001 0.000001 0.000002 0.000001 0.000001 0.000001 0.000002 0.000001 0.000002 0.000002 0.000001 0.000002 0.000001 0.000001 0.000001 0.000001 0.000001 0.000001 0.000001 0.000001 0.000001 0.000002 0.000002 0.000001 0.000001 0.000001 0.000001 0.000001 0.000001 0.000001 0.000001 0.000001 0.000001 0.000002 0.000001 0.000002 0.000002 0.000002 
123007.425199 0.000001 0.000001 0.000001 0.000001 0.000001 0.000001 0.000001 0.000001 0.000001 0.000001 0.000001 0.000001 0.000001 0.000001 0.000001 0.000001 0.000001 0.000001 0.000001 0.000001 0.000001 0.000001 0.000001 0.000001 0.000001 0.000001 0.000001 0.000001 0.000001 0.000001 0.000001 0.000001 0.000001 0.000001 0.000001 0.000001 0.000001 0.000001 0.000001 0.000001 0.000001 0.000001 0.000001 0.000001 0.000001 0.000001 0.000001 0.000001 0.000001 0.000001 
125492.340021 0.000001 0.000001 0.000001 0.000001 0.000001 0.000001 0.000001 0.000001 0.000001 0.000001 0.000001 0.000001 0.000001 0.000001 0.000001 0.000001 0.000001 0.000001 0.000001 0.000001 0.000001 0.000001 0.000001 0.000001 0.000001 0.000001 0.000001 0.000001 0.000001 0.000001 0.000001 0.000001 0.000001 0.000001 0.000001 0.000001 0.000001 0.000001 0.000001 0.000001 0.000001 0.000001 0.000001 0.000001 0.000001 0.000001 0.000001 0.000001 0.000001 0.000001 
128027.453452 0.000001 0.000001 0.000001 0.000001 0.000001 0.000001 0.000001 0.000001 0.000001 0.000001 0.000001 0.000001 0.000001 0.000001 0.000001 0.000001 0.000001 0.000001 0.000001 0.000001 0.000001 0.000001 0.000001 0.000001 0.000001 0.000001 0.000001 0.000001 0.000001 0.000001 0.000001 0.000001 0.000001 0.000001 0.000001 0.000001 0.000001 0.000001 0.000001 0.000001 0.000001 0.000001 0.000001 0.000001 0.000001 0.000001 0.000001 0.000001 0.000001 0.000001 
130613.779572 0.000001 0.000001 0.000001 0.000001 0.000001 0.000001 0.000001 0.000001 0.000001 0.000001 0.000001 0.000001 0.000001 0.000001 0.000001 0.000001 0.000001 0.000001 0.000001 0.000001 0.000001 0.000001 0.000001 0.000001 0.000001 0.000001 0.000001 0.000001 0.000001 0.000001 0.000001 0.000001 0.000001 0.000001 0.000001 0.000001 0.000001 0.000001 0.000001 0.000001 0.000001 0.000001 0.000001 0.000001 0.000001 0.000001 0.000001 0.000001 0.000001 0.000001 
133252.352946 0.000001 0.000001 0.000001 0.000001 0.000001 0.000001 0.000001 0.000001 0.000001 0.000001 0.000001 0.000001 0.000001 0.000001 0.000001 0.000001 0.000001 0.000001 0.000001 0.000001 0.000001 0.000001 0.000001 0.000001 0.000001 0.000001 0.000001 0.000001 0.000001 0.000001 0.000001 0.000001 0.000001 0.000001 0.000001 0.000001 0.000001 0.000001 0.000001 0.000001 0.000001 0.000001 0.000001 0.000001 0.000001 0.000001 0.000001 0.000001 0.000001 0.000001 
135944.229037 0.000001 0.000001 0.000001 0.000001 0.000001 0.000001 0.000001 0.000001 0.000001 0.000001 0.000001 0.000001 0.000001 0.000001 0.000001 0.000001 0.000001 0.000001 0.000001 0.000001 0.000001 0.000001 0.000001 0.000001 0.000001 0.000001 0.000001 0.000001 0.000001 0.000001 0.000001 0.000001 0.000001 0.000001 0.000001 0.000001 0.000001 0.000001 0.000001 0.000001 0.000001 0.000001 0.000001 0.000001 0.000001 0.000001 0.000001 0.000001 0.000001 0.000001 
138690.484632 0.000001 0.000001 0.000001 0.000001 0.000001 0.000001 0.000001 0.000001 0.000001 0.000001 0.000001 0.000001 0.000001 0.000001 0.000001 0.000001 0.000001 0.000001 0.000001 0.000001 0.000001 0.000001 0.000001 0.000001 0.000001 0.000001 0.000001 0.000001 0.000001 0.000001 0.000001 0.000001 0.000001 0.000001 0.000001 0.000001 0.000001 0.000001 0.000001 0.000001 0.000001 0.000001 0.000001 0.000001 0.000001 0.000001 0.000001 0.000001 0.000001 0.000001 
141492.218271 0.000001 0.000001 0.000001 0.000001 0.000001 0.000001 0.000001 0.000001 0.000001 0.000001 0.000001 0.000001 0.000001 0.000001 0.000001 0.000001 0.000001 0.000001 0.000001 0.000001 0.000001 0.000001 0.000001 0.000001 0.000001 0.000001 0.000001 0.000001 0.000001 0.000001 0.000001 0.000001 0.000001 0.000001 0.000001 0.000001 0.000001 0.000001 0.000001 0.000001 0.000001 0.000001 0.000001 0.000001 0.000001 0.000001 0.000001 0.000001 0.000001 0.000001 
144350.550683 0.000001 0.000001 0.000001 0.000001 0.000001 0.000001 0.000001 0.000001 0.000001 0.000001 0.000001 0.000001 0.000001 0.000001 0.000001 0.000001 0.000001 0.000001 0.000001 0.000001 0.000001 0.000001 0.000001 0.000001 0.000001 0.000001 0.000001 0.000001 0.000001 0.000001 0.000001 0.000001 0.000001 0.000001 0.000001 0.000001 0.000001 0.000001 0.000001 0.000001 0.000001 0.000001 0.000001 0.000001 0.000001 0.000001 0.000001 0.000001 0.000001 0.000001 
147266.625241 0.000001 0.000001 0.000001 0.000001 0.000001 0.000001 0.000001 0.000001 0.000001 0.000001 0.000001 0.000001 0.000001 0.000001 0.000001 0.000001 0.000001 0.000001 0.000001 0.000001 0.000001 0.000001 0.000001 0.000001 0.000001 0.000001 0.000001 0.000001 0.000001 0.000001 0.000001 0.000001 0.000001 0.000001 0.000001 0.000001 0.000001 0.000001 0.000001 0.000001 0.000001 0.000001 0.000001 0.000001 0.000001 0.000001 0.000001 0.000001 0.000001 0.000001 
150241.608412 0.000001 0.000001 0.000001 0.000001 0.000001 0.000001 0.000001 0.000001 0.000001 0.000001 0.000001 0.000001 0.000001 0.000001 0.000001 0.000001 0.000001 0.000001 0.000001 0.000001 0.000001 0.000001 0.000001 0.000001 0.000001 0.000001 0.000001 0.000001 0.000001 0.000001 0.000001 0.000001 0.000001 0.000001 0.000001 0.000001 0.000001 0.000001 0.000001 0.000001 0.000001 0.000001 0.000001 0.000001 0.000001 0.000001 0.000001 0.000001 0.000001 0.000001 
153276.690229 0.000001 0.000001 0.000001 0.000001 0.000001 0.000001 0.000001 0.000001 0.000001 0.000001 0.000001 0.000001 0.000001 0.000001 0.000001 0.000001 0.000001 0.000001 0.000001 0.000001 0.000001 0.000001 0.000001 0.000001 0.000001 0.000001 0.000001 0.000001 0.000001 0.000001 0.000001 0.000001 0.000001 0.000001 0.000001 0.000001 0.000001 0.000001 0.000001 0.000001 0.000001 0.000001 0.000001 0.000001 0.000001 0.000001 0.000001 0.000001 0.000001 0.000001 
156373.084767 0.000001 0.000001 0.000001 0.000001 0.000001 0.000001 0.000001 0.000001 0.000001 0.000001 0.000001 0.000001 0.000001 0.000001 0.000001 0.000001 0.000001 0.000001 0.000001 0.000001 0.000001 0.000001 0.000001 0.000001 0.000001 0.000001 0.000001 0.000001 0.000001 0.000001 0.000001 0.000001 0.000001 0.000001 0.000001 0.000001 0.000001 0.000001 0.000001 0.000001 0.000001 0.000001 0.000001 0.000001 0.000001 0.000001 0.000001 0.000001 0.000001 0.000001 
159532.030623 0.000001 0.000001 0.000001 0.000001 0.000001 0.000001 0.000001 0.000001 0.000001 0.000001 0.000001 0.000001 0.000001 0.000001 0.000001 0.000001 0.000001 0.000001 0.000001 0.000001 0.000001 0.000001 0.000001 0.000001 0.000001 0.000001 0.000001 0.000001 0.000001 0.000001 0.000001 0.000001 0.000001 0.000001 0.000001 0.000001 0.000001 0.000001 0.000001 0.000001 0.000001 0.000001 0.000001 0.000001 0.000001 0.000001 0.000001 0.000001 0.000001 0.000001 
162754.791419 0.000001 0.000001 0.000001 0.000001 0.000001 0.000001 0.000001 0.000001 0.000001 0.000001 0.000001 0.000001 0.000001 0.000001 0.000001 0.000001 0.000001 0.000001 0.000001 0.000001 0.000001 0.000001 0.000001 0.000001 0.000001 0.000001 0.000001 0.000001 0.000001 0.000001 0.000001 0.000001 0.000001 0.000001 0.000001 0.000001 0.000001 0.000001 0.000001 0.000001 0.000001 0.000001 0.000001 0.000001 0.000001 0.000001 0.000001 0.000001 0.000001 0.000001 
166042.656301 0.000001 0.000001 0.000001 0.000001 0.000001 0.000001 0.000001 0.000001 0.000001 0.000001 0.000001 0.000001 0.000001 0.000001 0.000001 0.000001 0.000001 0.000001 0.000001 0.000001 0.000001 0.000001 0.000001 0.000001 0.000001 0.000001 0.000001 0.000001 0.000001 0.000001 0.000001 0.000001 0.000001 0.000001 0.000001 0.000001 0.000001 0.000001 0.000001 0.000001 0.000001 0.000001 0.000001 0.000001 0.000001 0.000001 0.000001 0.000001 0.000001 0.000001 
169396.940460 0.000001 0.000001 0.000001 0.000001 0.000001 0.000001 0.000001 0.000001 0.000001 0.000001 0.000001 0.000001 0.000001 0.000001 0.000001 0.000001 0.000001 0.000001 0.000001 0.000001 0.000001 0.000001 0.000001 0.000001 0.000001 0.000001 0.000001 0.000001 0.000001 0.000001 0.000001 0.000001 0.000001 0.000001 0.000001 0.000001 0.000001 0.000001 0.000001 0.000001 0.000001 0.000001 0.000001 0.000001 0.000001 0.000001 0.000001 0.000001 0.000001 0.000001 
172818.985654 0.000001 0.000001 0.000001 0.000001 0.000001 0.000001 0.000001 0.000001 0.000001 0.000001 0.000001 0.000001 0.000001 0.000001 0.000001 0.000001 0.000001 0.000001 0.000001 0.000001 0.000001 0.000001 0.000001 0.000001 0.000001 0.000001 0.000001 0.000001 0.000001 0.000001 0.000001 0.000001 0.000001 0.000001 0.000001 0.000001 0.000001 0.000001 0.000001 0.000001 0.000001 0.000001 0.000001 0.000001 0.000001 0.000001 0.000001 0.000001 0.000001 0.000001 
176310.160746 0.000001 0.000001 0.000001 0.000001 0.000001 0.000001 0.000001 0.000001 0.000001 0.000001 0.000001 0.000001 0.000001 0.000001 0.000001 0.000001 0.000001 0.000001 0.000001 0.000001 0.000001 0.000001 0.000001 0.000001 0.000001 0.000001 0.000001 0.000001 0.000001 0.000001 0.000001 0.000001 0.000001 0.000001 0.000001 0.000001 0.000001 0.000001 0.000001 0.000001 0.000001 0.000001 0.000001 0.000001 0.000001 0.000001 0.000001 0.000001 0.000001 0.000001 
179871.862254 0.000001 0.000001 0.000001 0.000001 0.000001 0.000001 0.000001 0.000001 0.000001 0.000001 0.000001 0.000001 0.000001 0.000001 0.000001 0.000001 0.000001 0.000001 0.000001 0.000001 0.000001 0.000001 0.000001 0.000001 0.000001 0.000001 0.000001 0.000001 0.000001 0.000001 0.000001 0.000001 0.000001 0.000001 0.000001 0.000001 0.000001 0.000001 0.000001 0.000001 0.000001 0.000001 0.000001 0.000001 0.000001 0.000001 0.000001 0.000001 0.000001 0.000001 
183505.514904 0.000001 0.000001 0.000001 0.000001 0.000001 0.000001 0.000001 0.000001 0.000001 0.000001 0.000001 0.000001 0.000001 0.000001 0.000001 0.000001 0.000001 0.000001 0.000001 0.000001 0.000001 0.000001 0.000001 0.000001 0.000001 0.000001 0.000001 0.000001 0.000001 0.000001 0.000001 0.000001 0.000001 0.000001 0.000001 0.000001 0.000001 0.000001 0.000001 0.000001 0.000001 0.000001 0.000001 0.000001 0.000001 0.000001 0.000001 0.000001 0.000001 0.000001 
187212.572208 0.000001 0.000001 0.000001 0.000001 0.000001 0.000001 0.000001 0.000001 0.000001 0.000001 0.000001 0.000001 0.000001 0.000001 0.000001 0.000001 0.000001 0.000001 0.000001 0.000001 0.000001 0.000001 0.000001 0.000001 0.000001 0.000001 0.000001 0.000001 0.000001 0.000001 0.000001 0.000001 0.000001 0.000001 0.000001 0.000001 0.000001 0.000001 0.000001 0.000001 0.000001 0.000001 0.000001 0.000001 0.000001 0.000001 0.000001 0.000001 0.000001 0.000001 
190994.517036 0.000001 0.000001 0.000001 0.000001 0.000001 0.000001 0.000001 0.000001 0.000001 0.000001 0.000001 0.000001 0.000001 0.000001 0.000001 0.000001 0.000001 0.000001 0.000001 0.000001 0.000001 0.000001 0.000001 0.000001 0.000001 0.000001 0.000001 0.000001 0.000001 0.000001 0.000001 0.000001 0.000001 0.000001 0.000001 0.000001 0.000001 0.000001 0.000001 0.000001 0.000001 0.000001 0.000001 0.000001 0.000001 0.000001 0.000001 0.000001 0.000001 0.000001 
194852.862218 0.000001 0.000001 0.000001 0.000001 0.000001 0.000001 0.000001 0.000001 0.000001 0.000001 0.000001 0.000001 0.000001 0.000001 0.000001 0.000001 0.000001 0.000001 0.000001 0.000001 0.000001 0.000001 0.000001 0.000001 0.000001 0.000001 0.000001 0.000001 0.000001 0.000001 0.000001 0.000001 0.000001 0.000001 0.000001 0.000001 0.000001 0.000001 0.000001 0.000001 0.000001 0.000001 0.000001 0.000001 0.000001 0.000001 0.000001 0.000001 0.000001 0.000001 
198789.151143 0.000001 0.000001 0.000001 0.000001 0.000001 0.000001 0.000001 0.000001 0.000001 0.000001 0.000001 0.000001 0.000001 0.000001 0.000001 0.000001 0.000001 0.000001 0.000001 0.000001 0.000001 0.000001 0.000001 0.000001 0.000001 0.000001 0.000001 0.000001 0.000001 0.000001 0.000001 0.000001 0.000001 0.000001 0.000001 0.000001 0.000001 0.000001 0.000001 0.000001 0.000001 0.000001 0.000001 0.000001 0.000001 0.000001 0.000001 0.000001 0.000001 0.000001 
202804.958379 0.000001 0.000001 0.000001 0.000001 0.000001 0.000001 0.000001 0.000001 0.000001 0.000001 0.000001 0.000001 0.000001 0.000001 0.000001 0.000001 0.000001 0.000001 0.000001 0.000001 0.000001 0.000001 0.000001 0.000001 0.000001 0.000001 0.000001 0.000001 0.000001 0.000001 0.000001 0.000001 0.000001 0.000001 0.000001 0.000001 0.000001 0.000001 0.000001 0.000001 0.000001 0.000001 0.000001 0.000001 0.000001 0.000001 0.000001 0.000001 0.000001 0.000001 
206901.890302 0.000001 0.000001 0.000001 0.000001 0.000001 0.000001 0.000001 0.000001 0.000001 0.000001 0.000001 0.000001 0.000001 0.000001 0.000001 0.000001 0.000001 0.000001 0.000001 0.000001 0.000001 0.000001 0.000001 0.000001 0.000001 0.000001 0.000001 0.000001 0.000001 0.000001 0.000001 0.000001 0.000001 0.000001 0.000001 0.000001 0.000001 0.000001 0.000001 0.000001 0.000001 0.000001 0.000001 0.000001 0.000001 0.000001 0.000001 0.000001 0.000001 0.000001 
211081.585740 0.000001 0.000001 0.000001 0.000001 0.000001 0.000001 0.000001 0.000001 0.000001 0.000001 0.000001 0.000001 0.000001 0.000001 0.000001 0.000001 0.000001 0.000001 0.000001 0.000001 0.000001 0.000001 0.000001 0.000001 0.000001 0.000001 0.000001 0.000001 0.000001 0.000001 0.000001 0.000001 0.000001 0.000001 0.000001 0.000001 0.000001 0.000001 0.000001 0.000001 0.000001 0.000001 0.000001 0.000001 0.000001 0.000001 0.000001 0.000001 0.000001 0.000001 
215345.716627 0.000001 0.000001 0.000001 0.000001 0.000001 0.000001 0.000001 0.000001 0.000001 0.000001 0.000001 0.000001 0.000001 0.000001 0.000001 0.000001 0.000001 0.000001 0.000001 0.000001 0.000001 0.000001 0.000001 0.000001 0.000001 0.000001 0.000001 0.000001 0.000001 0.000001 0.000001 0.000001 0.000001 0.000001 0.000001 0.000001 0.000001 0.000001 0.000001 0.000001 0.000001 0.000001 0.000001 0.000001 0.000001 0.000001 0.000001 0.000001 0.000001 0.000001 
219695.988672 0.000001 0.000001 0.000001 0.000001 0.000001 0.000001 0.000001 0.000001 0.000001 0.000001 0.000001 0.000001 0.000001 0.000001 0.000001 0.000001 0.000001 0.000001 0.000001 0.000001 0.000001 0.000001 0.000001 0.000001 0.000001 0.000001 0.000001 0.000001 0.000001 0.000001 0.000001 0.000001 0.000001 0.000001 0.000001 0.000001 0.000001 0.000001 0.000001 0.000001 0.000001 0.000001 0.000001 0.000001 0.000001 0.000001 0.000001 0.000001 0.000001 0.000001 
224134.142042 0.000001 0.000001 0.000001 0.000001 0.000001 0.000001 0.000001 0.000001 0.000001 0.000001 0.000001 0.000001 0.000001 0.000001 0.000001 0.000001 0.000001 0.000001 0.000001 0.000001 0.000001 0.000001 0.000001 0.000001 0.000001 0.000001 0.000001 0.000001 0.000001 0.000001 0.000001 0.000001 0.000001 0.000001 0.000001 0.000001 0.000001 0.000001 0.000001 0.000001 0.000001 0.000001 0.000001 0.000001 0.000001 0.000001 0.000001 0.000001 0.000001 0.000001 
228661.952057 0.000001 0.000001 0.000001 0.000001 0.000001 0.000001 0.000001 0.000001 0.000001 0.000001 0.000001 0.000001 0.000001 0.000001 0.000001 0.000001 0.000001 0.000001 0.000001 0.000001 0.000001 0.000001 0.000001 0.000001 0.000001 0.000001 0.000001 0.000001 0.000001 0.000001 0.000001 0.000001 0.000001 0.000001 0.000001 0.000001 0.000001 0.000001 0.000001 0.000001 0.000001 0.000001 0.000001 0.000001 0.000001 0.000001 0.000001 0.000001 0.000001 0.000001 
233281.229901 0.000001 0.000001 0.000001 0.000001 0.000001 0.000001 0.000001 0.000001 0.000001 0.000001 0.000001 0.000001 0.000001 0.000001 0.000001 0.000001 0.000001 0.000001 0.000001 0.000001 0.000001 0.000001 0.000001 0.000001 0.000001 0.000001 0.000001 0.000001 0.000001 0.000001 0.000001 0.000001 0.000001 0.000001 0.000001 0.000001 0.000001 0.000001 0.000001 0.000001 0.000001 0.000001 0.000001 0.000001 0.000001 0.000001 0.000001 0.000001 0.000001 0.000001 
237993.823349 0.000001 0.000001 0.000001 0.000001 0.000001 0.000001 0.000001 0.000001 0.000001 0.000001 0.000001 0.000001 0.000001 0.000001 0.000001 0.000001 0.000001 0.000001 0.000001 0.000001 0.000001 0.000001 0.000001 0.000001 0.000001 0.000001 0.000001 0.000001 0.000001 0.000001 0.000001 0.000001 0.000001 0.000001 0.000001 0.000001 0.000001 0.000001 0.000001 0.000001 0.000001 0.000001 0.000001 0.000001 0.000001 0.000001 0.000001 0.000001 0.000001 0.000001 
242801.617498 0.000001 0.000001 0.000001 0.000001 0.000001 0.000001 0.000001 0.000001 0.000001 0.000001 0.000001 0.000001 0.000001 0.000001 0.000001 0.000001 0.000001 0.000001 0.000001 0.000001 0.000001 0.000001 0.000001 0.000001 0.000001 0.000001 0.000001 0.000001 0.000001 0.000001 0.000001 0.000001 0.000001 0.000001 0.000001 0.000001 0.000001 0.000001 0.000001 0.000001 0.000001 0.000001 0.000001 0.000001 0.000001 0.000001 0.000001 0.000001 0.000001 0.000001 
247706.535532 0.000001 0.000001 0.000001 0.000001 0.000001 0.000001 0.000001 0.000001 0.000001 0.000001 0.000001 0.000001 0.000001 0.000001 0.000001 0.000001 0.000001 0.000001 0.000001 0.000001 0.000001 0.000001 0.000001 0.000001 0.000001 0.000001 0.000001 0.000001 0.000001 0.000001 0.000001 0.000001 0.000001 0.000001 0.000001 0.000001 0.000001 0.000001 0.000001 0.000001 0.000001 0.000001 0.000001 0.000001 0.000001 0.000001 0.000001 0.000001 0.000001 0.000001 
252710.539484 0.000001 0.000001 0.000001 0.000001 0.000001 0.000001 0.000001 0.000001 0.000001 0.000001 0.000001 0.000001 0.000001 0.000001 0.000001 0.000001 0.000001 0.000001 0.000001 0.000001 0.000001 0.000001 0.000001 0.000001 0.000001 0.000001 0.000001 0.000001 0.000001 0.000001 0.000001 0.000001 0.000001 0.000001 0.000001 0.000001 0.000001 0.000001 0.000001 0.000001 0.000001 0.000001 0.000001 0.000001 0.000001 0.000001 0.000001 0.000001 0.000001 0.000001 
257815.631020 0.000001 0.000001 0.000001 0.000001 0.000001 0.000001 0.000001 0.000001 0.000001 0.000001 0.000001 0.000001 0.000001 0.000001 0.000001 0.000001 0.000001 0.000001 0.000001 0.000001 0.000001 0.000001 0.000001 0.000001 0.000001 0.000001 0.000001 0.000001 0.000001 0.000001 0.000001 0.000001 0.000001 0.000001 0.000001 0.000001 0.000001 0.000001 0.000001 0.000001 0.000001 0.000001 0.000001 0.000001 0.000001 0.000001 0.000001 0.000001 0.000001 0.000001 
263023.852246 0.000001 0.000001 0.000001 0.000001 0.000001 0.000001 0.000001 0.000001 0.000001 0.000001 0.000001 0.000001 0.000001 0.000001 0.000001 0.000001 0.000001 0.000001 0.000001 0.000001 0.000001 0.000001 0.000001 0.000001 0.000001 0.000001 0.000001 0.000001 0.000001 0.000001 0.000001 0.000001 0.000001 0.000001 0.000001 0.000001 0.000001 0.000001 0.000001 0.000001 0.000001 0.000001 0.000001 0.000001 0.000001 0.000001 0.000001 0.000001 0.000001 0.000001 
268337.286521 0.000001 0.000001 0.000001 0.000001 0.000001 0.000001 0.000001 0.000001 0.000001 0.000001 0.000001 0.000001 0.000001 0.000001 0.000001 0.000001 0.000001 0.000001 0.000001 0.000001 0.000001 0.000001 0.000001 0.000001 0.000001 0.000001 0.000001 0.000001 0.000001 0.000001 0.000001 0.000001 0.000001 0.000001 0.000001 0.000001 0.000001 0.000001 0.000001 0.000001 0.000001 0.000001 0.000001 0.000001 0.000001 0.000001 0.000001 0.000001 0.000001 0.000001 
273758.059288 0.000001 0.000001 0.000001 0.000001 0.000001 0.000001 0.000001 0.000001 0.000001 0.000001 0.000001 0.000001 0.000001 0.000001 0.000001 0.000001 0.000001 0.000001 0.000001 0.000001 0.000001 0.000001 0.000001 0.000001 0.000001 0.000001 0.000001 0.000001 0.000001 0.000001 0.000001 0.000001 0.000001 0.000001 0.000001 0.000001 0.000001 0.000001 0.000001 0.000001 0.000001 0.000001 0.000001 0.000001 0.000001 0.000001 0.000001 0.000001 0.000001 0.000001 
279288.338928 0.000001 0.000001 0.000001 0.000001 0.000001 0.000001 0.000001 0.000001 0.000001 0.000001 0.000001 0.000001 0.000001 0.000001 0.000001 0.000001 0.000001 0.000001 0.000001 0.000001 0.000001 0.000001 0.000001 0.000001 0.000001 0.000001 0.000001 0.000001 0.000001 0.000001 0.000001 0.000001 0.000001 0.000001 0.000001 0.000001 0.000001 0.000001 0.000001 0.000001 0.000001 0.000001 0.000001 0.000001 0.000001 0.000001 0.000001 0.000001 0.000001 0.000001 
284930.337629 0.000001 0.000001 0.000001 0.000001 0.000001 0.000001 0.000001 0.000001 0.000001 0.000001 0.000001 0.000001 0.000001 0.000001 0.000001 0.000001 0.000001 0.000001 0.000001 0.000001 0.000001 0.000001 0.000001 0.000001 0.000001 0.000001 0.000001 0.000001 0.000001 0.000001 0.000001 0.000001 0.000001 0.000001 0.000001 0.000001 0.000001 0.000001 0.000001 0.000001 0.000001 0.000001 0.000001 0.000001 0.000001 0.000001 0.000001 0.000001 0.000001 0.000001 
290686.312263 0.000001 0.000001 0.000001 0.000001 0.000001 0.000001 0.000001 0.000001 0.000001 0.000001 0.000001 0.000001 0.000001 0.000001 0.000001 0.000001 0.000001 0.000001 0.000001 0.000001 0.000001 0.000001 0.000001 0.000001 0.000001 0.000001 0.000001 0.000001 0.000001 0.000001 0.000001 0.000001 0.000001 0.000001 0.000001 0.000001 0.000001 0.000001 0.000001 0.000001 0.000001 0.000001 0.000001 0.000001 0.000001 0.000001 0.000001 0.000001 0.000001 0.000001 
296558.565298 0.000001 0.000001 0.000001 0.000001 0.000001 0.000001 0.000001 0.000001 0.000001 0.000001 0.000001 0.000001 0.000001 0.000001 0.000001 0.000001 0.000001 0.000001 0.000001 0.000001 0.000001 0.000001 0.000001 0.000001 0.000001 0.000001 0.000001 0.000001 0.000001 0.000001 0.000001 0.000001 0.000001 0.000001 0.000001 0.000001 0.000001 0.000001 0.000001 0.000001 0.000001 0.000001 0.000001 0.000001 0.000001 0.000001 0.000001 0.000001 0.000001 0.000001 
302549.445714 0.000001 0.000001 0.000001 0.000001 0.000001 0.000001 0.000001 0.000001 0.000001 0.000001 0.000001 0.000001 0.000001 0.000001 0.000001 0.000001 0.000001 0.000001 0.000001 0.000001 0.000001 0.000001 0.000001 0.000001 0.000001 0.000001 0.000001 0.000001 0.000001 0.000001 0.000001 0.000001 0.000001 0.000001 0.000001 0.000001 0.000001 0.000001 0.000001 0.000001 0.000001 0.000001 0.000001 0.000001 0.000001 0.000001 0.000001 0.000001 0.000001 0.000001 
308661.349941 0.000001 0.000001 0.000001 0.000001 0.000001 0.000001 0.000001 0.000001 0.000001 0.000001 0.000001 0.000001 0.000001 0.000001 0.000001 0.000001 0.000001 0.000001 0.000001 0.000001 0.000001 0.000001 0.000001 0.000001 0.000001 0.000001 0.000001 0.000001 0.000001 0.000001 0.000001 0.000001 0.000001 0.000001 0.000001 0.000001 0.000001 0.000001 0.000001 0.000001 0.000001 0.000001 0.000001 0.000001 0.000001 0.000001 0.000001 0.000001 0.000001 0.000001 
314896.722825 0.000001 0.000001 0.000001 0.000001 0.000001 0.000001 0.000001 0.000001 0.000001 0.000001 0.000001 0.000001 0.000001 0.000001 0.000001 0.000001 0.000001 0.000001 0.000001 0.000001 0.000001 0.000001 0.000001 0.000001 0.000001 0.000001 0.000001 0.000001 0.000001 0.000001 0.000001 0.000001 0.000001 0.000001 0.000001 0.000001 0.000001 0.000001 0.000001 0.000001 0.000001 0.000001 0.000001 0.000001 0.000001 0.000001 0.000001 0.000001 0.000001 0.000001 
321258.058596 0.000001 0.000001 0.000001 0.000001 0.000001 0.000001 0.000001 0.000001 0.000001 0.000001 0.000001 0.000001 0.000001 0.000001 0.000001 0.000001 0.000001 0.000001 0.000001 0.000001 0.000001 0.000001 0.000001 0.000001 0.000001 0.000001 0.000001 0.000001 0.000001 0.000001 0.000001 0.000001 0.000001 0.000001 0.000001 0.000001 0.000001 0.000001 0.000001 0.000001 0.000001 0.000001 0.000001 0.000001 0.000001 0.000001 0.000001 0.000001 0.000001 0.000001 
327747.901874 0.000001 0.000001 0.000001 0.000001 0.000001 0.000001 0.000001 0.000001 0.000001 0.000001 0.000001 0.000001 0.000001 0.000001 0.000001 0.000001 0.000001 0.000001 0.000001 0.000001 0.000001 0.000001 0.000001 0.000001 0.000001 0.000001 0.000001 0.000001 0.000001 0.000001 0.000001 0.000001 0.000001 0.000001 0.000001 0.000001 0.000001 0.000001 0.000001 0.000001 0.000001 0.000001 0.000001 0.000001 0.000001 0.000001 0.000001 0.000001 0.000001 0.000001 
334368.848683 0.000001 0.000001 0.000001 0.000001 0.000001 0.000001 0.000001 0.000001 0.000001 0.000001 0.000001 0.000001 0.000001 0.000001 0.000001 0.000001 0.000001 0.000001 0.000001 0.000001 0.000001 0.000001 0.000001 0.000001 0.000001 0.000001 0.000001 0.000001 0.000001 0.000001 0.000001 0.000001 0.000001 0.000001 0.000001 0.000001 0.000001 0.000001 0.000001 0.000001 0.000001 0.000001 0.000001 0.000001 0.000001 0.000001 0.000001 0.000001 0.000001 0.000001 
341123.547489 0.000001 0.000001 0.000001 0.000001 0.000001 0.000001 0.000001 0.000001 0.000001 0.000001 0.000001 0.000001 0.000001 0.000001 0.000001 0.000001 0.000001 0.000001 0.000001 0.000001 0.000001 0.000001 0.000001 0.000001 0.000001 0.000001 0.000001 0.000001 0.000001 0.000001 0.000001 0.000001 0.000001 0.000001 0.000001 0.000001 0.000001 0.000001 0.000001 0.000001 0.000001 0.000001 0.000001 0.000001 0.000001 0.000001 0.000001 0.000001 0.000001 0.000001 
348014.700263 0.000001 0.000001 0.000001 0.000001 0.000001 0.000001 0.000001 0.000001 0.000001 0.000001 0.000001 0.000001 0.000001 0.000001 0.000001 0.000001 0.000001 0.000001 0.000001 0.000001 0.000001 0.000001 0.000001 0.000001 0.000001 0.000001 0.000001 0.000001 0.000001 0.000001 0.000001 0.000001 0.000001 0.000001 0.000001 0.000001 0.000001 0.000001 0.000001 0.000001 0.000001 0.000001 0.000001 0.000001 0.000001 0.000001 0.000001 0.000001 0.000001 0.000001 
355045.063558 0.000001 0.000001 0.000001 0.000001 0.000001 0.000001 0.000001 0.000001 0.000001 0.000001 0.000001 0.000001 0.000001 0.000001 0.000001 0.000001 0.000001 0.000001 0.000001 0.000001 0.000001 0.000001 0.000001 0.000001 0.000001 0.000001 0.000001 0.000001 0.000001 0.000001 0.000001 0.000001 0.000001 0.000001 0.000001 0.000001 0.000001 0.000001 0.000001 0.000001 0.000001 0.000001 0.000001 0.000001 0.000001 0.000001 0.000001 0.000001 0.000001 0.000001 
362217.449611 0.000001 0.000001 0.000001 0.000001 0.000001 0.000001 0.000001 0.000001 0.000001 0.000001 0.000001 0.000001 0.000001 0.000001 0.000001 0.000001 0.000001 0.000001 0.000001 0.000001 0.000001 0.000001 0.000001 0.000001 0.000001 0.000001 0.000001 0.000001 0.000001 0.000001 0.000001 0.000001 0.000001 0.000001 0.000001 0.000001 0.000001 0.000001 0.000001 0.000001 0.000001 0.000001 0.000001 0.000001 0.000001 0.000001 0.000001 0.000001 0.000001 0.000001 
369534.727474 0.000001 0.000001 0.000001 0.000001 0.000001 0.000001 0.000001 0.000001 0.000001 0.000001 0.000001 0.000001 0.000001 0.000001 0.000001 0.000001 0.000001 0.000001 0.000001 0.000001 0.000001 0.000001 0.000001 0.000001 0.000001 0.000001 0.000001 0.000001 0.000001 0.000001 0.000001 0.000001 0.000001 0.000001 0.000001 0.000001 0.000001 0.000001 0.000001 0.000001 0.000001 0.000001 0.000001 0.000001 0.000001 0.000001 0.000001 0.000001 0.000001 0.000001 
376999.824156 0.000001 0.000001 0.000001 0.000001 0.000001 0.000001 0.000001 0.000001 0.000001 0.000001 0.000001 0.000001 0.000001 0.000001 0.000001 0.000001 0.000001 0.000001 0.000001 0.000001 0.000001 0.000001 0.000001 0.000001 0.000001 0.000001 0.000001 0.000001 0.000001 0.000001 0.000001 0.000001 0.000001 0.000001 0.000001 0.000001 0.000001 0.000001 0.000001 0.000001 0.000001 0.000001 0.000001 0.000001 0.000001 0.000001 0.000001 0.000001 0.000001 0.000001 
384615.725794 0.000001 0.000001 0.000001 0.000001 0.000001 0.000001 0.000001 0.000001 0.000001 0.000001 0.000001 0.000001 0.000001 0.000001 0.000001 0.000001 0.000001 0.000001 0.000001 0.000001 0.000001 0.000001 0.000001 0.000001 0.000001 0.000001 0.000001 0.000001 0.000001 0.000001 0.000001 0.000001 0.000001 0.000001 0.000001 0.000001 0.000001 0.000001 0.000001 0.000001 0.000001 0.000001 0.000001 0.000001 0.000001 0.000001 0.000001 0.000001 0.000001 0.000001 
392385.478850 0.000001 0.000001 0.000001 0.000001 0.000001 0.000001 0.000001 0.000001 0.000001 0.000001 0.000001 0.000001 0.000001 0.000001 0.000001 0.000001 0.000001 0.000001 0.000001 0.000001 0.000001 0.000001 0.000001 0.000001 0.000001 0.000001 0.000001 0.000001 0.000001 0.000001 0.000001 0.000001 0.000001 0.000001 0.000001 0.000001 0.000001 0.000001 0.000001 0.000001 0.000001 0.000001 0.000001 0.000001 0.000001 0.000001 0.000001 0.000001 0.000001 0.000001 
400312.191330 0.000001 0.000001 0.000001 0.000001 0.000001 0.000001 0.000001 0.000001 0.000001 0.000001 0.000001 0.000001 0.000001 0.000001 0.000001 0.000001 0.000001 0.000001 0.000001 0.000001 0.000001 0.000001 0.000001 0.000001 0.000001 0.000001 0.000001 0.000001 0.000001 0.000001 0.000001 0.000001 0.000001 0.000001 0.000001 0.000001 0.000001 0.000001 0.000001 0.000001 0.000001 0.000001 0.000001 0.000001 0.000001 0.000001 0.000001 0.000001 0.000001 0.000001 
408399.034024 0.000001 0.000001 0.000001 0.000001 0.000001 0.000001 0.000001 0.000001 0.000001 0.000001 0.000001 0.000001 0.000001 0.000001 0.000001 0.000001 0.000001 0.000001 0.000001 0.000001 0.000001 0.000001 0.000001 0.000001 0.000001 0.000001 0.000001 0.000001 0.000001 0.000001 0.000001 0.000001 0.000001 0.000001 0.000001 0.000001 0.000001 0.000001 0.000001 0.000001 0.000001 0.000001 0.000001 0.000001 0.000001 0.000001 0.000001 0.000001 0.000001 0.000001 
416649.241777 0.000001 0.000001 0.000001 0.000001 0.000001 0.000001 0.000001 0.000001 0.000001 0.000001 0.000001 0.000001 0.000001 0.000001 0.000001 0.000001 0.000001 0.000001 0.000001 0.000001 0.000001 0.000001 0.000001 0.000001 0.000001 0.000001 0.000001 0.000001 0.000001 0.000001 0.000001 0.000001 0.000001 0.000001 0.000001 0.000001 0.000001 0.000001 0.000001 0.000001 0.000001 0.000001 0.000001 0.000001 0.000001 0.000001 0.000001 0.000001 0.000001 0.000001 
425066.114782 0.000001 0.000001 0.000001 0.000001 0.000001 0.000001 0.000001 0.000001 0.000001 0.000001 0.000001 0.000001 0.000001 0.000001 0.000001 0.000001 0.000001 0.000001 0.000001 0.000001 0.000001 0.000001 0.000001 0.000001 0.000001 0.000001 0.000001 0.000001 0.000001 0.000001 0.000001 0.000001 0.000001 0.000001 0.000001 0.000001 0.000001 0.000001 0.000001 0.000001 0.000001 0.000001 0.000001 0.000001 0.000001 0.000001 0.000001 0.000001 0.000001 0.000001 
433653.019900 0.000001 0.000001 0.000001 0.000001 0.000001 0.000001 0.000001 0.000001 0.000001 0.000001 0.000001 0.000001 0.000001 0.000001 0.000001 0.000001 0.000001 0.000001 0.000001 0.000001 0.000001 0.000001 0.000001 0.000001 0.000001 0.000001 0.000001 0.000001 0.000001 0.000001 0.000001 0.000001 0.000001 0.000001 0.000001 0.000001 0.000001 0.000001 0.000001 0.000001 0.000001 0.000001 0.000001 0.000001 0.000001 0.000001 0.000001 0.000001 0.000001 0.000001 
442413.392009 0.000001 0.000001 0.000001 0.000001 0.000001 0.000001 0.000001 0.000001 0.000001 0.000001 0.000001 0.000001 0.000001 0.000001 0.000001 0.000001 0.000001 0.000001 0.000001 0.000001 0.000001 0.000001 0.000001 0.000001 0.000001 0.000001 0.000001 0.000001 0.000001 0.000001 0.000001 0.000001 0.000001 0.000001 0.000001 0.000001 0.000001 0.000001 0.000001 0.000001 0.000001 0.000001 0.000001 0.000001 0.000001 0.000001 0.000001 0.000001 0.000001 0.000001 
451350.735373 0.000001 0.000001 0.000001 0.000001 0.000001 0.000001 0.000001 0.000001 0.000001 0.000001 0.000001 0.000001 0.000001 0.000001 0.000001 0.000001 0.000001 0.000001 0.000001 0.000001 0.000001 0.000001 0.000001 0.000001 0.000001 0.000001 0.000001 0.000001 0.000001 0.000001 0.000001 0.000001 0.000001 0.000001 0.000001 0.000001 0.000001 0.000001 0.000001 0.000001 0.000001 0.000001 0.000001 0.000001 0.000001 0.000001 0.000001 0.000001 0.000001 0.000001 
460468.625050 0.000001 0.000001 0.000001 0.000001 0.000001 0.000001 0.000001 0.000001 0.000001 0.000001 0.000001 0.000001 0.000001 0.000001 0.000001 0.000001 0.000001 0.000001 0.000001 0.000001 0.000001 0.000001 0.000001 0.000001 0.000001 0.000001 0.000001 0.000001 0.000001 0.000001 0.000001 0.000001 0.000001 0.000001 0.000001 0.000001 0.000001 0.000001 0.000001 0.000001 0.000001 0.000001 0.000001 0.000001 0.000001 0.000001 0.000001 0.000001 0.000001 0.000001 
469770.708316 0.000001 0.000001 0.000001 0.000001 0.000001 0.000001 0.000001 0.000001 0.000001 0.000001 0.000001 0.000001 0.000001 0.000001 0.000001 0.000001 0.000001 0.000001 0.000001 0.000001 0.000001 0.000001 0.000001 0.000001 0.000001 0.000001 0.000001 0.000001 0.000001 0.000001 0.000001 0.000001 0.000001 0.000001 0.000001 0.000001 0.000001 0.000001 0.000001 0.000001 0.000001 0.000001 0.000001 0.000001 0.000001 0.000001 0.000001 0.000001 0.000001 0.000001 
479260.706129 0.000001 0.000001 0.000001 0.000001 0.000001 0.000001 0.000001 0.000001 0.000001 0.000001 0.000001 0.000001 0.000001 0.000001 0.000001 0.000001 0.000001 0.000001 0.000001 0.000001 0.000001 0.000001 0.000001 0.000001 0.000001 0.000001 0.000001 0.000001 0.000001 0.000001 0.000001 0.000001 0.000001 0.000001 0.000001 0.000001 0.000001 0.000001 0.000001 0.000001 0.000001 0.000001 0.000001 0.000001 0.000001 0.000001 0.000001 0.000001 0.000001 0.000001 
488942.414615 0.000001 0.000001 0.000001 0.000001 0.000001 0.000001 0.000001 0.000001 0.000001 0.000001 0.000001 0.000001 0.000001 0.000001 0.000001 0.000001 0.000001 0.000001 0.000001 0.000001 0.000001 0.000001 0.000001 0.000001 0.000001 0.000001 0.000001 0.000001 0.000001 0.000001 0.000001 0.000001 0.000001 0.000001 0.000001 0.000001 0.000001 0.000001 0.000001 0.000001 0.000001 0.000001 0.000001 0.000001 0.000001 0.000001 0.000001 0.000001 0.000001 0.000001 
498819.706587 0.000001 0.000001 0.000001 0.000001 0.000001 0.000001 0.000001 0.000001 0.000001 0.000001 0.000001 0.000001 0.000001 0.000001 0.000001 0.000001 0.000001 0.000001 0.000001 0.000001 0.000001 0.000001 0.000001 0.000001 0.000001 0.000001 0.000001 0.000001 0.000001 0.000001 0.000001 0.000001 0.000001 0.000001 0.000001 0.000001 0.000001 0.000001 0.000001 0.000001 0.000001 0.000001 0.000001 0.000001 0.000001 0.000001 0.000001 0.000001 0.000001 0.000001 
508896.533091 0.000001 0.000001 0.000001 0.000001 0.000001 0.000001 0.000001 0.000001 0.000001 0.000001 0.000001 0.000001 0.000001 0.000001 0.000001 0.000001 0.000001 0.000001 0.000001 0.000001 0.000001 0.000001 0.000001 0.000001 0.000001 0.000001 0.000001 0.000001 0.000001 0.000001 0.000001 0.000001 0.000001 0.000001 0.000001 0.000001 0.000001 0.000001 0.000001 0.000001 0.000001 0.000001 0.000001 0.000001 0.000001 0.000001 0.000001 0.000001 0.000001 0.000001 
519176.924995 0.000001 0.000001 0.000001 0.000001 0.000001 0.000001 0.000001 0.000001 0.000001 0.000001 0.000001 0.000001 0.000001 0.000001 0.000001 0.000001 0.000001 0.000001 0.000001 0.000001 0.000001 0.000001 0.000001 0.000001 0.000001 0.000001 0.000001 0.000001 0.000001 0.000001 0.000001 0.000001 0.000001 0.000001 0.000001 0.000001 0.000001 0.000001 0.000001 0.000001 0.000001 0.000001 0.000001 0.000001 0.000001 0.000001 0.000001 0.000001 0.000001 0.000001 
529664.994591 0.000001 0.000001 0.000001 0.000001 0.000001 0.000001 0.000001 0.000001 0.000001 0.000001 0.000001 0.000001 0.000001 0.000001 0.000001 0.000001 0.000001 0.000001 0.000001 0.000001 0.000001 0.000001 0.000001 0.000001 0.000001 0.000001 0.000001 0.000001 0.000001 0.000001 0.000001 0.000001 0.000001 0.000001 0.000001 0.000001 0.000001 0.000001 0.000001 0.000001 0.000001 0.000001 0.000001 0.000001 0.000001 0.000001 0.000001 0.000001 0.000001 0.000001 
540364.937247 0.000001 0.000001 0.000001 0.000001 0.000001 0.000001 0.000001 0.000001 0.000001 0.000001 0.000001 0.000001 0.000001 0.000001 0.000001 0.000001 0.000001 0.000001 0.000001 0.000001 0.000001 0.000001 0.000001 0.000001 0.000001 0.000001 0.000001 0.000001 0.000001 0.000001 0.000001 0.000001 0.000001 0.000001 0.000001 0.000001 0.000001 0.000001 0.000001 0.000001 0.000001 0.000001 0.000001 0.000001 0.000001 0.000001 0.000001 0.000001 0.000001 0.000001 
551281.033083 0.000001 0.000001 0.000001 0.000001 0.000001 0.000001 0.000001 0.000001 0.000001 0.000001 0.000001 0.000001 0.000001 0.000001 0.000001 0.000001 0.000001 0.000001 0.000001 0.000001 0.000001 0.000001 0.000001 0.000001 0.000001 0.000001 0.000001 0.000001 0.000001 0.000001 0.000001 0.000001 0.000001 0.000001 0.000001 0.000001 0.000001 0.000001 0.000001 0.000001 0.000001 0.000001 0.000001 0.000001 0.000001 0.000001 0.000001 0.000001 0.000001 0.000001 
562417.648682 0.000001 0.000001 0.000001 0.000001 0.000001 0.000001 0.000001 0.000001 0.000001 0.000001 0.000001 0.000001 0.000001 0.000001 0.000001 0.000001 0.000001 0.000001 0.000001 0.000001 0.000001 0.000001 0.000001 0.000001 0.000001 0.000001 0.000001 0.000001 0.000001 0.000001 0.000001 0.000001 0.000001 0.000001 0.000001 0.000001 0.000001 0.000001 0.000001 0.000001 0.000001 0.000001 0.000001 0.000001 0.000001 0.000001 0.000001 0.000001 0.000001 0.000001 
573779.238840 0.000001 0.000001 0.000001 0.000001 0.000001 0.000001 0.000001 0.000001 0.000001 0.000001 0.000001 0.000001 0.000001 0.000001 0.000001 0.000001 0.000001 0.000001 0.000001 0.000001 0.000001 0.000001 0.000001 0.000001 0.000001 0.000001 0.000001 0.000001 0.000001 0.000001 0.000001 0.000001 0.000001 0.000001 0.000001 0.000001 0.000001 0.000001 0.000001 0.000001 0.000001 0.000001 0.000001 0.000001 0.000001 0.000001 0.000001 0.000001 0.000001 0.000001 
585370.348344 0.000001 0.000001 0.000001 0.000001 0.000001 0.000001 0.000001 0.000001 0.000001 0.000001 0.000001 0.000001 0.000001 0.000001 0.000001 0.000001 0.000001 0.000001 0.000001 0.000001 0.000001 0.000001 0.000001 0.000001 0.000001 0.000001 0.000001 0.000001 0.000001 0.000001 0.000001 0.000001 0.000001 0.000001 0.000001 0.000001 0.000001 0.000001 0.000001 0.000001 0.000001 0.000001 0.000001 0.000001 0.000001 0.000001 0.000001 0.000001 0.000001 0.000001 
597195.613793 0.000001 0.000001 0.000001 0.000001 0.000001 0.000001 0.000001 0.000001 0.000001 0.000001 0.000001 0.000001 0.000001 0.000001 0.000001 0.000001 0.000001 0.000001 0.000001 0.000001 0.000001 0.000001 0.000001 0.000001 0.000001 0.000001 0.000001 0.000001 0.000001 0.000001 0.000001 0.000001 0.000001 0.000001 0.000001 0.000001 0.000001 0.000001 0.000001 0.000001 0.000001 0.000001 0.000001 0.000001 0.000001 0.000001 0.000001 0.000001 0.000001 0.000001 
609259.765450 0.000001 0.000001 0.000001 0.000001 0.000001 0.000001 0.000001 0.000001 0.000001 0.000001 0.000001 0.000001 0.000001 0.000001 0.000001 0.000001 0.000001 0.000001 0.000001 0.000001 0.000001 0.000001 0.000001 0.000001 0.000001 0.000001 0.000001 0.000001 0.000001 0.000001 0.000001 0.000001 0.000001 0.000001 0.000001 0.000001 0.000001 0.000001 0.000001 0.000001 0.000001 0.000001 0.000001 0.000001 0.000001 0.000001 0.000001 0.000001 0.000001 0.000001 
621567.629136 0.000001 0.000001 0.000001 0.000001 0.000001 0.000001 0.000001 0.000001 0.000001 0.000001 0.000001 0.000001 0.000001 0.000001 0.000001 0.000001 0.000001 0.000001 0.000001 0.000001 0.000001 0.000001 0.000001 0.000001 0.000001 0.000001 0.000001 0.000001 0.000001 0.000001 0.000001 0.000001 0.000001 0.000001 0.000001 0.000001 0.000001 0.000001 0.000001 0.000001 0.000001 0.000001 0.000001 0.000001 0.000001 0.000001 0.000001 0.000001 0.000001 0.000001 
634124.128162 0.000001 0.000001 0.000001 0.000001 0.000001 0.000001 0.000001 0.000001 0.000001 0.000001 0.000001 0.000001 0.000001 0.000001 0.000001 0.000001 0.000001 0.000001 0.000001 0.000001 0.000001 0.000001 0.000001 0.000001 0.000001 0.000001 0.000001 0.000001 0.000001 0.000001 0.000001 0.000001 0.000001 0.000001 0.000001 0.000001 0.000001 0.000001 0.000001 0.000001 0.000001 0.000001 0.000001 0.000001 0.000001 0.000001 0.000001 0.000001 0.000001 0.000001 
646934.285294 0.000001 0.000001 0.000001 0.000001 0.000001 0.000001 0.000001 0.000001 0.000001 0.000001 0.000001 0.000001 0.000001 0.000001 0.000001 0.000001 0.000001 0.000001 0.000001 0.000001 0.000001 0.000001 0.000001 0.000001 0.000001 0.000001 0.000001 0.000001 0.000001 0.000001 0.000001 0.000001 0.000001 0.000001 0.000001 0.000001 0.000001 0.000001 0.000001 0.000001 0.000001 0.000001 0.000001 0.000001 0.000001 0.000001 0.000001 0.000001 0.000001 0.000001 
660003.224766 0.000001 0.000001 0.000001 0.000001 0.000001 0.000001 0.000001 0.000001 0.000001 0.000001 0.000001 0.000001 0.000001 0.000001 0.000001 0.000001 0.000001 0.000001 0.000001 0.000001 0.000001 0.000001 0.000001 0.000001 0.000001 0.000001 0.000001 0.000001 0.000001 0.000001 0.000001 0.000001 0.000001 0.000001 0.000001 0.000001 0.000001 0.000001 0.000001 0.000001 0.000001 0.000001 0.000001 0.000001 0.000001 0.000001 0.000001 0.000001 0.000001 0.000001 
673336.174328 0.000001 0.000001 0.000001 0.000001 0.000001 0.000001 0.000001 0.000001 0.000001 0.000001 0.000001 0.000001 0.000001 0.000001 0.000001 0.000001 0.000001 0.000001 0.000001 0.000001 0.000001 0.000001 0.000001 0.000001 0.000001 0.000001 0.000001 0.000001 0.000001 0.000001 0.000001 0.000001 0.000001 0.000001 0.000001 0.000001 0.000001 0.000001 0.000001 0.000001 0.000001 0.000001 0.000001 0.000001 0.000001 0.000001 0.000001 0.000001 0.000001 0.000001 
686938.467338 0.000001 0.000001 0.000001 0.000001 0.000001 0.000001 0.000001 0.000001 0.000001 0.000001 0.000001 0.000001 0.000001 0.000001 0.000001 0.000001 0.000001 0.000001 0.000001 0.000001 0.000001 0.000001 0.000001 0.000001 0.000001 0.000001 0.000001 0.000001 0.000001 0.000001 0.000001 0.000001 0.000001 0.000001 0.000001 0.000001 0.000001 0.000001 0.000001 0.000001 0.000001 0.000001 0.000001 0.000001 0.000001 0.000001 0.000001 0.000001 0.000001 0.000001 
700815.544894 0.000001 0.000001 0.000001 0.000001 0.000001 0.000001 0.000001 0.000001 0.000001 0.000001 0.000001 0.000001 0.000001 0.000001 0.000001 0.000001 0.000001 0.000001 0.000001 0.000001 0.000001 0.000001 0.000001 0.000001 0.000001 0.000001 0.000001 0.000001 0.000001 0.000001 0.000001 0.000001 0.000001 0.000001 0.000001 0.000001 0.000001 0.000001 0.000001 0.000001 0.000001 0.000001 0.000001 0.000001 0.000001 0.000001 0.000001 0.000001 0.000001 0.000001 
714972.958013 0.000001 0.000001 0.000001 0.000001 0.000001 0.000001 0.000001 0.000001 0.000001 0.000001 0.000001 0.000001 0.000001 0.000001 0.000001 0.000001 0.000001 0.000001 0.000001 0.000001 0.000001 0.000001 0.000001 0.000001 0.000001 0.000001 0.000001 0.000001 0.000001 0.000001 0.000001 0.000001 0.000001 0.000001 0.000001 0.000001 0.000001 0.000001 0.000001 0.000001 0.000001 0.000001 0.000001 0.000001 0.000001 0.000001 0.000001 0.000001 0.000001 0.000001 
729416.369848 0.000001 0.000001 0.000001 0.000001 0.000001 0.000001 0.000001 0.000001 0.000001 0.000001 0.000001 0.000001 0.000001 0.000001 0.000001 0.000001 0.000001 0.000001 0.000001 0.000001 0.000001 0.000001 0.000001 0.000001 0.000001 0.000001 0.000001 0.000001 0.000001 0.000001 0.000001 0.000001 0.000001 0.000001 0.000001 0.000001 0.000001 0.000001 0.000001 0.000001 0.000001 0.000001 0.000001 0.000001 0.000001 0.000001 0.000001 0.000001 0.000001 0.000001 
744151.557956 0.000001 0.000001 0.000001 0.000001 0.000001 0.000001 0.000001 0.000001 0.000001 0.000001 0.000001 0.000001 0.000001 0.000001 0.000001 0.000001 0.000001 0.000001 0.000001 0.000001 0.000001 0.000001 0.000001 0.000001 0.000001 0.000001 0.000001 0.000001 0.000001 0.000001 0.000001 0.000001 0.000001 0.000001 0.000001 0.000001 0.000001 0.000001 0.000001 0.000001 0.000001 0.000001 0.000001 0.000001 0.000001 0.000001 0.000001 0.000001 0.000001 0.000001 
759184.416610 0.000001 0.000001 0.000001 0.000001 0.000001 0.000001 0.000001 0.000001 0.000001 0.000001 0.000001 0.000001 0.000001 0.000001 0.000001 0.000001 0.000001 0.000001 0.000001 0.000001 0.000001 0.000001 0.000001 0.000001 0.000001 0.000001 0.000001 0.000001 0.000001 0.000001 0.000001 0.000001 0.000001 0.000001 0.000001 0.000001 0.000001 0.000001 0.000001 0.000001 0.000001 0.000001 0.000001 0.000001 0.000001 0.000001 0.000001 0.000001 0.000001 0.000001 
774520.959153 0.000001 0.000001 0.000001 0.000001 0.000001 0.000001 0.000001 0.000001 0.000001 0.000001 0.000001 0.000001 0.000001 0.000001 0.000001 0.000001 0.000001 0.000001 0.000001 0.000001 0.000001 0.000001 0.000001 0.000001 0.000001 0.000001 0.000001 0.000001 0.000001 0.000001 0.000001 0.000001 0.000001 0.000001 0.000001 0.000001 0.000001 0.000001 0.000001 0.000001 0.000001 0.000001 0.000001 0.000001 0.000001 0.000001 0.000001 0.000001 0.000001 0.000001 
790167.320406 0.000001 0.000001 0.000001 0.000001 0.000001 0.000001 0.000001 0.000001 0.000001 0.000001 0.000001 0.000001 0.000001 0.000001 0.000001 0.000001 0.000001 0.000001 0.000001 0.000001 0.000001 0.000001 0.000001 0.000001 0.000001 0.000001 0.000001 0.000001 0.000001 0.000001 0.000001 0.000001 0.000001 0.000001 0.000001 0.000001 0.000001 0.000001 0.000001 0.000001 0.000001 0.000001 0.000001 0.000001 0.000001 0.000001 0.000001 0.000001 0.000001 0.000001 
806129.759124 0.000001 0.000001 0.000001 0.000001 0.000001 0.000001 0.000001 0.000001 0.000001 0.000001 0.000001 0.000001 0.000001 0.000001 0.000001 0.000001 0.000001 0.000001 0.000001 0.000001 0.000001 0.000001 0.000001 0.000001 0.000001 0.000001 0.000001 0.000001 0.000001 0.000001 0.000001 0.000001 0.000001 0.000001 0.000001 0.000001 0.000001 0.000001 0.000001 0.000001 0.000001 0.000001 0.000001 0.000001 0.000001 0.000001 0.000001 0.000001 0.000001 0.000001 
822414.660494 0.000001 0.000001 0.000001 0.000001 0.000001 0.000001 0.000001 0.000001 0.000001 0.000001 0.000001 0.000001 0.000001 0.000001 0.000001 0.000001 0.000001 0.000001 0.000001 0.000001 0.000001 0.000001 0.000001 0.000001 0.000001 0.000001 0.000001 0.000001 0.000001 0.000001 0.000001 0.000001 0.000001 0.000001 0.000001 0.000001 0.000001 0.000001 0.000001 0.000001 0.000001 0.000001 0.000001 0.000001 0.000001 0.000001 0.000001 0.000001 0.000001 0.000001 
839028.538693 0.000001 0.000001 0.000001 0.000001 0.000001 0.000001 0.000001 0.000001 0.000001 0.000001 0.000001 0.000001 0.000001 0.000001 0.000001 0.000001 0.000001 0.000001 0.000001 0.000001 0.000001 0.000001 0.000001 0.000001 0.000001 0.000001 0.000001 0.000001 0.000001 0.000001 0.000001 0.000001 0.000001 0.000001 0.000001 0.000001 0.000001 0.000001 0.000001 0.000001 0.000001 0.000001 0.000001 0.000001 0.000001 0.000001 0.000001 0.000001 0.000001 0.000001 
855978.039496 0.000001 0.000001 0.000001 0.000001 0.000001 0.000001 0.000001 0.000001 0.000001 0.000001 0.000001 0.000001 0.000001 0.000001 0.000001 0.000001 0.000001 0.000001 0.000001 0.000001 0.000001 0.000001 0.000001 0.000001 0.000001 0.000001 0.000001 0.000001 0.000001 0.000001 0.000001 0.000001 0.000001 0.000001 0.000001 0.000001 0.000001 0.000001 0.000001 0.000001 0.000001 0.000001 0.000001 0.000001 0.000001 0.000001 0.000001 0.000001 0.000001 0.000001 
873269.942927 0.000001 0.000001 0.000001 0.000001 0.000001 0.000001 0.000001 0.000001 0.000001 0.000001 0.000001 0.000001 0.000001 0.000001 0.000001 0.000001 0.000001 0.000001 0.000001 0.000001 0.000001 0.000001 0.000001 0.000001 0.000001 0.000001 0.000001 0.000001 0.000001 0.000001 0.000001 0.000001 0.000001 0.000001 0.000001 0.000001 0.000001 0.000001 0.000001 0.000001 0.000001 0.000001 0.000001 0.000001 0.000001 0.000001 0.000001 0.000001 0.000001 0.000001 
890911.165979 0.000001 0.000001 0.000001 0.000001 0.000001 0.000001 0.000001 0.000001 0.000001 0.000001 0.000001 0.000001 0.000001 0.000001 0.000001 0.000001 0.000001 0.000001 0.000001 0.000001 0.000001 0.000001 0.000001 0.000001 0.000001 0.000001 0.000001 0.000001 0.000001 0.000001 0.000001 0.000001 0.000001 0.000001 0.000001 0.000001 0.000001 0.000001 0.000001 0.000001 0.000001 0.000001 0.000001 0.000001 0.000001 0.000001 0.000001 0.000001 0.000001 0.000001 
908908.765377 0.000001 0.000001 0.000001 0.000001 0.000001 0.000001 0.000001 0.000001 0.000001 0.000001 0.000001 0.000001 0.000001 0.000001 0.000001 0.000001 0.000001 0.000001 0.000001 0.000001 0.000001 0.000001 0.000001 0.000001 0.000001 0.000001 0.000001 0.000001 0.000001 0.000001 0.000001 0.000001 0.000001 0.000001 0.000001 0.000001 0.000001 0.000001 0.000001 0.000001 0.000001 0.000001 0.000001 0.000001 0.000001 0.000001 0.000001 0.000001 0.000001 0.000001 
927269.940399 0.000001 0.000001 0.000001 0.000001 0.000001 0.000001 0.000001 0.000001 0.000001 0.000001 0.000001 0.000001 0.000001 0.000001 0.000001 0.000001 0.000001 0.000001 0.000001 0.000001 0.000001 0.000001 0.000001 0.000001 0.000001 0.000001 0.000001 0.000001 0.000001 0.000001 0.000001 0.000001 0.000001 0.000001 0.000001 0.000001 0.000001 0.000001 0.000001 0.000001 0.000001 0.000001 0.000001 0.000001 0.000001 0.000001 0.000001 0.000001 0.000001 0.000001 
946002.035762 0.000001 0.000001 0.000001 0.000001 0.000001 0.000001 0.000001 0.000001 0.000001 0.000001 0.000001 0.000001 0.000001 0.000001 0.000001 0.000001 0.000001 0.000001 0.000001 0.000001 0.000001 0.000001 0.000001 0.000001 0.000001 0.000001 0.000001 0.000001 0.000001 0.000001 0.000001 0.000001 0.000001 0.000001 0.000001 0.000001 0.000001 0.000001 0.000001 0.000001 0.000001 0.000001 0.000001 0.000001 0.000001 0.000001 0.000001 0.000001 0.000001 0.000001 
965112.544552 0.000001 0.000001 0.000001 0.000001 0.000001 0.000001 0.000001 0.000001 0.000001 0.000001 0.000001 0.000001 0.000001 0.000001 0.000001 0.000001 0.000001 0.000001 0.000001 0.000001 0.000001 0.000001 0.000001 0.000001 0.000001 0.000001 0.000001 0.000001 0.000001 0.000001 0.000001 0.000001 0.000001 0.000001 0.000001 0.000001 0.000001 0.000001 0.000001 0.000001 0.000001 0.000001 0.000001 0.000001 0.000001 0.000001 0.000001 0.000001 0.000001 0.000001 
984609.111229 0.000001 0.000001 0.000001 0.000001 0.000001 0.000001 0.000001 0.000001 0.000001 0.000001 0.000001 0.000001 0.000001 0.000001 0.000001 0.000001 0.000001 0.000001 0.000001 0.000001 0.000001 0.000001 0.000001 0.000001 0.000001 0.000001 0.000001 0.000001 0.000001 0.000001 0.000001 0.000001 0.000001 0.000001 0.000001 0.000001 0.000001 0.000001 0.000001 0.000001 0.000001 0.000001 0.000001 0.000001 0.000001 0.000001 0.000001 0.000001 0.000001 0.000001 
1004499.534678 0.000001 0.000001 0.000001 0.000001 0.000001 0.000001 0.000001 0.000001 0.000001 0.000001 0.000001 0.000001 0.000001 0.000001 0.000001 0.000001 0.000001 0.000001 0.000001 0.000001 0.000001 0.000001 0.000001 0.000001 0.000001 0.000001 0.000001 0.000001 0.000001 0.000001 0.000001 0.000001 0.000001 0.000001 0.000001 0.000001 0.000001 0.000001 0.000001 0.000001 0.000001 0.000001 0.000001 0.000001 0.000001 0.000001 0.000001 0.000001 0.000001 0.000001 
1024791.771335 0.000001 0.000001 0.000001 0.000001 0.000001 0.000001 0.000001 0.000001 0.000001 0.000001 0.000001 0.000001 0.000001 0.000001 0.000001 0.000001 0.000001 0.000001 0.000001 0.000001 0.000001 0.000001 0.000001 0.000001 0.000001 0.000001 0.000001 0.000001 0.000001 0.000001 0.000001 0.000001 0.000001 0.000001 0.000001 0.000001 0.000001 0.000001 0.000001 0.000001 0.000001 0.000001 0.000001 0.000001 0.000001 0.000001 0.000001 0.000001 0.000001 0.000001 
1045493.938365 0.000001 0.000001 0.000001 0.000001 0.000001 0.000001 0.000001 0.000001 0.000001 0.000001 0.000001 0.000001 0.000001 0.000001 0.000001 0.000001 0.000001 0.000001 0.000001 0.000001 0.000001 0.000001 0.000001 0.000001 0.000001 0.000001 0.000001 0.000001 0.000001 0.000001 0.000001 0.000001 0.000001 0.000001 0.000001 0.000001 0.000001 0.000001 0.000001 0.000001 0.000001 0.000001 0.000001 0.000001 0.000001 0.000001 0.000001 0.000001 0.000001 0.000001 
1066614.316909 0.000001 0.000001 0.000001 0.000001 0.000001 0.000001 0.000001 0.000001 0.000001 0.000001 0.000001 0.000001 0.000001 0.000001 0.000001 0.000001 0.000001 0.000001 0.000001 0.000001 0.000001 0.000001 0.000001 0.000001 0.000001 0.000001 0.000001 0.000001 0.000001 0.000001 0.000001 0.000001 0.000001 0.000001 0.000001 0.000001 0.000001 0.000001 0.000001 0.000001 0.000001 0.000001 0.000001 0.000001 0.000001 0.000001 0.000001 0.000001 0.000001 0.000001 
1088161.355403 0.000001 0.000001 0.000001 0.000001 0.000001 0.000001 0.000001 0.000001 0.000001 0.000001 0.000001 0.000001 0.000001 0.000001 0.000001 0.000001 0.000001 0.000001 0.000001 0.000001 0.000001 0.000001 0.000001 0.000001 0.000001 0.000001 0.000001 0.000001 0.000001 0.000001 0.000001 0.000001 0.000001 0.000001 0.000001 0.000001 0.000001 0.000001 0.000001 0.000001 0.000001 0.000001 0.000001 0.000001 0.000001 0.000001 0.000001 0.000001 0.000001 0.000001 
1110143.672947 0.000001 0.000001 0.000001 0.000001 0.000001 0.000001 0.000001 0.000001 0.000001 0.000001 0.000001 0.000001 0.000001 0.000001 0.000001 0.000001 0.000001 0.000001 0.000001 0.000001 0.000001 0.000001 0.000001 0.000001 0.000001 0.000001 0.000001 0.000001 0.000001 0.000001 0.000001 0.000001 0.000001 0.000001 0.000001 0.000001 0.000001 0.000001 0.000001 0.000001 0.000001 0.000001 0.000001 0.000001 0.000001 0.000001 0.000001 0.000001 0.000001 0.000001 
1132570.062763 0.000001 0.000001 0.000001 0.000001 0.000001 0.000001 0.000001 0.000001 0.000001 0.000001 0.000001 0.000001 0.000001 0.000001 0.000001 0.000001 0.000001 0.000001 0.000001 0.000001 0.000001 0.000001 0.000001 0.000001 0.000001 0.000001 0.000001 0.000001 0.000001 0.000001 0.000001 0.000001 0.000001 0.000001 0.000001 0.000001 0.000001 0.000001 0.000001 0.000001 0.000001 0.000001 0.000001 0.000001 0.000001 0.000001 0.000001 0.000001 0.000001 0.000001 
1155449.495705 0.000001 0.000001 0.000001 0.000001 0.000001 0.000001 0.000001 0.000001 0.000001 0.000001 0.000001 0.000001 0.000001 0.000001 0.000001 0.000001 0.000001 0.000001 0.000001 0.000001 0.000001 0.000001 0.000001 0.000001 0.000001 0.000001 0.000001 0.000001 0.000001 0.000001 0.000001 0.000001 0.000001 0.000001 0.000001 0.000001 0.000001 0.000001 0.000001 0.000001 0.000001 0.000001 0.000001 0.000001 0.000001 0.000001 0.000001 0.000001 0.000001 0.000001 
1178791.123851 0.000001 0.000001 0.000001 0.000001 0.000001 0.000001 0.000001 0.000001 0.000001 0.000001 0.000001 0.000001 0.000001 0.000001 0.000001 0.000001 0.000001 0.000001 0.000001 0.000001 0.000001 0.000001 0.000001 0.000001 0.000001 0.000001 0.000001 0.000001 0.000001 0.000001 0.000001 0.000001 0.000001 0.000001 0.000001 0.000001 0.000001 0.000001 0.000001 0.000001 0.000001 0.000001 0.000001 0.000001 0.000001 0.000001 0.000001 0.000001 0.000001 0.000001 
1202604.284165 0.000001 0.000001 0.000001 0.000001 0.000001 0.000001 0.000001 0.000001 0.000001 0.000001 0.000001 0.000001 0.000001 0.000001 0.000001 0.000001 0.000001 0.000001 0.000001 0.000001 0.000001 0.000001 0.000001 0.000001 0.000001 0.000001 0.000001 0.000001 0.000001 0.000001 0.000001 0.000001 0.000001 0.000001 0.000001 0.000001 0.000001 0.000001 0.000001 0.000001 0.000001 0.000001 0.000001 0.000001 0.000001 0.000001 0.000001 0.000001 0.000001 0.000001 
1226898.502227 0.000001 0.000001 0.000001 0.000001 0.000001 0.000001 0.000001 0.000001 0.000001 0.000001 0.000001 0.000001 0.000001 0.000001 0.000001 0.000001 0.000001 0.000001 0.000001 0.000001 0.000001 0.000001 0.000001 0.000001 0.000001 0.000001 0.000001 0.000001 0.000001 0.000001 0.000001 0.000001 0.000001 0.000001 0.000001 0.000001 0.000001 0.000001 0.000001 0.000001 0.000001 0.000001 0.000001 0.000001 0.000001 0.000001 0.000001 0.000001 0.000001 0.000001 
1251683.496049 0.000001 0.000001 0.000001 0.000001 0.000001 0.000001 0.000001 0.000001 0.000001 0.000001 0.000001 0.000001 0.000001 0.000001 0.000001 0.000001 0.000001 0.000001 0.000001 0.000001 0.000001 0.000001 0.000001 0.000001 0.000001 0.000001 0.000001 0.000001 0.000001 0.000001 0.000001 0.000001 0.000001 0.000001 0.000001 0.000001 0.000001 0.000001 0.000001 0.000001 0.000001 0.000001 0.000001 0.000001 0.000001 0.000001 0.000001 0.000001 0.000001 0.000001 
1276969.179958 0.000001 0.000001 0.000001 0.000001 0.000001 0.000001 0.000001 0.000001 0.000001 0.000001 0.000001 0.000001 0.000001 0.000001 0.000001 0.000001 0.000001 0.000001 0.000001 0.000001 0.000001 0.000001 0.000001 0.000001 0.000001 0.000001 0.000001 0.000001 0.000001 0.000001 0.000001 0.000001 0.000001 0.000001 0.000001 0.000001 0.000001 0.000001 0.000001 0.000001 0.000001 0.000001 0.000001 0.000001 0.000001 0.000001 0.000001 0.000001 0.000001 0.000001 
1302765.668566 0.000001 0.000001 0.000001 0.000001 0.000001 0.000001 0.000001 0.000001 0.000001 0.000001 0.000001 0.000001 0.000001 0.000001 0.000001 0.000001 0.000001 0.000001 0.000001 0.000001 0.000001 0.000001 0.000001 0.000001 0.000001 0.000001 0.000001 0.000001 0.000001 0.000001 0.000001 0.000001 0.000001 0.000001 0.000001 0.000001 0.000001 0.000001 0.000001 0.000001 0.000001 0.000001 0.000001 0.000001 0.000001 0.000001 0.000001 0.000001 0.000001 0.000001 
1329083.280812 0.000001 0.000001 0.000001 0.000001 0.000001 0.000001 0.000001 0.000001 0.000001 0.000001 0.000001 0.000001 0.000001 0.000001 0.000001 0.000001 0.000001 0.000001 0.000001 0.000001 0.000001 0.000001 0.000001 0.000001 0.000001 0.000001 0.000001 0.000001 0.000001 0.000001 0.000001 0.000001 0.000001 0.000001 0.000001 0.000001 0.000001 0.000001 0.000001 0.000001 0.000001 0.000001 0.000001 0.000001 0.000001 0.000001 0.000001 0.000001 0.000001 0.000001 
1355932.544092 0.000001 0.000001 0.000001 0.000001 0.000001 0.000001 0.000001 0.000001 0.000001 0.000001 0.000001 0.000001 0.000001 0.000001 0.000001 0.000001 0.000001 0.000001 0.000001 0.000001 0.000001 0.000001 0.000001 0.000001 0.000001 0.000001 0.000001 0.000001 0.000001 0.000001 0.000001 0.000001 0.000001 0.000001 0.000001 0.000001 0.000001 0.000001 0.000001 0.000001 0.000001 0.000001 0.000001 0.000001 0.000001 0.000001 0.000001 0.000001 0.000001 0.000001 
1383324.198468 0.000001 0.000001 0.000001 0.000001 0.000001 0.000001 0.000001 0.000001 0.000001 0.000001 0.000001 0.000001 0.000001 0.000001 0.000001 0.000001 0.000001 0.000001 0.000001 0.000001 0.000001 0.000001 0.000001 0.000001 0.000001 0.000001 0.000001 0.000001 0.000001 0.000001 0.000001 0.000001 0.000001 0.000001 0.000001 0.000001 0.000001 0.000001 0.000001 0.000001 0.000001 0.000001 0.000001 0.000001 0.000001 0.000001 0.000001 0.000001 0.000001 0.000001 
1411269.200969 0.000001 0.000001 0.000001 0.000001 0.000001 0.000001 0.000001 0.000001 0.000001 0.000001 0.000001 0.000001 0.000001 0.000001 0.000001 0.000001 0.000001 0.000001 0.000001 0.000001 0.000001 0.000001 0.000001 0.000001 0.000001 0.000001 0.000001 0.000001 0.000001 0.000001 0.000001 0.000001 0.000001 0.000001 0.000001 0.000001 0.000001 0.000001 0.000001 0.000001 0.000001 0.000001 0.000001 0.000001 0.000001 0.000001 0.000001 0.000001 0.000001 0.000001 
1439778.729967 0.000001 0.000001 0.000001 0.000001 0.000001 0.000001 0.000001 0.000001 0.000001 0.000001 0.000001 0.000001 0.000001 0.000001 0.000001 0.000001 0.000001 0.000001 0.000001 0.000001 0.000001 0.000001 0.000001 0.000001 0.000001 0.000001 0.000001 0.000001 0.000001 0.000001 0.000001 0.000001 0.000001 0.000001 0.000001 0.000001 0.000001 0.000001 0.000001 0.000001 0.000001 0.000001 0.000001 0.000001 0.000001 0.000001 0.000001 0.000001 0.000001 0.000001 
1468864.189654 0.000001 0.000001 0.000001 0.000001 0.000001 0.000001 0.000001 0.000001 0.000001 0.000001 0.000001 0.000001 0.000001 0.000001 0.000001 0.000001 0.000001 0.000001 0.000001 0.000001 0.000001 0.000001 0.000001 0.000001 0.000001 0.000001 0.000001 0.000001 0.000001 0.000001 0.000001 0.000001 0.000001 0.000001 0.000001 0.000001 0.000001 0.000001 0.000001 0.000001 0.000001 0.000001 0.000001 0.000001 0.000001 0.000001 0.000001 0.000001 0.000001 0.000001 
1498537.214602 0.000001 0.000001 0.000001 0.000001 0.000001 0.000001 0.000001 0.000001 0.000001 0.000001 0.000001 0.000001 0.000001 0.000001 0.000001 0.000001 0.000001 0.000001 0.000001 0.000001 0.000001 0.000001 0.000001 0.000001 0.000001 0.000001 0.000001 0.000001 0.000001 0.000001 0.000001 0.000001 0.000001 0.000001 0.000001 0.000001 0.000001 0.000001 0.000001 0.000001 0.000001 0.000001 0.000001 0.000001 0.000001 0.000001 0.000001 0.000001 0.000001 0.000001 
1528809.674417 0.000001 0.000001 0.000001 0.000001 0.000001 0.000001 0.000001 0.000001 0.000001 0.000001 0.000001 0.000001 0.000001 0.000001 0.000001 0.000001 0.000001 0.000001 0.000001 0.000001 0.000001 0.000001 0.000001 0.000001 0.000001 0.000001 0.000001 0.000001 0.000001 0.000001 0.000001 0.000001 0.000001 0.000001 0.000001 0.000001 0.000001 0.000001 0.000001 0.000001 0.000001 0.000001 0.000001 0.000001 0.000001 0.000001 0.000001 0.000001 0.000001 0.000001 
1559693.678486 0.000001 0.000001 0.000001 0.000001 0.000001 0.000001 0.000001 0.000001 0.000001 0.000001 0.000001 0.000001 0.000001 0.000001 0.000001 0.000001 0.000001 0.000001 0.000001 0.000001 0.000001 0.000001 0.000001 0.000001 0.000001 0.000001 0.000001 0.000001 0.000001 0.000001 0.000001 0.000001 0.000001 0.000001 0.000001 0.000001 0.000001 0.000001 0.000001 0.000001 0.000001 0.000001 0.000001 0.000001 0.000001 0.000001 0.000001 0.000001 0.000001 0.000001 
1591201.580823 0.000001 0.000001 0.000001 0.000001 0.000001 0.000001 0.000001 0.000001 0.000001 0.000001 0.000001 0.000001 0.000001 0.000001 0.000001 0.000001 0.000001 0.000001 0.000001 0.000001 0.000001 0.000001 0.000001 0.000001 0.000001 0.000001 0.000001 0.000001 0.000001 0.000001 0.000001 0.000001 0.000001 0.000001 0.000001 0.000001 0.000001 0.000001 0.000001 0.000001 0.000001 0.000001 0.000001 0.000001 0.000001 0.000001 0.000001 0.000001 0.000001 0.000001 
1623345.985008 0.000001 0.000001 0.000001 0.000001 0.000001 0.000001 0.000001 0.000001 0.000001 0.000001 0.000001 0.000001 0.000001 0.000001 0.000001 0.000001 0.000001 0.000001 0.000001 0.000001 0.000001 0.000001 0.000001 0.000001 0.000001 0.000001 0.000001 0.000001 0.000001 0.000001 0.000001 0.000001 0.000001 0.000001 0.000001 0.000001 0.000001 0.000001 0.000001 0.000001 0.000001 0.000001 0.000001 0.000001 0.000001 0.000001 0.000001 0.000001 0.000001 0.000001 
