# Supplementary material for: Automatic Analysis of Composite Physical Signals Using Non-Negative Factorization and Information Criterion
Source: PLoS One. 2012 Mar 1;7(3):e32352. doi: 10.1371/journal.pone.0032352 (PMC3291575; doi:10.1371/journal.pone.0032352)
Supplement: Dataset S1 — CodeAndSample.zip. CodeAndSample.zip contains the source code of our proposed method and the simulation data in this article. (ZIP) [file pone.0032352.s001.zip › CodeAndSample/sample/SimulatedData/r4/nor_mat_5_k1.dat]

#75 50 
1.221403 0.908428 1.045007 0.974574 0.967682 1.046236 1.035879 1.038183 0.906802 0.896707 0.919336 0.959358 1.002071 1.040699 0.992605 0.901576 1.049343 1.061122 0.910732 1.002236 1.029849 1.009746 0.873826 1.009408 0.945827 0.976955 0.887938 0.906280 0.898062 1.056844 0.885876 0.932064 1.062041 0.984804 0.989740 0.997125 0.968524 1.001316 0.921011 1.015970 1.063619 0.959000 0.956581 0.875840 1.042974 1.010598 0.886670 0.907828 1.057744 0.993747 0.929286 
1.491825 0.967258 0.894714 0.886399 0.979620 0.884765 0.949129 1.027182 0.946352 1.024702 1.041226 1.016830 0.865405 0.931991 1.056202 1.017272 0.981014 0.877296 0.980437 1.031046 0.923503 1.031690 0.926934 0.929818 0.887879 0.951475 0.878536 0.963836 1.021117 0.881631 0.899260 0.878565 0.918447 0.929299 0.939440 1.010774 0.904711 0.865290 1.052722 0.939027 1.012668 1.038602 0.891272 0.905633 0.935566 0.962712 0.887091 1.016512 0.887754 0.981110 0.897674 
1.822119 1.019084 0.949643 1.036368 1.035253 0.986203 1.000627 0.887113 0.867503 1.002200 0.989511 0.892185 0.863298 0.978329 1.037188 0.888600 0.936134 0.987852 0.938984 0.896332 0.938288 0.939804 0.884443 0.971893 0.935810 1.022506 1.025843 1.046864 0.989950 0.879114 0.862583 1.018722 0.947993 0.965382 0.929127 0.893843 0.967346 1.000112 0.935209 0.981856 0.867302 1.022993 0.948060 0.983877 0.910765 0.943246 1.031840 1.011781 1.010065 1.031868 1.035672 
2.225541 0.955729 1.011359 0.857986 0.936915 1.023008 0.857722 1.027681 1.007923 0.949026 0.894850 0.892056 1.018344 0.968142 1.028738 0.984559 0.940568 1.034544 1.017278 1.018986 0.873685 1.012709 0.995934 1.031900 0.999474 0.920612 0.861102 0.851558 1.013483 0.938878 0.868994 0.869551 0.976714 0.882918 0.918214 1.004977 0.953104 0.987391 1.024122 0.919073 0.952670 1.002853 0.940209 0.870315 1.028917 0.980839 0.967170 0.941484 1.037055 0.912710 0.938501 
2.718282 0.898159 0.967186 0.848325 0.928744 0.860762 0.894259 0.934921 0.946080 0.906976 0.948366 0.980202 1.005151 0.984895 0.922754 1.005590 0.975005 0.978718 1.011365 0.896321 0.881971 0.903365 0.846384 0.988804 0.992602 0.966150 1.006542 0.970293 0.966962 0.984008 0.960766 1.016814 0.968483 0.930909 1.000048 0.954478 1.018326 0.965338 1.022011 0.895220 0.935070 0.959992 0.914776 0.916204 0.973260 0.877193 0.849948 0.987610 0.968007 0.930844 0.921280 
3.320117 0.929405 0.852386 0.856518 0.980905 0.868702 1.003286 0.912416 0.876460 0.962361 0.862877 0.943246 0.992850 0.914119 0.992399 0.877730 0.963097 0.922070 0.929212 1.005458 0.979174 0.993476 0.916134 0.962554 0.881366 0.869623 0.922475 1.009351 0.909968 0.915656 0.849965 0.930491 0.857751 0.860236 1.004777 0.948943 0.996034 0.871104 0.878108 0.844986 0.866899 0.859444 0.927436 0.880298 0.992289 0.841314 0.983932 0.832351 0.927712 0.885811 0.839391 
4.055200 0.992865 0.852006 0.846391 0.822683 0.865156 0.945130 0.920823 0.921340 0.817158 0.932705 0.950220 0.983772 0.990619 0.857567 0.855429 0.957347 0.976220 0.962518 0.917183 0.909802 0.995908 0.819730 0.846002 0.854153 0.957093 0.973032 0.948861 0.849190 0.900737 0.936663 0.943283 0.881837 0.898455 0.888457 0.954358 0.949586 0.824340 0.947774 0.860727 0.831087 0.876385 0.911278 0.950301 0.949142 0.848719 0.862475 0.882199 0.878052 0.930495 0.977424 
4.953032 0.864168 0.945610 0.870115 0.906720 0.861573 0.935121 0.882915 0.964624 0.894302 0.965833 0.881138 0.954615 0.811438 0.963957 0.861119 0.869635 0.951130 0.925316 0.977504 0.964135 0.947654 0.876560 0.860639 0.807785 0.942543 0.908063 0.886160 0.863199 0.856657 0.889458 0.849786 0.864871 0.839288 0.805385 0.833546 0.807892 0.910765 0.804549 0.837474 0.823083 0.850684 0.887955 0.848257 0.938579 0.940765 0.950339 0.845457 0.962561 0.955263 0.928712 
6.049647 0.797232 0.862957 0.910017 0.873930 0.922870 0.827184 0.924523 0.901072 0.933243 0.826096 0.808162 0.908956 0.813626 0.816150 0.918449 0.929179 0.890438 0.844866 0.795735 0.796318 0.799016 0.855500 0.836486 0.795779 0.871233 0.829890 0.888376 0.923261 0.827924 0.927778 0.929379 0.913237 0.814096 0.933782 0.792359 0.842865 0.813827 0.799312 0.849409 0.908277 0.918763 0.860730 0.894528 0.876846 0.800730 0.812008 0.844614 0.884181 0.942519 0.906232 
7.389056 0.775103 0.784704 0.770031 0.906168 0.784636 0.848439 0.821431 0.824736 0.788484 0.796258 0.764671 0.792843 0.841549 0.850223 0.902982 0.829425 0.823835 0.924994 0.787337 0.923932 0.925198 0.851565 0.882125 0.889236 0.897120 0.842381 0.791390 0.830453 0.824838 0.864088 0.900144 0.905250 0.905208 0.853451 0.800089 0.833546 0.793046 0.916617 0.770490 0.834056 0.833512 0.866637 0.832288 0.827301 0.804159 0.880408 0.782911 0.798628 0.789827 0.771255 
9.025013 0.762272 0.858947 0.805658 0.818978 0.763190 0.746693 0.804367 0.830255 0.783973 0.908670 0.840679 0.885985 0.804582 0.832058 0.891495 0.826631 0.887573 0.755107 0.851013 0.796433 0.843136 0.880516 0.818250 0.896947 0.826747 0.882675 0.863299 0.818085 0.902722 0.852775 0.824670 0.776213 0.753519 0.906403 0.889881 0.814254 0.789707 0.872234 0.873425 0.824488 0.897716 0.858244 0.874021 0.826201 0.848092 0.788251 0.846603 0.822238 0.767468 0.779572 
11.023176 0.727399 0.825131 0.781768 0.833749 0.880858 0.847343 0.727938 0.869290 0.768342 0.875183 0.750230 0.870850 0.728082 0.774870 0.770143 0.748100 0.820436 0.765062 0.793183 0.845132 0.733372 0.852561 0.763897 0.874700 0.801279 0.821554 0.873012 0.817582 0.874877 0.755070 0.726692 0.773077 0.822936 0.858156 0.836981 0.742971 0.816087 0.843541 0.796094 0.761831 0.882265 0.880006 0.806745 0.875995 0.754435 0.820605 0.876340 0.772298 0.820790 0.789477 
13.463738 0.759714 0.727115 0.754271 0.801679 0.754177 0.744592 0.797499 0.727115 0.833194 0.834668 0.720728 0.742674 0.771958 0.804580 0.723060 0.856785 0.825965 0.710582 0.715534 0.817986 0.739695 0.797569 0.732442 0.759730 0.752118 0.735554 0.727599 0.782502 0.737605 0.736872 0.851810 0.815187 0.711877 0.716993 0.773838 0.810897 0.772886 0.831728 0.808269 0.769751 0.711690 0.849213 0.784623 0.778330 0.729564 0.723473 0.762795 0.812254 0.723817 0.755729 
16.444647 0.749804 0.697595 0.744921 0.769820 0.684201 0.773985 0.714013 0.739305 0.807795 0.733092 0.767318 0.755284 0.742654 0.730083 0.705547 0.728549 0.749509 0.745503 0.822248 0.728783 0.712683 0.760712 0.811492 0.699500 0.828643 0.747113 0.721428 0.722917 0.756055 0.743372 0.784454 0.747499 0.734286 0.773070 0.719055 0.790501 0.769502 0.756388 0.807304 0.828703 0.800032 0.827751 0.793517 0.758315 0.779087 0.778082 0.709228 0.683770 0.736002 0.760001 
20.085537 0.774748 0.703123 0.726551 0.696113 0.685959 0.800696 0.725848 0.691886 0.750990 0.768294 0.777348 0.736199 0.709709 0.662494 0.802886 0.784381 0.666787 0.746895 0.664861 0.708728 0.708273 0.799494 0.779077 0.782030 0.678457 0.792601 0.664568 0.672853 0.759129 0.805787 0.684889 0.761092 0.736815 0.770660 0.804307 0.659806 0.766228 0.724178 0.797663 0.775825 0.791150 0.709431 0.727921 0.664604 0.718346 0.802520 0.737467 0.691461 0.702896 0.805384 
24.532530 0.777489 0.754343 0.702062 0.778896 0.658206 0.676592 0.703191 0.659804 0.661268 0.641745 0.719496 0.698658 0.680322 0.714132 0.687639 0.656096 0.680997 0.763124 0.768886 0.657197 0.671882 0.697003 0.659165 0.716952 0.678858 0.665552 0.676706 0.777589 0.714516 0.727048 0.679128 0.773703 0.643194 0.734401 0.773276 0.679235 0.684904 0.761270 0.712157 0.773085 0.666767 0.771344 0.699383 0.717379 0.702879 0.696023 0.750137 0.688897 0.743182 0.661751 
29.964100 0.626719 0.663242 0.738461 0.637905 0.671656 0.643257 0.665049 0.682428 0.734475 0.665670 0.714965 0.640643 0.625009 0.744371 0.666201 0.722316 0.702393 0.669228 0.734516 0.639098 0.622850 0.752274 0.743206 0.664753 0.674297 0.626568 0.649229 0.675352 0.737206 0.756378 0.697455 0.756474 0.696972 0.680614 0.751267 0.716620 0.695145 0.658208 0.629830 0.632030 0.715779 0.690407 0.652181 0.674683 0.735957 0.701421 0.757860 0.677173 0.662918 0.714131 
36.598234 0.616430 0.676487 0.629252 0.618801 0.695098 0.725358 0.630143 0.605657 0.686027 0.623370 0.721687 0.715523 0.684024 0.676990 0.667263 0.624582 0.666325 0.680480 0.729933 0.687032 0.692914 0.732646 0.648840 0.714532 0.612035 0.713835 0.705066 0.708952 0.646690 0.617669 0.627764 0.670378 0.647996 0.604606 0.730396 0.674685 0.696163 0.660028 0.632662 0.685015 0.652839 0.624274 0.645062 0.657040 0.665628 0.609771 0.603962 0.641437 0.681753 0.716589 
44.701184 0.606675 0.666936 0.617600 0.685260 0.659317 0.656929 0.651671 0.606766 0.643830 0.609889 0.685097 0.597162 0.693862 0.607573 0.592548 0.680139 0.660468 0.609610 0.691006 0.684245 0.704033 0.664210 0.679508 0.606284 0.614099 0.646433 0.655601 0.707475 0.660937 0.679658 0.669337 0.665401 0.701170 0.693042 0.668459 0.689880 0.668641 0.587596 0.605738 0.591650 0.639913 0.610703 0.676853 0.683965 0.682234 0.633568 0.655998 0.674686 0.618674 0.624036 
54.598150 0.617217 0.646241 0.622425 0.611612 0.605653 0.638913 0.580006 0.682348 0.644562 0.663121 0.648236 0.666069 0.642959 0.664667 0.638408 0.659819 0.575278 0.601070 0.579236 0.669231 0.629968 0.665109 0.672690 0.617710 0.650351 0.658222 0.642833 0.606101 0.613102 0.647087 0.671971 0.655855 0.604895 0.665867 0.587013 0.624988 0.586040 0.625013 0.693262 0.692259 0.593249 0.614301 0.660116 0.586331 0.683118 0.618757 0.585832 0.620683 0.600351 0.578169 
66.686331 0.578482 0.600228 0.579325 0.554304 0.624614 0.562367 0.552545 0.605207 0.610674 0.640190 0.561787 0.631681 0.652432 0.570742 0.616324 0.601554 0.606612 0.558189 0.621639 0.651045 0.610234 0.559545 0.613777 0.659255 0.635768 0.600210 0.647924 0.631919 0.573912 0.605011 0.559099 0.574890 0.635151 0.591866 0.590858 0.583717 0.555617 0.649286 0.557297 0.636831 0.628022 0.607998 0.591646 0.636745 0.653678 0.583033 0.630087 0.588158 0.651583 0.557407 
81.450869 0.610055 0.550463 0.623678 0.630400 0.637883 0.632150 0.576194 0.549302 0.596303 0.634872 0.547741 0.611251 0.645036 0.555524 0.600704 0.637041 0.566837 0.571280 0.535332 0.593781 0.579004 0.560739 0.636764 0.594777 0.545019 0.560362 0.558217 0.601506 0.603238 0.575787 0.614280 0.554723 0.568045 0.617897 0.637217 0.562088 0.621026 0.630265 0.571262 0.544359 0.585468 0.594919 0.630064 0.578150 0.575764 0.639769 0.565311 0.532174 0.569400 0.563137 
99.484316 0.552813 0.571303 0.533593 0.543305 0.613188 0.522080 0.511790 0.561512 0.616223 0.571581 0.553034 0.617945 0.621025 0.519095 0.542744 0.550712 0.532726 0.590892 0.582935 0.601635 0.515222 0.545389 0.520477 0.597286 0.597359 0.587879 0.588106 0.609467 0.548776 0.564876 0.596136 0.611251 0.518235 0.565567 0.520568 0.557514 0.549693 0.590326 0.555594 0.570822 0.603877 0.511314 0.583519 0.572651 0.576995 0.606267 0.566003 0.512141 0.590886 0.576927 
121.510418 0.588349 0.556263 0.567076 0.525886 0.553279 0.501818 0.513868 0.546622 0.565144 0.513754 0.488466 0.509750 0.590628 0.586271 0.535744 0.586911 0.550533 0.591338 0.563517 0.518192 0.576163 0.529070 0.538890 0.530003 0.543931 0.496501 0.492942 0.586531 0.520417 0.583005 0.504715 0.587535 0.572534 0.500825 0.499491 0.544028 0.543735 0.559296 0.547756 0.596764 0.499095 0.538543 0.558807 0.514633 0.536183 0.585696 0.503685 0.563582 0.510049 0.571405 
148.413159 0.554402 0.491973 0.515586 0.528145 0.488971 0.471461 0.531733 0.561096 0.513523 0.499585 0.485217 0.481681 0.552945 0.467090 0.488178 0.557892 0.496095 0.473447 0.491450 0.508617 0.493902 0.504822 0.559758 0.558161 0.507990 0.539723 0.510116 0.521591 0.534315 0.559468 0.548351 0.511931 0.473452 0.473877 0.483299 0.513958 0.552914 0.528362 0.552167 0.528736 0.550326 0.520657 0.526480 0.557430 0.563315 0.494301 0.518184 0.475625 0.556927 0.544006 
181.272242 0.538743 0.489445 0.446946 0.464207 0.445911 0.479250 0.529999 0.502049 0.458085 0.531137 0.512164 0.496165 0.533027 0.499233 0.509096 0.462633 0.524194 0.501791 0.484204 0.461693 0.506339 0.524328 0.537813 0.481072 0.543043 0.503622 0.537466 0.506869 0.517132 0.533260 0.470501 0.513055 0.490573 0.507418 0.526183 0.462395 0.503786 0.531003 0.515286 0.503835 0.454186 0.474539 0.494131 0.534255 0.529642 0.499411 0.491800 0.493018 0.542123 0.535145 
221.406416 0.477041 0.432892 0.435111 0.438893 0.458442 0.498729 0.510812 0.492194 0.435635 0.507200 0.469430 0.460841 0.425762 0.494423 0.457771 0.462158 0.502705 0.468901 0.483284 0.505599 0.472745 0.437496 0.438520 0.499593 0.460949 0.472962 0.513305 0.510784 0.447714 0.484389 0.465322 0.469387 0.472409 0.472490 0.495372 0.488048 0.500547 0.454041 0.438747 0.446363 0.434082 0.450471 0.454178 0.425757 0.516096 0.427627 0.519321 0.498578 0.503210 0.448229 
270.426407 0.433471 0.430730 0.441951 0.481606 0.466841 0.408018 0.486939 0.489635 0.415114 0.461364 0.443150 0.430635 0.457360 0.495112 0.423833 0.447384 0.411453 0.410925 0.470123 0.449804 0.474920 0.428228 0.408396 0.449322 0.475411 0.459380 0.471318 0.427543 0.428467 0.493674 0.480176 0.431348 0.474685 0.462644 0.415150 0.473770 0.409573 0.443800 0.482507 0.452464 0.464817 0.485699 0.466855 0.416493 0.473315 0.477832 0.406372 0.479415 0.485406 0.408496 
330.299560 0.455710 0.440664 0.433784 0.453638 0.405540 0.419660 0.472776 0.440289 0.430769 0.415448 0.462976 0.444204 0.433065 0.463678 0.415822 0.462132 0.432208 0.446591 0.421108 0.447017 0.431105 0.425480 0.433978 0.423283 0.421788 0.465587 0.415784 0.424286 0.436571 0.471139 0.399217 0.450218 0.457592 0.407349 0.396473 0.437394 0.395198 0.403400 0.428964 0.412333 0.426776 0.453104 0.468442 0.399600 0.456864 0.396805 0.399161 0.439147 0.431269 0.449330 
403.428793 0.418518 0.452359 0.387182 0.405805 0.432193 0.374569 0.400903 0.386047 0.421361 0.446692 0.437975 0.417217 0.433494 0.443128 0.419304 0.414904 0.415896 0.418991 0.436679 0.385438 0.413649 0.419600 0.384557 0.431024 0.421510 0.386363 0.377840 0.436091 0.436494 0.440239 0.378659 0.443873 0.452614 0.380750 0.424596 0.407126 0.373416 0.399257 0.404616 0.424604 0.374964 0.427901 0.425246 0.398401 0.400801 0.373861 0.438934 0.428621 0.423761 0.446318 
492.749041 0.399047 0.403604 0.426265 0.377054 0.397873 0.363987 0.391153 0.404126 0.386431 0.387931 0.394191 0.412927 0.389132 0.402301 0.400970 0.415137 0.403667 0.362656 0.408990 0.422257 0.405979 0.364670 0.360988 0.361466 0.401807 0.387373 0.353710 0.409763 0.362770 0.405877 0.357231 0.423690 0.379189 0.406501 0.404299 0.402438 0.375837 0.414897 0.373741 0.397265 0.388492 0.408990 0.360654 0.405759 0.408252 0.423262 0.365215 0.400256 0.374067 0.374754 
601.845038 0.408954 0.387837 0.340863 0.355397 0.344022 0.352257 0.338420 0.394975 0.396721 0.392178 0.374153 0.374358 0.379602 0.373698 0.385659 0.394218 0.372848 0.341229 0.340546 0.373620 0.365974 0.383324 0.368331 0.409166 0.345272 0.348893 0.373557 0.391634 0.388855 0.352906 0.369148 0.388795 0.365419 0.337697 0.405720 0.355535 0.406235 0.382388 0.366519 0.356606 0.342672 0.364535 0.407425 0.337622 0.374728 0.349568 0.373639 0.377558 0.346073 0.350750 
735.095189 0.325250 0.327628 0.352360 0.332004 0.377184 0.364553 0.332131 0.373361 0.348735 0.376476 0.373185 0.370377 0.338250 0.378914 0.357359 0.327195 0.373608 0.330482 0.364173 0.351356 0.344694 0.381859 0.352917 0.377325 0.335132 0.348777 0.359635 0.373139 0.322361 0.318923 0.329083 0.342171 0.353635 0.366297 0.359508 0.363035 0.332839 0.340082 0.386573 0.360210 0.327223 0.375898 0.378885 0.366875 0.321526 0.328104 0.360777 0.375225 0.334815 0.323541 
897.847292 0.325657 0.305422 0.300766 0.312744 0.313269 0.302038 0.351651 0.355778 0.309182 0.306050 0.343675 0.361726 0.315477 0.334668 0.348136 0.322743 0.331013 0.345641 0.357566 0.329483 0.304011 0.316137 0.343351 0.343543 0.341461 0.330465 0.363206 0.324580 0.324989 0.355544 0.302623 0.321758 0.302620 0.313045 0.352758 0.310576 0.311835 0.322224 0.303746 0.337638 0.318123 0.309407 0.359516 0.306056 0.307117 0.362754 0.360735 0.335841 0.309056 0.323251 
1096.633158 0.310283 0.310996 0.295248 0.332945 0.278659 0.304557 0.337073 0.327204 0.309456 0.338127 0.322354 0.313598 0.301567 0.316440 0.300466 0.293193 0.317630 0.285932 0.285926 0.315929 0.293408 0.302247 0.313048 0.336156 0.319285 0.302884 0.308668 0.314816 0.299664 0.297320 0.322342 0.311941 0.323618 0.312257 0.323664 0.326890 0.318356 0.310658 0.324863 0.327631 0.282423 0.330113 0.292640 0.336817 0.301684 0.337995 0.338035 0.322332 0.317372 0.318190 
1339.430764 0.280127 0.256806 0.286816 0.294889 0.264365 0.310640 0.307446 0.287265 0.312328 0.290476 0.286941 0.292275 0.260193 0.284642 0.281908 0.305102 0.286830 0.272565 0.264703 0.306826 0.297395 0.263756 0.283787 0.304630 0.308807 0.285850 0.283568 0.293448 0.257681 0.304664 0.273094 0.258357 0.266734 0.287430 0.278649 0.290365 0.260446 0.283548 0.271858 0.262731 0.311123 0.269204 0.282622 0.279740 0.270738 0.278320 0.279189 0.284872 0.308369 0.296364 
1635.984430 0.243390 0.248056 0.255259 0.238085 0.268589 0.245689 0.249392 0.242456 0.282211 0.251525 0.261545 0.280157 0.273503 0.268370 0.246491 0.240932 0.235833 0.259119 0.280447 0.250815 0.244466 0.284304 0.266765 0.286378 0.238920 0.235512 0.243523 0.237028 0.281449 0.286955 0.277702 0.272190 0.248067 0.245094 0.270335 0.250376 0.258430 0.268617 0.244633 0.277613 0.269797 0.282193 0.246496 0.245742 0.246253 0.278440 0.243573 0.250956 0.260402 0.268161 
1998.195895 0.239874 0.259916 0.237340 0.260340 0.238290 0.231733 0.241678 0.234157 0.240662 0.245625 0.246883 0.240051 0.241397 0.256725 0.243769 0.217254 0.250068 0.260710 0.257637 0.231246 0.236460 0.244623 0.251046 0.223398 0.237431 0.228905 0.227025 0.262137 0.255084 0.223887 0.245043 0.259632 0.225345 0.261622 0.248987 0.250235 0.258338 0.228283 0.225247 0.219585 0.244169 0.233761 0.214968 0.257821 0.251824 0.235899 0.241125 0.218972 0.237820 0.241938 
2440.601978 0.238354 0.232336 0.236835 0.208451 0.217548 0.235566 0.212242 0.224887 0.218769 0.219544 0.204198 0.218175 0.202081 0.214616 0.238974 0.207193 0.213152 0.195906 0.210760 0.196222 0.220393 0.228852 0.196764 0.235218 0.235980 0.201856 0.202844 0.204790 0.219326 0.211711 0.221350 0.213755 0.213907 0.221457 0.221629 0.232417 0.226593 0.226378 0.225485 0.214971 0.207167 0.227714 0.236369 0.212747 0.206388 0.206440 0.233055 0.222551 0.238759 0.214965 
2980.957987 0.188101 0.213994 0.183159 0.201542 0.203590 0.196670 0.182009 0.178774 0.216302 0.208233 0.204381 0.209210 0.182436 0.179113 0.178419 0.184020 0.210969 0.210901 0.183635 0.193533 0.196699 0.192804 0.214799 0.188151 0.201562 0.196933 0.208965 0.211978 0.191729 0.179010 0.204621 0.196755 0.195496 0.180852 0.207460 0.203802 0.203305 0.215116 0.208308 0.207121 0.196196 0.192391 0.212624 0.208025 0.198450 0.185820 0.199035 0.213655 0.201848 0.192098 
3640.950307 0.190147 0.171270 0.180449 0.190657 0.190973 0.192849 0.165285 0.196359 0.186873 0.162925 0.193228 0.194044 0.169341 0.176054 0.184168 0.184586 0.165426 0.165583 0.163401 0.179155 0.183360 0.167196 0.178533 0.165864 0.178138 0.196135 0.183897 0.182657 0.176135 0.190243 0.177821 0.196633 0.170722 0.180438 0.166280 0.167612 0.165141 0.175362 0.178118 0.180622 0.169730 0.168898 0.183466 0.172018 0.162578 0.166725 0.186041 0.179347 0.185011 0.190891 
4447.066748 0.155633 0.170188 0.163051 0.177035 0.172853 0.177035 0.176995 0.158943 0.177866 0.170405 0.172053 0.164903 0.169418 0.151600 0.175513 0.177600 0.155380 0.155032 0.152446 0.157346 0.152044 0.165758 0.162057 0.147206 0.160499 0.152015 0.175500 0.168041 0.162995 0.153506 0.155190 0.172577 0.162142 0.165321 0.168261 0.155362 0.152225 0.162269 0.161837 0.150373 0.152891 0.166584 0.176187 0.175608 0.175157 0.169465 0.162222 0.149539 0.150889 0.168075 
5431.659591 0.139540 0.152618 0.151234 0.144996 0.155084 0.143874 0.140586 0.134660 0.138541 0.152031 0.131892 0.151964 0.140927 0.141546 0.145618 0.140295 0.144086 0.133958 0.153661 0.141157 0.146973 0.141970 0.142067 0.137123 0.139103 0.139375 0.157621 0.144312 0.139795 0.143312 0.151604 0.154241 0.138566 0.134167 0.144508 0.153963 0.137638 0.151352 0.137692 0.159846 0.149882 0.146661 0.148262 0.157470 0.152099 0.160265 0.150897 0.142752 0.137418 0.153790 
6634.244006 0.119930 0.126835 0.116887 0.132046 0.119606 0.124167 0.139004 0.123787 0.129750 0.138663 0.141504 0.119901 0.132879 0.122068 0.135402 0.136820 0.117996 0.124829 0.119283 0.121704 0.137576 0.140386 0.132920 0.128363 0.135893 0.120219 0.135959 0.118338 0.132057 0.116218 0.131151 0.138561 0.123920 0.131726 0.130996 0.117069 0.130023 0.121262 0.119353 0.140591 0.127984 0.124331 0.119269 0.140653 0.125819 0.127782 0.117499 0.120893 0.140934 0.119803 
8103.083928 0.116340 0.100467 0.102568 0.115766 0.118425 0.116380 0.103386 0.117052 0.121922 0.105840 0.107861 0.105355 0.106574 0.110688 0.101128 0.105937 0.120264 0.115298 0.106718 0.118555 0.108430 0.102598 0.107548 0.107332 0.113149 0.117617 0.107598 0.120844 0.122280 0.113945 0.121140 0.109441 0.100382 0.108258 0.120424 0.122147 0.121058 0.121834 0.106781 0.102115 0.103752 0.113027 0.114536 0.113099 0.111710 0.111822 0.119000 0.102467 0.115215 0.108212 
9897.129059 0.088140 0.083903 0.089453 0.100218 0.101878 0.094184 0.101190 0.089658 0.099621 0.095255 0.098742 0.091142 0.099359 0.093761 0.092112 0.089842 0.092461 0.096191 0.101757 0.095921 0.099558 0.089365 0.086836 0.087528 0.094234 0.090301 0.100777 0.096833 0.101451 0.094473 0.084403 0.095745 0.097839 0.099339 0.091588 0.097849 0.085852 0.085769 0.089874 0.097716 0.096789 0.099507 0.084281 0.085556 0.085504 0.101369 0.087167 0.094744 0.092807 0.101077 
12088.380730 0.068915 0.073254 0.074160 0.076067 0.073901 0.075693 0.072137 0.076487 0.080088 0.068263 0.078072 0.075545 0.068970 0.078424 0.068421 0.080855 0.072588 0.073016 0.070414 0.075008 0.070800 0.072286 0.078922 0.067430 0.070559 0.075028 0.070372 0.070783 0.072088 0.079175 0.079997 0.079289 0.072042 0.073986 0.074870 0.074644 0.067801 0.070759 0.079423 0.068246 0.076868 0.070814 0.078033 0.074581 0.079410 0.079824 0.067414 0.075093 0.077455 0.074388 
14764.781566 0.060221 0.055098 0.062405 0.051556 0.053590 0.061611 0.056745 0.053777 0.060587 0.058057 0.051754 0.057860 0.055066 0.055640 0.057807 0.062798 0.059205 0.053909 0.052786 0.053086 0.057965 0.054267 0.056057 0.060872 0.062524 0.060864 0.057597 0.057263 0.051700 0.058306 0.059245 0.056003 0.057847 0.062660 0.061210 0.061349 0.056886 0.056351 0.057697 0.055484 0.061134 0.052372 0.061403 0.062530 0.057593 0.052665 0.051727 0.059403 0.062641 0.051865 
18033.744928 0.041424 0.043239 0.042795 0.037153 0.044111 0.041029 0.038280 0.039902 0.042554 0.043471 0.042823 0.039076 0.040781 0.037868 0.044777 0.041147 0.038169 0.040693 0.044667 0.040975 0.042949 0.039342 0.042839 0.038947 0.042322 0.038600 0.042704 0.042727 0.040946 0.042774 0.038932 0.038341 0.039426 0.044128 0.041721 0.041071 0.043779 0.043054 0.041658 0.041647 0.037726 0.038706 0.039942 0.042776 0.043281 0.037107 0.040226 0.044356 0.039271 0.043545 
22026.465795 0.027431 0.026070 0.028808 0.027889 0.025986 0.025520 0.025008 0.029210 0.026591 0.027326 0.028624 0.029481 0.030125 0.025463 0.026648 0.029444 0.025549 0.028046 0.026041 0.027454 0.026737 0.025596 0.028702 0.026865 0.027327 0.030354 0.029019 0.025848 0.029881 0.028802 0.028668 0.028239 0.027075 0.027449 0.026733 0.026530 0.028622 0.027304 0.030253 0.026545 0.025232 0.027277 0.028260 0.027284 0.028998 0.026057 0.027941 0.027080 0.030073 0.030194 
26903.186074 0.016447 0.015705 0.016604 0.016484 0.016928 0.017443 0.017176 0.016283 0.016659 0.017038 0.018158 0.016427 0.015607 0.016361 0.015668 0.017726 0.017779 0.017531 0.016611 0.018487 0.016119 0.015334 0.016069 0.016022 0.017390 0.017109 0.016356 0.018031 0.016567 0.016681 0.016997 0.016232 0.018172 0.018479 0.015929 0.016359 0.017380 0.018269 0.017110 0.016425 0.015443 0.016799 0.017951 0.016303 0.017437 0.017637 0.015842 0.015666 0.016081 0.015677 
32859.625674 0.010193 0.008719 0.008647 0.008505 0.009291 0.009857 0.008734 0.010256 0.008724 0.009384 0.010255 0.008604 0.009309 0.009267 0.009663 0.008613 0.009536 0.009368 0.009371 0.008984 0.009155 0.009430 0.008836 0.008648 0.009403 0.009884 0.009676 0.009088 0.009666 0.009035 0.009330 0.009438 0.010259 0.009141 0.008579 0.010193 0.010030 0.009776 0.009574 0.009266 0.010111 0.009680 0.010058 0.009173 0.009895 0.008934 0.008840 0.009136 0.008605 0.008481 
40134.837431 0.004362 0.004418 0.004691 0.004593 0.004171 0.004218 0.004441 0.004187 0.004119 0.004535 0.004814 0.004538 0.004167 0.004357 0.004897 0.004898 0.004626 0.004165 0.004297 0.004241 0.004745 0.004419 0.004774 0.004152 0.004749 0.004459 0.004224 0.004773 0.004710 0.004155 0.004428 0.004805 0.004885 0.004425 0.004456 0.004750 0.004640 0.004328 0.004526 0.004449 0.004717 0.004220 0.004651 0.004093 0.004355 0.004197 0.004102 0.004443 0.004482 0.004286 
49020.801136 0.001943 0.001922 0.001897 0.001915 0.001891 0.001951 0.001957 0.002022 0.001802 0.001697 0.001759 0.001782 0.001703 0.001892 0.001893 0.001773 0.001720 0.001815 0.001757 0.002024 0.001783 0.001865 0.001795 0.002042 0.001890 0.001828 0.001677 0.001999 0.001942 0.001705 0.001842 0.001808 0.001716 0.001835 0.001849 0.002018 0.001732 0.001894 0.001722 0.001999 0.001698 0.001914 0.001836 0.001992 0.001828 0.001946 0.001989 0.001793 0.001725 0.001937 
59874.141715 0.000674 0.000687 0.000671 0.000638 0.000573 0.000677 0.000639 0.000654 0.000572 0.000683 0.000688 0.000602 0.000618 0.000610 0.000578 0.000567 0.000610 0.000646 0.000590 0.000637 0.000590 0.000680 0.000675 0.000629 0.000570 0.000571 0.000678 0.000621 0.000584 0.000590 0.000668 0.000646 0.000684 0.000651 0.000589 0.000623 0.000635 0.000636 0.000609 0.000645 0.000566 0.000606 0.000654 0.000669 0.000594 0.000610 0.000611 0.000575 0.000626 0.000689 
73130.441833 0.000156 0.000171 0.000155 0.000156 0.000167 0.000157 0.000151 0.000158 0.000167 0.000178 0.000156 0.000178 0.000181 0.000167 0.000160 0.000183 0.000180 0.000162 0.000173 0.000176 0.000157 0.000182 0.000173 0.000183 0.000161 0.000161 0.000176 0.000167 0.000162 0.000183 0.000163 0.000165 0.000182 0.000166 0.000170 0.000163 0.000166 0.000180 0.000167 0.000157 0.000168 0.000179 0.000157 0.000180 0.000158 0.000170 0.000168 0.000173 0.000167 0.000156 
89321.723361 0.000035 0.000032 0.000035 0.000030 0.000034 0.000030 0.000035 0.000034 0.000033 0.000031 0.000036 0.000035 0.000031 0.000031 0.000033 0.000033 0.000030 0.000036 0.000035 0.000030 0.000030 0.000032 0.000033 0.000032 0.000033 0.000030 0.000036 0.000034 0.000034 0.000036 0.000036 0.000030 0.000034 0.000030 0.000032 0.000030 0.000035 0.000033 0.000035 0.000034 0.000031 0.000036 0.000031 0.000036 0.000032 0.000032 0.000032 0.000036 0.000031 0.000035 
109097.799277 0.000004 0.000004 0.000004 0.000005 0.000005 0.000005 0.000005 0.000004 0.000004 0.000005 0.000005 0.000005 0.000005 0.000004 0.000005 0.000005 0.000004 0.000004 0.000004 0.000005 0.000005 0.000004 0.000004 0.000005 0.000005 0.000005 0.000005 0.000004 0.000005 0.000004 0.000004 0.000004 0.000005 0.000004 0.000004 0.000004 0.000005 0.000005 0.000005 0.000005 0.000004 0.000005 0.000004 0.000005 0.000004 0.000005 0.000005 0.000004 0.000004 0.000004 
133252.352946 0.000001 0.000001 0.000001 0.000001 0.000001 0.000001 0.000001 0.000001 0.000001 0.000001 0.000001 0.000001 0.000001 0.000001 0.000001 0.000001 0.000001 0.000001 0.000001 0.000001 0.000001 0.000001 0.000001 0.000001 0.000001 0.000001 0.000001 0.000001 0.000001 0.000001 0.000001 0.000001 0.000001 0.000001 0.000001 0.000001 0.000001 0.000001 0.000001 0.000001 0.000001 0.000001 0.000001 0.000001 0.000001 0.000001 0.000001 0.000001 0.000001 0.000001 
162754.791419 0.000001 0.000001 0.000001 0.000001 0.000001 0.000001 0.000001 0.000001 0.000001 0.000001 0.000001 0.000001 0.000001 0.000001 0.000001 0.000001 0.000001 0.000001 0.000001 0.000001 0.000001 0.000001 0.000001 0.000001 0.000001 0.000001 0.000001 0.000001 0.000001 0.000001 0.000001 0.000001 0.000001 0.000001 0.000001 0.000001 0.000001 0.000001 0.000001 0.000001 0.000001 0.000001 0.000001 0.000001 0.000001 0.000001 0.000001 0.000001 0.000001 0.000001 
198789.151143 0.000001 0.000001 0.000001 0.000001 0.000001 0.000001 0.000001 0.000001 0.000001 0.000001 0.000001 0.000001 0.000001 0.000001 0.000001 0.000001 0.000001 0.000001 0.000001 0.000001 0.000001 0.000001 0.000001 0.000001 0.000001 0.000001 0.000001 0.000001 0.000001 0.000001 0.000001 0.000001 0.000001 0.000001 0.000001 0.000001 0.000001 0.000001 0.000001 0.000001 0.000001 0.000001 0.000001 0.000001 0.000001 0.000001 0.000001 0.000001 0.000001 0.000001 
242801.617498 0.000001 0.000001 0.000001 0.000001 0.000001 0.000001 0.000001 0.000001 0.000001 0.000001 0.000001 0.000001 0.000001 0.000001 0.000001 0.000001 0.000001 0.000001 0.000001 0.000001 0.000001 0.000001 0.000001 0.000001 0.000001 0.000001 0.000001 0.000001 0.000001 0.000001 0.000001 0.000001 0.000001 0.000001 0.000001 0.000001 0.000001 0.000001 0.000001 0.000001 0.000001 0.000001 0.000001 0.000001 0.000001 0.000001 0.000001 0.000001 0.000001 0.000001 
296558.565298 0.000001 0.000001 0.000001 0.000001 0.000001 0.000001 0.000001 0.000001 0.000001 0.000001 0.000001 0.000001 0.000001 0.000001 0.000001 0.000001 0.000001 0.000001 0.000001 0.000001 0.000001 0.000001 0.000001 0.000001 0.000001 0.000001 0.000001 0.000001 0.000001 0.000001 0.000001 0.000001 0.000001 0.000001 0.000001 0.000001 0.000001 0.000001 0.000001 0.000001 0.000001 0.000001 0.000001 0.000001 0.000001 0.000001 0.000001 0.000001 0.000001 0.000001 
362217.449611 0.000001 0.000001 0.000001 0.000001 0.000001 0.000001 0.000001 0.000001 0.000001 0.000001 0.000001 0.000001 0.000001 0.000001 0.000001 0.000001 0.000001 0.000001 0.000001 0.000001 0.000001 0.000001 0.000001 0.000001 0.000001 0.000001 0.000001 0.000001 0.000001 0.000001 0.000001 0.000001 0.000001 0.000001 0.000001 0.000001 0.000001 0.000001 0.000001 0.000001 0.000001 0.000001 0.000001 0.000001 0.000001 0.000001 0.000001 0.000001 0.000001 0.000001 
442413.392009 0.000001 0.000001 0.000001 0.000001 0.000001 0.000001 0.000001 0.000001 0.000001 0.000001 0.000001 0.000001 0.000001 0.000001 0.000001 0.000001 0.000001 0.000001 0.000001 0.000001 0.000001 0.000001 0.000001 0.000001 0.000001 0.000001 0.000001 0.000001 0.000001 0.000001 0.000001 0.000001 0.000001 0.000001 0.000001 0.000001 0.000001 0.000001 0.000001 0.000001 0.000001 0.000001 0.000001 0.000001 0.000001 0.000001 0.000001 0.000001 0.000001 0.000001 
540364.937247 0.000001 0.000001 0.000001 0.000001 0.000001 0.000001 0.000001 0.000001 0.000001 0.000001 0.000001 0.000001 0.000001 0.000001 0.000001 0.000001 0.000001 0.000001 0.000001 0.000001 0.000001 0.000001 0.000001 0.000001 0.000001 0.000001 0.000001 0.000001 0.000001 0.000001 0.000001 0.000001 0.000001 0.000001 0.000001 0.000001 0.000001 0.000001 0.000001 0.000001 0.000001 0.000001 0.000001 0.000001 0.000001 0.000001 0.000001 0.000001 0.000001 0.000001 
660003.224766 0.000001 0.000001 0.000001 0.000001 0.000001 0.000001 0.000001 0.000001 0.000001 0.000001 0.000001 0.000001 0.000001 0.000001 0.000001 0.000001 0.000001 0.000001 0.000001 0.000001 0.000001 0.000001 0.000001 0.000001 0.000001 0.000001 0.000001 0.000001 0.000001 0.000001 0.000001 0.000001 0.000001 0.000001 0.000001 0.000001 0.000001 0.000001 0.000001 0.000001 0.000001 0.000001 0.000001 0.000001 0.000001 0.000001 0.000001 0.000001 0.000001 0.000001 
806129.759124 0.000001 0.000001 0.000001 0.000001 0.000001 0.000001 0.000001 0.000001 0.000001 0.000001 0.000001 0.000001 0.000001 0.000001 0.000001 0.000001 0.000001 0.000001 0.000001 0.000001 0.000001 0.000001 0.000001 0.000001 0.000001 0.000001 0.000001 0.000001 0.000001 0.000001 0.000001 0.000001 0.000001 0.000001 0.000001 0.000001 0.000001 0.000001 0.000001 0.000001 0.000001 0.000001 0.000001 0.000001 0.000001 0.000001 0.000001 0.000001 0.000001 0.000001 
984609.111229 0.000001 0.000001 0.000001 0.000001 0.000001 0.000001 0.000001 0.000001 0.000001 0.000001 0.000001 0.000001 0.000001 0.000001 0.000001 0.000001 0.000001 0.000001 0.000001 0.000001 0.000001 0.000001 0.000001 0.000001 0.000001 0.000001 0.000001 0.000001 0.000001 0.000001 0.000001 0.000001 0.000001 0.000001 0.000001 0.000001 0.000001 0.000001 0.000001 0.000001 0.000001 0.000001 0.000001 0.000001 0.000001 0.000001 0.000001 0.000001 0.000001 0.000001 
1202604.284165 0.000001 0.000001 0.000001 0.000001 0.000001 0.000001 0.000001 0.000001 0.000001 0.000001 0.000001 0.000001 0.000001 0.000001 0.000001 0.000001 0.000001 0.000001 0.000001 0.000001 0.000001 0.000001 0.000001 0.000001 0.000001 0.000001 0.000001 0.000001 0.000001 0.000001 0.000001 0.000001 0.000001 0.000001 0.000001 0.000001 0.000001 0.000001 0.000001 0.000001 0.000001 0.000001 0.000001 0.000001 0.000001 0.000001 0.000001 0.000001 0.000001 0.000001 
1468864.189654 0.000001 0.000001 0.000001 0.000001 0.000001 0.000001 0.000001 0.000001 0.000001 0.000001 0.000001 0.000001 0.000001 0.000001 0.000001 0.000001 0.000001 0.000001 0.000001 0.000001 0.000001 0.000001 0.000001 0.000001 0.000001 0.000001 0.000001 0.000001 0.000001 0.000001 0.000001 0.000001 0.000001 0.000001 0.000001 0.000001 0.000001 0.000001 0.000001 0.000001 0.000001 0.000001 0.000001 0.000001 0.000001 0.000001 0.000001 0.000001 0.000001 0.000001 
1794074.772606 0.000001 0.000001 0.000001 0.000001 0.000001 0.000001 0.000001 0.000001 0.000001 0.000001 0.000001 0.000001 0.000001 0.000001 0.000001 0.000001 0.000001 0.000001 0.000001 0.000001 0.000001 0.000001 0.000001 0.000001 0.000001 0.000001 0.000001 0.000001 0.000001 0.000001 0.000001 0.000001 0.000001 0.000001 0.000001 0.000001 0.000001 0.000001 0.000001 0.000001 0.000001 0.000001 0.000001 0.000001 0.000001 0.000001 0.000001 0.000001 0.000001 0.000001 
2191287.875607 0.000001 0.000001 0.000001 0.000001 0.000001 0.000001 0.000001 0.000001 0.000001 0.000001 0.000001 0.000001 0.000001 0.000001 0.000001 0.000001 0.000001 0.000001 0.000001 0.000001 0.000001 0.000001 0.000001 0.000001 0.000001 0.000001 0.000001 0.000001 0.000001 0.000001 0.000001 0.000001 0.000001 0.000001 0.000001 0.000001 0.000001 0.000001 0.000001 0.000001 0.000001 0.000001 0.000001 0.000001 0.000001 0.000001 0.000001 0.000001 0.000001 0.000001 
2676445.055189 0.000001 0.000001 0.000001 0.000001 0.000001 0.000001 0.000001 0.000001 0.000001 0.000001 0.000001 0.000001 0.000001 0.000001 0.000001 0.000001 0.000001 0.000001 0.000001 0.000001 0.000001 0.000001 0.000001 0.000001 0.000001 0.000001 0.000001 0.000001 0.000001 0.000001 0.000001 0.000001 0.000001 0.000001 0.000001 0.000001 0.000001 0.000001 0.000001 0.000001 0.000001 0.000001 0.000001 0.000001 0.000001 0.000001 0.000001 0.000001 0.000001 0.000001 
3269017.372472 0.000001 0.000001 0.000001 0.000001 0.000001 0.000001 0.000001 0.000001 0.000001 0.000001 0.000001 0.000001 0.000001 0.000001 0.000001 0.000001 0.000001 0.000001 0.000001 0.000001 0.000001 0.000001 0.000001 0.000001 0.000001 0.000001 0.000001 0.000001 0.000001 0.000001 0.000001 0.000001 0.000001 0.000001 0.000001 0.000001 0.000001 0.000001 0.000001 0.000001 0.000001 0.000001 0.000001 0.000001 0.000001 0.000001 0.000001 0.000001 0.000001 0.000001 
