# Supplementary material for: Automatic Analysis of Composite Physical Signals Using Non-Negative Factorization and Information Criterion
Source: PLoS One. 2012 Mar 1;7(3):e32352. doi: 10.1371/journal.pone.0032352 (PMC3291575; doi:10.1371/journal.pone.0032352)
Supplement: Dataset S1 — CodeAndSample.zip. CodeAndSample.zip contains the source code of our proposed method and the simulation data in this article. (ZIP) [file pone.0032352.s001.zip › CodeAndSample/sample/SimulatedData/r4/nor_mat_5_k2.dat]

#75 50 
1.221403 1.059263 1.017035 1.050291 0.914439 1.001674 1.061751 1.012466 1.002168 1.057696 0.875481 1.042364 0.993263 0.972522 1.023074 0.920314 1.012108 0.923943 0.889990 0.937116 0.952486 0.920304 0.914023 0.927592 0.944714 0.920962 0.922443 1.047117 0.946698 0.955487 0.913393 0.978977 0.892468 1.061190 0.921195 1.017809 0.996244 1.051143 0.888354 0.936468 1.017548 0.903405 0.994347 0.992818 0.943572 1.038009 0.993922 0.894123 1.027265 0.968331 0.927099 
1.491825 0.885303 0.999460 0.925791 0.917005 0.922791 0.898818 0.937479 1.035910 0.904922 0.957704 1.027278 1.048743 0.933144 0.959098 0.934211 1.041476 0.979841 0.915621 1.010428 0.941747 0.965028 0.949572 0.970469 0.994769 1.008534 1.054904 0.940171 1.009668 0.865578 1.001863 0.994500 0.915659 0.998297 0.993385 0.942910 1.015811 0.888898 0.874153 0.922993 0.918889 0.976544 0.957848 1.031796 1.051877 0.988906 0.916861 0.926185 0.886149 1.035064 1.051463 
1.822119 1.038017 0.979530 0.952674 0.867979 0.938117 0.968852 0.995784 1.006376 1.014641 0.862726 0.886093 0.977013 1.020018 0.944580 0.881240 0.961111 0.946763 1.010218 0.982704 1.038418 0.952188 0.897819 1.024585 0.979072 0.862412 0.890469 0.907266 0.902347 0.967975 0.886989 0.956182 0.864252 0.895130 0.950462 0.966965 0.911414 1.017587 1.008387 0.978853 0.903997 1.004050 0.980521 0.946315 0.932263 0.886131 0.865186 0.864709 0.941682 0.956497 1.018007 
2.225541 0.852011 0.881926 0.997284 0.976638 0.998284 0.867587 0.932704 1.020185 0.981368 0.915505 0.867106 1.026236 0.903072 0.864679 0.945892 0.925823 0.922537 0.944891 0.978205 0.907348 0.884768 0.907490 1.021346 0.941446 0.948734 0.887590 0.855919 0.996812 0.914315 0.995396 0.992705 1.009150 0.967066 1.025557 0.911002 0.936556 1.011283 1.004751 0.980990 1.026774 1.008631 0.880123 0.910199 0.891838 0.889865 0.954407 0.904186 0.929429 0.930552 0.885363 
2.718282 0.854203 0.973549 0.963295 0.902703 0.881607 0.996073 0.856088 0.907471 0.869216 1.015620 0.883818 0.941835 0.856676 0.894044 0.866417 0.970330 0.954972 0.848596 1.009910 0.916680 1.013735 1.002483 0.841532 0.867452 0.957594 0.869496 0.989122 1.014276 0.997416 0.893307 0.840133 1.006150 1.011151 0.916745 0.885180 0.847933 0.852785 1.007978 0.979530 0.939138 0.853858 0.868329 0.991417 0.952845 0.876886 0.868889 0.867658 0.849976 0.853354 0.878360 
3.320117 0.845667 0.866310 0.944848 0.909821 0.847186 0.908993 0.916190 0.945970 0.943430 0.882967 0.989546 0.992868 0.901953 0.856785 0.850287 0.920110 0.869825 0.988681 1.003958 0.856693 0.965204 0.951474 0.853048 0.851005 0.976377 0.877887 0.940899 0.830234 0.986067 0.959278 0.947608 0.903462 0.906729 0.921905 0.867331 0.866577 0.907300 0.834164 0.885065 0.862417 0.986564 0.998243 0.930463 0.979994 0.953747 0.943421 0.975226 0.948299 0.948952 0.882737 
4.055200 0.839165 0.941191 0.904405 0.934734 0.975477 0.962391 0.925143 0.934109 0.958768 0.893737 0.974472 0.836493 0.879174 0.980331 0.995889 0.903237 0.980005 0.948100 0.858300 0.820736 0.927760 0.922870 0.876367 0.952384 0.914376 0.952194 0.980023 0.887262 0.853455 0.931473 0.990709 0.910291 0.871893 0.967109 0.842217 0.908235 0.871404 0.872138 0.843810 0.991162 0.868633 0.879446 0.944161 0.906904 0.942151 0.893275 0.837562 0.947838 0.923468 0.821469 
4.953032 0.820007 0.963548 0.926507 0.967326 0.819296 0.885351 0.973513 0.852657 0.878640 0.817136 0.924116 0.848612 0.886258 0.901725 0.945352 0.916089 0.930845 0.836621 0.911992 0.925041 0.941299 0.897200 0.832541 0.834710 0.913058 0.821581 0.936170 0.881929 0.849332 0.917867 0.919209 0.873662 0.965619 0.967468 0.914774 0.814478 0.813856 0.921041 0.844292 0.891093 0.849946 0.812621 0.913085 0.852221 0.936605 0.863164 0.884898 0.866008 0.956046 0.884044 
6.049647 0.841951 0.784371 0.833710 0.809989 0.955319 0.839845 0.932955 0.921008 0.833919 0.911845 0.801026 0.942223 0.794073 0.865899 0.864228 0.802749 0.788600 0.922635 0.828707 0.843030 0.849356 0.842212 0.942049 0.802018 0.806404 0.930397 0.927438 0.934409 0.856727 0.876245 0.794169 0.823016 0.871128 0.884999 0.826862 0.951899 0.875523 0.900027 0.909817 0.842386 0.899714 0.953126 0.789000 0.941866 0.827167 0.799956 0.862296 0.797084 0.905649 0.809119 
7.389056 0.770278 0.877401 0.843622 0.792936 0.860970 0.807685 0.907765 0.819817 0.807880 0.782095 0.894189 0.925504 0.914264 0.932513 0.881513 0.805654 0.815696 0.846171 0.901436 0.845831 0.885013 0.870630 0.865855 0.847657 0.827607 0.872924 0.881921 0.844471 0.805127 0.915555 0.829842 0.779793 0.850053 0.782911 0.913236 0.804949 0.864182 0.902149 0.776369 0.811652 0.910280 0.925249 0.791551 0.817310 0.823878 0.927424 0.804915 0.768358 0.836112 0.886857 
9.025013 0.761056 0.744898 0.817605 0.759062 0.887995 0.771365 0.849333 0.829212 0.847439 0.744807 0.744939 0.819301 0.758996 0.791378 0.899967 0.814783 0.840183 0.768444 0.817878 0.806096 0.847058 0.828914 0.824166 0.847257 0.790311 0.800214 0.892769 0.873186 0.804243 0.807759 0.851915 0.875163 0.819681 0.886117 0.893712 0.780457 0.795217 0.780407 0.852965 0.827839 0.822734 0.816405 0.853354 0.882104 0.800959 0.846769 0.845916 0.864747 0.777363 0.861843 
11.023176 0.835895 0.874041 0.827623 0.841909 0.761340 0.856323 0.735551 0.749724 0.817036 0.796833 0.865351 0.804615 0.755785 0.784557 0.761453 0.844409 0.750085 0.746492 0.855197 0.870110 0.881574 0.825348 0.754869 0.790080 0.836016 0.774123 0.871203 0.761991 0.785940 0.800805 0.753574 0.856508 0.882080 0.807582 0.757401 0.737078 0.824086 0.880424 0.742070 0.873294 0.863052 0.733340 0.853823 0.745037 0.795764 0.783954 0.851025 0.750986 0.774661 0.847761 
13.463738 0.832976 0.804822 0.748305 0.829178 0.765212 0.839854 0.794348 0.713468 0.726172 0.727724 0.774345 0.852348 0.749818 0.811155 0.767926 0.714060 0.834668 0.820279 0.723801 0.730165 0.758303 0.703899 0.839191 0.822946 0.727115 0.832172 0.703860 0.711128 0.837125 0.840595 0.758997 0.771015 0.824101 0.714817 0.742768 0.799020 0.743173 0.727919 0.784101 0.799940 0.764963 0.785333 0.739040 0.850991 0.772044 0.727279 0.807965 0.851576 0.718919 0.717453 
16.444647 0.730582 0.708805 0.725896 0.700445 0.800917 0.754120 0.815384 0.781052 0.755428 0.788407 0.796503 0.808695 0.787780 0.783373 0.773675 0.822648 0.822618 0.795875 0.748209 0.799964 0.687686 0.765526 0.792073 0.747635 0.771060 0.746509 0.740288 0.735926 0.731580 0.745549 0.763327 0.808627 0.753810 0.742706 0.726077 0.777666 0.743848 0.721421 0.744619 0.812270 0.787054 0.808098 0.818431 0.755806 0.693975 0.719070 0.700052 0.786094 0.787356 0.705298 
20.085537 0.672582 0.770250 0.747759 0.780623 0.688267 0.727760 0.753679 0.715204 0.659769 0.660275 0.674479 0.673483 0.677454 0.729987 0.791927 0.725782 0.772477 0.722551 0.675725 0.660458 0.666121 0.671776 0.674838 0.780315 0.730412 0.798710 0.751012 0.747012 0.692047 0.753334 0.772433 0.763898 0.717709 0.703453 0.721394 0.761840 0.688091 0.805729 0.760309 0.768616 0.784960 0.704435 0.732910 0.759195 0.735350 0.774762 0.757891 0.785341 0.695563 0.662626 
24.532530 0.717450 0.707596 0.666141 0.764943 0.652607 0.664564 0.714096 0.641908 0.694929 0.762087 0.736184 0.745903 0.756212 0.695980 0.720561 0.721968 0.739942 0.750464 0.707894 0.743516 0.687661 0.748674 0.640224 0.670639 0.775081 0.648998 0.670170 0.767323 0.658078 0.647350 0.702829 0.769881 0.654462 0.729350 0.721854 0.776942 0.736490 0.757924 0.659016 0.650313 0.711432 0.760538 0.744852 0.665566 0.688847 0.762996 0.670170 0.670567 0.744091 0.653666 
29.964100 0.713689 0.735599 0.634650 0.694704 0.643340 0.633319 0.630505 0.734392 0.671808 0.719275 0.627237 0.701165 0.741530 0.675835 0.658980 0.678897 0.757040 0.702069 0.625747 0.638105 0.627423 0.696966 0.725385 0.746550 0.734261 0.674518 0.737357 0.690883 0.714296 0.729365 0.622878 0.693221 0.740426 0.747667 0.638795 0.742668 0.654987 0.630271 0.706586 0.739895 0.714262 0.705745 0.630871 0.663794 0.662780 0.720592 0.630092 0.755253 0.684628 0.699834 
36.598234 0.704188 0.643474 0.695024 0.612323 0.660316 0.715396 0.672073 0.657408 0.690924 0.667196 0.707960 0.688841 0.676762 0.688787 0.656330 0.729793 0.699868 0.703338 0.655713 0.626827 0.684386 0.623799 0.713976 0.725766 0.679944 0.642462 0.698086 0.662305 0.621126 0.656819 0.605456 0.665461 0.735145 0.656115 0.618674 0.608859 0.694481 0.630116 0.617763 0.717600 0.618024 0.699405 0.680400 0.651600 0.640613 0.654293 0.672522 0.691802 0.729190 0.679067 
44.701184 0.669773 0.598092 0.595606 0.623977 0.638982 0.642080 0.715518 0.594923 0.668524 0.630666 0.714880 0.634082 0.665576 0.688579 0.623183 0.586249 0.711887 0.610709 0.682111 0.589711 0.593811 0.604677 0.635117 0.600168 0.651020 0.711086 0.611041 0.703057 0.664796 0.692919 0.613631 0.700896 0.636985 0.706148 0.645502 0.589653 0.600747 0.682091 0.632898 0.604521 0.705542 0.618277 0.649797 0.642568 0.640004 0.650636 0.648229 0.599439 0.624179 0.687336 
54.598150 0.581729 0.573245 0.636173 0.669023 0.597882 0.602427 0.611214 0.590282 0.663948 0.641274 0.655527 0.583970 0.612527 0.620979 0.619622 0.596525 0.671990 0.619079 0.674193 0.631742 0.570360 0.670519 0.691785 0.640062 0.622898 0.686697 0.620626 0.666151 0.608121 0.672299 0.664087 0.677380 0.676989 0.624104 0.574912 0.634848 0.664181 0.581338 0.652207 0.666365 0.652560 0.609485 0.622917 0.585460 0.688837 0.628598 0.632272 0.598836 0.664055 0.568618 
66.686331 0.671766 0.612916 0.615274 0.667025 0.570040 0.571402 0.605793 0.567767 0.634430 0.657655 0.566179 0.630093 0.585555 0.635890 0.670067 0.638419 0.595421 0.595702 0.583643 0.604712 0.556582 0.613991 0.619721 0.640997 0.646238 0.594877 0.568830 0.621846 0.670251 0.591212 0.658956 0.645939 0.645529 0.618566 0.644747 0.656757 0.662743 0.578848 0.615823 0.636403 0.579923 0.656965 0.556234 0.650929 0.565159 0.610350 0.595079 0.624998 0.553186 0.662957 
81.450869 0.557486 0.569648 0.546097 0.532357 0.629711 0.604269 0.564592 0.609902 0.646209 0.566984 0.618610 0.639362 0.581355 0.571327 0.563655 0.631520 0.631219 0.552979 0.623996 0.597723 0.554941 0.591230 0.610674 0.594777 0.542639 0.632032 0.613720 0.541908 0.539374 0.541519 0.560762 0.630165 0.632392 0.577184 0.606555 0.568316 0.555018 0.596067 0.533146 0.592674 0.621274 0.575793 0.607186 0.556550 0.634324 0.539586 0.555560 0.615476 0.555071 0.575746 
99.484316 0.538678 0.610305 0.568336 0.575721 0.591424 0.517255 0.613159 0.530008 0.554637 0.541499 0.582794 0.540224 0.537189 0.511377 0.564649 0.607706 0.546992 0.602852 0.591334 0.583320 0.572413 0.582426 0.561625 0.600168 0.525336 0.590784 0.539828 0.527460 0.531073 0.532574 0.517453 0.565997 0.571587 0.569446 0.606511 0.602547 0.601946 0.560357 0.561393 0.593004 0.533451 0.536838 0.547445 0.619830 0.583236 0.520047 0.599449 0.583570 0.583507 0.569548 
121.510418 0.583694 0.562117 0.547170 0.562947 0.580900 0.571715 0.498704 0.585408 0.569788 0.559491 0.537317 0.490625 0.514709 0.516597 0.577064 0.586971 0.552720 0.586922 0.509056 0.572507 0.499388 0.590134 0.509175 0.557310 0.495546 0.526303 0.574113 0.538695 0.593644 0.521903 0.560581 0.523368 0.509777 0.580927 0.587237 0.512170 0.570374 0.566398 0.489486 0.575116 0.516424 0.577916 0.580498 0.576945 0.495145 0.555677 0.580797 0.544245 0.593568 0.590150 
148.413159 0.545157 0.539256 0.557005 0.523265 0.510961 0.468448 0.470025 0.531385 0.475827 0.543311 0.506564 0.515991 0.527206 0.491341 0.488624 0.500731 0.470771 0.557720 0.505880 0.547589 0.531390 0.499621 0.480639 0.471974 0.559214 0.518557 0.539054 0.508172 0.479394 0.540169 0.547309 0.489013 0.555989 0.542865 0.503323 0.569698 0.535632 0.547817 0.492637 0.487659 0.469926 0.478331 0.565016 0.492927 0.531214 0.498812 0.516120 0.506087 0.527258 0.539044 
181.272242 0.448237 0.530597 0.459590 0.523130 0.464291 0.459594 0.534047 0.488920 0.484417 0.489672 0.445709 0.516039 0.490004 0.530484 0.453488 0.523437 0.479790 0.521482 0.452389 0.483071 0.499461 0.528638 0.500510 0.522848 0.458402 0.480686 0.515064 0.486579 0.520151 0.501623 0.505201 0.454463 0.496952 0.510986 0.492542 0.485357 0.530825 0.481161 0.530622 0.542944 0.544340 0.489712 0.528806 0.490316 0.494116 0.496467 0.509586 0.512703 0.514316 0.466300 
221.406416 0.434870 0.437321 0.492364 0.441330 0.468306 0.464410 0.513749 0.490730 0.483808 0.468665 0.428161 0.503928 0.490003 0.477613 0.477882 0.439134 0.489403 0.443247 0.478382 0.464566 0.433605 0.515699 0.462734 0.471980 0.508754 0.442520 0.433336 0.509575 0.456246 0.512106 0.489672 0.473165 0.485829 0.515643 0.452554 0.491127 0.456515 0.441859 0.443223 0.429001 0.429549 0.464765 0.437364 0.459325 0.442992 0.461200 0.465855 0.425327 0.445849 0.454126 
270.426407 0.412751 0.442988 0.434896 0.453551 0.435220 0.494368 0.482156 0.490987 0.464163 0.412034 0.405903 0.476529 0.406859 0.486799 0.467991 0.431627 0.491145 0.472084 0.436609 0.447284 0.493354 0.462446 0.488715 0.425523 0.420875 0.461445 0.461359 0.484148 0.425144 0.430568 0.431754 0.489747 0.447992 0.428575 0.450873 0.431893 0.453794 0.422525 0.425870 0.460336 0.420375 0.488246 0.418346 0.484473 0.491100 0.471331 0.459705 0.450923 0.462211 0.418247 
330.299560 0.442615 0.392665 0.407655 0.390602 0.412609 0.419423 0.404386 0.400419 0.442374 0.448034 0.453758 0.411299 0.472552 0.423201 0.429059 0.430037 0.467753 0.458333 0.390606 0.415654 0.403266 0.460133 0.471260 0.387850 0.390636 0.447599 0.393329 0.442447 0.401952 0.396111 0.468236 0.461395 0.421172 0.467857 0.454335 0.419359 0.398330 0.400854 0.395978 0.419492 0.434353 0.424222 0.421818 0.440323 0.446974 0.465854 0.415417 0.468580 0.441099 0.409240 
403.428793 0.392759 0.432387 0.384503 0.390890 0.377857 0.430559 0.437617 0.421933 0.393915 0.412554 0.382762 0.399628 0.448326 0.435848 0.449659 0.426650 0.387277 0.418221 0.445696 0.402015 0.432041 0.417740 0.423242 0.429074 0.425082 0.448396 0.415666 0.400076 0.395607 0.401673 0.421201 0.383832 0.448602 0.390203 0.421999 0.429152 0.431452 0.405517 0.421538 0.415851 0.384705 0.414147 0.449293 0.393335 0.423304 0.389578 0.410567 0.375268 0.433403 0.384277 
492.749041 0.395554 0.363292 0.365109 0.374349 0.381466 0.377058 0.402007 0.371507 0.425707 0.389316 0.428035 0.378259 0.421562 0.388790 0.415415 0.365686 0.419466 0.416314 0.359127 0.363170 0.401873 0.402415 0.406595 0.362542 0.408793 0.368277 0.405999 0.408640 0.385740 0.390631 0.421295 0.430987 0.392802 0.376430 0.395923 0.361294 0.431340 0.419820 0.361867 0.374122 0.430155 0.383428 0.363782 0.407663 0.367676 0.414587 0.426124 0.398780 0.361894 0.353534 
601.845038 0.381142 0.396217 0.361294 0.368779 0.407570 0.362025 0.404605 0.336485 0.380329 0.403494 0.398160 0.403192 0.373639 0.364266 0.404337 0.352082 0.350765 0.343403 0.377521 0.391253 0.382000 0.354222 0.369085 0.378058 0.357441 0.407331 0.408383 0.337626 0.380542 0.373143 0.386267 0.407727 0.377197 0.363673 0.389195 0.336723 0.339670 0.367600 0.368040 0.358925 0.402405 0.340207 0.337533 0.348457 0.376727 0.376085 0.368555 0.391294 0.358668 0.389791 
735.095189 0.356736 0.362034 0.364504 0.366752 0.357715 0.323584 0.330683 0.366442 0.364913 0.329749 0.387105 0.352054 0.338264 0.337095 0.339793 0.372519 0.373580 0.319176 0.377444 0.385347 0.349119 0.331208 0.330471 0.357476 0.345994 0.382947 0.325986 0.325007 0.351941 0.323510 0.337528 0.360217 0.362376 0.323693 0.332412 0.352145 0.320709 0.363567 0.382077 0.375700 0.383279 0.331165 0.317890 0.334702 0.337278 0.352469 0.373851 0.342069 0.375951 0.339906 
897.847292 0.341574 0.347937 0.340156 0.318579 0.361174 0.302028 0.332365 0.310362 0.346556 0.329361 0.316256 0.305868 0.357226 0.303492 0.303951 0.355864 0.317776 0.349411 0.357824 0.302154 0.317145 0.298754 0.333914 0.359440 0.345644 0.321262 0.358838 0.359357 0.362826 0.351169 0.322581 0.298879 0.343523 0.348922 0.317254 0.322643 0.352319 0.351731 0.346500 0.343169 0.346629 0.311435 0.349130 0.302815 0.319253 0.297690 0.307236 0.310897 0.351073 0.353056 
1096.633158 0.315071 0.337248 0.284524 0.283967 0.334449 0.315825 0.310640 0.333038 0.306479 0.292677 0.334022 0.278438 0.336962 0.305282 0.303271 0.315154 0.312999 0.314213 0.291686 0.291369 0.326450 0.310947 0.298787 0.280157 0.276974 0.298191 0.277297 0.337804 0.284807 0.293679 0.315065 0.338121 0.299233 0.295693 0.279422 0.317433 0.332761 0.292154 0.284776 0.292175 0.322117 0.301918 0.309511 0.301097 0.335209 0.294193 0.321690 0.298600 0.333570 0.333068 
1339.430764 0.292135 0.286495 0.285367 0.258153 0.301271 0.308602 0.282269 0.259352 0.303303 0.262694 0.279388 0.258212 0.288563 0.299001 0.282193 0.283397 0.290152 0.260136 0.299424 0.277405 0.277743 0.259872 0.277666 0.307341 0.268701 0.271673 0.308426 0.258460 0.275052 0.277245 0.272358 0.284386 0.298222 0.295105 0.292528 0.286523 0.273222 0.298216 0.304482 0.287038 0.256604 0.275813 0.302595 0.304405 0.293923 0.303740 0.310040 0.289595 0.261114 0.285921 
1635.984430 0.274700 0.285580 0.259220 0.274734 0.238416 0.271138 0.235230 0.278492 0.254165 0.285342 0.253020 0.245757 0.260538 0.247777 0.256008 0.254901 0.272467 0.269249 0.280228 0.256405 0.237109 0.280598 0.280455 0.238132 0.262785 0.277506 0.272855 0.241885 0.236621 0.262300 0.246123 0.267080 0.241360 0.259638 0.271350 0.265679 0.258179 0.279460 0.247279 0.280710 0.276162 0.251679 0.252519 0.282182 0.235525 0.267762 0.284322 0.279578 0.259296 0.251796 
1998.195895 0.259694 0.256057 0.253182 0.260741 0.215195 0.236142 0.222305 0.250925 0.236815 0.256697 0.253444 0.221687 0.239497 0.241569 0.235231 0.228917 0.247472 0.240006 0.237713 0.227569 0.235264 0.230824 0.256861 0.253557 0.249951 0.228652 0.219776 0.233401 0.231101 0.219692 0.243015 0.239715 0.247150 0.221768 0.232838 0.223121 0.225309 0.250600 0.228533 0.234253 0.225200 0.260102 0.226443 0.218974 0.245849 0.248873 0.255530 0.227822 0.239655 0.221270 
2440.601978 0.236739 0.215935 0.214101 0.203251 0.235464 0.221820 0.215139 0.211528 0.208020 0.205391 0.200838 0.217763 0.206694 0.218475 0.216284 0.201943 0.210729 0.208200 0.221315 0.207645 0.203785 0.222830 0.228726 0.200357 0.233475 0.213354 0.226029 0.226108 0.230835 0.205765 0.237782 0.200411 0.225426 0.231590 0.208614 0.231087 0.212649 0.214508 0.208612 0.198614 0.208758 0.214331 0.224010 0.202396 0.223128 0.204566 0.222810 0.237958 0.238191 0.196030 
2980.957987 0.189798 0.184945 0.208435 0.214817 0.180685 0.179236 0.212822 0.203313 0.204643 0.213806 0.196279 0.190657 0.200406 0.214454 0.212947 0.205479 0.208223 0.204038 0.190980 0.208421 0.195203 0.186962 0.216974 0.192572 0.212299 0.204704 0.207872 0.178556 0.196511 0.188193 0.189479 0.211970 0.210771 0.180788 0.216089 0.200617 0.217170 0.206645 0.216702 0.194465 0.196693 0.190260 0.200535 0.178594 0.196321 0.214611 0.201743 0.183282 0.185231 0.204572 
3640.950307 0.168041 0.181316 0.171976 0.166933 0.189722 0.194241 0.168970 0.171928 0.188085 0.197631 0.189612 0.172265 0.183335 0.188772 0.173163 0.181644 0.168445 0.169271 0.179266 0.195858 0.173930 0.196873 0.186183 0.179823 0.172845 0.195719 0.197628 0.193267 0.189889 0.197994 0.197426 0.184314 0.168784 0.178125 0.171378 0.183823 0.198046 0.182446 0.181848 0.193657 0.164982 0.194526 0.183490 0.183313 0.162248 0.186502 0.172245 0.179611 0.166873 0.193096 
4447.066748 0.148111 0.161962 0.174927 0.155246 0.178264 0.177667 0.149326 0.148722 0.149688 0.160110 0.150651 0.151442 0.163886 0.173034 0.160171 0.171327 0.150288 0.166879 0.147752 0.167817 0.179075 0.157139 0.154551 0.176544 0.157504 0.177009 0.172130 0.168328 0.152201 0.166735 0.172884 0.149451 0.157263 0.168915 0.153186 0.147699 0.175497 0.173968 0.177786 0.171406 0.171934 0.148298 0.156770 0.152307 0.178413 0.146966 0.154404 0.175547 0.158487 0.176175 
5431.659591 0.160540 0.134635 0.148969 0.156281 0.145688 0.156463 0.135449 0.154831 0.144243 0.147329 0.146865 0.155480 0.159235 0.140128 0.140257 0.144398 0.134700 0.154778 0.135660 0.151247 0.149023 0.132705 0.142029 0.159693 0.153350 0.160299 0.151042 0.144237 0.156402 0.158412 0.150766 0.151392 0.160604 0.154181 0.141839 0.155984 0.149329 0.157259 0.134056 0.146970 0.146751 0.147659 0.142462 0.141177 0.158050 0.145579 0.142845 0.140276 0.151468 0.144338 
6634.244006 0.121031 0.121074 0.135654 0.119608 0.120535 0.140932 0.141122 0.129851 0.117704 0.119996 0.121968 0.122458 0.139234 0.127460 0.139750 0.136909 0.116795 0.140826 0.136817 0.119129 0.133904 0.120311 0.130247 0.123005 0.127964 0.140719 0.120845 0.118927 0.132560 0.138938 0.125024 0.122428 0.120092 0.134514 0.134308 0.121909 0.127653 0.134973 0.122827 0.129102 0.133401 0.132110 0.137561 0.134951 0.132615 0.137773 0.140918 0.127592 0.122330 0.140868 
8103.083928 0.112523 0.118761 0.103724 0.112951 0.121181 0.113886 0.103581 0.116228 0.117255 0.102823 0.101706 0.122151 0.105305 0.115033 0.104835 0.115510 0.101162 0.108538 0.110733 0.113918 0.100928 0.119681 0.103712 0.108026 0.102632 0.112318 0.108076 0.104841 0.115458 0.105172 0.111980 0.120784 0.118041 0.106239 0.115321 0.115032 0.106754 0.102412 0.108429 0.114036 0.114825 0.101807 0.109104 0.114957 0.105542 0.105908 0.112319 0.113007 0.105701 0.101543 
9897.129059 0.085060 0.099585 0.087248 0.096060 0.099662 0.092928 0.097998 0.090299 0.091670 0.097153 0.095202 0.100547 0.084848 0.101423 0.090775 0.085014 0.099907 0.087739 0.091701 0.099666 0.098970 0.089324 0.092176 0.098189 0.091287 0.100907 0.088976 0.087605 0.088359 0.097410 0.091519 0.094291 0.094284 0.084937 0.097961 0.096946 0.098494 0.084737 0.101413 0.092082 0.090557 0.084378 0.099819 0.087207 0.091441 0.088520 0.088101 0.089952 0.100801 0.095551 
12088.380730 0.078172 0.079939 0.069085 0.070188 0.071074 0.069194 0.074507 0.075336 0.076660 0.070112 0.068531 0.081987 0.080618 0.067483 0.077171 0.075676 0.080864 0.080934 0.071367 0.079811 0.070334 0.081036 0.078166 0.074396 0.076085 0.070213 0.073098 0.070044 0.081378 0.081161 0.081722 0.069560 0.073790 0.075067 0.071382 0.072779 0.069072 0.078333 0.073072 0.078563 0.069764 0.076954 0.078457 0.080769 0.081865 0.080485 0.072551 0.079817 0.069571 0.070789 
14764.781566 0.054041 0.059058 0.054402 0.052689 0.052660 0.059508 0.053985 0.059783 0.053002 0.051649 0.052752 0.060071 0.054766 0.052195 0.056987 0.052693 0.053924 0.053158 0.059387 0.059921 0.052368 0.056331 0.061909 0.054454 0.062090 0.062115 0.053719 0.059632 0.055599 0.053691 0.059790 0.058712 0.059088 0.055754 0.060698 0.059854 0.057642 0.053366 0.053476 0.056989 0.055271 0.059305 0.058976 0.053284 0.059789 0.053342 0.058436 0.059857 0.061680 0.060805 
18033.744928 0.037217 0.038389 0.044328 0.043149 0.040991 0.041393 0.039444 0.044900 0.039331 0.040302 0.040411 0.043137 0.043674 0.043522 0.043512 0.037238 0.041999 0.038352 0.043885 0.038933 0.040632 0.040870 0.039440 0.044362 0.045191 0.038912 0.038578 0.042475 0.040277 0.038246 0.040714 0.037394 0.041675 0.042445 0.037677 0.044861 0.042573 0.039225 0.039151 0.039621 0.041061 0.043326 0.040763 0.041640 0.042841 0.043920 0.043323 0.037091 0.037492 0.038789 
22026.465795 0.026983 0.030119 0.027024 0.028637 0.029602 0.028009 0.028596 0.029309 0.026370 0.027865 0.025329 0.027907 0.027710 0.030378 0.030160 0.029066 0.029767 0.025497 0.026016 0.025218 0.026382 0.026307 0.026537 0.028155 0.025414 0.025791 0.029165 0.026415 0.027958 0.030100 0.025913 0.026144 0.024997 0.027378 0.029993 0.028138 0.026210 0.028593 0.030083 0.025385 0.025389 0.029871 0.026240 0.026789 0.027086 0.028054 0.025015 0.025633 0.027389 0.026024 
26903.186074 0.017050 0.017681 0.017989 0.018364 0.017074 0.018599 0.017195 0.015593 0.015558 0.017309 0.018651 0.015509 0.017462 0.016926 0.015551 0.017048 0.016048 0.017161 0.017730 0.016748 0.015617 0.016724 0.015559 0.018109 0.017155 0.018245 0.017369 0.017587 0.018222 0.015356 0.016947 0.016984 0.017717 0.018067 0.018213 0.016812 0.016312 0.016208 0.018145 0.016807 0.015926 0.015967 0.016230 0.016926 0.018243 0.018102 0.015690 0.015844 0.017508 0.018076 
32859.625674 0.008447 0.010031 0.009197 0.010069 0.009617 0.010077 0.010161 0.008600 0.008704 0.008932 0.009426 0.009154 0.008942 0.009330 0.009851 0.010160 0.008712 0.009759 0.008960 0.010029 0.009678 0.010263 0.008503 0.009946 0.010215 0.009873 0.009399 0.009225 0.009119 0.009666 0.009393 0.009963 0.009406 0.008820 0.008486 0.009953 0.009525 0.009351 0.009900 0.008800 0.010132 0.009956 0.009702 0.009481 0.008440 0.009029 0.009008 0.009573 0.008565 0.009017 
40134.837431 0.004789 0.004491 0.004540 0.004699 0.004699 0.004244 0.004939 0.004499 0.004465 0.004102 0.004084 0.004496 0.004187 0.004379 0.004452 0.004625 0.004906 0.004343 0.004069 0.004641 0.004503 0.004769 0.004956 0.004363 0.004418 0.004262 0.004673 0.004408 0.004641 0.004273 0.004639 0.004137 0.004135 0.004101 0.004586 0.004893 0.004475 0.004276 0.004941 0.004629 0.004849 0.004498 0.004145 0.004582 0.004491 0.004659 0.004284 0.004845 0.004669 0.004772 
49020.801136 0.001962 0.001964 0.001860 0.001925 0.001766 0.001759 0.001920 0.001774 0.001851 0.002000 0.001980 0.001799 0.001700 0.001928 0.001952 0.001817 0.001949 0.001813 0.001838 0.001704 0.001985 0.001768 0.001874 0.001978 0.001999 0.001962 0.002001 0.001682 0.001694 0.001757 0.001881 0.001673 0.001772 0.001872 0.001941 0.001774 0.001786 0.002010 0.001785 0.001811 0.001822 0.001838 0.001901 0.001843 0.001868 0.002016 0.001710 0.001977 0.001857 0.001804 
59874.141715 0.000677 0.000633 0.000583 0.000637 0.000650 0.000647 0.000568 0.000587 0.000678 0.000580 0.000587 0.000640 0.000631 0.000682 0.000638 0.000670 0.000659 0.000643 0.000625 0.000645 0.000686 0.000579 0.000595 0.000645 0.000568 0.000581 0.000604 0.000677 0.000632 0.000688 0.000588 0.000607 0.000656 0.000597 0.000684 0.000593 0.000632 0.000592 0.000689 0.000565 0.000610 0.000670 0.000632 0.000613 0.000598 0.000684 0.000586 0.000605 0.000594 0.000597 
73130.441833 0.000175 0.000162 0.000169 0.000158 0.000161 0.000157 0.000156 0.000160 0.000168 0.000176 0.000164 0.000182 0.000180 0.000170 0.000171 0.000154 0.000155 0.000162 0.000169 0.000164 0.000160 0.000153 0.000160 0.000163 0.000159 0.000180 0.000162 0.000182 0.000182 0.000154 0.000164 0.000166 0.000181 0.000176 0.000154 0.000153 0.000154 0.000157 0.000164 0.000150 0.000153 0.000170 0.000157 0.000150 0.000153 0.000155 0.000180 0.000164 0.000165 0.000166 
89321.723361 0.000036 0.000035 0.000034 0.000034 0.000034 0.000033 0.000033 0.000036 0.000030 0.000033 0.000035 0.000031 0.000033 0.000033 0.000035 0.000032 0.000030 0.000032 0.000033 0.000033 0.000032 0.000030 0.000032 0.000034 0.000030 0.000031 0.000034 0.000033 0.000035 0.000035 0.000031 0.000032 0.000036 0.000031 0.000031 0.000034 0.000032 0.000032 0.000031 0.000033 0.000034 0.000036 0.000034 0.000030 0.000030 0.000033 0.000035 0.000033 0.000031 0.000033 
109097.799277 0.000004 0.000005 0.000005 0.000005 0.000004 0.000004 0.000004 0.000005 0.000005 0.000005 0.000004 0.000005 0.000004 0.000005 0.000004 0.000004 0.000005 0.000004 0.000004 0.000004 0.000004 0.000004 0.000005 0.000004 0.000004 0.000004 0.000004 0.000005 0.000004 0.000005 0.000005 0.000004 0.000005 0.000004 0.000005 0.000005 0.000005 0.000005 0.000004 0.000004 0.000004 0.000004 0.000005 0.000005 0.000005 0.000005 0.000005 0.000005 0.000005 0.000005 
133252.352946 0.000001 0.000001 0.000001 0.000001 0.000001 0.000001 0.000001 0.000001 0.000001 0.000001 0.000001 0.000001 0.000001 0.000001 0.000001 0.000001 0.000001 0.000001 0.000001 0.000001 0.000001 0.000001 0.000001 0.000001 0.000001 0.000001 0.000001 0.000001 0.000001 0.000001 0.000001 0.000001 0.000001 0.000001 0.000001 0.000001 0.000001 0.000001 0.000001 0.000001 0.000001 0.000001 0.000001 0.000001 0.000001 0.000001 0.000001 0.000001 0.000001 0.000001 
162754.791419 0.000001 0.000001 0.000001 0.000001 0.000001 0.000001 0.000001 0.000001 0.000001 0.000001 0.000001 0.000001 0.000001 0.000001 0.000001 0.000001 0.000001 0.000001 0.000001 0.000001 0.000001 0.000001 0.000001 0.000001 0.000001 0.000001 0.000001 0.000001 0.000001 0.000001 0.000001 0.000001 0.000001 0.000001 0.000001 0.000001 0.000001 0.000001 0.000001 0.000001 0.000001 0.000001 0.000001 0.000001 0.000001 0.000001 0.000001 0.000001 0.000001 0.000001 
198789.151143 0.000001 0.000001 0.000001 0.000001 0.000001 0.000001 0.000001 0.000001 0.000001 0.000001 0.000001 0.000001 0.000001 0.000001 0.000001 0.000001 0.000001 0.000001 0.000001 0.000001 0.000001 0.000001 0.000001 0.000001 0.000001 0.000001 0.000001 0.000001 0.000001 0.000001 0.000001 0.000001 0.000001 0.000001 0.000001 0.000001 0.000001 0.000001 0.000001 0.000001 0.000001 0.000001 0.000001 0.000001 0.000001 0.000001 0.000001 0.000001 0.000001 0.000001 
242801.617498 0.000001 0.000001 0.000001 0.000001 0.000001 0.000001 0.000001 0.000001 0.000001 0.000001 0.000001 0.000001 0.000001 0.000001 0.000001 0.000001 0.000001 0.000001 0.000001 0.000001 0.000001 0.000001 0.000001 0.000001 0.000001 0.000001 0.000001 0.000001 0.000001 0.000001 0.000001 0.000001 0.000001 0.000001 0.000001 0.000001 0.000001 0.000001 0.000001 0.000001 0.000001 0.000001 0.000001 0.000001 0.000001 0.000001 0.000001 0.000001 0.000001 0.000001 
296558.565298 0.000001 0.000001 0.000001 0.000001 0.000001 0.000001 0.000001 0.000001 0.000001 0.000001 0.000001 0.000001 0.000001 0.000001 0.000001 0.000001 0.000001 0.000001 0.000001 0.000001 0.000001 0.000001 0.000001 0.000001 0.000001 0.000001 0.000001 0.000001 0.000001 0.000001 0.000001 0.000001 0.000001 0.000001 0.000001 0.000001 0.000001 0.000001 0.000001 0.000001 0.000001 0.000001 0.000001 0.000001 0.000001 0.000001 0.000001 0.000001 0.000001 0.000001 
362217.449611 0.000001 0.000001 0.000001 0.000001 0.000001 0.000001 0.000001 0.000001 0.000001 0.000001 0.000001 0.000001 0.000001 0.000001 0.000001 0.000001 0.000001 0.000001 0.000001 0.000001 0.000001 0.000001 0.000001 0.000001 0.000001 0.000001 0.000001 0.000001 0.000001 0.000001 0.000001 0.000001 0.000001 0.000001 0.000001 0.000001 0.000001 0.000001 0.000001 0.000001 0.000001 0.000001 0.000001 0.000001 0.000001 0.000001 0.000001 0.000001 0.000001 0.000001 
442413.392009 0.000001 0.000001 0.000001 0.000001 0.000001 0.000001 0.000001 0.000001 0.000001 0.000001 0.000001 0.000001 0.000001 0.000001 0.000001 0.000001 0.000001 0.000001 0.000001 0.000001 0.000001 0.000001 0.000001 0.000001 0.000001 0.000001 0.000001 0.000001 0.000001 0.000001 0.000001 0.000001 0.000001 0.000001 0.000001 0.000001 0.000001 0.000001 0.000001 0.000001 0.000001 0.000001 0.000001 0.000001 0.000001 0.000001 0.000001 0.000001 0.000001 0.000001 
540364.937247 0.000001 0.000001 0.000001 0.000001 0.000001 0.000001 0.000001 0.000001 0.000001 0.000001 0.000001 0.000001 0.000001 0.000001 0.000001 0.000001 0.000001 0.000001 0.000001 0.000001 0.000001 0.000001 0.000001 0.000001 0.000001 0.000001 0.000001 0.000001 0.000001 0.000001 0.000001 0.000001 0.000001 0.000001 0.000001 0.000001 0.000001 0.000001 0.000001 0.000001 0.000001 0.000001 0.000001 0.000001 0.000001 0.000001 0.000001 0.000001 0.000001 0.000001 
660003.224766 0.000001 0.000001 0.000001 0.000001 0.000001 0.000001 0.000001 0.000001 0.000001 0.000001 0.000001 0.000001 0.000001 0.000001 0.000001 0.000001 0.000001 0.000001 0.000001 0.000001 0.000001 0.000001 0.000001 0.000001 0.000001 0.000001 0.000001 0.000001 0.000001 0.000001 0.000001 0.000001 0.000001 0.000001 0.000001 0.000001 0.000001 0.000001 0.000001 0.000001 0.000001 0.000001 0.000001 0.000001 0.000001 0.000001 0.000001 0.000001 0.000001 0.000001 
806129.759124 0.000001 0.000001 0.000001 0.000001 0.000001 0.000001 0.000001 0.000001 0.000001 0.000001 0.000001 0.000001 0.000001 0.000001 0.000001 0.000001 0.000001 0.000001 0.000001 0.000001 0.000001 0.000001 0.000001 0.000001 0.000001 0.000001 0.000001 0.000001 0.000001 0.000001 0.000001 0.000001 0.000001 0.000001 0.000001 0.000001 0.000001 0.000001 0.000001 0.000001 0.000001 0.000001 0.000001 0.000001 0.000001 0.000001 0.000001 0.000001 0.000001 0.000001 
984609.111229 0.000001 0.000001 0.000001 0.000001 0.000001 0.000001 0.000001 0.000001 0.000001 0.000001 0.000001 0.000001 0.000001 0.000001 0.000001 0.000001 0.000001 0.000001 0.000001 0.000001 0.000001 0.000001 0.000001 0.000001 0.000001 0.000001 0.000001 0.000001 0.000001 0.000001 0.000001 0.000001 0.000001 0.000001 0.000001 0.000001 0.000001 0.000001 0.000001 0.000001 0.000001 0.000001 0.000001 0.000001 0.000001 0.000001 0.000001 0.000001 0.000001 0.000001 
1202604.284165 0.000001 0.000001 0.000001 0.000001 0.000001 0.000001 0.000001 0.000001 0.000001 0.000001 0.000001 0.000001 0.000001 0.000001 0.000001 0.000001 0.000001 0.000001 0.000001 0.000001 0.000001 0.000001 0.000001 0.000001 0.000001 0.000001 0.000001 0.000001 0.000001 0.000001 0.000001 0.000001 0.000001 0.000001 0.000001 0.000001 0.000001 0.000001 0.000001 0.000001 0.000001 0.000001 0.000001 0.000001 0.000001 0.000001 0.000001 0.000001 0.000001 0.000001 
1468864.189654 0.000001 0.000001 0.000001 0.000001 0.000001 0.000001 0.000001 0.000001 0.000001 0.000001 0.000001 0.000001 0.000001 0.000001 0.000001 0.000001 0.000001 0.000001 0.000001 0.000001 0.000001 0.000001 0.000001 0.000001 0.000001 0.000001 0.000001 0.000001 0.000001 0.000001 0.000001 0.000001 0.000001 0.000001 0.000001 0.000001 0.000001 0.000001 0.000001 0.000001 0.000001 0.000001 0.000001 0.000001 0.000001 0.000001 0.000001 0.000001 0.000001 0.000001 
1794074.772606 0.000001 0.000001 0.000001 0.000001 0.000001 0.000001 0.000001 0.000001 0.000001 0.000001 0.000001 0.000001 0.000001 0.000001 0.000001 0.000001 0.000001 0.000001 0.000001 0.000001 0.000001 0.000001 0.000001 0.000001 0.000001 0.000001 0.000001 0.000001 0.000001 0.000001 0.000001 0.000001 0.000001 0.000001 0.000001 0.000001 0.000001 0.000001 0.000001 0.000001 0.000001 0.000001 0.000001 0.000001 0.000001 0.000001 0.000001 0.000001 0.000001 0.000001 
2191287.875607 0.000001 0.000001 0.000001 0.000001 0.000001 0.000001 0.000001 0.000001 0.000001 0.000001 0.000001 0.000001 0.000001 0.000001 0.000001 0.000001 0.000001 0.000001 0.000001 0.000001 0.000001 0.000001 0.000001 0.000001 0.000001 0.000001 0.000001 0.000001 0.000001 0.000001 0.000001 0.000001 0.000001 0.000001 0.000001 0.000001 0.000001 0.000001 0.000001 0.000001 0.000001 0.000001 0.000001 0.000001 0.000001 0.000001 0.000001 0.000001 0.000001 0.000001 
2676445.055189 0.000001 0.000001 0.000001 0.000001 0.000001 0.000001 0.000001 0.000001 0.000001 0.000001 0.000001 0.000001 0.000001 0.000001 0.000001 0.000001 0.000001 0.000001 0.000001 0.000001 0.000001 0.000001 0.000001 0.000001 0.000001 0.000001 0.000001 0.000001 0.000001 0.000001 0.000001 0.000001 0.000001 0.000001 0.000001 0.000001 0.000001 0.000001 0.000001 0.000001 0.000001 0.000001 0.000001 0.000001 0.000001 0.000001 0.000001 0.000001 0.000001 0.000001 
3269017.372472 0.000001 0.000001 0.000001 0.000001 0.000001 0.000001 0.000001 0.000001 0.000001 0.000001 0.000001 0.000001 0.000001 0.000001 0.000001 0.000001 0.000001 0.000001 0.000001 0.000001 0.000001 0.000001 0.000001 0.000001 0.000001 0.000001 0.000001 0.000001 0.000001 0.000001 0.000001 0.000001 0.000001 0.000001 0.000001 0.000001 0.000001 0.000001 0.000001 0.000001 0.000001 0.000001 0.000001 0.000001 0.000001 0.000001 0.000001 0.000001 0.000001 0.000001 
