# Supplementary material for: Automatic Analysis of Composite Physical Signals Using Non-Negative Factorization and Information Criterion
Source: PLoS One. 2012 Mar 1;7(3):e32352. doi: 10.1371/journal.pone.0032352 (PMC3291575; doi:10.1371/journal.pone.0032352)
Supplement: Dataset S1 — CodeAndSample.zip. CodeAndSample.zip contains the source code of our proposed method and the simulation data in this article. (ZIP) [file pone.0032352.s001.zip › CodeAndSample/sample/SimulatedData/r4/nor_mat_5_k3.dat]

#75 50 
1.221403 0.929567 1.010308 0.933922 0.972444 0.994822 0.886370 0.876933 0.936778 0.985985 0.892032 1.027110 0.922675 1.005459 0.957171 0.902350 0.930496 1.019145 0.996177 0.941569 0.953445 0.887783 0.997222 1.029472 1.036615 1.038483 1.008120 0.993641 0.930264 1.035570 0.983788 0.913916 1.053998 1.038502 1.063338 0.989179 1.015080 1.054656 1.013328 0.964662 0.925811 1.062845 1.006078 1.018235 0.920837 0.956861 0.990621 1.051133 1.015902 0.994957 0.906938 
1.491825 0.916101 0.900423 1.050838 0.934817 0.897405 1.004074 0.914909 0.877527 0.973449 1.011552 0.970911 0.898943 1.013686 0.999345 0.979726 1.036775 0.891032 0.916332 0.991991 1.015695 1.023049 0.974881 0.946159 0.890648 0.900443 1.041255 0.891455 0.951340 1.029797 0.866251 0.869048 1.037871 1.051877 0.961116 1.014830 0.927598 0.966759 1.037064 1.001671 0.895934 1.046484 0.935614 0.974872 0.881612 1.020877 1.003882 0.890974 0.868241 0.981418 0.906152 
1.822119 0.932978 0.902595 0.983353 1.024690 0.949194 1.016729 1.043070 1.000360 0.874195 0.907000 1.036959 1.030648 1.046807 0.882823 1.019294 0.949118 0.928822 1.030286 0.966498 0.951330 0.978920 1.028408 1.043480 0.889277 0.942330 0.951740 1.019837 0.978500 0.897247 0.887132 0.893376 1.022573 0.864995 1.008664 1.041955 0.955858 0.924217 0.905465 1.036864 1.048351 0.987433 0.905169 1.034986 0.949357 0.877675 1.024127 0.902862 0.977251 1.035815 0.898820 
2.225541 0.873308 0.991214 0.870740 1.021913 0.864472 0.942616 0.885750 0.899192 0.984955 0.977346 0.883475 1.011954 0.904356 0.877565 1.024801 0.872364 0.895964 1.003911 0.961714 0.914164 0.972334 1.027303 0.898097 0.936122 0.866747 0.994244 0.945467 0.972617 0.964819 0.924312 0.889441 0.861300 1.035827 0.928504 0.976223 0.926653 0.905442 0.911162 0.990166 0.886930 0.924897 0.953435 0.949527 0.938189 0.856306 0.956588 0.962922 0.917695 0.879387 1.035544 
2.718282 0.962978 0.991781 0.927457 0.971898 1.006075 0.981424 0.944783 0.930965 0.916045 1.001746 1.015723 0.992602 1.020528 0.914627 0.998097 0.978438 0.884471 0.975182 0.886020 0.907648 0.874245 1.000122 0.949290 0.926010 0.862853 0.996922 0.869421 0.969192 0.991258 0.895929 0.912108 0.851628 0.853177 0.934035 0.951837 1.000691 0.891488 0.864887 0.853774 0.862358 0.958023 0.922866 0.937431 0.873181 0.951697 0.996810 1.013791 0.906650 0.934230 0.979912 
3.320117 0.939234 0.871592 0.838066 0.930261 0.984153 0.928448 0.964661 0.995887 0.953406 0.942308 0.926837 0.882553 0.868436 0.877224 0.855082 0.933206 0.857861 0.914018 0.931522 0.987411 0.890541 0.995105 1.002182 0.900342 0.901336 0.892897 0.918435 0.906738 0.849643 0.983104 0.985847 0.959232 0.881531 0.953093 0.888176 0.969557 0.909462 0.960115 0.887025 0.996264 0.850996 0.949808 0.922659 0.973690 0.849855 0.998593 0.922751 0.881918 0.837063 0.961459 
4.055200 0.840233 0.873306 0.966982 0.922816 0.937650 0.915462 0.940222 0.825408 0.831503 0.935087 0.883440 0.961675 0.908335 0.984162 0.834247 0.889100 0.963170 0.928711 0.928856 0.905899 0.938419 0.859731 0.965452 0.863833 0.847913 0.925596 0.959665 0.991135 0.824032 0.908779 0.954249 0.909069 0.973675 0.907792 0.914692 0.937894 0.992982 0.824023 0.969264 0.915824 0.834845 0.960516 0.902249 0.910844 0.900556 0.942395 0.900239 0.929445 0.966783 0.879935 
4.953032 0.974588 0.967797 0.974517 0.869368 0.851084 0.807483 0.901929 0.873537 0.966828 0.949343 0.907183 0.914338 0.944988 0.867502 0.976508 0.810523 0.805296 0.910676 0.876871 0.967699 0.920223 0.853101 0.907396 0.896116 0.883689 0.844123 0.965993 0.943503 0.848061 0.953619 0.868337 0.877662 0.893120 0.914863 0.875262 0.896622 0.826496 0.931441 0.817963 0.847670 0.892187 0.850586 0.958837 0.908303 0.977326 0.907209 0.935956 0.846692 0.935085 0.900000 
6.049647 0.882458 0.933477 0.893840 0.889724 0.849522 0.794648 0.867543 0.887253 0.889985 0.819779 0.878168 0.840889 0.823068 0.804925 0.804629 0.848878 0.853089 0.848826 0.879648 0.918388 0.935235 0.824130 0.788408 0.867848 0.792194 0.873226 0.888445 0.902133 0.815080 0.862461 0.847120 0.794813 0.914098 0.789853 0.875079 0.834615 0.868988 0.791036 0.876437 0.927769 0.803645 0.828698 0.799077 0.907494 0.945016 0.811808 0.861269 0.899453 0.808962 0.807396 
7.389056 0.848753 0.832365 0.806572 0.769547 0.896143 0.889219 0.807557 0.800166 0.862712 0.772945 0.860333 0.799724 0.842449 0.933261 0.876203 0.914842 0.771042 0.794499 0.890697 0.886406 0.833053 0.891139 0.892464 0.872779 0.899193 0.784491 0.925742 0.841328 0.919370 0.844752 0.766047 0.793972 0.915657 0.835134 0.800922 0.850979 0.839399 0.885846 0.872439 0.825118 0.830717 0.855813 0.911461 0.818831 0.895081 0.769887 0.871853 0.820063 0.926490 0.782325 
9.025013 0.815462 0.896376 0.760046 0.826681 0.832373 0.793330 0.803854 0.789814 0.761834 0.828542 0.818722 0.749572 0.875800 0.772233 0.791825 0.802721 0.905535 0.775907 0.905609 0.796243 0.804591 0.782658 0.843385 0.772680 0.775816 0.875262 0.805947 0.749059 0.767360 0.810564 0.866112 0.817208 0.813956 0.828062 0.879523 0.817613 0.809555 0.835947 0.785603 0.882841 0.804789 0.896376 0.818192 0.908588 0.808140 0.855811 0.843550 0.779506 0.890080 0.885389 
11.023176 0.731563 0.797131 0.837101 0.808193 0.803192 0.758406 0.761847 0.856243 0.857312 0.791471 0.835373 0.858293 0.869507 0.856620 0.746347 0.735052 0.807429 0.767281 0.727278 0.729859 0.787162 0.848702 0.863695 0.774002 0.825766 0.760287 0.822663 0.827422 0.738911 0.728774 0.857183 0.801890 0.772820 0.836884 0.734007 0.805258 0.850197 0.811513 0.800861 0.767362 0.871453 0.792484 0.746476 0.798706 0.771872 0.861307 0.738839 0.767571 0.734811 0.781647 
13.463738 0.740670 0.752048 0.849852 0.802638 0.720767 0.777277 0.795370 0.757094 0.824974 0.719855 0.848448 0.790652 0.816809 0.745645 0.702854 0.703205 0.855038 0.790394 0.721391 0.840455 0.720533 0.845945 0.761952 0.780685 0.853291 0.807700 0.840182 0.750442 0.808721 0.739375 0.806787 0.856863 0.832593 0.814001 0.856473 0.763715 0.839924 0.827821 0.725345 0.785333 0.796119 0.724667 0.795136 0.812902 0.750075 0.768449 0.747884 0.831595 0.847427 0.799496 
16.444647 0.831046 0.820464 0.750333 0.826640 0.753304 0.739418 0.739501 0.716863 0.791037 0.799980 0.767726 0.741361 0.745677 0.783025 0.795127 0.823102 0.705608 0.796397 0.805142 0.687247 0.748874 0.787114 0.794802 0.695502 0.822361 0.727785 0.777961 0.713915 0.727317 0.781143 0.748088 0.775474 0.715774 0.738776 0.730015 0.824946 0.824221 0.736652 0.734959 0.819557 0.719901 0.712781 0.800743 0.810947 0.813495 0.803774 0.717793 0.782579 0.710597 0.786313 
20.085537 0.784498 0.782564 0.763656 0.786447 0.778953 0.732192 0.763722 0.706244 0.724998 0.698589 0.681351 0.767949 0.675556 0.722105 0.695439 0.753137 0.770565 0.747122 0.776565 0.708537 0.800798 0.707958 0.663747 0.662670 0.687695 0.766894 0.725496 0.661059 0.665886 0.751598 0.685410 0.803897 0.723430 0.660861 0.730793 0.694984 0.789319 0.758235 0.715702 0.702208 0.759832 0.669578 0.715841 0.682816 0.786125 0.783986 0.790081 0.781993 0.690765 0.746587 
24.532530 0.648842 0.712576 0.691568 0.748397 0.767636 0.665111 0.663470 0.710566 0.666788 0.767010 0.770676 0.725378 0.684627 0.681047 0.652863 0.688719 0.668656 0.766271 0.744546 0.650625 0.692925 0.677644 0.724874 0.714956 0.693884 0.665950 0.660508 0.761178 0.769106 0.723744 0.703809 0.758322 0.759110 0.642675 0.681835 0.686474 0.658241 0.641382 0.640082 0.766833 0.722437 0.664642 0.677374 0.751317 0.770960 0.761881 0.648529 0.714054 0.660898 0.765163 
29.964100 0.635416 0.728834 0.714193 0.757350 0.650360 0.752316 0.739902 0.724489 0.741716 0.710007 0.661208 0.624106 0.622450 0.756412 0.638953 0.757591 0.687897 0.748702 0.625685 0.641236 0.639850 0.684538 0.626478 0.630002 0.717117 0.721779 0.623795 0.637595 0.696779 0.681076 0.747530 0.713144 0.660656 0.681256 0.670870 0.657615 0.633119 0.623871 0.684407 0.727985 0.697103 0.719668 0.703358 0.698324 0.749523 0.636954 0.653346 0.659587 0.662401 0.695186 
36.598234 0.691607 0.734040 0.610079 0.651674 0.645531 0.617093 0.692659 0.693805 0.639428 0.725726 0.652994 0.643655 0.674752 0.736338 0.689249 0.625360 0.634872 0.653054 0.685297 0.724098 0.727535 0.666995 0.625962 0.692364 0.614574 0.635348 0.652726 0.669272 0.669400 0.713072 0.681438 0.614815 0.724386 0.607587 0.725807 0.692612 0.626981 0.699559 0.730938 0.616470 0.626498 0.698836 0.688566 0.670230 0.676340 0.675550 0.615090 0.674846 0.665796 0.702159 
44.701184 0.689229 0.703909 0.662889 0.703154 0.693368 0.670405 0.697005 0.625708 0.602224 0.657104 0.715283 0.649725 0.589158 0.655666 0.657599 0.593628 0.693745 0.599029 0.664353 0.646361 0.663663 0.592613 0.592555 0.703603 0.700857 0.675831 0.667346 0.703753 0.678545 0.611002 0.682826 0.599960 0.589952 0.586490 0.602478 0.624016 0.706239 0.670665 0.625265 0.705985 0.713761 0.714997 0.659772 0.601346 0.699562 0.638676 0.682280 0.678011 0.631883 0.677771 
54.598150 0.612887 0.663228 0.581653 0.588123 0.649922 0.587334 0.678106 0.576256 0.620853 0.648747 0.589601 0.647548 0.578478 0.596588 0.628030 0.579659 0.648804 0.622741 0.678075 0.603620 0.593609 0.664402 0.570865 0.653766 0.667350 0.620632 0.691179 0.653810 0.607035 0.616302 0.611037 0.641570 0.652617 0.671504 0.644600 0.610917 0.584803 0.674900 0.600635 0.606278 0.618675 0.591217 0.675114 0.651197 0.591753 0.569881 0.604245 0.588565 0.617059 0.690902 
66.686331 0.610607 0.650123 0.568128 0.631944 0.557138 0.613362 0.610906 0.633337 0.655492 0.582391 0.594578 0.606532 0.583393 0.635982 0.606648 0.610741 0.603197 0.645340 0.671778 0.664832 0.568177 0.631064 0.595793 0.599452 0.608377 0.641705 0.655847 0.565764 0.582471 0.603918 0.597895 0.592666 0.642958 0.549845 0.567291 0.664252 0.571518 0.607778 0.671931 0.650202 0.619934 0.555287 0.568152 0.624015 0.628132 0.553895 0.595665 0.570046 0.583191 0.661577 
81.450869 0.604134 0.552290 0.574844 0.549803 0.625710 0.644989 0.570019 0.548289 0.631160 0.578986 0.606549 0.600616 0.593575 0.588231 0.614551 0.561570 0.571409 0.626364 0.571657 0.628226 0.567544 0.639527 0.610568 0.590865 0.544506 0.586122 0.562895 0.644689 0.617473 0.629357 0.590022 0.555041 0.564003 0.533559 0.540594 0.643186 0.535874 0.628733 0.530713 0.595030 0.530542 0.647411 0.580630 0.602460 0.648006 0.585821 0.614015 0.646374 0.637047 0.538084 
99.484316 0.566926 0.586832 0.573744 0.545129 0.522952 0.608901 0.529085 0.614603 0.533921 0.621529 0.560351 0.569922 0.519554 0.551879 0.530852 0.561976 0.572204 0.518642 0.537036 0.587891 0.510386 0.549155 0.593729 0.568562 0.584702 0.564836 0.527647 0.536373 0.561801 0.586968 0.510861 0.615878 0.580211 0.577403 0.573093 0.597014 0.616183 0.565187 0.538548 0.531996 0.543016 0.558443 0.550265 0.606987 0.602490 0.563658 0.578745 0.558941 0.530807 0.587902 
121.510418 0.579929 0.553442 0.514112 0.560033 0.593509 0.572328 0.569555 0.537171 0.543583 0.508405 0.529206 0.502480 0.535711 0.592733 0.574037 0.593199 0.520628 0.506772 0.573977 0.509463 0.541695 0.574015 0.548065 0.508383 0.591333 0.540008 0.499838 0.532667 0.573554 0.506457 0.536362 0.516255 0.566164 0.529900 0.491640 0.528647 0.490712 0.501428 0.513738 0.592543 0.554228 0.528175 0.591593 0.595635 0.501509 0.576771 0.581432 0.493940 0.519880 0.526585 
148.413159 0.547542 0.497962 0.536166 0.507508 0.512631 0.467671 0.503370 0.476874 0.531110 0.481121 0.476791 0.516608 0.554163 0.555325 0.539329 0.557835 0.549362 0.515986 0.483682 0.568993 0.488873 0.545110 0.561915 0.543721 0.523167 0.521067 0.539821 0.554303 0.566499 0.546147 0.557819 0.560557 0.498434 0.566473 0.537675 0.472545 0.569024 0.542207 0.501680 0.531183 0.506066 0.515690 0.533335 0.524541 0.513663 0.521108 0.471129 0.551861 0.531028 0.484247 
181.272242 0.510684 0.536595 0.544043 0.470105 0.483491 0.523071 0.543642 0.517177 0.494265 0.445827 0.522521 0.460198 0.468071 0.506032 0.509630 0.535452 0.510427 0.453626 0.521635 0.543880 0.494378 0.515717 0.476598 0.501613 0.531365 0.523432 0.446213 0.535749 0.526005 0.487361 0.461920 0.457452 0.485050 0.456650 0.531691 0.524674 0.451122 0.517904 0.482922 0.537961 0.513648 0.461698 0.505013 0.451256 0.470496 0.476761 0.507190 0.512634 0.522140 0.490325 
221.406416 0.505292 0.449348 0.477117 0.474397 0.487132 0.448465 0.452837 0.468651 0.483246 0.451916 0.500608 0.469940 0.493459 0.442118 0.435853 0.431211 0.443677 0.436882 0.459443 0.463202 0.476470 0.458362 0.435904 0.428099 0.500245 0.486561 0.499546 0.436320 0.511846 0.441793 0.442798 0.494300 0.427254 0.436443 0.483317 0.454811 0.425724 0.498729 0.473930 0.506846 0.487774 0.483019 0.453805 0.512271 0.432113 0.502105 0.491396 0.503342 0.460487 0.426498 
270.426407 0.476894 0.490068 0.444214 0.407603 0.417408 0.453948 0.446631 0.441609 0.462833 0.489856 0.441509 0.453010 0.453159 0.413482 0.467810 0.489707 0.444715 0.433494 0.408802 0.483431 0.480059 0.417526 0.468451 0.420154 0.460593 0.406589 0.408532 0.482449 0.407544 0.485356 0.486249 0.440959 0.446568 0.485577 0.452834 0.461521 0.462171 0.475407 0.441099 0.492624 0.448461 0.406246 0.490460 0.406453 0.416151 0.436099 0.475303 0.409014 0.406805 0.476498 
330.299560 0.465070 0.465453 0.431110 0.425096 0.453284 0.390895 0.441951 0.404196 0.465440 0.440043 0.461723 0.413755 0.434060 0.451342 0.390102 0.465892 0.468128 0.407642 0.459436 0.418196 0.402025 0.421935 0.401276 0.391812 0.469261 0.415547 0.446759 0.394698 0.405975 0.467848 0.389616 0.462571 0.457842 0.417321 0.391696 0.440801 0.397373 0.416839 0.473551 0.453590 0.424045 0.452264 0.430506 0.464320 0.445169 0.396762 0.403916 0.392131 0.435202 0.415952 
403.428793 0.424794 0.424613 0.385104 0.434576 0.408801 0.406542 0.399698 0.397603 0.402122 0.403237 0.390722 0.447828 0.435584 0.444371 0.407813 0.447680 0.387627 0.399833 0.385462 0.403990 0.445108 0.447610 0.373363 0.371083 0.444005 0.394039 0.413089 0.375927 0.396430 0.432708 0.425049 0.390113 0.384372 0.413316 0.435864 0.402714 0.423361 0.436292 0.418546 0.402813 0.371959 0.376861 0.423024 0.431473 0.434963 0.382956 0.433588 0.434654 0.436440 0.398977 
492.749041 0.427081 0.379621 0.429358 0.367449 0.364422 0.405799 0.391828 0.355005 0.387114 0.428224 0.390439 0.370730 0.429150 0.361694 0.428530 0.357651 0.373823 0.405539 0.423925 0.398866 0.385210 0.430473 0.426736 0.365007 0.353451 0.409241 0.362511 0.392704 0.370785 0.358075 0.400590 0.379813 0.409708 0.417712 0.392912 0.368418 0.396158 0.420232 0.415172 0.395510 0.417547 0.354095 0.389634 0.426426 0.408020 0.355563 0.378577 0.425837 0.424789 0.370283 
601.845038 0.364490 0.382052 0.397478 0.407115 0.379427 0.344335 0.384909 0.375276 0.372669 0.402949 0.385297 0.391995 0.353003 0.363237 0.363684 0.365557 0.401651 0.340434 0.350355 0.393819 0.354521 0.353208 0.408469 0.342307 0.410084 0.351877 0.359444 0.378424 0.354167 0.387789 0.353842 0.335675 0.386327 0.374690 0.398526 0.376425 0.354073 0.341124 0.385353 0.353104 0.380322 0.382880 0.354849 0.360477 0.357777 0.389586 0.358381 0.395318 0.363826 0.387833 
735.095189 0.324982 0.319078 0.327276 0.340213 0.361791 0.341597 0.360414 0.344919 0.383944 0.328400 0.386365 0.338409 0.369983 0.372248 0.320652 0.375690 0.354439 0.361052 0.319123 0.343676 0.368461 0.366054 0.349323 0.327026 0.322576 0.331412 0.363285 0.353417 0.329259 0.383952 0.378417 0.326814 0.327029 0.318542 0.357532 0.367647 0.329214 0.379157 0.350993 0.356126 0.384892 0.361562 0.345007 0.375412 0.372086 0.321339 0.323298 0.386347 0.358888 0.369697 
897.847292 0.319409 0.335015 0.338788 0.313296 0.350667 0.342816 0.340186 0.348179 0.343774 0.323661 0.336898 0.305825 0.306809 0.313071 0.350545 0.344941 0.339227 0.335001 0.328373 0.302018 0.312380 0.355339 0.357421 0.318097 0.339056 0.323189 0.361247 0.306248 0.338018 0.311518 0.361766 0.310675 0.359605 0.337754 0.340711 0.344048 0.356429 0.316402 0.357685 0.345119 0.342555 0.314419 0.335537 0.324537 0.350287 0.303092 0.334228 0.346001 0.353122 0.338140 
1096.633158 0.319721 0.299664 0.284579 0.280261 0.329160 0.325684 0.279102 0.325604 0.301331 0.323818 0.278681 0.326063 0.308921 0.320075 0.295460 0.308850 0.284791 0.280922 0.336866 0.295709 0.282251 0.287633 0.302552 0.321896 0.282229 0.337275 0.327625 0.290610 0.279511 0.282595 0.316197 0.280606 0.329166 0.334674 0.308361 0.285431 0.310157 0.301346 0.302041 0.303327 0.288073 0.299482 0.336602 0.326106 0.297203 0.294592 0.282368 0.298095 0.309711 0.318872 
1339.430764 0.310225 0.303661 0.301257 0.268391 0.285631 0.272412 0.276427 0.259724 0.276080 0.267956 0.262131 0.262671 0.307213 0.266214 0.260597 0.299001 0.310074 0.275629 0.271491 0.297878 0.261435 0.287256 0.268857 0.300615 0.277794 0.268914 0.255791 0.267644 0.265453 0.269960 0.270423 0.277791 0.267865 0.296216 0.265677 0.299288 0.281292 0.256641 0.287376 0.304704 0.300205 0.260105 0.261762 0.266717 0.277373 0.260756 0.267507 0.285730 0.261409 0.284043 
1635.984430 0.241245 0.286582 0.280055 0.286065 0.268957 0.246960 0.264862 0.280029 0.254794 0.245473 0.241830 0.256926 0.253704 0.270849 0.241971 0.259700 0.286016 0.246407 0.246136 0.283654 0.264372 0.285463 0.236919 0.281373 0.246013 0.283283 0.268388 0.273829 0.282730 0.247451 0.278203 0.240016 0.246919 0.259661 0.286076 0.269301 0.262039 0.235079 0.246958 0.277720 0.276986 0.240303 0.249280 0.255063 0.240285 0.235481 0.248276 0.236284 0.238897 0.252628 
1998.195895 0.254704 0.247856 0.260834 0.245847 0.248849 0.231427 0.258412 0.255365 0.247014 0.244031 0.243124 0.252776 0.225424 0.245176 0.234303 0.220298 0.221148 0.247913 0.243633 0.262254 0.251502 0.234945 0.235529 0.214884 0.227638 0.243091 0.253461 0.224152 0.219237 0.252838 0.243165 0.251373 0.258346 0.245260 0.226662 0.253831 0.239808 0.245055 0.236138 0.223057 0.237610 0.231847 0.236417 0.239416 0.253127 0.223279 0.241535 0.261431 0.241435 0.225660 
2440.601978 0.201382 0.238221 0.229927 0.222541 0.231268 0.210468 0.236670 0.216923 0.216860 0.198259 0.227004 0.237268 0.235359 0.228515 0.199273 0.231577 0.203347 0.202766 0.234850 0.225672 0.229666 0.233009 0.196777 0.210242 0.197817 0.224861 0.236548 0.196590 0.215073 0.208938 0.231945 0.196339 0.236052 0.211463 0.230003 0.209350 0.230023 0.236837 0.224495 0.209609 0.208964 0.219696 0.239370 0.230791 0.212325 0.225960 0.202736 0.230269 0.197852 0.198498 
2980.957987 0.205886 0.212299 0.198311 0.201941 0.187160 0.190225 0.188157 0.204167 0.185619 0.194818 0.212731 0.215707 0.209197 0.210711 0.196085 0.179981 0.193555 0.209522 0.208963 0.214014 0.195827 0.186537 0.181173 0.200769 0.196323 0.196067 0.188218 0.195470 0.182402 0.206044 0.186260 0.184987 0.185130 0.206156 0.205987 0.216302 0.186339 0.180376 0.208854 0.211645 0.215084 0.200299 0.200371 0.189814 0.179757 0.192788 0.213776 0.213366 0.187360 0.197435 
3640.950307 0.174217 0.165564 0.176604 0.186772 0.179849 0.165217 0.174985 0.171113 0.171367 0.186122 0.174632 0.169063 0.193520 0.191656 0.171335 0.162246 0.168431 0.164281 0.181460 0.194617 0.175173 0.174989 0.169006 0.185285 0.171178 0.194569 0.189612 0.185613 0.162406 0.171958 0.184005 0.196130 0.191164 0.170898 0.185644 0.180737 0.167684 0.181503 0.165215 0.188054 0.193529 0.194500 0.180413 0.192373 0.182854 0.169797 0.169168 0.179917 0.180685 0.174233 
4447.066748 0.164968 0.175911 0.175443 0.150407 0.158074 0.173488 0.162571 0.177634 0.165998 0.171278 0.158256 0.178881 0.175779 0.176786 0.164797 0.158531 0.157641 0.158206 0.148639 0.179390 0.157465 0.149574 0.167023 0.169245 0.154476 0.167801 0.162892 0.148278 0.165748 0.169668 0.165236 0.161533 0.164102 0.175012 0.166425 0.171366 0.152640 0.162954 0.176410 0.157860 0.174620 0.162021 0.161352 0.178822 0.171729 0.164789 0.177597 0.146897 0.150473 0.150032 
5431.659591 0.153426 0.146272 0.143221 0.135194 0.152642 0.146751 0.151295 0.145583 0.132089 0.156159 0.153550 0.154473 0.151709 0.155926 0.148881 0.140386 0.134311 0.138788 0.154915 0.159115 0.132299 0.136643 0.159235 0.133551 0.134246 0.151405 0.133144 0.139363 0.142873 0.153035 0.132537 0.156244 0.151058 0.143529 0.153945 0.145260 0.160590 0.149147 0.144408 0.134925 0.132588 0.160391 0.157513 0.153783 0.141476 0.138106 0.160572 0.141678 0.145786 0.156302 
6634.244006 0.131190 0.131680 0.125153 0.129424 0.131928 0.135608 0.140795 0.136489 0.117283 0.136270 0.123508 0.135774 0.131797 0.123485 0.122866 0.116414 0.124961 0.137109 0.137990 0.141301 0.128541 0.128152 0.130981 0.124723 0.121835 0.131041 0.132867 0.119953 0.138800 0.134162 0.128128 0.140298 0.137526 0.140952 0.132722 0.118657 0.117121 0.125015 0.122206 0.122672 0.128378 0.122050 0.123626 0.135133 0.117916 0.137427 0.133572 0.129306 0.132477 0.140939 
8103.083928 0.116551 0.118315 0.111812 0.105975 0.118520 0.104734 0.119554 0.104240 0.111364 0.116281 0.102655 0.108696 0.107216 0.113400 0.107007 0.106852 0.111205 0.106840 0.119717 0.105218 0.121593 0.121841 0.108477 0.117630 0.103979 0.121396 0.103182 0.110184 0.101815 0.108270 0.100384 0.106029 0.117106 0.105678 0.120786 0.120016 0.103001 0.119398 0.110209 0.105874 0.102632 0.119388 0.109625 0.118898 0.114437 0.108275 0.108491 0.119350 0.107052 0.122035 
9897.129059 0.098196 0.089949 0.085613 0.086865 0.093537 0.083864 0.090749 0.101876 0.095684 0.089034 0.100321 0.096762 0.098416 0.088412 0.084012 0.101065 0.084289 0.099288 0.098136 0.092173 0.101975 0.096415 0.086567 0.085249 0.092322 0.091223 0.096418 0.092193 0.095035 0.093774 0.090947 0.098989 0.085488 0.094813 0.091713 0.100242 0.084770 0.092147 0.098871 0.094594 0.100420 0.088041 0.088624 0.085524 0.090813 0.084943 0.084856 0.086960 0.100041 0.095215 
12088.380730 0.079616 0.071667 0.080614 0.071347 0.077594 0.081102 0.071777 0.071459 0.070684 0.080039 0.070268 0.075378 0.068797 0.075767 0.072448 0.075263 0.075318 0.077668 0.078672 0.067943 0.067786 0.078108 0.069777 0.067895 0.078939 0.078549 0.081810 0.067215 0.081721 0.071497 0.080842 0.081454 0.079934 0.081835 0.081190 0.076323 0.069691 0.075261 0.073501 0.072158 0.070793 0.073213 0.075462 0.077733 0.081993 0.077391 0.078183 0.070449 0.081626 0.067616 
14764.781566 0.061050 0.060394 0.055844 0.054295 0.054000 0.053242 0.059821 0.052809 0.055767 0.055665 0.058178 0.056081 0.057309 0.060154 0.058568 0.054766 0.062651 0.054023 0.061869 0.057839 0.052583 0.056411 0.056165 0.051857 0.061362 0.059266 0.053225 0.057962 0.058567 0.062705 0.062035 0.052788 0.054127 0.061389 0.056862 0.053244 0.056029 0.052257 0.061852 0.053937 0.059014 0.058060 0.051698 0.058166 0.060117 0.056929 0.058397 0.055190 0.058408 0.057392 
18033.744928 0.040732 0.041219 0.039914 0.043026 0.044072 0.039570 0.039029 0.042499 0.044649 0.038770 0.040833 0.038681 0.041326 0.039146 0.044072 0.037931 0.039319 0.040379 0.040318 0.040061 0.037911 0.038430 0.039781 0.044811 0.043163 0.043953 0.037554 0.044936 0.037966 0.040092 0.045132 0.037896 0.037116 0.042305 0.039962 0.043233 0.039047 0.040073 0.044982 0.042755 0.037715 0.044914 0.044541 0.042040 0.044760 0.042109 0.039887 0.044492 0.039964 0.040060 
22026.465795 0.029371 0.026024 0.027594 0.026902 0.027770 0.028094 0.025772 0.028152 0.026869 0.027136 0.025989 0.026125 0.025615 0.026522 0.029873 0.029227 0.027972 0.030346 0.026938 0.027728 0.029433 0.029209 0.026122 0.030141 0.028587 0.028408 0.029254 0.029895 0.028669 0.027542 0.029553 0.025233 0.029772 0.025830 0.026271 0.029881 0.026420 0.025943 0.028890 0.026294 0.027147 0.027067 0.026583 0.024943 0.025164 0.026401 0.027518 0.030000 0.026653 0.028940 
26903.186074 0.016577 0.017103 0.017584 0.017298 0.018240 0.016332 0.017964 0.016537 0.018614 0.015310 0.017859 0.016032 0.017934 0.018634 0.015615 0.017210 0.018018 0.018147 0.018572 0.018136 0.016305 0.016583 0.017389 0.018338 0.017502 0.016255 0.016356 0.016759 0.015682 0.016529 0.016819 0.018286 0.015588 0.018253 0.016185 0.017598 0.017723 0.015631 0.015854 0.017679 0.016127 0.018499 0.015471 0.016118 0.015731 0.017590 0.015556 0.017575 0.015904 0.017587 
32859.625674 0.010180 0.009025 0.009343 0.009157 0.008597 0.009958 0.010146 0.009406 0.010234 0.009650 0.009957 0.009652 0.010246 0.008686 0.009007 0.009546 0.010093 0.008761 0.009499 0.008987 0.008889 0.008448 0.010085 0.009065 0.009175 0.009865 0.010150 0.008925 0.009469 0.009932 0.009114 0.009261 0.010202 0.009954 0.009690 0.009698 0.009199 0.009987 0.008691 0.009722 0.009637 0.008760 0.008872 0.009159 0.009492 0.009972 0.009759 0.008542 0.009933 0.009285 
40134.837431 0.004633 0.004592 0.004854 0.004549 0.004537 0.004570 0.004687 0.004741 0.004431 0.004075 0.004099 0.004076 0.004674 0.004949 0.004795 0.004115 0.004889 0.004795 0.004890 0.004381 0.004363 0.004878 0.004887 0.004489 0.004952 0.004170 0.004130 0.004862 0.004453 0.004528 0.004387 0.004484 0.004223 0.004249 0.004375 0.004113 0.004363 0.004262 0.004895 0.004964 0.004609 0.004421 0.004901 0.004632 0.004114 0.004743 0.004406 0.004157 0.004441 0.004792 
49020.801136 0.001701 0.001824 0.001764 0.002011 0.001738 0.001812 0.001728 0.001784 0.001746 0.001741 0.001820 0.001953 0.001996 0.001877 0.001849 0.001685 0.001876 0.001714 0.001752 0.001871 0.001857 0.001945 0.001808 0.001899 0.001791 0.002030 0.001850 0.001923 0.001957 0.001692 0.001846 0.001979 0.001938 0.001849 0.001980 0.001842 0.001919 0.001894 0.001900 0.001707 0.001875 0.001814 0.001896 0.001782 0.001725 0.001732 0.001930 0.001715 0.001880 0.001811 
59874.141715 0.000687 0.000579 0.000680 0.000595 0.000596 0.000640 0.000649 0.000688 0.000625 0.000671 0.000590 0.000664 0.000640 0.000578 0.000578 0.000660 0.000613 0.000633 0.000611 0.000651 0.000682 0.000666 0.000644 0.000632 0.000609 0.000596 0.000592 0.000674 0.000609 0.000585 0.000667 0.000677 0.000649 0.000591 0.000654 0.000572 0.000643 0.000583 0.000613 0.000671 0.000621 0.000634 0.000613 0.000613 0.000676 0.000646 0.000660 0.000580 0.000601 0.000565 
73130.441833 0.000164 0.000180 0.000174 0.000181 0.000182 0.000175 0.000151 0.000151 0.000151 0.000155 0.000161 0.000166 0.000173 0.000178 0.000173 0.000154 0.000174 0.000159 0.000153 0.000167 0.000168 0.000178 0.000178 0.000163 0.000174 0.000178 0.000182 0.000180 0.000163 0.000159 0.000164 0.000162 0.000172 0.000162 0.000151 0.000154 0.000161 0.000182 0.000165 0.000171 0.000183 0.000152 0.000169 0.000162 0.000173 0.000165 0.000170 0.000181 0.000151 0.000182 
89321.723361 0.000036 0.000033 0.000033 0.000032 0.000033 0.000032 0.000031 0.000030 0.000036 0.000031 0.000031 0.000030 0.000032 0.000031 0.000031 0.000036 0.000031 0.000031 0.000031 0.000034 0.000036 0.000034 0.000035 0.000031 0.000032 0.000035 0.000034 0.000035 0.000035 0.000034 0.000034 0.000036 0.000032 0.000035 0.000034 0.000031 0.000036 0.000033 0.000031 0.000030 0.000033 0.000033 0.000032 0.000033 0.000032 0.000033 0.000032 0.000036 0.000033 0.000030 
109097.799277 0.000004 0.000004 0.000005 0.000005 0.000005 0.000005 0.000005 0.000005 0.000004 0.000004 0.000004 0.000005 0.000004 0.000004 0.000004 0.000004 0.000005 0.000005 0.000005 0.000004 0.000005 0.000004 0.000005 0.000005 0.000004 0.000004 0.000004 0.000005 0.000004 0.000005 0.000004 0.000005 0.000005 0.000005 0.000005 0.000005 0.000005 0.000004 0.000004 0.000005 0.000004 0.000004 0.000005 0.000004 0.000004 0.000005 0.000005 0.000004 0.000005 0.000004 
133252.352946 0.000001 0.000001 0.000001 0.000001 0.000001 0.000001 0.000001 0.000001 0.000001 0.000001 0.000001 0.000001 0.000001 0.000001 0.000001 0.000001 0.000001 0.000001 0.000001 0.000001 0.000001 0.000001 0.000001 0.000001 0.000001 0.000001 0.000001 0.000001 0.000001 0.000001 0.000001 0.000001 0.000001 0.000001 0.000001 0.000001 0.000001 0.000001 0.000001 0.000001 0.000001 0.000001 0.000001 0.000001 0.000001 0.000001 0.000001 0.000001 0.000001 0.000001 
162754.791419 0.000001 0.000001 0.000001 0.000001 0.000001 0.000001 0.000001 0.000001 0.000001 0.000001 0.000001 0.000001 0.000001 0.000001 0.000001 0.000001 0.000001 0.000001 0.000001 0.000001 0.000001 0.000001 0.000001 0.000001 0.000001 0.000001 0.000001 0.000001 0.000001 0.000001 0.000001 0.000001 0.000001 0.000001 0.000001 0.000001 0.000001 0.000001 0.000001 0.000001 0.000001 0.000001 0.000001 0.000001 0.000001 0.000001 0.000001 0.000001 0.000001 0.000001 
198789.151143 0.000001 0.000001 0.000001 0.000001 0.000001 0.000001 0.000001 0.000001 0.000001 0.000001 0.000001 0.000001 0.000001 0.000001 0.000001 0.000001 0.000001 0.000001 0.000001 0.000001 0.000001 0.000001 0.000001 0.000001 0.000001 0.000001 0.000001 0.000001 0.000001 0.000001 0.000001 0.000001 0.000001 0.000001 0.000001 0.000001 0.000001 0.000001 0.000001 0.000001 0.000001 0.000001 0.000001 0.000001 0.000001 0.000001 0.000001 0.000001 0.000001 0.000001 
242801.617498 0.000001 0.000001 0.000001 0.000001 0.000001 0.000001 0.000001 0.000001 0.000001 0.000001 0.000001 0.000001 0.000001 0.000001 0.000001 0.000001 0.000001 0.000001 0.000001 0.000001 0.000001 0.000001 0.000001 0.000001 0.000001 0.000001 0.000001 0.000001 0.000001 0.000001 0.000001 0.000001 0.000001 0.000001 0.000001 0.000001 0.000001 0.000001 0.000001 0.000001 0.000001 0.000001 0.000001 0.000001 0.000001 0.000001 0.000001 0.000001 0.000001 0.000001 
296558.565298 0.000001 0.000001 0.000001 0.000001 0.000001 0.000001 0.000001 0.000001 0.000001 0.000001 0.000001 0.000001 0.000001 0.000001 0.000001 0.000001 0.000001 0.000001 0.000001 0.000001 0.000001 0.000001 0.000001 0.000001 0.000001 0.000001 0.000001 0.000001 0.000001 0.000001 0.000001 0.000001 0.000001 0.000001 0.000001 0.000001 0.000001 0.000001 0.000001 0.000001 0.000001 0.000001 0.000001 0.000001 0.000001 0.000001 0.000001 0.000001 0.000001 0.000001 
362217.449611 0.000001 0.000001 0.000001 0.000001 0.000001 0.000001 0.000001 0.000001 0.000001 0.000001 0.000001 0.000001 0.000001 0.000001 0.000001 0.000001 0.000001 0.000001 0.000001 0.000001 0.000001 0.000001 0.000001 0.000001 0.000001 0.000001 0.000001 0.000001 0.000001 0.000001 0.000001 0.000001 0.000001 0.000001 0.000001 0.000001 0.000001 0.000001 0.000001 0.000001 0.000001 0.000001 0.000001 0.000001 0.000001 0.000001 0.000001 0.000001 0.000001 0.000001 
442413.392009 0.000001 0.000001 0.000001 0.000001 0.000001 0.000001 0.000001 0.000001 0.000001 0.000001 0.000001 0.000001 0.000001 0.000001 0.000001 0.000001 0.000001 0.000001 0.000001 0.000001 0.000001 0.000001 0.000001 0.000001 0.000001 0.000001 0.000001 0.000001 0.000001 0.000001 0.000001 0.000001 0.000001 0.000001 0.000001 0.000001 0.000001 0.000001 0.000001 0.000001 0.000001 0.000001 0.000001 0.000001 0.000001 0.000001 0.000001 0.000001 0.000001 0.000001 
540364.937247 0.000001 0.000001 0.000001 0.000001 0.000001 0.000001 0.000001 0.000001 0.000001 0.000001 0.000001 0.000001 0.000001 0.000001 0.000001 0.000001 0.000001 0.000001 0.000001 0.000001 0.000001 0.000001 0.000001 0.000001 0.000001 0.000001 0.000001 0.000001 0.000001 0.000001 0.000001 0.000001 0.000001 0.000001 0.000001 0.000001 0.000001 0.000001 0.000001 0.000001 0.000001 0.000001 0.000001 0.000001 0.000001 0.000001 0.000001 0.000001 0.000001 0.000001 
660003.224766 0.000001 0.000001 0.000001 0.000001 0.000001 0.000001 0.000001 0.000001 0.000001 0.000001 0.000001 0.000001 0.000001 0.000001 0.000001 0.000001 0.000001 0.000001 0.000001 0.000001 0.000001 0.000001 0.000001 0.000001 0.000001 0.000001 0.000001 0.000001 0.000001 0.000001 0.000001 0.000001 0.000001 0.000001 0.000001 0.000001 0.000001 0.000001 0.000001 0.000001 0.000001 0.000001 0.000001 0.000001 0.000001 0.000001 0.000001 0.000001 0.000001 0.000001 
806129.759124 0.000001 0.000001 0.000001 0.000001 0.000001 0.000001 0.000001 0.000001 0.000001 0.000001 0.000001 0.000001 0.000001 0.000001 0.000001 0.000001 0.000001 0.000001 0.000001 0.000001 0.000001 0.000001 0.000001 0.000001 0.000001 0.000001 0.000001 0.000001 0.000001 0.000001 0.000001 0.000001 0.000001 0.000001 0.000001 0.000001 0.000001 0.000001 0.000001 0.000001 0.000001 0.000001 0.000001 0.000001 0.000001 0.000001 0.000001 0.000001 0.000001 0.000001 
984609.111229 0.000001 0.000001 0.000001 0.000001 0.000001 0.000001 0.000001 0.000001 0.000001 0.000001 0.000001 0.000001 0.000001 0.000001 0.000001 0.000001 0.000001 0.000001 0.000001 0.000001 0.000001 0.000001 0.000001 0.000001 0.000001 0.000001 0.000001 0.000001 0.000001 0.000001 0.000001 0.000001 0.000001 0.000001 0.000001 0.000001 0.000001 0.000001 0.000001 0.000001 0.000001 0.000001 0.000001 0.000001 0.000001 0.000001 0.000001 0.000001 0.000001 0.000001 
1202604.284165 0.000001 0.000001 0.000001 0.000001 0.000001 0.000001 0.000001 0.000001 0.000001 0.000001 0.000001 0.000001 0.000001 0.000001 0.000001 0.000001 0.000001 0.000001 0.000001 0.000001 0.000001 0.000001 0.000001 0.000001 0.000001 0.000001 0.000001 0.000001 0.000001 0.000001 0.000001 0.000001 0.000001 0.000001 0.000001 0.000001 0.000001 0.000001 0.000001 0.000001 0.000001 0.000001 0.000001 0.000001 0.000001 0.000001 0.000001 0.000001 0.000001 0.000001 
1468864.189654 0.000001 0.000001 0.000001 0.000001 0.000001 0.000001 0.000001 0.000001 0.000001 0.000001 0.000001 0.000001 0.000001 0.000001 0.000001 0.000001 0.000001 0.000001 0.000001 0.000001 0.000001 0.000001 0.000001 0.000001 0.000001 0.000001 0.000001 0.000001 0.000001 0.000001 0.000001 0.000001 0.000001 0.000001 0.000001 0.000001 0.000001 0.000001 0.000001 0.000001 0.000001 0.000001 0.000001 0.000001 0.000001 0.000001 0.000001 0.000001 0.000001 0.000001 
1794074.772606 0.000001 0.000001 0.000001 0.000001 0.000001 0.000001 0.000001 0.000001 0.000001 0.000001 0.000001 0.000001 0.000001 0.000001 0.000001 0.000001 0.000001 0.000001 0.000001 0.000001 0.000001 0.000001 0.000001 0.000001 0.000001 0.000001 0.000001 0.000001 0.000001 0.000001 0.000001 0.000001 0.000001 0.000001 0.000001 0.000001 0.000001 0.000001 0.000001 0.000001 0.000001 0.000001 0.000001 0.000001 0.000001 0.000001 0.000001 0.000001 0.000001 0.000001 
2191287.875607 0.000001 0.000001 0.000001 0.000001 0.000001 0.000001 0.000001 0.000001 0.000001 0.000001 0.000001 0.000001 0.000001 0.000001 0.000001 0.000001 0.000001 0.000001 0.000001 0.000001 0.000001 0.000001 0.000001 0.000001 0.000001 0.000001 0.000001 0.000001 0.000001 0.000001 0.000001 0.000001 0.000001 0.000001 0.000001 0.000001 0.000001 0.000001 0.000001 0.000001 0.000001 0.000001 0.000001 0.000001 0.000001 0.000001 0.000001 0.000001 0.000001 0.000001 
2676445.055189 0.000001 0.000001 0.000001 0.000001 0.000001 0.000001 0.000001 0.000001 0.000001 0.000001 0.000001 0.000001 0.000001 0.000001 0.000001 0.000001 0.000001 0.000001 0.000001 0.000001 0.000001 0.000001 0.000001 0.000001 0.000001 0.000001 0.000001 0.000001 0.000001 0.000001 0.000001 0.000001 0.000001 0.000001 0.000001 0.000001 0.000001 0.000001 0.000001 0.000001 0.000001 0.000001 0.000001 0.000001 0.000001 0.000001 0.000001 0.000001 0.000001 0.000001 
3269017.372472 0.000001 0.000001 0.000001 0.000001 0.000001 0.000001 0.000001 0.000001 0.000001 0.000001 0.000001 0.000001 0.000001 0.000001 0.000001 0.000001 0.000001 0.000001 0.000001 0.000001 0.000001 0.000001 0.000001 0.000001 0.000001 0.000001 0.000001 0.000001 0.000001 0.000001 0.000001 0.000001 0.000001 0.000001 0.000001 0.000001 0.000001 0.000001 0.000001 0.000001 0.000001 0.000001 0.000001 0.000001 0.000001 0.000001 0.000001 0.000001 0.000001 0.000001 
