# Supplementary material for: Automatic Analysis of Composite Physical Signals Using Non-Negative Factorization and Information Criterion
Source: PLoS One. 2012 Mar 1;7(3):e32352. doi: 10.1371/journal.pone.0032352 (PMC3291575; doi:10.1371/journal.pone.0032352)
Supplement: Dataset S1 — CodeAndSample.zip. CodeAndSample.zip contains the source code of our proposed method and the simulation data in this article. (ZIP) [file pone.0032352.s001.zip › CodeAndSample/sample/SimulatedData/r5/nor_mat_100_k1.dat]

#1430 50 
1.010050 0.886020 1.023086 0.984012 1.050906 0.907753 1.032108 0.958677 1.004229 1.005423 0.934566 0.911002 0.953638 1.032450 1.031188 0.902870 1.039985 1.018017 0.931493 0.965234 1.010130 1.030904 1.013261 1.066494 1.041893 0.891705 1.008358 1.007536 0.935632 0.936973 0.947042 1.067022 0.944801 1.013329 0.901540 0.945819 1.043234 0.994032 1.032108 0.915915 1.051327 0.973336 0.961153 0.970117 0.950252 0.966838 0.901226 1.026462 0.957924 1.003436 1.040425 
1.020201 0.948927 1.006082 0.974335 0.996827 0.895832 1.071641 0.882106 0.993217 0.959180 0.923735 0.976820 1.041586 1.027224 0.906437 1.016462 0.939887 0.973102 0.963416 0.940366 0.927540 0.899706 1.004683 0.976282 0.914783 0.907523 1.011913 1.031362 0.906711 1.018253 1.029464 0.927775 0.897750 0.921387 0.961372 0.981428 0.933988 0.976037 0.972652 0.983668 1.047114 0.880727 0.989333 1.021051 1.047270 0.961284 1.008684 0.950874 1.014897 1.008283 0.900734 
1.030455 1.039644 0.912280 0.927334 1.013469 1.025774 1.037355 0.951083 0.911595 1.040768 0.976730 1.017802 1.051714 0.905091 1.039966 1.011825 0.889754 1.047087 0.917142 1.009018 1.022419 0.912358 1.075522 0.956316 1.022810 1.013087 0.969002 1.059226 0.995031 1.014760 0.929877 1.006582 1.024805 1.018584 1.048466 0.936127 0.994199 0.946505 1.053944 0.940382 0.935716 1.051704 1.064342 0.912133 0.991040 0.969051 1.008050 0.938778 0.933085 0.962791 1.009996 
1.040811 0.914931 0.989419 0.918373 0.940034 0.915537 0.949530 1.064329 0.959397 0.943222 0.962076 1.007355 1.068103 1.073003 0.910295 1.053943 0.909581 0.934215 0.890707 0.911508 1.053992 1.049005 1.062999 0.945735 0.953128 1.034521 1.028253 0.956434 1.037406 1.020107 1.068015 0.891059 0.941423 0.930675 1.005086 1.037494 0.901552 0.956981 0.929032 0.949696 0.985645 0.999228 0.907753 1.039088 0.984080 1.001829 1.058588 0.997781 0.996441 1.046961 0.919458 
1.051271 1.034083 1.071167 1.059249 0.965672 0.960451 1.051300 0.919455 0.913990 1.027102 0.971949 1.061332 0.954174 1.000518 0.978802 1.025488 1.032117 0.945101 0.979858 1.041591 0.997966 0.885372 1.042677 0.995913 0.969260 0.913188 1.053226 1.063316 1.075078 1.000117 0.959757 0.894445 1.015995 0.917197 0.932918 1.034083 0.935969 1.041904 0.903841 0.914351 0.973093 1.011996 0.884893 1.074814 0.919963 0.898639 0.971802 0.893878 0.954301 0.932195 1.056345 
1.061837 0.925002 1.055577 1.015607 1.019683 0.888805 0.965744 1.057679 0.882891 0.980964 0.953926 1.036975 0.935989 0.904533 0.985598 0.903839 1.029292 0.898209 1.048823 0.929440 1.066007 0.951932 0.937152 0.938355 0.986507 1.034287 0.895208 0.928218 0.890262 0.997592 1.050308 1.041814 0.893595 0.997337 0.913047 0.900995 1.025636 1.022107 0.984728 0.912070 0.981443 0.934327 1.000084 1.072253 1.007582 0.919518 0.997631 1.009625 0.978178 0.967445 0.887583 
1.072508 1.037235 1.007057 1.053820 0.992173 0.996776 0.897630 1.008562 0.973888 0.976829 1.063622 0.981159 0.983309 0.946103 0.994196 1.029134 0.924427 0.920303 0.964232 1.041145 0.952338 0.970711 0.926782 0.924935 0.902331 0.916618 1.072428 0.899711 0.933506 1.004946 1.012891 0.918055 1.031939 0.888971 1.028156 0.903914 0.941471 0.940425 0.884368 0.894786 0.978217 1.011836 0.922502 1.021472 0.885277 1.001701 1.042698 0.942487 0.930300 0.986602 0.954694 
1.083287 1.033165 0.918916 0.958311 0.907113 1.002114 0.897352 1.033263 0.925941 0.923655 0.979162 0.915613 1.020033 0.921828 0.927553 1.008699 0.936396 0.947730 1.027752 0.936083 1.072179 1.024342 0.971492 0.950778 1.017825 1.030136 0.923215 0.959249 0.890395 0.906908 0.955888 1.052472 1.068212 0.941926 0.953065 0.915653 1.033976 0.946528 1.020717 0.953514 1.033546 0.938731 0.956064 0.953280 1.059214 0.937431 0.926918 1.020277 0.892740 0.976993 1.045574 
1.094174 0.927013 1.046970 0.922031 1.008473 0.899339 0.947253 1.045779 0.983719 0.897561 0.885888 1.071499 0.906646 0.916131 0.992159 0.992384 1.046550 0.907398 1.062991 0.930530 0.911022 0.926818 1.025841 0.890684 0.994514 1.031517 1.054385 1.072789 1.037241 0.979069 0.954560 0.900794 1.012419 0.890420 0.909908 1.024444 1.059386 1.057745 1.056475 1.022950 0.996497 0.933226 0.939634 0.964905 0.914040 0.909049 1.049842 1.058400 1.060529 0.963782 1.032220 
1.105171 0.984161 1.064303 0.941130 1.074147 1.032846 1.069469 1.064186 0.889603 0.989395 0.902505 1.069245 0.950818 1.027328 0.941287 1.006555 0.924264 0.925475 1.006809 0.989474 0.957274 0.981065 0.949598 0.980537 0.974385 0.965292 1.000578 0.949666 0.955077 0.882532 0.936062 0.891049 0.955330 1.005979 0.995197 1.016350 0.891029 0.916119 0.928122 0.908286 1.041880 0.973672 1.067877 0.906157 0.883079 1.050523 1.067448 1.043882 0.883206 0.997921 0.993351 
1.116278 0.899828 0.926259 0.915109 1.004264 0.905950 0.955610 0.891216 0.916300 0.892612 0.999080 0.966438 0.924883 0.981846 1.008951 0.987421 0.973576 0.923076 0.960941 0.930116 1.038058 0.953735 1.044619 1.053739 1.046406 0.924131 0.947418 0.920508 1.035568 0.904192 1.048867 0.886031 1.070397 0.893022 1.008141 0.933289 0.930448 1.037091 0.962513 0.980909 0.891245 0.889371 1.048017 0.974748 1.031731 0.939695 1.016050 0.982002 0.993290 0.999334 0.953774 
1.127497 0.914575 0.883728 0.962047 0.983338 0.918714 1.007410 1.050353 0.904394 1.051212 0.907215 0.928515 0.909119 0.973439 1.009343 0.911315 1.046009 0.969251 1.065210 0.986198 1.064039 0.939507 0.930907 1.035593 0.887916 0.931961 0.995706 0.972980 0.970921 1.049367 0.880146 1.049250 1.011735 0.950245 0.954228 0.913882 0.972424 0.961745 0.963658 0.879052 0.892367 1.025480 0.923156 0.879872 1.010925 1.027998 0.880409 0.952490 1.000265 1.073410 1.058494 
1.138828 1.013607 1.033312 0.980796 1.023718 0.911845 0.960740 0.950122 1.025114 1.052568 1.028081 0.973788 1.064582 1.039314 0.982211 1.011314 0.963482 0.936614 1.035644 0.936566 0.971690 0.944598 1.043930 0.890891 0.913299 1.000461 1.004414 0.932076 0.894033 1.031829 1.033283 0.972012 0.916744 1.035615 0.969133 0.882576 1.060346 0.953557 0.979654 1.023611 0.900689 0.928485 0.943466 0.970539 0.883971 0.996655 0.968333 0.963629 0.983558 0.985890 0.933969 
1.150274 1.010901 1.022063 0.976604 0.976409 0.881236 0.934999 0.976272 1.032864 1.026278 0.939097 0.899385 0.965793 0.932169 0.940687 1.052320 1.018189 0.887920 0.906049 0.896487 0.904156 0.958612 0.924471 0.906888 0.964622 1.071776 1.023009 0.894721 0.987542 1.031030 0.884154 0.892877 1.052408 0.936023 1.013457 0.924325 0.889462 0.941878 1.012559 1.050174 1.020160 0.952894 1.017340 0.944366 1.017389 0.978429 1.009496 0.936141 0.988947 1.041304 0.911894 
1.161834 0.883613 0.888958 0.919950 0.927529 0.955721 1.069669 0.980499 0.963320 1.026259 0.977484 1.033692 0.992146 0.928993 0.898967 1.005481 0.990595 0.921169 0.981425 1.000906 1.022806 1.038024 0.896909 0.932417 1.058899 1.034365 0.903493 0.977670 0.948229 0.903796 1.071639 0.933216 0.971075 1.008944 0.891495 0.976743 0.929812 0.990585 1.043516 0.895104 1.021625 0.988654 0.974558 1.066528 1.038228 1.064138 0.959964 0.947683 1.042989 0.994702 0.968646 
1.173511 0.910669 0.969546 1.064722 1.031095 1.030119 0.962583 0.895758 1.039950 1.047303 0.979650 0.947047 1.060518 1.055271 0.880241 0.913810 1.066692 1.062439 0.993810 0.898820 0.995185 1.004841 1.023653 0.988193 0.889399 0.950197 1.028130 1.050375 1.023683 0.937509 0.943965 0.944764 0.965596 0.924001 1.066604 0.891798 0.911011 0.981932 0.981678 0.924811 0.892871 1.035434 0.957979 0.883645 1.054881 1.036410 0.977182 0.885381 1.012896 0.907500 1.012175 
1.185305 0.974665 0.914038 0.969117 1.024781 1.004286 0.963345 0.891709 0.937643 0.906111 0.899792 0.916963 0.917616 1.037836 1.010760 0.956753 1.034239 1.049147 1.007854 0.886552 0.982104 0.916543 0.933275 1.016698 1.015538 0.933109 0.916631 0.918172 1.011140 0.942196 1.067321 0.939788 1.058585 1.011901 0.955398 1.015313 0.937087 1.041035 0.930662 0.950035 1.070090 0.954228 0.886425 1.057454 1.015274 0.877523 0.931637 0.940587 1.049225 1.040732 1.049625 
1.197217 0.958236 1.057888 0.955116 0.885887 1.026091 1.025291 0.955536 1.048482 1.071321 1.041151 0.927374 1.063786 0.906592 0.907800 0.999284 0.971444 0.878674 0.987002 1.051386 0.910110 1.045167 1.015046 1.012658 1.017571 1.038256 0.950418 1.030750 0.946295 1.018195 0.982966 1.008184 1.018117 0.989526 0.927540 0.895820 0.896639 1.068903 1.003173 1.037944 0.924732 1.032427 0.966755 0.926389 0.885419 0.966521 0.895635 0.925151 0.886784 0.903228 0.973355 
1.209250 0.941988 0.990326 1.070385 0.945458 0.894557 1.070132 0.900609 0.970338 1.023343 0.899098 1.012312 0.915305 0.941910 1.063933 1.023480 0.881683 0.976838 0.910764 0.963077 1.062384 1.039960 1.047005 0.906602 0.976711 1.066613 0.988883 0.997411 0.923920 1.063290 0.915237 1.067354 0.940965 1.054100 1.012273 0.992060 1.045933 1.053896 0.972842 0.967862 1.037055 0.971010 1.012302 0.990901 0.916426 1.008462 1.002537 1.013569 1.010606 1.023675 1.018831 
1.221403 0.971169 1.021365 0.995468 1.025398 0.908375 1.010258 0.999872 0.977511 1.014136 1.018744 0.930092 0.928036 1.030504 0.887398 0.982851 0.939328 0.919219 0.889044 0.885001 0.918166 0.938822 0.887417 0.950338 1.067099 0.955219 0.893770 1.010511 1.042147 0.923730 1.054150 0.897764 0.956281 1.056771 0.954849 0.918293 0.910684 0.979450 0.943099 0.896128 1.028166 0.971363 1.067420 0.909641 0.931144 0.974014 0.973166 0.894725 0.976342 0.984711 0.882273 
1.233678 0.882227 0.953519 0.953129 1.016307 0.989053 0.977344 1.001316 1.045314 0.973555 1.069607 1.062224 0.876958 1.003089 1.006255 0.989764 0.974734 1.028911 0.889961 0.915764 0.898893 0.892582 0.984406 0.911508 0.974354 1.007940 0.901455 0.929469 0.973614 0.928924 0.886649 0.884020 1.016774 0.952545 0.911069 0.930911 1.036840 1.037571 0.958857 0.977422 0.939794 0.994634 0.912170 0.996728 0.980004 1.056877 0.921881 1.046279 0.879178 0.926878 1.004306 
1.246077 1.002699 1.026411 1.055256 0.998443 0.910274 0.955371 0.938018 0.949782 0.883523 1.019955 1.065861 0.955771 0.940715 1.047514 1.042119 1.029391 0.901461 0.973543 1.021873 0.907732 1.016595 0.903759 1.008405 0.888938 0.921950 0.931542 1.068636 0.939722 0.899767 1.055041 0.878450 0.997801 0.958858 0.905658 1.018368 0.947464 0.924823 0.942975 1.023616 1.052558 0.923411 1.047270 0.915348 0.964866 1.028534 0.917344 0.883105 1.061761 1.034416 0.890963 
1.258600 0.987236 1.012188 0.977685 1.038903 0.969751 0.918074 0.939833 0.894903 1.038981 0.926281 0.975563 0.996163 0.995093 1.042681 0.914832 0.893267 0.962809 0.877797 0.916720 0.912203 0.969478 1.009238 0.938596 0.976381 1.003767 0.965350 0.893579 0.915796 0.919086 1.018916 0.908640 0.995073 1.059660 0.883532 0.901231 0.879189 1.043547 1.016297 0.948352 1.063155 0.933174 1.064303 1.025536 1.067205 0.937185 1.043080 0.974385 0.972973 1.035807 1.035934 
1.271249 0.925273 1.019675 0.899957 0.877659 1.023481 0.883703 1.000248 1.007674 0.987381 0.912581 0.974406 1.020026 0.884005 0.907997 0.881387 0.888803 0.980363 0.941119 0.940467 0.885854 1.070492 0.987566 1.051396 0.999537 0.898605 1.054072 0.994739 0.917487 0.956673 0.877571 0.973180 1.032406 0.928466 0.908425 0.938053 1.047658 0.890030 0.968557 0.918042 0.932564 0.950054 0.898390 1.062540 0.973307 0.905515 0.976256 1.039473 0.890555 0.909574 0.904960 
1.284025 0.913084 1.012482 0.988545 1.027545 0.986336 0.883152 0.898128 0.945156 1.057233 0.946577 1.059637 1.068346 1.030503 0.877275 0.978561 0.946333 1.055696 1.022320 0.997312 0.885186 0.921647 1.033422 0.931630 1.062060 1.035125 0.928205 0.939298 0.937021 0.999190 0.976703 0.895763 0.931387 0.922347 0.935863 0.952843 0.955363 1.035660 0.919535 1.007101 0.993459 0.987251 0.963858 0.984341 0.940767 0.933002 1.023702 1.017815 1.043036 0.947024 0.905873 
1.296930 0.929363 1.015514 0.961825 0.965045 1.052831 0.919868 0.922670 1.030904 0.892016 0.986797 0.955755 1.007635 0.884565 1.031216 1.029669 0.892172 1.054816 0.989190 1.059670 0.965600 1.031799 0.975668 1.022324 0.978275 0.988772 0.989823 0.932680 0.906346 0.998685 1.056509 0.979939 0.879798 0.922426 0.924703 1.056207 1.023404 1.018345 1.015787 0.921784 0.943313 0.905480 0.944081 0.997770 0.891462 0.902066 0.909751 1.069564 1.030710 0.980094 0.900684 
1.309964 1.031653 0.910940 1.005199 1.034356 1.045074 0.904064 0.894027 0.969001 0.916551 0.993743 0.914480 1.065497 1.069407 0.894387 0.973202 0.882298 0.928484 0.932044 1.056696 1.007796 0.977433 0.971928 0.884399 0.913468 1.033491 0.927667 0.928971 0.945747 1.062074 0.884895 0.955375 1.054702 0.986867 1.007592 0.912311 1.013485 0.878729 0.993966 1.009352 0.926530 0.883776 1.040736 0.986526 0.946020 0.997701 0.957466 0.884000 1.025020 1.009731 1.047865 
1.323130 0.885281 0.956180 1.017084 0.918766 1.057230 0.909666 0.883015 0.943881 0.891357 1.014236 0.991163 0.936676 1.025893 1.025154 0.971542 1.064396 0.882918 0.928110 1.017221 0.931134 0.886729 0.904056 0.954245 1.007877 0.966263 1.010424 0.910132 1.003890 1.063414 0.996190 1.064114 0.944804 0.977026 1.007070 0.886914 0.985602 0.964552 1.036890 1.017814 1.034323 0.976676 0.921985 0.946136 0.883492 0.935451 0.939739 0.890016 1.017784 1.041888 0.986399 
1.336427 0.879171 1.053621 0.890602 0.998458 0.926907 0.948166 0.983829 1.021602 1.029933 0.995766 1.054438 1.056537 0.904784 0.941575 0.883263 1.028280 0.939272 1.044717 1.016120 0.974313 0.934081 1.050433 0.940088 1.055507 0.889300 0.948331 1.004679 1.008043 1.067754 0.909411 0.956408 1.057344 0.908225 1.060347 0.882486 0.902130 1.027153 0.941886 1.034735 0.884634 0.947427 0.978415 0.956243 0.955378 1.006487 1.019785 0.927141 1.023303 0.963213 0.962649 
1.349859 0.948714 0.972445 0.897201 1.013181 0.898017 0.910689 0.931009 0.984903 0.981609 1.000140 0.933817 0.897697 0.941805 0.874919 0.884675 1.023433 0.959034 0.952864 0.877523 0.905976 0.911583 0.937714 0.903158 0.964282 1.033831 0.975117 0.969024 0.935459 1.060671 1.022481 1.040041 0.973164 0.929950 1.054734 0.975448 1.029585 1.044870 0.896356 1.042635 0.891856 0.986992 0.975710 0.975846 0.880079 1.029759 1.004814 0.916996 1.013103 0.903722 1.006389 
1.363425 0.910498 0.979892 1.038696 0.905727 0.978638 0.883111 1.041825 0.937253 0.960384 0.998263 1.044564 0.998525 1.020199 1.042388 0.910876 0.914364 0.991161 0.901618 1.019956 0.996922 0.930996 0.903357 1.051646 1.026310 0.969846 0.946443 1.006287 0.922097 0.909468 1.052735 1.033965 1.061255 0.911187 0.953758 0.922000 1.051656 0.939983 1.042932 0.933765 1.025980 0.910449 0.973421 1.066413 1.043748 0.984526 0.948172 0.963483 0.884189 1.012583 0.961122 
1.377128 0.919870 0.999832 1.028561 0.972317 0.952999 0.939547 1.060417 0.949114 0.994771 0.890306 0.889403 0.933807 1.054657 0.932059 0.940693 1.027414 0.880545 0.900018 0.904933 0.943860 0.924280 0.986885 0.965605 1.056512 0.899494 0.916141 0.935497 1.061738 0.928475 1.010651 0.982447 0.925843 1.039118 0.922046 0.946395 1.062709 0.944540 0.933273 0.910721 0.895143 0.880477 1.057464 0.886091 1.023636 0.933040 0.881206 0.912936 0.940995 0.889986 0.926144 
1.390968 1.015825 0.938188 1.025710 0.969705 0.948616 0.905418 0.931828 0.901738 1.058868 1.042216 1.028623 1.056810 0.928556 0.899922 1.018865 0.923439 1.050129 0.876279 0.972336 0.988027 0.966015 0.902097 0.997455 1.033633 1.059781 0.946645 0.923730 0.996814 1.002290 0.975259 0.891883 1.025593 0.969744 0.976036 0.880600 0.887601 0.980735 1.023185 0.986075 1.056470 1.022515 0.888708 0.920312 0.886775 0.950995 0.973123 0.986066 0.951441 1.029788 1.025632 
1.404948 0.873703 1.046902 0.926450 0.879071 0.928022 0.880177 0.953143 0.967500 0.960773 0.935069 1.022091 0.973625 1.043922 1.041912 1.040612 0.959074 0.961676 0.973528 0.988797 0.979070 0.998125 0.938282 0.932031 0.972703 0.942767 1.033652 1.024955 1.035166 1.042116 0.906881 0.964258 1.009598 0.889602 0.925673 1.012724 1.005754 1.040990 1.020208 0.992582 0.885943 0.885613 0.961074 0.902940 0.994718 0.913734 0.916102 1.056803 0.971926 0.935545 0.930973 
1.419068 0.953619 0.949447 1.065634 1.067041 1.023431 1.043722 1.048205 1.026973 0.898549 0.970864 1.051000 0.925449 0.893076 0.961198 0.918277 1.055774 0.969573 0.945856 0.971417 0.921489 0.933086 1.009525 1.029884 0.970068 1.051941 1.062344 1.010417 1.022810 0.908602 1.002150 0.992455 1.021994 0.894298 1.045265 0.943760 0.925089 1.056104 0.981004 0.978986 0.999083 0.997909 0.925992 1.043072 0.931824 0.895026 1.057540 1.028904 1.055609 0.896802 0.964381 
1.433329 1.009962 0.933089 1.044809 0.896001 1.027687 0.916743 0.970236 0.934748 1.046041 0.938580 1.013697 0.971623 1.047400 1.033352 1.004481 0.879606 0.955955 0.974669 0.937862 0.910262 0.970575 1.062805 0.953734 0.963435 0.897825 0.923737 0.910864 0.995546 0.962737 0.895691 0.941607 0.965686 1.041977 1.027774 0.874853 0.978540 0.982663 0.888085 1.019373 0.990055 0.958633 0.928957 0.918848 0.961825 0.968732 0.905499 0.999058 1.060506 0.922816 1.041851 
1.447735 0.953933 1.026477 1.060441 1.053235 0.936204 0.964746 0.934875 0.969790 1.060364 1.043944 1.019320 1.028592 0.873629 0.952061 0.905731 0.912637 1.015246 0.946455 0.879351 0.969043 0.874909 0.994424 1.025459 0.919891 0.901299 1.048095 0.878178 0.886809 1.000253 0.917428 0.966327 1.058560 1.005499 0.957909 0.875045 0.955659 1.023451 0.965590 1.023791 1.022161 0.975085 0.921743 0.899175 0.926719 0.952400 1.032267 1.026856 0.910862 1.021744 0.937940 
1.462285 0.951375 0.881189 1.043668 0.983914 0.944918 1.060752 1.017441 0.925740 0.994269 0.994783 0.956960 1.027583 0.958317 0.916248 0.908026 0.905447 1.045239 1.029037 0.973035 1.028970 1.022716 1.055507 0.880083 0.991816 0.929948 1.058842 1.065609 0.917596 0.874373 0.975711 1.065861 0.978358 0.902858 0.997856 1.003179 0.985708 0.957736 1.021000 1.029319 0.902180 0.934359 0.967800 1.025120 0.972764 1.015425 1.060636 0.896517 0.911109 1.002219 0.880238 
1.476981 1.003862 0.971508 0.928346 0.922743 0.990758 0.969850 0.964267 1.016201 0.931263 0.878961 1.048769 0.916453 0.930808 0.886386 0.974105 0.971479 1.022938 0.963220 1.029374 0.942943 0.919680 0.995468 1.023742 0.942148 1.046607 0.966429 1.025380 1.041683 1.025283 0.970820 0.918643 0.958316 0.945337 0.906120 0.910085 0.973262 1.048430 1.027532 0.934239 0.984341 1.016686 1.004231 1.027445 0.945531 1.061554 0.987956 0.980173 0.878990 1.018867 1.011956 
1.491825 1.000550 1.034271 0.908215 0.986771 0.955385 0.873680 0.941577 0.914891 0.883864 0.891946 1.051451 0.897188 0.909523 0.905550 1.017236 0.920114 1.042352 0.970211 0.965579 1.035850 0.957459 0.945230 0.878225 1.033505 1.051625 1.063224 0.875657 1.042837 0.940715 1.027459 1.022982 1.032052 1.015773 0.987556 1.054435 0.939775 1.041935 0.982876 1.007759 0.943835 1.063912 1.016974 1.019484 0.996548 0.981209 1.006858 1.009930 0.896151 0.910967 0.931180 
1.506818 1.054874 1.064232 0.946700 1.018926 0.938999 0.897306 1.042543 0.971518 0.909163 1.053286 0.951088 0.940229 0.946923 1.013288 1.033776 0.985622 0.896686 0.961182 0.888026 0.911982 0.929321 0.966917 1.016097 0.891823 1.014751 1.020825 0.977078 0.992277 0.877128 0.873766 0.883153 0.895523 1.028032 0.918511 0.980856 0.996791 0.993730 0.875103 0.899776 0.905259 1.063506 0.960562 1.051174 1.012019 1.026986 1.052889 0.901587 0.950555 0.925563 0.992916 
1.521962 1.023847 1.053770 0.999588 0.888725 1.016826 0.887534 1.011780 0.894855 0.980191 0.997506 0.977121 0.997409 1.032214 1.050739 0.887301 1.064636 0.908306 1.043864 0.921728 0.906389 0.993206 0.965384 1.038712 0.949909 0.933001 0.876000 0.908209 1.002571 1.049577 0.944960 0.961055 0.989865 0.994659 0.875961 0.999385 1.023643 1.046856 0.952020 1.034702 0.995840 1.062321 1.013543 0.964057 0.938743 0.927335 0.929534 0.887989 1.027817 0.943837 0.927791 
1.537258 0.877746 0.880854 0.990182 0.932173 1.030359 1.036690 0.953481 0.939676 0.896673 0.919549 0.906402 0.962698 1.038810 1.034425 0.891193 0.891706 0.973734 0.996824 0.877814 1.061242 1.017028 1.032305 1.033157 1.041841 0.946017 0.984800 1.004520 0.975874 0.915619 1.064117 1.033728 0.969562 0.928339 0.904098 0.894872 1.032005 0.929850 0.908764 1.007337 0.992690 1.015014 1.060273 1.055878 0.933287 0.970907 1.043796 0.924728 1.052064 0.945765 0.951167 
1.552707 0.994455 1.023353 0.889854 1.004588 0.971343 0.978186 0.955200 0.958597 0.923533 1.007220 0.887299 0.930473 0.912094 0.957794 1.007114 0.911571 0.953632 0.958713 0.980954 1.039709 1.030177 0.972660 1.027592 0.961665 0.977344 0.987332 1.029451 1.042923 1.064534 1.062608 1.011227 0.968779 1.025483 1.043697 0.984138 1.018785 0.909829 1.010762 0.885440 0.962585 0.954678 1.060256 0.948048 1.052678 0.949780 0.983586 1.021331 0.896444 0.873788 0.889592 
1.568312 0.961018 1.001982 0.938775 1.021332 1.054943 0.979081 0.950627 1.047436 0.932660 1.057014 0.997270 0.925878 0.891309 0.918263 0.901671 1.044997 0.917151 0.913048 0.975056 0.967335 0.914558 1.046420 0.872732 1.034771 0.930628 1.054827 0.923798 0.916599 1.042695 0.986037 0.974766 0.968226 1.051122 1.009325 1.044243 0.876409 0.915574 0.890902 1.046807 0.978220 0.941938 0.957109 1.028821 0.918428 1.061919 1.058910 0.944676 0.943215 0.947231 0.996390 
1.584074 0.882556 0.890951 1.030906 0.980466 0.913071 0.874905 0.896813 1.023458 1.042890 1.053374 0.902519 0.881579 0.895004 0.896842 1.016814 1.002567 1.051682 0.941043 0.998911 1.010440 1.017336 1.050153 0.928740 1.062824 0.906775 1.045201 0.909019 1.044650 0.940395 0.904270 0.894114 0.903535 1.057359 0.916689 0.991995 0.925016 1.040665 0.878629 1.023410 0.940772 0.966374 0.997615 1.048432 0.897886 0.961170 0.966684 0.993011 1.021273 1.060648 1.040210 
1.599994 1.026170 0.920024 0.881010 0.962297 0.964095 0.903974 1.008147 0.925139 0.933367 0.949911 0.955181 0.917423 0.929838 0.995355 1.041931 0.904670 0.978444 0.879501 1.036913 0.997763 0.961833 0.959000 0.942746 1.008312 1.048264 0.978106 1.042231 0.993247 0.965381 0.933880 0.919318 1.054974 0.876997 0.879163 0.997154 1.050817 1.012276 0.955451 0.931279 0.976684 0.952725 0.981403 0.988993 1.033925 0.912811 0.887865 1.027959 1.029603 0.902485 1.022042 
1.616074 0.899055 0.879878 1.028684 0.973018 1.022247 1.063240 0.963787 0.948679 0.996081 0.920726 0.878070 0.964744 1.049388 0.892124 0.979359 1.042013 0.893100 0.884034 1.019047 0.912732 0.952372 0.907367 1.045841 0.977281 1.020816 0.899267 0.999184 1.048200 0.948457 0.979929 0.878205 0.989441 1.025978 0.892240 1.022488 0.934625 0.919440 0.978702 0.924370 0.974864 1.053062 1.000991 1.012890 1.054115 1.060910 0.918222 1.042265 0.955175 0.950777 0.972728 
1.632316 0.997886 0.875835 0.949736 0.988030 1.059679 1.020757 0.973506 1.034846 0.883633 1.021521 0.951282 0.872318 0.959138 0.926207 0.943484 0.901664 1.052026 1.048876 0.977256 0.884676 0.989498 1.028372 1.062027 1.043542 0.908138 0.923415 0.902939 0.954722 0.921849 1.008138 1.058945 1.042247 1.010283 1.001557 1.045349 0.979246 1.036324 1.038508 0.988397 1.022845 0.925946 0.928014 0.938769 0.941020 0.891373 1.019878 0.882183 0.872376 0.928014 0.977111 
1.648721 0.896299 0.874120 0.914498 1.029138 0.980483 0.937188 1.030481 1.052611 0.884224 1.006747 0.931025 0.990355 0.993195 1.022328 0.992818 0.944288 0.919105 0.912034 0.963878 0.987254 0.929132 0.933286 0.971094 0.912875 0.884640 0.894763 1.003222 0.881442 0.955802 1.006728 0.913812 0.924061 0.894338 1.012302 0.952895 1.059895 1.029293 1.049443 1.056292 0.977034 1.044893 0.957213 0.943593 0.878709 0.884881 1.047289 0.969036 0.967751 0.889643 0.968341 
1.665291 1.027565 1.022224 0.988021 0.926133 0.895261 1.037192 0.927552 1.047495 0.938020 1.060435 0.929957 1.014509 1.043420 0.901683 0.890307 0.909756 0.970128 0.931164 1.062048 0.952775 1.048770 0.952862 0.924491 0.971721 0.940270 0.951076 0.937528 1.053772 0.993970 0.961543 0.933993 0.909968 1.010144 1.004582 0.869401 0.967231 1.056138 1.043391 0.942559 0.966661 0.988475 0.995727 0.887179 0.913744 0.998943 1.048703 1.058938 1.052826 1.056727 1.013060 
1.682028 1.002425 0.987067 1.024599 0.968301 1.012870 0.926463 0.938935 1.007908 0.978794 1.054582 0.977104 0.907678 0.890418 0.896586 0.897494 0.997975 1.008806 1.061030 1.015051 0.905844 1.040227 0.941069 0.938366 0.946262 0.880195 0.947083 0.954390 1.049871 0.972741 1.017059 0.908045 0.987009 0.927342 0.877521 0.940943 0.943955 1.037621 0.925884 0.930132 0.927255 1.041965 0.962306 1.056850 1.042515 0.911945 0.870619 1.049417 0.874027 0.976873 0.909580 
1.698932 1.056439 1.021873 0.897783 0.991919 1.048951 1.014481 0.933391 0.967157 0.926279 0.990867 0.924812 0.910887 0.898806 0.997844 0.998925 0.901913 0.942993 1.007359 0.949941 1.053206 0.874092 0.959437 0.943804 0.960267 0.928866 0.984392 1.035595 0.979191 1.013882 1.025627 0.950819 0.886318 0.975128 1.040256 0.899587 0.936219 0.883211 0.921329 1.008092 0.993492 0.933305 0.932542 1.017125 1.001376 0.877633 0.929686 1.010601 0.957430 0.888210 1.017694 
1.716007 0.979507 0.998887 0.930530 0.929372 1.022946 0.920584 1.025561 0.907918 0.941315 0.951936 1.027480 0.975301 0.967236 0.908680 0.963580 0.961641 1.054964 0.931803 0.908178 1.023380 0.947200 0.890776 0.985382 0.912963 0.908670 0.881399 0.953798 0.898995 0.878418 0.909037 0.965191 1.026834 0.997961 1.046735 0.929218 1.005109 0.870894 1.024104 1.013097 0.993881 0.886878 1.024065 1.034252 0.909133 1.058369 1.055948 0.998106 0.990610 1.056768 1.013271 
1.733253 0.893250 0.935556 1.047315 0.968981 0.965104 0.969067 0.868225 0.944486 0.931188 0.932779 0.880752 1.049475 0.897474 0.927398 0.901948 1.045560 0.954216 0.931612 0.920927 0.950590 1.039012 0.893674 0.954216 0.874841 0.901717 0.965576 0.914090 0.932933 1.051712 1.053487 1.039311 0.948112 0.978412 0.944669 1.001489 0.920223 1.050497 1.052551 0.970871 1.018269 0.957302 1.019416 1.047739 0.945016 0.940281 1.004970 1.053352 0.887580 1.045049 0.973262 
1.750673 0.935399 0.963481 1.044488 0.984342 0.964619 1.056644 0.954602 1.034925 0.912311 1.060018 0.949098 0.907944 1.051207 0.998330 0.906941 1.006795 0.963365 0.958719 0.912465 0.868660 0.954535 0.921845 1.034076 0.951045 0.892992 1.035358 0.904676 1.038887 0.942321 0.967646 1.005541 0.940528 1.056162 0.941810 1.010921 1.050012 0.883795 0.999632 0.944374 0.952144 1.042810 1.054755 0.966730 0.871957 0.933452 0.882494 0.993366 0.965236 0.957909 0.889550 
1.768267 0.874941 0.943797 1.015061 1.017095 1.004789 0.963572 0.914318 0.868157 0.956681 0.904295 0.949010 0.948278 1.011053 0.869227 0.922547 0.977140 0.881851 0.886554 0.896923 0.918818 0.944144 1.024920 0.972900 1.013809 1.019918 0.993716 1.045292 0.928599 1.035376 0.894639 0.874884 1.030008 1.043404 0.937485 0.950360 0.957818 1.011477 0.969248 0.900990 0.903120 0.915638 0.898176 0.961538 0.959842 0.926682 0.931886 0.996549 0.950572 1.002379 1.037149 
1.786038 0.890367 1.005748 1.018069 0.932861 0.975451 0.996558 0.921725 1.036325 0.971087 1.049137 0.954507 1.044109 0.931984 0.945346 1.033839 1.051411 1.005912 1.022703 0.942822 0.888181 0.982271 0.988475 0.998089 0.911744 1.057490 1.052297 1.002164 1.037596 0.886119 0.869222 0.960731 0.968004 0.895232 0.882054 1.037124 1.056150 0.895974 0.976327 0.945818 0.875281 1.000556 0.989554 1.000006 1.049937 0.867883 0.892651 0.904047 0.878133 1.020295 0.986356 
1.803988 0.944551 0.886038 0.991449 1.026599 0.987260 0.897209 0.961480 0.945234 0.927496 1.039976 0.870485 0.968019 1.042720 0.989167 1.037395 1.000656 0.970138 1.046091 1.052312 0.923287 1.000925 0.985440 0.918809 0.924828 1.018231 0.975733 0.938474 0.972786 0.971111 0.893993 0.999125 1.044454 0.963445 0.878960 1.021601 1.001619 1.007339 0.966257 0.928006 0.916286 0.985585 0.907513 1.036114 0.879393 0.992297 0.945639 1.007137 0.948817 0.929537 1.034727 
1.822119 0.914141 0.963151 0.872891 0.981740 1.055307 0.878465 1.021315 1.048424 0.952571 0.866403 0.933356 0.934694 1.039654 0.970246 0.965750 0.935551 0.944754 1.053873 1.035909 1.016377 1.001831 1.005220 1.036506 1.034956 0.876453 0.872920 0.980248 0.867009 1.032810 0.963767 0.990587 1.052968 0.882835 0.927686 0.956942 1.019679 0.968725 1.034639 0.901684 0.947700 1.022403 0.999819 0.884433 1.038615 0.899374 0.881921 1.047307 0.939902 0.932143 0.930487 
1.840431 0.962825 0.944916 0.882721 0.912447 0.997613 0.874589 0.976615 0.987797 0.919376 0.979887 1.012144 0.909214 0.997555 0.980484 1.042727 1.041023 0.931800 0.942462 0.980541 0.954126 1.017870 1.049935 1.025328 1.035413 1.021584 0.994062 0.902141 0.940104 0.876976 1.050570 0.931078 0.872126 0.984910 0.902843 0.979233 1.051859 0.906981 1.032651 0.954559 0.891459 0.918327 0.931982 0.906741 0.897589 1.056430 1.056469 0.945080 1.014377 1.048068 0.923350 
1.858928 0.979331 0.989595 0.996512 0.899958 0.897062 0.940717 0.969682 1.006507 1.011692 1.004948 0.881488 0.933339 0.993616 0.962102 0.880045 0.882594 0.928154 0.879574 1.038762 0.887058 0.899342 1.048901 0.900978 0.881902 0.955089 0.889463 0.911502 1.054817 1.040647 0.877275 0.999503 1.036001 0.998888 0.992442 0.911088 0.983708 0.914638 0.975550 0.985843 0.873042 1.056068 1.040435 1.032778 1.046198 0.943718 1.053518 0.937716 0.993337 0.873013 0.962929 
1.877611 0.958472 0.930036 1.024872 0.885590 0.975733 0.942307 1.048124 0.929229 0.878676 0.881503 0.983272 0.992802 0.868406 1.026574 1.030632 0.929777 0.950106 0.921834 0.908765 0.892004 1.050432 0.959241 0.969425 1.022103 0.900649 0.949384 0.883417 0.895293 0.928979 0.941364 0.904448 0.910717 1.045268 0.974156 1.027488 1.012977 0.880859 0.935547 0.936960 0.967511 1.027603 0.987946 0.895351 1.028988 0.956760 0.888004 0.892283 1.005111 0.946855 0.981003 
1.896481 0.945825 1.007567 1.032089 1.042106 0.878266 0.940643 1.032935 1.014315 0.945036 0.988995 0.972000 0.897088 0.894118 1.005212 1.028657 0.896704 0.948804 0.943835 0.884697 0.873844 0.915727 0.920255 0.990072 1.035963 1.048037 0.872768 0.950525 0.868538 1.038943 0.993311 0.947901 1.021390 0.922273 1.003011 1.020602 0.907816 1.011797 1.022861 0.872345 0.914775 0.872230 0.945661 0.987505 0.909402 0.939384 0.961320 0.898645 0.933578 1.009028 0.916102 
1.915541 1.014093 1.003609 1.047725 0.904366 0.949932 0.946185 0.890903 0.906153 0.904663 0.872482 0.871070 1.031312 0.968920 0.971207 0.887953 0.966220 1.050060 0.977511 0.995201 1.026239 1.021607 0.919567 0.993567 1.014775 1.022491 1.046908 0.868129 0.864949 1.049867 0.944993 0.895938 1.013036 1.013612 0.886445 0.891355 0.957005 0.887127 0.963154 0.910333 0.920038 0.874596 0.969439 0.904241 1.008490 0.982392 0.902223 0.961588 0.897380 0.969112 1.018647 
1.934792 0.880465 1.004309 0.865557 0.919934 0.931067 0.917773 0.871532 0.923863 0.938367 1.012772 0.965887 1.043250 0.922691 0.955993 0.881829 0.917177 0.887899 0.992562 1.040551 0.974397 0.916255 0.900838 0.931163 0.960306 0.920030 0.943266 1.053835 1.042222 0.998565 0.911414 0.864942 0.900444 0.908446 0.986846 0.939645 0.870926 0.868650 0.884682 0.884086 0.934496 0.957626 0.882568 0.905958 0.929328 1.012877 0.912941 0.888879 1.028016 1.004741 0.913623 
1.954237 0.888169 0.873747 1.044546 0.871539 0.873949 1.018496 0.971591 0.917858 0.923091 0.896360 0.953731 1.029308 0.873574 1.006359 0.965474 0.902121 1.029730 0.886969 0.983516 0.945358 1.046889 0.914920 0.876714 0.967875 0.915007 0.921901 1.022548 1.024469 0.934431 1.014540 1.050355 0.955546 0.896321 0.962911 1.021185 1.011141 0.962767 1.036529 1.051853 1.029490 0.991620 0.999868 1.031670 0.996181 0.876647 0.992302 1.022289 0.925953 0.865038 0.890032 
1.973878 0.901211 0.962525 0.883944 0.925600 1.047268 0.879788 0.951276 1.036767 0.932943 0.884558 1.050742 1.028004 1.004306 0.892227 0.919476 1.040204 0.997818 0.892976 1.036211 0.964003 1.022476 0.882571 0.987211 0.903908 0.893216 0.870909 0.908122 0.877782 0.982777 1.023752 1.023138 1.039407 0.987471 0.969608 0.892505 1.037862 0.878895 0.897583 0.902411 0.874777 1.010487 1.052432 0.964972 0.868673 0.903745 0.902708 0.920935 0.969685 0.923383 0.925639 
1.993716 0.957415 1.011654 1.033846 1.029039 1.037261 0.946708 1.013860 1.011087 0.865797 0.940615 1.048257 1.039219 1.042164 0.998087 0.951572 0.984338 0.865816 0.990027 0.946842 0.936115 0.871851 0.924602 0.973198 0.885274 1.011423 0.970291 0.895521 0.929361 0.999171 1.012402 1.055194 1.039766 0.937353 0.953462 0.875890 1.017554 0.951898 1.030516 1.038163 0.998394 1.053342 0.975760 0.863945 1.027379 0.961157 0.941767 0.947226 0.908742 0.939963 0.920140 
2.013753 1.017275 1.006552 0.942610 0.956085 0.990104 0.921971 0.905282 0.867312 0.980321 0.901868 0.935369 0.915631 0.930411 1.019088 0.873220 0.999167 0.985721 0.975871 0.981616 1.014120 0.936376 0.879550 0.869365 1.035824 0.894550 1.049615 1.016661 0.999014 0.892862 0.954666 0.938812 1.039516 0.967508 1.030904 0.901206 0.953697 0.944058 1.032755 0.920052 0.947290 0.977166 0.973071 1.027806 0.911315 0.871033 0.913722 0.971661 0.931456 1.044705 0.871014 
2.033991 0.871182 0.965797 0.918667 0.881910 0.936710 0.916011 0.862841 0.886157 0.979181 0.903174 1.035227 1.051640 0.884096 0.959968 0.905945 0.894757 0.973362 1.024701 0.935751 0.933153 0.949672 0.953909 0.992133 0.870808 0.913730 0.867251 0.946278 1.045696 1.049541 0.984531 0.979488 1.004721 0.936729 0.926653 0.880127 0.947543 1.045917 1.006150 0.879513 0.944754 1.007348 1.002804 0.917938 0.990810 1.046329 0.878919 0.900164 0.992363 0.996447 1.018699 
2.054433 0.981363 1.044805 0.950687 1.017339 0.946490 0.970803 1.025543 0.952508 0.937376 0.927352 0.969423 0.914002 0.923557 0.980846 0.918995 0.904083 0.889392 0.885587 0.997425 1.010401 0.963375 1.053248 0.958766 0.939676 0.995614 0.960539 0.998594 0.891414 1.003252 1.048801 0.909143 0.870312 0.934769 1.034187 0.982724 0.948320 0.879703 0.876531 0.872918 1.030296 1.050057 0.906383 1.040359 1.008848 0.957510 0.928109 0.975566 1.021221 1.027680 0.882837 
2.075081 0.975111 0.994002 0.876537 0.971930 0.976672 0.936687 1.042915 0.889335 0.895026 1.025384 0.882726 0.883080 0.896626 1.003524 0.923400 1.033029 0.864946 0.989202 1.030078 0.891424 0.899643 0.971317 0.877725 0.920498 0.989921 1.052762 1.051709 0.971480 0.911943 0.870186 1.026237 0.999356 0.932175 1.034044 1.026582 0.947052 0.960396 0.919521 0.924387 0.877505 1.008754 0.920766 0.926485 0.976691 0.960818 1.005631 1.022405 0.928976 0.923362 0.925604 
2.095936 0.876531 0.974097 0.879269 0.941071 0.901408 0.886987 0.978732 0.988375 1.003112 0.985454 0.877191 0.984899 1.048740 0.964292 0.960174 0.949516 0.917639 0.956114 0.941090 0.964033 0.936800 0.956133 0.959533 0.882563 1.022177 1.014114 0.885398 0.991994 0.936235 1.018193 0.947458 0.909193 1.027664 0.957991 0.938026 0.949488 0.911060 0.886116 1.013023 0.907805 0.992416 1.032634 0.907891 0.895050 0.952083 1.048491 0.951939 0.978454 0.877392 0.904961 
2.117000 0.910807 1.002754 0.968171 0.956761 0.888734 0.919785 0.916110 1.037978 1.023793 0.905102 1.019964 1.007310 0.998676 0.874032 1.052480 0.943093 0.970028 0.971243 0.949113 1.020184 0.928170 0.961049 0.956627 0.872367 0.908127 0.882963 0.998246 0.868902 1.037595 1.045569 0.890878 0.965941 0.894956 1.012268 0.901963 0.937484 0.952645 1.013685 0.886121 0.963777 0.940087 0.936613 0.959451 0.995843 1.034245 1.038313 0.931597 1.045128 0.873352 0.900134 
2.138276 0.907431 0.966810 0.978339 0.928289 1.001867 0.886908 0.929275 0.907211 0.990758 0.861199 1.006765 0.936518 0.915870 0.893529 0.952850 1.012717 0.909785 0.874058 0.976205 0.985850 0.941876 0.952487 0.878613 0.925811 1.047927 1.042157 0.911517 1.015635 0.925103 0.983133 0.936479 0.903164 0.918042 1.014056 1.005531 0.951491 1.039153 0.938326 0.906006 1.018323 0.922166 1.040645 0.925907 1.022648 0.957328 0.999111 0.902896 0.999503 1.033479 1.048721 
2.159766 0.922982 1.028731 0.881130 1.048672 0.978004 0.925861 1.003568 0.947141 0.981074 0.973815 0.907804 0.994664 0.880413 0.989174 0.912404 0.887672 0.904399 1.024714 0.911228 0.909956 0.889575 0.941335 1.051551 0.915981 0.901109 0.994358 0.958005 1.007298 1.039816 1.050355 1.005251 0.940761 0.864211 1.038094 0.901329 1.002248 0.886935 0.928673 1.007308 0.976206 0.894730 1.001388 0.927037 0.921050 0.884889 0.951043 0.916239 0.970668 0.908655 0.880394 
2.181472 0.908250 0.895133 1.013228 1.046640 0.980476 0.952044 1.051363 0.935371 0.893766 0.982789 0.947092 0.861539 0.900774 1.032262 0.874120 1.011574 0.884636 1.014815 0.957130 0.989414 0.861979 1.047654 1.027176 1.007836 0.927417 1.024127 0.975887 0.989481 0.939205 0.951604 0.938345 0.991795 0.936136 0.864245 0.870736 0.959271 0.900726 0.905506 0.945419 0.912236 1.020513 0.889770 0.920085 0.965285 0.919454 0.898862 0.930783 1.010236 0.939759 1.049155 
2.203396 0.970653 0.975440 0.942940 0.873487 0.995632 0.885786 1.020908 0.983945 0.923112 0.910354 1.013559 0.873516 0.936576 0.914358 0.904277 0.990453 0.967117 0.886913 0.931291 1.026947 0.866635 1.023870 0.895858 0.875217 1.040221 0.914291 1.038176 1.035041 1.001586 0.899537 0.943504 1.020191 0.880052 0.879278 0.999531 1.049834 0.895676 1.044693 0.958698 0.929667 0.910937 0.977801 0.910517 1.047904 0.989373 0.890038 0.916585 0.926972 0.920990 0.993473 
2.225541 1.048589 1.033554 0.959192 1.008871 1.009120 0.883024 0.949468 0.918204 1.029217 0.931672 1.022903 1.031596 0.967769 0.888344 0.984246 0.953747 0.892500 1.045093 1.016456 0.923668 1.006932 0.941549 1.049353 0.895680 0.973577 0.890752 0.989710 0.899081 0.899062 0.994887 1.035607 0.954693 1.002147 0.976137 0.882843 0.918280 0.895079 0.903389 0.967922 0.970912 0.984810 0.866776 0.994209 0.990446 0.905261 0.907305 0.927479 1.007687 0.965209 0.985517 
2.247908 0.969258 0.898698 0.865586 1.047799 0.933625 1.017876 1.018324 0.959872 0.942848 0.961896 1.006838 1.015565 1.022029 0.991189 1.030574 0.893390 0.968217 0.864736 0.893896 0.949245 0.955489 0.918549 0.970986 1.049565 0.941349 1.047942 0.951527 1.035692 0.868011 0.895204 0.981087 1.044610 0.959633 1.004432 0.952195 0.990941 0.902222 0.926913 0.938017 1.017503 1.037277 0.975473 0.992287 0.973296 0.933634 0.882620 0.872690 0.950763 0.958612 0.990215 
2.270500 0.970674 0.970178 0.868402 0.964270 1.020235 0.859928 0.886507 1.003648 1.025580 0.942940 0.917066 0.860758 0.952321 0.980924 0.959613 0.874024 0.874864 0.982652 0.929932 0.952980 1.043131 0.914480 0.949477 0.975541 0.918364 0.994161 0.949124 1.025370 0.968374 1.025284 1.006454 0.868422 0.862972 1.012075 1.034093 0.954612 0.888521 0.869376 0.874720 0.869548 0.872401 0.946347 0.927240 0.899821 0.925580 0.911054 0.947683 0.916503 0.914385 0.943627 
2.293319 1.023991 0.993798 0.956622 0.915105 0.959398 0.938888 1.017562 0.899193 0.981292 0.958768 0.937819 0.913388 1.023400 0.914666 1.046839 0.924883 0.874418 1.042928 1.004387 0.994590 1.019756 1.011771 0.961449 0.971084 0.983591 0.966973 0.917719 0.921564 1.036126 0.949324 0.882260 0.879484 0.867912 0.983505 0.953006 0.991375 0.869973 0.994142 1.027302 1.027435 0.999369 0.993569 1.023467 1.005551 0.946739 0.943438 0.949477 1.011561 0.915468 0.869257 
2.316367 0.962984 0.858370 0.893404 0.977669 0.955480 1.005560 0.925882 0.865388 0.998714 0.890838 0.905933 0.865407 0.859924 0.926988 1.002871 0.960724 1.040565 1.036303 0.973216 0.939803 0.995253 1.042692 0.888893 0.948157 1.035254 0.970374 0.924680 0.953001 1.010538 0.894061 0.870432 0.905619 0.908517 1.017613 1.017156 0.865855 0.951074 0.977917 0.884011 0.984458 0.909242 1.037495 0.947136 0.912618 0.976925 0.941939 1.011968 1.037400 0.976839 0.981111 
2.339647 0.888731 0.907384 0.928839 1.023437 0.981147 0.910548 0.885652 1.041575 0.905840 0.869268 0.882593 0.965439 0.858278 1.019634 0.861957 0.965191 0.903066 1.044197 1.003669 0.914408 0.964638 0.935577 0.873376 0.863311 0.957147 1.005900 0.877274 0.863816 1.012657 0.873643 0.945785 0.868839 0.990039 1.031968 0.902380 0.933452 0.890018 1.022274 0.861557 1.028050 0.889703 0.908461 0.899444 0.974542 0.957080 0.940191 0.884156 1.036238 0.944318 0.895079 
2.363161 1.047678 0.868768 0.942050 0.858650 0.899045 1.037579 0.861422 0.973652 1.042504 1.021583 0.949272 0.936448 0.860698 1.007673 0.888527 0.908610 0.958523 0.949377 0.900331 0.884402 1.032339 0.880782 0.890347 0.976643 1.015695 0.907086 0.962134 0.984579 0.870683 0.940860 0.859879 0.993001 1.011379 0.902932 0.928608 0.886641 0.894100 0.984684 0.972556 1.019515 0.895806 0.951377 1.009217 0.925292 0.861889 0.887041 0.976319 0.874560 0.898702 1.007635 
2.386911 1.028668 0.987358 0.911899 0.936648 0.894996 1.035915 1.010574 1.029515 1.041533 0.889244 0.985215 0.939524 0.885101 0.899843 0.885349 0.906461 0.978730 0.969883 1.016221 0.975026 0.889320 0.904414 0.861675 0.874283 0.868484 0.979749 0.960056 0.930449 0.927954 0.991691 1.040952 1.011869 0.903090 0.899081 0.966893 0.889844 1.001223 0.951990 0.994100 0.876178 0.926059 1.030506 1.043781 0.915689 1.040657 0.955380 0.979806 0.977425 0.874274 1.001480 
2.410900 0.930486 1.017124 0.918560 1.015040 0.960651 1.039816 0.930886 0.886044 1.028308 0.904624 0.997516 1.044109 1.034515 1.020151 0.915352 0.881999 0.951636 0.871414 1.031564 0.964049 1.039226 0.899618 0.976489 1.042263 0.951627 0.974433 0.861505 0.958604 0.986912 0.934874 0.951998 0.873413 1.007672 0.909507 0.983200 0.866626 1.031212 0.931200 0.893659 0.871652 0.971664 0.937730 1.026728 0.909660 1.014430 1.002704 1.046032 0.962126 0.921501 0.906661 
2.435130 0.914431 1.040009 0.935067 0.957921 1.004921 1.009221 0.914288 0.984665 0.988994 1.045185 0.879504 0.919797 0.959100 0.928779 0.897201 0.934601 0.904108 0.946970 1.009383 0.939511 0.954486 0.999545 1.018593 0.864615 0.857251 0.898552 0.939415 0.996824 0.888372 0.977168 0.951270 0.901111 0.882987 0.916562 0.940462 0.917352 0.921491 0.901026 0.858773 1.026309 0.871598 0.916229 0.984304 0.949805 0.861580 0.946561 1.011571 0.919759 0.858583 0.933840 
2.459603 0.949312 1.005097 0.879015 0.903056 1.012819 0.874413 0.912576 0.915448 0.945328 0.904321 1.022985 0.883476 0.867499 1.019552 0.862487 0.882686 0.889334 0.990889 1.043298 0.874745 0.865835 0.865607 0.911948 0.930483 0.862107 0.931263 0.874793 0.879111 0.874964 1.017279 0.980096 0.995806 1.032771 0.945337 0.963720 1.021854 0.948523 0.894184 0.863067 0.923940 0.887375 0.914573 0.864627 0.962350 1.008435 0.877199 0.926945 0.866966 0.970510 1.011212 
2.484323 0.976354 0.956516 0.923712 0.937419 0.955746 0.860178 0.892449 0.874445 0.921859 0.903380 0.872136 0.919996 0.859294 0.931165 0.857440 0.984433 1.027693 0.900576 1.042778 0.956059 0.981410 0.880700 0.988368 1.017141 0.960251 0.979538 1.008102 0.993264 0.995117 1.029727 0.918560 0.866309 0.867773 0.968778 0.916498 1.016780 0.976087 0.941297 0.927267 0.986106 0.934244 0.913427 0.888371 0.888333 1.045601 0.861898 0.878362 1.033377 0.985146 0.968692 
2.509290 1.044030 0.926360 0.950188 1.002359 0.943357 0.861534 1.022149 0.913429 1.040230 1.001409 1.022482 0.996449 0.932897 1.040429 0.915671 0.915994 1.003090 1.021057 0.930949 1.025123 0.948336 1.025000 0.984364 1.030586 1.044933 1.023660 0.973704 0.878484 0.897895 1.003271 0.859435 0.941172 0.999081 0.951576 0.860841 0.909458 0.995945 0.909543 0.944934 0.895254 0.921961 0.980012 1.023071 0.979594 0.858276 0.943186 0.933486 0.910208 1.037056 1.024430 
2.534509 0.905478 0.971318 1.006854 0.935544 1.042286 0.982514 0.859268 0.863152 0.933446 1.040443 0.882468 0.948934 0.992486 0.958611 0.910701 0.898052 0.985002 1.003122 0.868062 0.929875 0.897758 0.855232 0.980757 0.980435 0.949067 0.953341 0.918716 0.874557 0.856428 0.872601 0.920796 1.007851 0.972790 0.914452 1.007101 0.982239 1.030766 1.001299 0.980387 0.965155 0.884044 0.931109 1.028278 0.984509 0.929372 0.871367 1.032001 0.991679 1.011631 0.915773 
2.559981 0.912253 1.018906 0.889909 0.991284 0.908713 0.970146 0.916971 0.936154 0.968921 0.953259 0.987193 0.889862 0.896307 0.899031 1.019276 0.891997 0.955262 0.954949 0.894200 0.980919 1.008076 0.972025 0.899743 1.015793 0.993629 0.906463 1.024412 1.021308 0.866559 0.948665 0.955746 0.909757 1.044032 0.920170 0.920606 1.006434 0.989908 1.009148 0.996543 0.895595 0.903122 0.878519 0.951940 0.893962 0.979714 0.918252 0.903597 0.979913 0.909567 0.926852 
2.585710 0.932415 0.911153 0.959151 1.021133 0.990270 0.970137 1.031844 0.904911 0.927842 0.932462 0.936732 1.026560 0.960166 1.022746 0.885992 0.981143 0.894474 0.942813 0.984226 0.877805 1.032214 0.888175 0.951817 1.043258 1.034197 1.029728 0.902131 0.915888 0.913696 0.938591 0.939891 0.939587 0.864285 0.931846 1.013049 0.950280 0.949511 0.874161 0.950697 0.942965 0.962955 0.903630 0.952633 0.867425 0.965631 0.882311 0.965223 0.976456 1.023135 0.883516 
2.611696 0.861830 0.917220 1.031527 1.008512 0.970409 0.871730 0.883783 0.937987 1.006720 0.892137 0.922653 0.957494 0.939419 0.872555 0.932231 1.032124 0.976735 0.958508 1.030768 0.898168 0.861526 0.908031 0.952031 0.972628 0.948931 0.977294 0.920662 0.908723 0.883441 0.985762 0.985468 0.998289 0.963847 0.934479 1.031840 0.882133 0.896917 0.907234 0.869511 1.018260 0.927708 0.878633 0.911321 0.935218 0.889681 0.942321 0.936347 0.868003 0.923431 0.876595 
2.637944 0.961957 0.965824 0.924935 0.854975 1.008354 1.021311 0.922584 1.028647 0.886111 0.908613 0.896234 0.910651 0.952431 1.023282 0.880595 0.942697 1.012240 0.890358 0.912319 0.933636 0.903381 1.041746 0.999491 0.919286 0.892680 0.982876 1.020183 1.040902 0.997605 0.993596 0.954801 0.979189 0.931579 0.885258 0.993435 0.857013 1.027841 0.873297 0.860122 0.963369 1.028979 0.895078 0.991482 0.991909 0.935133 1.000003 0.961616 0.985539 0.857070 0.973985 
2.664456 0.954731 0.954523 0.946233 1.026911 1.033732 0.931502 0.982091 0.956560 1.019872 0.998111 1.023728 1.033770 0.968042 0.972059 1.019901 0.862931 0.867033 0.999191 0.911057 0.991878 1.021502 0.972201 0.962803 0.954570 0.928612 0.930952 0.902853 0.918475 0.981684 0.931350 0.967985 1.028380 0.929995 1.027906 0.977004 0.939678 0.855930 0.853457 0.980263 0.950468 0.933065 1.036196 0.962272 0.996406 0.976540 0.853211 0.965588 1.035997 0.868265 0.942993 
2.691234 0.932661 0.859077 0.895684 0.878564 0.960547 0.886178 1.003972 0.953048 0.884019 0.911261 0.916289 0.963890 0.887219 0.934517 1.020979 1.015202 0.918079 1.021073 1.009909 0.995658 0.862609 0.925171 0.882949 1.010724 1.011746 1.018062 0.998224 0.921137 0.999474 0.952678 0.951779 0.980641 0.895003 0.883289 0.904453 0.898355 0.910456 0.939185 0.941515 0.873404 0.881632 0.874010 1.009758 0.973842 0.927737 0.979277 0.991293 0.971143 0.980811 0.936278 
2.718282 0.863864 0.956444 0.902299 0.862908 0.988964 0.947784 0.915445 0.983399 0.887052 1.018540 0.923064 0.893336 0.937951 1.000434 0.966155 0.906406 1.013022 0.859766 0.993166 1.003870 0.945494 0.911167 0.952138 0.974606 1.037260 0.932670 0.860959 0.915019 0.940648 0.949696 0.988386 0.962303 1.038254 0.972676 1.039389 1.007703 0.924209 1.036749 1.031127 0.905706 1.025411 1.039692 1.025657 0.998002 0.875988 0.886418 0.853482 1.028704 0.966429 0.874322 
2.745601 0.951291 0.905308 1.023165 0.927813 1.003376 0.988108 1.022153 0.959218 0.944698 1.034781 0.939401 0.894761 0.878916 0.970390 1.028283 1.030969 1.021803 0.954848 1.026523 0.950080 0.938171 0.986897 0.967467 0.969425 0.958178 0.924256 0.863686 0.861879 0.855494 1.020204 0.851937 0.857566 0.877516 1.037808 1.013062 0.873553 0.969624 1.019438 1.034895 0.878008 0.890097 0.989035 0.934009 0.888395 0.982829 0.936988 0.881943 0.947791 0.856819 0.949314 
2.773195 0.939483 0.959319 0.949392 0.896048 0.878027 0.937280 1.037643 1.009798 1.032613 0.984847 0.930993 0.994708 0.906845 1.028897 0.908027 0.856054 0.871768 0.990057 0.891198 0.909587 0.982124 0.859666 1.009127 1.017069 0.906495 1.020889 0.889902 0.946158 1.028169 0.917331 0.911459 0.929981 1.001714 0.944891 0.920139 0.980545 0.900529 0.925178 0.956539 0.988052 0.868894 0.856801 0.873470 0.944655 0.918191 1.028840 1.026618 0.908320 0.921992 0.934652 
2.801066 0.979762 0.945751 1.023052 1.014292 0.916437 0.864132 0.885820 0.881662 0.994702 0.891934 0.873261 0.942765 1.031897 0.926615 0.866561 0.946035 1.038002 0.881227 0.970860 0.994352 0.854521 0.944031 0.856610 0.895392 1.013110 1.027928 0.993851 0.942141 0.924167 0.942954 0.879044 1.003717 0.918942 0.951497 0.967354 0.936953 0.974942 0.860002 0.885999 0.915946 0.865956 0.892378 1.010483 0.951799 0.968346 0.949777 0.963678 1.029809 0.973997 0.928212 
2.829217 0.907447 0.880160 0.882011 0.880859 0.960991 0.906313 0.856141 1.019692 1.010804 0.851466 0.958243 0.914021 0.911555 0.919376 0.933326 1.008953 1.022989 0.924882 1.036750 1.012627 0.973695 0.939258 1.016490 0.871697 0.928915 0.957005 0.860344 0.968349 0.938427 1.026559 1.012410 0.991527 0.945208 1.016783 1.019862 0.955919 0.876089 0.920670 0.940911 0.926951 1.033284 0.891551 1.031149 1.035107 0.924835 0.888103 0.884826 1.012221 0.950998 0.856651 
2.857651 0.952544 0.914850 1.000274 1.007930 0.950836 0.995780 0.962494 0.944199 1.016634 0.916407 0.944718 0.925715 0.900916 0.939526 1.003597 0.941197 0.925460 0.927820 0.967979 1.008959 0.865723 0.951327 0.950222 0.882271 0.909506 1.015775 0.946918 0.884226 0.911149 0.881271 1.029624 1.010384 1.009988 0.884565 1.028991 0.876655 0.982828 0.947711 0.950458 1.031870 1.031436 1.023893 0.952676 0.975965 1.005778 1.022477 0.960200 0.868224 0.935930 0.975758 
2.886371 0.873272 0.894841 0.937932 0.917938 0.977003 0.955396 0.938318 0.900681 0.964464 0.968681 1.028142 0.931459 1.011951 0.972672 0.864789 0.871422 0.989797 1.023189 0.902144 0.995657 0.954056 0.852014 0.949093 0.904748 0.868818 0.893925 0.973540 0.983117 0.942744 0.969370 0.906673 0.951537 0.985636 0.945065 0.852165 1.010432 0.874593 0.855109 0.908928 0.861780 0.977220 1.000176 0.951896 0.894067 0.983551 0.969021 0.877706 1.020547 1.019311 0.964898 
2.915379 0.986768 0.982958 0.996170 0.980779 0.909599 0.930318 0.921981 0.874915 0.983476 0.850217 0.946783 0.986909 0.999187 0.984976 0.868757 1.003280 0.915833 0.936193 0.959957 0.945369 0.898245 1.027846 0.878621 0.934099 0.922972 0.945331 0.908675 0.965615 1.000027 0.956609 0.931591 0.877895 0.999847 1.012408 0.972000 0.889984 0.896670 1.030420 0.983684 0.891833 0.903225 0.913579 0.904781 0.850566 1.018227 1.022725 0.959721 0.993520 0.930780 0.886693 
2.944680 1.012361 0.890426 1.018770 1.003011 0.876364 0.869851 0.913198 1.027838 0.980164 1.026377 1.024661 0.902773 0.953943 0.911162 0.864394 1.001305 0.967007 0.899418 0.862744 0.902406 0.892764 0.875798 0.948241 0.935300 0.947845 0.992389 0.852744 1.027244 0.932727 0.878211 1.016951 0.899116 1.011796 0.869417 0.878833 0.861264 0.853630 0.859709 0.904866 0.990570 0.874780 1.007422 0.863055 0.880398 1.027970 0.956394 1.013360 0.975169 1.016725 1.028639 
2.974274 0.954092 0.962702 0.898626 0.946631 0.905352 0.890816 0.936580 1.008174 0.995805 0.934376 0.923514 0.931097 0.861708 0.952067 0.911993 1.019007 0.858750 1.020354 0.996022 0.932784 0.954092 1.035182 0.958557 0.860172 0.933471 0.865419 0.932426 0.955383 1.018894 0.869282 0.982033 0.891090 0.905342 0.947347 0.896045 0.952886 0.947988 0.933255 1.026308 0.911484 0.980073 1.027523 1.009191 0.995994 0.851770 1.005376 0.945671 1.013204 0.907471 0.995994 
3.004166 0.905852 0.906766 0.922978 0.992453 0.853429 0.989233 0.925718 0.995588 0.890760 0.933458 0.943240 1.033635 0.919721 0.883632 0.910955 0.976880 0.866582 0.996210 0.875338 0.955018 0.938344 0.999307 0.912509 0.947552 0.945735 1.032307 0.929447 0.948173 0.984610 1.029022 0.859049 1.034275 0.864680 1.029737 0.954595 0.887238 0.930341 0.869114 0.926029 0.994035 0.986955 1.028136 0.953060 1.034294 0.955706 0.897369 1.013891 0.869557 0.989337 1.016744 
3.034358 0.855421 0.907082 0.961961 0.995169 0.868971 0.891442 1.000185 0.930635 0.957388 0.942445 1.030617 0.882475 0.905689 0.972943 1.020727 0.939170 1.032800 0.927436 1.015806 0.998999 0.883190 0.955036 0.980367 0.969254 0.870307 1.021395 1.014488 0.876189 1.005031 1.010000 0.847225 0.991264 0.997315 1.017754 0.935246 0.952617 0.887133 0.901379 1.010037 0.910338 1.031652 1.012785 0.994191 0.854611 0.918016 0.848570 0.925319 0.931200 0.930833 0.997757 
3.064854 0.872727 0.846817 0.938336 0.942643 1.012070 0.892440 0.938571 0.917476 0.923363 1.033909 0.879226 0.930379 1.020582 0.892308 0.926091 0.897801 0.964623 1.024033 1.028472 0.866746 0.859166 0.938731 0.913883 0.893061 0.859645 0.861705 1.021739 0.939455 0.872690 0.938214 0.947280 0.919047 0.849573 0.935646 0.986075 0.892891 0.988718 0.998320 0.914062 0.912708 0.965667 0.952171 0.985417 0.918548 0.958585 0.873593 0.957306 0.913526 1.003803 0.970200 
3.095657 0.861379 0.861802 0.965754 0.906564 0.857855 1.023553 0.951353 0.983453 0.865421 1.014660 0.998935 1.033723 1.010177 1.002328 1.008607 0.990127 0.915813 0.928409 0.978791 0.858061 0.965180 0.864359 1.000175 0.907805 1.002713 0.975783 0.863711 0.922534 0.937743 1.003155 1.002920 0.888883 0.902202 1.025837 0.937526 1.014980 0.992928 0.877961 0.975031 0.849827 1.033563 0.959512 0.865741 0.884851 1.019764 0.982194 0.946597 0.924818 0.889297 0.945450 
3.126768 1.016914 0.850848 0.869036 0.896261 1.001780 1.004016 1.002155 0.969106 0.888755 0.851656 0.954009 0.969951 0.878609 0.873630 1.016548 1.002916 0.858796 0.954507 1.004776 0.978350 0.887515 0.951378 0.892165 0.890549 1.026938 0.973521 0.883156 0.936770 0.990318 0.944755 0.904105 0.857274 0.851928 0.986166 0.873752 0.928879 0.931847 1.033392 1.021583 0.922190 0.980698 0.991117 0.967029 1.032894 0.850388 0.930739 1.013316 0.927375 1.020277 0.853685 
3.158193 1.009386 0.880510 0.971435 0.905861 0.953314 0.848258 1.003650 0.923034 0.872389 0.876529 0.924762 0.935925 0.867722 0.958553 0.879205 0.997256 0.989725 0.857047 0.987153 0.980590 0.992683 0.931034 0.942582 1.015086 1.032559 1.005668 0.897702 1.031235 1.021236 0.971970 0.992683 0.999143 0.897702 0.903260 0.988101 0.933878 0.925663 0.961680 0.972891 0.847714 0.861460 0.974271 0.883562 1.005537 0.886097 0.954591 0.954262 0.935597 0.966102 0.901824 
3.189933 0.925290 0.909150 0.846371 0.915324 1.012757 0.920973 1.012072 0.975024 0.911242 1.024224 0.868874 0.950251 0.856159 0.972266 0.858214 0.941411 0.958828 0.957580 0.933050 0.947258 0.881035 0.974386 1.013808 0.911693 0.911130 0.967161 0.881411 0.961803 0.900920 1.017046 0.900150 0.933163 1.030859 1.007887 1.014747 0.900047 1.022957 0.850707 0.977070 1.015995 0.875527 0.854986 0.905265 0.998278 0.963004 0.873951 0.970933 0.946160 0.972960 1.015460 
3.221993 0.862198 0.895455 0.985752 0.895933 0.853467 1.026961 1.004387 0.929180 0.881856 0.859122 0.890109 0.858513 0.915225 1.020040 0.892744 0.898906 0.956847 0.855812 0.857716 1.003233 0.870611 1.007650 0.923047 0.853711 1.028302 1.020743 1.019617 0.907656 0.849003 0.872590 0.904974 0.989268 1.002023 1.029277 0.942338 0.956059 0.966357 0.969320 0.945593 0.892594 0.864121 0.894329 0.962118 0.910357 0.853326 0.993198 0.941044 0.977555 0.906484 1.000091 
3.254374 0.989104 1.007259 1.023756 0.982655 0.989029 1.022856 1.000445 0.938610 0.899890 0.941600 0.896740 0.862903 0.928731 0.999030 0.905551 0.891595 0.920333 0.966636 0.989535 0.907557 0.870149 1.010934 0.980405 1.030308 0.854571 0.972119 0.997558 0.949118 0.936680 0.915356 0.984530 0.962343 0.976366 0.977959 0.941928 0.964555 0.878510 0.866015 0.953523 0.865097 0.962784 0.990735 0.913247 0.908935 0.912703 0.897143 0.885980 0.865003 1.016276 0.889842 
3.287081 0.996344 0.912999 0.905824 0.882254 0.925983 0.912278 0.896006 0.849748 0.891229 0.882292 1.006002 0.980578 0.877205 0.944119 0.949346 0.999576 0.863275 0.970442 0.951070 0.898798 0.871819 0.862470 0.977487 0.905411 1.003014 0.894039 0.884653 0.907960 1.027548 0.939754 1.027276 0.948035 1.025197 0.870788 0.985019 0.908297 0.853102 0.957459 1.011801 0.876484 1.022049 0.933290 0.918564 0.861346 0.929252 1.016166 1.003126 0.860952 0.882582 0.875547 
3.320117 0.917925 0.887442 0.874316 0.994397 0.845836 0.988433 0.872471 0.866648 0.858503 0.856265 0.911419 0.954363 1.014825 0.937193 0.931463 1.009254 0.849833 0.978406 0.854468 0.930986 0.965739 0.994462 0.928748 0.860432 1.027473 0.873314 0.912402 0.857127 0.879109 1.024880 0.844459 0.879250 1.026575 0.934403 1.023541 0.862079 0.876432 0.859252 0.946415 0.905942 0.877696 0.986607 0.899182 0.848392 0.857061 0.893068 0.939814 0.851079 0.942015 0.922260 
3.353485 0.892151 0.999979 0.857587 1.027347 0.954561 0.886977 0.867337 0.843243 0.986318 0.987609 0.907253 0.888539 0.938532 1.005986 0.945288 0.916404 0.986449 0.910631 0.985054 0.924535 0.913232 1.018730 0.846705 0.949574 0.894013 0.892254 1.014416 1.005125 0.988638 0.920221 0.952689 0.945999 0.961550 0.911931 0.859234 0.973836 1.002935 0.902181 0.958921 0.965358 0.992081 0.894415 0.955066 1.012096 0.874064 0.916553 0.989162 0.909208 0.940133 0.853966 
3.387188 0.961252 1.010776 1.006138 0.996095 0.870741 0.950077 0.930795 0.866898 0.989755 0.962655 1.020605 0.890071 0.879401 0.864673 0.949601 0.972427 0.878924 1.013096 0.946608 0.996160 0.841921 0.885750 0.919452 0.910615 0.917273 0.862260 0.881000 0.854863 1.010861 0.957269 0.935274 0.957007 0.848439 1.015499 0.856266 0.913140 1.005035 0.853152 0.928392 1.003436 0.945486 1.023447 0.984097 0.926942 0.927606 0.868450 1.023859 0.847401 1.008579 0.985369 
3.421230 0.915222 0.990744 0.966314 0.985342 0.965931 1.027790 0.883100 0.957277 0.852166 0.998669 0.887540 0.904792 0.937408 0.930922 0.989408 0.880446 0.993903 0.987781 0.927577 0.944436 0.903596 1.007678 0.902119 0.879381 0.873316 0.850652 0.875306 0.913390 0.954427 0.981894 0.847232 0.962361 0.979464 1.027650 0.875231 0.914025 1.013426 0.911296 0.880960 0.978613 0.976697 0.920810 0.910670 1.004127 0.893446 1.012912 1.015258 0.903782 0.932408 0.900268 
3.455613 0.940515 0.960839 0.853653 0.952975 0.985310 1.011108 0.905042 0.884811 0.875200 1.016478 0.932950 1.014395 0.920332 0.919584 0.998685 0.992166 0.926038 0.902931 0.844397 0.996827 0.953956 1.017440 1.003944 0.884737 1.019990 1.022446 0.923517 0.870811 0.988579 0.936200 0.863946 0.908134 0.923937 0.969077 0.855540 0.910730 0.987505 0.892704 0.928775 0.885475 0.867131 0.967975 0.937284 0.985917 0.945951 0.966070 0.974971 0.890266 0.905995 0.912514 
3.490343 1.016525 1.018878 0.887403 0.942326 0.922696 0.875604 1.025496 0.980579 0.948739 0.871553 0.997511 0.923452 0.919140 0.941850 0.923443 1.007760 1.011373 0.958297 1.018887 0.966932 0.991640 0.847974 0.997231 0.915835 0.900685 0.912017 0.860016 0.865616 1.021118 0.861658 0.846667 0.857869 0.881541 0.891762 0.919952 0.874418 0.949906 0.851941 0.914650 0.855554 1.026551 0.858737 0.891659 0.999023 0.897316 0.929790 0.918542 1.004148 0.874437 0.902991 
3.525421 1.025504 0.893391 0.916200 0.961426 0.911713 0.953655 0.904623 1.005718 0.958058 0.922254 0.967396 0.921079 0.853632 0.943403 0.867318 0.852121 0.845432 0.921564 0.867476 1.000961 0.890723 0.852989 0.996781 0.877411 0.897169 0.870154 0.921172 0.972704 1.011511 0.911536 0.964980 0.858315 1.022631 0.950576 0.878288 0.855284 0.953757 0.964299 1.009272 0.912562 0.930305 0.968058 0.854248 1.015625 1.001716 0.852448 0.971025 0.870807 0.945268 0.962489 
3.560853 0.981709 1.021769 0.875371 0.917203 0.912010 0.875436 0.933192 0.966298 1.024268 0.866169 0.847486 0.928353 1.003152 0.971370 0.887826 0.979527 0.893756 0.852772 1.017164 0.887174 0.994835 0.917445 0.912542 0.848493 0.960201 0.955847 1.022581 0.923543 0.864463 0.912775 0.992141 0.862384 0.878988 0.860482 0.842880 0.937257 0.841948 0.943932 0.977541 0.894091 0.938534 0.990957 0.840671 0.878019 0.979825 0.899881 0.868211 0.902930 0.973122 0.968284 
3.596640 0.935363 0.941503 0.956429 0.977150 0.887314 0.887705 0.905603 0.965029 0.979489 0.959243 0.886438 0.978380 1.015136 0.921107 0.983486 0.942341 0.979638 0.841529 0.888916 0.858011 0.887612 0.845554 0.953000 0.979265 0.972650 0.886270 1.022721 0.862325 1.009649 0.998226 0.979796 0.980281 0.957109 0.921778 0.904569 0.876702 0.933620 0.904951 0.919924 0.997098 1.011242 0.933136 0.874409 0.982004 1.011018 0.886177 1.023578 0.980858 0.911445 0.868530 
3.632787 0.972360 0.991886 1.006505 0.979343 0.936427 0.843174 0.878594 0.919760 0.934425 0.877290 0.982183 0.911165 1.000136 0.872793 0.843881 0.860660 0.858016 0.877663 0.957946 0.949733 0.903455 1.003571 0.951623 1.010620 0.970181 0.945515 0.968821 0.849375 0.984893 0.987221 0.924974 0.877868 0.910532 0.934853 0.998897 0.973896 0.989874 0.963318 0.946604 1.007026 1.007631 0.995089 0.960422 1.003469 0.970050 0.851442 0.928652 0.863174 0.958886 0.863286 
3.669297 0.872812 0.875111 0.916455 0.976010 0.865275 0.907177 0.894466 0.877465 0.902124 0.957204 0.943497 0.850246 0.884183 0.864316 0.900533 0.951760 0.956813 1.017131 0.984125 0.874990 1.003192 0.987428 0.975666 1.002689 0.929073 0.930925 0.978048 0.989550 1.007575 1.009799 0.936639 1.021607 0.954031 0.889413 0.892642 0.980849 0.897611 0.876153 0.877353 0.913245 1.000316 0.859031 0.993924 0.844412 0.900729 0.871574 0.851772 1.018127 0.946186 0.897593 
3.706174 0.980070 0.856571 0.852860 0.986245 0.869032 1.014962 0.966446 0.941142 1.012293 0.935283 0.954812 0.865963 0.946498 0.914033 0.942611 0.994233 0.984822 0.847783 0.874761 0.854432 0.978015 0.936910 0.898410 0.946703 1.001673 0.964084 0.878406 0.957435 0.943662 0.941160 0.960783 0.935636 0.952534 0.887436 0.901200 0.876853 0.851633 0.898986 0.943011 0.862197 0.842547 0.930010 0.857612 0.937822 0.846899 0.953148 0.837311 1.001450 1.022374 0.923640 
3.743421 0.882818 0.857121 1.022084 0.866712 0.898116 1.010504 0.893431 0.872679 0.873050 0.904528 0.915513 0.952075 0.874008 0.836777 0.864798 0.849602 0.872539 0.977670 0.976917 0.893617 0.987028 0.983534 0.912586 0.973395 0.921982 1.015337 0.979092 0.892679 0.987084 0.999928 0.923794 0.882298 0.934500 0.930374 1.004566 0.842548 0.918301 0.975328 0.939249 0.845420 0.857902 0.942586 0.888497 0.852065 0.911489 0.933952 0.991517 0.956276 0.962428 0.992465 
3.781043 0.958131 1.014471 0.860230 1.018474 0.890238 0.839063 0.890405 0.880644 0.927668 0.901161 1.020341 0.989858 0.971979 0.886282 0.954899 0.989533 1.010022 0.966091 0.870595 0.965497 0.978945 0.842917 0.943438 1.012771 1.016440 0.944896 1.014462 0.895439 0.842787 0.921891 0.843103 0.911544 0.914563 1.014582 0.993481 0.955094 0.979187 0.947413 1.013988 0.894993 0.864855 0.863155 1.014164 0.934875 0.965079 0.858911 0.871523 0.921352 1.014183 0.978119 
3.819044 0.954049 0.983017 1.020710 0.994118 0.966663 0.875303 0.999279 1.004477 1.000885 1.008728 0.975332 0.989459 0.971740 0.987036 0.956574 0.935049 1.015995 0.910871 0.840200 0.842975 0.980084 0.841341 0.902684 0.988976 0.973819 0.985393 0.866420 0.894498 0.863107 0.879053 0.835865 0.933221 0.866819 0.984929 0.863135 0.960082 0.972223 0.941129 0.976065 0.959358 0.856108 1.003892 0.861993 0.884408 0.995557 0.863181 0.981402 0.989997 0.990600 0.998202 
3.857426 0.937463 0.919534 0.900481 0.929792 0.854307 0.912781 0.897671 0.886568 0.878211 0.904155 0.868981 1.013042 0.967220 0.903236 0.944903 0.852999 0.855160 0.863731 0.972841 0.866013 0.955523 0.883702 0.888738 0.992756 0.997635 0.932881 0.836285 0.856116 0.920943 0.985799 0.895918 1.019516 0.875131 0.941294 0.983860 0.944884 0.976607 0.891772 0.875641 0.919292 0.885167 1.016019 0.913606 0.846627 1.017670 1.004026 0.838214 0.962675 0.874166 0.846015 
3.896193 0.906425 0.891139 0.855572 0.986532 0.987895 1.015435 0.999501 0.971794 0.904450 0.964990 0.926336 0.911736 0.869551 1.007333 0.918837 0.926614 0.931610 0.855591 1.019606 0.969161 0.992854 0.941149 0.854988 0.857454 0.887858 0.955303 0.957111 0.927671 0.936050 0.951178 1.018207 0.882222 0.884845 0.896006 0.982268 1.014267 0.922674 0.890982 0.925622 0.886810 0.856295 0.881684 0.962478 0.906202 0.965620 0.876058 1.012904 0.937821 0.946043 0.914666 
3.935351 0.975829 0.875117 0.920563 0.908863 0.904982 0.977867 0.934023 0.902259 0.926825 0.938794 0.998311 0.883019 0.944361 0.921073 1.004499 0.989529 0.966779 0.894644 0.890550 0.985139 0.895848 0.842472 0.848197 0.890781 0.991188 0.842111 0.986815 0.838962 0.953272 0.995328 0.890670 0.846604 0.999089 0.926325 0.864371 0.965713 0.995264 0.979581 0.847540 0.969845 1.014606 0.964889 0.961146 0.926751 0.940257 1.013614 1.007482 1.005490 0.970419 0.959044 
3.974902 0.885957 0.864323 0.892724 0.872423 0.912377 0.840356 0.967800 0.910526 1.008745 0.938279 0.963514 0.995970 0.927855 0.884485 0.962690 0.852316 0.953785 0.982334 0.929392 0.993610 0.851539 0.907073 0.916330 0.923884 0.917830 0.875154 0.893474 0.969161 0.882495 0.939038 0.975484 0.860972 0.871034 0.914951 0.952211 1.017956 0.836579 0.883217 1.006385 0.994230 0.936909 0.892511 1.001265 0.846752 0.996887 0.836977 0.945509 0.917746 0.952989 0.881606 
4.014850 0.880635 0.965153 0.836174 0.985838 0.862882 0.849551 0.910627 0.995487 0.847063 0.987263 0.947002 0.963413 0.971527 0.916437 0.967243 0.924355 0.861263 0.938510 0.846739 0.835323 0.883928 1.000704 0.951396 0.975588 0.833205 0.909813 0.959593 0.916446 1.017069 1.013082 0.846101 0.964782 0.892976 0.949398 0.859700 0.839958 0.960509 0.900423 1.013739 0.874094 0.915021 0.885520 0.975060 0.935928 0.989464 1.014849 0.987882 0.909896 0.924457 0.904845 
4.055200 0.927650 0.986096 1.002968 1.004012 0.994028 0.867587 0.834352 0.872903 0.919681 0.836940 0.885688 0.997365 0.956087 0.871017 0.914948 0.970629 1.009957 0.911657 0.883700 0.916030 0.847831 0.874141 0.989563 0.901108 0.922741 0.892095 0.882952 0.942830 0.968743 1.014385 0.870092 0.921761 0.903022 0.871636 0.944365 0.881972 0.941055 0.910945 0.870490 0.845464 0.957446 0.988805 0.967079 0.919792 0.976638 1.015698 0.950975 0.980863 0.842099 0.917620 
4.095955 0.975927 0.955233 0.965109 1.013029 0.950854 0.977858 0.857942 0.903719 0.864502 0.836075 0.870858 0.991947 0.846570 0.918288 0.872733 1.012050 0.970717 0.941615 0.954956 0.912459 0.939084 0.903922 0.978394 0.835539 1.012502 0.870072 1.006590 0.881334 0.864973 0.964980 0.984972 0.892226 0.920635 0.941643 0.870719 0.870239 0.916311 0.902767 0.931130 0.951353 0.921577 0.917688 0.918177 0.843678 0.916403 0.884346 0.922215 0.937661 0.905585 0.895617 
4.137120 0.887201 0.837569 0.981702 0.978988 0.917132 0.925866 0.908851 0.925312 0.953728 0.894338 0.975009 0.846044 0.842564 0.887922 0.951162 1.012990 0.857234 0.830950 0.860419 0.832538 0.952076 0.954449 0.930094 0.908980 0.854464 0.894504 0.971750 0.977658 0.985478 0.836074 0.844687 0.954144 0.854067 0.930426 0.944616 0.976310 0.998015 0.952030 0.987066 0.934553 0.909756 0.861813 0.967272 0.975932 0.906912 1.014411 0.912507 0.840441 0.854612 0.900699 
4.178699 0.951529 0.984437 0.906535 0.911794 1.004264 0.910926 0.957341 0.940790 0.993248 0.868921 0.950357 0.893130 0.974750 0.914220 0.991200 0.868820 0.939286 0.899468 0.875924 0.934065 0.892899 0.997206 0.869161 0.979317 0.933806 0.939563 0.868580 0.847610 0.992501 0.952138 0.967222 0.840893 0.904247 0.957350 0.929203 0.960054 0.894163 0.907863 0.935033 0.943069 0.922237 0.940292 0.916895 0.838439 0.900114 0.855719 0.907577 0.894458 0.844547 0.852610 
4.220696 0.989017 0.968780 0.896206 0.920268 0.994844 0.965609 0.993829 0.886599 0.881786 0.999794 0.834694 0.839552 0.855779 0.885345 0.880357 0.966955 0.852810 0.870428 0.898851 0.956731 0.869663 0.954398 0.943215 0.928759 0.979742 0.845508 0.837506 0.988906 0.953190 0.932751 0.986777 0.966780 0.973879 0.931709 0.993027 0.884110 0.874153 0.966577 0.871387 0.953163 0.919263 0.842752 0.969970 0.914368 0.934872 0.831734 0.834611 0.862960 0.946202 0.991331 
4.263115 0.903464 0.875346 1.002733 0.842456 0.884209 0.929408 0.876314 0.860329 0.994165 0.932789 0.895126 0.966324 0.873282 0.913653 0.966932 0.830995 0.868483 0.936115 0.830553 0.961082 0.991300 0.906311 0.973915 0.985551 0.880634 0.868197 1.006649 0.915137 0.975463 0.931674 0.900396 0.963698 0.858588 0.916445 0.970359 0.871781 0.930624 0.950035 0.973427 0.857823 0.890455 1.002816 0.934447 0.973399 0.909812 0.945899 0.890907 0.918979 0.874241 0.906845 
4.305960 0.960818 0.833033 0.878697 1.003784 0.924204 0.946437 0.960993 0.865421 0.868119 0.897993 0.876662 0.830501 0.845084 0.873734 0.838492 0.832121 0.929323 0.943620 0.863561 0.915154 0.885924 0.929571 0.997257 0.959879 0.931588 0.910965 0.952661 0.878531 0.829185 0.890472 0.925834 0.990242 0.988253 1.012438 0.883401 0.861020 1.005607 0.836209 0.908572 0.943722 0.970669 0.880906 0.987010 0.994062 0.972749 0.961352 0.862899 0.981394 0.961490 0.940766 
4.349235 0.916307 0.880299 0.930328 0.987707 0.973641 0.888726 0.971957 0.828632 0.979538 0.989823 0.891008 0.975637 0.899582 1.008683 0.891891 0.910097 0.963043 0.979400 0.833950 0.905626 0.903593 0.895663 0.957394 0.842846 0.893170 0.963926 0.906114 0.951994 0.856664 0.950117 0.889434 0.867603 0.970467 0.905865 0.973779 0.936648 0.897438 1.004810 0.999474 0.935222 0.981921 0.851200 0.877668 0.913372 0.865027 0.893032 0.990983 0.960752 0.920328 0.972785 
4.392946 0.919311 0.923861 0.955606 0.925709 0.925746 0.922832 0.847723 0.976135 0.879421 0.979766 0.938350 0.978424 0.941172 0.934535 0.828711 0.917187 0.827516 0.979839 0.876369 0.965397 0.865539 0.880855 0.899591 0.992903 0.875477 0.855656 0.843052 0.975519 0.978221 0.991855 0.992397 0.954319 0.861935 0.946385 0.914953 0.830035 0.864638 0.921122 0.921205 0.937771 0.908224 0.900281 0.864298 0.886638 0.916948 0.906201 0.834402 0.864004 0.933560 0.873979 
4.437096 0.951822 0.842105 0.903849 0.954192 0.915213 0.970553 0.928929 0.956700 0.921441 0.842574 0.926880 0.847654 0.926724 0.874654 0.931611 0.877391 1.002551 0.912650 1.004755 0.975891 0.910059 0.907854 0.945474 0.991269 0.974540 0.885439 0.917785 0.830521 0.952832 0.993088 0.912429 0.954954 0.966713 0.958225 0.828344 0.828178 0.853938 0.890583 0.830631 0.962782 0.901672 0.873680 0.869436 0.872238 0.854664 0.862224 0.902609 0.850722 0.944941 0.984085 
4.481689 0.880905 0.946900 0.840338 0.874497 0.869163 0.954602 0.838107 0.833370 0.840990 0.876654 0.865115 0.924647 0.931064 0.956052 0.994094 0.877866 0.831287 0.952637 0.937958 0.958264 0.963947 0.912713 0.903414 0.902101 0.898503 0.862315 0.979039 0.829900 0.886119 0.859175 0.918552 0.968564 0.997371 0.965214 0.927144 0.849068 0.939464 0.931101 0.829579 1.000089 0.971566 0.971915 0.949736 0.963442 0.981747 0.911263 0.996215 0.826724 0.957034 0.853034 
4.526731 0.841770 0.999918 0.984608 0.923082 0.926908 0.914368 0.909286 0.848237 0.927220 0.991020 1.003743 0.902323 0.958528 0.841706 0.948116 0.895012 0.832799 0.961436 0.886096 0.866419 0.834964 0.844256 0.982048 0.858869 0.905378 0.918019 0.943741 0.838284 0.828386 0.835477 0.842715 0.988149 0.856842 0.850797 0.940906 0.847311 0.930045 0.969573 0.837440 0.848458 0.974765 0.855952 0.951987 0.890380 0.963252 0.987809 0.961968 0.904561 0.845467 0.950125 
4.572225 0.849539 0.994930 0.951141 0.984351 0.840042 0.829042 0.985717 0.955715 0.911468 0.834038 0.839446 0.925401 0.869925 0.849951 0.881420 0.982362 0.992528 0.828547 0.993362 0.905272 0.977752 0.929673 0.982014 0.945155 0.839914 0.932625 0.935356 0.988403 0.910955 0.918206 0.835422 0.871300 0.932386 0.841188 0.843306 0.955413 0.826283 0.981592 0.977367 0.898085 0.897397 0.923009 0.828960 0.853526 0.918206 0.967375 0.895463 0.948712 0.889670 0.993555 
4.618177 0.996154 0.961392 0.850531 0.840685 0.929864 0.909621 0.957701 0.890386 0.835125 0.844165 0.889424 1.004168 0.966027 0.827412 0.914476 1.004068 0.900086 0.969389 0.855533 0.924332 0.962134 0.988020 0.828548 1.001787 1.004727 0.914723 0.832258 0.875135 0.866744 0.970570 0.859160 0.896257 1.001860 0.950208 0.939455 0.951344 0.914274 0.974436 0.912754 0.973190 0.922051 0.998764 0.938090 0.895781 0.914696 0.935543 0.989330 0.864656 0.969361 0.842856 
4.664590 0.946553 0.961188 0.956035 0.913282 0.864030 0.912110 0.982451 0.960127 0.935990 0.994121 0.863920 0.996757 0.867645 0.961857 0.942242 0.965609 0.980602 0.919881 1.002871 0.999750 0.894308 1.005525 0.890610 0.894445 0.934910 0.959395 0.975147 0.941272 0.971595 1.005571 0.880908 0.955706 0.841431 0.882592 0.972245 0.950901 0.913676 0.853092 0.908669 0.981243 0.922325 0.966168 0.869000 0.899058 0.863371 1.004866 0.981380 0.997993 0.967065 0.856945 
4.711470 0.945477 0.927514 0.995826 0.909259 0.830968 0.845254 0.863693 0.847980 0.977342 1.004396 0.962032 0.910585 0.980086 0.959425 0.851327 0.945660 0.925072 0.887738 0.845958 0.907329 0.937666 0.951861 0.956837 0.837361 0.864799 0.925676 0.831526 0.832843 0.904932 0.860867 0.856412 0.935480 0.828974 0.999146 0.856056 0.839026 0.968287 0.847486 0.878592 0.974049 0.921368 0.896774 0.955812 0.845016 0.870415 0.939185 0.876150 0.995223 0.951715 0.878820 
4.758821 0.835084 0.951480 0.894936 0.972894 0.825862 0.976357 0.954277 0.843145 0.939618 0.873066 0.858754 0.900731 0.858453 0.925187 0.845237 0.834389 0.916971 0.900146 0.845868 0.863644 0.959560 0.993512 0.831748 0.890897 0.913005 0.983084 0.849889 0.898153 0.893246 0.840723 0.863662 0.911643 0.857393 0.998666 0.866742 0.982810 0.870946 0.835056 0.834919 0.986145 0.919740 0.865983 0.986465 0.866587 0.968662 0.838465 0.881127 0.874556 0.852019 0.902540 
4.806648 0.943762 0.829034 0.846221 0.881818 0.966666 0.839061 0.895224 0.971917 0.901178 0.890147 0.838412 0.891626 0.913425 0.912639 0.967259 0.975697 0.835435 0.998053 0.879234 0.972821 0.942346 0.867700 0.859828 0.963433 0.840495 0.987149 0.904137 0.920785 0.989030 0.891078 0.852997 0.823207 0.870047 0.989259 0.825280 0.964118 0.874704 0.973250 0.890083 0.867818 0.826394 0.907105 0.881389 0.886704 0.871462 0.832531 0.925178 0.843645 0.885690 0.975332 
4.854956 0.934380 0.955669 0.846577 0.983665 0.934426 0.878926 0.953853 0.970580 0.973883 0.846130 0.968089 0.995902 0.955943 0.904221 0.931068 0.932427 0.976502 0.899129 0.835846 0.986303 0.939435 0.843903 0.878013 0.844688 0.981402 0.889310 0.826748 0.913638 0.927728 0.931049 0.855729 0.990135 0.900115 0.835316 0.891792 0.967176 1.002865 0.982151 0.863577 0.843173 0.868067 0.860885 0.955213 0.881216 0.857655 0.996569 0.936634 0.872949 0.932199 1.003294 
4.903749 0.927916 0.901619 0.859803 0.923940 0.905622 0.873781 0.869267 0.964991 0.926958 0.840737 0.937581 0.887066 0.880857 0.855417 0.836697 0.934062 0.904509 0.900999 0.927150 0.914640 0.823002 0.998090 0.975777 0.878121 0.859785 0.879097 0.879744 0.953292 0.876270 0.995062 0.851478 0.899823 0.823020 0.929384 0.963295 0.869459 0.995920 0.898127 0.946572 0.956675 0.904272 0.956565 0.870863 0.822619 0.952854 0.917093 0.877811 0.829448 0.921405 0.929812 
4.953032 0.890798 0.829343 0.860794 0.835830 0.912391 0.876065 0.932864 0.901321 0.993426 0.926513 0.977536 0.995038 0.921611 0.978465 0.822427 0.847264 0.853077 0.852312 0.994546 0.931552 0.821963 0.879363 0.968999 0.981763 0.967878 0.907817 0.881705 0.963669 0.948225 0.886679 0.936116 0.860293 0.938986 0.933392 0.832459 0.946521 0.839037 0.945273 0.994273 0.882853 0.842126 0.876466 0.850800 0.864311 0.998637 0.877641 0.829489 0.866307 1.001908 0.849469 
5.002811 0.966759 0.842033 0.955734 0.934812 0.959430 0.978931 0.859167 0.859212 0.886634 0.961278 0.887453 0.857847 0.851183 0.962234 0.990575 0.893835 0.942751 0.924570 0.829142 0.838610 0.951145 0.840413 0.829060 0.856126 0.920501 0.830444 0.962334 0.912061 0.909876 0.915366 0.950735 0.985868 0.829943 0.918043 0.943671 0.956963 0.911133 0.835597 0.900563 0.949206 0.877138 0.913828 0.923942 0.885933 0.917524 0.845511 0.948423 0.899425 0.854278 0.877666 
5.053090 0.917631 0.918686 0.873347 0.919705 0.968719 0.863914 0.993890 0.916539 0.948197 0.934952 0.868717 0.913356 0.985940 0.928802 0.938081 0.937617 0.865078 0.909471 0.961951 0.929584 0.959049 0.911582 0.851651 0.983420 0.870791 0.819439 0.918222 0.886956 0.830501 0.946559 0.822505 0.994236 0.934142 0.976579 0.841927 0.906442 0.825989 0.990543 0.866143 0.831020 0.907615 0.863395 0.889021 0.953200 0.994191 0.846648 0.909944 0.988405 0.952518 0.830483 
5.103875 0.934067 0.881456 0.892373 0.897299 0.822600 0.862449 0.986415 0.934658 0.845097 0.990941 0.904607 0.923996 0.956192 0.976498 0.848242 0.891982 0.920205 0.840461 0.981625 0.985288 0.819337 0.839362 0.859395 0.931604 0.867467 0.932686 0.837353 0.834617 0.945366 0.862695 0.871376 0.903126 0.884719 0.841270 0.846970 0.950274 0.950965 0.930913 0.944511 0.923387 0.894963 0.830245 0.933540 0.911397 0.921714 0.822982 0.979216 0.833508 0.940975 0.852096 
5.155170 0.936140 0.833008 0.829403 0.963278 0.828640 0.979708 0.944232 0.900945 0.974277 0.874969 0.917866 0.858521 0.982252 0.861373 0.922952 0.894097 0.962933 0.868048 0.861109 0.963360 0.907130 0.879093 0.966067 0.845406 0.913216 0.935068 0.986811 0.968137 0.948265 0.997301 0.989336 0.909655 0.904905 0.942743 0.947675 0.889610 0.867440 0.942679 0.924723 0.823090 0.903379 0.972125 0.948229 0.832763 0.893815 0.899810 0.833163 0.980862 0.844943 0.866813 
5.206980 0.849984 0.913129 0.870984 0.891230 0.913283 0.900914 0.822540 0.898200 0.926270 0.920725 0.855765 0.914109 0.935436 0.927159 0.906631 0.851354 0.891893 0.981148 0.964395 0.934828 0.950528 0.949030 0.949230 0.983534 0.822586 0.997955 0.946408 0.976438 0.889424 0.987037 0.821043 0.939810 0.962680 0.972753 0.867081 0.878498 0.991611 0.943867 0.820153 0.984052 0.959512 0.878380 0.946716 0.817386 0.966954 0.905606 0.869060 0.989506 0.920525 0.839983 
5.259311 0.884555 0.962167 0.954432 0.988001 0.839687 0.970346 0.864134 0.835389 0.919240 0.908730 0.935843 0.948393 0.901974 0.859682 0.953834 0.941365 0.937892 0.866727 0.932851 0.865803 0.969122 0.918886 0.910063 0.902410 0.876947 0.878697 0.836785 0.853443 0.845935 0.860616 0.962765 0.933902 0.922014 0.977093 0.843024 0.907977 0.905937 0.836749 0.982162 0.856136 0.942045 0.857777 0.860715 0.920763 0.916900 0.986433 0.832578 0.956509 0.977193 0.894747 
5.312168 0.823196 0.920307 0.848230 0.962284 0.829302 0.973211 0.955969 0.885695 0.859311 0.819417 0.858142 0.932176 0.833153 0.880957 0.855886 0.834703 0.874551 0.920515 0.892690 0.945395 0.878737 0.833941 0.836487 0.899748 0.963398 0.869903 0.923297 0.909597 0.864249 0.961668 0.838019 0.988052 0.985887 0.819608 0.942559 0.915903 0.985479 0.848339 0.864285 0.906181 0.956449 0.834911 0.890044 0.901080 0.838843 0.972214 0.824546 0.932221 0.985878 0.943311 
5.365556 0.839435 0.951378 0.987436 0.962513 0.833334 0.892224 0.918587 0.963011 0.833949 0.840114 0.833488 0.960078 0.893917 0.862901 0.923956 0.820496 0.838711 0.890930 0.836538 0.933163 0.861561 0.955289 0.961083 0.855858 0.827105 0.822678 0.912666 0.979198 0.823040 0.961517 0.908402 0.950128 0.974581 0.913526 0.928636 0.857985 0.966017 0.936748 0.865364 0.933643 0.952899 0.823375 0.921575 0.940016 0.921348 0.931841 0.889391 0.973920 0.870823 0.960431 
5.419481 0.967648 0.990280 0.863043 0.843043 0.948706 0.975020 0.993591 0.908950 0.907648 0.828308 0.880013 0.957906 0.845042 0.941406 0.930814 0.957788 0.906218 0.863116 0.877345 0.873211 0.984717 0.988869 0.989113 0.988860 0.957544 0.917589 0.927340 0.836992 0.925739 0.814712 0.952234 0.958801 0.990434 0.907367 0.990959 0.905413 0.940728 0.883622 0.968109 0.830515 0.893862 0.913690 0.841958 0.965459 0.893735 0.987757 0.940330 0.889565 0.944636 0.939914 
5.473947 0.901746 0.900409 0.883272 0.962492 0.856862 0.840241 0.849080 0.861897 0.904973 0.821369 0.967807 0.876918 0.819697 0.960703 0.985332 0.922308 0.934040 0.840955 0.904313 0.945736 0.960359 0.815359 0.984130 0.856465 0.814491 0.976845 0.897959 0.842148 0.861589 0.954864 0.849153 0.934004 0.895311 0.931708 0.966722 0.954485 0.960893 0.912520 0.858363 0.944506 0.853862 0.884574 0.879901 0.852678 0.842898 0.967111 0.827090 0.858308 0.892428 0.864436 
5.528961 0.930762 0.918896 0.824335 0.947505 0.989516 0.924748 0.952183 0.853531 0.917514 0.876433 0.917442 0.938583 0.832273 0.898848 0.822041 0.987457 0.829817 0.966515 0.884940 0.832282 0.874862 0.847047 0.931972 0.954820 0.947271 0.912918 0.813137 0.937987 0.988153 0.990257 0.943333 0.888417 0.860901 0.949953 0.855446 0.938249 0.923113 0.830891 0.900789 0.978056 0.926030 0.827460 0.870591 0.842794 0.879703 0.928324 0.856367 0.936271 0.912114 0.894639 
5.584528 0.925861 0.928225 0.844535 0.871379 0.882477 0.935100 0.870079 0.830368 0.971238 0.830756 0.949871 0.965364 0.857690 0.843389 0.821914 0.951306 0.859495 0.968549 0.815309 0.950142 0.940478 0.910287 0.983257 0.843479 0.951505 0.986596 0.949177 0.917189 0.956161 0.943095 0.919319 0.868861 0.894586 0.832245 0.879933 0.974604 0.874356 0.984638 0.916152 0.945549 0.979648 0.848730 0.958128 0.828085 0.827571 0.890057 0.846159 0.991071 0.834212 0.853332 
5.640654 0.988020 0.904671 0.848017 0.924388 0.972477 0.964435 0.923081 0.951939 0.842337 0.914813 0.925803 0.889515 0.862586 0.867211 0.953535 0.951047 0.990968 0.872449 0.930888 0.978526 0.895971 0.933971 0.898215 0.964129 0.835467 0.889741 0.852939 0.983359 0.863614 0.957538 0.894041 0.905248 0.949244 0.879797 0.928580 0.913776 0.974911 0.848206 0.828408 0.896593 0.962280 0.946097 0.830553 0.811855 0.915021 0.963588 0.904716 0.865480 0.946900 0.930437 
5.697343 0.900122 0.920417 0.930190 0.878025 0.976699 0.820951 0.893636 0.959250 0.927632 0.911922 0.885682 0.817375 0.824545 0.831850 0.977050 0.842390 0.967646 0.884943 0.960755 0.965006 0.933758 0.827689 0.820897 0.917732 0.865756 0.837111 0.881962 0.986022 0.963853 0.926533 0.894456 0.896501 0.964430 0.924939 0.949837 0.882394 0.836471 0.904509 0.854118 0.939027 0.833274 0.932749 0.952936 0.848605 0.979149 0.950783 0.929641 0.816375 0.923705 0.947666 
5.754603 0.932486 0.881598 0.940766 0.957543 0.894901 0.918850 0.848054 0.883767 0.839567 0.814645 0.985786 0.972492 0.914422 0.895531 0.869241 0.936320 0.879834 0.859286 0.914197 0.925187 0.830539 0.849656 0.911524 0.938003 0.949001 0.819469 0.987847 0.890238 0.927725 0.861248 0.923774 0.820423 0.853013 0.963168 0.857090 0.878682 0.948983 0.935708 0.954483 0.917113 0.918031 0.859277 0.912577 0.908599 0.961593 0.923233 0.882255 0.874461 0.979278 0.828910 
5.812437 0.878163 0.947451 0.835413 0.935006 0.877327 0.879962 0.820350 0.833533 0.854846 0.833776 0.987828 0.841276 0.936912 0.947469 0.905717 0.983880 0.880421 0.974618 0.963332 0.924934 0.905546 0.860493 0.857364 0.967919 0.917038 0.925572 0.877606 0.884917 0.824352 0.908756 0.814900 0.887866 0.975553 0.816357 0.884170 0.953045 0.891607 0.817625 0.820710 0.922281 0.873262 0.966785 0.931202 0.984033 0.811555 0.895213 0.816276 0.984402 0.988485 0.824028 
5.870853 0.847164 0.955836 0.976717 0.867057 0.921244 0.967301 0.874298 0.846472 0.963841 0.831054 0.930337 0.850587 0.838539 0.873786 0.837946 0.877120 0.883777 0.848682 0.846158 0.867317 0.841054 0.924128 0.983410 0.897246 0.817793 0.948810 0.821090 0.885970 0.815699 0.984560 0.840812 0.905709 0.971514 0.922295 0.854639 0.945225 0.827397 0.943068 0.929995 0.869294 0.969807 0.981425 0.925404 0.861657 0.937633 0.931649 0.960760 0.817146 0.904775 0.875026 
5.929856 0.836708 0.963769 0.858648 0.964775 0.855165 0.975745 0.986347 0.915527 0.985287 0.824320 0.865192 0.934504 0.981921 0.923391 0.929351 0.834473 0.863208 0.825271 0.917654 0.819005 0.935572 0.913498 0.889296 0.983492 0.864007 0.983402 0.881979 0.862795 0.953311 0.832058 0.835200 0.890364 0.843692 0.890534 0.850990 0.982442 0.834751 0.926281 0.973204 0.873245 0.886315 0.913112 0.958706 0.843423 0.815702 0.984318 0.892877 0.855614 0.920706 0.821914 
5.989452 0.819538 0.893086 0.958337 0.882484 0.971011 0.824767 0.838060 0.976482 0.936757 0.980267 0.947494 0.840419 0.899472 0.903517 0.938031 0.889534 0.878251 0.974805 0.829225 0.877776 0.940408 0.910415 0.958947 0.947485 0.961575 0.950740 0.923976 0.881112 0.969361 0.920828 0.827745 0.829996 0.860698 0.930326 0.821278 0.953144 0.959001 0.906944 0.910101 0.881552 0.983227 0.889364 0.818767 0.859882 0.930192 0.823754 0.854375 0.838167 0.910101 0.900710 
6.049647 0.966907 0.968269 0.903433 0.843177 0.825846 0.925765 0.971647 0.970984 0.907753 0.877616 0.879650 0.868717 0.967167 0.951529 0.971343 0.957533 0.907018 0.930210 0.871647 0.864595 0.920084 0.854899 0.950714 0.909446 0.959774 0.824295 0.907708 0.887285 0.936510 0.819071 0.955490 0.849118 0.926231 0.902197 0.853913 0.944109 0.851708 0.856933 0.964649 0.853778 0.894418 0.878700 0.818686 0.903738 0.816472 0.963779 0.886308 0.871692 0.871764 0.846932 
6.110447 0.921180 0.899879 0.903497 0.830275 0.928137 0.952651 0.849606 0.953430 0.851360 0.904678 0.934189 0.882304 0.902539 0.901849 0.911582 0.915987 0.899217 0.946420 0.845165 0.945659 0.888392 0.849713 0.962267 0.909173 0.932264 0.836972 0.849650 0.864137 0.830168 0.862033 0.956394 0.847797 0.829353 0.844699 0.947208 0.856410 0.976351 0.880397 0.973943 0.861469 0.880003 0.907069 0.930912 0.975062 0.819504 0.885616 0.877281 0.853876 0.900139 0.845935 
6.171858 0.866430 0.881799 0.965234 0.975217 0.921607 0.909163 0.950742 0.817060 0.854461 0.814448 0.939793 0.946314 0.847806 0.950125 0.909396 0.954875 0.882953 0.925775 0.919317 0.948551 0.947057 0.959500 0.963347 0.831793 0.891201 0.859435 0.891120 0.924451 0.823894 0.928038 0.875537 0.840685 0.922179 0.952442 0.931563 0.826167 0.879401 0.899314 0.952540 0.901515 0.947173 0.949901 0.973151 0.954070 0.883060 0.834128 0.839469 0.946243 0.960359 0.874133 
6.233887 0.809512 0.807126 0.878528 0.817556 0.871584 0.960522 0.980274 0.950359 0.810898 0.884105 0.891407 0.818807 0.829657 0.827834 0.845030 0.929669 0.922456 0.931206 0.854736 0.940582 0.921080 0.809190 0.922537 0.878689 0.826270 0.960307 0.867401 0.865497 0.839087 0.907781 0.963131 0.892024 0.849722 0.948849 0.902758 0.890004 0.850714 0.828585 0.931894 0.956035 0.962640 0.971935 0.853646 0.962416 0.938455 0.954542 0.952665 0.811246 0.932511 0.863531 
6.296538 0.940810 0.885670 0.926576 0.877178 0.849898 0.887831 0.831932 0.836629 0.892787 0.921549 0.816502 0.876615 0.892841 0.902404 0.851604 0.943337 0.825253 0.939881 0.906503 0.895198 0.841710 0.828369 0.818386 0.901091 0.926987 0.956035 0.888295 0.911316 0.902484 0.856881 0.809144 0.948829 0.821556 0.965107 0.911494 0.977895 0.882777 0.878955 0.912128 0.825637 0.972876 0.929273 0.860676 0.863471 0.905360 0.813019 0.890367 0.924094 0.860471 0.861685 
6.359820 0.805345 0.834938 0.946323 0.881419 0.813134 0.847589 0.924421 0.980974 0.816310 0.978307 0.831164 0.933949 0.921503 0.903741 0.843993 0.912136 0.888208 0.838533 0.912983 0.939106 0.834831 0.810404 0.847473 0.931647 0.818701 0.810886 0.891036 0.858063 0.820530 0.924314 0.928882 0.821788 0.936920 0.861979 0.928543 0.947867 0.819441 0.925482 0.854298 0.874157 0.895462 0.907720 0.836187 0.846456 0.952488 0.829969 0.812411 0.935091 0.919023 0.937330 
6.423737 0.959709 0.939832 0.866163 0.899267 0.876850 0.979470 0.838861 0.971992 0.958987 0.880076 0.879239 0.901807 0.980361 0.958417 0.903376 0.901442 0.841018 0.846526 0.874666 0.874969 0.885086 0.932443 0.905221 0.890175 0.864638 0.912530 0.873222 0.872616 0.916523 0.942096 0.847837 0.853978 0.886271 0.939529 0.965556 0.936240 0.844753 0.883232 0.838308 0.922237 0.910650 0.862793 0.802351 0.802850 0.803706 0.886770 0.823467 0.976752 0.910177 0.915463 
6.488296 0.805512 0.830803 0.849638 0.843208 0.883976 0.857198 0.958051 0.854446 0.859478 0.823313 0.882721 0.805467 0.925422 0.855007 0.871420 0.952342 0.915038 0.834846 0.959921 0.965968 0.972949 0.814613 0.825157 0.965264 0.867653 0.931780 0.912545 0.837553 0.968942 0.905420 0.880174 0.888117 0.886443 0.811024 0.807124 0.808335 0.960696 0.888785 0.921726 0.837847 0.886844 0.969093 0.873103 0.937195 0.867181 0.859487 0.945049 0.972281 0.886871 0.970447 
6.553505 0.921869 0.872721 0.822586 0.937386 0.807114 0.895097 0.815388 0.946496 0.924431 0.864180 0.844989 0.854482 0.830202 0.844829 0.838458 0.914636 0.898977 0.863014 0.966346 0.938729 0.805049 0.885916 0.882108 0.889039 0.867694 0.824819 0.968721 0.952066 0.803163 0.811233 0.811802 0.820815 0.803315 0.844722 0.929298 0.905890 0.868646 0.925561 0.951496 0.949610 0.930499 0.810299 0.891859 0.940393 0.820219 0.838067 0.943916 0.808875 0.978659 0.939405 
6.619369 0.889464 0.923455 0.921509 0.910282 0.806877 0.888237 0.821001 0.970051 0.960300 0.934949 0.842050 0.924735 0.964149 0.891873 0.830059 0.829464 0.845206 0.953127 0.919535 0.855544 0.819979 0.807215 0.813303 0.910540 0.873535 0.976300 0.909233 0.815481 0.839917 0.868655 0.879082 0.871411 0.960638 0.805917 0.853810 0.898006 0.841535 0.892815 0.877215 0.941047 0.809028 0.932086 0.930620 0.892113 0.870015 0.877313 0.933580 0.879704 0.837944 0.945544 
6.685894 0.940814 0.907379 0.885443 0.941489 0.819726 0.939642 0.858188 0.848109 0.960654 0.840622 0.816564 0.900984 0.836946 0.919563 0.884653 0.915602 0.849618 0.943861 0.883383 0.877228 0.827994 0.840622 0.973975 0.874014 0.903382 0.841564 0.823012 0.964446 0.875879 0.928222 0.940823 0.818207 0.886313 0.914705 0.943843 0.886695 0.951134 0.817221 0.864209 0.968025 0.821271 0.921179 0.919607 0.969579 0.848988 0.806476 0.853544 0.833598 0.837985 0.896482 
6.753089 0.843814 0.879393 0.893048 0.805760 0.894840 0.947214 0.956042 0.845607 0.913286 0.821057 0.851604 0.845101 0.959857 0.819335 0.838500 0.938652 0.961703 0.892081 0.811740 0.867291 0.837737 0.941260 0.880307 0.866634 0.831828 0.908051 0.848659 0.911866 0.925805 0.906933 0.955634 0.857771 0.949964 0.952795 0.971862 0.882134 0.917793 0.900545 0.941110 0.830719 0.949459 0.896046 0.952387 0.836486 0.814438 0.924882 0.806098 0.851729 0.975623 0.821048 
6.820958 0.886184 0.798651 0.907414 0.842856 0.973984 0.863829 0.890448 0.861843 0.878809 0.926215 0.938988 0.959624 0.848130 0.884190 0.817159 0.932641 0.818684 0.875609 0.926489 0.871895 0.945999 0.858448 0.820474 0.943792 0.969569 0.807072 0.901590 0.903460 0.958693 0.815404 0.860230 0.853812 0.968266 0.932730 0.828151 0.885174 0.961529 0.939112 0.809518 0.887549 0.863022 0.844177 0.852562 0.954438 0.963160 0.933306 0.912333 0.955200 0.869599 0.855372 
6.889510 0.857340 0.857977 0.969091 0.860032 0.819277 0.803877 0.849183 0.940956 0.906888 0.807242 0.895898 0.846420 0.853213 0.879975 0.854205 0.851654 0.925326 0.852433 0.876176 0.838530 0.962281 0.961617 0.859137 0.854771 0.951539 0.872855 0.917577 0.883996 0.917842 0.872952 0.941868 0.842603 0.819065 0.921642 0.963786 0.825432 0.811378 0.838034 0.940903 0.833110 0.938459 0.817914 0.841293 0.953602 0.873253 0.831401 0.972908 0.819322 0.965885 0.938370 
6.958751 0.810301 0.971528 0.962848 0.880603 0.896723 0.843700 0.940243 0.812663 0.969944 0.810044 0.933431 0.801781 0.914630 0.971236 0.865500 0.830986 0.881443 0.911365 0.968644 0.883567 0.836604 0.815291 0.918054 0.797738 0.910481 0.873012 0.897953 0.958319 0.903058 0.803772 0.827863 0.938138 0.868119 0.828651 0.853211 0.864288 0.867597 0.863801 0.884566 0.930892 0.877586 0.938297 0.918063 0.924964 0.913020 0.927052 0.816636 0.897271 0.948463 0.851849 
7.028688 0.822427 0.844445 0.916501 0.838514 0.805359 0.842536 0.834545 0.796785 0.852179 0.835694 0.857288 0.820111 0.862238 0.924456 0.950434 0.827837 0.957973 0.955286 0.822480 0.867550 0.853832 0.916032 0.818909 0.824451 0.883257 0.952175 0.919992 0.870785 0.939412 0.844251 0.848308 0.797253 0.906760 0.908157 0.952573 0.809018 0.863582 0.914450 0.911657 0.923439 0.800329 0.815550 0.800657 0.822772 0.857995 0.866940 0.957956 0.967661 0.926807 0.901015 
7.099327 0.887226 0.949305 0.842464 0.962895 0.910857 0.916323 0.885248 0.873760 0.834234 0.906097 0.964158 0.938726 0.822489 0.808263 0.939212 0.882882 0.819169 0.866192 0.840707 0.807256 0.913082 0.910954 0.808961 0.837987 0.810727 0.870051 0.897346 0.860231 0.809305 0.859525 0.799583 0.959928 0.814948 0.927043 0.866245 0.883146 0.802576 0.959319 0.941517 0.816899 0.898061 0.875534 0.965341 0.951486 0.873141 0.948334 0.877256 0.841307 0.920332 0.814524 
7.170676 0.907406 0.934402 0.951040 0.868871 0.917102 0.814898 0.807822 0.829092 0.891050 0.930670 0.870795 0.961009 0.819097 0.867222 0.853389 0.950467 0.853786 0.814377 0.935822 0.929382 0.839458 0.912947 0.863208 0.912241 0.967061 0.931402 0.948323 0.815445 0.929488 0.844769 0.968173 0.906427 0.825043 0.806446 0.876952 0.951199 0.808881 0.881408 0.867142 0.967167 0.821144 0.799697 0.958830 0.880508 0.832013 0.946479 0.830319 0.887671 0.958839 0.925924 
7.242743 0.860392 0.944024 0.945760 0.802654 0.849313 0.850089 0.968834 0.862824 0.925189 0.869946 0.896351 0.964101 0.909774 0.842033 0.843549 0.844184 0.836428 0.878468 0.895250 0.815178 0.945734 0.931385 0.837018 0.904081 0.881148 0.858920 0.878768 0.816385 0.807898 0.807775 0.867830 0.962859 0.926458 0.909589 0.897197 0.904407 0.883016 0.943812 0.956539 0.832770 0.935184 0.864931 0.903711 0.903702 0.911079 0.840658 0.964048 0.934981 0.913643 0.879315 
7.315534 0.908637 0.903301 0.864603 0.960446 0.959028 0.812882 0.840301 0.872052 0.883234 0.960877 0.836215 0.901223 0.897085 0.885488 0.866566 0.918648 0.840072 0.794409 0.892198 0.920057 0.955938 0.901628 0.805565 0.908276 0.853130 0.907977 0.813851 0.874306 0.814995 0.823642 0.888324 0.912678 0.968009 0.844290 0.831126 0.955374 0.947353 0.899057 0.844642 0.962902 0.886448 0.914131 0.890314 0.927189 0.798151 0.883331 0.947291 0.817540 0.796073 0.953824 
7.389056 0.878134 0.959792 0.819919 0.927210 0.869382 0.793063 0.836799 0.951646 0.836219 0.941768 0.965078 0.922108 0.846801 0.812548 0.821186 0.944213 0.940871 0.892393 0.818661 0.808211 0.826983 0.937035 0.887669 0.936314 0.960531 0.886112 0.912467 0.868053 0.892138 0.875636 0.923735 0.868555 0.818169 0.894786 0.903169 0.894012 0.929655 0.803232 0.871167 0.804376 0.896308 0.894205 0.807182 0.881917 0.907022 0.936657 0.950652 0.958463 0.907048 0.902360 
7.463317 0.800671 0.850059 0.835128 0.945240 0.921750 0.873671 0.857590 0.940117 0.835717 0.875113 0.900756 0.847238 0.913199 0.839689 0.832448 0.804502 0.951242 0.902654 0.837922 0.798368 0.910053 0.963229 0.824767 0.800214 0.879595 0.839522 0.958378 0.841912 0.885052 0.799853 0.900018 0.934202 0.860288 0.878856 0.900545 0.863135 0.848037 0.861623 0.854365 0.957771 0.795987 0.964266 0.965689 0.939211 0.937058 0.811858 0.831437 0.800108 0.844707 0.926337 
7.538325 0.877755 0.860908 0.905980 0.945697 0.952457 0.952027 0.797776 0.909132 0.839548 0.844359 0.792597 0.845298 0.946084 0.790981 0.905708 0.910185 0.886859 0.941545 0.816818 0.936330 0.870582 0.932309 0.951755 0.868124 0.805800 0.827081 0.844490 0.850557 0.840189 0.850847 0.837063 0.840619 0.869037 0.832252 0.902846 0.898974 0.908921 0.946707 0.960411 0.802245 0.818364 0.925733 0.800989 0.810743 0.860881 0.850162 0.811305 0.792289 0.922985 0.887693 
7.614086 0.843358 0.894429 0.881676 0.806688 0.792462 0.942930 0.890701 0.823826 0.813029 0.957138 0.920749 0.892955 0.921267 0.840578 0.828316 0.901331 0.808758 0.866424 0.852014 0.797242 0.806565 0.854303 0.876011 0.964067 0.950429 0.877703 0.900252 0.792243 0.886763 0.824975 0.882466 0.953823 0.895946 0.944377 0.791042 0.906567 0.844665 0.793164 0.794331 0.964365 0.913750 0.927187 0.946763 0.894867 0.952034 0.834263 0.838183 0.811407 0.958515 0.939790 
7.690609 0.794699 0.795548 0.868237 0.909601 0.900314 0.877165 0.963583 0.931269 0.895915 0.797783 0.834022 0.953253 0.817602 0.891438 0.792876 0.937841 0.947689 0.959316 0.808919 0.815780 0.814308 0.936851 0.906701 0.803627 0.932987 0.913167 0.853263 0.831288 0.933179 0.939505 0.835029 0.847401 0.816463 0.800078 0.836510 0.960078 0.829185 0.894838 0.868359 0.862480 0.797625 0.949669 0.806194 0.794225 0.859738 0.957353 0.952271 0.850292 0.798641 0.896634 
7.767901 0.962018 0.822441 0.844306 0.865786 0.793337 0.816638 0.908545 0.875686 0.950657 0.797687 0.863082 0.881831 0.956705 0.841733 0.889569 0.938253 0.894208 0.868369 0.817679 0.940967 0.845050 0.803534 0.958823 0.827028 0.889455 0.850276 0.911206 0.843300 0.811421 0.960854 0.948512 0.921482 0.873314 0.798265 0.892842 0.823448 0.931242 0.859957 0.824656 0.924546 0.870417 0.866495 0.936800 0.877717 0.846915 0.841234 0.957020 0.827999 0.854959 0.875625 
7.845970 0.959813 0.818933 0.831166 0.805239 0.872553 0.903482 0.957522 0.893006 0.871836 0.816414 0.946399 0.905773 0.845052 0.921136 0.883370 0.878989 0.906700 0.911693 0.808317 0.939281 0.824083 0.922789 0.829645 0.943163 0.940260 0.884253 0.895428 0.900342 0.823576 0.904811 0.847981 0.961072 0.935031 0.915453 0.866939 0.795664 0.802249 0.945446 0.789954 0.923165 0.841056 0.829907 0.901208 0.845603 0.921556 0.941756 0.938389 0.871582 0.945192 0.812969 
7.924823 0.891679 0.959834 0.923477 0.886735 0.788949 0.800926 0.829185 0.809766 0.937436 0.851636 0.862695 0.806700 0.939078 0.880734 0.916628 0.787648 0.839179 0.800061 0.956095 0.925626 0.937829 0.809024 0.808421 0.955265 0.892597 0.848622 0.949526 0.934719 0.802752 0.891050 0.837930 0.921144 0.833265 0.804499 0.939209 0.954584 0.906617 0.900205 0.909308 0.827395 0.857331 0.925049 0.954662 0.786827 0.891819 0.895689 0.956156 0.843084 0.828058 0.940729 
8.004469 0.821994 0.788388 0.862949 0.952389 0.932788 0.793737 0.795046 0.909794 0.956473 0.849527 0.836611 0.919916 0.840800 0.934944 0.947824 0.859877 0.789950 0.904645 0.851656 0.820580 0.873997 0.945756 0.809070 0.943068 0.895674 0.809314 0.920554 0.915876 0.848305 0.812212 0.834831 0.838444 0.854344 0.938723 0.934830 0.953628 0.946655 0.813398 0.797970 0.838601 0.849789 0.889635 0.905325 0.926566 0.827579 0.958183 0.959815 0.866239 0.803686 0.937466 
8.084915 0.842919 0.793420 0.910335 0.955109 0.948214 0.921781 0.811596 0.852858 0.899498 0.829851 0.824769 0.851576 0.869526 0.888540 0.824246 0.934535 0.957629 0.958204 0.944866 0.805258 0.945546 0.848141 0.906150 0.936427 0.817498 0.877616 0.790255 0.950890 0.820332 0.925495 0.904328 0.896290 0.792565 0.818527 0.906133 0.820802 0.858306 0.883144 0.948057 0.809425 0.914632 0.787613 0.870529 0.877503 0.958745 0.935825 0.843669 0.915243 0.909925 0.824089 
8.166170 0.933321 0.866088 0.925605 0.957105 0.945575 0.815515 0.856595 0.797461 0.918577 0.875276 0.822082 0.868875 0.851596 0.797357 0.866654 0.865165 0.937989 0.818555 0.832759 0.849532 0.890107 0.939156 0.811492 0.946759 0.865557 0.843602 0.918220 0.829432 0.815959 0.824459 0.855298 0.798663 0.882644 0.953979 0.949990 0.951584 0.877044 0.852511 0.864642 0.897040 0.851422 0.827803 0.788770 0.867960 0.834318 0.909014 0.857240 0.902970 0.957828 0.886850 
8.248241 0.801186 0.801369 0.954394 0.811052 0.807059 0.907075 0.811287 0.925040 0.910189 0.915949 0.905047 0.835847 0.820179 0.898862 0.789293 0.829844 0.917471 0.880322 0.912277 0.874458 0.839936 0.815820 0.946590 0.898470 0.900080 0.856466 0.874336 0.849846 0.797898 0.821910 0.802900 0.909606 0.793939 0.854726 0.836343 0.910276 0.813627 0.892224 0.949044 0.881914 0.790894 0.956995 0.946738 0.844104 0.867089 0.792278 0.860329 0.926858 0.864566 0.832202 
8.331137 0.810835 0.914633 0.828539 0.834432 0.922559 0.887656 0.851614 0.819700 0.799459 0.955612 0.805369 0.955551 0.786926 0.805212 0.782894 0.864790 0.903873 0.950258 0.806333 0.938542 0.848972 0.920491 0.881407 0.860053 0.937734 0.937508 0.862721 0.830764 0.873802 0.835744 0.906229 0.792801 0.812982 0.853761 0.866771 0.899737 0.847381 0.811348 0.934527 0.860966 0.842349 0.915824 0.815459 0.865276 0.795270 0.868935 0.942792 0.817606 0.824863 0.892845 
8.414867 0.816327 0.937860 0.904520 0.804277 0.914392 0.946307 0.853964 0.838918 0.822309 0.881652 0.808930 0.829602 0.922735 0.935654 0.791557 0.834221 0.837017 0.933154 0.941046 0.844796 0.851490 0.912465 0.788935 0.796098 0.946455 0.926052 0.825227 0.942713 0.831686 0.799892 0.921025 0.863046 0.819904 0.952697 0.928457 0.795447 0.805110 0.941324 0.863732 0.814209 0.845343 0.824445 0.949442 0.868524 0.939718 0.793042 0.887964 0.895830 0.931921 0.951126 
8.499438 0.803686 0.833833 0.849931 0.821327 0.869784 0.882316 0.805993 0.922646 0.945977 0.817008 0.845499 0.847259 0.874441 0.918839 0.826297 0.807658 0.888014 0.827207 0.817129 0.862724 0.809384 0.850234 0.917121 0.794336 0.918544 0.831657 0.932785 0.906532 0.861379 0.951987 0.780997 0.818369 0.867754 0.851076 0.788031 0.849358 0.888344 0.912958 0.928657 0.852888 0.942022 0.801960 0.818144 0.853652 0.853313 0.935543 0.860373 0.930660 0.845030 0.887026 
8.584858 0.800337 0.818072 0.804175 0.903179 0.823504 0.825523 0.876407 0.881389 0.883451 0.893735 0.847564 0.850086 0.871010 0.930757 0.826987 0.824336 0.922015 0.906186 0.935860 0.883390 0.915491 0.941605 0.925203 0.810863 0.913429 0.909149 0.942159 0.791586 0.793683 0.917024 0.908742 0.790148 0.860058 0.866703 0.827654 0.892704 0.780461 0.881883 0.895815 0.911861 0.830626 0.893813 0.868246 0.952859 0.891474 0.875316 0.882949 0.931918 0.909660 0.805318 
8.671138 0.848323 0.825084 0.899899 0.877906 0.780528 0.813565 0.828252 0.868126 0.864932 0.908138 0.833800 0.813210 0.861773 0.889625 0.861124 0.796653 0.949336 0.823873 0.903966 0.801153 0.911990 0.949068 0.861886 0.918481 0.817901 0.789971 0.908121 0.820142 0.878365 0.915149 0.899440 0.878650 0.806424 0.833904 0.874306 0.933575 0.850816 0.916378 0.943078 0.912968 0.932467 0.923527 0.837833 0.908043 0.908761 0.816802 0.894385 0.880338 0.868524 0.937634 
8.758284 0.813195 0.823959 0.941475 0.945081 0.798705 0.910747 0.871201 0.943689 0.781404 0.922160 0.917578 0.800468 0.871590 0.894554 0.921840 0.901393 0.782122 0.899776 0.917024 0.930599 0.887239 0.800978 0.841243 0.877175 0.835467 0.936063 0.857998 0.831231 0.796638 0.943939 0.822809 0.898202 0.946576 0.840854 0.944008 0.803780 0.786073 0.847935 0.787837 0.793716 0.903511 0.890386 0.815728 0.851600 0.884265 0.873890 0.910471 0.924123 0.947112 0.853347 
8.846306 0.801733 0.876087 0.880501 0.940812 0.900927 0.909106 0.884897 0.929990 0.936934 0.944241 0.783094 0.851282 0.847879 0.807001 0.892221 0.827453 0.888645 0.935707 0.913839 0.899545 0.938307 0.810775 0.804652 0.826564 0.802000 0.892057 0.906316 0.824085 0.812995 0.842205 0.841600 0.871691 0.939758 0.873246 0.830536 0.928686 0.932425 0.823178 0.836876 0.944266 0.942954 0.880820 0.794383 0.908743 0.811795 0.788216 0.878808 0.921897 0.816873 0.793916 
8.935213 0.822653 0.924382 0.918239 0.867180 0.784242 0.902502 0.871943 0.834162 0.809582 0.794224 0.874074 0.862754 0.919723 0.929576 0.894987 0.904581 0.869035 0.881666 0.889138 0.791973 0.913287 0.856111 0.938074 0.860744 0.912346 0.810833 0.895583 0.823835 0.877939 0.781973 0.939429 0.927445 0.838476 0.873919 0.855749 0.892132 0.946089 0.894064 0.913727 0.881882 0.882796 0.789419 0.783095 0.900138 0.924779 0.882520 0.889940 0.885454 0.897852 0.896575 
9.025013 0.897356 0.941043 0.915998 0.876628 0.834914 0.821030 0.888798 0.792890 0.794037 0.909767 0.815126 0.918868 0.887669 0.840491 0.807757 0.786788 0.823478 0.905078 0.857633 0.809119 0.903794 0.837500 0.883540 0.841258 0.904113 0.791348 0.788805 0.843602 0.864890 0.835130 0.928943 0.792209 0.786633 0.875990 0.820814 0.896261 0.855926 0.794924 0.892271 0.787642 0.909396 0.843257 0.939785 0.938208 0.776972 0.946077 0.896796 0.826089 0.808516 0.851453 
9.115716 0.936408 0.805915 0.789050 0.935538 0.777737 0.870107 0.939214 0.834223 0.778055 0.841171 0.829410 0.774991 0.913748 0.780897 0.832010 0.937604 0.934643 0.900713 0.852329 0.800070 0.823014 0.848291 0.831304 0.896400 0.932422 0.930226 0.926455 0.809402 0.884683 0.792347 0.835997 0.887283 0.880998 0.842221 0.795860 0.838295 0.904493 0.837977 0.929210 0.792519 0.789093 0.856056 0.908522 0.930803 0.889452 0.792700 0.928642 0.780053 0.883848 0.917674 
9.207331 0.863931 0.859811 0.834922 0.903431 0.875111 0.871740 0.849835 0.909142 0.918241 0.845535 0.922739 0.937153 0.901161 0.774773 0.790872 0.897514 0.852424 0.829530 0.931115 0.856104 0.776381 0.819726 0.842344 0.784009 0.941719 0.774403 0.801313 0.931081 0.858504 0.916564 0.916710 0.809913 0.810584 0.880667 0.849035 0.798320 0.886670 0.850093 0.877012 0.910277 0.886274 0.881441 0.929739 0.934065 0.937256 0.830175 0.894444 0.794192 0.926643 0.915549 
9.299866 0.840315 0.799018 0.847497 0.777653 0.831191 0.882419 0.803941 0.852445 0.870031 0.891474 0.809517 0.932925 0.933630 0.921551 0.855925 0.775118 0.841105 0.837764 0.839774 0.910331 0.904704 0.893622 0.934687 0.840221 0.927857 0.797824 0.918871 0.943329 0.878218 0.881509 0.814680 0.875950 0.809491 0.864121 0.847626 0.806269 0.840066 0.929369 0.900795 0.904094 0.829860 0.917496 0.850014 0.775359 0.934773 0.934541 0.865091 0.836166 0.875538 0.904550 
9.393331 0.820205 0.894333 0.781613 0.853879 0.796802 0.905884 0.847031 0.799385 0.882018 0.848370 0.922558 0.820368 0.793618 0.858771 0.884747 0.847829 0.884327 0.811803 0.926291 0.869652 0.808877 0.833420 0.888824 0.777837 0.939456 0.829078 0.900589 0.923022 0.827276 0.863379 0.833961 0.928600 0.899525 0.788632 0.815193 0.863139 0.915496 0.875024 0.894007 0.824942 0.923623 0.873548 0.776867 0.907901 0.788821 0.855398 0.784745 0.831086 0.872999 0.911986 
9.487736 0.906637 0.855400 0.854071 0.810780 0.830060 0.775325 0.815135 0.782534 0.772539 0.888061 0.913109 0.939470 0.873376 0.941801 0.855400 0.928257 0.792650 0.798813 0.784120 0.937926 0.844856 0.835520 0.818067 0.814801 0.909783 0.846262 0.929148 0.913632 0.787746 0.920885 0.804805 0.805200 0.909492 0.909200 0.933366 0.861649 0.813361 0.912792 0.788286 0.898219 0.790755 0.844753 0.905188 0.884297 0.907794 0.814664 0.911301 0.889492 0.899659 0.794990 
9.583089 0.895533 0.843846 0.790694 0.816795 0.869903 0.925118 0.871016 0.882782 0.782705 0.927516 0.866743 0.814337 0.855851 0.904079 0.863832 0.803924 0.856365 0.818567 0.863181 0.837774 0.787004 0.868079 0.783056 0.897399 0.870451 0.807606 0.865219 0.873799 0.843512 0.925872 0.863190 0.874801 0.775246 0.799180 0.857632 0.816743 0.903291 0.870314 0.870991 0.853839 0.831840 0.794530 0.852246 0.831121 0.852871 0.829442 0.848393 0.828963 0.828629 0.864423 
9.679401 0.938944 0.901881 0.857119 0.874722 0.938508 0.849617 0.931939 0.905148 0.778150 0.814213 0.773317 0.786088 0.817916 0.869077 0.882549 0.930442 0.905106 0.910204 0.796711 0.878939 0.781614 0.804016 0.931528 0.849018 0.812622 0.931160 0.825966 0.844194 0.870514 0.784060 0.835931 0.775241 0.776909 0.774959 0.881796 0.806702 0.920109 0.892335 0.894020 0.875544 0.881437 0.809713 0.800330 0.885697 0.894028 0.830302 0.862123 0.905311 0.820722 0.928175 
9.776680 0.842632 0.849501 0.832498 0.912457 0.775694 0.793048 0.857670 0.813991 0.895830 0.846648 0.813623 0.927273 0.894847 0.838770 0.771037 0.937681 0.847981 0.847750 0.918934 0.926897 0.886140 0.808907 0.914235 0.926675 0.935348 0.837488 0.904699 0.792339 0.777318 0.796167 0.799986 0.911483 0.936604 0.779206 0.839786 0.871999 0.825133 0.855380 0.888362 0.892130 0.846272 0.879322 0.890994 0.826107 0.770764 0.788801 0.772618 0.806429 0.917285 0.781077 
9.874938 0.786939 0.848170 0.796874 0.855016 0.921385 0.838218 0.867528 0.808345 0.907942 0.828070 0.824827 0.806442 0.795210 0.809438 0.909743 0.882413 0.895412 0.898442 0.820209 0.888055 0.932130 0.860085 0.822915 0.862868 0.813799 0.868595 0.774521 0.893372 0.886724 0.797984 0.932617 0.897273 0.901737 0.770304 0.784806 0.782791 0.816582 0.842597 0.887355 0.921103 0.795884 0.861374 0.785744 0.935391 0.793503 0.872675 0.872094 0.824579 0.803583 0.774256 
9.974182 0.909562 0.867453 0.785367 0.863992 0.926196 0.898334 0.804687 0.808728 0.895222 0.804099 0.813153 0.920552 0.916545 0.785785 0.780891 0.910790 0.809453 0.909110 0.922411 0.829088 0.798548 0.907098 0.770652 0.819590 0.868715 0.869440 0.875698 0.920680 0.921217 0.811695 0.926017 0.920833 0.805556 0.854332 0.777549 0.823017 0.928276 0.853829 0.802820 0.898914 0.830767 0.924874 0.892460 0.874453 0.896612 0.776782 0.870420 0.926639 0.853258 0.772059 
10.074425 0.923566 0.839126 0.888794 0.870330 0.880065 0.823465 0.930217 0.827536 0.936000 0.818832 0.840182 0.911848 0.806619 0.856210 0.797064 0.911933 0.819292 0.772128 0.803383 0.801211 0.778762 0.808323 0.833821 0.893316 0.925406 0.926155 0.880013 0.895360 0.872017 0.874827 0.786563 0.844262 0.788837 0.908152 0.806313 0.797873 0.817350 0.863756 0.792056 0.933173 0.806142 0.805359 0.934765 0.910758 0.911592 0.926564 0.785337 0.826599 0.855623 0.917349 
10.175674 0.825456 0.934285 0.837059 0.863099 0.874856 0.915570 0.929215 0.779978 0.809837 0.906859 0.928450 0.858310 0.910976 0.853988 0.808459 0.892661 0.909173 0.865166 0.863014 0.924000 0.905898 0.853912 0.884630 0.869028 0.928628 0.912788 0.934081 0.769650 0.804792 0.804018 0.896676 0.862878 0.795783 0.852899 0.920002 0.850134 0.869190 0.908271 0.775707 0.770952 0.829837 0.887863 0.813852 0.767226 0.932363 0.890075 0.908450 0.830764 0.853010 0.934455 
10.277942 0.821414 0.933088 0.894909 0.873368 0.771950 0.913723 0.841043 0.921234 0.770131 0.885553 0.812848 0.832563 0.926121 0.815636 0.890176 0.854019 0.932018 0.914317 0.775230 0.829521 0.905395 0.903373 0.786200 0.923988 0.881007 0.902336 0.925415 0.806161 0.796661 0.867776 0.830039 0.796703 0.879265 0.892275 0.884075 0.925645 0.901843 0.832597 0.795021 0.907672 0.855345 0.883106 0.900025 0.891510 0.792174 0.863936 0.888035 0.787322 0.809067 0.895555 
10.381237 0.802999 0.799850 0.805426 0.915805 0.911739 0.831188 0.855455 0.858154 0.786039 0.808737 0.794791 0.870903 0.793433 0.764768 0.832138 0.879103 0.866939 0.875742 0.892947 0.806190 0.824423 0.868501 0.914923 0.921255 0.770269 0.870411 0.814653 0.895188 0.793628 0.768214 0.874069 0.830865 0.920966 0.916994 0.805273 0.770481 0.868170 0.896164 0.825840 0.791497 0.923860 0.797897 0.776049 0.871667 0.896240 0.828768 0.829991 0.845201 0.846729 0.890137 
10.485570 0.828642 0.768350 0.773336 0.807767 0.810506 0.828676 0.787876 0.777439 0.911020 0.774726 0.831312 0.845234 0.766459 0.812660 0.809938 0.896106 0.922102 0.889484 0.879844 0.777677 0.789759 0.824987 0.857969 0.880709 0.895708 0.892299 0.855544 0.808429 0.804020 0.809370 0.769071 0.778906 0.851678 0.892757 0.825310 0.875240 0.905611 0.870060 0.881888 0.839910 0.867389 0.871221 0.828201 0.801697 0.860106 0.912411 0.894258 0.919278 0.891468 0.866346 
10.590951 0.817866 0.825632 0.808736 0.776537 0.806263 0.769202 0.785700 0.865336 0.787275 0.923697 0.882994 0.782905 0.917082 0.865115 0.847813 0.858891 0.862490 0.851362 0.801580 0.805577 0.788402 0.915600 0.811192 0.789486 0.807051 0.821914 0.903870 0.888710 0.816875 0.894469 0.844916 0.923409 0.789706 0.899441 0.844908 0.819187 0.868249 0.931166 0.859560 0.899094 0.763062 0.818442 0.903328 0.806162 0.878260 0.912771 0.910942 0.855122 0.902879 0.808177 
10.697392 0.829783 0.859561 0.845475 0.930394 0.853741 0.803380 0.879847 0.820122 0.896969 0.834495 0.777147 0.813701 0.846947 0.923465 0.784870 0.795961 0.810647 0.855737 0.910598 0.813100 0.857547 0.827769 0.815410 0.762334 0.915970 0.792391 0.916833 0.832651 0.857843 0.879636 0.792425 0.858782 0.891911 0.869002 0.911410 0.776292 0.880033 0.877258 0.825942 0.920589 0.835358 0.868232 0.883950 0.925462 0.854223 0.837997 0.804480 0.786486 0.859231 0.774567 
10.804903 0.790335 0.796165 0.903533 0.902316 0.810446 0.840140 0.826814 0.797636 0.916690 0.835425 0.902527 0.893672 0.774203 0.901378 0.795827 0.894500 0.832687 0.762339 0.903668 0.772378 0.764781 0.844297 0.908028 0.903727 0.858054 0.812119 0.873095 0.780380 0.817333 0.770519 0.847973 0.906828 0.894348 0.769894 0.832983 0.866175 0.881486 0.808410 0.860446 0.908383 0.764274 0.833608 0.850812 0.799613 0.790377 0.877692 0.918101 0.833650 0.791399 0.843909 
10.913494 0.881920 0.825739 0.881017 0.766621 0.777281 0.774673 0.823789 0.845330 0.812673 0.813796 0.792145 0.772968 0.798754 0.838029 0.864642 0.928031 0.895391 0.795015 0.894370 0.836898 0.902844 0.898801 0.831361 0.801911 0.773576 0.873682 0.862726 0.874501 0.906372 0.917388 0.889879 0.834188 0.885136 0.907293 0.849179 0.810318 0.852479 0.817695 0.868820 0.778699 0.854176 0.779096 0.878864 0.802578 0.778691 0.907993 0.907757 0.761607 0.780109 0.783713 
11.023176 0.914750 0.896555 0.826956 0.923518 0.840455 0.764710 0.902980 0.883369 0.836433 0.906807 0.844746 0.907094 0.926216 0.852241 0.820557 0.769642 0.837993 0.852106 0.893883 0.830329 0.873041 0.917793 0.761573 0.769338 0.776066 0.911040 0.781943 0.853405 0.889507 0.875663 0.905534 0.795264 0.759339 0.761615 0.857233 0.808678 0.811081 0.832344 0.812598 0.772863 0.821029 0.899582 0.826813 0.843549 0.851128 0.812792 0.890266 0.910180 0.808897 0.841509 
11.133961 0.763802 0.873038 0.900492 0.898404 0.827031 0.899296 0.925740 0.839478 0.906808 0.921049 0.799383 0.804478 0.837145 0.911432 0.904585 0.833052 0.810533 0.793370 0.779508 0.833322 0.864987 0.854561 0.794633 0.889805 0.765772 0.898538 0.831680 0.853197 0.845659 0.807223 0.914236 0.781024 0.818458 0.763414 0.853761 0.857045 0.831562 0.903448 0.798600 0.877703 0.858410 0.904669 0.884079 0.909621 0.867884 0.858696 0.848902 0.808958 0.788561 0.803594 
11.245859 0.896509 0.872005 0.906806 0.791141 0.829213 0.923318 0.879643 0.811548 0.795952 0.771330 0.770514 0.821441 0.863299 0.810261 0.867791 0.833226 0.885422 0.886415 0.848090 0.785538 0.786581 0.790535 0.849764 0.910835 0.884161 0.773501 0.779868 0.767915 0.917699 0.814955 0.906099 0.785521 0.892707 0.836616 0.897880 0.793689 0.910498 0.920534 0.889477 0.871694 0.858908 0.807737 0.865957 0.858933 0.888653 0.776933 0.811195 0.761169 0.856325 0.859926 
11.358882 0.802534 0.853494 0.900212 0.834093 0.836505 0.895330 0.830236 0.779830 0.850276 0.903321 0.895540 0.903556 0.790846 0.902859 0.849713 0.878139 0.815986 0.843638 0.777385 0.841865 0.797837 0.880315 0.886163 0.841991 0.787006 0.921302 0.888406 0.760664 0.806987 0.787661 0.854309 0.802811 0.817784 0.859477 0.799290 0.919563 0.871341 0.857696 0.820313 0.877651 0.876391 0.888919 0.887423 0.784208 0.892137 0.757093 0.905707 0.773259 0.847394 0.777561 
11.473041 0.826201 0.884691 0.879815 0.917465 0.816147 0.887797 0.824875 0.892228 0.775416 0.878204 0.823281 0.879572 0.803062 0.920814 0.774703 0.912514 0.892774 0.800737 0.794552 0.891775 0.793167 0.841728 0.799218 0.764354 0.786092 0.867452 0.871221 0.869601 0.922627 0.853587 0.909467 0.857305 0.884129 0.758547 0.825161 0.867721 0.851665 0.918347 0.875484 0.906437 0.917306 0.806570 0.906882 0.822886 0.850113 0.867041 0.781165 0.916836 0.763524 0.797070 
11.588347 0.779300 0.784020 0.834261 0.859025 0.912603 0.850826 0.901202 0.809614 0.785429 0.835108 0.830640 0.914288 0.783400 0.773457 0.772544 0.856552 0.818568 0.791976 0.880520 0.893447 0.811735 0.855169 0.811165 0.921020 0.846819 0.851422 0.787843 0.918228 0.856192 0.841370 0.766927 0.850567 0.806244 0.901897 0.902015 0.857458 0.875071 0.908864 0.861892 0.802128 0.875549 0.825643 0.762827 0.790157 0.788245 0.787591 0.916744 0.903633 0.915696 0.792211 
11.704812 0.819665 0.918751 0.920727 0.783031 0.875911 0.769005 0.784471 0.875375 0.780100 0.874052 0.790517 0.800942 0.907488 0.878214 0.892441 0.781892 0.783190 0.826607 0.789261 0.771659 0.789956 0.897390 0.856208 0.900329 0.777177 0.906877 0.905990 0.769482 0.848831 0.917621 0.839712 0.810094 0.892583 0.804233 0.842844 0.889251 0.900187 0.785970 0.762180 0.834830 0.786229 0.828617 0.802424 0.812489 0.829563 0.846846 0.834847 0.917662 0.802550 0.830752 
11.822447 0.890414 0.790070 0.826387 0.873777 0.814869 0.918199 0.869687 0.839175 0.855845 0.832743 0.873460 0.909668 0.911466 0.857325 0.851454 0.759198 0.887076 0.872531 0.912637 0.774011 0.782843 0.835947 0.876621 0.760402 0.852156 0.906247 0.825768 0.770255 0.848242 0.814986 0.886616 0.814543 0.907644 0.809048 0.914477 0.846879 0.918191 0.911834 0.863799 0.896670 0.759064 0.776236 0.793390 0.777524 0.836474 0.900643 0.753870 0.844378 0.878587 0.780393 
11.941264 0.841586 0.825604 0.853215 0.850291 0.793331 0.840032 0.852021 0.799713 0.785887 0.835395 0.826514 0.765627 0.902097 0.914387 0.772737 0.836699 0.819605 0.770790 0.844602 0.870601 0.914370 0.905389 0.900443 0.877543 0.763296 0.865095 0.862305 0.799279 0.871127 0.831594 0.838553 0.796564 0.830224 0.823390 0.756086 0.879290 0.879732 0.806088 0.899390 0.845521 0.857677 0.764182 0.827617 0.858428 0.888087 0.877410 0.874377 0.905589 0.772720 0.893250 
12.061276 0.840433 0.844113 0.881398 0.802447 0.856472 0.893698 0.885712 0.884027 0.795780 0.896469 0.793377 0.900700 0.836686 0.768017 0.864533 0.858692 0.888057 0.809891 0.751552 0.887097 0.775886 0.759730 0.879671 0.777905 0.798350 0.878761 0.891654 0.843070 0.880380 0.841301 0.763077 0.762634 0.910613 0.894149 0.755508 0.896586 0.880046 0.858633 0.848152 0.857415 0.776654 0.758871 0.816150 0.800820 0.860018 0.854469 0.763135 0.751436 0.869056 0.874989 
12.182494 0.765222 0.763505 0.793770 0.822685 0.819551 0.870054 0.792195 0.892000 0.915872 0.878014 0.829020 0.823152 0.910996 0.866561 0.827294 0.911338 0.837730 0.835429 0.851600 0.786293 0.776608 0.909979 0.894001 0.839172 0.813749 0.769581 0.802272 0.813341 0.776616 0.848482 0.905270 0.790853 0.797679 0.764688 0.852200 0.788961 0.912155 0.886574 0.857701 0.828678 0.890158 0.786043 0.797029 0.758595 0.810132 0.833254 0.891892 0.780017 0.826086 0.893709 
12.304930 0.820693 0.815981 0.819303 0.778358 0.847818 0.880945 0.822816 0.844563 0.800912 0.795525 0.892751 0.765770 0.840650 0.807322 0.801062 0.875526 0.893933 0.893134 0.785318 0.764371 0.899445 0.795467 0.835022 0.771348 0.915713 0.908228 0.903000 0.862138 0.818762 0.750617 0.817197 0.809787 0.868923 0.750933 0.797082 0.857201 0.787699 0.821909 0.873378 0.854162 0.848351 0.857809 0.847760 0.876941 0.886274 0.903450 0.852822 0.815623 0.801778 0.796849 
12.428597 0.858196 0.902154 0.756683 0.788558 0.856300 0.816292 0.906029 0.771993 0.796126 0.791111 0.843336 0.762338 0.801631 0.771203 0.750430 0.877556 0.903950 0.793282 0.854737 0.773008 0.819727 0.858986 0.795785 0.892624 0.812409 0.890429 0.868691 0.904483 0.848051 0.886246 0.819502 0.899543 0.874612 0.789806 0.804134 0.788450 0.866845 0.750313 0.827993 0.902462 0.818670 0.834687 0.807061 0.782363 0.832358 0.899701 0.773665 0.784808 0.835951 0.874537 
12.553506 0.849410 0.874628 0.880749 0.778690 0.779122 0.826194 0.893583 0.884188 0.750631 0.777909 0.834566 0.842640 0.864502 0.895194 0.840705 0.861329 0.775326 0.886148 0.865158 0.893765 0.807106 0.815753 0.821675 0.845913 0.837673 0.798193 0.825853 0.826991 0.886431 0.817090 0.873814 0.853687 0.861138 0.895950 0.755565 0.840605 0.882568 0.790850 0.788076 0.822190 0.829358 0.751844 0.809440 0.910552 0.829757 0.749377 0.838977 0.827705 0.835405 0.892079 
12.679671 0.882672 0.838102 0.888222 0.810839 0.900899 0.817443 0.849659 0.783104 0.756588 0.771936 0.758803 0.751435 0.857616 0.812731 0.878183 0.874358 0.821351 0.786456 0.846897 0.759093 0.857392 0.773952 0.822148 0.864278 0.895963 0.762926 0.874616 0.888396 0.782282 0.852630 0.854430 0.906226 0.900974 0.836152 0.897083 0.751104 0.880423 0.834817 0.858512 0.842557 0.900136 0.828254 0.753070 0.906865 0.873313 0.890197 0.772675 0.904484 0.762769 0.755003 
12.807104 0.766514 0.881894 0.793828 0.895377 0.907766 0.807493 0.809250 0.826247 0.764351 0.892600 0.850544 0.836895 0.819377 0.851969 0.887189 0.781638 0.874021 0.859461 0.834666 0.895120 0.882979 0.780063 0.905487 0.759901 0.805198 0.807195 0.854588 0.881082 0.763224 0.836149 0.876143 0.746633 0.828633 0.833622 0.842704 0.904211 0.867151 0.877684 0.807684 0.784356 0.826984 0.794590 0.808612 0.910542 0.876209 0.811023 0.782939 0.869629 0.764484 0.871427 
12.935817 0.842162 0.787018 0.791844 0.844686 0.832932 0.826998 0.767036 0.891751 0.749008 0.887728 0.802819 0.836318 0.794285 0.890948 0.784013 0.874915 0.793027 0.909423 0.874311 0.751020 0.875105 0.874708 0.894557 0.750002 0.833512 0.898381 0.840423 0.826575 0.899019 0.792911 0.902909 0.883242 0.825806 0.891015 0.774453 0.789948 0.754339 0.789750 0.832320 0.776108 0.875842 0.850737 0.770140 0.881520 0.792895 0.788425 0.836268 0.773178 0.790668 0.776887 
13.065824 0.834772 0.771218 0.904452 0.852531 0.858955 0.829100 0.778213 0.888603 0.765555 0.755303 0.879666 0.790961 0.771491 0.773326 0.830456 0.768804 0.901219 0.829952 0.798650 0.821221 0.900922 0.896052 0.831225 0.818245 0.823801 0.795922 0.797476 0.819493 0.849869 0.864891 0.775410 0.868992 0.902236 0.891513 0.812540 0.823718 0.840030 0.762736 0.787010 0.785306 0.790680 0.879153 0.859964 0.796691 0.784256 0.778461 0.875771 0.792235 0.816054 0.873638 
13.197138 0.792647 0.841114 0.875310 0.828330 0.767815 0.747245 0.828471 0.788816 0.769698 0.767155 0.850924 0.880381 0.893651 0.810353 0.827727 0.799510 0.867118 0.857522 0.888416 0.832145 0.756816 0.810328 0.893255 0.864410 0.843690 0.794943 0.905782 0.784612 0.857754 0.846960 0.771713 0.749235 0.863287 0.835647 0.813408 0.802194 0.874749 0.858431 0.790302 0.749227 0.766668 0.830304 0.865954 0.884766 0.827868 0.897285 0.869290 0.832203 0.841659 0.856069 
13.329772 0.745323 0.861972 0.850366 0.815237 0.867177 0.878007 0.880638 0.797775 0.868818 0.794599 0.873775 0.851901 0.778705 0.820895 0.813925 0.869717 0.897184 0.847974 0.881702 0.766538 0.850845 0.775884 0.866657 0.899585 0.826199 0.796373 0.834191 0.846209 0.769615 0.847051 0.795383 0.883409 0.850432 0.897745 0.870765 0.752335 0.805883 0.901061 0.810345 0.757968 0.813092 0.789287 0.750924 0.768584 0.822520 0.804786 0.836839 0.837293 0.766076 0.785823 
13.463738 0.880629 0.845746 0.764216 0.768599 0.839064 0.893819 0.902058 0.759495 0.897798 0.810493 0.766506 0.825141 0.794897 0.841116 0.799428 0.876394 0.886767 0.818674 0.846092 0.799955 0.891257 0.816869 0.747038 0.742021 0.895623 0.755952 0.800820 0.772702 0.796561 0.890655 0.797311 0.825792 0.893885 0.890466 0.856423 0.834962 0.883825 0.831913 0.765180 0.765402 0.845326 0.831921 0.904579 0.821195 0.836634 0.742490 0.808243 0.874573 0.878042 0.876468 
13.599051 0.762580 0.770224 0.755692 0.754145 0.784510 0.871088 0.892261 0.856646 0.756482 0.799964 0.758218 0.860604 0.900581 0.825343 0.868545 0.770595 0.770776 0.857403 0.870405 0.754885 0.784312 0.808432 0.759370 0.747241 0.774010 0.756762 0.842624 0.795915 0.838698 0.752853 0.788221 0.894788 0.897166 0.752120 0.820430 0.853140 0.893068 0.774331 0.852416 0.873614 0.825219 0.845496 0.819113 0.820479 0.785168 0.903272 0.831786 0.849092 0.787695 0.888270 
13.735724 0.894322 0.795253 0.831624 0.778798 0.809366 0.796124 0.871192 0.853907 0.895571 0.872935 0.777450 0.855403 0.814725 0.770809 0.840600 0.842654 0.811199 0.850463 0.749841 0.797374 0.890302 0.813558 0.764217 0.885034 0.842876 0.813887 0.776455 0.803242 0.868776 0.814848 0.842564 0.790987 0.899615 0.897527 0.741769 0.779998 0.882749 0.827391 0.862776 0.782382 0.848523 0.854630 0.746315 0.771326 0.795294 0.822657 0.852107 0.758570 0.880012 0.794875 
13.873770 0.771069 0.841337 0.861016 0.859973 0.807882 0.901728 0.758903 0.801224 0.803654 0.810287 0.756743 0.778039 0.798720 0.759231 0.837963 0.862263 0.857978 0.778204 0.803449 0.785781 0.859300 0.899199 0.889815 0.869751 0.885579 0.761661 0.826920 0.773869 0.862107 0.790921 0.756776 0.752548 0.786192 0.837905 0.838192 0.779928 0.847018 0.833004 0.802767 0.767851 0.770667 0.782760 0.783745 0.819852 0.830401 0.890530 0.779033 0.770158 0.825631 0.872115 
14.013204 0.845063 0.796445 0.745112 0.886802 0.788671 0.847745 0.829221 0.840602 0.758987 0.780200 0.801939 0.758978 0.889098 0.738019 0.853001 0.854010 0.765440 0.834682 0.877437 0.814706 0.753238 0.775329 0.777371 0.898249 0.749950 0.886843 0.861176 0.863571 0.866515 0.880110 0.878938 0.758437 0.840488 0.739011 0.799175 0.871878 0.858183 0.867564 0.878610 0.874936 0.776215 0.823218 0.813247 0.806400 0.839356 0.862283 0.783792 0.898372 0.858175 0.847335 
14.154039 0.795533 0.827123 0.899224 0.758790 0.785327 0.888699 0.823102 0.808482 0.749936 0.749281 0.804493 0.791806 0.840326 0.768905 0.770118 0.817483 0.743924 0.822021 0.871696 0.865823 0.781723 0.778259 0.773893 0.869910 0.876504 0.749953 0.853144 0.793731 0.761034 0.846592 0.812536 0.883277 0.884162 0.878248 0.809530 0.814051 0.816410 0.788268 0.755661 0.806229 0.866519 0.751058 0.785860 0.872580 0.786826 0.748994 0.779520 0.834323 0.793002 0.750043 
14.296289 0.862064 0.873910 0.898329 0.766880 0.881240 0.828661 0.780157 0.812267 0.779945 0.818673 0.819916 0.885011 0.829610 0.804397 0.747041 0.854398 0.875210 0.897429 0.780100 0.827549 0.882017 0.792142 0.845056 0.816570 0.877247 0.883661 0.780043 0.845342 0.898575 0.832801 0.790334 0.765170 0.868911 0.796453 0.762102 0.885404 0.848377 0.769669 0.750952 0.869721 0.868600 0.884357 0.874261 0.854226 0.787913 0.867856 0.769686 0.784976 0.813420 0.805060 
14.439969 0.762741 0.854814 0.787369 0.897484 0.858793 0.881901 0.879352 0.773698 0.810886 0.769817 0.782613 0.806669 0.738922 0.865093 0.799544 0.811237 0.889885 0.784713 0.779288 0.853662 0.806244 0.757144 0.821884 0.788358 0.820961 0.808279 0.831371 0.819130 0.783161 0.841168 0.792190 0.778250 0.894444 0.735776 0.876133 0.760330 0.794020 0.864072 0.805991 0.870879 0.804692 0.874556 0.813500 0.876353 0.784926 0.841070 0.791495 0.821402 0.857837 0.888684 
14.585093 0.889097 0.755696 0.844323 0.755941 0.738802 0.762854 0.771261 0.862311 0.878112 0.847555 0.847253 0.839499 0.787053 0.759345 0.790073 0.847971 0.819218 0.746923 0.879720 0.749436 0.738884 0.839581 0.823299 0.867779 0.859332 0.807604 0.836888 0.890077 0.851432 0.794464 0.839630 0.810901 0.874113 0.846118 0.788188 0.825576 0.795141 0.897292 0.845661 0.793762 0.771603 0.851505 0.738116 0.864572 0.740769 0.820279 0.818361 0.855619 0.751746 0.790497 
14.731676 0.887788 0.742170 0.737368 0.737923 0.763251 0.769838 0.841363 0.875544 0.795150 0.755335 0.821309 0.847306 0.839896 0.774403 0.778471 0.847933 0.778707 0.896030 0.752401 0.836072 0.750306 0.737458 0.851675 0.819133 0.805209 0.797620 0.885897 0.891856 0.787169 0.839512 0.871916 0.770914 0.831907 0.802698 0.829322 0.821162 0.799038 0.843491 0.875039 0.846254 0.869161 0.819035 0.795247 0.756216 0.844281 0.845129 0.786280 0.852768 0.840344 0.749955 
14.879732 0.877988 0.782992 0.769101 0.768474 0.740204 0.893271 0.775256 0.853610 0.889469 0.849620 0.811188 0.816660 0.774027 0.774784 0.735139 0.807940 0.885121 0.816049 0.743631 0.792599 0.778668 0.756138 0.755593 0.826333 0.831495 0.752564 0.795311 0.794464 0.759069 0.857803 0.752165 0.877695 0.849474 0.875594 0.826838 0.836821 0.748199 0.754160 0.775900 0.886171 0.760478 0.757661 0.762766 0.751806 0.830811 0.848635 0.768710 0.850679 0.874536 0.776201 
15.029276 0.873724 0.885906 0.744421 0.779766 0.814956 0.765859 0.775220 0.847024 0.817494 0.854929 0.794763 0.816925 0.813362 0.877058 0.877123 0.885703 0.760313 0.864558 0.844251 0.815786 0.846479 0.857580 0.853327 0.742478 0.740550 0.819210 0.886516 0.815526 0.842104 0.771991 0.845804 0.873471 0.871544 0.845845 0.747951 0.738379 0.842762 0.802400 0.894576 0.804522 0.859166 0.851895 0.831376 0.810866 0.857474 0.869462 0.779620 0.866217 0.797414 0.867494 
15.180322 0.758059 0.880799 0.872270 0.870808 0.857421 0.741000 0.867997 0.788626 0.773460 0.747523 0.888606 0.756954 0.750854 0.787473 0.754704 0.754915 0.856909 0.794792 0.800770 0.773582 0.850906 0.828056 0.884057 0.780966 0.809917 0.767945 0.791429 0.818113 0.869004 0.751836 0.887346 0.820680 0.887338 0.805140 0.756353 0.781616 0.867234 0.848624 0.748693 0.796311 0.800526 0.825424 0.781860 0.737377 0.784873 0.776856 0.871238 0.736492 0.866917 0.791347 
15.332887 0.877277 0.758981 0.778705 0.828806 0.807159 0.756085 0.758640 0.771038 0.761537 0.890550 0.821277 0.743760 0.741651 0.823338 0.869520 0.746438 0.843500 0.805829 0.828782 0.847435 0.804368 0.815930 0.842315 0.809439 0.788847 0.795930 0.814478 0.832295 0.779216 0.748312 0.761148 0.769935 0.845196 0.786941 0.797439 0.869171 0.761440 0.777058 0.738576 0.861504 0.886193 0.803841 0.732994 0.877585 0.792498 0.864790 0.848376 0.851622 0.835086 0.740564 
15.486985 0.753223 0.844660 0.880674 0.852115 0.889515 0.735240 0.843866 0.866808 0.743239 0.831693 0.794391 0.824205 0.874045 0.853299 0.802106 0.868226 0.815267 0.783726 0.729754 0.763580 0.751691 0.842310 0.813549 0.822576 0.767623 0.813443 0.878940 0.816928 0.756156 0.799586 0.805485 0.783386 0.795906 0.810510 0.786854 0.731220 0.818881 0.765500 0.791141 0.786862 0.809950 0.814789 0.792892 0.865155 0.823444 0.735297 0.789115 0.879588 0.750597 0.753077 
15.642632 0.823710 0.870641 0.827320 0.730398 0.781238 0.866108 0.770076 0.786063 0.790069 0.863356 0.819201 0.874073 0.824325 0.812483 0.770691 0.741916 0.824511 0.835746 0.835738 0.740516 0.752592 0.746530 0.761334 0.816999 0.866812 0.741560 0.738476 0.763504 0.865355 0.843913 0.739172 0.784322 0.846495 0.835487 0.820998 0.887218 0.825272 0.840918 0.861899 0.807432 0.822115 0.871896 0.763334 0.799896 0.741713 0.881819 0.761278 0.757846 0.739949 0.858896 
15.799843 0.766483 0.784771 0.852877 0.764979 0.825162 0.876404 0.765828 0.851559 0.788676 0.803438 0.760185 0.733529 0.766911 0.868804 0.883850 0.842221 0.770687 0.869209 0.815768 0.816738 0.886809 0.748429 0.762368 0.805468 0.743473 0.754970 0.873841 0.825559 0.874537 0.829447 0.770452 0.859863 0.760492 0.794691 0.805266 0.833773 0.875030 0.761478 0.869621 0.742689 0.838098 0.738000 0.768528 0.747168 0.822244 0.762028 0.840152 0.860817 0.855974 0.804401 
15.958634 0.844287 0.839402 0.745720 0.745987 0.872826 0.777513 0.870621 0.819634 0.796183 0.813416 0.827152 0.735449 0.857814 0.808910 0.771618 0.730894 0.870936 0.881377 0.761532 0.808312 0.784070 0.816452 0.778135 0.829671 0.787615 0.796837 0.861254 0.859372 0.845289 0.823445 0.885657 0.865122 0.795634 0.856441 0.738638 0.727955 0.795803 0.824035 0.826643 0.730927 0.838522 0.752754 0.867189 0.757341 0.762291 0.822597 0.864645 0.741683 0.825165 0.824794 
16.119021 0.792210 0.742211 0.734072 0.874529 0.868375 0.729943 0.748800 0.866617 0.755366 0.776103 0.801381 0.860963 0.843137 0.779128 0.731822 0.775506 0.819803 0.786959 0.825627 0.788395 0.808947 0.854115 0.746768 0.821481 0.828288 0.886942 0.836281 0.807688 0.823062 0.769618 0.865633 0.841121 0.861543 0.755503 0.842726 0.843524 0.820553 0.860027 0.834612 0.782023 0.825280 0.760133 0.799808 0.850961 0.819811 0.859979 0.789661 0.843516 0.727362 0.751196 
16.281020 0.850255 0.853066 0.816410 0.725995 0.862202 0.797156 0.859664 0.763497 0.848635 0.749955 0.829445 0.774147 0.747900 0.861284 0.739683 0.789865 0.863225 0.884349 0.771118 0.797164 0.879217 0.762635 0.741777 0.762651 0.781809 0.861453 0.816088 0.737169 0.855266 0.772206 0.881263 0.738756 0.863306 0.860824 0.806461 0.822509 0.864055 0.841014 0.847636 0.860317 0.776000 0.777209 0.838823 0.877227 0.789527 0.880361 0.824128 0.874818 0.873030 0.776733 
16.444647 0.796513 0.795185 0.868789 0.792924 0.810474 0.751387 0.866407 0.813974 0.836513 0.789834 0.734062 0.877165 0.806370 0.852365 0.878332 0.832128 0.839040 0.774079 0.789279 0.775712 0.835202 0.851890 0.738480 0.852647 0.860396 0.786189 0.832860 0.784137 0.836022 0.746631 0.733193 0.873246 0.815696 0.860420 0.770281 0.865739 0.786390 0.763932 0.756424 0.830921 0.729258 0.757647 0.795909 0.832619 0.733692 0.788426 0.873254 0.769387 0.805050 0.810402 
16.609918 0.803924 0.782352 0.803425 0.780608 0.771453 0.872875 0.816582 0.869467 0.751722 0.735881 0.874587 0.797454 0.834481 0.727851 0.803610 0.797325 0.740582 0.866389 0.789674 0.820448 0.831580 0.844447 0.751979 0.743645 0.755821 0.771686 0.883565 0.865746 0.845653 0.730857 0.851384 0.746538 0.743556 0.766832 0.777377 0.747101 0.843009 0.827762 0.804511 0.724122 0.796594 0.792045 0.872071 0.856077 0.743894 0.806206 0.762773 0.738469 0.827899 0.756102 
16.776851 0.755524 0.783653 0.881021 0.751445 0.793583 0.760718 0.766955 0.852651 0.764707 0.821753 0.834147 0.787289 0.863216 0.783492 0.816856 0.748218 0.839076 0.728663 0.803120 0.808876 0.729626 0.834324 0.851680 0.811084 0.778941 0.851086 0.800840 0.873242 0.788526 0.770744 0.783051 0.824345 0.815033 0.728663 0.879552 0.763086 0.767332 0.747488 0.833585 0.797830 0.868763 0.748395 0.770230 0.836636 0.788124 0.865319 0.790340 0.775119 0.759979 0.819834 
16.945461 0.739158 0.810055 0.873672 0.858646 0.751241 0.844005 0.724396 0.863657 0.879542 0.828193 0.852809 0.727098 0.854813 0.871307 0.746623 0.793313 0.855495 0.844422 0.728614 0.826501 0.770453 0.824945 0.811362 0.858125 0.788510 0.759949 0.815331 0.771455 0.798581 0.746334 0.828970 0.724957 0.774101 0.736896 0.821265 0.770726 0.737418 0.792880 0.860306 0.816125 0.824240 0.867971 0.849633 0.862391 0.812020 0.771118 0.763958 0.801740 0.726216 0.768753 
17.115766 0.768896 0.741915 0.768816 0.837660 0.828955 0.815219 0.794300 0.837941 0.752030 0.792346 0.824998 0.726121 0.784097 0.867629 0.760191 0.773814 0.764740 0.866572 0.740081 0.828130 0.725865 0.747024 0.820778 0.865651 0.869840 0.817774 0.825551 0.779084 0.846174 0.795309 0.839718 0.846222 0.850442 0.776809 0.812144 0.863969 0.810014 0.866572 0.870528 0.823316 0.742259 0.823172 0.798273 0.879819 0.850314 0.805112 0.848224 0.813137 0.749491 0.732592 
17.287782 0.723962 0.738785 0.854376 0.840401 0.809228 0.856008 0.733289 0.724746 0.771543 0.843185 0.842873 0.818851 0.836882 0.844393 0.810516 0.868663 0.748096 0.794189 0.766663 0.847737 0.833778 0.857656 0.761423 0.761599 0.789877 0.733505 0.761351 0.846785 0.820059 0.739929 0.724170 0.815251 0.800908 0.842105 0.861448 0.794405 0.733569 0.859576 0.778454 0.757208 0.723410 0.854152 0.803428 0.857880 0.777190 0.870391 0.842361 0.764519 0.772798 0.854720 
17.461527 0.786223 0.808307 0.757059 0.839996 0.774653 0.770403 0.812718 0.778337 0.734488 0.836712 0.820684 0.842065 0.792631 0.810760 0.750204 0.854769 0.816265 0.820923 0.811695 0.837447 0.769899 0.724964 0.802634 0.738587 0.842968 0.816433 0.757515 0.739330 0.812542 0.830791 0.791880 0.723174 0.851206 0.848673 0.751962 0.760903 0.721712 0.757403 0.786830 0.720314 0.739777 0.781852 0.777090 0.858349 0.775053 0.831255 0.797049 0.788196 0.771370 0.727329 
17.637018 0.859901 0.809551 0.811307 0.771244 0.780933 0.761516 0.842479 0.816893 0.782976 0.767581 0.718253 0.841338 0.858584 0.875399 0.795170 0.736768 0.808386 0.732539 0.732259 0.831051 0.718868 0.739561 0.802496 0.867458 0.792529 0.832894 0.755060 0.725101 0.861800 0.868432 0.859127 0.846637 0.795465 0.755267 0.837723 0.744677 0.845903 0.776775 0.792066 0.720520 0.735914 0.762641 0.819734 0.848760 0.763615 0.873875 0.773647 0.867171 0.820612 0.760790 
17.814273 0.838500 0.762335 0.876204 0.782558 0.757696 0.775519 0.793263 0.731749 0.789517 0.851023 0.811182 0.861154 0.730578 0.739832 0.731502 0.730004 0.737520 0.874171 0.816563 0.789349 0.822613 0.841720 0.872417 0.860070 0.863944 0.810553 0.839799 0.757066 0.759720 0.853797 0.781474 0.773367 0.820788 0.821848 0.764981 0.868384 0.853143 0.874530 0.817089 0.794275 0.795439 0.821928 0.782542 0.746137 0.813175 0.741028 0.806918 0.837910 0.869117 0.817177 
17.993310 0.831114 0.740595 0.752124 0.759847 0.795636 0.771567 0.762427 0.849187 0.787053 0.856838 0.762395 0.812093 0.805262 0.872635 0.829044 0.746782 0.773597 0.798613 0.789585 0.760994 0.780293 0.787109 0.814840 0.852834 0.807244 0.733812 0.752331 0.806257 0.790484 0.768637 0.816567 0.756057 0.834354 0.775556 0.816981 0.844705 0.845979 0.736193 0.859076 0.753191 0.789402 0.733438 0.733438 0.862173 0.853932 0.817626 0.786169 0.871210 0.733939 0.863200 
18.174145 0.730271 0.792563 0.783131 0.868390 0.739472 0.760164 0.813788 0.737985 0.743090 0.844851 0.842433 0.814528 0.761143 0.818576 0.861376 0.727503 0.825359 0.831793 0.864032 0.721977 0.820938 0.769286 0.790050 0.727480 0.741110 0.752578 0.840954 0.822687 0.725993 0.836850 0.777763 0.820596 0.737810 0.743377 0.799521 0.751679 0.745118 0.768006 0.725364 0.733046 0.801525 0.834799 0.854704 0.871070 0.838218 0.801525 0.732553 0.796603 0.870187 0.829614 
18.356799 0.810841 0.730861 0.765723 0.835504 0.719796 0.790355 0.786415 0.746540 0.808132 0.785248 0.832454 0.809474 0.809061 0.833288 0.784795 0.728192 0.716126 0.816210 0.785232 0.842947 0.834813 0.782126 0.745389 0.857562 0.721329 0.821651 0.735182 0.814058 0.839706 0.865299 0.832549 0.722623 0.805971 0.803723 0.743792 0.826139 0.858063 0.829324 0.866618 0.814542 0.733895 0.747359 0.778162 0.820364 0.772737 0.768956 0.868445 0.804407 0.868413 0.815130 
18.541287 0.720206 0.796070 0.764017 0.799743 0.835160 0.735963 0.747269 0.828908 0.799585 0.781884 0.806210 0.766239 0.797974 0.822093 0.820308 0.773070 0.799958 0.749720 0.782781 0.801600 0.849203 0.720571 0.859581 0.727061 0.866126 0.746801 0.718881 0.856748 0.753108 0.777735 0.730433 0.772879 0.823672 0.813445 0.761907 0.791548 0.860826 0.766112 0.805162 0.749617 0.739033 0.831987 0.836073 0.777465 0.764731 0.842412 0.871315 0.814056 0.776751 0.714676 
18.727630 0.747726 0.843305 0.739952 0.744501 0.833486 0.811852 0.808650 0.716447 0.761705 0.811796 0.717335 0.764685 0.830760 0.845650 0.826576 0.824167 0.732851 0.806606 0.870732 0.775002 0.834199 0.867237 0.810877 0.865002 0.867427 0.821417 0.744382 0.752005 0.718833 0.747821 0.715663 0.738113 0.730854 0.734389 0.828153 0.817336 0.751363 0.720798 0.841434 0.771579 0.774574 0.784132 0.729032 0.769447 0.759819 0.749644 0.867807 0.811955 0.843875 0.721353 
18.915846 0.868487 0.827090 0.722489 0.820465 0.783801 0.786278 0.802972 0.833493 0.867759 0.722481 0.717898 0.844393 0.863928 0.721127 0.719259 0.844599 0.857904 0.851263 0.844741 0.756350 0.819127 0.775640 0.759437 0.822428 0.860247 0.840736 0.846942 0.844939 0.797257 0.754126 0.718032 0.762722 0.848762 0.767519 0.836937 0.733958 0.801001 0.758852 0.766862 0.839620 0.761970 0.787054 0.818692 0.766696 0.858276 0.754158 0.775252 0.861205 0.790695 0.782424 
19.105954 0.820899 0.720910 0.797615 0.782269 0.752376 0.868612 0.862018 0.766789 0.846427 0.819831 0.865022 0.813198 0.812146 0.848641 0.770181 0.724072 0.853021 0.840300 0.785756 0.714609 0.732208 0.754029 0.736390 0.750305 0.745893 0.758970 0.864532 0.816677 0.745656 0.783305 0.735038 0.819286 0.790879 0.811561 0.847629 0.789132 0.815546 0.759626 0.809190 0.720878 0.773280 0.753096 0.747554 0.711968 0.859765 0.801157 0.783692 0.837106 0.761184 0.817578 
19.297972 0.801407 0.769164 0.735690 0.762768 0.748467 0.826575 0.730754 0.782723 0.771376 0.850044 0.809146 0.814714 0.798778 0.715379 0.855477 0.770191 0.736835 0.727682 0.710917 0.738414 0.745703 0.745908 0.714913 0.861432 0.840813 0.860279 0.853622 0.833319 0.768746 0.850739 0.785851 0.718482 0.741494 0.867868 0.737111 0.760067 0.825169 0.767569 0.727793 0.835498 0.768043 0.824190 0.773453 0.739393 0.834448 0.758448 0.747685 0.774258 0.766219 0.760652 
19.491920 0.858323 0.799141 0.747800 0.847114 0.763071 0.744204 0.714065 0.775439 0.778420 0.828752 0.825392 0.856437 0.822489 0.784289 0.756485 0.797785 0.860452 0.717504 0.755633 0.841711 0.828373 0.856154 0.861675 0.768561 0.835401 0.851500 0.728420 0.789384 0.793194 0.716147 0.767646 0.787917 0.815926 0.822867 0.858922 0.717417 0.777876 0.788398 0.807684 0.807589 0.729138 0.798668 0.791120 0.749331 0.776653 0.749985 0.804757 0.747390 0.862322 0.717598 
19.687817 0.844388 0.862839 0.716669 0.807556 0.740455 0.849249 0.840220 0.830348 0.787994 0.721885 0.749940 0.721491 0.812701 0.813142 0.829332 0.794659 0.841410 0.727337 0.825322 0.855449 0.797952 0.772355 0.846515 0.798740 0.825787 0.826583 0.825787 0.766288 0.789097 0.724973 0.787229 0.857734 0.813197 0.809084 0.852093 0.810416 0.740951 0.752769 0.716851 0.848989 0.709130 0.756369 0.820240 0.845381 0.776247 0.771977 0.835036 0.759528 0.748309 0.834256 
19.885682 0.819524 0.816164 0.838977 0.810033 0.749966 0.850993 0.792894 0.745804 0.779004 0.827936 0.786890 0.784962 0.718513 0.766083 0.777934 0.719481 0.845194 0.737084 0.848420 0.779484 0.747291 0.716474 0.827283 0.858784 0.830092 0.770340 0.821216 0.822986 0.721377 0.777438 0.756325 0.818886 0.716089 0.815030 0.786268 0.845202 0.723329 0.793712 0.832398 0.761574 0.830391 0.805989 0.803486 0.734078 0.837545 0.838473 0.855180 0.760189 0.780138 0.811961 
20.085537 0.718756 0.833799 0.748759 0.720297 0.818180 0.776482 0.844669 0.752319 0.834986 0.846752 0.779052 0.805808 0.764833 0.850077 0.826292 0.747965 0.743665 0.743587 0.800314 0.809550 0.841533 0.728857 0.815241 0.848285 0.744255 0.752980 0.715447 0.811201 0.714056 0.844960 0.741064 0.850329 0.779838 0.758592 0.820193 0.828524 0.838200 0.734335 0.783965 0.785364 0.729273 0.750229 0.719770 0.768457 0.723386 0.854841 0.724714 0.859620 0.804959 0.760054 
20.287400 0.824417 0.780411 0.778386 0.839138 0.745010 0.716173 0.721206 0.816126 0.779281 0.832009 0.822909 0.829049 0.721802 0.722980 0.857918 0.736523 0.857533 0.834286 0.832896 0.782319 0.839405 0.821386 0.737724 0.758334 0.790256 0.714940 0.726152 0.823074 0.840888 0.842977 0.832370 0.709610 0.765832 0.816142 0.782766 0.750859 0.782437 0.799953 0.785122 0.709068 0.733344 0.777710 0.718466 0.732951 0.711015 0.723946 0.738934 0.742726 0.725335 0.745379 
20.491292 0.825730 0.804941 0.720434 0.853334 0.827408 0.753081 0.861050 0.854181 0.731131 0.786802 0.717062 0.736511 0.794534 0.746501 0.758374 0.737577 0.712765 0.862399 0.826106 0.729963 0.727469 0.835132 0.784606 0.709111 0.835509 0.724144 0.810571 0.743874 0.825095 0.842535 0.706640 0.795663 0.720552 0.794362 0.798981 0.848472 0.856863 0.731225 0.858659 0.858094 0.793334 0.762005 0.739726 0.807638 0.828012 0.840504 0.770522 0.730174 0.712890 0.812179 
20.697233 0.742287 0.818612 0.754789 0.852537 0.809651 0.783356 0.817100 0.834348 0.716297 0.732159 0.771590 0.857111 0.810395 0.773987 0.846208 0.797502 0.705754 0.802445 0.708073 0.847727 0.826641 0.819842 0.803259 0.765927 0.846842 0.815064 0.771160 0.735645 0.844578 0.705378 0.732512 0.777121 0.771152 0.856524 0.841719 0.746862 0.839064 0.845135 0.798238 0.718020 0.822865 0.838602 0.766240 0.801011 0.772758 0.739350 0.729840 0.734344 0.805633 0.844680 
20.905243 0.836000 0.805447 0.822457 0.774816 0.816636 0.738646 0.746118 0.725298 0.806785 0.827253 0.751391 0.839239 0.730337 0.810275 0.832792 0.749615 0.836430 0.776937 0.797686 0.736158 0.780630 0.744710 0.843268 0.832104 0.716684 0.775834 0.834005 0.791286 0.757854 0.730134 0.731941 0.745453 0.746681 0.711528 0.717514 0.754881 0.809837 0.842353 0.790464 0.833215 0.724727 0.718640 0.718656 0.716035 0.797725 0.723835 0.850326 0.857226 0.823951 0.752776 
21.115344 0.845893 0.786132 0.707560 0.841540 0.851770 0.785233 0.812195 0.856553 0.741993 0.755544 0.777301 0.825433 0.775011 0.736218 0.825910 0.712648 0.822229 0.784623 0.852715 0.760444 0.746502 0.813945 0.735858 0.825636 0.742305 0.802731 0.795713 0.825754 0.848089 0.751050 0.777613 0.717790 0.782240 0.742649 0.724440 0.720111 0.783928 0.792642 0.788054 0.754278 0.741086 0.714531 0.798448 0.808576 0.759576 0.843330 0.825488 0.745299 0.730911 0.832248 
21.327557 0.831549 0.796742 0.847497 0.724357 0.857723 0.786282 0.727308 0.730860 0.802253 0.732608 0.856404 0.838426 0.772934 0.852313 0.756901 0.836740 0.824961 0.776025 0.838106 0.856404 0.847029 0.707325 0.705077 0.848645 0.850237 0.824852 0.807179 0.795923 0.846568 0.843305 0.740282 0.828279 0.755207 0.800622 0.800942 0.770272 0.773371 0.823556 0.797055 0.791669 0.754184 0.846919 0.797195 0.740032 0.811886 0.757588 0.758938 0.760117 0.813908 0.811394 
21.541903 0.714638 0.730840 0.813473 0.808164 0.780944 0.723628 0.780383 0.842315 0.735940 0.770582 0.780196 0.842042 0.765701 0.787681 0.824631 0.730606 0.719121 0.783868 0.753007 0.819563 0.775510 0.791213 0.746926 0.777365 0.729491 0.828537 0.816187 0.756064 0.740976 0.854821 0.770714 0.714467 0.804811 0.773747 0.818923 0.727706 0.822268 0.716143 0.797739 0.717936 0.701835 0.755175 0.755619 0.732407 0.730271 0.754512 0.828974 0.855788 0.817957 0.824225 
21.758402 0.829528 0.765260 0.752379 0.701406 0.833936 0.831467 0.821343 0.816382 0.806382 0.836506 0.744653 0.830961 0.771935 0.841880 0.739528 0.743150 0.802667 0.775268 0.756514 0.836467 0.828173 0.770852 0.782861 0.766273 0.798430 0.740759 0.795883 0.795027 0.832682 0.714910 0.772402 0.848749 0.845961 0.738360 0.762371 0.747760 0.721024 0.727947 0.725891 0.784668 0.719521 0.737137 0.775354 0.708485 0.791226 0.806054 0.799847 0.757114 0.852269 0.797129 
21.977078 0.765988 0.838669 0.725809 0.709612 0.836592 0.816421 0.775829 0.737407 0.827911 0.807451 0.770656 0.839152 0.727746 0.745124 0.788952 0.755051 0.757097 0.705598 0.804752 0.787078 0.797564 0.828549 0.722767 0.782309 0.790462 0.821734 0.755261 0.716466 0.781764 0.755914 0.745856 0.809910 0.756785 0.826409 0.755268 0.725466 0.735346 0.794484 0.772515 0.716427 0.720783 0.721429 0.739088 0.702502 0.773013 0.728695 0.846760 0.744284 0.812508 0.706345 
22.197951 0.832949 0.725299 0.743381 0.806297 0.755130 0.790687 0.781044 0.750001 0.852608 0.820867 0.751711 0.760002 0.814021 0.789871 0.709409 0.790609 0.849928 0.808317 0.823765 0.759799 0.795038 0.824744 0.760499 0.839873 0.781727 0.801845 0.745774 0.765161 0.737522 0.741951 0.792233 0.754143 0.779979 0.746629 0.768129 0.819204 0.827013 0.825537 0.786731 0.845934 0.777477 0.831799 0.736263 0.750164 0.818870 0.746302 0.795186 0.841885 0.802459 0.715827 
22.421044 0.741199 0.831108 0.734028 0.794171 0.759058 0.728494 0.829347 0.744940 0.756714 0.741712 0.751615 0.849301 0.848548 0.807382 0.759307 0.718349 0.784330 0.849604 0.816703 0.756932 0.777166 0.765019 0.822842 0.761185 0.800714 0.798013 0.742736 0.723767 0.811332 0.734097 0.807319 0.708019 0.776079 0.711985 0.804207 0.726483 0.778540 0.763777 0.754487 0.758562 0.721935 0.795755 0.841874 0.810634 0.797672 0.710006 0.814530 0.798107 0.772098 0.722308 
22.646380 0.714882 0.737659 0.829419 0.791269 0.753924 0.831652 0.708051 0.720774 0.726239 0.845630 0.787695 0.781555 0.832459 0.746923 0.737465 0.823830 0.771135 0.714951 0.710920 0.722991 0.744179 0.816317 0.776763 0.828063 0.847933 0.710494 0.781012 0.725162 0.770856 0.760576 0.740597 0.829513 0.773693 0.739318 0.833652 0.774748 0.722045 0.737426 0.848165 0.743574 0.817822 0.814077 0.724960 0.701919 0.790191 0.834986 0.726844 0.756335 0.755521 0.735535 
22.873980 0.707086 0.781829 0.738890 0.705405 0.849952 0.698792 0.821269 0.718113 0.764352 0.758931 0.730782 0.819922 0.792106 0.846018 0.798014 0.812735 0.804604 0.811512 0.772668 0.840536 0.828022 0.774922 0.727638 0.796403 0.707442 0.797085 0.847621 0.781899 0.798703 0.814780 0.847954 0.849821 0.711709 0.778856 0.762137 0.729496 0.712560 0.720761 0.736326 0.789651 0.789860 0.699063 0.808616 0.702834 0.753317 0.755462 0.703036 0.734894 0.835882 0.836099 
23.103867 0.784363 0.787651 0.723480 0.797706 0.813811 0.718127 0.829180 0.724695 0.780534 0.716054 0.720881 0.725754 0.848201 0.794303 0.809603 0.813826 0.756076 0.839228 0.820649 0.729583 0.850390 0.707360 0.751883 0.764337 0.707786 0.706324 0.830588 0.769357 0.728090 0.784208 0.753400 0.708807 0.824052 0.753067 0.742864 0.800143 0.819890 0.829900 0.759758 0.721198 0.818459 0.808288 0.807770 0.788950 0.756215 0.784108 0.697869 0.746732 0.773882 0.794086 
23.336065 0.787610 0.784288 0.718398 0.775542 0.729933 0.765389 0.805311 0.705564 0.753908 0.757253 0.731015 0.784041 0.764918 0.760259 0.772969 0.717656 0.839663 0.698626 0.755863 0.698301 0.746552 0.713066 0.716049 0.839215 0.834309 0.830399 0.724888 0.807683 0.734669 0.829881 0.698278 0.821915 0.770357 0.790848 0.764424 0.755708 0.834424 0.749782 0.835205 0.839956 0.709968 0.755546 0.825995 0.698425 0.786683 0.787711 0.721527 0.717069 0.809391 0.773170 
23.570596 0.737290 0.826074 0.740439 0.819229 0.778850 0.827695 0.705718 0.749029 0.811542 0.720898 0.846904 0.758205 0.747879 0.837574 0.728338 0.827819 0.703395 0.726038 0.815123 0.835336 0.780679 0.779521 0.793915 0.708249 0.772514 0.836184 0.759054 0.747262 0.738224 0.831307 0.723514 0.813248 0.816126 0.739714 0.770430 0.798870 0.752008 0.698679 0.790280 0.822926 0.790527 0.826175 0.732058 0.707886 0.805993 0.743688 0.818758 0.804133 0.758398 0.837651 
23.807484 0.846475 0.716872 0.786345 0.757468 0.739159 0.765200 0.762517 0.808092 0.821437 0.827110 0.845149 0.841942 0.762093 0.754554 0.836885 0.787787 0.721775 0.809141 0.781720 0.841310 0.742343 0.710628 0.829940 0.780556 0.699404 0.797847 0.739344 0.814969 0.815786 0.735135 0.695572 0.739028 0.823225 0.721351 0.800746 0.837772 0.819640 0.738550 0.822539 0.719940 0.710142 0.711915 0.735489 0.795134 0.807653 0.764167 0.799404 0.810875 0.696197 0.828028 
24.046754 0.796266 0.715720 0.834421 0.698695 0.787949 0.804559 0.768452 0.827013 0.842467 0.830955 0.757202 0.774805 0.772379 0.755308 0.719216 0.761753 0.798445 0.710053 0.795480 0.833443 0.773280 0.759874 0.823578 0.700982 0.777800 0.784199 0.786617 0.811566 0.716683 0.846626 0.706488 0.789012 0.716906 0.823902 0.751758 0.807315 0.800762 0.832372 0.778247 0.839310 0.724614 0.824479 0.767112 0.821992 0.827798 0.809849 0.801194 0.704324 0.751419 0.811605 
24.288427 0.697812 0.741431 0.737331 0.754115 0.843723 0.755768 0.776544 0.760345 0.753169 0.722187 0.809318 0.769137 0.758068 0.702550 0.739485 0.711964 0.749061 0.749638 0.754222 0.748100 0.754345 0.771629 0.815594 0.843523 0.786089 0.798026 0.720756 0.811633 0.805195 0.834893 0.782897 0.739293 0.759299 0.838000 0.842361 0.816640 0.726609 0.722717 0.758591 0.740485 0.709326 0.770406 0.792442 0.733232 0.770467 0.792604 0.777151 0.792481 0.777020 0.805887 
24.532530 0.829087 0.766248 0.818016 0.825277 0.841572 0.815704 0.804210 0.808274 0.761615 0.834612 0.732865 0.777634 0.845122 0.777542 0.788943 0.814305 0.774384 0.731927 0.724475 0.756275 0.801352 0.804909 0.796903 0.784349 0.784564 0.840397 0.799969 0.745112 0.759295 0.811501 0.818324 0.803242 0.780454 0.804440 0.769882 0.833528 0.816687 0.755007 0.803626 0.781452 0.778041 0.754393 0.749307 0.779309 0.812415 0.734040 0.710223 0.832299 0.710622 0.841665 
24.779086 0.807640 0.787472 0.771731 0.843687 0.836780 0.691249 0.735569 0.692231 0.741110 0.799283 0.752008 0.714057 0.813626 0.698532 0.732430 0.770565 0.748071 0.694748 0.782445 0.836680 0.747280 0.837571 0.739046 0.709975 0.799689 0.817134 0.751332 0.787126 0.752752 0.807187 0.763988 0.734073 0.735815 0.722883 0.705163 0.714364 0.701502 0.726536 0.813496 0.728271 0.833542 0.811685 0.773727 0.690712 0.818292 0.736444 0.843311 0.808569 0.744464 0.765292 
25.028120 0.816606 0.754367 0.783926 0.743205 0.692319 0.701272 0.718176 0.816875 0.715838 0.816200 0.795280 0.704523 0.693100 0.842993 0.804479 0.722430 0.776276 0.720115 0.694787 0.715861 0.742760 0.833939 0.842303 0.700276 0.789676 0.773593 0.766456 0.751300 0.798162 0.823935 0.769032 0.744286 0.719862 0.796131 0.714113 0.796476 0.709038 0.830742 0.749161 0.709383 0.753822 0.827699 0.726064 0.707773 0.823728 0.717332 0.769423 0.751423 0.769262 0.746609 
25.279657 0.832261 0.718189 0.738849 0.752073 0.802497 0.709475 0.708931 0.763276 0.841634 0.744140 0.694704 0.700745 0.798645 0.754562 0.764202 0.715394 0.730058 0.763919 0.788392 0.838249 0.775964 0.837009 0.781546 0.822789 0.804059 0.716045 0.801961 0.727194 0.794457 0.717101 0.831404 0.704183 0.758995 0.744530 0.813501 0.752387 0.802466 0.831228 0.735732 0.813171 0.828050 0.712545 0.711420 0.713250 0.705462 0.730824 0.734974 0.801379 0.797267 0.839459 
25.533722 0.838260 0.757426 0.823429 0.718088 0.797094 0.812613 0.825234 0.693045 0.785444 0.767247 0.781941 0.761358 0.799847 0.699516 0.839407 0.750565 0.764532 0.811038 0.807351 0.740553 0.708580 0.830466 0.706324 0.729592 0.821348 0.794332 0.778912 0.697421 0.784129 0.837901 0.792267 0.784121 0.778859 0.769374 0.813761 0.840952 0.735994 0.731443 0.781559 0.810647 0.737004 0.752906 0.786416 0.742694 0.736025 0.769152 0.836730 0.776663 0.743574 0.799067 
25.790340 0.840197 0.738197 0.819507 0.720677 0.787386 0.798702 0.831663 0.778248 0.739053 0.823243 0.797961 0.705221 0.712693 0.695815 0.836881 0.723268 0.761348 0.698971 0.820240 0.755930 0.690513 0.767842 0.732115 0.804172 0.776965 0.770539 0.740978 0.752370 0.753058 0.737104 0.800360 0.790404 0.696297 0.722328 0.831976 0.814655 0.792223 0.720028 0.799267 0.829844 0.827613 0.772640 0.826268 0.786286 0.837431 0.755273 0.827552 0.739763 0.689481 0.840166 
26.049537 0.810809 0.724842 0.695230 0.693604 0.714996 0.734489 0.699183 0.689819 0.692146 0.693551 0.687903 0.796544 0.740457 0.731749 0.818265 0.753508 0.739953 0.761422 0.704770 0.838421 0.821730 0.722590 0.831339 0.704823 0.834552 0.759445 0.822730 0.826263 0.824745 0.783990 0.698679 0.834247 0.833056 0.838612 0.817914 0.700541 0.775946 0.750630 0.703297 0.695237 0.732245 0.750287 0.772214 0.711287 0.693558 0.690650 0.830576 0.767283 0.689887 0.814785 
26.311339 0.798929 0.687228 0.692336 0.765957 0.830895 0.769288 0.717730 0.788637 0.717288 0.775098 0.721893 0.735119 0.729737 0.730065 0.699792 0.805493 0.815579 0.824727 0.833235 0.793204 0.740006 0.709207 0.736400 0.720192 0.791747 0.811973 0.790177 0.813475 0.837550 0.693708 0.709695 0.817386 0.834356 0.766056 0.836544 0.733328 0.691566 0.812270 0.795452 0.775944 0.818278 0.707484 0.691894 0.796283 0.700554 0.812682 0.745533 0.711319 0.794690 0.692145 
26.575773 0.828411 0.697948 0.701085 0.698466 0.836133 0.829188 0.832950 0.714983 0.831115 0.811300 0.782857 0.692069 0.819045 0.793678 0.755123 0.805733 0.751886 0.732346 0.709386 0.756722 0.830962 0.754201 0.723923 0.734181 0.743266 0.752396 0.756417 0.702654 0.707017 0.740707 0.701169 0.739146 0.824703 0.829013 0.696821 0.695252 0.702936 0.793442 0.738727 0.797448 0.719484 0.703484 0.777983 0.821763 0.746807 0.819821 0.792437 0.801865 0.834366 0.720862 
26.842864 0.814958 0.747082 0.700277 0.786409 0.742944 0.743575 0.823508 0.804650 0.766069 0.731944 0.725106 0.834218 0.714236 0.829829 0.807853 0.709824 0.741461 0.804856 0.690852 0.701007 0.752703 0.781313 0.685322 0.817384 0.792350 0.746565 0.780567 0.754947 0.775455 0.825067 0.800147 0.822892 0.778711 0.808576 0.801167 0.796085 0.832484 0.790350 0.708493 0.828041 0.758196 0.821796 0.753175 0.716716 0.784439 0.749113 0.825630 0.689635 0.725501 0.780826 
27.112639 0.751772 0.789172 0.692587 0.709745 0.716469 0.780889 0.825379 0.822309 0.783260 0.736142 0.823737 0.806785 0.765525 0.783511 0.793055 0.689996 0.793153 0.726165 0.690171 0.735686 0.803548 0.743094 0.696941 0.739478 0.754819 0.745556 0.744690 0.769613 0.695498 0.786520 0.753786 0.769552 0.687208 0.742943 0.785426 0.739455 0.732130 0.768420 0.789020 0.701181 0.781550 0.799536 0.781588 0.818616 0.699403 0.812051 0.732981 0.759135 0.709517 0.818289 
27.385125 0.684831 0.817698 0.766950 0.708612 0.816772 0.769591 0.810935 0.784232 0.799754 0.791375 0.697651 0.813045 0.748232 0.777014 0.715617 0.718669 0.812658 0.764862 0.824999 0.701052 0.805925 0.772430 0.702092 0.744225 0.804635 0.822161 0.789933 0.800559 0.711101 0.719276 0.759595 0.722911 0.740118 0.752134 0.803428 0.686342 0.703344 0.693257 0.686653 0.718281 0.738228 0.742509 0.787352 0.754441 0.788020 0.684103 0.834775 0.822631 0.802252 0.769318 
27.660351 0.802627 0.815918 0.767310 0.760176 0.805819 0.750380 0.711477 0.784347 0.833743 0.699005 0.711614 0.798085 0.726573 0.691279 0.799685 0.736391 0.733139 0.802096 0.687117 0.771829 0.755050 0.766165 0.713138 0.713016 0.747104 0.752169 0.796887 0.741517 0.779161 0.830627 0.795545 0.699665 0.709923 0.760062 0.720447 0.712781 0.751343 0.726269 0.810209 0.827708 0.809746 0.764338 0.762162 0.739811 0.814348 0.763406 0.702500 0.722259 0.769426 0.815713 
27.938342 0.713671 0.759060 0.732650 0.726622 0.708286 0.700712 0.821156 0.688155 0.805175 0.688678 0.708634 0.710520 0.725433 0.696971 0.717950 0.718442 0.825480 0.751743 0.832297 0.756628 0.698569 0.714102 0.798965 0.740269 0.754341 0.760847 0.720154 0.803888 0.685148 0.764535 0.780326 0.730537 0.727402 0.702757 0.749562 0.751539 0.724160 0.818664 0.782598 0.694502 0.712065 0.727917 0.811810 0.791005 0.815157 0.788021 0.793103 0.780205 0.742238 0.766883 
28.219127 0.746788 0.801622 0.812561 0.725657 0.792051 0.719620 0.793421 0.755314 0.684918 0.691885 0.787868 0.682860 0.724447 0.717971 0.726535 0.805692 0.687603 0.705193 0.825301 0.685326 0.769491 0.757689 0.794729 0.800676 0.787724 0.774492 0.728116 0.704414 0.720452 0.745479 0.811865 0.818386 0.829772 0.744737 0.781573 0.724568 0.707395 0.826368 0.802643 0.728547 0.698369 0.745986 0.692642 0.721572 0.727753 0.743232 0.704754 0.697000 0.745539 0.750427 
28.502734 0.776206 0.788063 0.756043 0.825955 0.788803 0.809367 0.777815 0.830330 0.807122 0.692601 0.783037 0.774815 0.777611 0.819644 0.770175 0.806019 0.707367 0.746748 0.803343 0.800230 0.703422 0.802837 0.722149 0.711244 0.756769 0.695918 0.768558 0.823264 0.828486 0.729978 0.819788 0.737279 0.776810 0.792824 0.759119 0.787572 0.699818 0.706234 0.739780 0.826642 0.826982 0.775835 0.801802 0.776992 0.750919 0.779931 0.718363 0.744730 0.759603 0.736984 
28.789191 0.726145 0.685569 0.734336 0.706759 0.726462 0.805621 0.772639 0.682927 0.716988 0.736857 0.777773 0.826147 0.820387 0.726455 0.711108 0.753178 0.786643 0.704917 0.822886 0.686422 0.737982 0.695723 0.827777 0.733098 0.789519 0.703393 0.684135 0.796615 0.699837 0.685230 0.698546 0.742119 0.801250 0.738435 0.795588 0.793384 0.827740 0.751268 0.710889 0.769529 0.746210 0.736359 0.750045 0.739092 0.743931 0.769695 0.757519 0.818190 0.766449 0.737922 
29.078527 0.746225 0.739205 0.827191 0.772437 0.816627 0.826249 0.814772 0.808286 0.779028 0.718686 0.811182 0.689149 0.790106 0.709509 0.804750 0.781894 0.803634 0.773893 0.679994 0.708974 0.783816 0.787919 0.794600 0.816453 0.777022 0.739310 0.826837 0.792338 0.734492 0.756277 0.694872 0.814432 0.755191 0.714305 0.751331 0.787647 0.773523 0.817826 0.740517 0.689518 0.774051 0.732215 0.809900 0.755448 0.680198 0.793997 0.756948 0.778425 0.727939 0.730382 
29.370771 0.786164 0.813636 0.710883 0.803467 0.712110 0.705263 0.728645 0.812792 0.686891 0.784899 0.733676 0.785223 0.686228 0.777396 0.735748 0.708668 0.721873 0.823677 0.699614 0.788838 0.800446 0.736019 0.763476 0.810043 0.809162 0.816174 0.754015 0.722423 0.741081 0.752877 0.761148 0.747190 0.723214 0.709173 0.719221 0.810111 0.691365 0.745902 0.707500 0.716984 0.701768 0.702325 0.728637 0.681475 0.804092 0.705760 0.688300 0.740486 0.718762 0.702273 
29.665952 0.697550 0.745505 0.809667 0.732931 0.702118 0.806642 0.763985 0.792262 0.816552 0.742961 0.817500 0.826604 0.735835 0.709785 0.746099 0.791540 0.731893 0.802458 0.723427 0.815152 0.736031 0.761028 0.781758 0.821856 0.758665 0.767597 0.773669 0.762457 0.824866 0.696520 0.793338 0.760035 0.816281 0.772209 0.701877 0.685564 0.693976 0.774941 0.732705 0.697453 0.761758 0.796958 0.697031 0.771999 0.706264 0.718273 0.728145 0.747325 0.787687 0.705978 
29.964100 0.807450 0.720342 0.726964 0.807074 0.823475 0.785607 0.762915 0.719327 0.777610 0.820063 0.754339 0.821250 0.691869 0.750693 0.737637 0.682098 0.733714 0.776678 0.778895 0.790703 0.725092 0.787088 0.691539 0.770852 0.739426 0.732052 0.755068 0.683195 0.810998 0.807736 0.764779 0.767538 0.807495 0.711653 0.802181 0.809592 0.682684 0.756015 0.685698 0.731008 0.819477 0.778399 0.694590 0.755301 0.748423 0.696665 0.745853 0.818575 0.711803 0.734037 
30.265244 0.790508 0.685930 0.779102 0.782008 0.763740 0.819212 0.805254 0.708959 0.682612 0.749632 0.809864 0.691141 0.794847 0.712202 0.743115 0.794592 0.742829 0.776167 0.817598 0.694550 0.740171 0.704656 0.820121 0.820999 0.735997 0.790365 0.824401 0.811644 0.803535 0.791634 0.698289 0.825684 0.798819 0.780529 0.783382 0.773156 0.812515 0.743212 0.789674 0.706158 0.775018 0.677889 0.761976 0.728406 0.794772 0.776820 0.806643 0.725672 0.816096 0.743888 
30.569415 0.764444 0.749113 0.691345 0.700886 0.786255 0.710891 0.737923 0.712451 0.748041 0.810204 0.744058 0.819631 0.756328 0.690580 0.680320 0.686035 0.690348 0.823757 0.713186 0.746856 0.809649 0.822827 0.749353 0.729740 0.732860 0.739153 0.691788 0.784387 0.809116 0.756561 0.773804 0.766754 0.766491 0.782730 0.679630 0.710366 0.769057 0.713389 0.812334 0.753216 0.809836 0.738328 0.683290 0.727835 0.677687 0.754963 0.687880 0.719037 0.706226 0.754596 
30.876643 0.699446 0.784492 0.702031 0.772894 0.725280 0.762644 0.798308 0.739283 0.802653 0.688530 0.689002 0.749765 0.819848 0.823692 0.773658 0.679794 0.802294 0.790823 0.817008 0.690590 0.795520 0.749300 0.793572 0.772347 0.732345 0.769912 0.683270 0.735380 0.757085 0.716019 0.803740 0.770444 0.756336 0.777426 0.781105 0.759437 0.703987 0.819826 0.706894 0.772954 0.810917 0.738474 0.746543 0.784799 0.713397 0.705088 0.799461 0.750596 0.793243 0.796082 
31.186958 0.797769 0.793615 0.817138 0.815522 0.759471 0.818366 0.800980 0.754988 0.745566 0.807139 0.690271 0.807775 0.762420 0.732154 0.688722 0.782104 0.722649 0.762555 0.738463 0.709252 0.742632 0.805612 0.725306 0.764793 0.771626 0.762765 0.817692 0.741449 0.749615 0.781139 0.692300 0.821097 0.688677 0.707493 0.694178 0.680295 0.703159 0.791691 0.675505 0.821344 0.740484 0.705614 0.717761 0.759606 0.697007 0.681185 0.688093 0.787874 0.676216 0.754150 
31.500392 0.697714 0.713429 0.743357 0.796790 0.775737 0.729847 0.714595 0.737757 0.705482 0.677304 0.793389 0.723896 0.751327 0.811048 0.787796 0.797575 0.746048 0.688152 0.709519 0.776769 0.806592 0.709310 0.800820 0.821118 0.741750 0.746609 0.819503 0.730909 0.687853 0.689707 0.704936 0.804341 0.765935 0.713511 0.750415 0.808595 0.764478 0.718655 0.721668 0.775012 0.803736 0.694806 0.816797 0.693475 0.733563 0.715837 0.715149 0.765614 0.806906 0.697295 
31.816977 0.786367 0.718554 0.722049 0.698546 0.784156 0.706298 0.752655 0.774559 0.735089 0.746142 0.749040 0.711489 0.762864 0.762199 0.724611 0.726948 0.789825 0.819228 0.751288 0.719010 0.720862 0.791796 0.811020 0.759548 0.742722 0.748592 0.709614 0.692213 0.820437 0.722161 0.682392 0.740929 0.677022 0.717859 0.723767 0.693752 0.714558 0.720421 0.690421 0.788652 0.673057 0.672698 0.721048 0.785239 0.799377 0.792088 0.672810 0.769167 0.751542 0.719361 
32.136742 0.715044 0.796735 0.709635 0.784195 0.717043 0.673758 0.809187 0.805203 0.734784 0.708538 0.713850 0.745236 0.811507 0.746579 0.746907 0.786940 0.728861 0.818281 0.731173 0.693826 0.674265 0.735926 0.697549 0.775555 0.695274 0.775757 0.728182 0.817759 0.817162 0.761589 0.718050 0.783963 0.803965 0.748862 0.793043 0.806688 0.756419 0.793117 0.765857 0.793565 0.681651 0.681345 0.779457 0.770035 0.802473 0.754241 0.684471 0.769796 0.735747 0.740820 
32.459722 0.721759 0.761190 0.681389 0.734465 0.695787 0.796537 0.806471 0.724561 0.677558 0.682685 0.788108 0.715737 0.693626 0.718129 0.774545 0.736828 0.770707 0.797454 0.792244 0.767830 0.701890 0.751040 0.808543 0.781043 0.772533 0.723480 0.739593 0.696651 0.682253 0.727460 0.704402 0.724173 0.767279 0.737864 0.702353 0.674808 0.734629 0.787348 0.722497 0.676477 0.816964 0.737826 0.705430 0.816949 0.719955 0.781573 0.814960 0.755019 0.806643 0.703500 
32.785948 0.734773 0.738205 0.735249 0.701801 0.724529 0.811876 0.701979 0.752729 0.728326 0.728214 0.808705 0.788284 0.688259 0.698786 0.747622 0.791076 0.740326 0.711888 0.699046 0.703572 0.796153 0.705002 0.813454 0.764819 0.673414 0.713154 0.797836 0.804610 0.719496 0.719467 0.720941 0.682467 0.697952 0.720903 0.805943 0.802034 0.816440 0.731646 0.798312 0.806375 0.701458 0.676444 0.818077 0.758521 0.805928 0.753615 0.802943 0.805347 0.684403 0.682809 
33.115452 0.745825 0.720682 0.778636 0.720444 0.712479 0.760699 0.767042 0.719737 0.670276 0.735228 0.676025 0.696141 0.751492 0.754169 0.790200 0.682435 0.781469 0.750101 0.816437 0.745625 0.759836 0.689262 0.814585 0.798284 0.783790 0.726817 0.781105 0.781841 0.802694 0.748339 0.682338 0.678211 0.745164 0.766328 0.786913 0.803318 0.787240 0.698982 0.678821 0.716614 0.723664 0.782421 0.752779 0.686139 0.726802 0.727799 0.764380 0.715513 0.694297 0.727263 
33.448268 0.731582 0.682485 0.680635 0.712921 0.690122 0.793182 0.764328 0.686608 0.743230 0.670331 0.704682 0.675829 0.719042 0.678132 0.745385 0.704667 0.727489 0.713099 0.700693 0.679461 0.684959 0.737391 0.786979 0.747420 0.711502 0.716598 0.693561 0.746306 0.745660 0.692618 0.676230 0.681356 0.702298 0.723811 0.775932 0.689074 0.704786 0.697692 0.680056 0.761327 0.777128 0.675383 0.759106 0.750696 0.686028 0.699311 0.709556 0.740199 0.674016 0.697907 
33.784428 0.697087 0.708619 0.690453 0.726689 0.715053 0.689013 0.743134 0.779430 0.774762 0.710081 0.744604 0.687559 0.804936 0.731758 0.813210 0.744975 0.793448 0.713539 0.813151 0.694067 0.699907 0.723966 0.709198 0.808639 0.776669 0.684716 0.733116 0.774488 0.777211 0.681392 0.668702 0.749850 0.766978 0.777345 0.668939 0.701555 0.675863 0.763980 0.766087 0.691714 0.688924 0.791289 0.747334 0.783742 0.778317 0.674639 0.799533 0.768336 0.734222 0.780380 
34.123968 0.745270 0.780704 0.718790 0.797258 0.712526 0.796835 0.791920 0.691947 0.693207 0.706736 0.775752 0.735625 0.779755 0.779103 0.777776 0.711696 0.741800 0.776909 0.670271 0.795916 0.687825 0.678062 0.811083 0.805753 0.729487 0.805419 0.704357 0.718019 0.784129 0.754862 0.784255 0.728620 0.771742 0.745914 0.807806 0.783113 0.803218 0.684667 0.761526 0.733149 0.810735 0.792476 0.785330 0.728805 0.733194 0.751986 0.690553 0.800290 0.768806 0.807354 
34.466919 0.747097 0.735944 0.754087 0.799059 0.676976 0.810308 0.808575 0.783656 0.767765 0.721378 0.707804 0.684892 0.702080 0.739225 0.667475 0.755353 0.792284 0.783131 0.673873 0.700925 0.794283 0.729916 0.725710 0.726162 0.672244 0.767876 0.679886 0.808272 0.724562 0.744993 0.691090 0.721282 0.795157 0.775059 0.773156 0.775592 0.691564 0.712307 0.750488 0.758286 0.760863 0.695852 0.805776 0.799163 0.699614 0.737381 0.751606 0.725821 0.803977 0.720482 
34.813317 0.719389 0.800665 0.670898 0.753099 0.697478 0.806960 0.752685 0.808987 0.718205 0.811613 0.684754 0.783466 0.762213 0.740191 0.688297 0.802736 0.744141 0.709454 0.777666 0.769832 0.744733 0.711111 0.751812 0.697958 0.782356 0.812523 0.697899 0.780758 0.719381 0.703388 0.767043 0.692100 0.731602 0.705238 0.667629 0.726439 0.719751 0.682757 0.733333 0.807752 0.761281 0.703211 0.691804 0.713338 0.673954 0.750599 0.672067 0.730833 0.785256 0.736980 
35.163197 0.770159 0.706836 0.723759 0.678896 0.806745 0.753931 0.780918 0.804890 0.768237 0.715349 0.759702 0.750310 0.801520 0.812051 0.799355 0.743903 0.810750 0.665107 0.676103 0.711647 0.715933 0.780984 0.731230 0.795609 0.665779 0.762747 0.753724 0.778354 0.697119 0.800316 0.742994 0.705403 0.805178 0.777105 0.676746 0.755682 0.781524 0.713827 0.746778 0.748071 0.795749 0.724380 0.796628 0.674108 0.727949 0.694717 0.703393 0.727875 0.768156 0.804520 
35.516593 0.716958 0.770336 0.759780 0.803038 0.702039 0.733619 0.670275 0.784022 0.797900 0.753018 0.706564 0.668621 0.779150 0.780294 0.672275 0.669765 0.693469 0.732578 0.716515 0.725107 0.774566 0.762150 0.742964 0.768690 0.665307 0.687999 0.809135 0.792895 0.735442 0.716389 0.727787 0.713894 0.786384 0.799192 0.749807 0.786355 0.803001 0.799185 0.764003 0.763973 0.682160 0.782457 0.765597 0.700068 0.731330 0.738697 0.768040 0.801296 0.804344 0.694273 
35.873541 0.678742 0.679155 0.702229 0.707899 0.687820 0.764805 0.780881 0.758102 0.746090 0.747624 0.744630 0.680903 0.681943 0.780357 0.726785 0.795622 0.719521 0.721239 0.797458 0.750935 0.674451 0.758633 0.798077 0.756156 0.734564 0.784207 0.796352 0.753988 0.743531 0.735951 0.667371 0.669392 0.725184 0.807767 0.690969 0.797252 0.750183 0.682569 0.689280 0.772032 0.739217 0.749091 0.695209 0.670151 0.685785 0.750596 0.727411 0.752896 0.767748 0.767925 
36.234076 0.758770 0.716775 0.764089 0.716834 0.682779 0.770755 0.801289 0.683670 0.759463 0.687575 0.704274 0.781834 0.808383 0.766925 0.716974 0.738071 0.752612 0.708451 0.724613 0.805841 0.707176 0.697777 0.793628 0.692981 0.747095 0.677844 0.700149 0.672702 0.715861 0.703987 0.783344 0.755205 0.790085 0.793679 0.685689 0.790269 0.676127 0.696193 0.676120 0.706793 0.678912 0.767028 0.736369 0.683995 0.785090 0.675258 0.684820 0.690934 0.789945 0.688982 
36.598234 0.693606 0.681156 0.799923 0.751798 0.783631 0.788341 0.802528 0.777869 0.727007 0.676637 0.770886 0.664061 0.805346 0.798510 0.789371 0.692039 0.746272 0.699412 0.720296 0.738685 0.718191 0.733497 0.741312 0.774911 0.794809 0.773138 0.752232 0.738633 0.673819 0.730208 0.690074 0.725616 0.755131 0.796796 0.740392 0.744528 0.796332 0.751769 0.664893 0.753130 0.778576 0.765514 0.682326 0.728920 0.705799 0.798761 0.754852 0.803625 0.721562 0.785155 
36.966053 0.742296 0.778896 0.708460 0.758057 0.744546 0.736592 0.768296 0.769972 0.720222 0.676168 0.730572 0.677998 0.758799 0.754624 0.683100 0.799045 0.675962 0.787239 0.801044 0.798699 0.788114 0.666516 0.688540 0.807572 0.681225 0.694391 0.733012 0.687547 0.752448 0.685915 0.760269 0.777536 0.753484 0.742701 0.787048 0.701492 0.674845 0.762225 0.788835 0.786350 0.711717 0.711607 0.667884 0.798398 0.726007 0.725213 0.799993 0.676315 0.670471 0.775875 
37.337568 0.785361 0.725170 0.695915 0.766563 0.690393 0.705116 0.775551 0.779340 0.750371 0.670596 0.743440 0.785523 0.749285 0.735810 0.773488 0.770139 0.756018 0.785303 0.712723 0.701106 0.676889 0.662438 0.662614 0.777240 0.715433 0.690679 0.801281 0.784201 0.768010 0.764081 0.707994 0.671778 0.723195 0.711078 0.680377 0.790898 0.720889 0.703816 0.677410 0.765917 0.757414 0.702524 0.688028 0.778165 0.737235 0.701408 0.682514 0.704183 0.783166 0.797529 
37.712817 0.661051 0.688794 0.732865 0.677989 0.753881 0.732241 0.681444 0.727371 0.751746 0.717893 0.677329 0.801216 0.726160 0.685192 0.753668 0.769417 0.793045 0.693621 0.722617 0.676192 0.786245 0.665541 0.768742 0.682698 0.735513 0.718818 0.741235 0.793536 0.765339 0.724627 0.797394 0.740061 0.779415 0.750030 0.802192 0.798898 0.713837 0.672451 0.786487 0.771948 0.752641 0.722984 0.784668 0.662775 0.684547 0.727928 0.771955 0.720263 0.803512 0.792267 
38.091837 0.770968 0.732065 0.755594 0.799208 0.767993 0.780003 0.781578 0.773862 0.718194 0.680859 0.781673 0.703817 0.679496 0.767091 0.716091 0.712852 0.693719 0.706037 0.797736 0.749453 0.802022 0.723110 0.799905 0.742478 0.776698 0.768857 0.767978 0.684376 0.780750 0.791236 0.706806 0.675847 0.795405 0.760804 0.731002 0.766930 0.713870 0.773115 0.764754 0.796329 0.738924 0.754158 0.791734 0.755147 0.706359 0.706579 0.758767 0.796827 0.727009 0.709364 
38.474666 0.727481 0.693304 0.701964 0.688305 0.795777 0.740372 0.762822 0.729736 0.751908 0.706363 0.698201 0.784958 0.789071 0.769373 0.668812 0.769308 0.787373 0.659940 0.731039 0.703194 0.787725 0.734662 0.797914 0.771525 0.670144 0.659903 0.698055 0.804495 0.684703 0.705002 0.686094 0.802701 0.718565 0.797855 0.802892 0.684264 0.744266 0.723192 0.793083 0.690449 0.799180 0.763298 0.724473 0.668680 0.780258 0.759521 0.703464 0.717563 0.724085 0.743131 
38.861343 0.751921 0.791049 0.684948 0.697891 0.710388 0.708713 0.773800 0.724142 0.725992 0.727681 0.774758 0.744039 0.671925 0.698966 0.719360 0.742532 0.697840 0.755877 0.693291 0.671208 0.687244 0.663121 0.687917 0.710644 0.661081 0.759022 0.705408 0.783262 0.787415 0.797777 0.783744 0.793009 0.724237 0.710446 0.729831 0.754071 0.757830 0.695580 0.722665 0.792219 0.773302 0.694249 0.753654 0.754400 0.750868 0.703141 0.660247 0.780483 0.731608 0.698520 
39.251906 0.667661 0.735717 0.687449 0.704235 0.665002 0.753577 0.750414 0.802006 0.779472 0.761481 0.728289 0.724666 0.667675 0.691276 0.744505 0.663073 0.795301 0.755673 0.669034 0.753877 0.737251 0.736616 0.675929 0.673168 0.734695 0.670721 0.770129 0.676711 0.798062 0.794380 0.750275 0.761576 0.791875 0.696601 0.695024 0.728698 0.736229 0.694110 0.792803 0.762109 0.682314 0.660787 0.738676 0.691598 0.793745 0.672796 0.713044 0.782503 0.690020 0.790925 
39.646394 0.790552 0.776842 0.724669 0.776863 0.780811 0.734892 0.773325 0.706908 0.727850 0.742860 0.678275 0.792617 0.775616 0.796784 0.788699 0.747968 0.759869 0.750004 0.730017 0.757454 0.741036 0.692110 0.788779 0.756469 0.790348 0.716496 0.720429 0.793150 0.736555 0.777870 0.726756 0.785591 0.671555 0.683872 0.724727 0.787561 0.687754 0.709623 0.731630 0.725917 0.770158 0.693905 0.703223 0.740861 0.660478 0.749923 0.658194 0.693030 0.796631 0.790830 
40.044847 0.735605 0.774070 0.741786 0.671372 0.741217 0.732922 0.674638 0.733688 0.732361 0.710216 0.707578 0.699713 0.677830 0.793000 0.773028 0.797053 0.765272 0.748733 0.739198 0.657734 0.657836 0.717229 0.768516 0.717564 0.785973 0.744600 0.776796 0.705165 0.727368 0.721981 0.715997 0.738848 0.765760 0.738426 0.767473 0.733797 0.795558 0.786272 0.748995 0.681708 0.793918 0.715654 0.800333 0.755439 0.724780 0.727849 0.695317 0.692751 0.795923 0.746983 
40.447304 0.712330 0.680939 0.667818 0.783033 0.714099 0.757905 0.686378 0.792266 0.766213 0.677065 0.743203 0.748410 0.749393 0.747710 0.690274 0.771616 0.727162 0.755946 0.738747 0.766439 0.791844 0.696856 0.774965 0.665378 0.665560 0.756070 0.742497 0.784162 0.674247 0.692014 0.714652 0.693689 0.778315 0.786332 0.743793 0.734480 0.777223 0.667949 0.698371 0.779290 0.761982 0.774579 0.755524 0.781147 0.673716 0.737502 0.760082 0.729339 0.794756 0.670628 
40.853807 0.796377 0.671347 0.771238 0.755309 0.775115 0.692688 0.709040 0.746136 0.677930 0.761040 0.778549 0.666313 0.788063 0.747664 0.726977 0.751046 0.667368 0.726177 0.681334 0.747177 0.667317 0.796959 0.682439 0.699918 0.703279 0.795075 0.794209 0.797141 0.745991 0.756945 0.691488 0.752814 0.796217 0.742812 0.698595 0.795468 0.718656 0.665928 0.738244 0.776396 0.760619 0.790347 0.718525 0.696383 0.728010 0.767092 0.750312 0.682861 0.682810 0.725610 
41.264394 0.698998 0.663176 0.694122 0.799111 0.705726 0.724103 0.679532 0.790537 0.763725 0.661178 0.689792 0.739434 0.672644 0.707478 0.717476 0.764204 0.682438 0.725243 0.755841 0.673842 0.745131 0.769974 0.787500 0.710522 0.723492 0.734864 0.772858 0.689116 0.703394 0.713552 0.735547 0.736281 0.764139 0.692153 0.723870 0.707441 0.780059 0.703735 0.738577 0.736019 0.769182 0.742500 0.735910 0.685708 0.692335 0.705058 0.701490 0.765912 0.783889 0.692269 
41.679108 0.796612 0.777486 0.708508 0.687408 0.701308 0.790210 0.772078 0.680803 0.716275 0.687575 0.689484 0.740801 0.680527 0.760392 0.693208 0.661655 0.739684 0.752306 0.773334 0.688344 0.656269 0.692503 0.726277 0.743226 0.746434 0.670554 0.756364 0.769342 0.656697 0.768725 0.662802 0.780259 0.746195 0.769901 0.745897 0.793360 0.747595 0.702956 0.710867 0.707311 0.771861 0.715215 0.761125 0.684599 0.674154 0.694354 0.797120 0.769618 0.677253 0.745505 
42.097990 0.673158 0.657808 0.795624 0.730280 0.703945 0.657939 0.681779 0.688610 0.654973 0.772393 0.790302 0.764207 0.663348 0.771827 0.702778 0.780956 0.671070 0.718592 0.699232 0.787547 0.782515 0.748966 0.795697 0.674543 0.784204 0.740054 0.655343 0.708694 0.678712 0.676871 0.696513 0.698442 0.728054 0.695237 0.681692 0.757289 0.772081 0.659621 0.767441 0.751358 0.745391 0.731897 0.668119 0.656083 0.790513 0.794450 0.751010 0.754534 0.677705 0.696136 
42.521082 0.699042 0.777239 0.712927 0.789067 0.668686 0.744000 0.655801 0.721945 0.713043 0.788328 0.703750 0.749034 0.756480 0.788864 0.756799 0.748882 0.727754 0.664174 0.698311 0.733172 0.664724 0.750432 0.690191 0.678624 0.671207 0.673974 0.764998 0.779557 0.774740 0.670504 0.778275 0.758784 0.776319 0.749730 0.768461 0.738641 0.688286 0.697883 0.738097 0.731810 0.686613 0.771141 0.658416 0.766780 0.739756 0.710175 0.713311 0.756169 0.666035 0.768040 
42.948426 0.700334 0.696485 0.774476 0.687369 0.680849 0.698128 0.692216 0.768362 0.745563 0.689684 0.659215 0.670040 0.781220 0.773912 0.684438 0.780243 0.690371 0.764716 0.661632 0.786711 0.665807 0.752495 0.703084 0.739630 0.666009 0.766713 0.778087 0.678360 0.669113 0.782580 0.718662 0.787232 0.689177 0.662073 0.673860 0.659686 0.689163 0.771958 0.782761 0.686124 0.751344 0.761105 0.753284 0.729291 0.757675 0.733733 0.690791 0.739138 0.687036 0.793701 
43.380065 0.781554 0.700625 0.723717 0.780398 0.665541 0.688901 0.757522 0.785529 0.740695 0.723884 0.744533 0.655285 0.749029 0.711958 0.751313 0.686942 0.665158 0.714090 0.773596 0.685829 0.682606 0.744707 0.783007 0.756980 0.705446 0.667117 0.716410 0.752751 0.702395 0.723125 0.731104 0.762784 0.757355 0.764157 0.756373 0.775786 0.666105 0.731133 0.665021 0.717162 0.743897 0.756994 0.713317 0.763441 0.766564 0.790336 0.776155 0.728358 0.779285 0.739611 
43.816042 0.739027 0.778485 0.774492 0.778139 0.710696 0.770745 0.669483 0.731562 0.654545 0.704183 0.742558 0.700537 0.772088 0.714667 0.683021 0.740738 0.663469 0.686638 0.753901 0.752514 0.692212 0.692913 0.740132 0.777229 0.719006 0.655245 0.699945 0.774283 0.651361 0.755619 0.703374 0.720862 0.784572 0.704732 0.739294 0.722775 0.768348 0.669021 0.709584 0.730132 0.721179 0.778276 0.760861 0.715360 0.719807 0.670509 0.723656 0.704544 0.753020 0.715201 
44.256400 0.747494 0.781818 0.664919 0.746867 0.702936 0.700245 0.677130 0.673762 0.776647 0.725907 0.770725 0.738305 0.683477 0.673069 0.782734 0.697483 0.667516 0.767508 0.659712 0.760772 0.720685 0.683578 0.716805 0.699784 0.762416 0.671071 0.698002 0.701291 0.704977 0.717577 0.748965 0.692196 0.780433 0.751785 0.729160 0.688374 0.748814 0.738111 0.686116 0.689506 0.746225 0.706203 0.667054 0.724227 0.658659 0.721262 0.710761 0.674108 0.672132 0.705482 
44.701184 0.724441 0.791193 0.784543 0.664577 0.742986 0.706703 0.786042 0.745789 0.650665 0.660608 0.759089 0.767663 0.791107 0.737532 0.706739 0.684621 0.731084 0.752338 0.655132 0.742929 0.685219 0.776193 0.657935 0.729024 0.706487 0.706739 0.720544 0.763325 0.748044 0.768678 0.778059 0.655110 0.781978 0.693677 0.741409 0.783787 0.661588 0.788455 0.669772 0.702741 0.654664 0.760811 0.737043 0.729370 0.751553 0.724622 0.758232 0.712907 0.790725 0.749636 
45.150439 0.693555 0.681774 0.733880 0.681205 0.750210 0.712786 0.761934 0.660874 0.653396 0.765741 0.773471 0.724272 0.732002 0.677348 0.680673 0.751081 0.652734 0.762639 0.776717 0.706805 0.660449 0.710015 0.734427 0.782402 0.683559 0.708813 0.661960 0.763553 0.661205 0.712527 0.740523 0.753967 0.711533 0.652431 0.733585 0.706215 0.762863 0.722387 0.716528 0.773586 0.654317 0.768095 0.722048 0.729368 0.655994 0.724977 0.669416 0.773795 0.774802 0.769016 
45.604208 0.662273 0.675717 0.701196 0.670339 0.748271 0.674782 0.650569 0.715790 0.729349 0.752017 0.686141 0.742951 0.730118 0.680145 0.737502 0.756913 0.722375 0.664329 0.715416 0.651812 0.734216 0.774721 0.685286 0.773829 0.684459 0.715380 0.719931 0.657211 0.777302 0.765281 0.753958 0.729083 0.693510 0.659023 0.686911 0.732742 0.664401 0.790660 0.721772 0.660008 0.731829 0.710513 0.752520 0.684330 0.673423 0.748681 0.748128 0.768006 0.701979 0.758344 
46.062538 0.777107 0.711166 0.686950 0.719353 0.669333 0.724890 0.739426 0.734427 0.778731 0.699331 0.687258 0.784239 0.777560 0.653340 0.701471 0.783750 0.733343 0.677190 0.676694 0.648973 0.714010 0.684343 0.695804 0.745982 0.692580 0.747491 0.781359 0.720402 0.734535 0.662367 0.776361 0.732337 0.758450 0.653742 0.766780 0.670224 0.693909 0.762005 0.789388 0.750270 0.699654 0.760877 0.667933 0.722233 0.739095 0.755555 0.766285 0.690921 0.708746 0.739181 
46.525474 0.766896 0.672653 0.664683 0.661411 0.674891 0.692481 0.736716 0.682718 0.703178 0.684769 0.732576 0.788181 0.695107 0.783489 0.785520 0.674956 0.722856 0.722892 0.777219 0.685630 0.678313 0.744958 0.754536 0.770505 0.768360 0.723523 0.695810 0.693514 0.772255 0.651605 0.734650 0.694210 0.666957 0.726529 0.723831 0.672653 0.775268 0.736988 0.688737 0.718157 0.647652 0.743395 0.690587 0.669869 0.717769 0.661232 0.716578 0.756638 0.727174 0.758711 
46.993063 0.738158 0.740767 0.783721 0.653153 0.756023 0.695140 0.785992 0.683552 0.681689 0.686060 0.723933 0.785046 0.645557 0.775028 0.762767 0.697160 0.725130 0.658413 0.720279 0.683057 0.738875 0.690295 0.767074 0.712439 0.714510 0.694545 0.730591 0.648990 0.687680 0.695469 0.658685 0.779772 0.672473 0.645313 0.671269 0.692646 0.713213 0.689134 0.657417 0.746729 0.704147 0.763326 0.768235 0.667199 0.729989 0.671556 0.711435 0.679632 0.689450 0.664834 
47.465351 0.683308 0.696229 0.689701 0.685005 0.697854 0.742637 0.677968 0.727468 0.710424 0.721663 0.703409 0.779059 0.751843 0.723245 0.747641 0.770584 0.663637 0.717275 0.666250 0.747577 0.644946 0.752645 0.660287 0.774721 0.659993 0.743911 0.693394 0.686171 0.667502 0.723266 0.755315 0.782087 0.676529 0.716459 0.766103 0.753403 0.770548 0.659442 0.709043 0.742072 0.673279 0.678111 0.690968 0.765931 0.744627 0.692027 0.769911 0.778286 0.705549 0.689171 
47.942386 0.723092 0.710893 0.719323 0.699259 0.693395 0.659823 0.730021 0.699394 0.657720 0.731208 0.705365 0.751702 0.708490 0.663748 0.653487 0.749063 0.745073 0.720596 0.785381 0.755098 0.725337 0.711694 0.699702 0.751308 0.650148 0.672680 0.662933 0.657870 0.684357 0.780369 0.691271 0.731001 0.683963 0.689569 0.732788 0.784767 0.742427 0.665372 0.765581 0.653130 0.655604 0.655361 0.699244 0.676448 0.776300 0.714397 0.777952 0.698551 0.708161 0.774784 
48.424215 0.670364 0.724615 0.730643 0.785216 0.673736 0.643607 0.646293 0.654250 0.665821 0.653336 0.646128 0.643750 0.754537 0.741822 0.651657 0.700122 0.750944 0.722286 0.768401 0.739615 0.700243 0.666386 0.697772 0.694786 0.739679 0.715158 0.725436 0.654964 0.780801 0.770137 0.717915 0.708886 0.672071 0.657400 0.778344 0.665571 0.702179 0.701065 0.778273 0.697822 0.719079 0.732251 0.720829 0.699586 0.676136 0.741301 0.666586 0.693636 0.706372 0.691622 
48.910887 0.695672 0.708950 0.724769 0.725575 0.745504 0.721929 0.673018 0.700317 0.671705 0.657848 0.779467 0.650492 0.767080 0.717641 0.663571 0.779596 0.715522 0.770648 0.650834 0.713424 0.653282 0.699382 0.645483 0.745532 0.752996 0.715415 0.676813 0.655180 0.742607 0.648144 0.756442 0.668922 0.760402 0.710848 0.647324 0.737498 0.709043 0.675586 0.758069 0.701801 0.770741 0.758568 0.745789 0.769720 0.647452 0.657727 0.712925 0.719389 0.661252 0.671648 
49.402449 0.697394 0.644608 0.698784 0.749103 0.736822 0.761961 0.718918 0.743665 0.775460 0.779152 0.769551 0.748226 0.730843 0.762167 0.730137 0.703252 0.713345 0.762253 0.699910 0.774840 0.765745 0.769573 0.681286 0.661864 0.729424 0.711399 0.696752 0.665142 0.759830 0.701478 0.662933 0.675306 0.662170 0.697757 0.778903 0.646789 0.779266 0.695355 0.775809 0.719923 0.668891 0.753907 0.767983 0.721114 0.775895 0.750478 0.680523 0.723330 0.712675 0.681400 
49.898952 0.724989 0.767009 0.719037 0.753360 0.646559 0.763484 0.663974 0.763961 0.752769 0.665099 0.749103 0.669869 0.748099 0.755304 0.772498 0.726641 0.713854 0.782351 0.706122 0.668730 0.778549 0.759611 0.656057 0.659097 0.749594 0.704178 0.694196 0.726705 0.647022 0.690950 0.742467 0.651949 0.759725 0.643007 0.708984 0.769472 0.713683 0.642964 0.662365 0.667541 0.686856 0.713839 0.737875 0.645876 0.716039 0.728534 0.780472 0.685731 0.645520 0.692345 
50.400445 0.771488 0.704352 0.651974 0.674298 0.681089 0.676360 0.658282 0.660650 0.752705 0.696273 0.727885 0.690712 0.742848 0.663068 0.682220 0.767796 0.753559 0.747457 0.641391 0.727970 0.657784 0.728333 0.695918 0.768565 0.653759 0.771288 0.743709 0.678159 0.712310 0.696031 0.733667 0.778919 0.704594 0.671225 0.650815 0.773706 0.719557 0.654968 0.762932 0.704445 0.674483 0.688706 0.775911 0.641548 0.707666 0.743602 0.702261 0.757755 0.667691 0.780029 
50.906978 0.699877 0.704686 0.756822 0.706796 0.762953 0.660165 0.685406 0.740178 0.717402 0.643912 0.731248 0.750706 0.671880 0.716500 0.694591 0.690990 0.687388 0.738039 0.774199 0.669124 0.663064 0.768551 0.707158 0.772266 0.664151 0.764324 0.714639 0.666616 0.718887 0.683360 0.732775 0.683630 0.746720 0.744028 0.653125 0.770455 0.692673 0.761042 0.647165 0.703521 0.644430 0.676064 0.676071 0.690123 0.731560 0.645133 0.699223 0.762853 0.712984 0.695707 
51.418601 0.749842 0.650234 0.671451 0.652576 0.761473 0.715149 0.682358 0.710913 0.696941 0.718733 0.647693 0.662170 0.667527 0.661481 0.744861 0.687985 0.698097 0.670188 0.764198 0.708422 0.756002 0.762296 0.643386 0.678711 0.678065 0.758578 0.654797 0.711381 0.773018 0.777418 0.757230 0.727071 0.757038 0.727802 0.702100 0.759195 0.763233 0.652718 0.640434 0.773458 0.658515 0.656713 0.713936 0.646253 0.763652 0.676142 0.744095 0.741590 0.640122 0.702320 
51.935367 0.761375 0.772227 0.769165 0.691825 0.668398 0.648926 0.774212 0.653711 0.691605 0.714649 0.701897 0.757689 0.759752 0.649564 0.761092 0.701486 0.642412 0.674622 0.657610 0.670815 0.651712 0.645694 0.714047 0.730903 0.764976 0.759135 0.730796 0.726366 0.685488 0.705782 0.777019 0.676776 0.691967 0.767010 0.717839 0.759681 0.654392 0.762715 0.720462 0.719086 0.775467 0.778004 0.759504 0.758341 0.777040 0.671297 0.680583 0.746334 0.730796 0.683921 
52.457326 0.763993 0.735728 0.654451 0.732995 0.777651 0.736882 0.668492 0.664725 0.663479 0.687786 0.651669 0.728633 0.654048 0.679474 0.701975 0.653977 0.667869 0.763044 0.699894 0.736195 0.643958 0.697777 0.697762 0.737130 0.672931 0.762860 0.776589 0.663720 0.741562 0.752133 0.641480 0.705289 0.660441 0.734453 0.648723 0.677265 0.773056 0.705537 0.774911 0.731805 0.778083 0.774904 0.737363 0.697394 0.731352 0.766775 0.766457 0.701897 0.773778 0.774982 
52.984531 0.722949 0.776658 0.695182 0.688895 0.668059 0.761721 0.676850 0.657281 0.760285 0.668505 0.758369 0.769402 0.678682 0.698803 0.660173 0.652224 0.760526 0.762527 0.680549 0.745058 0.666531 0.764614 0.670089 0.753587 0.678696 0.712213 0.698372 0.714929 0.638927 0.768468 0.761099 0.740001 0.703344 0.776007 0.653999 0.708033 0.742010 0.713111 0.727065 0.644012 0.767747 0.689489 0.688845 0.737243 0.709377 0.743778 0.770017 0.742356 0.735404 0.765392 
53.517034 0.653742 0.730372 0.680637 0.761096 0.673516 0.766056 0.720277 0.676363 0.666049 0.697903 0.653092 0.678906 0.767144 0.706437 0.727772 0.704622 0.773629 0.652393 0.666656 0.646861 0.753043 0.746430 0.729574 0.743703 0.695868 0.769475 0.722361 0.768896 0.704219 0.720884 0.749228 0.775261 0.678405 0.661054 0.636808 0.711079 0.728436 0.680651 0.707702 0.676645 0.655671 0.663661 0.720552 0.647574 0.765003 0.683936 0.732117 0.749814 0.759902 0.695755 
54.054889 0.775980 0.708292 0.717974 0.731854 0.753921 0.695138 0.637880 0.737295 0.730048 0.653906 0.696599 0.742743 0.651965 0.697770 0.712378 0.740040 0.650504 0.735820 0.768436 0.690008 0.749609 0.755925 0.708257 0.716252 0.685026 0.676974 0.694468 0.678562 0.701412 0.725637 0.707064 0.686416 0.672578 0.643377 0.712321 0.660391 0.685597 0.639453 0.729878 0.681399 0.744041 0.693395 0.638727 0.635297 0.732539 0.713203 0.650434 0.760921 0.765353 0.760942 
54.598150 0.656490 0.747216 0.634794 0.727648 0.774424 0.718767 0.718802 0.756400 0.716793 0.718661 0.664688 0.694314 0.723715 0.714164 0.656342 0.645424 0.722636 0.734859 0.643944 0.744213 0.666042 0.706473 0.635633 0.669580 0.687322 0.680717 0.671829 0.760051 0.705769 0.688689 0.701779 0.702850 0.692341 0.738327 0.759572 0.666105 0.733463 0.721910 0.699770 0.666683 0.757535 0.744840 0.685094 0.716151 0.658732 0.695978 0.690670 0.660621 0.727239 0.709793 
55.146871 0.706648 0.638042 0.716611 0.741183 0.754265 0.721828 0.774064 0.665670 0.656390 0.742768 0.762052 0.766615 0.740881 0.652553 0.759102 0.700058 0.725848 0.747485 0.771262 0.752111 0.767875 0.643238 0.728172 0.750907 0.729615 0.749661 0.663389 0.750055 0.746330 0.753920 0.663234 0.668909 0.680407 0.670866 0.746401 0.670585 0.729221 0.690553 0.773128 0.679597 0.641957 0.662101 0.674176 0.767044 0.639373 0.761088 0.716308 0.704226 0.751329 0.708204 
55.701106 0.769727 0.748221 0.687612 0.712213 0.753355 0.729570 0.688315 0.682597 0.635603 0.640076 0.673377 0.637017 0.664262 0.670859 0.639239 0.716249 0.686775 0.661836 0.677147 0.662645 0.644831 0.635814 0.732735 0.643108 0.755908 0.695974 0.686395 0.673377 0.646694 0.707606 0.766464 0.664516 0.692696 0.752616 0.637917 0.679819 0.745169 0.648206 0.667575 0.656146 0.703323 0.707761 0.724506 0.699673 0.686500 0.705018 0.766907 0.644964 0.675501 0.686318 
56.260911 0.697810 0.639230 0.697620 0.725010 0.681344 0.669781 0.767237 0.771522 0.679981 0.723205 0.697079 0.634094 0.765467 0.649121 0.715527 0.635457 0.747722 0.660782 0.766401 0.646549 0.637572 0.675738 0.762594 0.748136 0.637860 0.756636 0.670139 0.677101 0.751171 0.743971 0.637775 0.665692 0.656019 0.658393 0.710223 0.741702 0.738533 0.653223 0.638710 0.743760 0.752000 0.687413 0.647645 0.744420 0.719742 0.743022 0.734283 0.766619 0.736025 0.744427 
56.826343 0.728583 0.641728 0.767576 0.657432 0.657804 0.711413 0.745943 0.716135 0.715068 0.633062 0.654127 0.734393 0.650478 0.639658 0.680903 0.705785 0.692692 0.700340 0.744371 0.643117 0.768165 0.705097 0.655930 0.694972 0.676855 0.763822 0.646563 0.719370 0.747115 0.748742 0.696312 0.675171 0.767934 0.640998 0.693064 0.689499 0.677584 0.762348 0.685836 0.729537 0.754419 0.719742 0.661916 0.680489 0.683500 0.683984 0.738701 0.673964 0.657727 0.680728 
57.397457 0.646811 0.636620 0.709442 0.644708 0.660254 0.758349 0.714194 0.741185 0.661831 0.639606 0.664024 0.742748 0.672407 0.643657 0.711670 0.723796 0.702314 0.723389 0.719941 0.650673 0.654128 0.726817 0.728401 0.662146 0.740379 0.637973 0.712806 0.751411 0.695830 0.728674 0.666134 0.706589 0.763291 0.651100 0.689964 0.638540 0.717957 0.678883 0.662230 0.635288 0.676535 0.641834 0.737056 0.700674 0.677313 0.725653 0.719254 0.767398 0.697492 0.726081 
57.974311 0.767055 0.644226 0.754229 0.715095 0.695248 0.642553 0.768392 0.722621 0.762819 0.738632 0.630848 0.725820 0.749966 0.639270 0.700512 0.753081 0.704517 0.696452 0.668624 0.722908 0.647796 0.768672 0.683031 0.631394 0.680399 0.661420 0.637155 0.684208 0.727325 0.645444 0.643785 0.766733 0.634019 0.750708 0.706491 0.682989 0.657213 0.695444 0.745898 0.704489 0.642966 0.660300 0.651738 0.712904 0.662190 0.682842 0.651115 0.750813 0.633207 0.740172 
58.556963 0.633714 0.683292 0.630385 0.690131 0.710221 0.754324 0.643161 0.687047 0.689970 0.694103 0.685656 0.636238 0.660069 0.642217 0.710690 0.688222 0.728171 0.693802 0.638056 0.632022 0.665810 0.660713 0.729843 0.664209 0.714864 0.758995 0.766974 0.743150 0.648021 0.759303 0.759121 0.664461 0.662139 0.675328 0.738605 0.695334 0.711948 0.736577 0.670775 0.646944 0.708753 0.709648 0.644462 0.639784 0.644203 0.761408 0.660587 0.756646 0.690103 0.702277 
59.145470 0.657510 0.682864 0.638044 0.768013 0.698495 0.679127 0.701436 0.755399 0.746703 0.734299 0.638889 0.744803 0.651587 0.726811 0.666932 0.642800 0.740040 0.642640 0.722697 0.708553 0.682899 0.675649 0.740221 0.649044 0.677206 0.651831 0.660325 0.733914 0.743574 0.682626 0.741723 0.698942 0.750202 0.644972 0.676187 0.643694 0.756545 0.754463 0.673973 0.697511 0.650742 0.628824 0.681502 0.693683 0.673421 0.718576 0.724492 0.726280 0.679833 0.695974 
59.739892 0.711064 0.766325 0.732559 0.697083 0.751667 0.757179 0.645199 0.659571 0.764748 0.675037 0.744237 0.632781 0.725987 0.699720 0.756132 0.724752 0.741237 0.729621 0.653313 0.706062 0.712480 0.694076 0.628400 0.638753 0.744907 0.664377 0.709348 0.688530 0.752260 0.631867 0.693309 0.719157 0.762034 0.661636 0.676928 0.637553 0.629935 0.737554 0.661531 0.640127 0.735663 0.668563 0.643204 0.660192 0.727529 0.726440 0.746177 0.661559 0.730738 0.661259 
60.340288 0.726554 0.669748 0.669385 0.642801 0.646299 0.687649 0.693914 0.708464 0.671406 0.765876 0.661386 0.720198 0.690966 0.663128 0.723871 0.758482 0.743410 0.666403 0.672005 0.737696 0.732637 0.717634 0.679253 0.736776 0.708401 0.638188 0.672159 0.677531 0.699739 0.683434 0.713572 0.729696 0.673260 0.658724 0.699928 0.756768 0.666417 0.680618 0.730114 0.683719 0.686660 0.762329 0.659546 0.710129 0.677106 0.689085 0.717850 0.664710 0.735870 0.640843 
60.946718 0.728646 0.705086 0.654005 0.667619 0.674092 0.733052 0.718616 0.733504 0.632944 0.743506 0.743569 0.744077 0.673842 0.671141 0.746833 0.675519 0.678094 0.627466 0.752547 0.658167 0.716055 0.683405 0.746819 0.750536 0.730929 0.731785 0.727685 0.703137 0.723899 0.683099 0.725159 0.702963 0.763294 0.686433 0.650337 0.633006 0.653302 0.634579 0.692237 0.634231 0.680398 0.761094 0.764727 0.656142 0.657388 0.676361 0.714726 0.672721 0.675714 0.678004 
61.559242 0.639651 0.657469 0.700022 0.752836 0.734844 0.704186 0.640068 0.669948 0.628486 0.647611 0.724041 0.704492 0.691659 0.751745 0.646255 0.682997 0.743465 0.724875 0.636564 0.647465 0.722268 0.751800 0.735804 0.627548 0.663719 0.746913 0.746468 0.658950 0.762631 0.692236 0.667327 0.706070 0.707815 0.689719 0.757487 0.717673 0.625754 0.668036 0.751529 0.759447 0.739440 0.643440 0.712730 0.762597 0.758822 0.659457 0.651323 0.667827 0.711868 0.637044 
62.177923 0.625660 0.720921 0.719331 0.688876 0.741794 0.737864 0.694875 0.659323 0.635492 0.751530 0.722657 0.671412 0.655727 0.718602 0.669808 0.723046 0.700514 0.680752 0.735677 0.626660 0.701215 0.699549 0.713804 0.743600 0.629000 0.727789 0.627146 0.684967 0.710041 0.656345 0.701278 0.667482 0.715769 0.693813 0.761806 0.697993 0.706680 0.678051 0.660837 0.719672 0.627250 0.707909 0.646054 0.630597 0.726039 0.645943 0.699910 0.640318 0.673294 0.746086 
62.802821 0.713630 0.626471 0.690902 0.761568 0.719712 0.693399 0.667245 0.677260 0.758558 0.679132 0.667536 0.761700 0.659456 0.701333 0.684521 0.692913 0.646799 0.655031 0.640481 0.658374 0.665955 0.743487 0.679035 0.705383 0.660087 0.688155 0.716785 0.633448 0.693593 0.696152 0.735241 0.670609 0.730136 0.716952 0.625625 0.653825 0.696929 0.744028 0.689210 0.732355 0.729470 0.730289 0.644150 0.727112 0.744631 0.640716 0.689307 0.739194 0.759397 0.626540 
63.434000 0.641678 0.706988 0.715910 0.652602 0.647690 0.746902 0.725726 0.729134 0.681807 0.708858 0.692627 0.726848 0.624179 0.630843 0.666242 0.708865 0.702596 0.658331 0.648570 0.683768 0.751239 0.732244 0.725553 0.633109 0.641297 0.706683 0.679473 0.702824 0.630850 0.721299 0.750899 0.750449 0.751648 0.626819 0.691734 0.628426 0.748690 0.753857 0.651909 0.713984 0.625974 0.761311 0.640812 0.644726 0.687217 0.697941 0.743273 0.659855 0.675282 0.631176 
64.071523 0.739159 0.672467 0.712361 0.694331 0.733741 0.645296 0.715925 0.694234 0.668689 0.650146 0.657944 0.691632 0.653972 0.703235 0.668523 0.632482 0.637035 0.691321 0.667388 0.661210 0.651004 0.628185 0.716520 0.693459 0.693909 0.634682 0.733333 0.686415 0.636122 0.728524 0.712036 0.682631 0.627141 0.691688 0.646112 0.741552 0.631673 0.744029 0.670516 0.676978 0.707906 0.681282 0.624394 0.649821 0.692905 0.669319 0.648963 0.697257 0.739601 0.624228 
64.715452 0.748767 0.700109 0.732292 0.659952 0.656365 0.647671 0.723108 0.642654 0.707207 0.751421 0.747966 0.750889 0.622731 0.662564 0.643649 0.674160 0.663186 0.723177 0.659413 0.643249 0.689944 0.732956 0.717787 0.716301 0.672909 0.669392 0.623429 0.697359 0.739258 0.657429 0.701595 0.663041 0.646172 0.671575 0.628508 0.644341 0.678127 0.756016 0.636773 0.711650 0.642364 0.647844 0.712652 0.703744 0.726356 0.710247 0.695631 0.727717 0.677622 0.693365 
65.365853 0.716133 0.631380 0.674091 0.704020 0.693459 0.621855 0.668521 0.668038 0.718701 0.652853 0.637420 0.716244 0.684604 0.648056 0.699105 0.695778 0.685680 0.756001 0.670758 0.676597 0.715098 0.657326 0.639076 0.622462 0.645343 0.757927 0.695730 0.739787 0.667955 0.738386 0.656194 0.694094 0.649885 0.694653 0.663006 0.650092 0.729061 0.634148 0.629289 0.720647 0.635342 0.631912 0.692251 0.699830 0.674816 0.625748 0.732271 0.710556 0.622842 0.643197 
66.022791 0.650800 0.636702 0.656618 0.716975 0.623004 0.643678 0.716651 0.728363 0.714086 0.657901 0.658714 0.689985 0.621501 0.683966 0.674591 0.711115 0.626809 0.627588 0.673908 0.639969 0.729680 0.674267 0.629036 0.741062 0.646960 0.727812 0.698147 0.695610 0.629063 0.736491 0.669662 0.631648 0.653068 0.703214 0.662299 0.648552 0.712287 0.659624 0.686545 0.727570 0.666670 0.652854 0.723034 0.702215 0.722510 0.649669 0.695162 0.743737 0.685986 0.694680 
66.686331 0.685585 0.624304 0.697256 0.625949 0.753703 0.747912 0.750254 0.696443 0.733143 0.651729 0.740029 0.644099 0.628924 0.732998 0.661974 0.692243 0.757194 0.706820 0.665383 0.735305 0.698171 0.647790 0.718380 0.675732 0.665321 0.625550 0.680221 0.707384 0.721410 0.686432 0.697228 0.712073 0.620207 0.735415 0.656824 0.734004 0.628104 0.673425 0.746315 0.654517 0.626390 0.645724 0.697965 0.712183 0.754440 0.748305 0.623677 0.687499 0.719200 0.719296 
67.356540 0.655525 0.657698 0.726944 0.667760 0.670985 0.623891 0.740815 0.626662 0.707819 0.671363 0.621133 0.679100 0.630795 0.650196 0.644563 0.640898 0.752534 0.620287 0.750292 0.665270 0.720445 0.640987 0.700756 0.665470 0.727859 0.685097 0.634578 0.647981 0.667767 0.681638 0.674513 0.749803 0.693081 0.746441 0.655649 0.652864 0.721814 0.709421 0.619070 0.681768 0.685076 0.626139 0.699848 0.636579 0.690103 0.728650 0.629736 0.675001 0.689278 0.704972 
68.033484 0.729671 0.618783 0.755284 0.685595 0.651869 0.647893 0.624594 0.707169 0.682146 0.704525 0.648998 0.715542 0.748333 0.680141 0.687387 0.679536 0.695032 0.624505 0.734492 0.664604 0.722555 0.649081 0.667049 0.618660 0.637761 0.648943 0.747138 0.638599 0.632802 0.670387 0.653511 0.640124 0.653621 0.728359 0.725694 0.632974 0.642645 0.684894 0.704868 0.638915 0.708701 0.746520 0.676700 0.704573 0.680663 0.620143 0.690018 0.672572 0.688067 0.630082 
68.717232 0.672634 0.709548 0.706180 0.682203 0.678821 0.642963 0.653391 0.739266 0.727419 0.703559 0.710337 0.690593 0.725759 0.640809 0.725731 0.701227 0.726678 0.696136 0.689750 0.680187 0.738224 0.730554 0.657932 0.685517 0.676091 0.749831 0.666013 0.629847 0.651237 0.626218 0.647752 0.706193 0.705700 0.651086 0.664779 0.723008 0.702482 0.685332 0.724881 0.714213 0.682814 0.690278 0.689235 0.736529 0.705192 0.708217 0.681380 0.686813 0.743204 0.714460 
69.407852 0.736966 0.718282 0.700508 0.618788 0.676164 0.641653 0.670950 0.721584 0.643441 0.698768 0.732958 0.646942 0.659830 0.722201 0.695452 0.688333 0.684537 0.713170 0.740529 0.691519 0.740646 0.626188 0.652012 0.679652 0.749087 0.666051 0.730334 0.697370 0.742002 0.747059 0.650573 0.678186 0.657028 0.733088 0.666504 0.639851 0.633526 0.712615 0.649806 0.741132 0.687435 0.659234 0.732670 0.683194 0.639439 0.619981 0.710642 0.680070 0.646202 0.619679 
70.105412 0.697317 0.627653 0.672702 0.721938 0.631020 0.719256 0.689885 0.662820 0.624417 0.642270 0.655313 0.624157 0.636536 0.699630 0.650386 0.750050 0.638370 0.678060 0.741428 0.618011 0.721630 0.654499 0.669137 0.654992 0.673400 0.650783 0.623062 0.731827 0.648621 0.664846 0.628564 0.723013 0.628488 0.674755 0.672777 0.746868 0.648990 0.695914 0.729431 0.629672 0.750686 0.649757 0.635379 0.734755 0.661808 0.679456 0.677738 0.657941 0.712392 0.689139 
70.809983 0.677868 0.699684 0.718801 0.731609 0.705651 0.676583 0.645643 0.751709 0.639745 0.638194 0.658089 0.666776 0.703799 0.675059 0.705070 0.623178 0.617006 0.617635 0.706136 0.734780 0.637483 0.624039 0.728861 0.635890 0.684785 0.727187 0.641789 0.738184 0.720079 0.689289 0.668163 0.740999 0.643887 0.636403 0.628065 0.726421 0.741150 0.691811 0.665040 0.653093 0.676167 0.686049 0.692604 0.713169 0.699985 0.737739 0.745380 0.652061 0.718698 0.644857 
71.521636 0.719878 0.699413 0.739878 0.734192 0.672478 0.624191 0.723966 0.745380 0.691727 0.633761 0.744130 0.621501 0.698970 0.649085 0.644129 0.701891 0.711502 0.720656 0.661638 0.647809 0.633221 0.707604 0.707918 0.662280 0.669563 0.673543 0.725420 0.720287 0.728676 0.718499 0.652225 0.741250 0.676942 0.712942 0.700485 0.701441 0.650962 0.664662 0.668969 0.718403 0.684116 0.678355 0.689925 0.627501 0.727775 0.742540 0.696028 0.628730 0.638887 0.750151 
72.240440 0.667014 0.624010 0.726707 0.633343 0.659038 0.726244 0.726162 0.705703 0.630371 0.670675 0.659304 0.749887 0.700140 0.620676 0.696097 0.626001 0.619142 0.660606 0.670089 0.720306 0.747835 0.664512 0.698967 0.654375 0.736879 0.721288 0.705696 0.668296 0.648491 0.678542 0.746273 0.709044 0.715895 0.695681 0.687085 0.702001 0.637236 0.656127 0.677608 0.659883 0.737990 0.698361 0.708784 0.718083 0.618556 0.643924 0.667505 0.621120 0.668664 0.674404 
72.966468 0.692580 0.677322 0.623097 0.713402 0.628469 0.663371 0.613755 0.651769 0.666462 0.720953 0.697585 0.731118 0.716860 0.740569 0.680182 0.712469 0.636646 0.631274 0.622341 0.742645 0.748051 0.728286 0.705619 0.737464 0.740078 0.742407 0.722770 0.727469 0.647098 0.657822 0.638757 0.625562 0.707832 0.683654 0.651987 0.660028 0.691430 0.732412 0.620959 0.715308 0.692744 0.735632 0.635469 0.747139 0.710998 0.670479 0.699192 0.648623 0.724725 0.700193 
73.699794 0.742190 0.656583 0.706217 0.688626 0.673713 0.679670 0.723891 0.705014 0.669884 0.649471 0.664553 0.612158 0.712562 0.732309 0.716152 0.689639 0.723639 0.678969 0.676902 0.723558 0.630451 0.685334 0.665016 0.737960 0.740429 0.711331 0.643861 0.648723 0.653795 0.667008 0.744393 0.677181 0.735784 0.743509 0.661527 0.612444 0.697153 0.666335 0.621753 0.624276 0.650484 0.621243 0.716105 0.625303 0.708196 0.704279 0.733465 0.747582 0.651266 0.732554 
74.440489 0.685762 0.619770 0.613760 0.720779 0.680879 0.694204 0.694157 0.710001 0.707366 0.638746 0.711257 0.668927 0.647697 0.720439 0.714592 0.659514 0.701804 0.619057 0.676737 0.712806 0.664920 0.731428 0.697505 0.685783 0.649238 0.652607 0.739075 0.650984 0.714789 0.617706 0.672526 0.661741 0.633163 0.657334 0.694510 0.729879 0.730267 0.737948 0.627451 0.688486 0.743258 0.666278 0.619105 0.658284 0.639649 0.726076 0.744454 0.644022 0.645007 0.633917 
75.188628 0.649809 0.678941 0.700611 0.703813 0.742237 0.745750 0.610985 0.705332 0.685791 0.687622 0.682929 0.745967 0.706973 0.645502 0.662750 0.663266 0.723008 0.738493 0.616845 0.743478 0.738811 0.734715 0.658287 0.737150 0.719243 0.715635 0.638204 0.701134 0.617489 0.635477 0.690030 0.682352 0.614485 0.716869 0.622420 0.693055 0.645163 0.673976 0.617266 0.621152 0.698068 0.624537 0.697288 0.626680 0.739008 0.680229 0.665694 0.714102 0.724866 0.658884 
75.944287 0.735583 0.654797 0.645869 0.626827 0.651599 0.659830 0.638939 0.639840 0.669855 0.679034 0.700927 0.613713 0.629693 0.630512 0.744653 0.656931 0.662411 0.704172 0.742072 0.613889 0.639467 0.710655 0.623081 0.634624 0.720518 0.633804 0.718059 0.685164 0.689716 0.626062 0.734635 0.704971 0.680213 0.720416 0.663759 0.655224 0.667064 0.703664 0.677909 0.669415 0.740961 0.690902 0.666042 0.712362 0.621557 0.660697 0.724176 0.645991 0.689737 0.670851 
76.707539 0.636129 0.624115 0.699526 0.672026 0.725538 0.617546 0.686171 0.706081 0.640473 0.613750 0.660816 0.668129 0.638186 0.733913 0.681909 0.660065 0.700169 0.669326 0.668014 0.723833 0.667486 0.635189 0.710208 0.684609 0.677316 0.659747 0.637415 0.716845 0.691259 0.612783 0.700432 0.691401 0.653617 0.679981 0.631617 0.722338 0.719673 0.619995 0.656432 0.683087 0.720410 0.742011 0.656723 0.653645 0.611308 0.719821 0.704539 0.660816 0.632334 0.629378 
77.478463 0.740749 0.686137 0.718906 0.726040 0.654673 0.709798 0.608797 0.648937 0.653585 0.686441 0.727189 0.732135 0.722487 0.675976 0.707731 0.622215 0.643971 0.666767 0.613121 0.616628 0.622391 0.667577 0.704379 0.685401 0.650112 0.730256 0.650220 0.673016 0.616405 0.635890 0.639748 0.721737 0.633458 0.613222 0.704407 0.611060 0.687016 0.662206 0.692313 0.738263 0.678563 0.732202 0.723851 0.696542 0.651058 0.728115 0.656321 0.642207 0.612155 0.728851 
78.257134 0.613177 0.657853 0.719067 0.662887 0.702528 0.670208 0.741853 0.608663 0.722231 0.709984 0.620336 0.609250 0.667299 0.665545 0.684654 0.608947 0.618832 0.680720 0.715153 0.655741 0.659439 0.665376 0.739728 0.662333 0.713358 0.663359 0.684364 0.688763 0.614682 0.608002 0.630836 0.665343 0.670167 0.627313 0.608292 0.685234 0.638535 0.612260 0.705531 0.671132 0.672259 0.723952 0.630788 0.641902 0.689027 0.614486 0.696665 0.665140 0.616301 0.650120 
79.043632 0.630716 0.660373 0.681526 0.641538 0.650656 0.627144 0.706924 0.657623 0.630965 0.740921 0.658985 0.647980 0.616315 0.739896 0.612265 0.666182 0.659382 0.730604 0.727585 0.675582 0.707011 0.656410 0.623627 0.683210 0.723110 0.687341 0.666815 0.631369 0.672462 0.625183 0.735968 0.710542 0.679942 0.683736 0.727787 0.660750 0.608202 0.705569 0.630574 0.617272 0.620304 0.658499 0.700084 0.621113 0.639833 0.633027 0.612339 0.639672 0.632879 0.732895 
79.838033 0.607441 0.625800 0.607522 0.647086 0.729937 0.717729 0.644744 0.701921 0.709364 0.611472 0.643923 0.735900 0.614615 0.685716 0.673676 0.701477 0.626991 0.726182 0.644139 0.641824 0.655041 0.720186 0.688771 0.716262 0.620302 0.717561 0.670560 0.645296 0.656999 0.623869 0.627530 0.643136 0.687573 0.655068 0.697230 0.697210 0.654254 0.628203 0.619905 0.617697 0.642759 0.697049 0.625995 0.703859 0.687842 0.717750 0.683818 0.652639 0.693273 0.686617 
80.640419 0.663570 0.732467 0.725302 0.659981 0.632574 0.716168 0.674573 0.618843 0.698586 0.674452 0.627775 0.718655 0.711780 0.647991 0.609413 0.620194 0.723608 0.716545 0.668436 0.730074 0.734080 0.733018 0.709777 0.704393 0.622875 0.683081 0.712176 0.677953 0.613459 0.657582 0.737191 0.730397 0.650095 0.640578 0.651668 0.697047 0.649698 0.621524 0.611967 0.625369 0.715906 0.721296 0.679190 0.726989 0.729429 0.723635 0.676757 0.622069 0.688162 0.712371 
81.450869 0.733219 0.656709 0.670260 0.705572 0.657903 0.614806 0.611510 0.710485 0.625894 0.649104 0.659044 0.650124 0.733232 0.696806 0.623954 0.622498 0.631579 0.716318 0.614920 0.638848 0.676328 0.717499 0.646627 0.715935 0.723560 0.610456 0.633277 0.687221 0.680187 0.626538 0.686725 0.686268 0.697041 0.713499 0.637841 0.667434 0.632747 0.674046 0.660447 0.626605 0.721540 0.720009 0.712049 0.674710 0.623900 0.725339 0.723721 0.694517 0.620061 0.627854 
82.269464 0.725591 0.664285 0.645731 0.684508 0.611385 0.639008 0.706400 0.668220 0.639993 0.633357 0.699235 0.688409 0.698504 0.608469 0.629965 0.690950 0.736329 0.626983 0.684723 0.636481 0.644786 0.695240 0.736155 0.709745 0.695990 0.616204 0.736135 0.691191 0.724210 0.675526 0.733105 0.605151 0.729197 0.707781 0.630394 0.709993 0.689428 0.702084 0.716488 0.694596 0.697445 0.715188 0.654666 0.671752 0.624033 0.640402 0.659218 0.686177 0.685969 0.697056 
83.096285 0.625360 0.671321 0.615051 0.721881 0.700808 0.681985 0.626672 0.719371 0.702080 0.650482 0.628961 0.719967 0.620660 0.688424 0.722792 0.689850 0.636539 0.714692 0.678102 0.623807 0.708379 0.675920 0.713761 0.687065 0.720911 0.672713 0.672847 0.615151 0.704765 0.709470 0.720235 0.692119 0.645254 0.720656 0.672071 0.700601 0.672968 0.651801 0.697742 0.655295 0.631076 0.605077 0.675612 0.618793 0.622414 0.634892 0.625098 0.664118 0.623853 0.625252 
83.931417 0.634880 0.709519 0.605352 0.691309 0.651406 0.687833 0.622894 0.641371 0.650964 0.692465 0.617278 0.614477 0.684905 0.681529 0.666113 0.675118 0.633483 0.675124 0.647802 0.657235 0.632788 0.727067 0.641104 0.606028 0.623536 0.615761 0.613181 0.607625 0.700320 0.712902 0.724026 0.627112 0.639520 0.663392 0.628322 0.619511 0.655156 0.712073 0.645108 0.643892 0.719206 0.625367 0.684069 0.669957 0.615721 0.646078 0.611770 0.732262 0.700454 0.661139 
84.774942 0.723361 0.645205 0.625204 0.609695 0.721272 0.611478 0.662109 0.698587 0.647562 0.618988 0.656848 0.621632 0.725291 0.696070 0.670574 0.673805 0.697338 0.702966 0.679754 0.635578 0.715524 0.630645 0.709943 0.712286 0.697098 0.712606 0.601764 0.612599 0.694434 0.727841 0.694861 0.668458 0.704902 0.637621 0.625925 0.668685 0.656554 0.641633 0.614589 0.649351 0.721699 0.658551 0.697178 0.674486 0.718722 0.682858 0.619956 0.723041 0.621011 0.702038 
85.626944 0.708800 0.695599 0.676692 0.717674 0.656444 0.612402 0.665518 0.658931 0.719860 0.725467 0.668085 0.607355 0.676858 0.651250 0.669318 0.619769 0.680499 0.608102 0.691012 0.678945 0.637123 0.654517 0.655051 0.628989 0.643957 0.731481 0.650590 0.646364 0.635283 0.667238 0.690719 0.600588 0.635950 0.698366 0.695539 0.617709 0.631623 0.631010 0.648877 0.623269 0.621182 0.729421 0.716874 0.606682 0.627129 0.673011 0.685165 0.663444 0.617949 0.649784 
86.487509 0.649818 0.653759 0.716537 0.608126 0.672055 0.695305 0.610277 0.607181 0.704406 0.638573 0.706030 0.602966 0.682828 0.685864 0.704532 0.646076 0.706976 0.730685 0.669312 0.712542 0.644645 0.695518 0.628240 0.612846 0.662927 0.693254 0.664532 0.681443 0.704586 0.670883 0.710411 0.613459 0.626968 0.663933 0.716177 0.621775 0.639704 0.701350 0.669845 0.728294 0.718707 0.622161 0.722755 0.712455 0.674505 0.606655 0.724446 0.655883 0.639039 0.690651 
87.356723 0.724081 0.690391 0.708809 0.700777 0.692047 0.655432 0.616011 0.656230 0.713855 0.667579 0.688031 0.685332 0.619396 0.662380 0.603625 0.705198 0.708270 0.633052 0.611676 0.669986 0.606816 0.658078 0.664215 0.644388 0.654435 0.721209 0.705624 0.671323 0.704494 0.718316 0.669627 0.723316 0.731036 0.726049 0.670605 0.647181 0.662493 0.622627 0.682765 0.698855 0.667646 0.603910 0.720697 0.697792 0.650273 0.616623 0.667400 0.658756 0.622567 0.725384 
88.234673 0.719648 0.635045 0.671835 0.643145 0.686815 0.659306 0.627184 0.676118 0.690725 0.714090 0.653616 0.728744 0.699536 0.687598 0.687425 0.692100 0.609237 0.727569 0.616075 0.696628 0.699835 0.625683 0.611640 0.717058 0.714980 0.641260 0.674046 0.608068 0.637289 0.698587 0.656312 0.662308 0.681317 0.610385 0.698985 0.636685 0.683003 0.649134 0.685168 0.706893 0.638245 0.618506 0.668277 0.707484 0.724867 0.622284 0.620345 0.629541 0.693607 0.715737 
89.121446 0.605725 0.685523 0.631776 0.685179 0.630762 0.717741 0.653220 0.649672 0.662549 0.691020 0.718703 0.691783 0.608304 0.708836 0.668529 0.607118 0.633394 0.724551 0.714167 0.654877 0.624244 0.619411 0.667502 0.611540 0.683395 0.713796 0.625444 0.684608 0.638659 0.648074 0.633156 0.705634 0.676612 0.623813 0.645442 0.671646 0.608066 0.602954 0.699527 0.712881 0.729331 0.654559 0.680086 0.652444 0.615286 0.608523 0.720214 0.606408 0.637983 0.600998 
90.017131 0.617806 0.703148 0.632823 0.682794 0.716278 0.699672 0.598067 0.624731 0.693044 0.725429 0.614151 0.641490 0.642483 0.720648 0.653137 0.656931 0.603656 0.661930 0.660493 0.685966 0.709220 0.599253 0.694355 0.625135 0.701831 0.713550 0.669538 0.632949 0.709856 0.694368 0.714133 0.598650 0.651548 0.670108 0.708028 0.696143 0.640166 0.682317 0.635637 0.691058 0.709286 0.657176 0.683814 0.665651 0.613177 0.642139 0.603967 0.666651 0.682946 0.661248 
90.921819 0.647688 0.661441 0.635885 0.646491 0.705009 0.647450 0.642312 0.639370 0.689159 0.609641 0.658816 0.641512 0.705498 0.685906 0.725176 0.626648 0.606501 0.700572 0.657401 0.672510 0.664648 0.674672 0.596225 0.660251 0.623580 0.668827 0.621728 0.689754 0.600074 0.652131 0.595795 0.616022 0.703587 0.611334 0.624096 0.611565 0.688247 0.698046 0.671670 0.605158 0.666632 0.640943 0.608418 0.661124 0.611360 0.610957 0.646200 0.716646 0.654035 0.676166 
91.835598 0.662903 0.719886 0.625352 0.621707 0.678109 0.719516 0.660024 0.678955 0.637633 0.606421 0.610330 0.639172 0.641734 0.628409 0.690351 0.625675 0.651533 0.722831 0.705247 0.696644 0.719107 0.638003 0.611215 0.678241 0.677634 0.642282 0.637858 0.602149 0.682883 0.705578 0.708450 0.720850 0.612925 0.636141 0.678004 0.701424 0.704310 0.711890 0.721319 0.638175 0.682302 0.658756 0.622876 0.691236 0.681054 0.603833 0.595526 0.682282 0.595368 0.681101 
92.758561 0.614910 0.700793 0.654452 0.612780 0.613749 0.617936 0.601729 0.600212 0.644212 0.673416 0.665707 0.600397 0.632871 0.645247 0.716848 0.713090 0.674912 0.689774 0.662055 0.620330 0.699111 0.626416 0.606489 0.622987 0.717699 0.608224 0.658659 0.649909 0.613584 0.634242 0.613189 0.617217 0.682851 0.641199 0.700938 0.707439 0.660980 0.611632 0.716202 0.708079 0.685878 0.670290 0.629792 0.638462 0.695142 0.641344 0.694951 0.716090 0.615305 0.694449 
93.690800 0.722472 0.615403 0.611228 0.598770 0.629296 0.693757 0.674149 0.621954 0.660157 0.689767 0.638046 0.601865 0.674840 0.598296 0.718903 0.704464 0.601634 0.641497 0.616877 0.622744 0.646126 0.673240 0.632621 0.722854 0.701784 0.661428 0.665767 0.723295 0.630027 0.657846 0.646916 0.723150 0.653685 0.641095 0.666939 0.603155 0.659815 0.653112 0.640305 0.720029 0.594912 0.708191 0.699302 0.665484 0.693053 0.720056 0.704892 0.648555 0.664832 0.659281 
94.632408 0.644071 0.707344 0.596151 0.621150 0.600859 0.633439 0.602312 0.645294 0.685126 0.682674 0.719376 0.690018 0.704937 0.595546 0.656031 0.691833 0.713939 0.705371 0.714123 0.658517 0.703563 0.668938 0.642585 0.604337 0.694831 0.711460 0.637233 0.677078 0.693266 0.696245 0.606520 0.645366 0.649094 0.613700 0.615955 0.613694 0.610498 0.693944 0.618592 0.647911 0.615850 0.721316 0.624556 0.620676 0.593015 0.628961 0.683219 0.608762 0.621222 0.705608 
95.583480 0.714879 0.602241 0.706205 0.711957 0.650120 0.714511 0.670198 0.642714 0.649686 0.695890 0.593837 0.605800 0.650015 0.615984 0.640041 0.707486 0.693645 0.615196 0.648393 0.644184 0.666298 0.660822 0.655031 0.682312 0.638538 0.663573 0.687204 0.627087 0.666843 0.702982 0.647198 0.610514 0.716494 0.719416 0.621243 0.591913 0.714387 0.710270 0.715240 0.611434 0.680999 0.699961 0.670277 0.642930 0.629378 0.699633 0.620042 0.646528 0.598414 0.630481 
96.544110 0.648482 0.718323 0.708108 0.707990 0.606743 0.618657 0.593840 0.619220 0.680990 0.602246 0.700968 0.648876 0.650318 0.653269 0.695414 0.602482 0.600908 0.641198 0.701584 0.628164 0.664848 0.678951 0.632320 0.632983 0.634517 0.659399 0.688536 0.600416 0.621312 0.619476 0.719464 0.602973 0.702915 0.658802 0.700935 0.707380 0.646791 0.592784 0.709884 0.646673 0.650967 0.666500 0.639539 0.649990 0.664795 0.596764 0.695735 0.705656 0.630249 0.685029 
97.514394 0.635970 0.654990 0.607437 0.602514 0.654067 0.664555 0.704899 0.661648 0.625488 0.698398 0.709855 0.693959 0.652161 0.626339 0.681814 0.666284 0.697507 0.673401 0.625501 0.687818 0.612099 0.648960 0.623020 0.647749 0.638255 0.634268 0.610115 0.669237 0.693396 0.686606 0.640278 0.657759 0.599790 0.599077 0.589374 0.694627 0.643035 0.632677 0.668366 0.614017 0.704519 0.673060 0.718760 0.630667 0.592706 0.642661 0.652083 0.619975 0.666487 0.701920 
98.494430 0.632322 0.634015 0.705258 0.621449 0.715281 0.713084 0.668882 0.621894 0.687357 0.641253 0.635172 0.627516 0.599502 0.644502 0.716457 0.609962 0.696033 0.657682 0.699832 0.637363 0.661455 0.706860 0.603372 0.718537 0.623306 0.633283 0.641861 0.676897 0.697491 0.631531 0.640945 0.593036 0.680807 0.664331 0.713424 0.674197 0.603274 0.641619 0.642841 0.653243 0.690979 0.647529 0.627968 0.609662 0.631478 0.619331 0.693451 0.675341 0.648699 0.710462 
99.484316 0.615929 0.646555 0.608683 0.695153 0.619187 0.664508 0.616517 0.678237 0.598962 0.703385 0.648702 0.653279 0.641044 0.642415 0.626486 0.589195 0.621211 0.680477 0.601456 0.643708 0.685412 0.680509 0.588046 0.619246 0.647566 0.650289 0.684759 0.707811 0.675848 0.684296 0.635006 0.612646 0.660467 0.617653 0.604942 0.643362 0.613148 0.598662 0.714679 0.611634 0.618560 0.650857 0.658547 0.645451 0.625539 0.649525 0.669326 0.606417 0.604302 0.659618 
100.484150 0.627658 0.588778 0.695150 0.673376 0.710411 0.620434 0.678741 0.641843 0.702549 0.625187 0.651048 0.715378 0.639627 0.608589 0.672594 0.631712 0.695397 0.628570 0.709283 0.661420 0.627149 0.610343 0.671166 0.635331 0.628244 0.620630 0.662287 0.701558 0.624346 0.605995 0.634059 0.611282 0.715880 0.592181 0.634314 0.692060 0.615767 0.706297 0.699094 0.647397 0.607990 0.679028 0.685078 0.664960 0.682372 0.597970 0.659588 0.641152 0.701258 0.708338 
101.494032 0.701046 0.639478 0.704646 0.617807 0.648767 0.659352 0.615288 0.713896 0.646346 0.689088 0.598115 0.680118 0.656097 0.616206 0.682253 0.653617 0.673875 0.686575 0.653630 0.601780 0.604091 0.713057 0.707693 0.680925 0.681276 0.694446 0.655667 0.606109 0.687780 0.635019 0.590961 0.638899 0.698898 0.705662 0.659977 0.679050 0.608798 0.654339 0.679844 0.618504 0.684362 0.591534 0.657034 0.676362 0.655999 0.596547 0.687962 0.597888 0.702511 0.623178 
102.514064 0.650993 0.603580 0.586641 0.675805 0.612804 0.685483 0.614371 0.636231 0.692770 0.668485 0.585354 0.650324 0.600772 0.697424 0.698094 0.637278 0.620579 0.670240 0.604991 0.638409 0.699648 0.690840 0.655550 0.632175 0.643212 0.642465 0.708410 0.685841 0.679679 0.705335 0.602709 0.678912 0.661485 0.586966 0.613805 0.589741 0.667959 0.656967 0.612304 0.643440 0.594045 0.685743 0.633104 0.658221 0.616035 0.713604 0.613558 0.597314 0.711348 0.703190 
103.544348 0.639928 0.653630 0.597011 0.711061 0.641849 0.665826 0.598192 0.692134 0.651514 0.688953 0.605858 0.586347 0.656051 0.650093 0.693367 0.674277 0.613115 0.610739 0.703265 0.686759 0.677146 0.704473 0.705271 0.656499 0.626077 0.665236 0.657616 0.665197 0.698352 0.643238 0.621241 0.699968 0.650560 0.695743 0.707562 0.602905 0.692257 0.663490 0.631639 0.701850 0.625499 0.648262 0.606312 0.630672 0.690823 0.644290 0.660790 0.673187 0.645134 0.634080 
104.584986 0.618599 0.675421 0.682926 0.699745 0.628087 0.664798 0.710796 0.698410 0.673820 0.690768 0.645282 0.628424 0.705449 0.603692 0.643746 0.594313 0.628781 0.611884 0.601935 0.709312 0.657623 0.605539 0.696187 0.620900 0.638373 0.610536 0.680165 0.706920 0.658206 0.660125 0.700231 0.609680 0.633221 0.665212 0.703025 0.655173 0.712306 0.686270 0.592829 0.711042 0.658614 0.611003 0.700024 0.610802 0.655490 0.594741 0.646993 0.645056 0.616421 0.640117 
105.636082 0.669883 0.699803 0.690244 0.680491 0.654765 0.650487 0.636463 0.696677 0.603896 0.635278 0.591535 0.636877 0.602382 0.629984 0.661062 0.648041 0.676336 0.618173 0.631266 0.667897 0.710313 0.639459 0.639576 0.703485 0.680672 0.651342 0.640326 0.615610 0.708773 0.623538 0.630418 0.679462 0.682911 0.589335 0.598039 0.590027 0.635304 0.600589 0.690328 0.635893 0.658972 0.672207 0.635880 0.634735 0.678608 0.696030 0.681183 0.627402 0.606796 0.710449 
106.697742 0.666827 0.699203 0.596251 0.631949 0.601007 0.617971 0.595204 0.585220 0.629506 0.655046 0.615709 0.609712 0.605454 0.597841 0.635180 0.672921 0.621493 0.678401 0.698292 0.600910 0.618934 0.627775 0.699778 0.601143 0.595682 0.586777 0.599308 0.635116 0.597175 0.641113 0.665134 0.647304 0.602733 0.606675 0.705433 0.698971 0.589905 0.689400 0.593724 0.654723 0.709039 0.651957 0.650218 0.685115 0.660881 0.672417 0.638295 0.596400 0.674995 0.696379 
107.770073 0.663097 0.619005 0.622721 0.601175 0.691645 0.681662 0.698801 0.639267 0.589250 0.582359 0.587669 0.665401 0.606712 0.599730 0.670466 0.648869 0.676674 0.598988 0.586198 0.667311 0.645945 0.674699 0.604492 0.586592 0.642203 0.709300 0.629897 0.622599 0.589431 0.675132 0.692090 0.706648 0.700782 0.607202 0.687031 0.704260 0.605776 0.649081 0.613294 0.589186 0.668956 0.682146 0.657515 0.622128 0.708558 0.617546 0.649759 0.698020 0.663000 0.629291 
108.853180 0.668614 0.587106 0.584071 0.612241 0.641971 0.650006 0.671056 0.656874 0.595604 0.661997 0.625547 0.653846 0.632261 0.598936 0.618349 0.608027 0.693756 0.625927 0.665309 0.699561 0.649542 0.617396 0.587441 0.701366 0.691668 0.626713 0.699619 0.674806 0.625907 0.638201 0.672532 0.583452 0.653408 0.657995 0.683060 0.699033 0.679007 0.643478 0.700902 0.668569 0.586674 0.651829 0.652525 0.597061 0.649381 0.695360 0.648092 0.693576 0.583085 0.655940 
109.947172 0.591378 0.584828 0.580209 0.705848 0.648800 0.593096 0.659287 0.595997 0.587743 0.614012 0.658849 0.587247 0.600372 0.636472 0.660651 0.579868 0.603724 0.677552 0.627369 0.613356 0.611194 0.642919 0.668416 0.693746 0.610274 0.682983 0.594627 0.702265 0.602746 0.688728 0.660168 0.635913 0.667297 0.638171 0.642359 0.655426 0.654146 0.597548 0.621823 0.695381 0.683510 0.631834 0.613735 0.694242 0.648504 0.654449 0.704285 0.634156 0.623058 0.667516 
111.052160 0.679175 0.666635 0.578719 0.591066 0.635509 0.584320 0.702823 0.609786 0.607525 0.646777 0.637681 0.706523 0.623059 0.581243 0.686518 0.663622 0.595415 0.599180 0.593976 0.697638 0.583749 0.675680 0.666448 0.586466 0.625224 0.607673 0.655052 0.699418 0.659664 0.693636 0.639634 0.653690 0.682066 0.604660 0.587809 0.657191 0.654435 0.584680 0.688439 0.632040 0.673830 0.661592 0.653356 0.686974 0.595897 0.626284 0.656806 0.676901 0.675359 0.673168 
112.168253 0.654398 0.666753 0.645976 0.687261 0.670749 0.681315 0.662333 0.611676 0.628098 0.583413 0.586300 0.604113 0.592285 0.601246 0.641152 0.584799 0.585280 0.645835 0.611997 0.599931 0.686382 0.702663 0.607564 0.695709 0.672898 0.636302 0.590925 0.627643 0.634436 0.704510 0.689359 0.582656 0.642711 0.626783 0.577678 0.669755 0.630138 0.606878 0.701701 0.624698 0.674188 0.627732 0.594382 0.683810 0.666368 0.623370 0.698750 0.641530 0.683502 0.638342 
113.295562 0.610649 0.671940 0.613506 0.688856 0.611898 0.690374 0.679511 0.577092 0.704273 0.657221 0.576990 0.592791 0.638940 0.611610 0.644737 0.660897 0.657471 0.677647 0.696946 0.631049 0.605544 0.582236 0.667655 0.643501 0.616612 0.619046 0.683155 0.583164 0.593669 0.659943 0.641804 0.590754 0.600990 0.644141 0.577989 0.642130 0.590582 0.642092 0.605941 0.614729 0.603565 0.655350 0.576721 0.578661 0.688536 0.578284 0.594694 0.586053 0.640747 0.686345 
114.434202 0.580009 0.638938 0.603468 0.697995 0.680266 0.687960 0.615882 0.645059 0.651985 0.602854 0.673577 0.611514 0.699920 0.655061 0.617206 0.626819 0.623205 0.666791 0.659270 0.619777 0.634724 0.664732 0.701212 0.588029 0.667162 0.618453 0.663152 0.702005 0.646990 0.669049 0.625930 0.675124 0.587332 0.661022 0.634500 0.671345 0.702696 0.687705 0.599017 0.693422 0.655368 0.681322 0.625168 0.645136 0.630496 0.689783 0.663548 0.694708 0.662749 0.622949 
115.584285 0.664706 0.578476 0.666386 0.588693 0.678979 0.584472 0.590252 0.702434 0.693743 0.621926 0.637246 0.621294 0.580947 0.585679 0.601018 0.651972 0.674962 0.636665 0.580775 0.654233 0.665281 0.624059 0.581477 0.671469 0.657994 0.636397 0.589166 0.659840 0.617156 0.591152 0.648479 0.644724 0.635413 0.682925 0.622846 0.603930 0.576643 0.643185 0.607749 0.668301 0.682817 0.680122 0.683870 0.623465 0.648415 0.699031 0.609940 0.627820 0.699733 0.604563 
116.745926 0.608137 0.632794 0.580266 0.670747 0.663108 0.595301 0.635294 0.630837 0.584378 0.670441 0.639490 0.597138 0.582019 0.657854 0.580578 0.700544 0.603948 0.682326 0.677028 0.599886 0.638304 0.655463 0.613480 0.692038 0.655858 0.638183 0.600912 0.624862 0.648449 0.617453 0.621853 0.612364 0.656374 0.607767 0.690469 0.679884 0.641874 0.692573 0.673674 0.634197 0.621094 0.648627 0.685884 0.582427 0.583836 0.645496 0.673450 0.644074 0.678736 0.603323 
117.919242 0.625793 0.584574 0.585606 0.576043 0.619522 0.673105 0.623692 0.673468 0.645995 0.637782 0.669049 0.612353 0.649388 0.631332 0.611493 0.692511 0.619802 0.685864 0.596003 0.621712 0.699011 0.626493 0.598473 0.622119 0.597754 0.601949 0.618981 0.673831 0.641201 0.630925 0.625799 0.582059 0.634923 0.616287 0.639845 0.586249 0.634605 0.678631 0.687557 0.582747 0.639348 0.700202 0.613155 0.646873 0.596009 0.693803 0.676676 0.618439 0.697852 0.603942 
119.104350 0.654734 0.687486 0.665458 0.580437 0.638313 0.636374 0.604435 0.651072 0.697517 0.685273 0.616590 0.598123 0.622070 0.644219 0.603310 0.624003 0.673481 0.690588 0.590863 0.616247 0.693989 0.574817 0.665445 0.585268 0.581461 0.647461 0.585542 0.623106 0.588670 0.576000 0.610176 0.657772 0.632223 0.674752 0.585586 0.671510 0.635331 0.687111 0.582185 0.657855 0.642458 0.578835 0.694231 0.612198 0.591600 0.586158 0.673176 0.579210 0.616203 0.596107 
120.301369 0.618755 0.689378 0.672259 0.607952 0.642089 0.651636 0.684351 0.599744 0.670793 0.651845 0.586840 0.616502 0.676873 0.637607 0.687474 0.660789 0.612369 0.573224 0.691657 0.588534 0.606225 0.576036 0.624157 0.572843 0.661798 0.573725 0.694926 0.655698 0.683494 0.607894 0.675198 0.671484 0.606511 0.640889 0.680961 0.610871 0.593689 0.635398 0.627413 0.632510 0.680790 0.665714 0.623421 0.684871 0.599554 0.689823 0.588845 0.695345 0.640521 0.610224 
121.510418 0.655122 0.666784 0.640025 0.657961 0.649228 0.682527 0.571664 0.617823 0.602783 0.621829 0.679409 0.597244 0.681082 0.632432 0.677337 0.572520 0.675606 0.678161 0.602359 0.674465 0.595362 0.645317 0.663393 0.657023 0.677869 0.584346 0.643612 0.651579 0.678357 0.677127 0.657765 0.683503 0.605211 0.662949 0.683491 0.655185 0.642548 0.578312 0.655927 0.691122 0.660009 0.625530 0.690038 0.570415 0.611035 0.598733 0.664863 0.648455 0.630924 0.605268 
122.731618 0.569650 0.683819 0.571131 0.660835 0.647425 0.629617 0.627288 0.675656 0.660600 0.679364 0.631212 0.638964 0.663746 0.657481 0.678801 0.576453 0.677820 0.623966 0.673441 0.572934 0.696096 0.575396 0.629927 0.610531 0.680047 0.630370 0.653241 0.655664 0.591862 0.691027 0.593811 0.657392 0.682515 0.639571 0.690078 0.637673 0.674732 0.639989 0.617498 0.642767 0.644862 0.658297 0.648507 0.573036 0.605411 0.651216 0.574782 0.667732 0.570004 0.679383 
123.965091 0.689709 0.623262 0.581805 0.654300 0.641334 0.595833 0.599978 0.639324 0.631249 0.686291 0.668573 0.658053 0.676428 0.618624 0.579404 0.585066 0.643994 0.671411 0.645182 0.659835 0.693450 0.672971 0.645915 0.656012 0.686013 0.641580 0.590835 0.616792 0.685141 0.659633 0.569926 0.585565 0.581053 0.653497 0.579196 0.647343 0.577136 0.628020 0.571354 0.662760 0.643191 0.603630 0.656827 0.641984 0.612375 0.598979 0.635002 0.681956 0.591062 0.684920 
125.210961 0.615012 0.657591 0.666809 0.578476 0.623668 0.672904 0.655371 0.569744 0.664948 0.630608 0.691660 0.637428 0.597145 0.662172 0.663352 0.599921 0.624538 0.569013 0.602943 0.666500 0.585750 0.581454 0.573858 0.608078 0.628248 0.651036 0.579618 0.656147 0.657226 0.677686 0.661162 0.572445 0.620280 0.573757 0.657673 0.651875 0.642052 0.585353 0.648147 0.627213 0.614930 0.581586 0.611523 0.660475 0.588463 0.628627 0.686512 0.603409 0.629100 0.582766 
126.469352 0.587564 0.680707 0.626815 0.573743 0.687315 0.650148 0.632346 0.679044 0.603539 0.626677 0.594821 0.666136 0.572395 0.601422 0.691057 0.585579 0.650010 0.587161 0.609927 0.619451 0.667881 0.604276 0.639527 0.659421 0.669664 0.665065 0.610015 0.580628 0.631855 0.624302 0.633411 0.574562 0.662268 0.579727 0.663635 0.641121 0.633625 0.677897 0.629417 0.623370 0.604238 0.602720 0.680285 0.613442 0.597259 0.568017 0.669141 0.679308 0.611735 0.646797 
127.740390 0.684815 0.665600 0.596935 0.657197 0.673450 0.689740 0.572738 0.664437 0.590494 0.650172 0.583129 0.663896 0.649492 0.621232 0.571606 0.586846 0.673085 0.612653 0.665418 0.583217 0.615603 0.644523 0.578789 0.651631 0.684771 0.578588 0.658021 0.636422 0.615358 0.616547 0.642611 0.581789 0.660147 0.571028 0.670959 0.654467 0.638705 0.682947 0.637712 0.655650 0.642454 0.585481 0.629950 0.606269 0.603130 0.592186 0.636963 0.629887 0.657354 0.619685 
129.024202 0.662149 0.639358 0.565705 0.603888 0.629498 0.607386 0.685806 0.641625 0.625467 0.588935 0.582530 0.602745 0.576890 0.686114 0.596082 0.590512 0.612756 0.572676 0.591435 0.601590 0.587604 0.675871 0.643133 0.617296 0.621573 0.660133 0.620386 0.609013 0.648917 0.672134 0.672222 0.621014 0.672191 0.615444 0.575521 0.669829 0.680374 0.578027 0.670796 0.575722 0.635119 0.600415 0.663405 0.582818 0.610332 0.661269 0.668479 0.616875 0.677723 0.688833 
130.320917 0.577822 0.688382 0.608610 0.584607 0.615269 0.663106 0.579728 0.623295 0.680212 0.621953 0.594871 0.575201 0.649524 0.622587 0.609369 0.592125 0.619702 0.630970 0.685341 0.565388 0.611375 0.566171 0.595724 0.641580 0.609970 0.605970 0.597072 0.635824 0.576035 0.603029 0.684238 0.613958 0.677058 0.574354 0.587460 0.639122 0.623201 0.686671 0.619828 0.663420 0.585397 0.601994 0.627521 0.683617 0.631234 0.567137 0.568454 0.603869 0.616072 0.579515 
131.630664 0.635496 0.659763 0.604956 0.664828 0.584333 0.588621 0.573683 0.587275 0.674576 0.682082 0.686321 0.615048 0.578798 0.678702 0.567623 0.619274 0.680317 0.681932 0.666894 0.616889 0.684155 0.624489 0.616451 0.587670 0.598820 0.665404 0.647072 0.643353 0.642345 0.665066 0.661265 0.591420 0.639622 0.657308 0.648500 0.661528 0.564686 0.580457 0.647241 0.581446 0.595702 0.679046 0.572343 0.660677 0.671690 0.595834 0.632992 0.612118 0.590756 0.605563 
132.953574 0.601935 0.597409 0.580462 0.637029 0.586714 0.676486 0.668041 0.606023 0.680443 0.588670 0.593227 0.598172 0.657564 0.593333 0.579944 0.684600 0.611531 0.673642 0.646581 0.591164 0.629971 0.604736 0.672410 0.670304 0.665497 0.598303 0.660708 0.580806 0.643593 0.636960 0.616075 0.581794 0.577393 0.621989 0.572986 0.642330 0.626821 0.616825 0.641474 0.619976 0.617219 0.677668 0.658970 0.619676 0.610818 0.607449 0.623620 0.666628 0.623314 0.566435 
134.289780 0.617084 0.603914 0.592517 0.613457 0.608720 0.654233 0.653877 0.652392 0.646706 0.567919 0.636769 0.609881 0.680341 0.673270 0.627189 0.609968 0.617976 0.592586 0.562102 0.609513 0.576682 0.575028 0.630484 0.638018 0.640477 0.669244 0.645351 0.615760 0.575902 0.641413 0.629623 0.615542 0.660531 0.644184 0.579260 0.593235 0.634522 0.632694 0.567320 0.620641 0.680622 0.678881 0.685615 0.575915 0.669443 0.617265 0.564499 0.684074 0.569174 0.568531 
135.639414 0.682822 0.611568 0.622318 0.662999 0.611817 0.682536 0.621863 0.569659 0.580882 0.563389 0.640053 0.573479 0.650361 0.626468 0.602151 0.617974 0.607835 0.642827 0.575622 0.667629 0.672939 0.585681 0.614060 0.638383 0.653327 0.620747 0.635411 0.653707 0.599004 0.629690 0.602039 0.635816 0.581611 0.682991 0.685278 0.587095 0.609686 0.611555 0.640944 0.624922 0.645731 0.611686 0.660650 0.588242 0.580190 0.675413 0.606657 0.650473 0.627191 0.671543 
137.002613 0.661375 0.619761 0.579970 0.615493 0.600765 0.604243 0.651482 0.655831 0.663397 0.622660 0.651886 0.616905 0.603720 0.634620 0.659228 0.599925 0.587978 0.586018 0.636125 0.682879 0.665650 0.624484 0.648601 0.612301 0.600752 0.627906 0.605325 0.563282 0.575229 0.675562 0.658407 0.602550 0.573549 0.647475 0.615766 0.615449 0.651643 0.603652 0.644463 0.675020 0.657822 0.661338 0.648507 0.590193 0.597996 0.615381 0.565833 0.591046 0.605307 0.679898 
138.379512 0.623000 0.675390 0.601989 0.641090 0.665922 0.597068 0.577785 0.670407 0.577163 0.663797 0.668618 0.572740 0.643066 0.574840 0.615122 0.570653 0.574840 0.561688 0.624168 0.621875 0.591396 0.569485 0.619570 0.624633 0.627417 0.645501 0.607829 0.632219 0.670488 0.584202 0.654677 0.663300 0.664195 0.654385 0.670420 0.578269 0.653460 0.570845 0.654373 0.648912 0.670320 0.681137 0.626100 0.682727 0.632126 0.647713 0.659312 0.568112 0.576710 0.601498 
139.770250 0.641627 0.649517 0.620972 0.645572 0.635486 0.674248 0.646980 0.638966 0.681003 0.640424 0.660478 0.656210 0.561387 0.629842 0.583190 0.563986 0.662029 0.597103 0.592004 0.614490 0.655137 0.559873 0.678510 0.680414 0.581757 0.672685 0.649220 0.645901 0.585566 0.640591 0.616121 0.598393 0.674955 0.580690 0.608584 0.611953 0.561939 0.677368 0.563024 0.677765 0.651341 0.603976 0.579400 0.678441 0.630177 0.670911 0.654151 0.659181 0.643848 0.680203 
141.174964 0.587634 0.559282 0.589523 0.609831 0.653004 0.578518 0.661829 0.631922 0.623747 0.618916 0.669546 0.616111 0.669503 0.593741 0.636480 0.582283 0.612859 0.608642 0.645975 0.653716 0.650440 0.612500 0.637261 0.577638 0.637948 0.601507 0.672587 0.637973 0.580673 0.604907 0.589895 0.609410 0.657271 0.650093 0.606765 0.653506 0.627872 0.575700 0.562892 0.559467 0.570324 0.595549 0.666617 0.654862 0.573105 0.569054 0.636307 0.673231 0.559833 0.623530 
142.593796 0.676766 0.659445 0.593547 0.625503 0.604863 0.571354 0.596045 0.653410 0.560149 0.662549 0.623951 0.613105 0.632911 0.614614 0.669908 0.601492 0.638545 0.586324 0.639021 0.638514 0.558869 0.611040 0.623698 0.556909 0.677025 0.567792 0.596725 0.646534 0.615133 0.654758 0.639497 0.561682 0.585032 0.628799 0.657825 0.644135 0.672814 0.666414 0.559728 0.644067 0.615356 0.603712 0.633857 0.582088 0.597368 0.655593 0.616327 0.647381 0.605605 0.675894 
144.026887 0.598543 0.657912 0.620386 0.612589 0.600981 0.635488 0.594968 0.621454 0.597759 0.564333 0.666055 0.604550 0.577767 0.672235 0.678422 0.623912 0.625004 0.628382 0.635803 0.569642 0.673532 0.634605 0.606347 0.669210 0.572217 0.611767 0.600877 0.674507 0.579842 0.676786 0.558480 0.564648 0.667117 0.607507 0.620602 0.616318 0.609724 0.590986 0.663295 0.625060 0.620775 0.563283 0.627659 0.601654 0.595468 0.675606 0.621788 0.598469 0.664055 0.675637 
145.474382 0.666176 0.568489 0.600735 0.677937 0.668463 0.610499 0.571349 0.632413 0.566165 0.585725 0.598596 0.640045 0.588764 0.606449 0.584251 0.566313 0.670984 0.597770 0.653908 0.568717 0.559711 0.676612 0.623709 0.593578 0.671329 0.626563 0.585971 0.562744 0.592807 0.558484 0.666810 0.669227 0.574000 0.670971 0.598750 0.662052 0.655795 0.575473 0.594755 0.649538 0.588862 0.659869 0.628598 0.627241 0.646043 0.653015 0.564112 0.583844 0.646296 0.606807 
146.936423 0.629038 0.569744 0.630799 0.664964 0.584700 0.564728 0.605650 0.583062 0.565638 0.560782 0.627635 0.567873 0.654716 0.652740 0.629241 0.663653 0.626853 0.623881 0.641225 0.594984 0.618434 0.597594 0.643428 0.582773 0.609368 0.564641 0.640806 0.560321 0.643434 0.641514 0.642499 0.578933 0.596578 0.651085 0.633014 0.658723 0.593335 0.605367 0.611054 0.671998 0.596412 0.574495 0.603915 0.618834 0.593378 0.587420 0.579062 0.656002 0.581025 0.595926 
148.413159 0.580308 0.661706 0.621462 0.640567 0.557325 0.576467 0.556213 0.569056 0.609946 0.662856 0.583565 0.672245 0.647868 0.587203 0.589016 0.670684 0.630631 0.669339 0.614242 0.558192 0.613891 0.667397 0.633568 0.558972 0.576099 0.553509 0.589335 0.638957 0.643873 0.606320 0.644211 0.588260 0.611200 0.556244 0.593176 0.604145 0.578483 0.648863 0.675551 0.583792 0.624332 0.629248 0.571078 0.638072 0.558905 0.659654 0.561006 0.581175 0.563944 0.644955 
149.904736 0.674821 0.594175 0.621871 0.672974 0.609140 0.643873 0.645204 0.668458 0.594642 0.616331 0.572014 0.667703 0.606348 0.558491 0.659347 0.564449 0.568664 0.589034 0.574217 0.598777 0.610588 0.634480 0.606133 0.600299 0.598084 0.600035 0.598096 0.554902 0.635467 0.660476 0.641167 0.620448 0.555589 0.624331 0.556442 0.631909 0.601630 0.590427 0.655598 0.634725 0.563013 0.607244 0.658739 0.611447 0.609379 0.621981 0.581021 0.633670 0.562528 0.565621 
151.411304 0.622663 0.551694 0.651148 0.551608 0.659418 0.590734 0.599139 0.633260 0.613762 0.623569 0.581699 0.587867 0.594710 0.652600 0.629873 0.642284 0.640348 0.640979 0.553556 0.606374 0.643638 0.565238 0.602055 0.587941 0.551639 0.590122 0.611372 0.573569 0.618387 0.626075 0.575560 0.648220 0.570323 0.573551 0.639227 0.608457 0.563535 0.608726 0.590802 0.597681 0.562298 0.551608 0.672766 0.619943 0.630283 0.653329 0.651326 0.624537 0.670965 0.583977 
152.933013 0.551509 0.644300 0.584433 0.642820 0.643792 0.573344 0.657426 0.621902 0.555925 0.665554 0.589388 0.572311 0.659095 0.607259 0.647113 0.552335 0.635260 0.631957 0.667181 0.599889 0.615431 0.561876 0.659432 0.669230 0.564953 0.629914 0.599547 0.584372 0.595736 0.625174 0.625682 0.590586 0.571106 0.623553 0.613498 0.589877 0.648893 0.574427 0.668649 0.626226 0.614195 0.574788 0.607425 0.614281 0.641187 0.578133 0.574580 0.662429 0.662539 0.577785 
154.470015 0.604837 0.560276 0.654271 0.654839 0.640073 0.627316 0.641007 0.665922 0.591573 0.591017 0.569833 0.580721 0.663077 0.589380 0.621929 0.665025 0.665953 0.560599 0.586974 0.670735 0.635450 0.659730 0.590822 0.561979 0.633563 0.660542 0.574871 0.581411 0.648897 0.637550 0.578315 0.653886 0.599090 0.563787 0.578010 0.569417 0.634992 0.550816 0.558493 0.668231 0.586211 0.557467 0.655895 0.633398 0.591231 0.620806 0.595683 0.639841 0.643901 0.568318 
156.022464 0.623942 0.609486 0.552709 0.665708 0.634155 0.573129 0.657422 0.574561 0.584439 0.646624 0.573110 0.619345 0.588487 0.626034 0.567318 0.588841 0.583463 0.625644 0.630723 0.645648 0.597725 0.647557 0.619717 0.619723 0.636344 0.650892 0.592707 0.569434 0.561599 0.612961 0.643533 0.640795 0.601517 0.652294 0.593115 0.597615 0.560105 0.613480 0.610352 0.585250 0.635704 0.649807 0.594914 0.584061 0.557709 0.637167 0.632850 0.613205 0.628948 0.649069 
157.590516 0.634683 0.667489 0.669060 0.553998 0.618380 0.579931 0.669127 0.641611 0.567652 0.585653 0.668865 0.636655 0.562819 0.614837 0.570020 0.646018 0.628711 0.588916 0.548050 0.551100 0.577094 0.628906 0.563653 0.636540 0.641666 0.586627 0.633137 0.662753 0.633374 0.637885 0.593939 0.555422 0.626264 0.624651 0.656477 0.614935 0.647662 0.636978 0.575219 0.613376 0.592581 0.550790 0.609499 0.657846 0.609310 0.594797 0.628096 0.610813 0.557717 0.626154 
159.174327 0.657271 0.636423 0.558338 0.622534 0.623173 0.667415 0.597590 0.618146 0.621422 0.558721 0.652323 0.622784 0.568774 0.567710 0.648014 0.562124 0.592539 0.562392 0.583592 0.570816 0.594928 0.635450 0.625798 0.550406 0.609783 0.597177 0.620565 0.649898 0.595365 0.554527 0.643947 0.588558 0.553354 0.616061 0.564872 0.568841 0.575259 0.562422 0.650998 0.623647 0.651083 0.648725 0.660632 0.661191 0.620565 0.564592 0.588850 0.604799 0.641881 0.616335 
160.774056 0.572524 0.640225 0.562123 0.566674 0.576717 0.567044 0.603844 0.546235 0.552461 0.606526 0.661956 0.555144 0.559732 0.579885 0.601331 0.578599 0.647901 0.631480 0.550878 0.590238 0.593637 0.596695 0.641074 0.663619 0.656937 0.576626 0.633737 0.662854 0.623955 0.566486 0.592028 0.646409 0.558906 0.569101 0.654031 0.630005 0.638768 0.612473 0.595293 0.614367 0.574575 0.547813 0.652963 0.651725 0.577015 0.650511 0.607309 0.554828 0.646190 0.554124 
162.389862 0.611773 0.653095 0.633664 0.559296 0.579896 0.660966 0.598116 0.592632 0.585834 0.569535 0.586894 0.559786 0.607756 0.559459 0.597043 0.593771 0.623703 0.577854 0.585858 0.590542 0.591875 0.628502 0.551286 0.547414 0.548886 0.655658 0.665474 0.587022 0.547505 0.661111 0.627393 0.656967 0.581938 0.598328 0.666207 0.585561 0.606205 0.644916 0.582084 0.593541 0.656809 0.577121 0.601806 0.594293 0.624988 0.627902 0.600249 0.614681 0.597086 0.547408 
164.021907 0.578430 0.624993 0.651949 0.556071 0.589246 0.619863 0.581545 0.642367 0.592350 0.655385 0.664085 0.662953 0.568248 0.650770 0.634714 0.644787 0.651429 0.561600 0.574576 0.584576 0.647945 0.636995 0.552253 0.571818 0.572193 0.619209 0.614491 0.606300 0.578514 0.609325 0.618961 0.582804 0.606838 0.581025 0.568260 0.603898 0.616421 0.620885 0.602948 0.558073 0.631399 0.614678 0.586221 0.645349 0.644599 0.576427 0.625332 0.599198 0.583856 0.650552 
165.670355 0.650564 0.608253 0.648293 0.647441 0.649114 0.550414 0.602201 0.611328 0.580711 0.652672 0.641914 0.578102 0.662565 0.636261 0.602075 0.577884 0.624302 0.610386 0.578730 0.588291 0.637095 0.566940 0.628343 0.644705 0.657920 0.609667 0.602183 0.616281 0.625558 0.544713 0.574164 0.652817 0.589439 0.654617 0.660385 0.609504 0.583701 0.617120 0.575656 0.628179 0.657256 0.597762 0.544761 0.550330 0.635488 0.553640 0.596137 0.626591 0.580010 0.607209 
167.335370 0.608993 0.660741 0.654638 0.643657 0.651382 0.616924 0.650327 0.570344 0.571670 0.573335 0.544720 0.623304 0.596486 0.663063 0.577737 0.597559 0.625770 0.649434 0.561491 0.613432 0.589068 0.653559 0.606231 0.606334 0.651605 0.612358 0.643922 0.545709 0.588640 0.554972 0.549388 0.639417 0.588677 0.662243 0.559139 0.549556 0.605411 0.610839 0.647486 0.660524 0.627320 0.658980 0.553609 0.594822 0.558047 0.582157 0.624854 0.584739 0.617153 0.649500 
169.017118 0.570611 0.576042 0.661390 0.635042 0.655706 0.544798 0.631044 0.586235 0.551163 0.643953 0.635728 0.646982 0.547827 0.574874 0.641948 0.559345 0.622109 0.656850 0.546755 0.570671 0.643363 0.635355 0.645657 0.652353 0.583285 0.565336 0.632718 0.551277 0.566348 0.572700 0.639642 0.596152 0.638179 0.659114 0.575614 0.555594 0.621579 0.554089 0.625065 0.547074 0.601408 0.547068 0.569443 0.614143 0.585182 0.602588 0.565168 0.606297 0.624842 0.637830 
170.715768 0.572240 0.570701 0.641704 0.654557 0.601420 0.550099 0.584931 0.610294 0.550298 0.589199 0.659036 0.543847 0.567160 0.625317 0.570040 0.628130 0.555179 0.631028 0.609488 0.559321 0.553321 0.577278 0.653517 0.559802 0.614544 0.565862 0.632975 0.599683 0.609945 0.548981 0.660412 0.654160 0.659030 0.559333 0.622671 0.566499 0.553832 0.630937 0.649495 0.561587 0.578823 0.630444 0.583848 0.658405 0.554307 0.631352 0.586199 0.657563 0.658056 0.640971 
172.431490 0.648110 0.645985 0.588556 0.647114 0.642966 0.573257 0.611869 0.554422 0.603856 0.649887 0.568719 0.594835 0.598880 0.572747 0.573227 0.612511 0.581924 0.567933 0.622145 0.562867 0.562429 0.588340 0.574823 0.593880 0.648704 0.582920 0.561883 0.578515 0.647720 0.607013 0.610134 0.643668 0.556685 0.551259 0.550923 0.617649 0.546055 0.593634 0.583917 0.613465 0.659904 0.592254 0.561282 0.658662 0.606641 0.602776 0.599246 0.569001 0.559212 0.624816 
174.164456 0.583498 0.548296 0.590120 0.621312 0.657371 0.540200 0.656724 0.579639 0.571842 0.601189 0.551425 0.639578 0.624728 0.647021 0.546636 0.598810 0.601279 0.600577 0.541273 0.606618 0.567665 0.587249 0.654734 0.633238 0.596071 0.596898 0.619784 0.638008 0.632938 0.640393 0.589695 0.630625 0.604946 0.563171 0.575276 0.539637 0.590294 0.565274 0.592817 0.629846 0.551491 0.585284 0.649922 0.649556 0.617735 0.624632 0.652349 0.544389 0.589017 0.588346 
175.914837 0.564501 0.541256 0.639162 0.590924 0.540173 0.609963 0.577407 0.582822 0.627386 0.631305 0.575032 0.577054 0.597888 0.617897 0.619040 0.551876 0.620135 0.657441 0.631611 0.613625 0.594328 0.560325 0.605015 0.629062 0.545683 0.556238 0.585162 0.541196 0.589428 0.550865 0.542183 0.606845 0.638192 0.626830 0.629570 0.543847 0.541280 0.640185 0.649633 0.591235 0.545301 0.541351 0.554988 0.552421 0.616957 0.600234 0.562162 0.584025 0.545079 0.636068 
177.682811 0.538424 0.641642 0.650203 0.543896 0.591210 0.545174 0.623661 0.607991 0.591927 0.582243 0.595135 0.624617 0.579967 0.625548 0.635662 0.538848 0.631941 0.628745 0.637246 0.561221 0.604598 0.609550 0.602023 0.545198 0.569644 0.642079 0.612663 0.546650 0.558562 0.641027 0.602011 0.568431 0.564202 0.580445 0.592590 0.566508 0.621797 0.610136 0.634038 0.585493 0.579614 0.625345 0.641069 0.649725 0.548042 0.624844 0.622579 0.626218 0.605870 0.636343 
179.468553 0.552271 0.540360 0.626876 0.617858 0.554860 0.583818 0.566264 0.621789 0.577901 0.592067 0.568769 0.588607 0.539292 0.537359 0.548030 0.649160 0.590474 0.591321 0.540163 0.654660 0.582869 0.545519 0.582834 0.653318 0.626954 0.571912 0.599421 0.591816 0.585810 0.614882 0.582995 0.654290 0.577555 0.552820 0.653580 0.652715 0.588685 0.600996 0.550541 0.546909 0.601807 0.573344 0.655322 0.619814 0.620828 0.555426 0.618413 0.588178 0.612245 0.647878 
181.272242 0.621482 0.594040 0.556230 0.539942 0.582766 0.618641 0.556033 0.621452 0.617599 0.556224 0.601514 0.630391 0.588597 0.547326 0.632654 0.568557 0.544724 0.544075 0.611703 0.541002 0.536607 0.619993 0.609833 0.609601 0.544200 0.587638 0.556771 0.555997 0.566866 0.641277 0.590580 0.622280 0.649287 0.561351 0.636513 0.639407 0.599918 0.591884 0.624775 0.643117 0.594778 0.551483 0.547237 0.626359 0.540889 0.640140 0.617652 0.561274 0.600358 0.636739 
183.094058 0.610751 0.582014 0.579678 0.612743 0.633197 0.630736 0.611715 0.594703 0.551173 0.585404 0.567025 0.548628 0.571318 0.632068 0.576110 0.604395 0.585754 0.536260 0.634606 0.626229 0.616002 0.619361 0.567899 0.637437 0.545185 0.622560 0.570521 0.595553 0.569439 0.617125 0.567066 0.639149 0.536748 0.559467 0.606512 0.615990 0.569296 0.555947 0.636384 0.542069 0.593353 0.615092 0.637151 0.563386 0.551280 0.555888 0.622298 0.620901 0.632246 0.639833 
184.934184 0.547128 0.608216 0.563739 0.615608 0.600796 0.600339 0.621716 0.627249 0.616356 0.613791 0.641545 0.597869 0.622019 0.597335 0.584790 0.581781 0.535807 0.547888 0.551688 0.537915 0.568168 0.566600 0.652872 0.605361 0.615447 0.626276 0.570976 0.580843 0.619395 0.558823 0.619484 0.603883 0.616700 0.569925 0.650301 0.555903 0.632432 0.646472 0.646336 0.605367 0.561091 0.641159 0.628567 0.546339 0.636327 0.565300 0.540396 0.574140 0.553819 0.534887 
186.792804 0.596596 0.551690 0.572650 0.612333 0.618871 0.539338 0.544085 0.591285 0.616708 0.635367 0.589732 0.563101 0.627495 0.637904 0.627721 0.625990 0.590888 0.566313 0.562804 0.536973 0.538241 0.559971 0.572833 0.560078 0.580474 0.649575 0.619399 0.556521 0.578725 0.651863 0.563012 0.563403 0.562656 0.545555 0.590159 0.570682 0.565857 0.630696 0.583757 0.631129 0.588683 0.645438 0.628989 0.533636 0.574552 0.593401 0.620317 0.588221 0.544210 0.651478 
188.670102 0.550367 0.593693 0.639813 0.591604 0.635617 0.567582 0.648643 0.579555 0.587799 0.586023 0.572323 0.581052 0.648601 0.547733 0.626758 0.612542 0.597984 0.536193 0.575223 0.564700 0.547514 0.648347 0.622816 0.578484 0.629711 0.605577 0.636262 0.566044 0.576513 0.541779 0.537063 0.639044 0.634327 0.551242 0.613341 0.631338 0.560149 0.586532 0.627787 0.625059 0.578128 0.632090 0.579596 0.560120 0.640257 0.541324 0.618472 0.648572 0.646033 0.580851 
190.566268 0.623983 0.574124 0.620845 0.577716 0.575353 0.589841 0.607130 0.583010 0.634199 0.571004 0.617731 0.592181 0.622086 0.566531 0.627794 0.606498 0.535952 0.604312 0.603237 0.588961 0.561597 0.587472 0.646182 0.600713 0.538759 0.636149 0.536768 0.543427 0.546310 0.634636 0.553525 0.543090 0.606800 0.588624 0.577013 0.604454 0.536779 0.542529 0.647849 0.598190 0.550937 0.563523 0.645769 0.540088 0.583672 0.573769 0.629218 0.571394 0.632757 0.648546 
192.481491 0.622614 0.572868 0.600584 0.541423 0.589062 0.556939 0.544980 0.563470 0.559033 0.573004 0.597764 0.638354 0.613357 0.551547 0.604077 0.646773 0.640962 0.634437 0.548508 0.648171 0.624366 0.631799 0.550190 0.576744 0.558449 0.592514 0.608242 0.534638 0.598195 0.576077 0.613292 0.632271 0.559122 0.631310 0.634431 0.563529 0.534302 0.549139 0.608219 0.630153 0.620201 0.582720 0.634053 0.623988 0.608785 0.623687 0.596543 0.599776 0.543989 0.593434 
194.415962 0.566438 0.571144 0.554274 0.536738 0.560883 0.579055 0.587361 0.573241 0.610422 0.588392 0.633883 0.632234 0.622444 0.600508 0.635939 0.556624 0.577423 0.583991 0.555228 0.544266 0.547188 0.601356 0.587997 0.576151 0.623740 0.613479 0.553767 0.553243 0.533752 0.632823 0.635509 0.545073 0.540702 0.617514 0.589157 0.615947 0.572411 0.570655 0.627911 0.609632 0.535572 0.556271 0.554663 0.581859 0.558362 0.633165 0.554733 0.614274 0.593876 0.574031 
196.369875 0.566173 0.551217 0.561974 0.533508 0.615840 0.545500 0.641742 0.642971 0.553717 0.598485 0.602378 0.635990 0.544501 0.579188 0.646058 0.551052 0.599508 0.575024 0.581017 0.599532 0.553628 0.542301 0.595703 0.610330 0.573901 0.590880 0.577336 0.558357 0.588681 0.533679 0.553628 0.571002 0.614394 0.635272 0.540437 0.563668 0.585775 0.573654 0.533979 0.543877 0.610394 0.590045 0.615593 0.603266 0.640754 0.567726 0.593527 0.631391 0.637313 0.546435 
198.343425 0.630214 0.605093 0.545949 0.560612 0.598998 0.607413 0.558216 0.539190 0.567259 0.621647 0.636703 0.620989 0.547259 0.620032 0.533729 0.537282 0.631207 0.576825 0.640367 0.540964 0.626139 0.531850 0.613279 0.632851 0.549408 0.540670 0.539508 0.561569 0.536025 0.598757 0.621541 0.642740 0.596661 0.643438 0.577747 0.545626 0.628024 0.566279 0.643450 0.600020 0.532314 0.584506 0.583954 0.594500 0.597272 0.618752 0.624495 0.624653 0.628623 0.640215 
200.336810 0.635350 0.605372 0.529470 0.544561 0.609400 0.586652 0.633902 0.620147 0.640550 0.592181 0.605695 0.547129 0.620106 0.596390 0.587461 0.541290 0.644203 0.552459 0.540352 0.602664 0.627904 0.640152 0.553250 0.622762 0.578197 0.642649 0.633949 0.556756 0.616535 0.617866 0.599656 0.566354 0.600635 0.611745 0.544485 0.617462 0.607284 0.638815 0.583955 0.602001 0.573548 0.595089 0.599697 0.545529 0.615158 0.566671 0.576098 0.613199 0.616922 0.633180 
202.350228 0.589493 0.556852 0.529215 0.636166 0.617036 0.565258 0.546455 0.559913 0.627110 0.604988 0.533331 0.629487 0.632279 0.609016 0.560218 0.565235 0.553527 0.587813 0.636593 0.623411 0.630781 0.553398 0.574320 0.613119 0.593175 0.610345 0.630985 0.542287 0.555371 0.581930 0.542586 0.601874 0.549833 0.540045 0.576140 0.631489 0.629054 0.545162 0.531100 0.592408 0.558368 0.564573 0.534589 0.564362 0.548042 0.571323 0.620121 0.559931 0.549411 0.536129 
204.383882 0.532042 0.642269 0.631532 0.556157 0.533556 0.575019 0.549068 0.530534 0.605061 0.562949 0.557467 0.632988 0.596306 0.527997 0.633321 0.568204 0.548805 0.609234 0.563212 0.604570 0.561950 0.607761 0.566655 0.558834 0.590572 0.605476 0.602472 0.583283 0.612858 0.582219 0.586504 0.587866 0.618866 0.592261 0.579104 0.640773 0.555292 0.621818 0.622064 0.580700 0.540143 0.634227 0.587579 0.531276 0.553814 0.565451 0.532147 0.604208 0.540388 0.533129 
206.437974 0.605343 0.602904 0.622098 0.542294 0.614535 0.621462 0.581492 0.578592 0.580325 0.541523 0.631808 0.601106 0.541827 0.595090 0.564545 0.530412 0.631003 0.540286 0.539959 0.535577 0.617919 0.533703 0.599000 0.538028 0.575803 0.559894 0.593193 0.597068 0.560828 0.569477 0.641671 0.561015 0.615935 0.630069 0.530681 0.552290 0.637802 0.595516 0.618841 0.548351 0.581335 0.592586 0.595872 0.630069 0.570790 0.544482 0.551958 0.563367 0.633016 0.566337 
208.512710 0.587748 0.548796 0.559115 0.626332 0.608217 0.584427 0.529271 0.625365 0.534538 0.595276 0.567937 0.552514 0.637974 0.543750 0.554827 0.586070 0.536875 0.567855 0.628290 0.551063 0.573198 0.583378 0.580598 0.628552 0.604220 0.588336 0.579952 0.572068 0.617598 0.533862 0.633400 0.542439 0.566946 0.628844 0.633511 0.549559 0.603358 0.565455 0.524679 0.545288 0.616485 0.585126 0.586373 0.622533 0.537061 0.616712 0.640212 0.547450 0.537084 0.581344 
210.608298 0.603839 0.533095 0.633602 0.537470 0.638914 0.551677 0.538884 0.544172 0.547523 0.621443 0.574157 0.543334 0.606928 0.585088 0.582924 0.580818 0.562387 0.638530 0.617848 0.600808 0.546412 0.615143 0.603292 0.568031 0.573104 0.592000 0.529040 0.632526 0.609895 0.568589 0.611134 0.589771 0.546784 0.624672 0.603478 0.561963 0.539349 0.620088 0.532932 0.574657 0.594164 0.544062 0.591406 0.630292 0.612554 0.535946 0.573575 0.592663 0.533008 0.570131 
212.724946 0.557999 0.563413 0.528433 0.556646 0.576878 0.547247 0.566155 0.600508 0.633257 0.632264 0.535914 0.571017 0.577180 0.549786 0.579625 0.566155 0.544976 0.632665 0.637178 0.530849 0.545539 0.530809 0.547660 0.624771 0.562025 0.560050 0.632328 0.614013 0.592091 0.533457 0.612822 0.529931 0.568792 0.609627 0.592114 0.617905 0.551104 0.538250 0.558487 0.602204 0.545307 0.591556 0.542536 0.544622 0.598306 0.531639 0.534962 0.527608 0.590319 0.543111 
214.862868 0.573303 0.544211 0.577554 0.534839 0.578146 0.633835 0.547912 0.595766 0.572485 0.628511 0.564568 0.540111 0.533250 0.626609 0.594930 0.560857 0.632983 0.604326 0.531121 0.573158 0.619962 0.541868 0.592935 0.594107 0.596351 0.622526 0.564070 0.584439 0.601774 0.522717 0.558345 0.568692 0.544577 0.583076 0.523616 0.632478 0.601206 0.553305 0.569875 0.626742 0.561796 0.606768 0.526360 0.630002 0.593098 0.564134 0.597668 0.604877 0.565554 0.537223 
217.022275 0.590262 0.521530 0.525630 0.628482 0.592694 0.548006 0.606123 0.609418 0.615875 0.629715 0.556003 0.634556 0.624845 0.602098 0.582172 0.592520 0.603158 0.534398 0.534010 0.526424 0.589526 0.580724 0.559733 0.590181 0.535973 0.542771 0.596661 0.611792 0.537316 0.594657 0.606378 0.626617 0.571835 0.593291 0.523418 0.580157 0.563757 0.537617 0.535255 0.529180 0.574737 0.544167 0.581089 0.620328 0.563966 0.571754 0.632327 0.529145 0.620919 0.633531 
219.203386 0.580543 0.534784 0.562711 0.573616 0.603324 0.586128 0.618501 0.619322 0.520688 0.571216 0.549638 0.576935 0.587441 0.579375 0.629510 0.594443 0.545267 0.595385 0.523082 0.570395 0.609765 0.576501 0.541434 0.618149 0.570841 0.586487 0.597201 0.628226 0.547828 0.550355 0.559560 0.623000 0.578305 0.534536 0.576507 0.579288 0.521145 0.598941 0.624231 0.548759 0.591372 0.590401 0.526140 0.548551 0.530806 0.628602 0.590754 0.533426 0.588765 0.569702 
221.406416 0.540002 0.550417 0.543616 0.545706 0.608436 0.625645 0.595701 0.544130 0.608459 0.554712 0.623071 0.551415 0.590291 0.543218 0.526020 0.604447 0.610774 0.632550 0.567309 0.519629 0.546006 0.524651 0.595897 0.614856 0.597017 0.609331 0.560496 0.527509 0.601093 0.630645 0.539996 0.556998 0.576973 0.536919 0.520928 0.552454 0.540989 0.530193 0.623769 0.575824 0.571459 0.634288 0.577769 0.558303 0.572302 0.524767 0.553274 0.574202 0.633762 0.536746 
223.631588 0.619919 0.595871 0.625643 0.521368 0.538805 0.523495 0.523386 0.606068 0.564836 0.617233 0.573592 0.629257 0.550806 0.606788 0.550207 0.591559 0.608472 0.569724 0.581708 0.583680 0.570139 0.572388 0.586043 0.613538 0.559937 0.611504 0.566808 0.574071 0.588746 0.538442 0.559291 0.544990 0.628646 0.625407 0.543699 0.518838 0.629736 0.607970 0.588527 0.561170 0.561095 0.608575 0.524377 0.619769 0.562951 0.599595 0.591190 0.600327 0.561770 0.616420 
225.879123 0.586101 0.593934 0.544772 0.576236 0.607402 0.589929 0.577802 0.587316 0.575074 0.578826 0.525681 0.607160 0.604403 0.571310 0.588639 0.530682 0.619661 0.562590 0.575575 0.610360 0.580939 0.596098 0.525998 0.596536 0.562038 0.531632 0.556588 0.600904 0.529710 0.570308 0.586113 0.609094 0.525635 0.522752 0.570032 0.524311 0.556967 0.572553 0.536795 0.626832 0.581842 0.545600 0.524829 0.552444 0.522228 0.520167 0.522987 0.610061 0.527062 0.533998 
228.149245 0.622035 0.545399 0.554191 0.545807 0.615616 0.578522 0.601928 0.567931 0.518298 0.602698 0.622093 0.532095 0.523855 0.540439 0.578332 0.560351 0.572149 0.616375 0.603951 0.584602 0.587642 0.534285 0.560110 0.557691 0.583073 0.557938 0.560782 0.549295 0.548513 0.545847 0.543847 0.531624 0.524538 0.533388 0.555541 0.556409 0.598227 0.592647 0.605778 0.570483 0.534492 0.533647 0.606853 0.626748 0.605640 0.581298 0.535428 0.518028 0.586826 0.542462 
230.442183 0.551039 0.625688 0.528477 0.629102 0.530032 0.523864 0.627294 0.552140 0.592437 0.596901 0.566972 0.518344 0.553936 0.542024 0.549627 0.605479 0.567363 0.583251 0.583675 0.608428 0.549461 0.544067 0.567477 0.601227 0.618165 0.631047 0.557350 0.580382 0.630703 0.586688 0.556466 0.615549 0.602765 0.619485 0.594692 0.550866 0.609381 0.523394 0.571677 0.563536 0.615239 0.517306 0.569577 0.571023 0.622974 0.539924 0.517248 0.544188 0.523480 0.611607 
232.758166 0.519880 0.526211 0.523622 0.588509 0.547575 0.617178 0.616983 0.536037 0.602586 0.622076 0.542453 0.628378 0.533258 0.555739 0.520310 0.517984 0.537028 0.531184 0.544899 0.531722 0.611305 0.534633 0.516191 0.518414 0.536248 0.574175 0.527065 0.539451 0.592955 0.596582 0.603920 0.599521 0.521084 0.559108 0.551946 0.546177 0.566607 0.562333 0.544424 0.550279 0.521920 0.535040 0.584539 0.547180 0.553797 0.603852 0.563628 0.603726 0.521576 0.626785 
235.097424 0.607629 0.529318 0.619036 0.552085 0.617623 0.628675 0.553080 0.578902 0.576602 0.590079 0.532023 0.603030 0.598677 0.568994 0.628457 0.533585 0.516178 0.546868 0.586167 0.624825 0.606148 0.577735 0.611840 0.606314 0.590697 0.617394 0.578896 0.604598 0.534071 0.607040 0.608018 0.627811 0.537864 0.562782 0.563234 0.534557 0.622365 0.547743 0.551553 0.544579 0.553017 0.580829 0.624178 0.622382 0.551793 0.523877 0.589261 0.564401 0.602269 0.620632 
237.460193 0.611858 0.538378 0.574464 0.611367 0.525863 0.543547 0.622065 0.588024 0.527720 0.560133 0.575898 0.518524 0.518547 0.527937 0.554068 0.566405 0.623807 0.524715 0.604102 0.555530 0.595203 0.608500 0.581883 0.573739 0.555176 0.568781 0.538492 0.578782 0.602794 0.566079 0.623173 0.585499 0.569552 0.546380 0.626223 0.548630 0.540919 0.566976 0.620032 0.554239 0.531027 0.558728 0.558129 0.580473 0.580604 0.525766 0.622596 0.567764 0.589686 0.562538 
239.846707 0.563516 0.547667 0.524341 0.521735 0.567895 0.568414 0.537190 0.597061 0.570496 0.614854 0.574808 0.548197 0.587440 0.514823 0.594705 0.549594 0.519545 0.549292 0.517099 0.622125 0.547667 0.552999 0.577237 0.602370 0.561873 0.588466 0.569139 0.560784 0.545950 0.626870 0.604680 0.547866 0.520885 0.526685 0.522169 0.570006 0.587896 0.563846 0.533808 0.598036 0.526024 0.535320 0.618812 0.557955 0.626061 0.567097 0.604840 0.551528 0.525471 0.624087 
242.257207 0.512899 0.533325 0.609607 0.576716 0.551968 0.519089 0.539839 0.550607 0.533006 0.516003 0.605587 0.569285 0.522397 0.557480 0.605125 0.532294 0.624891 0.517318 0.564536 0.551740 0.574501 0.529743 0.577713 0.610746 0.525803 0.600228 0.533866 0.610421 0.551570 0.610108 0.573897 0.561586 0.581909 0.622197 0.613035 0.559633 0.585844 0.521640 0.527021 0.608895 0.590496 0.547880 0.606019 0.519778 0.580372 0.625790 0.574826 0.532357 0.571853 0.597985 
244.691932 0.623821 0.539313 0.543987 0.572126 0.561835 0.607042 0.533599 0.552635 0.564490 0.517696 0.624907 0.565547 0.539717 0.526060 0.562244 0.557212 0.579563 0.574292 0.604552 0.572785 0.522682 0.614036 0.623110 0.568470 0.546017 0.620813 0.595727 0.514864 0.533042 0.524206 0.550645 0.581104 0.513238 0.559157 0.528408 0.542907 0.609066 0.511862 0.537738 0.561346 0.590570 0.591020 0.554841 0.564393 0.544334 0.562278 0.583833 0.521591 0.545192 0.552135 
247.151127 0.528928 0.621665 0.541275 0.544279 0.609930 0.531102 0.575009 0.562292 0.532175 0.517823 0.542258 0.543302 0.542519 0.544438 0.591757 0.578172 0.525538 0.554526 0.586948 0.624100 0.545789 0.517039 0.531482 0.577405 0.567169 0.542627 0.586386 0.577337 0.572926 0.610867 0.540452 0.535235 0.534122 0.569616 0.523222 0.552477 0.553765 0.614591 0.523619 0.605042 0.600824 0.547679 0.513202 0.528042 0.535485 0.571410 0.566414 0.573147 0.605592 0.603770 
249.635037 0.582669 0.596704 0.557035 0.534718 0.550681 0.515603 0.610405 0.604907 0.566984 0.582686 0.519871 0.579579 0.575623 0.555091 0.549167 0.595916 0.556950 0.516051 0.543442 0.522717 0.556712 0.515359 0.606335 0.613228 0.533006 0.588575 0.586280 0.551882 0.602877 0.593229 0.622837 0.544830 0.580821 0.529208 0.586025 0.520807 0.523482 0.539122 0.528879 0.612752 0.529950 0.529344 0.608251 0.544360 0.593139 0.529366 0.563038 0.519429 0.569563 0.602809 
252.143911 0.520029 0.515212 0.569600 0.554924 0.509490 0.554063 0.522389 0.546615 0.548030 0.591148 0.518982 0.531457 0.620915 0.604846 0.515705 0.621028 0.599446 0.584656 0.526255 0.594709 0.573676 0.549920 0.527993 0.541515 0.528774 0.613563 0.514799 0.577977 0.519627 0.566284 0.516169 0.552677 0.589490 0.590599 0.523414 0.582115 0.586677 0.616500 0.528921 0.534428 0.521303 0.577026 0.529012 0.573330 0.547011 0.589298 0.608078 0.557222 0.582409 0.550209 
254.677999 0.586740 0.523204 0.576200 0.525024 0.596613 0.534310 0.603576 0.522882 0.609154 0.612653 0.593465 0.590142 0.516694 0.528528 0.586955 0.550750 0.577923 0.604384 0.520271 0.511596 0.547891 0.561014 0.587655 0.600179 0.517434 0.537859 0.552649 0.617750 0.613500 0.607967 0.587220 0.561375 0.559550 0.578579 0.574922 0.606504 0.582156 0.612523 0.569214 0.582399 0.537729 0.559974 0.509963 0.546862 0.593279 0.533976 0.554673 0.530772 0.521108 0.621565 
257.237556 0.617964 0.539378 0.564862 0.609550 0.533537 0.546612 0.513549 0.534062 0.525168 0.539112 0.555387 0.510276 0.591746 0.566995 0.523582 0.577570 0.616762 0.538125 0.602609 0.571944 0.568400 0.510519 0.597733 0.541325 0.531308 0.542617 0.569591 0.602259 0.529141 0.599285 0.511393 0.551984 0.562311 0.544575 0.568479 0.520716 0.568367 0.588095 0.525371 0.606260 0.591949 0.508939 0.558435 0.568130 0.601227 0.535281 0.529497 0.514779 0.583264 0.554208 
259.822836 0.513868 0.553260 0.560225 0.617186 0.548735 0.606925 0.591880 0.593002 0.530524 0.534147 0.598597 0.586651 0.612498 0.522557 0.513197 0.576779 0.600716 0.559453 0.592021 0.533849 0.599515 0.508808 0.522004 0.604801 0.533037 0.618583 0.538193 0.607438 0.552099 0.570074 0.555537 0.581929 0.545665 0.550409 0.585147 0.557052 0.609759 0.511270 0.545484 0.595340 0.537212 0.512961 0.543585 0.599628 0.614988 0.513981 0.606514 0.592478 0.584335 0.567336 
262.434099 0.579912 0.560817 0.548411 0.532640 0.536809 0.556687 0.522637 0.572474 0.541592 0.558397 0.541974 0.598310 0.613884 0.566719 0.541519 0.567124 0.588633 0.587817 0.555607 0.529478 0.521973 0.563062 0.603357 0.549553 0.541322 0.615077 0.532269 0.526885 0.583271 0.556664 0.550566 0.563872 0.604831 0.580087 0.579417 0.543240 0.603661 0.514574 0.527807 0.582787 0.528826 0.606817 0.605984 0.520589 0.573234 0.507479 0.523126 0.594012 0.531189 0.565818 
265.071606 0.537452 0.596980 0.585356 0.521655 0.581373 0.611721 0.586727 0.593682 0.599384 0.592255 0.560385 0.513902 0.564767 0.540110 0.509784 0.600244 0.546733 0.607985 0.511475 0.582862 0.603019 0.597058 0.537874 0.603687 0.505835 0.528217 0.610479 0.509239 0.530217 0.603081 0.518144 0.563755 0.590772 0.534014 0.509857 0.600227 0.606137 0.532643 0.524807 0.566997 0.594480 0.552486 0.579323 0.614912 0.513088 0.539683 0.571486 0.613625 0.529076 0.593586 
267.735620 0.546727 0.592551 0.609744 0.506232 0.537488 0.507454 0.584271 0.607433 0.572301 0.506411 0.574292 0.594458 0.532922 0.567791 0.510057 0.615808 0.552791 0.600550 0.547366 0.507118 0.528703 0.518926 0.603865 0.588047 0.594060 0.562349 0.602463 0.520233 0.606261 0.571695 0.597123 0.506894 0.533051 0.557688 0.593140 0.587329 0.548696 0.551276 0.547495 0.515252 0.612145 0.568593 0.532125 0.555287 0.515016 0.569193 0.552852 0.595872 0.593415 0.602003 
270.426407 0.583167 0.519353 0.562622 0.560903 0.510481 0.538296 0.569501 0.580126 0.597002 0.532740 0.551594 0.592689 0.517023 0.560320 0.544099 0.593826 0.592801 0.540111 0.568655 0.539013 0.521599 0.584601 0.590354 0.534616 0.558864 0.511926 0.561244 0.556086 0.608698 0.509176 0.545679 0.558304 0.575970 0.575113 0.511786 0.578003 0.583884 0.548322 0.543920 0.557228 0.530113 0.545511 0.564997 0.581229 0.545096 0.591312 0.612366 0.591900 0.533143 0.557839 
273.144238 0.546731 0.556580 0.605277 0.535445 0.565702 0.574209 0.573588 0.567391 0.592537 0.539293 0.520456 0.550987 0.538566 0.512206 0.585361 0.519511 0.564416 0.517061 0.521300 0.539941 0.584092 0.589835 0.559886 0.579852 0.572593 0.523683 0.506228 0.555529 0.612626 0.574572 0.584505 0.598152 0.545881 0.611838 0.544438 0.571345 0.588331 0.524432 0.576161 0.544326 0.523739 0.523291 0.533588 0.538157 0.615070 0.574489 0.615138 0.580618 0.520808 0.579735 
275.889383 0.604056 0.527620 0.609289 0.517356 0.530217 0.562619 0.509465 0.524577 0.553706 0.578702 0.577921 0.578032 0.540214 0.531960 0.560407 0.537996 0.596562 0.544341 0.537935 0.506064 0.513810 0.562725 0.534774 0.556035 0.542995 0.548585 0.608211 0.532646 0.539856 0.530781 0.518562 0.596992 0.552611 0.588576 0.546608 0.593630 0.552840 0.587074 0.549115 0.575503 0.548574 0.602052 0.537142 0.588604 0.532942 0.518171 0.527676 0.513084 0.612299 0.608183 
278.662118 0.586317 0.516412 0.569995 0.607908 0.515391 0.603391 0.588949 0.602594 0.578967 0.586345 0.579134 0.580567 0.602521 0.559706 0.553260 0.519892 0.521113 0.505560 0.601607 0.520767 0.574305 0.548448 0.514956 0.584287 0.527174 0.585447 0.520154 0.517455 0.577300 0.560526 0.600949 0.503285 0.550455 0.544968 0.580896 0.573380 0.518425 0.525741 0.542342 0.606910 0.561976 0.555530 0.530431 0.604406 0.569186 0.535511 0.503954 0.552323 0.565227 0.582882 
281.462718 0.509391 0.516868 0.604388 0.570083 0.537047 0.552126 0.513377 0.504440 0.551842 0.552465 0.508483 0.509585 0.572744 0.576603 0.508923 0.522164 0.551480 0.529152 0.553774 0.568151 0.558585 0.595317 0.537153 0.589504 0.527676 0.575166 0.568841 0.510259 0.553245 0.523606 0.581659 0.518288 0.539369 0.597801 0.567961 0.503995 0.581776 0.589181 0.551569 0.584704 0.595679 0.605969 0.507987 0.524447 0.565183 0.611041 0.547276 0.523801 0.509992 0.525750 
284.291466 0.571316 0.548565 0.549204 0.501122 0.517329 0.506198 0.532541 0.528076 0.581612 0.532569 0.526386 0.511781 0.534987 0.568752 0.607644 0.503941 0.515311 0.604085 0.544167 0.529261 0.558094 0.505303 0.586027 0.562436 0.526242 0.607160 0.568013 0.596457 0.515189 0.537456 0.509067 0.611558 0.611447 0.574424 0.537095 0.503802 0.514527 0.533130 0.567635 0.502368 0.522806 0.546124 0.593894 0.589124 0.542660 0.513443 0.545334 0.532808 0.531179 0.548620 
287.148643 0.549261 0.543854 0.561419 0.507424 0.512126 0.516484 0.510560 0.508529 0.599243 0.566088 0.513786 0.506458 0.568342 0.504881 0.517050 0.592859 0.555834 0.522624 0.598510 0.592148 0.593541 0.543010 0.588739 0.513075 0.572090 0.557755 0.543710 0.508079 0.566727 0.510605 0.591448 0.584875 0.570152 0.527976 0.564184 0.607459 0.531174 0.525117 0.569514 0.562580 0.515796 0.593269 0.592798 0.592514 0.540523 0.544936 0.570080 0.525411 0.571712 0.513675 
290.034534 0.561381 0.573987 0.607109 0.599886 0.606927 0.593661 0.573128 0.597015 0.564591 0.564258 0.539395 0.553371 0.511256 0.599825 0.560921 0.581881 0.590856 0.520802 0.570251 0.573344 0.598462 0.600346 0.579153 0.593982 0.562795 0.608190 0.559995 0.504820 0.506068 0.552107 0.574769 0.543453 0.580894 0.567163 0.520741 0.592547 0.606234 0.511090 0.603833 0.567667 0.503667 0.558055 0.524594 0.542971 0.523885 0.505918 0.556486 0.526091 0.592818 0.542827 
292.949430 0.527665 0.567365 0.599825 0.511192 0.568655 0.520608 0.554949 0.506061 0.516539 0.541781 0.585311 0.526830 0.563983 0.555392 0.563883 0.538825 0.528867 0.569302 0.571090 0.596370 0.538437 0.542655 0.561055 0.518084 0.594904 0.589734 0.605681 0.563324 0.498959 0.556394 0.541537 0.542738 0.540203 0.519490 0.536295 0.607048 0.608471 0.581276 0.520730 0.510030 0.579100 0.513932 0.505347 0.578912 0.518034 0.551418 0.525053 0.519462 0.591023 0.560756 
295.893621 0.522807 0.541804 0.563200 0.517628 0.598702 0.539820 0.589394 0.590521 0.597010 0.577217 0.565334 0.501897 0.574807 0.600465 0.572995 0.547801 0.541655 0.532944 0.497581 0.504567 0.545624 0.597458 0.512399 0.597248 0.583695 0.575913 0.523382 0.502356 0.579638 0.578500 0.559619 0.572392 0.505446 0.504501 0.563841 0.550532 0.569479 0.559066 0.580445 0.588311 0.564648 0.502052 0.557391 0.594562 0.578986 0.500831 0.583679 0.530711 0.574415 0.508104 
298.867401 0.505959 0.585219 0.534465 0.558220 0.573055 0.543428 0.574424 0.598990 0.582945 0.520457 0.564958 0.515076 0.593564 0.563656 0.572779 0.539636 0.522168 0.500263 0.590871 0.528720 0.570770 0.561437 0.596710 0.574313 0.498110 0.578778 0.541016 0.605557 0.550592 0.598841 0.499264 0.528637 0.543792 0.598730 0.592571 0.556326 0.514458 0.604382 0.500081 0.502421 0.569230 0.532594 0.548335 0.588017 0.552077 0.607009 0.531369 0.536237 0.545106 0.497674 
301.871068 0.544854 0.504596 0.530421 0.554400 0.540765 0.529859 0.535463 0.527280 0.599128 0.593451 0.571313 0.575424 0.518787 0.575524 0.567560 0.527759 0.503378 0.584931 0.503923 0.593804 0.581812 0.565631 0.541730 0.517045 0.555992 0.583112 0.552372 0.568425 0.595099 0.549754 0.558654 0.576080 0.592625 0.554273 0.555739 0.546050 0.536527 0.588866 0.507688 0.561487 0.515866 0.531462 0.558682 0.523620 0.566094 0.553953 0.575430 0.589836 0.587207 0.595193 
304.904923 0.527483 0.523439 0.573164 0.517837 0.505130 0.562433 0.501619 0.581677 0.548780 0.579091 0.505125 0.515586 0.513275 0.571788 0.510903 0.525293 0.514843 0.579245 0.555477 0.564321 0.502676 0.535958 0.594846 0.575030 0.530846 0.551851 0.566940 0.552940 0.533828 0.594736 0.506253 0.505317 0.518530 0.604086 0.495571 0.568657 0.583328 0.552181 0.554900 0.536618 0.512988 0.495995 0.580769 0.578310 0.529035 0.575789 0.540190 0.516648 0.502874 0.599095 
307.969268 0.589225 0.565718 0.578147 0.521933 0.566459 0.520285 0.539561 0.552656 0.524999 0.576273 0.590280 0.508509 0.584021 0.522648 0.548276 0.569850 0.507053 0.540660 0.533363 0.525142 0.538918 0.523653 0.512290 0.557338 0.558437 0.499816 0.575504 0.592616 0.579823 0.556717 0.582571 0.523851 0.548716 0.600660 0.529764 0.580384 0.549425 0.543930 0.515850 0.514685 0.538248 0.577076 0.552469 0.508443 0.574158 0.516977 0.554266 0.532341 0.551387 0.510784 
311.064411 0.553250 0.529321 0.563428 0.599714 0.522632 0.496772 0.504289 0.573420 0.508234 0.562759 0.579648 0.587138 0.543302 0.505875 0.534128 0.566666 0.574068 0.587747 0.495230 0.566249 0.536794 0.579478 0.600756 0.553453 0.527143 0.530139 0.591577 0.596597 0.512657 0.574715 0.602084 0.498012 0.597053 0.567313 0.589930 0.601525 0.522226 0.569009 0.590051 0.520586 0.550545 0.544849 0.532103 0.536608 0.558742 0.523411 0.590326 0.588054 0.561799 0.506972 
314.190660 0.558252 0.536309 0.582196 0.513604 0.536325 0.567106 0.516124 0.503676 0.509401 0.564230 0.571594 0.515187 0.546872 0.593756 0.540396 0.518858 0.561255 0.530967 0.528090 0.540144 0.552434 0.580421 0.531438 0.543936 0.536501 0.569715 0.493983 0.522420 0.551447 0.549667 0.542297 0.597789 0.598731 0.501095 0.568164 0.509884 0.559978 0.556444 0.495671 0.599668 0.495539 0.494690 0.519423 0.538742 0.518902 0.506541 0.538637 0.540922 0.527827 0.598189 
317.348329 0.501658 0.573367 0.583270 0.589271 0.505438 0.505575 0.544939 0.590103 0.496334 0.586355 0.524270 0.504547 0.598321 0.558683 0.550367 0.589983 0.545645 0.553168 0.559000 0.538232 0.518520 0.559886 0.510603 0.557578 0.575703 0.553556 0.494857 0.503365 0.562080 0.522180 0.554935 0.512622 0.571901 0.550509 0.562146 0.517967 0.506653 0.586169 0.561473 0.565899 0.541919 0.593107 0.506456 0.536366 0.498687 0.509919 0.597697 0.504738 0.575030 0.505291 
320.537733 0.530201 0.561176 0.551228 0.523415 0.529583 0.494068 0.538619 0.543170 0.565012 0.543230 0.593545 0.559543 0.532069 0.555396 0.531047 0.582106 0.572851 0.506518 0.561204 0.579888 0.532725 0.548087 0.581521 0.549469 0.508359 0.516510 0.561242 0.570458 0.528802 0.571332 0.579188 0.514800 0.527507 0.521700 0.544645 0.508474 0.513380 0.509026 0.533615 0.546732 0.584613 0.496236 0.545273 0.527715 0.502666 0.529769 0.569896 0.523563 0.553921 0.516871 
323.759190 0.540134 0.577513 0.528253 0.515504 0.565577 0.503999 0.528231 0.592433 0.540538 0.516977 0.519072 0.517223 0.569090 0.495325 0.576264 0.566608 0.574829 0.538841 0.522989 0.597714 0.518428 0.579292 0.593912 0.509765 0.593742 0.530697 0.515177 0.581970 0.524696 0.596972 0.535050 0.554318 0.560329 0.550090 0.563723 0.540696 0.583203 0.495462 0.505925 0.546631 0.509596 0.535214 0.559260 0.599836 0.491403 0.515526 0.551154 0.501064 0.597768 0.532786 
327.013024 0.547468 0.515046 0.591307 0.506112 0.575685 0.556053 0.585691 0.558618 0.548835 0.571882 0.492085 0.555982 0.577880 0.578005 0.537080 0.513161 0.549265 0.496487 0.580495 0.551183 0.549118 0.595398 0.589749 0.551575 0.510677 0.534291 0.546073 0.546563 0.590850 0.519463 0.551150 0.543437 0.576692 0.560928 0.588475 0.569905 0.595998 0.543246 0.578648 0.555720 0.572019 0.522911 0.516380 0.596983 0.515568 0.559114 0.593879 0.559354 0.495501 0.499989 
330.299560 0.548524 0.490089 0.553044 0.493934 0.564989 0.518461 0.582640 0.577217 0.493597 0.564461 0.571098 0.502572 0.559457 0.507408 0.528670 0.489703 0.568938 0.508925 0.499684 0.506070 0.589640 0.582428 0.552740 0.552381 0.518863 0.509524 0.490665 0.552729 0.584070 0.573540 0.546773 0.559457 0.591522 0.535671 0.549764 0.571533 0.492662 0.515550 0.545173 0.527648 0.547790 0.548127 0.523448 0.532380 0.565321 0.526897 0.518167 0.560502 0.519663 0.596287 
333.619126 0.536242 0.512941 0.556784 0.591188 0.502361 0.592871 0.567050 0.520312 0.500177 0.520442 0.536519 0.586609 0.593366 0.527085 0.533608 0.498971 0.528513 0.507852 0.500769 0.565029 0.546866 0.586098 0.500682 0.561765 0.515293 0.523978 0.504767 0.494023 0.562998 0.517884 0.590123 0.529773 0.559348 0.593023 0.577218 0.588352 0.565035 0.493453 0.528584 0.591671 0.582709 0.520219 0.489396 0.538915 0.540637 0.581797 0.509020 0.508319 0.538730 0.569087 
336.972054 0.582452 0.510106 0.509238 0.555941 0.579453 0.593077 0.556055 0.496774 0.586921 0.596152 0.519863 0.584480 0.497062 0.499014 0.503473 0.575157 0.560822 0.535971 0.562292 0.548413 0.491730 0.510339 0.518512 0.504194 0.582354 0.562243 0.527478 0.519321 0.539025 0.524370 0.576947 0.584464 0.596331 0.506071 0.509352 0.518811 0.525840 0.531426 0.588244 0.534729 0.567103 0.575916 0.516294 0.522428 0.536774 0.526154 0.535819 0.507871 0.495478 0.498201 
340.358679 0.507083 0.570632 0.507245 0.535391 0.513067 0.521397 0.587703 0.556898 0.565882 0.522967 0.489714 0.586852 0.511237 0.548118 0.583782 0.589647 0.502837 0.532483 0.549451 0.515856 0.523227 0.584854 0.533891 0.540119 0.558582 0.582216 0.581399 0.502008 0.561783 0.542080 0.543715 0.501970 0.568282 0.551530 0.531681 0.491041 0.523390 0.540970 0.580835 0.535191 0.584459 0.564063 0.506557 0.582888 0.553962 0.563104 0.566429 0.566911 0.574147 0.594039 
343.779341 0.564189 0.516263 0.523840 0.523948 0.500266 0.544925 0.577000 0.573734 0.534915 0.508248 0.543341 0.496967 0.501126 0.527944 0.557434 0.515414 0.504084 0.489504 0.534818 0.535916 0.497735 0.514100 0.516274 0.590006 0.531568 0.533179 0.527852 0.577525 0.590444 0.590109 0.505988 0.588941 0.525273 0.579985 0.500055 0.567228 0.548370 0.505593 0.565065 0.504847 0.503506 0.494528 0.526127 0.509611 0.574220 0.547445 0.492922 0.551799 0.497979 0.517561 
347.234380 0.566641 0.541908 0.591682 0.569184 0.552989 0.507023 0.536346 0.528321 0.592502 0.497027 0.510744 0.571906 0.502600 0.515852 0.576118 0.524984 0.536675 0.517121 0.591061 0.568952 0.527101 0.578267 0.591768 0.501563 0.588231 0.499808 0.587334 0.533408 0.548966 0.508994 0.541519 0.544403 0.554480 0.590796 0.570480 0.522154 0.505889 0.520372 0.555657 0.494878 0.504528 0.534553 0.515323 0.556683 0.527403 0.548086 0.489564 0.546909 0.505241 0.495931 
350.724144 0.522290 0.490405 0.559503 0.522371 0.555432 0.576214 0.590574 0.491715 0.579951 0.570611 0.553054 0.586600 0.501378 0.514444 0.488410 0.545833 0.516914 0.579147 0.529742 0.574839 0.491004 0.497054 0.509586 0.569743 0.578549 0.525105 0.550061 0.502230 0.579665 0.519227 0.564787 0.562005 0.530044 0.496423 0.587285 0.501184 0.578921 0.527494 0.487180 0.519028 0.574472 0.582696 0.552671 0.530082 0.532913 0.499060 0.496843 0.591113 0.535841 0.527882 
354.248980 0.568194 0.558119 0.572324 0.519162 0.557904 0.530243 0.547802 0.545622 0.554964 0.551911 0.540743 0.590852 0.511995 0.540409 0.560828 0.579749 0.591348 0.537394 0.525973 0.579173 0.496218 0.513486 0.548298 0.485438 0.574068 0.529689 0.575296 0.563192 0.523179 0.540016 0.570100 0.550188 0.579868 0.531180 0.484792 0.504796 0.556418 0.507369 0.491582 0.499303 0.530082 0.497968 0.578732 0.488109 0.587158 0.571667 0.585769 0.543317 0.589646 0.572862 
357.809242 0.526935 0.484060 0.521762 0.504304 0.492157 0.572928 0.549577 0.589215 0.516063 0.544603 0.542565 0.549765 0.495642 0.591306 0.519687 0.580784 0.525445 0.505191 0.528021 0.588580 0.559744 0.542415 0.486824 0.540667 0.511557 0.493996 0.502008 0.550717 0.532554 0.554862 0.493883 0.489469 0.538640 0.571159 0.530285 0.555142 0.489141 0.545974 0.486211 0.585779 0.523811 0.520703 0.520762 0.567874 0.589026 0.546781 0.503465 0.540769 0.546786 0.550609 
361.405284 0.550470 0.575608 0.525911 0.535447 0.518051 0.567753 0.558163 0.573766 0.559683 0.543565 0.495624 0.504580 0.555747 0.565170 0.510266 0.546507 0.573959 0.567098 0.533058 0.558775 0.581981 0.582303 0.558196 0.573605 0.488859 0.544440 0.540521 0.503528 0.493294 0.522728 0.486916 0.507764 0.521740 0.521423 0.501402 0.502035 0.585084 0.551049 0.523399 0.488043 0.549541 0.537573 0.513342 0.544843 0.557734 0.549444 0.557653 0.496994 0.555957 0.502298 
365.037468 0.498523 0.552243 0.562864 0.538186 0.499402 0.550383 0.534058 0.534068 0.509792 0.551016 0.497536 0.566703 0.536604 0.510945 0.563373 0.488776 0.547322 0.539247 0.564333 0.578830 0.516864 0.544662 0.553273 0.562848 0.549611 0.495065 0.558865 0.575453 0.510602 0.514280 0.548587 0.569705 0.497081 0.579377 0.587022 0.494153 0.488679 0.569491 0.550158 0.527029 0.543054 0.556731 0.495059 0.554152 0.487098 0.543403 0.541826 0.520724 0.564505 0.556007 
368.706155 0.493151 0.516466 0.488279 0.576330 0.496122 0.515974 0.502632 0.552250 0.515465 0.482460 0.498451 0.524978 0.525765 0.535407 0.575586 0.556950 0.500871 0.537425 0.500282 0.532243 0.574044 0.509929 0.567154 0.587412 0.581603 0.519255 0.554455 0.510861 0.523142 0.577229 0.531483 0.539155 0.497921 0.529486 0.555258 0.536216 0.563278 0.585875 0.542088 0.546869 0.546403 0.577947 0.576715 0.551976 0.518586 0.540611 0.497691 0.515267 0.485024 0.512430 
372.411714 0.502516 0.517068 0.534025 0.563801 0.488371 0.526097 0.535848 0.545460 0.555473 0.488537 0.509824 0.547930 0.499972 0.571184 0.499411 0.559584 0.542808 0.490713 0.567795 0.484405 0.569602 0.575413 0.502891 0.537318 0.552923 0.581405 0.540926 0.571115 0.508573 0.481614 0.562374 0.509145 0.580021 0.535827 0.538499 0.584741 0.576744 0.481785 0.483801 0.544984 0.586537 0.554302 0.559910 0.488719 0.555184 0.508135 0.575060 0.481668 0.483202 0.486099 
376.154514 0.506430 0.573760 0.555637 0.549952 0.523629 0.498593 0.538299 0.572618 0.576290 0.514597 0.480470 0.549439 0.483326 0.556651 0.509414 0.540348 0.527991 0.489903 0.508752 0.579632 0.545195 0.492999 0.581623 0.524574 0.498935 0.536868 0.570482 0.514768 0.543994 0.538987 0.561461 0.550694 0.562587 0.552274 0.539638 0.579018 0.534578 0.560858 0.505330 0.487656 0.584639 0.562475 0.545788 0.547048 0.513983 0.555925 0.583310 0.548350 0.580011 0.567610 
379.934930 0.484963 0.547969 0.551295 0.568587 0.506909 0.504179 0.496919 0.539531 0.480320 0.561130 0.570159 0.511157 0.513092 0.481765 0.515608 0.484990 0.536935 0.558465 0.486845 0.548012 0.534190 0.572089 0.577212 0.576881 0.516498 0.490294 0.482756 0.523555 0.506210 0.544024 0.537116 0.558017 0.542212 0.481616 0.521786 0.495640 0.576673 0.519387 0.578432 0.558134 0.514718 0.539968 0.494910 0.560826 0.580692 0.483652 0.517367 0.581108 0.543491 0.500874 
383.753339 0.508241 0.549684 0.523965 0.540630 0.540401 0.485923 0.545240 0.546267 0.514895 0.535499 0.534456 0.573450 0.566270 0.534408 0.524508 0.490623 0.501945 0.535185 0.529016 0.566190 0.515603 0.556508 0.554964 0.532822 0.575909 0.543206 0.516662 0.490719 0.556194 0.520824 0.550275 0.543153 0.507613 0.519462 0.513404 0.498299 0.564689 0.583681 0.549732 0.535866 0.567925 0.565471 0.564050 0.508896 0.507555 0.524359 0.530033 0.501258 0.509391 0.507533 
387.610124 0.572042 0.511025 0.513369 0.568050 0.537563 0.521767 0.566706 0.490302 0.545137 0.562911 0.523021 0.557952 0.514310 0.513289 0.523218 0.541406 0.559748 0.480607 0.568178 0.518195 0.511477 0.515341 0.574450 0.581620 0.521491 0.550085 0.526354 0.517850 0.575566 0.485561 0.567333 0.568056 0.579791 0.514358 0.572393 0.493252 0.565558 0.503207 0.480900 0.507220 0.517015 0.497456 0.526513 0.523202 0.552169 0.479475 0.517446 0.490440 0.500629 0.504955 
391.505671 0.550038 0.501455 0.501805 0.573560 0.536388 0.537836 0.524945 0.565435 0.573449 0.535809 0.494799 0.535199 0.490134 0.504427 0.530008 0.485596 0.482168 0.491609 0.492841 0.547660 0.535236 0.504910 0.573475 0.481064 0.497108 0.563466 0.522785 0.549093 0.568141 0.552145 0.516395 0.530921 0.520858 0.506608 0.581219 0.510159 0.498159 0.561231 0.536568 0.509723 0.527922 0.520975 0.495409 0.541021 0.530847 0.544598 0.496052 0.497065 0.523623 0.512112 
395.440368 0.565756 0.513072 0.538849 0.548537 0.535325 0.488115 0.527550 0.551409 0.575449 0.509367 0.484565 0.536745 0.489334 0.542283 0.495233 0.567812 0.501386 0.573509 0.488921 0.528891 0.522256 0.564786 0.523268 0.515398 0.548208 0.559041 0.572815 0.494237 0.580346 0.569423 0.514407 0.477378 0.497506 0.496182 0.532044 0.499372 0.578565 0.486796 0.541653 0.493272 0.483727 0.533279 0.480155 0.568533 0.548945 0.528780 0.496494 0.544785 0.490956 0.567033 
399.414610 0.511598 0.488795 0.522161 0.491869 0.496759 0.540942 0.532364 0.495706 0.560327 0.515996 0.517901 0.496770 0.574991 0.479608 0.477914 0.577917 0.480809 0.546514 0.529569 0.523669 0.567434 0.555627 0.545911 0.511968 0.525542 0.529384 0.521002 0.577885 0.573816 0.539106 0.520166 0.502342 0.511603 0.552187 0.520192 0.509037 0.476549 0.580463 0.500374 0.516345 0.505978 0.530046 0.531078 0.511958 0.482598 0.528289 0.560581 0.508656 0.501062 0.476433 
403.428793 0.571890 0.561342 0.476455 0.504330 0.544829 0.576012 0.524537 0.565929 0.580117 0.504050 0.577216 0.537130 0.475932 0.495029 0.513905 0.551286 0.541996 0.523406 0.490823 0.552089 0.578965 0.492636 0.479589 0.488355 0.491373 0.530344 0.545304 0.551397 0.558219 0.521541 0.573586 0.514233 0.526239 0.530815 0.556143 0.578352 0.478828 0.512013 0.527554 0.508351 0.503849 0.542773 0.570225 0.525826 0.520463 0.545468 0.576339 0.546367 0.489238 0.539735 
407.483320 0.486222 0.509550 0.486686 0.499408 0.520071 0.550285 0.494005 0.541246 0.549847 0.529849 0.567329 0.551963 0.493894 0.518019 0.479890 0.520467 0.523533 0.574400 0.490902 0.557182 0.504875 0.538297 0.530683 0.501434 0.566785 0.529522 0.526773 0.490601 0.543420 0.559039 0.534234 0.525448 0.559979 0.486011 0.515834 0.554185 0.487467 0.501703 0.562142 0.496574 0.550945 0.565255 0.547045 0.547805 0.493941 0.526382 0.547093 0.494290 0.554718 0.479573 
411.578596 0.556082 0.494894 0.552805 0.545565 0.557004 0.570962 0.567785 0.523457 0.570709 0.521149 0.501875 0.570546 0.508498 0.573159 0.563859 0.500384 0.505379 0.543384 0.554449 0.529121 0.541629 0.534005 0.481874 0.529864 0.475235 0.504984 0.486853 0.539232 0.560682 0.502381 0.492027 0.490942 0.515985 0.500120 0.575051 0.554675 0.513224 0.561341 0.509373 0.490931 0.522772 0.561646 0.502918 0.555745 0.567121 0.495621 0.528699 0.490773 0.480699 0.569202 
415.715029 0.494968 0.500171 0.548854 0.523705 0.571457 0.532481 0.547902 0.540841 0.523516 0.476758 0.498467 0.573787 0.491074 0.480373 0.526609 0.577586 0.558345 0.515760 0.565822 0.510468 0.497867 0.548965 0.487044 0.562481 0.523242 0.496473 0.506216 0.518475 0.506995 0.509131 0.476353 0.521601 0.565764 0.546881 0.554005 0.560340 0.475275 0.478537 0.477037 0.565243 0.518591 0.560676 0.544256 0.517270 0.550475 0.514840 0.511541 0.564422 0.513956 0.550990 
419.893035 0.489087 0.575368 0.564488 0.523415 0.501024 0.572489 0.554437 0.508915 0.491031 0.500593 0.570855 0.562901 0.577280 0.542622 0.529162 0.485110 0.533202 0.510900 0.545417 0.478922 0.545091 0.478244 0.545328 0.559276 0.520315 0.532251 0.516343 0.477141 0.517499 0.510958 0.530533 0.551170 0.523793 0.499810 0.566799 0.548301 0.557353 0.546725 0.474981 0.533213 0.504796 0.556166 0.494961 0.473169 0.567897 0.545532 0.496721 0.528269 0.521108 0.493001 
424.113030 0.505538 0.546184 0.531527 0.539495 0.496704 0.571286 0.489900 0.511865 0.477063 0.499369 0.476811 0.571858 0.573096 0.477252 0.494999 0.482430 0.474960 0.545397 0.553366 0.491122 0.475416 0.508633 0.496599 0.499154 0.524529 0.557012 0.492775 0.549725 0.576233 0.492114 0.488452 0.492796 0.527015 0.482787 0.474089 0.569812 0.538132 0.545366 0.513738 0.514373 0.574717 0.503052 0.556833 0.489297 0.521785 0.521738 0.533242 0.493310 0.563108 0.474356 
428.375437 0.574573 0.539288 0.526852 0.560498 0.505501 0.515616 0.567507 0.548581 0.556292 0.542667 0.571320 0.507104 0.540325 0.574495 0.569513 0.494904 0.535779 0.569188 0.492018 0.553201 0.552405 0.544762 0.521557 0.523332 0.477162 0.567538 0.524328 0.563720 0.560550 0.475700 0.540792 0.534118 0.474218 0.552127 0.538062 0.573929 0.537125 0.536994 0.496889 0.559875 0.538136 0.559739 0.567030 0.558633 0.572730 0.544919 0.572321 0.522389 0.564390 0.544270 
432.680682 0.495801 0.565107 0.563747 0.528586 0.511299 0.497428 0.497626 0.495482 0.512110 0.503077 0.494211 0.572053 0.486250 0.518465 0.477656 0.471667 0.477159 0.481615 0.502088 0.540115 0.482531 0.540674 0.475192 0.533990 0.512534 0.503239 0.516441 0.505007 0.477243 0.556659 0.502847 0.568093 0.492898 0.553181 0.545853 0.570348 0.483389 0.548829 0.538943 0.496533 0.569396 0.564861 0.525699 0.513135 0.486271 0.559897 0.490607 0.557219 0.512680 0.522634 
437.029195 0.559582 0.525205 0.501096 0.482439 0.530762 0.486033 0.532627 0.558846 0.564513 0.546462 0.487077 0.529770 0.504736 0.536074 0.549899 0.566769 0.550484 0.557190 0.532376 0.488273 0.512570 0.475305 0.495282 0.571647 0.538173 0.473842 0.472092 0.518164 0.504731 0.566106 0.484946 0.532172 0.558955 0.528803 0.542080 0.498338 0.556516 0.559556 0.551575 0.479718 0.471549 0.524635 0.501163 0.541035 0.529999 0.470839 0.501216 0.541062 0.515678 0.496358 
441.421411 0.514743 0.515348 0.475279 0.477188 0.470298 0.525810 0.496328 0.538863 0.496927 0.565148 0.491368 0.549383 0.527734 0.491232 0.563652 0.480139 0.509288 0.527551 0.539880 0.567918 0.491331 0.522498 0.532777 0.539004 0.573321 0.498716 0.564575 0.543933 0.486022 0.470642 0.495655 0.488025 0.538446 0.521319 0.520349 0.534044 0.538045 0.558342 0.509011 0.506325 0.553586 0.514675 0.544929 0.555949 0.570630 0.566004 0.523040 0.529747 0.559704 0.477553 
445.857770 0.567691 0.482166 0.468934 0.541418 0.486561 0.473360 0.482515 0.558661 0.481078 0.494118 0.513162 0.528212 0.567883 0.495919 0.520317 0.510870 0.550849 0.485452 0.501372 0.491826 0.536679 0.534654 0.568217 0.505481 0.549178 0.543126 0.567529 0.471834 0.486530 0.477974 0.558848 0.531654 0.469205 0.533534 0.533190 0.559202 0.478193 0.492915 0.536294 0.556937 0.540897 0.508813 0.548360 0.528128 0.508334 0.538481 0.502731 0.516667 0.515438 0.529644 
450.338715 0.509492 0.523407 0.559594 0.484507 0.515894 0.511531 0.534618 0.536194 0.565896 0.511666 0.478236 0.559235 0.569343 0.570134 0.480872 0.479765 0.539298 0.488604 0.539725 0.501916 0.501999 0.562001 0.553510 0.525196 0.479177 0.510200 0.471081 0.491626 0.508218 0.539902 0.556864 0.512004 0.569323 0.570571 0.512602 0.470519 0.472386 0.477945 0.517672 0.533376 0.544503 0.474320 0.531363 0.494948 0.515452 0.523818 0.545720 0.502504 0.542195 0.511562 
454.864694 0.473255 0.555432 0.538132 0.469070 0.481153 0.538412 0.484377 0.482046 0.524892 0.508339 0.554098 0.536569 0.521475 0.544944 0.500109 0.487705 0.544965 0.543397 0.568221 0.534394 0.544633 0.509315 0.561071 0.521813 0.511553 0.549425 0.492778 0.565812 0.470244 0.515650 0.505764 0.544321 0.518947 0.514762 0.498687 0.522965 0.523978 0.475758 0.544757 0.517862 0.556346 0.561720 0.562374 0.516833 0.533096 0.567842 0.540022 0.546029 0.501075 0.467627 
459.436161 0.551649 0.520329 0.506331 0.500146 0.468007 0.467887 0.545308 0.480045 0.469686 0.491493 0.541222 0.533575 0.489502 0.504127 0.551970 0.488102 0.533498 0.548325 0.485639 0.566570 0.537744 0.469116 0.510338 0.537894 0.533119 0.527162 0.518224 0.518851 0.552317 0.510499 0.537583 0.536987 0.466861 0.567612 0.551115 0.501649 0.512122 0.551410 0.545215 0.495319 0.529594 0.486785 0.488454 0.558580 0.468178 0.468753 0.546091 0.552540 0.539470 0.556216 
464.053571 0.526027 0.497078 0.472514 0.528206 0.538114 0.561001 0.524556 0.515942 0.534843 0.562632 0.478301 0.548251 0.505304 0.522077 0.467301 0.471805 0.467358 0.548773 0.512339 0.526865 0.553257 0.568357 0.491927 0.469692 0.545067 0.495007 0.474543 0.522646 0.473497 0.505469 0.523925 0.542903 0.559810 0.545036 0.552630 0.471887 0.523935 0.546268 0.501121 0.473125 0.550559 0.564739 0.566556 0.480460 0.473223 0.490291 0.515274 0.491973 0.519141 0.526922 
468.717387 0.545195 0.477816 0.467830 0.521800 0.511193 0.488263 0.568513 0.563070 0.465235 0.545888 0.502364 0.563210 0.552163 0.478540 0.481321 0.532200 0.474989 0.543640 0.508278 0.475650 0.468584 0.552453 0.483435 0.514827 0.467990 0.487999 0.549134 0.546700 0.567293 0.508789 0.521929 0.536222 0.469334 0.517468 0.528448 0.513436 0.496420 0.491680 0.533064 0.532883 0.466532 0.566683 0.513385 0.536418 0.530210 0.519970 0.562781 0.521650 0.528840 0.495024 
473.428075 0.523013 0.468194 0.501831 0.493381 0.549140 0.505087 0.487745 0.518337 0.466134 0.519028 0.478413 0.510053 0.522373 0.549604 0.551597 0.542378 0.476302 0.491580 0.480638 0.540076 0.490584 0.471167 0.505903 0.550353 0.544412 0.537991 0.509521 0.561832 0.506791 0.549387 0.504205 0.487162 0.549418 0.477964 0.545356 0.533955 0.548035 0.497758 0.506109 0.520783 0.544923 0.531003 0.514285 0.520396 0.524855 0.545191 0.566250 0.505046 0.555437 0.479188 
478.186106 0.559011 0.499718 0.541303 0.477362 0.499641 0.542287 0.519735 0.519756 0.538994 0.538561 0.560083 0.558697 0.518395 0.566757 0.487344 0.546714 0.514643 0.532918 0.552507 0.526167 0.472316 0.493137 0.532099 0.464380 0.547833 0.549997 0.534299 0.536479 0.561557 0.554795 0.513633 0.510690 0.496976 0.553213 0.563716 0.504119 0.527151 0.481057 0.519838 0.522405 0.530233 0.468302 0.544498 0.540272 0.516596 0.520410 0.543163 0.487808 0.565108 0.565247 
482.991956 0.538848 0.545919 0.465776 0.552475 0.476017 0.548831 0.523426 0.535071 0.530378 0.504829 0.553756 0.559293 0.472929 0.529714 0.551996 0.536955 0.471936 0.507870 0.545528 0.563888 0.496719 0.474648 0.561274 0.532457 0.551379 0.548039 0.530409 0.535565 0.517827 0.475682 0.498360 0.493559 0.474488 0.559648 0.545394 0.530419 0.562813 0.530373 0.537330 0.563677 0.527038 0.493132 0.498103 0.556499 0.522906 0.517055 0.470228 0.491635 0.523925 0.493364 
487.846106 0.478120 0.485350 0.535740 0.510645 0.554545 0.504227 0.464653 0.532986 0.513882 0.491038 0.532307 0.487035 0.531228 0.546987 0.480535 0.529738 0.532965 0.528824 0.539747 0.554021 0.560840 0.524950 0.525525 0.518460 0.484728 0.564323 0.524518 0.520371 0.550990 0.531064 0.530586 0.509396 0.496474 0.559190 0.484451 0.515968 0.550563 0.554823 0.525150 0.532138 0.477828 0.480119 0.463533 0.514637 0.520171 0.519164 0.479621 0.557104 0.529373 0.559884 
492.749041 0.537228 0.502229 0.496134 0.525116 0.549767 0.537095 0.505482 0.520411 0.507016 0.510273 0.466798 0.473976 0.501839 0.539896 0.530082 0.502111 0.515506 0.527142 0.514121 0.493384 0.481035 0.482980 0.498730 0.465136 0.550752 0.503404 0.503127 0.469943 0.485129 0.487433 0.514850 0.531842 0.531544 0.503701 0.475936 0.538916 0.519503 0.562798 0.472365 0.524659 0.507693 0.518128 0.487305 0.513198 0.501952 0.478737 0.528317 0.517866 0.548541 0.497406 
497.701251 0.551700 0.507610 0.540440 0.519766 0.489993 0.508731 0.486904 0.479445 0.470640 0.465532 0.482201 0.553800 0.541532 0.471080 0.543360 0.540502 0.531717 0.559773 0.537833 0.467505 0.546352 0.531875 0.523879 0.504341 0.529596 0.557545 0.517558 0.538545 0.542315 0.503875 0.475839 0.491233 0.486253 0.547207 0.559379 0.539139 0.482760 0.527675 0.516134 0.501201 0.499096 0.478411 0.526891 0.539027 0.524914 0.470430 0.524765 0.544979 0.516492 0.477950 
502.703232 0.505804 0.535276 0.539480 0.496316 0.463392 0.534570 0.501457 0.495549 0.543690 0.489422 0.462513 0.545086 0.468497 0.512428 0.465633 0.515840 0.465474 0.496276 0.471663 0.497375 0.460835 0.549424 0.502362 0.533716 0.494588 0.514259 0.508260 0.462487 0.504700 0.517502 0.492352 0.561863 0.528637 0.518919 0.469141 0.463290 0.542621 0.466144 0.478041 0.489565 0.556390 0.486511 0.552088 0.496061 0.469663 0.470671 0.511635 0.503262 0.530028 0.484281 
507.755483 0.555214 0.553279 0.461271 0.518566 0.471040 0.494471 0.555454 0.477353 0.492587 0.515027 0.511095 0.554637 0.517555 0.521329 0.461991 0.491637 0.469942 0.552901 0.511432 0.513270 0.461220 0.487715 0.536257 0.516697 0.533693 0.513766 0.474820 0.470627 0.509139 0.485677 0.487975 0.473042 0.540460 0.470519 0.547579 0.533300 0.525338 0.477720 0.472767 0.500130 0.503935 0.502530 0.560352 0.518112 0.468267 0.521360 0.532503 0.516023 0.464886 0.518893 
512.858511 0.472027 0.511429 0.526793 0.481808 0.547995 0.542733 0.558928 0.482297 0.560055 0.515019 0.499007 0.515202 0.541820 0.541733 0.485545 0.493276 0.491700 0.483246 0.460437 0.477111 0.503729 0.560427 0.535135 0.461192 0.544849 0.525895 0.499227 0.466893 0.517538 0.474490 0.468050 0.556103 0.479493 0.530316 0.511388 0.547832 0.551249 0.519078 0.537557 0.524784 0.513346 0.554594 0.484923 0.498212 0.471548 0.559367 0.518649 0.505376 0.526237 0.559040 
518.012825 0.527419 0.496158 0.522465 0.477076 0.506163 0.472575 0.534512 0.467504 0.541757 0.463085 0.463869 0.470763 0.517150 0.530963 0.516707 0.537434 0.517975 0.467362 0.495232 0.477417 0.529675 0.533279 0.510277 0.522221 0.527430 0.540927 0.527755 0.502217 0.527669 0.474703 0.544903 0.551165 0.502996 0.518331 0.507151 0.495303 0.530887 0.520821 0.487228 0.460366 0.485421 0.541808 0.481159 0.469403 0.481047 0.491194 0.545229 0.495945 0.486658 0.502248 
523.218940 0.497788 0.516526 0.520964 0.473321 0.527475 0.517680 0.533362 0.558276 0.543478 0.464897 0.478903 0.540576 0.515722 0.489044 0.503283 0.500431 0.489649 0.502302 0.556802 0.492460 0.512926 0.457775 0.504620 0.482924 0.540987 0.471003 0.508565 0.479609 0.497722 0.523348 0.470998 0.532096 0.463581 0.525874 0.476203 0.549233 0.503044 0.473778 0.557016 0.552095 0.484825 0.481088 0.537282 0.461476 0.493340 0.460561 0.477078 0.534862 0.491728 0.460953 
528.477378 0.476684 0.540267 0.557798 0.482613 0.519376 0.480166 0.558093 0.491480 0.538618 0.510757 0.539364 0.506204 0.491023 0.489967 0.526147 0.468584 0.465645 0.483166 0.461458 0.531847 0.533034 0.491642 0.541800 0.557677 0.500895 0.490450 0.542759 0.521345 0.506468 0.479187 0.468228 0.537684 0.472629 0.479618 0.516203 0.458011 0.530466 0.540414 0.537506 0.549926 0.547896 0.487648 0.547561 0.557626 0.457230 0.557854 0.470954 0.514584 0.462447 0.480349 
533.788664 0.492729 0.535435 0.543097 0.483931 0.477388 0.527843 0.475828 0.549148 0.548205 0.516461 0.478083 0.523525 0.526662 0.554059 0.481792 0.542519 0.519877 0.497371 0.507430 0.542048 0.480835 0.556826 0.498040 0.541906 0.461050 0.518990 0.467035 0.485593 0.529115 0.461121 0.496859 0.516963 0.541916 0.461065 0.502327 0.542894 0.465494 0.496849 0.458714 0.507709 0.550020 0.498151 0.495876 0.546589 0.529602 0.552837 0.477758 0.531031 0.547146 0.551672 
539.153329 0.479038 0.466216 0.476422 0.539447 0.498361 0.525912 0.477970 0.525548 0.533770 0.512498 0.502753 0.493929 0.543956 0.549127 0.518378 0.483632 0.510682 0.490933 0.483252 0.457366 0.553777 0.457113 0.546475 0.517366 0.505283 0.547169 0.515332 0.493868 0.511729 0.526808 0.523382 0.548838 0.499859 0.541770 0.545398 0.466864 0.515327 0.499783 0.533806 0.482716 0.489021 0.532611 0.455449 0.546749 0.458560 0.526717 0.512326 0.514745 0.521626 0.544796 
544.571910 0.508175 0.549697 0.497950 0.495242 0.536501 0.457413 0.507983 0.526534 0.515293 0.464046 0.475535 0.542200 0.481920 0.509655 0.525251 0.462379 0.486593 0.465714 0.510176 0.473559 0.516526 0.482850 0.504699 0.488104 0.545585 0.538856 0.500673 0.514864 0.496172 0.454680 0.507938 0.477808 0.504144 0.467603 0.555714 0.487144 0.547045 0.536304 0.456954 0.503361 0.472645 0.536699 0.515071 0.488043 0.461132 0.522654 0.466992 0.460844 0.483946 0.478253 
550.044949 0.481456 0.513894 0.459262 0.509097 0.541242 0.539109 0.520320 0.550690 0.462409 0.459096 0.490732 0.497697 0.524526 0.469138 0.516108 0.511346 0.479948 0.540687 0.519598 0.511644 0.495140 0.488371 0.518292 0.551552 0.473955 0.467938 0.531391 0.473567 0.504623 0.502822 0.487191 0.469310 0.505606 0.511619 0.494747 0.537555 0.485173 0.548057 0.506171 0.454485 0.492300 0.459060 0.483004 0.509864 0.469073 0.516063 0.470803 0.495221 0.475494 0.509430 
555.572992 0.506335 0.497094 0.485430 0.478314 0.539130 0.494661 0.512695 0.504411 0.520803 0.461806 0.487883 0.464430 0.477539 0.486971 0.539447 0.543586 0.453970 0.501606 0.496253 0.533746 0.479054 0.515475 0.515158 0.540263 0.508616 0.514745 0.480429 0.525270 0.473993 0.503907 0.495563 0.493780 0.496726 0.467839 0.481175 0.458356 0.524898 0.523014 0.513838 0.519877 0.477317 0.534360 0.522168 0.531777 0.493317 0.472649 0.478098 0.530830 0.513365 0.546694 
561.156594 0.502048 0.484983 0.488744 0.479145 0.531126 0.547583 0.494315 0.470477 0.504381 0.506649 0.499690 0.531005 0.531080 0.501108 0.507755 0.503884 0.514045 0.529527 0.502481 0.523724 0.477858 0.455775 0.528340 0.457052 0.462130 0.483822 0.529084 0.492626 0.494491 0.479417 0.541257 0.510234 0.541629 0.490122 0.466897 0.479774 0.481127 0.535068 0.507061 0.516947 0.535470 0.535752 0.540035 0.481690 0.547618 0.540619 0.535495 0.474474 0.506569 0.484787 
566.796311 0.518318 0.536892 0.547646 0.472846 0.531717 0.511089 0.507098 0.511908 0.526601 0.460010 0.512209 0.490602 0.457063 0.492133 0.463911 0.507811 0.476882 0.496702 0.504799 0.544473 0.534704 0.476320 0.528745 0.533419 0.519157 0.487620 0.478348 0.514217 0.534172 0.452691 0.506265 0.531641 0.490818 0.478790 0.468790 0.517445 0.484553 0.550246 0.525808 0.539849 0.551652 0.540050 0.548208 0.549192 0.540276 0.471315 0.523529 0.497881 0.530502 0.480527 
572.492709 0.519435 0.510955 0.488972 0.524297 0.463215 0.505787 0.506514 0.536436 0.454093 0.504745 0.478832 0.466553 0.493317 0.469640 0.490375 0.452474 0.528056 0.535539 0.462899 0.537022 0.464122 0.518187 0.481624 0.538566 0.451256 0.468738 0.519661 0.545538 0.514353 0.456288 0.548254 0.484571 0.542982 0.510002 0.486942 0.528176 0.521440 0.490776 0.513446 0.474763 0.524192 0.529725 0.459200 0.529569 0.500068 0.458163 0.498615 0.499597 0.456734 0.481739 
578.246356 0.550132 0.471829 0.543062 0.459640 0.451933 0.457988 0.508894 0.524742 0.506667 0.548821 0.520378 0.542126 0.524757 0.503590 0.527134 0.529916 0.514279 0.515414 0.496094 0.457868 0.478700 0.507033 0.549147 0.480636 0.528515 0.462382 0.546244 0.464198 0.491335 0.496179 0.472765 0.546119 0.509920 0.516555 0.485145 0.489183 0.541776 0.502274 0.544323 0.454676 0.549292 0.462592 0.518157 0.514374 0.492271 0.503885 0.491140 0.511021 0.490835 0.484590 
584.057829 0.514264 0.517682 0.516523 0.455582 0.461717 0.450836 0.496354 0.501680 0.505067 0.544320 0.505082 0.522253 0.539149 0.488131 0.473877 0.546339 0.535947 0.487611 0.540588 0.538495 0.509428 0.543956 0.474072 0.480417 0.540703 0.495590 0.545075 0.499831 0.535258 0.454573 0.488635 0.488935 0.491108 0.472104 0.530072 0.531366 0.463530 0.528783 0.547548 0.521669 0.512686 0.540328 0.455477 0.529782 0.453019 0.539129 0.535892 0.544075 0.516673 0.466338 
589.927708 0.459613 0.498703 0.494085 0.477151 0.518201 0.528785 0.529698 0.457668 0.491336 0.533130 0.517448 0.461135 0.505716 0.512874 0.513148 0.469719 0.450411 0.543310 0.509103 0.519368 0.473110 0.501162 0.483530 0.515069 0.507477 0.497451 0.460955 0.494364 0.536616 0.536003 0.476447 0.475295 0.461713 0.504943 0.456441 0.520840 0.530970 0.481655 0.494788 0.497052 0.515961 0.517143 0.509377 0.486229 0.512450 0.459753 0.533698 0.479874 0.513068 0.528890 
595.856580 0.533214 0.522115 0.488944 0.469209 0.507618 0.470992 0.485005 0.507250 0.494661 0.519401 0.534076 0.515352 0.455669 0.483018 0.519625 0.519948 0.507389 0.496384 0.453503 0.473009 0.535435 0.509570 0.489457 0.475564 0.509824 0.482276 0.545529 0.526337 0.540540 0.485742 0.484662 0.503092 0.492599 0.488989 0.451855 0.513773 0.540505 0.504093 0.538329 0.480205 0.448444 0.530909 0.464225 0.479951 0.465963 0.502181 0.536989 0.476634 0.531945 0.525839 
601.845038 0.474071 0.478049 0.519637 0.479312 0.478854 0.520944 0.538136 0.466047 0.447936 0.452594 0.542089 0.515048 0.492725 0.525091 0.462010 0.454503 0.490453 0.540697 0.505731 0.530380 0.546379 0.511011 0.451271 0.463522 0.537723 0.521153 0.452803 0.487535 0.467583 0.472068 0.511314 0.522838 0.473624 0.519323 0.476647 0.490990 0.545236 0.530082 0.501729 0.473415 0.491030 0.499944 0.525284 0.528794 0.466400 0.448244 0.485004 0.518041 0.500834 0.471864 
607.893681 0.452457 0.527585 0.491907 0.463337 0.451902 0.449852 0.540291 0.460384 0.500752 0.455490 0.458036 0.534092 0.516988 0.536326 0.479047 0.526101 0.526523 0.475835 0.456964 0.538887 0.454800 0.480784 0.495228 0.466817 0.500911 0.485167 0.472108 0.494950 0.470202 0.542237 0.479255 0.452184 0.478421 0.465010 0.534162 0.523763 0.537437 0.520864 0.476004 0.497933 0.501467 0.472063 0.502023 0.540510 0.466931 0.524036 0.464271 0.541731 0.455852 0.503601 
614.003114 0.471038 0.473248 0.474725 0.501082 0.470101 0.528614 0.447005 0.489080 0.504858 0.477797 0.541215 0.500661 0.469348 0.478872 0.448675 0.528614 0.492177 0.532033 0.538074 0.503015 0.484541 0.497544 0.469437 0.447069 0.517980 0.520130 0.465121 0.465607 0.477108 0.471211 0.486305 0.542563 0.506077 0.485230 0.510591 0.532097 0.542038 0.511102 0.483917 0.540155 0.519154 0.453665 0.522335 0.503282 0.508902 0.453803 0.509313 0.525621 0.500933 0.484105 
620.173948 0.477412 0.460716 0.504023 0.497042 0.508099 0.505591 0.452805 0.496206 0.500604 0.507871 0.523173 0.479559 0.461374 0.497537 0.509400 0.490116 0.463085 0.529995 0.500446 0.511151 0.536827 0.449580 0.538390 0.513175 0.478288 0.516291 0.493253 0.498452 0.468082 0.515812 0.446493 0.494697 0.520497 0.481449 0.522609 0.461067 0.516010 0.535526 0.492521 0.519255 0.474503 0.488494 0.514332 0.474434 0.526794 0.541829 0.471362 0.491551 0.450005 0.469848 
626.406800 0.450823 0.477364 0.446906 0.511373 0.450995 0.448847 0.532186 0.489282 0.519582 0.495317 0.446442 0.496458 0.455831 0.489005 0.459209 0.445192 0.488852 0.452541 0.472830 0.452255 0.538695 0.480792 0.534433 0.532413 0.481384 0.540449 0.518940 0.461861 0.450739 0.500957 0.445711 0.516989 0.494675 0.478520 0.531613 0.455771 0.497727 0.518663 0.468124 0.522817 0.460202 0.488946 0.520347 0.446259 0.484496 0.541861 0.457283 0.522130 0.523005 0.506064 
632.702293 0.445676 0.518921 0.497000 0.477647 0.456258 0.517930 0.500638 0.534295 0.487725 0.468920 0.470054 0.496319 0.504529 0.449715 0.466114 0.451322 0.491103 0.509686 0.480995 0.478293 0.485048 0.512368 0.510224 0.466789 0.510519 0.464980 0.489372 0.517324 0.481956 0.506545 0.539137 0.514572 0.494372 0.477903 0.510371 0.454867 0.514331 0.486473 0.533388 0.464063 0.498577 0.465261 0.535326 0.532979 0.531677 0.493114 0.473520 0.449207 0.468865 0.539803 
639.061057 0.471047 0.470407 0.522308 0.449984 0.450885 0.525006 0.468768 0.506768 0.516431 0.483697 0.475792 0.490342 0.443408 0.507733 0.522190 0.452996 0.470072 0.521885 0.458810 0.536849 0.537346 0.530401 0.472907 0.477712 0.478534 0.535407 0.472248 0.493414 0.482811 0.474586 0.516579 0.461384 0.521816 0.528796 0.500069 0.504676 0.444687 0.477913 0.456211 0.500955 0.491696 0.502535 0.477490 0.459725 0.487596 0.511120 0.463456 0.462693 0.508344 0.495880 
645.483727 0.522529 0.496749 0.480179 0.536278 0.529290 0.503496 0.471619 0.458056 0.518509 0.446434 0.457422 0.457309 0.508617 0.487550 0.459805 0.517079 0.515899 0.494317 0.504086 0.540204 0.480798 0.502985 0.491147 0.513167 0.456739 0.527678 0.460886 0.453899 0.507000 0.499236 0.499536 0.455948 0.474729 0.488911 0.507619 0.519585 0.476449 0.449412 0.523649 0.475471 0.534435 0.469781 0.485108 0.515501 0.539502 0.517654 0.453555 0.478086 0.526936 0.517482 
651.970946 0.454165 0.470604 0.488373 0.488117 0.506303 0.510134 0.471462 0.504969 0.458698 0.457824 0.461185 0.485998 0.455803 0.465556 0.486145 0.527942 0.457128 0.493013 0.464864 0.535218 0.490683 0.537680 0.474514 0.483217 0.489785 0.446536 0.474121 0.504002 0.492685 0.492459 0.485704 0.476721 0.443563 0.480715 0.504758 0.509183 0.473896 0.518675 0.504145 0.517478 0.479405 0.467170 0.511292 0.504934 0.481107 0.464619 0.448528 0.488019 0.483040 0.455636 
658.523363 0.442769 0.467085 0.522176 0.453005 0.479083 0.524174 0.444043 0.474710 0.498085 0.441202 0.461673 0.499643 0.450488 0.488795 0.524384 0.520956 0.494290 0.482086 0.455169 0.452334 0.468637 0.458940 0.465958 0.443313 0.480367 0.515545 0.454151 0.461899 0.532416 0.484123 0.467756 0.506225 0.529977 0.520016 0.496092 0.468206 0.457574 0.459753 0.524517 0.514379 0.452074 0.528537 0.508350 0.466527 0.462281 0.461894 0.486082 0.487478 0.483893 0.522141 
665.141633 0.534796 0.534214 0.467894 0.481633 0.534649 0.442912 0.471327 0.522852 0.485226 0.471375 0.441983 0.496583 0.473703 0.485930 0.474685 0.498891 0.500788 0.457183 0.495488 0.526812 0.474201 0.462125 0.450890 0.466076 0.475624 0.444564 0.535808 0.524910 0.490897 0.464208 0.482244 0.498309 0.522896 0.498891 0.446388 0.488282 0.460092 0.455437 0.482870 0.441587 0.448573 0.502411 0.483686 0.482953 0.512096 0.471209 0.467596 0.486135 0.490159 0.509784 
671.826418 0.444205 0.506716 0.536761 0.466461 0.508000 0.481600 0.528825 0.478745 0.517585 0.501660 0.481801 0.513315 0.491620 0.439915 0.469223 0.466036 0.505945 0.473255 0.530480 0.483128 0.506531 0.475685 0.525443 0.483977 0.474348 0.502050 0.529230 0.527395 0.512417 0.532549 0.454289 0.461517 0.525868 0.536337 0.533843 0.482381 0.446968 0.532705 0.511675 0.495232 0.520670 0.536590 0.532998 0.471849 0.516902 0.496574 0.527737 0.441301 0.483694 0.487238 
678.578385 0.447404 0.527108 0.497563 0.506533 0.522295 0.469397 0.466367 0.507907 0.504657 0.461338 0.497563 0.487853 0.445411 0.495838 0.502538 0.514543 0.461524 0.494201 0.525871 0.456159 0.468052 0.523961 0.523332 0.500355 0.445655 0.525364 0.505578 0.533242 0.509539 0.522382 0.479429 0.453027 0.471916 0.519980 0.489631 0.460764 0.475882 0.441450 0.494903 0.452486 0.485948 0.444900 0.489052 0.440856 0.520657 0.486581 0.464876 0.467361 0.454829 0.535542 
685.398211 0.496087 0.505435 0.461554 0.513358 0.534793 0.529311 0.526091 0.456360 0.482799 0.514696 0.441769 0.477328 0.497113 0.532954 0.495367 0.451812 0.503091 0.488996 0.503699 0.480129 0.490323 0.465270 0.506627 0.454269 0.523835 0.493543 0.499428 0.524243 0.451365 0.534267 0.528300 0.513095 0.487862 0.454740 0.452454 0.488568 0.456778 0.458612 0.497211 0.485197 0.458412 0.524705 0.471155 0.514428 0.518324 0.496700 0.513961 0.524443 0.474716 0.450737 
692.286578 0.453724 0.514070 0.456487 0.520066 0.516206 0.512220 0.520066 0.493110 0.467188 0.454608 0.449179 0.503864 0.465095 0.514352 0.469028 0.512109 0.513118 0.462357 0.479860 0.531617 0.505413 0.499912 0.498451 0.438605 0.463250 0.453797 0.443810 0.437998 0.477782 0.457433 0.496941 0.471873 0.502869 0.446796 0.438532 0.470873 0.507112 0.450024 0.521503 0.531161 0.462973 0.477476 0.528874 0.524994 0.443382 0.455574 0.497164 0.492619 0.486177 0.443941 
699.244174 0.475554 0.477318 0.462530 0.446735 0.507285 0.467697 0.462041 0.527467 0.519242 0.512243 0.533060 0.459889 0.521874 0.493050 0.525218 0.465598 0.508303 0.514735 0.445654 0.489100 0.508192 0.441854 0.496094 0.499894 0.446090 0.489333 0.444302 0.459123 0.465647 0.455541 0.485601 0.446085 0.507033 0.488184 0.458033 0.445921 0.482242 0.496317 0.470116 0.530753 0.438195 0.454601 0.529246 0.475893 0.529934 0.500606 0.440313 0.527104 0.437531 0.452061 
706.271695 0.462475 0.460066 0.520181 0.449814 0.498777 0.443403 0.499062 0.480788 0.480880 0.516615 0.444816 0.486744 0.453738 0.502512 0.469578 0.524714 0.460463 0.513117 0.439455 0.495854 0.458881 0.455387 0.456665 0.512701 0.490082 0.472776 0.466119 0.484533 0.514989 0.468359 0.529132 0.519958 0.449083 0.509474 0.514578 0.442474 0.523432 0.515691 0.443403 0.484688 0.481853 0.504612 0.490484 0.522358 0.440524 0.525426 0.515178 0.478771 0.517249 0.490208 
713.369843 0.489592 0.488795 0.514358 0.453712 0.501323 0.470080 0.510755 0.507611 0.449795 0.477199 0.485105 0.483521 0.439315 0.462966 0.528012 0.453582 0.462314 0.502468 0.475064 0.483386 0.476764 0.515493 0.461947 0.478402 0.443512 0.464217 0.507940 0.474654 0.434833 0.438938 0.507133 0.461614 0.523950 0.509384 0.471944 0.458928 0.469066 0.481072 0.438059 0.442990 0.504448 0.515324 0.523240 0.447361 0.475079 0.474036 0.531098 0.484878 0.516116 0.462836 
720.539329 0.509857 0.475579 0.477517 0.486817 0.467600 0.505344 0.459371 0.479118 0.497770 0.482290 0.530163 0.522314 0.455181 0.443447 0.491869 0.474316 0.514003 0.440621 0.447708 0.461357 0.481480 0.490539 0.495707 0.514567 0.503541 0.440212 0.445100 0.517990 0.528288 0.474383 0.493875 0.442053 0.519374 0.507263 0.512021 0.462644 0.471163 0.476673 0.465787 0.519967 0.443905 0.481485 0.516216 0.472710 0.449039 0.515444 0.451416 0.482762 0.440568 0.472026 
727.780870 0.512704 0.436706 0.521679 0.473848 0.516338 0.527084 0.515139 0.488243 0.487444 0.492843 0.481236 0.469835 0.439983 0.496611 0.491481 0.525645 0.440229 0.453328 0.485860 0.478579 0.497839 0.470268 0.494061 0.495206 0.510081 0.433727 0.491929 0.527868 0.503238 0.470634 0.468767 0.478733 0.528186 0.511482 0.477390 0.522541 0.451220 0.473295 0.443525 0.452770 0.490134 0.463511 0.447298 0.527161 0.507983 0.439892 0.436749 0.469036 0.504701 0.500009 
735.095189 0.527305 0.496464 0.435494 0.435009 0.443358 0.456314 0.451256 0.475423 0.443598 0.432785 0.527478 0.439318 0.521050 0.453403 0.506783 0.495844 0.434130 0.455324 0.516852 0.482682 0.471547 0.514373 0.449872 0.438607 0.506389 0.470668 0.466056 0.508647 0.485997 0.504395 0.472892 0.451784 0.485161 0.510462 0.458793 0.485247 0.523462 0.520651 0.510169 0.466565 0.437598 0.507681 0.442296 0.435629 0.475548 0.443137 0.486237 0.442556 0.498035 0.467041 
742.483019 0.461988 0.485148 0.437964 0.522704 0.464688 0.505226 0.525346 0.448840 0.474566 0.506434 0.451204 0.506674 0.496441 0.493247 0.478152 0.496921 0.445627 0.466572 0.515823 0.476800 0.459533 0.514648 0.444615 0.447622 0.491214 0.439681 0.504214 0.494269 0.486769 0.471842 0.463714 0.479481 0.485470 0.516806 0.527111 0.490975 0.460396 0.473530 0.483293 0.485316 0.476421 0.460847 0.492706 0.519683 0.452752 0.499136 0.478522 0.503864 0.483830 0.509709 
749.945097 0.458101 0.509029 0.523891 0.445690 0.500638 0.509302 0.497403 0.481660 0.492827 0.512863 0.513528 0.508799 0.522378 0.526141 0.452065 0.481526 0.480320 0.455253 0.467597 0.434997 0.456301 0.518190 0.456708 0.489405 0.526303 0.462462 0.467018 0.447887 0.452860 0.514457 0.515577 0.490716 0.496421 0.485508 0.513514 0.503314 0.496216 0.464295 0.490673 0.450821 0.523867 0.465846 0.472441 0.481627 0.441655 0.496445 0.468186 0.523465 0.522407 0.454210 
757.482171 0.479249 0.457587 0.481446 0.456430 0.444648 0.510911 0.522989 0.443602 0.505287 0.438557 0.461915 0.465326 0.445714 0.500720 0.490252 0.483300 0.432460 0.498732 0.459287 0.478652 0.511250 0.492837 0.506166 0.440998 0.460611 0.448676 0.489315 0.496434 0.503042 0.471939 0.510471 0.487787 0.523777 0.443755 0.482803 0.487462 0.510815 0.488455 0.469325 0.449464 0.475837 0.504098 0.505283 0.525545 0.433201 0.476922 0.524952 0.435982 0.456808 0.457601 
765.094993 0.524187 0.435646 0.469925 0.449714 0.459062 0.514992 0.484475 0.481166 0.443519 0.477365 0.511225 0.500709 0.472853 0.441254 0.432541 0.465285 0.519289 0.459424 0.482749 0.464088 0.481051 0.514921 0.436461 0.449476 0.515393 0.466969 0.478691 0.434225 0.523915 0.494772 0.449958 0.436213 0.489697 0.472005 0.460225 0.436504 0.485010 0.453849 0.454741 0.448384 0.474852 0.459629 0.477632 0.466868 0.445093 0.484580 0.459224 0.444292 0.437062 0.442146 
772.784326 0.518662 0.509422 0.516691 0.463196 0.496170 0.467514 0.451900 0.458512 0.465843 0.440333 0.472783 0.465300 0.429289 0.466285 0.478781 0.454499 0.501468 0.495327 0.437791 0.442984 0.437201 0.443384 0.431950 0.486611 0.509784 0.493885 0.507337 0.504615 0.450981 0.512478 0.486897 0.486231 0.435482 0.508432 0.449311 0.485298 0.447049 0.477596 0.462944 0.454337 0.520466 0.469470 0.483765 0.476120 0.523122 0.434730 0.456132 0.469075 0.516672 0.496665 
780.550937 0.464050 0.434473 0.437357 0.445971 0.471377 0.464920 0.477620 0.522074 0.428001 0.504689 0.503354 0.477425 0.500973 0.438198 0.429769 0.499633 0.520725 0.481013 0.485636 0.480129 0.520791 0.476385 0.454975 0.444146 0.475914 0.462938 0.474275 0.488206 0.482894 0.474270 0.522426 0.516848 0.512980 0.497163 0.514135 0.480504 0.479663 0.446042 0.448504 0.469433 0.447487 0.480837 0.510191 0.502019 0.477249 0.481003 0.472085 0.479568 0.459650 0.501824 
788.395604 0.520986 0.453579 0.477971 0.456017 0.458014 0.519368 0.460063 0.454139 0.512074 0.473181 0.479896 0.490050 0.445887 0.506905 0.520559 0.443250 0.482139 0.518534 0.428567 0.468632 0.428036 0.488570 0.450459 0.493327 0.491752 0.493422 0.489704 0.444934 0.482642 0.458251 0.468699 0.429696 0.448576 0.454922 0.490647 0.488527 0.474105 0.518183 0.464065 0.467636 0.471127 0.486322 0.462035 0.430099 0.499995 0.455415 0.512975 0.499322 0.473000 0.489784 
796.319112 0.482333 0.493997 0.500127 0.483866 0.427791 0.483668 0.511265 0.505277 0.438707 0.432917 0.445623 0.454451 0.434655 0.517779 0.499085 0.448917 0.503393 0.451488 0.444468 0.430035 0.509036 0.435606 0.470314 0.513073 0.498555 0.440004 0.517878 0.472302 0.434920 0.514304 0.426461 0.426087 0.489968 0.449826 0.428345 0.465358 0.475341 0.455256 0.476079 0.443000 0.482631 0.475724 0.504226 0.454730 0.446356 0.440042 0.440643 0.478887 0.482636 0.509731 
804.322252 0.471595 0.479212 0.477705 0.487811 0.439878 0.461064 0.456977 0.450532 0.465803 0.487145 0.470962 0.503923 0.457482 0.496339 0.488217 0.439637 0.442316 0.490830 0.463025 0.449686 0.463885 0.428718 0.502808 0.427414 0.434231 0.429412 0.483034 0.434033 0.486361 0.459618 0.451090 0.462032 0.445321 0.452961 0.441475 0.469035 0.460213 0.474567 0.489455 0.435498 0.508506 0.465864 0.487698 0.440062 0.440270 0.488591 0.472848 0.429303 0.440936 0.480280 
812.405825 0.427490 0.426731 0.437120 0.490919 0.434955 0.461284 0.509901 0.430753 0.476441 0.443647 0.481775 0.456587 0.468028 0.460275 0.490971 0.431951 0.441180 0.466948 0.431201 0.507062 0.431489 0.449641 0.487024 0.439714 0.453045 0.428617 0.502369 0.516451 0.473074 0.491249 0.518168 0.496833 0.505675 0.508561 0.508920 0.453578 0.464552 0.473899 0.452513 0.495338 0.486279 0.467613 0.474635 0.457771 0.437252 0.427221 0.499875 0.429140 0.455347 0.483803 
820.570639 0.504816 0.426035 0.471510 0.511307 0.455111 0.456377 0.517610 0.443404 0.454212 0.452865 0.438565 0.515887 0.475068 0.494226 0.433425 0.470578 0.447123 0.460594 0.514654 0.429495 0.505683 0.493331 0.471279 0.431251 0.504581 0.430672 0.443395 0.430959 0.451533 0.458085 0.502035 0.512574 0.511990 0.515341 0.471091 0.503955 0.488615 0.436777 0.448154 0.465085 0.444539 0.428596 0.498443 0.452550 0.461780 0.438311 0.473713 0.448874 0.453826 0.435826 
828.817511 0.491843 0.476556 0.441287 0.424299 0.442293 0.461423 0.466478 0.478397 0.437825 0.510170 0.496489 0.507286 0.444919 0.501859 0.439573 0.512284 0.515347 0.439126 0.470101 0.457900 0.468912 0.476015 0.451910 0.444022 0.500549 0.463378 0.427846 0.494709 0.505834 0.470941 0.496814 0.464590 0.472811 0.485191 0.427776 0.445342 0.466990 0.465581 0.437919 0.481507 0.480962 0.487216 0.443317 0.449866 0.474395 0.482522 0.504265 0.422838 0.447085 0.454916 
837.147266 0.448767 0.467551 0.461831 0.446479 0.455303 0.460513 0.431633 0.469085 0.435656 0.488676 0.475363 0.429392 0.504923 0.488783 0.490729 0.507685 0.499836 0.469380 0.439553 0.464358 0.465526 0.513321 0.506447 0.438240 0.442258 0.513795 0.441288 0.438296 0.423498 0.435994 0.459589 0.491616 0.483325 0.466468 0.473375 0.456148 0.476470 0.439037 0.503282 0.505294 0.476418 0.472222 0.467851 0.433049 0.494302 0.449644 0.463176 0.502058 0.428416 0.423343 
845.560736 0.456170 0.455655 0.430813 0.463780 0.511970 0.510857 0.445612 0.489080 0.427795 0.433331 0.509780 0.469213 0.487611 0.464678 0.491645 0.510337 0.478864 0.444531 0.487742 0.506808 0.495824 0.512027 0.480511 0.510463 0.456769 0.495422 0.486282 0.478836 0.470557 0.428619 0.424154 0.462820 0.504061 0.453039 0.465394 0.439851 0.459161 0.443501 0.490316 0.456254 0.469677 0.484475 0.484765 0.477577 0.442682 0.450989 0.495712 0.507534 0.455739 0.474029 
854.058763 0.512374 0.428852 0.441029 0.485105 0.463277 0.480261 0.470681 0.424573 0.506316 0.479252 0.495470 0.477463 0.453076 0.465024 0.450955 0.509992 0.478290 0.444205 0.511576 0.462600 0.479257 0.507605 0.458321 0.431187 0.439133 0.475413 0.495792 0.508283 0.508825 0.445583 0.512482 0.454435 0.441501 0.438530 0.507703 0.453440 0.421219 0.439619 0.457742 0.476767 0.493046 0.450404 0.436461 0.448942 0.433448 0.495783 0.513453 0.511207 0.442720 0.510525 
862.642196 0.465335 0.442678 0.433606 0.493293 0.481838 0.434738 0.500267 0.476086 0.492062 0.509642 0.421582 0.476608 0.466221 0.508938 0.509032 0.511903 0.448468 0.453107 0.472221 0.511675 0.501876 0.481988 0.473125 0.457489 0.502827 0.437648 0.481866 0.429428 0.474514 0.510188 0.471218 0.479834 0.452491 0.496057 0.440384 0.464020 0.447200 0.494235 0.491880 0.428328 0.449601 0.489824 0.458482 0.421662 0.481335 0.493712 0.488640 0.428412 0.467027 0.435811 
871.311894 0.480025 0.496217 0.503267 0.484995 0.440690 0.509646 0.467370 0.470757 0.494710 0.486591 0.462061 0.511228 0.502471 0.430095 0.470571 0.441062 0.425912 0.440755 0.499842 0.499502 0.506365 0.422846 0.505979 0.447236 0.487693 0.504132 0.435344 0.447948 0.505444 0.455975 0.508543 0.494817 0.499875 0.455747 0.440881 0.495585 0.475396 0.491230 0.499949 0.508375 0.419910 0.444868 0.421478 0.507919 0.499568 0.437000 0.436409 0.430128 0.439099 0.445501 
880.068724 0.492358 0.477837 0.491564 0.478237 0.467212 0.442442 0.495674 0.437018 0.499812 0.480396 0.506903 0.488894 0.420259 0.505106 0.482179 0.502115 0.469483 0.508082 0.474131 0.459573 0.419994 0.486424 0.501841 0.495679 0.450248 0.477758 0.434896 0.440715 0.474155 0.421220 0.470737 0.464714 0.469604 0.480057 0.490900 0.448261 0.451066 0.461092 0.439099 0.429765 0.484390 0.491063 0.474401 0.439930 0.447207 0.471252 0.445526 0.466474 0.444551 0.485750 
888.913562 0.491808 0.484810 0.492582 0.441730 0.447524 0.497017 0.432929 0.440544 0.505411 0.429370 0.454939 0.423141 0.494232 0.453215 0.472760 0.422409 0.460594 0.499103 0.508757 0.429055 0.452687 0.477315 0.426075 0.494204 0.452789 0.439830 0.417148 0.503191 0.444627 0.479874 0.434751 0.434829 0.451774 0.437485 0.422098 0.432531 0.492415 0.488782 0.455468 0.497583 0.482761 0.435742 0.446263 0.496350 0.440465 0.437193 0.509652 0.469835 0.503520 0.446597 
897.847292 0.496305 0.425641 0.484685 0.418397 0.474292 0.492914 0.467719 0.424743 0.470633 0.484140 0.479089 0.488525 0.508697 0.490139 0.454263 0.438907 0.473963 0.477192 0.417995 0.507489 0.454407 0.437528 0.434281 0.447015 0.446923 0.496490 0.445424 0.465272 0.496522 0.494246 0.438532 0.478427 0.505889 0.452612 0.490541 0.426071 0.505685 0.506273 0.500805 0.482396 0.445331 0.449846 0.482835 0.436747 0.424433 0.454388 0.493853 0.488927 0.494459 0.444434 
906.870807 0.503792 0.488807 0.439832 0.422378 0.461478 0.459743 0.447163 0.420328 0.447218 0.432017 0.430618 0.447089 0.466764 0.470323 0.419737 0.479588 0.431763 0.428961 0.448557 0.463662 0.449794 0.429275 0.433997 0.442205 0.498395 0.479233 0.447625 0.425942 0.444246 0.441577 0.432677 0.441859 0.452758 0.440483 0.418865 0.491189 0.484542 0.472932 0.476975 0.445889 0.506788 0.454748 0.437681 0.477880 0.420296 0.422770 0.468938 0.507273 0.506451 0.473606 
915.985010 0.493561 0.453465 0.506696 0.464789 0.417612 0.459035 0.439906 0.492354 0.501347 0.485728 0.492404 0.490538 0.465724 0.468290 0.423237 0.462324 0.445807 0.436086 0.499702 0.467922 0.438505 0.416722 0.504903 0.441338 0.500370 0.496495 0.499605 0.416252 0.436045 0.472944 0.446360 0.453266 0.455846 0.434386 0.433879 0.470672 0.496772 0.499089 0.446125 0.455321 0.464600 0.432889 0.439956 0.432023 0.436142 0.488709 0.498002 0.486125 0.450332 0.506387 
925.190812 0.426897 0.431876 0.462682 0.480109 0.458581 0.444281 0.416376 0.487714 0.455413 0.502809 0.457119 0.457335 0.420225 0.449367 0.437141 0.416091 0.492868 0.434952 0.423103 0.446277 0.479589 0.440718 0.419793 0.427871 0.468122 0.483548 0.414110 0.477056 0.485750 0.495608 0.474545 0.489286 0.442447 0.451960 0.461018 0.461652 0.463096 0.431186 0.459087 0.417866 0.504565 0.470315 0.452811 0.453477 0.424584 0.422202 0.423843 0.438396 0.432069 0.458517 
934.489135 0.481122 0.457972 0.459670 0.416490 0.475579 0.451612 0.436066 0.452456 0.504134 0.502042 0.431844 0.498844 0.428210 0.465566 0.488675 0.415292 0.490836 0.474753 0.433399 0.500886 0.422010 0.452681 0.496393 0.455155 0.484862 0.437236 0.503153 0.430302 0.454443 0.455306 0.423749 0.418537 0.422634 0.470967 0.447317 0.461501 0.499605 0.489795 0.455526 0.487996 0.431481 0.442297 0.483669 0.455595 0.419106 0.492943 0.463341 0.419555 0.446528 0.483040 
943.880907 0.414798 0.448901 0.430460 0.465813 0.489837 0.452693 0.441080 0.467787 0.435236 0.424887 0.426403 0.459086 0.414894 0.446864 0.450930 0.438818 0.423353 0.474450 0.445558 0.479822 0.425867 0.490620 0.485299 0.457264 0.430552 0.417789 0.428500 0.431761 0.471913 0.489402 0.500237 0.483458 0.423664 0.458079 0.432741 0.499816 0.468350 0.416804 0.448618 0.466867 0.503370 0.468488 0.449442 0.437892 0.439564 0.428761 0.460185 0.444093 0.494032 0.435360 
953.367067 0.461424 0.485038 0.501719 0.412733 0.448431 0.471291 0.438221 0.496418 0.439551 0.497071 0.454281 0.476908 0.424063 0.425854 0.427024 0.458298 0.466465 0.414964 0.446466 0.493456 0.453166 0.443381 0.490733 0.502345 0.491619 0.456319 0.436247 0.421385 0.436174 0.419438 0.443852 0.421248 0.432157 0.423839 0.495824 0.468028 0.412299 0.485267 0.413885 0.413090 0.428994 0.484823 0.446397 0.488164 0.435996 0.497382 0.425155 0.430050 0.430708 0.470697 
962.948566 0.412469 0.495385 0.462515 0.427519 0.441179 0.473352 0.493397 0.418211 0.452691 0.501269 0.455040 0.452960 0.459833 0.451720 0.426671 0.422685 0.437198 0.453881 0.434557 0.463578 0.458524 0.485712 0.422170 0.450981 0.459186 0.486752 0.454771 0.490943 0.452426 0.483577 0.418279 0.495673 0.432938 0.446680 0.427989 0.482309 0.414056 0.488229 0.460271 0.457211 0.489593 0.430571 0.458374 0.460517 0.421362 0.483559 0.461448 0.474834 0.429718 0.457489 
972.626360 0.480974 0.497182 0.411904 0.480924 0.475571 0.483309 0.419068 0.442645 0.446842 0.462381 0.471338 0.428230 0.416747 0.487747 0.462053 0.453969 0.463764 0.444420 0.497851 0.448717 0.462945 0.472767 0.417015 0.495698 0.436264 0.460028 0.494943 0.466814 0.486131 0.416346 0.474447 0.414871 0.431125 0.451603 0.465235 0.445540 0.423815 0.458002 0.449086 0.488803 0.475030 0.467551 0.456077 0.447188 0.491907 0.463250 0.457228 0.414612 0.493686 0.459254 
982.401417 0.439321 0.430495 0.448901 0.460070 0.494346 0.444876 0.476449 0.462041 0.423096 0.465680 0.451353 0.466447 0.441524 0.432249 0.495935 0.493583 0.465139 0.435664 0.473651 0.425463 0.421279 0.420089 0.455123 0.484430 0.463381 0.459479 0.444140 0.498039 0.448496 0.471925 0.497652 0.426357 0.436101 0.416424 0.475550 0.492252 0.444894 0.431754 0.441401 0.417709 0.452702 0.435846 0.447284 0.447801 0.447601 0.497230 0.455964 0.490362 0.451267 0.429796 
992.274716 0.484897 0.421926 0.452428 0.480124 0.443058 0.468288 0.493827 0.467563 0.410417 0.480649 0.423771 0.410965 0.480346 0.434953 0.495889 0.416577 0.441213 0.470129 0.498432 0.429754 0.442872 0.427057 0.476978 0.416029 0.438194 0.484335 0.416708 0.486510 0.441898 0.425285 0.449291 0.461802 0.446027 0.443951 0.467060 0.472912 0.445429 0.432410 0.467250 0.472916 0.449626 0.456553 0.468914 0.455605 0.415494 0.486973 0.478904 0.415086 0.420706 0.427025 
1002.247242 0.476955 0.480855 0.412337 0.497302 0.483017 0.429264 0.451126 0.497316 0.454691 0.476779 0.467546 0.448995 0.424071 0.414101 0.438827 0.437325 0.462589 0.480153 0.483885 0.493353 0.497008 0.473459 0.447783 0.424899 0.429657 0.419638 0.449995 0.462145 0.443183 0.407990 0.436063 0.430621 0.478208 0.431906 0.487274 0.418968 0.416535 0.464692 0.429128 0.444377 0.493882 0.445137 0.462638 0.447525 0.455916 0.487396 0.431517 0.438505 0.462028 0.489096 
1012.319995 0.482042 0.478277 0.468946 0.469538 0.448980 0.437984 0.488298 0.475451 0.477758 0.442994 0.483852 0.460780 0.409581 0.414158 0.446439 0.478566 0.492302 0.465931 0.476557 0.482213 0.461800 0.495706 0.481392 0.496555 0.443184 0.464283 0.419498 0.480502 0.407405 0.433433 0.451350 0.485626 0.410664 0.420609 0.489066 0.471646 0.469285 0.468590 0.413878 0.465728 0.492131 0.477514 0.411788 0.454496 0.464780 0.467479 0.407066 0.465105 0.407391 0.410416 
1022.493980 0.417503 0.492948 0.463915 0.491173 0.415953 0.449185 0.480128 0.439207 0.483029 0.464816 0.408917 0.481839 0.490232 0.448662 0.422746 0.461748 0.485096 0.490241 0.456653 0.431053 0.464140 0.416575 0.408318 0.485380 0.435274 0.421044 0.464987 0.409493 0.459933 0.411295 0.436206 0.442004 0.431697 0.492705 0.451928 0.464902 0.414147 0.478033 0.447378 0.415503 0.444342 0.413381 0.431877 0.427292 0.439909 0.472411 0.437797 0.426400 0.430990 0.463185 
1032.770215 0.430412 0.413906 0.474902 0.445894 0.493792 0.412809 0.445899 0.417106 0.449513 0.408678 0.421480 0.406255 0.436216 0.404879 0.492789 0.484752 0.462023 0.451922 0.435245 0.446146 0.480454 0.456449 0.443476 0.432602 0.455788 0.434598 0.429823 0.431864 0.419237 0.461637 0.435883 0.409132 0.473554 0.442159 0.460738 0.470425 0.416796 0.426888 0.463457 0.459924 0.444029 0.422172 0.440680 0.461452 0.456090 0.438598 0.428259 0.441403 0.484379 0.438841 
1043.149728 0.405613 0.481339 0.431285 0.412857 0.474256 0.426212 0.447506 0.448318 0.488229 0.485520 0.468249 0.435430 0.448071 0.439589 0.463476 0.419784 0.484232 0.491436 0.434215 0.422287 0.417953 0.410480 0.485201 0.439481 0.431756 0.423866 0.480110 0.482213 0.420914 0.492392 0.468043 0.489176 0.464992 0.474924 0.425463 0.492248 0.429119 0.415805 0.435309 0.480854 0.458954 0.413418 0.471452 0.487076 0.403782 0.443608 0.449444 0.476382 0.412229 0.420017 
1053.633557 0.426867 0.403621 0.471135 0.447915 0.404176 0.483127 0.426317 0.464747 0.425654 0.473104 0.464724 0.423962 0.415099 0.408581 0.484107 0.483373 0.477867 0.477205 0.462598 0.442042 0.469483 0.444688 0.425730 0.447526 0.436178 0.407090 0.463404 0.405698 0.478261 0.414884 0.415582 0.404060 0.435632 0.491977 0.468735 0.442593 0.445722 0.448399 0.404163 0.453927 0.455234 0.466049 0.408335 0.469465 0.453327 0.492035 0.461107 0.461953 0.421742 0.434925 
1064.222751 0.478563 0.434354 0.481056 0.476950 0.442470 0.461888 0.490092 0.413926 0.447031 0.478550 0.490021 0.467132 0.413077 0.412264 0.418974 0.460052 0.473913 0.426545 0.487041 0.419974 0.402946 0.410067 0.483012 0.462026 0.408968 0.481677 0.470969 0.486099 0.485179 0.413238 0.432915 0.490432 0.478090 0.432022 0.466440 0.444449 0.463094 0.441510 0.480162 0.423611 0.476522 0.486157 0.442801 0.439142 0.410522 0.413292 0.483977 0.487457 0.438709 0.416486 
1074.918367 0.402386 0.430869 0.404053 0.454266 0.411407 0.421334 0.403339 0.487733 0.403536 0.453441 0.442592 0.402938 0.479736 0.422912 0.459481 0.449144 0.443996 0.485361 0.433098 0.475488 0.433026 0.465909 0.415187 0.426630 0.417474 0.483770 0.447014 0.407021 0.470705 0.446238 0.431863 0.416208 0.409919 0.409165 0.410182 0.457970 0.487421 0.409879 0.467549 0.443595 0.425114 0.466716 0.428988 0.414496 0.486583 0.467670 0.438411 0.452345 0.453014 0.403959 
1085.721476 0.477055 0.464917 0.448797 0.410451 0.403263 0.445248 0.431281 0.447289 0.451408 0.404153 0.480178 0.464521 0.420562 0.403228 0.460709 0.429391 0.458561 0.409126 0.476980 0.459544 0.455527 0.450861 0.464637 0.454055 0.412586 0.434181 0.457800 0.446596 0.411163 0.422781 0.413347 0.401542 0.420526 0.422247 0.484479 0.404317 0.489225 0.473008 0.465170 0.466985 0.433109 0.420815 0.479213 0.421033 0.469543 0.413107 0.471909 0.436267 0.472252 0.438394 
1096.633158 0.446809 0.482290 0.438504 0.443919 0.469920 0.403831 0.444527 0.451567 0.410031 0.444882 0.457594 0.449299 0.457257 0.404177 0.403209 0.470648 0.486937 0.485446 0.430661 0.440266 0.436689 0.427239 0.464030 0.461132 0.431332 0.410275 0.433493 0.419006 0.450732 0.459418 0.470958 0.449614 0.421656 0.471833 0.478721 0.482765 0.420741 0.412783 0.465171 0.447066 0.462934 0.432450 0.426396 0.466786 0.438544 0.486688 0.453360 0.415912 0.450661 0.482055 
1107.654505 0.402686 0.430269 0.413382 0.425216 0.435137 0.469727 0.481030 0.401968 0.449797 0.468584 0.405029 0.447037 0.445505 0.470351 0.430446 0.453331 0.473368 0.450080 0.453163 0.461467 0.436882 0.414502 0.471313 0.438255 0.458159 0.412505 0.428763 0.418732 0.441271 0.417554 0.445027 0.481539 0.411491 0.485556 0.414799 0.410308 0.449881 0.453712 0.418825 0.418767 0.480480 0.415702 0.473394 0.443153 0.406924 0.467295 0.417873 0.470351 0.407044 0.457135 
1118.786618 0.478271 0.464195 0.402478 0.401744 0.430232 0.401187 0.428362 0.462984 0.405275 0.429008 0.402730 0.459771 0.466157 0.483367 0.483398 0.470718 0.405726 0.441205 0.399040 0.462105 0.457694 0.441462 0.434444 0.474740 0.485948 0.438006 0.401470 0.467055 0.434722 0.452417 0.412360 0.482474 0.428840 0.433697 0.453982 0.477140 0.475151 0.410371 0.485210 0.414516 0.449960 0.439225 0.457990 0.445483 0.413960 0.440688 0.443954 0.457173 0.425622 0.463475 
1130.030610 0.420514 0.457826 0.469420 0.442445 0.413379 0.453871 0.410848 0.412621 0.421471 0.452213 0.435596 0.453893 0.403258 0.475761 0.416334 0.463387 0.410654 0.409419 0.472264 0.470355 0.405344 0.474421 0.400141 0.478059 0.413308 0.462108 0.451825 0.483787 0.453954 0.429837 0.449179 0.397720 0.465861 0.439133 0.408493 0.412590 0.459493 0.466668 0.476344 0.427477 0.442731 0.418318 0.459299 0.417370 0.412334 0.451388 0.438683 0.429656 0.398743 0.437281 
1141.387607 0.441561 0.398583 0.464452 0.461803 0.479937 0.414807 0.398935 0.443541 0.476064 0.456474 0.468852 0.451070 0.448791 0.458331 0.420510 0.442785 0.455326 0.419986 0.466692 0.426583 0.403252 0.409496 0.475862 0.450648 0.474194 0.424330 0.444078 0.447682 0.456184 0.444347 0.405773 0.472104 0.466366 0.452496 0.460320 0.439691 0.410064 0.483127 0.404374 0.422574 0.456791 0.476504 0.441711 0.467017 0.400497 0.402191 0.470172 0.470788 0.426794 0.471800 
1152.858743 0.420158 0.422025 0.425225 0.455421 0.441120 0.411214 0.448483 0.452180 0.408830 0.453946 0.411737 0.414011 0.453954 0.433199 0.458530 0.463469 0.457190 0.476567 0.458876 0.451601 0.436914 0.452325 0.399452 0.467583 0.428343 0.433313 0.459921 0.446613 0.406723 0.472778 0.412457 0.446911 0.415978 0.477089 0.404681 0.403719 0.419860 0.444966 0.459087 0.444712 0.404703 0.424255 0.426832 0.424005 0.447763 0.482112 0.439500 0.463719 0.471601 0.422209 
1164.445166 0.432728 0.462788 0.414397 0.412636 0.450915 0.419444 0.455344 0.413858 0.411698 0.416851 0.431856 0.416842 0.431295 0.443204 0.458599 0.473092 0.462288 0.445394 0.395764 0.435563 0.457920 0.481811 0.449421 0.413749 0.428198 0.423081 0.431979 0.404123 0.446319 0.466972 0.445004 0.443366 0.411304 0.453294 0.400106 0.457206 0.457280 0.481666 0.436952 0.477574 0.420369 0.443747 0.471384 0.441438 0.421898 0.431536 0.435493 0.424417 0.433394 0.431348 
1176.148034 0.410422 0.433911 0.474576 0.440477 0.447752 0.442584 0.471997 0.422466 0.453492 0.450515 0.467673 0.414169 0.418431 0.451699 0.414213 0.455306 0.408276 0.448687 0.441846 0.422729 0.477798 0.465348 0.435533 0.395821 0.461732 0.438506 0.428425 0.453999 0.417286 0.438978 0.451551 0.454362 0.406750 0.433828 0.405657 0.407327 0.449557 0.478817 0.398365 0.428027 0.394527 0.468102 0.404140 0.465925 0.455796 0.397915 0.444434 0.404831 0.468504 0.396507 
1187.968519 0.403830 0.404633 0.430652 0.443520 0.458792 0.406486 0.420109 0.410722 0.406347 0.443551 0.449636 0.426975 0.442216 0.457221 0.433086 0.410334 0.460907 0.406822 0.460873 0.453326 0.445174 0.453195 0.478604 0.403974 0.419150 0.423272 0.401444 0.471058 0.414316 0.417326 0.422914 0.428044 0.418286 0.421396 0.422770 0.402090 0.399193 0.422748 0.444951 0.454805 0.419363 0.462186 0.442818 0.417570 0.433348 0.408811 0.469400 0.471341 0.400336 0.444519 
1199.907801 0.412583 0.445030 0.393632 0.395582 0.407081 0.455850 0.454358 0.429026 0.398677 0.401793 0.441548 0.393558 0.430637 0.451137 0.428743 0.478022 0.436704 0.439907 0.445831 0.400866 0.456838 0.471976 0.438053 0.413035 0.455672 0.405510 0.461234 0.422815 0.425218 0.466984 0.420709 0.413436 0.457026 0.437679 0.395003 0.411764 0.398276 0.431894 0.453914 0.398468 0.409031 0.438510 0.450349 0.475345 0.446558 0.407812 0.458488 0.396261 0.471685 0.421214 
1211.967074 0.407004 0.407621 0.471461 0.476798 0.473298 0.427680 0.413002 0.441638 0.462536 0.475187 0.429335 0.417084 0.417232 0.411846 0.463626 0.457264 0.462484 0.451857 0.437943 0.447289 0.437278 0.447992 0.457221 0.465446 0.421414 0.473059 0.425631 0.460960 0.456474 0.408029 0.394397 0.467965 0.452708 0.466215 0.423811 0.419086 0.430295 0.472112 0.447836 0.413744 0.469598 0.395608 0.444948 0.450237 0.403968 0.430269 0.457512 0.467726 0.459518 0.437682 
1224.147546 0.405571 0.426843 0.405207 0.442560 0.439548 0.405034 0.394963 0.415923 0.454567 0.417509 0.434950 0.405151 0.455312 0.436714 0.395249 0.428806 0.425218 0.390639 0.475544 0.449094 0.391267 0.399548 0.405627 0.446208 0.461201 0.408934 0.426085 0.443283 0.416192 0.417050 0.440952 0.396753 0.412790 0.468759 0.418987 0.408591 0.393629 0.433702 0.450637 0.427055 0.459919 0.403898 0.431683 0.450095 0.454233 0.457921 0.452292 0.449606 0.400371 0.397398 
1236.450433 0.422182 0.424297 0.429930 0.399431 0.463568 0.407819 0.394554 0.446823 0.441864 0.414633 0.452811 0.436654 0.405437 0.413046 0.445993 0.448436 0.465164 0.465717 0.403478 0.443351 0.415576 0.395307 0.452504 0.435344 0.459932 0.462544 0.417906 0.429822 0.465440 0.417954 0.434042 0.435417 0.418537 0.474295 0.395570 0.409566 0.389941 0.412467 0.438124 0.424318 0.421460 0.472393 0.468173 0.444172 0.448124 0.428037 0.435145 0.393140 0.467295 0.402488 
1248.876967 0.391912 0.457317 0.468241 0.450359 0.402702 0.396175 0.433914 0.441239 0.470423 0.468361 0.429065 0.415152 0.462292 0.459349 0.468594 0.428642 0.402309 0.398703 0.444453 0.407922 0.472770 0.446964 0.468469 0.417119 0.428655 0.390049 0.432132 0.459410 0.473486 0.459915 0.421476 0.430790 0.401999 0.411373 0.439009 0.398534 0.434108 0.461770 0.474341 0.465143 0.426973 0.410066 0.465695 0.463521 0.437469 0.410480 0.462296 0.445268 0.419656 0.434397 
1261.428389 0.415118 0.440910 0.464278 0.431603 0.392438 0.430859 0.394732 0.412259 0.404391 0.427966 0.472594 0.459212 0.388206 0.397013 0.414455 0.444099 0.426318 0.407826 0.394986 0.390402 0.466258 0.422073 0.424540 0.472414 0.422878 0.401417 0.423524 0.413447 0.394672 0.404753 0.408781 0.464769 0.452863 0.415255 0.460391 0.450659 0.437143 0.447078 0.403926 0.444026 0.455721 0.454103 0.465320 0.398137 0.461295 0.392653 0.458670 0.469624 0.414799 0.436601 
1274.105955 0.397242 0.393652 0.400841 0.416032 0.433160 0.457232 0.413524 0.394885 0.438326 0.425300 0.397522 0.428199 0.416981 0.459504 0.427959 0.463584 0.465006 0.434526 0.419893 0.452744 0.421250 0.445804 0.441651 0.401988 0.438236 0.412236 0.429591 0.459143 0.431219 0.454775 0.441221 0.453689 0.440757 0.439499 0.425064 0.468222 0.468411 0.411686 0.405102 0.405793 0.435964 0.410775 0.461286 0.411175 0.450863 0.414117 0.409453 0.412652 0.425652 0.465371 
1286.910933 0.407712 0.402943 0.396532 0.411852 0.386993 0.431465 0.458080 0.404640 0.403170 0.391442 0.439530 0.386531 0.392007 0.418995 0.431983 0.450727 0.426044 0.454331 0.387032 0.398756 0.396734 0.447641 0.464024 0.456546 0.443005 0.408659 0.444539 0.404923 0.456477 0.459361 0.431324 0.424870 0.426031 0.451597 0.471283 0.408141 0.398084 0.393271 0.419586 0.427523 0.423765 0.390276 0.427711 0.398799 0.390430 0.423276 0.418442 0.402416 0.407759 0.469153 
1299.844603 0.389605 0.421406 0.460224 0.445943 0.440436 0.414471 0.433164 0.419503 0.444002 0.435716 0.440013 0.431979 0.397527 0.407951 0.442279 0.399558 0.405450 0.424416 0.425220 0.395026 0.432676 0.465149 0.426383 0.468890 0.409657 0.440830 0.459920 0.436003 0.431188 0.425549 0.436477 0.385427 0.469326 0.424185 0.450847 0.431086 0.435135 0.443656 0.403620 0.442707 0.399596 0.434310 0.425412 0.397754 0.395774 0.385021 0.398934 0.414398 0.446067 0.403710 
1312.908258 0.412305 0.400970 0.446816 0.445046 0.389517 0.427645 0.418853 0.399460 0.389538 0.422036 0.436527 0.395604 0.390894 0.425542 0.456099 0.386560 0.401551 0.402749 0.455463 0.429915 0.393906 0.427854 0.449615 0.453040 0.395523 0.411354 0.468129 0.445993 0.398104 0.434769 0.461427 0.444999 0.389350 0.400958 0.438583 0.446936 0.399157 0.396316 0.464823 0.462651 0.437581 0.426805 0.417659 0.455212 0.388561 0.394367 0.384926 0.384747 0.440784 0.436762 
1326.103206 0.402377 0.396959 0.395980 0.390608 0.446042 0.428153 0.463808 0.432775 0.451081 0.453959 0.424973 0.401313 0.396009 0.404084 0.408791 0.419849 0.388655 0.398665 0.397618 0.432609 0.443910 0.418525 0.467792 0.464651 0.395622 0.383730 0.452018 0.455657 0.439802 0.393243 0.419725 0.442735 0.443250 0.402662 0.450801 0.454797 0.408659 0.451682 0.453644 0.413541 0.412762 0.441799 0.383126 0.431226 0.464727 0.401262 0.390829 0.404352 0.414311 0.427255 
1339.430764 0.415506 0.454648 0.425469 0.405930 0.432501 0.461200 0.424348 0.466449 0.385232 0.401012 0.407692 0.413820 0.425439 0.442923 0.435822 0.406987 0.386247 0.462466 0.413841 0.407934 0.457221 0.403429 0.397674 0.451497 0.388782 0.416096 0.404915 0.447352 0.465387 0.412555 0.447462 0.415039 0.422543 0.428450 0.441071 0.421256 0.465940 0.392986 0.447174 0.448044 0.437946 0.456665 0.389381 0.431529 0.429376 0.395959 0.440332 0.402915 0.397819 0.420611 
1352.892267 0.412454 0.411310 0.416382 0.424742 0.419687 0.396396 0.427301 0.383490 0.404967 0.402383 0.448351 0.395735 0.386930 0.447893 0.450461 0.391998 0.445681 0.389155 0.452206 0.447376 0.423873 0.458574 0.442109 0.457515 0.436877 0.395218 0.404162 0.431657 0.427131 0.448020 0.427958 0.407569 0.438067 0.447651 0.421882 0.419882 0.431483 0.432258 0.448117 0.451257 0.388820 0.384592 0.402828 0.427691 0.408738 0.396574 0.464400 0.404569 0.465481 0.451626 
1366.489061 0.464914 0.463176 0.413902 0.403418 0.445125 0.445946 0.432972 0.429581 0.423659 0.431433 0.394012 0.453458 0.409167 0.423599 0.435656 0.445231 0.437858 0.395394 0.382112 0.441443 0.440353 0.393132 0.433804 0.393564 0.414007 0.392832 0.404475 0.419440 0.385971 0.407121 0.443933 0.392879 0.422128 0.438827 0.438104 0.462788 0.430418 0.417871 0.386584 0.445557 0.406495 0.389780 0.432414 0.397242 0.422627 0.404741 0.426711 0.446677 0.393999 0.432151 
1380.222504 0.414816 0.450169 0.396780 0.393617 0.385110 0.403335 0.413744 0.443556 0.380740 0.448292 0.408742 0.461941 0.441333 0.462974 0.401724 0.387413 0.379643 0.430704 0.392339 0.407455 0.421636 0.399889 0.396498 0.379757 0.420628 0.383110 0.430215 0.429308 0.394621 0.435128 0.402179 0.402006 0.423774 0.438933 0.446770 0.410809 0.452982 0.448541 0.382579 0.416191 0.430830 0.451460 0.407582 0.404988 0.412462 0.450456 0.453775 0.386485 0.396160 0.421627 
1394.093971 0.436585 0.421764 0.384017 0.433446 0.442325 0.434574 0.410006 0.412435 0.390535 0.455122 0.380053 0.395913 0.379350 0.401068 0.395063 0.457605 0.432903 0.397226 0.428472 0.399760 0.391671 0.397357 0.457458 0.460584 0.461784 0.422774 0.457050 0.432516 0.390973 0.381942 0.385288 0.438963 0.459625 0.457626 0.462449 0.404073 0.452349 0.412973 0.400092 0.457597 0.438184 0.389407 0.424794 0.445204 0.438168 0.387939 0.407309 0.421406 0.402024 0.418343 
1408.104848 0.417517 0.400374 0.392783 0.439253 0.457059 0.450589 0.384634 0.453973 0.378760 0.432317 0.407109 0.451929 0.451546 0.420989 0.446718 0.433098 0.420171 0.436919 0.423769 0.408902 0.439862 0.438900 0.398821 0.432674 0.390659 0.433812 0.440916 0.457685 0.412655 0.457639 0.386167 0.394450 0.415321 0.402579 0.419213 0.452777 0.438892 0.435861 0.454561 0.425855 0.456190 0.419176 0.394832 0.379302 0.383878 0.449376 0.445916 0.394047 0.397490 0.461203 
1422.256537 0.413738 0.435785 0.419800 0.399450 0.448335 0.421571 0.383603 0.413964 0.388847 0.437820 0.398000 0.420189 0.411531 0.409511 0.454769 0.399755 0.384030 0.441465 0.418128 0.437586 0.447622 0.419045 0.386083 0.410546 0.459511 0.399295 0.414815 0.415879 0.407970 0.446751 0.391290 0.410852 0.409888 0.418631 0.395814 0.406881 0.389811 0.388558 0.425040 0.417169 0.411262 0.457425 0.384256 0.411857 0.409692 0.416423 0.425166 0.451686 0.401389 0.449541 
1436.550453 0.455991 0.419568 0.377073 0.388934 0.440507 0.438484 0.444632 0.399332 0.424675 0.433979 0.435191 0.428437 0.388161 0.403645 0.400155 0.377992 0.431914 0.380308 0.397702 0.433586 0.451172 0.433674 0.392072 0.415523 0.406123 0.439362 0.426840 0.447737 0.390639 0.406090 0.394513 0.437063 0.419017 0.454090 0.452727 0.438388 0.405664 0.452644 0.414102 0.418532 0.416028 0.445718 0.442534 0.436286 0.398680 0.384934 0.458883 0.405634 0.416885 0.377357 
1450.988025 0.402701 0.427807 0.380460 0.422778 0.423792 0.419981 0.396317 0.394086 0.433686 0.417387 0.418571 0.426202 0.390884 0.443173 0.376073 0.416407 0.400992 0.456808 0.416820 0.422849 0.453222 0.375510 0.388286 0.402313 0.394458 0.437306 0.418846 0.449623 0.419559 0.397080 0.427866 0.406383 0.415590 0.443335 0.408585 0.405870 0.425001 0.401842 0.440979 0.443081 0.439203 0.411433 0.430184 0.411345 0.404690 0.456812 0.451475 0.403206 0.444519 0.403652 
1465.570697 0.427509 0.392776 0.435081 0.446255 0.387077 0.452974 0.382987 0.408697 0.388379 0.400385 0.433920 0.418952 0.414297 0.442465 0.422854 0.457263 0.436836 0.449275 0.377321 0.420728 0.391066 0.408859 0.411988 0.446962 0.388362 0.405914 0.387019 0.418478 0.402332 0.402536 0.432726 0.437539 0.415237 0.438696 0.401500 0.389365 0.384423 0.394012 0.400859 0.453897 0.430779 0.432244 0.407574 0.421460 0.403380 0.392414 0.456996 0.428616 0.379285 0.381328 
1480.299928 0.373870 0.409387 0.419713 0.395710 0.440221 0.409818 0.387451 0.440416 0.386409 0.434572 0.439146 0.402385 0.404377 0.403580 0.386181 0.417966 0.415716 0.385907 0.398927 0.418294 0.432015 0.410279 0.381819 0.379789 0.430218 0.400363 0.409968 0.404821 0.413512 0.424254 0.419398 0.450639 0.434991 0.403854 0.377556 0.439100 0.418260 0.449788 0.388750 0.410287 0.443762 0.394204 0.445534 0.452611 0.377514 0.409660 0.454956 0.436390 0.413566 0.425731 
1495.177189 0.376680 0.434716 0.429668 0.378519 0.403783 0.436567 0.451040 0.439980 0.373144 0.389468 0.387099 0.402346 0.374693 0.444514 0.376974 0.412533 0.412421 0.383637 0.375637 0.390590 0.402003 0.414247 0.445847 0.374250 0.421469 0.444377 0.380291 0.397344 0.381674 0.450278 0.408794 0.450369 0.433428 0.424973 0.396888 0.397965 0.441926 0.411498 0.431826 0.401613 0.427975 0.454784 0.452349 0.403903 0.438360 0.452216 0.415821 0.415771 0.421805 0.410508 
1510.203970 0.443734 0.434972 0.445862 0.385366 0.418479 0.448928 0.374595 0.409010 0.433447 0.395637 0.452291 0.393976 0.387923 0.423701 0.382379 0.422520 0.436298 0.426932 0.440983 0.409200 0.439442 0.436236 0.409704 0.398227 0.373971 0.431448 0.412480 0.449737 0.439351 0.432803 0.390406 0.444623 0.439760 0.449514 0.413831 0.397591 0.429597 0.375438 0.432328 0.402309 0.421545 0.377946 0.407262 0.392848 0.423730 0.386519 0.404556 0.425321 0.384535 0.433290 
1525.381772 0.446384 0.386086 0.436562 0.412037 0.400372 0.410194 0.413323 0.431109 0.390760 0.393616 0.440754 0.390344 0.382941 0.413541 0.380950 0.400689 0.420281 0.439105 0.412709 0.392982 0.402495 0.448210 0.428739 0.381865 0.442398 0.450477 0.410602 0.399556 0.445135 0.405203 0.430124 0.377001 0.393876 0.434588 0.427395 0.443008 0.405116 0.391345 0.385191 0.423092 0.406951 0.445498 0.431533 0.411563 0.405359 0.379771 0.412466 0.421690 0.452039 0.401646 
1540.712114 0.411403 0.406283 0.412077 0.433679 0.416362 0.419730 0.393983 0.451605 0.393481 0.371415 0.435813 0.370465 0.378036 0.448039 0.407800 0.404741 0.422403 0.407965 0.376378 0.374141 0.407101 0.416728 0.378846 0.380400 0.449166 0.419866 0.428888 0.393375 0.447546 0.410934 0.372472 0.381075 0.427794 0.394472 0.404963 0.409848 0.414993 0.391466 0.435978 0.427359 0.385512 0.389365 0.425163 0.420207 0.449729 0.432960 0.451917 0.443450 0.420610 0.445329 
1556.196528 0.416315 0.434335 0.424504 0.377224 0.411749 0.381265 0.374705 0.383682 0.438273 0.449248 0.450257 0.442565 0.434425 0.396790 0.402551 0.396392 0.421764 0.446306 0.437014 0.450118 0.376338 0.445765 0.399240 0.446393 0.377462 0.388047 0.387625 0.412717 0.425596 0.392790 0.412053 0.445675 0.435500 0.416988 0.404110 0.450807 0.372908 0.387247 0.437108 0.424266 0.393213 0.383567 0.380236 0.374250 0.424956 0.404852 0.388819 0.425284 0.425817 0.418871 
1571.836563 0.399941 0.423670 0.379680 0.398709 0.440428 0.422303 0.393515 0.399397 0.416011 0.379037 0.386499 0.420428 0.368448 0.379483 0.437370 0.394939 0.408545 0.430068 0.387363 0.376221 0.371981 0.431742 0.429752 0.446719 0.388382 0.401042 0.401480 0.444742 0.386176 0.392868 0.376614 0.422618 0.425770 0.426068 0.433293 0.381264 0.425319 0.435049 0.375464 0.399700 0.428242 0.387653 0.376184 0.368947 0.369709 0.376315 0.369058 0.416028 0.438287 0.439298 
1587.633783 0.444353 0.400804 0.443136 0.381268 0.399746 0.373758 0.448138 0.400204 0.422150 0.389843 0.386103 0.388896 0.409882 0.424016 0.383211 0.393682 0.416347 0.386262 0.375118 0.425188 0.381884 0.428908 0.427581 0.411075 0.395953 0.377282 0.394536 0.414983 0.411234 0.394131 0.432334 0.424155 0.440661 0.380226 0.422746 0.399142 0.389125 0.403691 0.391015 0.435516 0.407122 0.447934 0.427565 0.394732 0.405835 0.398166 0.420680 0.401948 0.387634 0.410274 
1603.589768 0.429238 0.387538 0.430831 0.418429 0.378005 0.439566 0.378975 0.408056 0.424854 0.432982 0.368483 0.377308 0.373197 0.381989 0.434266 0.369795 0.432652 0.413194 0.397590 0.407946 0.386003 0.428187 0.369355 0.445498 0.438474 0.427339 0.417525 0.399949 0.378522 0.447649 0.381847 0.417855 0.378539 0.385391 0.427836 0.379117 0.437765 0.397785 0.372321 0.372052 0.406642 0.368985 0.402715 0.439195 0.413776 0.421358 0.367302 0.432933 0.411316 0.433968 
1619.706113 0.422759 0.431949 0.412507 0.443395 0.432880 0.366141 0.431547 0.428640 0.441062 0.423889 0.436973 0.368247 0.412129 0.437075 0.390765 0.408727 0.403191 0.374165 0.366999 0.430201 0.418393 0.403915 0.440745 0.388046 0.425559 0.426844 0.406939 0.433469 0.403736 0.428311 0.402256 0.386542 0.446757 0.383774 0.392229 0.402590 0.443643 0.393952 0.436770 0.373596 0.368913 0.368511 0.435501 0.389660 0.420243 0.388818 0.438066 0.405219 0.376283 0.418458 
1635.984430 0.394676 0.366569 0.441826 0.382206 0.411270 0.430901 0.422263 0.366151 0.425690 0.411602 0.429834 0.402985 0.377262 0.395308 0.430122 0.405325 0.374249 0.443553 0.438010 0.445836 0.439891 0.419583 0.401748 0.428066 0.386756 0.402591 0.375442 0.441063 0.373560 0.380397 0.375219 0.375409 0.432418 0.420394 0.437945 0.415033 0.407608 0.372287 0.380215 0.438768 0.435504 0.407300 0.398098 0.388783 0.372992 0.410386 0.413934 0.403374 0.378325 0.368876 
1652.426347 0.375419 0.415504 0.421998 0.429705 0.386302 0.389883 0.396959 0.386650 0.407749 0.427601 0.401757 0.414165 0.410217 0.398880 0.433160 0.444132 0.430494 0.386217 0.372818 0.376750 0.426553 0.412559 0.443655 0.365094 0.398015 0.435074 0.381144 0.396599 0.437012 0.379602 0.382483 0.420910 0.433516 0.371984 0.389688 0.402768 0.405584 0.389790 0.422803 0.405835 0.396238 0.385889 0.369375 0.410528 0.438157 0.374213 0.426833 0.420602 0.391493 0.408695 
1669.033508 0.434316 0.382526 0.438820 0.423555 0.410308 0.377593 0.433161 0.369073 0.432423 0.380847 0.410086 0.394812 0.389367 0.396810 0.407955 0.442025 0.367474 0.372157 0.363398 0.416536 0.431676 0.425016 0.386518 0.371991 0.408185 0.375793 0.372003 0.414368 0.425319 0.369795 0.366183 0.405157 0.399160 0.373731 0.431515 0.417105 0.443930 0.366203 0.409476 0.420532 0.365759 0.378889 0.390562 0.377210 0.396415 0.383664 0.412306 0.392205 0.383325 0.422433 
1685.807573 0.422702 0.411745 0.411181 0.404118 0.412167 0.379739 0.439349 0.417326 0.406272 0.432479 0.420584 0.378873 0.389814 0.414825 0.399535 0.392170 0.442450 0.431247 0.367771 0.412679 0.395891 0.437388 0.377428 0.402559 0.369454 0.387612 0.414608 0.410323 0.442023 0.419569 0.414427 0.415896 0.391228 0.431223 0.440883 0.431166 0.405515 0.391421 0.438177 0.402918 0.382030 0.416444 0.403377 0.437336 0.440315 0.378197 0.388340 0.419279 0.367940 0.378740 
1702.750221 0.391140 0.396556 0.413172 0.404173 0.397050 0.409476 0.436694 0.433279 0.401055 0.418853 0.436943 0.370904 0.395933 0.381936 0.439535 0.398275 0.440567 0.393241 0.422537 0.407371 0.436867 0.398934 0.434894 0.389413 0.432845 0.368289 0.419331 0.394676 0.432966 0.378268 0.425686 0.392165 0.377874 0.390907 0.434219 0.424469 0.365091 0.375163 0.419656 0.394238 0.364111 0.418443 0.438904 0.412340 0.400561 0.407234 0.412437 0.390393 0.432938 0.383394 
1719.863145 0.391840 0.364425 0.427171 0.381587 0.412129 0.430333 0.436959 0.404553 0.365054 0.415960 0.421295 0.378754 0.387395 0.417900 0.430293 0.426478 0.416057 0.388573 0.382834 0.431335 0.436834 0.389078 0.433311 0.368385 0.373114 0.386221 0.403042 0.370473 0.363864 0.398281 0.398445 0.394201 0.377158 0.411972 0.416297 0.407840 0.421896 0.434125 0.422001 0.390153 0.426818 0.373102 0.380221 0.384569 0.382285 0.385872 0.410534 0.400778 0.421071 0.385130 
1737.148057 0.364615 0.430373 0.421624 0.363655 0.372720 0.362932 0.381425 0.437059 0.371673 0.400447 0.427874 0.429897 0.430317 0.414762 0.370209 0.381190 0.367338 0.407813 0.396261 0.406337 0.425447 0.409536 0.361004 0.429014 0.415010 0.423711 0.371817 0.395081 0.415438 0.400195 0.397348 0.395533 0.373876 0.412419 0.408576 0.424231 0.413815 0.412103 0.387300 0.432912 0.360280 0.436103 0.390175 0.377239 0.432029 0.401235 0.421844 0.360684 0.401787 0.384392 
1754.606686 0.423772 0.409861 0.420397 0.425723 0.410348 0.369454 0.421263 0.368117 0.429385 0.436139 0.419085 0.369110 0.413906 0.425132 0.399788 0.391108 0.395280 0.389464 0.435692 0.416703 0.364319 0.374045 0.425005 0.387725 0.418247 0.387114 0.406255 0.409837 0.430909 0.379279 0.385419 0.425918 0.427650 0.384601 0.366150 0.377472 0.388937 0.379614 0.368504 0.365496 0.411872 0.419803 0.410025 0.436522 0.402190 0.374448 0.375118 0.418099 0.370682 0.378641 
1772.240776 0.393566 0.395946 0.429592 0.435829 0.381431 0.375334 0.414126 0.434026 0.432418 0.380838 0.390139 0.434830 0.411340 0.436525 0.415993 0.437230 0.432362 0.437536 0.417776 0.358228 0.398736 0.396356 0.389379 0.364480 0.408447 0.370876 0.390541 0.415539 0.419308 0.433421 0.378967 0.406831 0.388404 0.366144 0.410067 0.383274 0.386191 0.406270 0.371768 0.361718 0.437604 0.416574 0.430173 0.393936 0.389825 0.398187 0.420813 0.425521 0.395548 0.400033 
1790.052092 0.388470 0.363796 0.397785 0.417988 0.390078 0.401073 0.426028 0.383804 0.389058 0.433104 0.409185 0.358329 0.369137 0.371166 0.434787 0.395736 0.381160 0.422466 0.380644 0.366870 0.367104 0.382903 0.434386 0.410912 0.358246 0.366846 0.368164 0.370658 0.425714 0.380064 0.387275 0.384960 0.376300 0.360731 0.377162 0.400481 0.425083 0.435514 0.380457 0.423729 0.407688 0.408307 0.433604 0.376296 0.433310 0.422907 0.434585 0.373687 0.387243 0.430868 
1808.042414 0.359540 0.434655 0.364975 0.365265 0.401590 0.408823 0.428962 0.426538 0.410443 0.434568 0.375917 0.383502 0.423052 0.362480 0.420925 0.422597 0.397712 0.415989 0.366948 0.395398 0.418390 0.404426 0.357156 0.381704 0.362511 0.385016 0.403087 0.395291 0.401459 0.386093 0.416837 0.399233 0.401431 0.414884 0.426621 0.362353 0.424767 0.361585 0.431605 0.406034 0.357389 0.407033 0.407203 0.413791 0.410879 0.403499 0.394452 0.434976 0.411905 0.431854 
1826.213543 0.357464 0.396249 0.387800 0.390515 0.361226 0.381884 0.371399 0.430339 0.367866 0.410382 0.425830 0.396866 0.384354 0.425632 0.398636 0.378184 0.368759 0.430122 0.379951 0.394368 0.386709 0.413330 0.415756 0.362072 0.411709 0.399818 0.423645 0.394214 0.429442 0.379583 0.372703 0.370201 0.423226 0.421321 0.397640 0.431636 0.397071 0.413456 0.365289 0.356116 0.422072 0.418610 0.433837 0.372739 0.366652 0.408196 0.407623 0.377473 0.422016 0.368636 
1844.567294 0.429373 0.403812 0.363419 0.391258 0.423029 0.426944 0.386957 0.383117 0.408319 0.385463 0.389819 0.383889 0.371754 0.430501 0.431873 0.417557 0.359504 0.426779 0.379734 0.361562 0.404116 0.387903 0.423703 0.414734 0.407416 0.391862 0.386823 0.429554 0.386488 0.360592 0.363754 0.421342 0.362263 0.419914 0.426917 0.369353 0.404577 0.400985 0.361077 0.406962 0.426463 0.408476 0.371706 0.431463 0.391582 0.369932 0.429972 0.407357 0.383968 0.414398 
1863.105504 0.356921 0.429888 0.393523 0.384055 0.380259 0.402845 0.396130 0.390568 0.383712 0.400265 0.385880 0.384688 0.382749 0.400068 0.405284 0.401216 0.384283 0.426961 0.380538 0.385321 0.407140 0.428007 0.404277 0.391210 0.391174 0.408454 0.358558 0.364741 0.418402 0.422819 0.408926 0.407978 0.373344 0.387599 0.413218 0.357732 0.404226 0.408486 0.370228 0.399710 0.393739 0.427476 0.388645 0.362460 0.368549 0.423252 0.356040 0.414854 0.421604 0.398239 
1881.830025 0.402319 0.380638 0.415662 0.400813 0.363815 0.415886 0.415164 0.422934 0.366346 0.392921 0.371463 0.406801 0.360601 0.421725 0.416419 0.382796 0.380811 0.410761 0.389138 0.417514 0.423102 0.429303 0.428557 0.359674 0.368500 0.400279 0.403873 0.359204 0.361911 0.364694 0.405698 0.403049 0.382863 0.395075 0.393455 0.379151 0.384068 0.410808 0.365494 0.402261 0.402885 0.404042 0.378338 0.393745 0.394651 0.407370 0.409885 0.381227 0.370572 0.419751 
1900.742731 0.401873 0.377270 0.365780 0.361105 0.415481 0.412161 0.427900 0.426346 0.416429 0.375520 0.402875 0.397174 0.369714 0.384517 0.380293 0.409695 0.421945 0.362679 0.359602 0.378582 0.413312 0.402507 0.415661 0.409663 0.418085 0.366347 0.393228 0.412835 0.409726 0.375610 0.367295 0.410681 0.356669 0.412056 0.423495 0.404903 0.391920 0.430022 0.392978 0.413735 0.400475 0.430104 0.411946 0.411969 0.380391 0.375896 0.375231 0.365889 0.417509 0.384599 
1919.845513 0.405831 0.369683 0.404632 0.360344 0.387673 0.404078 0.414178 0.380506 0.396379 0.384521 0.424904 0.372760 0.370483 0.373784 0.388364 0.386189 0.420939 0.400773 0.420564 0.411487 0.398363 0.403656 0.357344 0.361324 0.414858 0.394043 0.414690 0.358313 0.369702 0.415936 0.428306 0.420537 0.420096 0.422400 0.370659 0.424904 0.380037 0.381443 0.360851 0.363425 0.385712 0.384783 0.401695 0.361246 0.386083 0.408683 0.353254 0.363406 0.358773 0.409378 
1939.140282 0.370226 0.369205 0.389113 0.418880 0.364174 0.390987 0.418385 0.390906 0.374789 0.383299 0.388384 0.366181 0.404684 0.385563 0.422399 0.415774 0.384671 0.404404 0.361221 0.392998 0.407884 0.401961 0.356053 0.402849 0.379227 0.354764 0.358271 0.392846 0.402674 0.427016 0.416137 0.353766 0.410767 0.367588 0.408187 0.404279 0.407786 0.418670 0.407611 0.373363 0.353984 0.398076 0.396926 0.359962 0.422290 0.363239 0.373873 0.370086 0.405156 0.406340 
1958.628965 0.410037 0.415017 0.378544 0.384939 0.394685 0.389503 0.410853 0.367172 0.380896 0.363394 0.391684 0.379745 0.392768 0.407401 0.399960 0.423006 0.407572 0.378474 0.377132 0.366068 0.416914 0.375441 0.364272 0.365664 0.379749 0.359292 0.374337 0.398778 0.357045 0.415297 0.381805 0.401177 0.408517 0.418379 0.350716 0.396671 0.416630 0.357123 0.425529 0.386976 0.357010 0.350759 0.407521 0.387267 0.398685 0.395902 0.371806 0.405220 0.374722 0.397495 
1978.313514 0.365349 0.352806 0.421044 0.401997 0.352504 0.379680 0.353268 0.409761 0.370356 0.357848 0.399053 0.354373 0.396831 0.356743 0.400810 0.358597 0.378761 0.410653 0.393115 0.389706 0.390493 0.415474 0.366936 0.398370 0.352213 0.385831 0.374735 0.361808 0.408295 0.355723 0.396641 0.383376 0.377070 0.405165 0.399038 0.372804 0.360478 0.403478 0.356289 0.360800 0.364892 0.352570 0.386805 0.406690 0.410731 0.418511 0.358508 0.386832 0.420660 0.355324 
1998.195895 0.354018 0.383692 0.365421 0.405368 0.373396 0.383921 0.423423 0.420049 0.385151 0.419163 0.378012 0.419434 0.361548 0.368761 0.401495 0.412523 0.362643 0.393803 0.361389 0.370328 0.357516 0.368184 0.402904 0.390108 0.403937 0.395970 0.381882 0.368080 0.362821 0.372785 0.404459 0.424398 0.382860 0.361803 0.367522 0.352355 0.351240 0.370970 0.366354 0.367279 0.403929 0.386076 0.424982 0.401193 0.383274 0.377432 0.385066 0.354908 0.406843 0.409919 
2018.278098 0.407456 0.368224 0.418821 0.417211 0.391077 0.357655 0.420898 0.349575 0.404549 0.354752 0.372733 0.403897 0.418682 0.369626 0.408900 0.384136 0.366719 0.401674 0.412451 0.405113 0.405518 0.406966 0.383770 0.383264 0.352579 0.381712 0.405580 0.362218 0.391706 0.396694 0.421766 0.392849 0.385584 0.380782 0.351984 0.392007 0.392444 0.362677 0.373833 0.418427 0.419805 0.367506 0.394405 0.395235 0.413938 0.349502 0.367703 0.397975 0.423673 0.366028 
2038.562130 0.366499 0.408023 0.408385 0.418929 0.393280 0.359397 0.360961 0.392441 0.382512 0.385273 0.346958 0.379470 0.395911 0.358342 0.416318 0.393138 0.413060 0.355257 0.393099 0.403621 0.352318 0.374182 0.369703 0.411358 0.409444 0.372768 0.393507 0.382200 0.351090 0.362694 0.364739 0.375903 0.368220 0.373920 0.356046 0.393700 0.422342 0.374043 0.408789 0.399504 0.413753 0.349418 0.395479 0.355838 0.406228 0.349811 0.396111 0.361492 0.386359 0.388004 
2059.050020 0.418409 0.362878 0.369160 0.352565 0.414163 0.390380 0.360480 0.374838 0.377205 0.375818 0.373344 0.360242 0.373982 0.351870 0.408492 0.379926 0.420057 0.365440 0.346322 0.416784 0.355343 0.348654 0.358455 0.411927 0.403098 0.386088 0.417011 0.361106 0.360522 0.350029 0.356354 0.412273 0.380802 0.354667 0.418305 0.373847 0.402502 0.386023 0.357499 0.407347 0.370485 0.403359 0.392409 0.417929 0.366305 0.402744 0.412803 0.402168 0.353261 0.401653 
2079.743817 0.398068 0.393970 0.414482 0.375816 0.415681 0.405891 0.394932 0.403055 0.357716 0.373332 0.358352 0.419085 0.364481 0.406627 0.352916 0.409085 0.347604 0.385556 0.371711 0.360345 0.355331 0.413543 0.358141 0.390712 0.354135 0.376311 0.377196 0.386269 0.395530 0.349083 0.411423 0.409970 0.418449 0.360610 0.401993 0.393851 0.421450 0.379086 0.398704 0.401564 0.387921 0.357578 0.371297 0.367812 0.366356 0.369503 0.417981 0.365689 0.419430 0.391992 
2100.645589 0.402333 0.376547 0.382294 0.412858 0.357051 0.417256 0.380638 0.403221 0.401569 0.383790 0.405630 0.391373 0.414739 0.366045 0.371965 0.360332 0.396540 0.387973 0.396176 0.418778 0.384252 0.352656 0.389469 0.355792 0.403607 0.354171 0.368925 0.415389 0.420644 0.412349 0.378615 0.397702 0.357028 0.408188 0.400196 0.365640 0.384635 0.405519 0.390692 0.387687 0.348691 0.379109 0.381648 0.399936 0.415168 0.405810 0.407156 0.364906 0.368363 0.392979 
2121.757429 0.397138 0.358749 0.417958 0.357513 0.374475 0.413018 0.377226 0.399832 0.362442 0.385467 0.369752 0.363785 0.369859 0.375017 0.374491 0.402506 0.389645 0.372427 0.344804 0.412758 0.359447 0.355254 0.398031 0.404471 0.407913 0.400866 0.369065 0.413197 0.410396 0.369470 0.393663 0.404147 0.363434 0.410774 0.385685 0.370763 0.417283 0.414254 0.418100 0.393544 0.404376 0.351736 0.414074 0.419656 0.415543 0.356723 0.351805 0.375151 0.403392 0.382873 
2143.081445 0.362657 0.380649 0.345947 0.415542 0.417792 0.377056 0.353563 0.367099 0.413658 0.394782 0.386850 0.388411 0.361983 0.352132 0.414591 0.368945 0.382511 0.378244 0.400915 0.365104 0.370345 0.393427 0.350727 0.398848 0.370247 0.404040 0.343358 0.378434 0.409304 0.383565 0.416190 0.395559 0.392750 0.349753 0.397565 0.417232 0.409471 0.376451 0.402494 0.351740 0.364731 0.372987 0.390112 0.365755 0.379180 0.374289 0.415676 0.345459 0.405360 0.379054 
2164.619772 0.395003 0.404850 0.373969 0.360917 0.384507 0.344170 0.391107 0.354830 0.373597 0.415984 0.358236 0.408499 0.389398 0.416011 0.398071 0.396256 0.363203 0.416804 0.414591 0.393507 0.409039 0.407261 0.366628 0.393792 0.365387 0.374888 0.391456 0.394787 0.396515 0.358243 0.360271 0.385749 0.346581 0.417139 0.386914 0.392478 0.416155 0.360351 0.347971 0.372237 0.397194 0.389402 0.358847 0.360605 0.371930 0.369636 0.391904 0.408484 0.398607 0.354021 
2186.374562 0.390857 0.375638 0.398915 0.341457 0.396490 0.402135 0.386026 0.359737 0.414009 0.382749 0.368849 0.385227 0.387432 0.400734 0.358945 0.416688 0.386591 0.351402 0.371137 0.372471 0.374903 0.348288 0.397741 0.413259 0.410148 0.392796 0.413770 0.379567 0.342768 0.366405 0.405015 0.387235 0.371925 0.349527 0.364083 0.379741 0.404693 0.364511 0.358744 0.409891 0.377032 0.351421 0.368917 0.346700 0.394755 0.343400 0.364022 0.372463 0.366306 0.366996 
2208.347992 0.413066 0.363879 0.401008 0.347638 0.415696 0.388781 0.412211 0.347350 0.405136 0.370422 0.388773 0.402014 0.402512 0.340328 0.373355 0.406262 0.353050 0.383357 0.399209 0.360886 0.355107 0.364564 0.342346 0.341125 0.361672 0.396423 0.379191 0.377158 0.380163 0.363396 0.385624 0.412060 0.403730 0.364000 0.357805 0.372905 0.403374 0.414041 0.404119 0.356509 0.379119 0.386944 0.376579 0.399428 0.351535 0.407120 0.404349 0.379683 0.412257 0.349751 
2230.542258 0.344444 0.342117 0.381433 0.374423 0.363487 0.341683 0.380260 0.353449 0.366059 0.381018 0.354663 0.379604 0.398108 0.365893 0.380453 0.355595 0.383326 0.411548 0.404191 0.390533 0.414463 0.393810 0.412302 0.374291 0.383096 0.407253 0.412491 0.387365 0.401732 0.384118 0.367285 0.392761 0.345488 0.404372 0.376652 0.374898 0.377474 0.364637 0.373748 0.376870 0.384586 0.364652 0.401182 0.380234 0.376791 0.347894 0.359275 0.365919 0.408245 0.355180 
2252.959581 0.398641 0.345556 0.388705 0.400066 0.353103 0.362038 0.338623 0.392181 0.390443 0.363867 0.401274 0.367828 0.352347 0.369013 0.345394 0.351689 0.370368 0.383498 0.376636 0.381617 0.369096 0.390902 0.393678 0.411282 0.377557 0.380789 0.365466 0.407124 0.408159 0.392245 0.358017 0.376094 0.372614 0.368404 0.385319 0.351783 0.379183 0.385838 0.410815 0.370575 0.404273 0.383212 0.371229 0.401436 0.385601 0.364390 0.344555 0.347140 0.403204 0.344638 
2275.602201 0.340079 0.393216 0.407363 0.401274 0.381468 0.399394 0.399259 0.364292 0.391546 0.384185 0.354526 0.367437 0.362869 0.383112 0.412306 0.340492 0.354499 0.402915 0.410512 0.346797 0.355137 0.344369 0.375545 0.346857 0.339812 0.344204 0.384673 0.346974 0.374111 0.366931 0.385649 0.373071 0.359217 0.385161 0.343701 0.359262 0.339396 0.338810 0.369201 0.407272 0.378791 0.398775 0.399334 0.409607 0.393873 0.348175 0.386028 0.342837 0.366927 0.402333 
2298.472383 0.337138 0.399540 0.349226 0.349627 0.407216 0.369346 0.374252 0.341085 0.404288 0.382550 0.406280 0.392264 0.359850 0.351113 0.351357 0.394716 0.394114 0.411721 0.406351 0.373585 0.367803 0.385886 0.362422 0.409014 0.386969 0.366882 0.383250 0.354315 0.337101 0.359692 0.338194 0.378794 0.383804 0.390638 0.386029 0.375255 0.353959 0.403003 0.366695 0.350945 0.400146 0.337453 0.361576 0.386287 0.371705 0.360142 0.394814 0.355281 0.349570 0.381816 
2321.572415 0.348638 0.389585 0.359263 0.362174 0.383637 0.404065 0.406128 0.381410 0.363620 0.353779 0.407753 0.373946 0.395753 0.385382 0.340767 0.397273 0.366526 0.410278 0.369885 0.346830 0.361823 0.348205 0.398301 0.373490 0.366489 0.384384 0.355811 0.360351 0.410887 0.344222 0.354328 0.401925 0.399082 0.393119 0.389376 0.347002 0.379815 0.409692 0.387246 0.337550 0.342997 0.358707 0.379737 0.371129 0.358352 0.404319 0.403359 0.385430 0.392039 0.362536 
2344.904605 0.380517 0.393921 0.405639 0.357203 0.365936 0.386798 0.406698 0.402516 0.406716 0.372198 0.408386 0.395516 0.385150 0.359066 0.338902 0.399269 0.403492 0.351463 0.353666 0.335499 0.348898 0.368344 0.365884 0.351571 0.348973 0.379388 0.360669 0.353628 0.388296 0.399303 0.357363 0.340926 0.385870 0.355589 0.406862 0.400577 0.393921 0.344031 0.362935 0.371124 0.363073 0.346830 0.354009 0.354385 0.336636 0.369141 0.368981 0.377699 0.359812 0.361549 
2368.471288 0.353038 0.401779 0.404218 0.364544 0.355786 0.369616 0.391686 0.349948 0.338067 0.343240 0.392311 0.380274 0.348475 0.399715 0.358520 0.337412 0.398313 0.392895 0.376819 0.353652 0.365682 0.368843 0.360948 0.396085 0.375008 0.363153 0.405527 0.398425 0.386424 0.408521 0.384524 0.334940 0.394152 0.376246 0.354254 0.371951 0.341116 0.388228 0.389645 0.342046 0.397737 0.345452 0.401076 0.399745 0.375677 0.396097 0.375317 0.367396 0.399953 0.401957 
2392.274821 0.406420 0.359940 0.353433 0.361276 0.354490 0.350547 0.400777 0.401014 0.366118 0.362626 0.386560 0.380717 0.369828 0.383774 0.390103 0.350135 0.337291 0.375330 0.364400 0.337650 0.364225 0.359744 0.382679 0.397575 0.358608 0.347426 0.336853 0.405095 0.400669 0.360656 0.376402 0.387127 0.385914 0.353763 0.407091 0.361736 0.344585 0.365583 0.407165 0.341212 0.389754 0.338522 0.350317 0.366411 0.335595 0.355444 0.355114 0.363476 0.339747 0.378249 
2416.317582 0.350512 0.366039 0.395192 0.366669 0.398779 0.339796 0.395632 0.335954 0.338630 0.390676 0.375001 0.403783 0.371643 0.369163 0.390302 0.395969 0.335377 0.362553 0.346363 0.333200 0.384180 0.401277 0.392349 0.368749 0.393286 0.388548 0.402021 0.404505 0.368405 0.406237 0.374201 0.383795 0.337257 0.374286 0.378247 0.360861 0.356963 0.386353 0.373043 0.385598 0.374146 0.398716 0.344460 0.398938 0.363715 0.403772 0.364400 0.363659 0.405826 0.337690 
2440.601978 0.393269 0.344863 0.378897 0.344545 0.383753 0.347592 0.392723 0.372124 0.365207 0.351189 0.363937 0.392283 0.370757 0.335926 0.367929 0.370772 0.343829 0.376865 0.335749 0.360048 0.372216 0.403787 0.369967 0.369288 0.386980 0.369461 0.338906 0.347917 0.387202 0.352947 0.349564 0.372031 0.348918 0.376777 0.383963 0.349361 0.401741 0.384366 0.348312 0.341285 0.367932 0.390448 0.395348 0.354468 0.383594 0.380455 0.370680 0.380038 0.364856 0.393683 
2465.130435 0.332729 0.370140 0.372560 0.366908 0.333974 0.336789 0.331708 0.389670 0.353759 0.359017 0.401924 0.343200 0.369167 0.386664 0.387327 0.335477 0.386977 0.354352 0.385286 0.385186 0.359267 0.401810 0.394335 0.358269 0.361699 0.371525 0.377833 0.378370 0.366006 0.399375 0.369915 0.350487 0.351327 0.331907 0.395783 0.364657 0.331988 0.381473 0.400491 0.398616 0.401574 0.383160 0.335050 0.357160 0.383831 0.396678 0.401648 0.373949 0.402617 0.385717 
2489.905408 0.349744 0.401239 0.362488 0.336687 0.401180 0.375493 0.333993 0.343227 0.347623 0.379007 0.377809 0.365778 0.395740 0.358151 0.367711 0.354320 0.345219 0.369439 0.366539 0.366881 0.350542 0.378599 0.371990 0.372141 0.369156 0.353390 0.402610 0.364025 0.374622 0.365815 0.387447 0.334802 0.337904 0.359231 0.354813 0.355489 0.333148 0.377574 0.393075 0.383334 0.359786 0.380970 0.341249 0.352199 0.385080 0.389980 0.336669 0.381415 0.391196 0.347402 
2514.929373 0.386520 0.388023 0.384250 0.376035 0.384818 0.352545 0.346524 0.395846 0.352718 0.377241 0.334245 0.356880 0.383920 0.344268 0.377326 0.366833 0.359433 0.381462 0.370222 0.377450 0.355765 0.358391 0.358105 0.349087 0.359851 0.341635 0.379951 0.341650 0.340605 0.369496 0.355432 0.357962 0.353404 0.374990 0.374993 0.360441 0.385519 0.351277 0.351698 0.401046 0.358652 0.377927 0.334946 0.349934 0.341763 0.332151 0.364644 0.366547 0.389424 0.386648 
2540.204834 0.346749 0.364978 0.333555 0.332754 0.356083 0.379884 0.368596 0.361418 0.378940 0.339995 0.369222 0.369361 0.393349 0.353650 0.359160 0.390681 0.339278 0.346577 0.347730 0.338465 0.346636 0.394684 0.378797 0.390392 0.334199 0.360035 0.379452 0.399353 0.350189 0.387440 0.358871 0.338696 0.380495 0.360858 0.374941 0.365596 0.376401 0.356328 0.353240 0.365186 0.362570 0.375669 0.364948 0.362548 0.394699 0.398779 0.341191 0.368395 0.389525 0.351008 
2565.734317 0.333608 0.364579 0.358680 0.378673 0.348871 0.358216 0.389343 0.346312 0.371051 0.353927 0.392205 0.353700 0.399908 0.360008 0.350988 0.379421 0.368539 0.361023 0.397455 0.364761 0.340150 0.387365 0.366524 0.389194 0.394443 0.394761 0.373971 0.380699 0.393739 0.374001 0.360611 0.378878 0.363181 0.336291 0.389825 0.377195 0.359578 0.355562 0.342384 0.366915 0.344107 0.366221 0.375877 0.401083 0.347987 0.364681 0.400674 0.331856 0.331663 0.333915 
2591.520375 0.357075 0.335681 0.334796 0.395134 0.368045 0.332906 0.355119 0.389107 0.337047 0.396190 0.378938 0.396118 0.338129 0.371814 0.327869 0.344801 0.362399 0.329144 0.374415 0.399246 0.350727 0.329730 0.355239 0.340700 0.359224 0.365848 0.342510 0.395560 0.332338 0.388582 0.366879 0.336909 0.368536 0.368653 0.379299 0.347547 0.346822 0.361813 0.400616 0.382536 0.341651 0.374804 0.328783 0.343687 0.365488 0.351765 0.396963 0.376611 0.374506 0.341133 
2617.565588 0.394880 0.392874 0.394182 0.352184 0.328100 0.353478 0.365185 0.399407 0.345382 0.368347 0.375785 0.327417 0.349117 0.385443 0.331803 0.361083 0.342359 0.390003 0.336886 0.332758 0.387823 0.381304 0.381599 0.337664 0.390814 0.337951 0.376443 0.330237 0.378205 0.385534 0.368670 0.341410 0.368986 0.365149 0.331000 0.372184 0.341174 0.381704 0.359480 0.387260 0.391878 0.344862 0.349949 0.369092 0.364971 0.390047 0.340447 0.376908 0.334426 0.329732 
2643.872560 0.349479 0.379283 0.332926 0.380476 0.359006 0.393230 0.390612 0.381331 0.390906 0.395307 0.365543 0.365666 0.374871 0.389963 0.356255 0.378329 0.397605 0.335989 0.331994 0.329094 0.391011 0.373366 0.382470 0.362519 0.345756 0.336805 0.391928 0.344777 0.366873 0.369915 0.359985 0.392610 0.357542 0.363176 0.381603 0.365423 0.351190 0.357328 0.392972 0.385471 0.344795 0.348754 0.343784 0.334427 0.339683 0.373834 0.360453 0.361095 0.380041 0.396873 
2670.443921 0.338246 0.335091 0.359163 0.352692 0.334856 0.380941 0.337063 0.330176 0.377049 0.347154 0.342883 0.362295 0.375707 0.363890 0.385668 0.338123 0.341240 0.353484 0.338311 0.339219 0.338340 0.364704 0.366187 0.353043 0.384543 0.372090 0.362914 0.365992 0.336719 0.387893 0.335178 0.395778 0.348214 0.357506 0.390927 0.388692 0.347657 0.366064 0.337016 0.355535 0.359394 0.386504 0.380152 0.376108 0.349498 0.333279 0.355748 0.366628 0.336159 0.396548 
2697.282328 0.348578 0.334915 0.386274 0.340270 0.329051 0.392972 0.380021 0.380966 0.376253 0.387422 0.347542 0.330112 0.332418 0.331194 0.377675 0.367477 0.367646 0.385885 0.388992 0.368296 0.364961 0.368303 0.336860 0.394654 0.332317 0.369844 0.338997 0.353258 0.371973 0.330339 0.351660 0.370995 0.333764 0.342667 0.388656 0.391724 0.349458 0.370966 0.363738 0.395527 0.345167 0.345759 0.382669 0.348000 0.361096 0.379811 0.360331 0.350714 0.340000 0.346723 
2724.390466 0.365854 0.351052 0.346627 0.372406 0.379949 0.365115 0.327264 0.373522 0.363952 0.386578 0.390740 0.370786 0.326065 0.347768 0.331350 0.376932 0.349662 0.389476 0.355351 0.360784 0.338342 0.330745 0.372093 0.340373 0.336593 0.378905 0.348528 0.374268 0.391320 0.331599 0.337817 0.388767 0.328686 0.373303 0.324913 0.366746 0.351570 0.389422 0.348514 0.341925 0.394247 0.394963 0.354220 0.381408 0.383348 0.339815 0.392248 0.378217 0.373346 0.392925 
2751.771046 0.333308 0.365519 0.364661 0.343369 0.386552 0.387852 0.331274 0.343280 0.355773 0.351596 0.364086 0.340514 0.367595 0.382058 0.381752 0.383337 0.356855 0.329694 0.338024 0.332097 0.331601 0.359129 0.339019 0.325491 0.328225 0.342964 0.356061 0.377251 0.375620 0.359233 0.343578 0.363486 0.394702 0.386099 0.392490 0.369032 0.387166 0.377747 0.359279 0.360691 0.365806 0.330693 0.362782 0.359538 0.350514 0.332927 0.372179 0.339307 0.332959 0.339292 
2779.426805 0.364698 0.389771 0.382768 0.333560 0.370231 0.343832 0.390775 0.349322 0.335402 0.349064 0.345484 0.358429 0.389356 0.353179 0.381611 0.349910 0.368619 0.391287 0.371242 0.347143 0.367776 0.333090 0.356046 0.380521 0.388513 0.333305 0.380320 0.325614 0.373593 0.356379 0.366124 0.337370 0.364923 0.379070 0.336427 0.374514 0.359193 0.393957 0.360762 0.370357 0.333603 0.359343 0.353842 0.354207 0.342423 0.380188 0.345581 0.375496 0.388001 0.324521 
2807.360508 0.372715 0.364544 0.365996 0.376158 0.369457 0.332590 0.351993 0.339778 0.332479 0.353655 0.342181 0.323479 0.363371 0.351038 0.387433 0.347902 0.344863 0.346879 0.366711 0.352858 0.344909 0.331139 0.381329 0.328067 0.387615 0.355597 0.354203 0.327742 0.330827 0.333266 0.358633 0.389757 0.359016 0.392310 0.390172 0.332125 0.343722 0.352672 0.357020 0.325346 0.356309 0.374309 0.336960 0.387712 0.328292 0.390490 0.380403 0.356573 0.377735 0.370701 
2835.574950 0.322348 0.350526 0.355488 0.382988 0.378346 0.370526 0.388767 0.336894 0.378460 0.375571 0.387308 0.349066 0.325142 0.378731 0.386520 0.369013 0.356847 0.378471 0.373858 0.344118 0.352234 0.362395 0.348942 0.379095 0.334493 0.369773 0.325520 0.355010 0.362010 0.360590 0.331703 0.363401 0.389017 0.339915 0.384779 0.340632 0.384326 0.348817 0.348735 0.339523 0.331906 0.353423 0.384789 0.378325 0.381279 0.366744 0.366213 0.369530 0.341885 0.322637 
2864.072953 0.345141 0.359283 0.344433 0.337254 0.321730 0.338307 0.350844 0.343942 0.328575 0.325600 0.342369 0.328711 0.381174 0.371119 0.333669 0.362555 0.343639 0.371425 0.345910 0.356254 0.344611 0.351947 0.324571 0.388728 0.383221 0.340325 0.329558 0.331718 0.384260 0.346199 0.324478 0.384880 0.374390 0.364861 0.386268 0.333979 0.336445 0.377163 0.343639 0.337125 0.348765 0.389397 0.386300 0.345732 0.334961 0.377006 0.330640 0.334271 0.336663 0.367723 
2892.857364 0.349181 0.389582 0.375103 0.328931 0.338065 0.337327 0.381098 0.332191 0.361171 0.332603 0.377614 0.340267 0.327724 0.320276 0.342718 0.342749 0.327759 0.371551 0.365535 0.344003 0.357513 0.339937 0.358567 0.324879 0.387224 0.335650 0.375699 0.332678 0.319921 0.368494 0.331960 0.385849 0.388449 0.323519 0.369072 0.355350 0.339138 0.345211 0.366320 0.369822 0.339624 0.379535 0.329435 0.327219 0.335409 0.342430 0.327834 0.325898 0.373206 0.347118 
2921.931064 0.338844 0.325893 0.369391 0.319745 0.388103 0.342412 0.325478 0.357428 0.371180 0.363923 0.368196 0.331668 0.340991 0.385045 0.380052 0.333359 0.333908 0.338224 0.354750 0.375928 0.375684 0.336392 0.367335 0.358024 0.371155 0.366783 0.324029 0.385970 0.350788 0.325418 0.340286 0.339375 0.375386 0.344283 0.362474 0.336937 0.386292 0.377972 0.344449 0.345739 0.363456 0.321637 0.355547 0.326453 0.341884 0.322895 0.374078 0.369695 0.340318 0.354399 
2951.296959 0.334788 0.358001 0.372060 0.352776 0.372478 0.338232 0.323670 0.353751 0.369115 0.321757 0.368518 0.331037 0.352203 0.380145 0.383804 0.340095 0.361246 0.368037 0.340632 0.331281 0.334177 0.352959 0.358655 0.363795 0.331882 0.381987 0.386718 0.378809 0.361893 0.359174 0.339487 0.352486 0.318759 0.374980 0.368104 0.321351 0.332688 0.334332 0.347066 0.376342 0.327276 0.373527 0.328853 0.360910 0.360751 0.329666 0.375055 0.323387 0.387276 0.319067 
2980.957987 0.322694 0.348651 0.369070 0.340266 0.330023 0.321420 0.349896 0.360520 0.369281 0.369232 0.343568 0.379147 0.368745 0.373729 0.370237 0.340358 0.367994 0.378727 0.333706 0.384106 0.329240 0.344428 0.351550 0.332542 0.378438 0.381609 0.383489 0.366343 0.332535 0.332235 0.331896 0.355740 0.344069 0.329279 0.317523 0.331596 0.338729 0.364770 0.380371 0.360915 0.384007 0.329251 0.353204 0.330320 0.383196 0.342354 0.347060 0.366117 0.336824 0.382103 
3010.917113 0.347108 0.345743 0.366218 0.324512 0.385383 0.385334 0.319940 0.374766 0.358743 0.319215 0.340545 0.329688 0.339412 0.382561 0.351061 0.322231 0.343617 0.318828 0.350001 0.335354 0.387023 0.369902 0.379950 0.369564 0.318255 0.359362 0.371243 0.360478 0.328337 0.357912 0.380280 0.333605 0.374706 0.377212 0.319124 0.378208 0.372116 0.386875 0.331251 0.371686 0.326848 0.362991 0.329724 0.379397 0.363223 0.325729 0.360893 0.346665 0.347816 0.373992 
3041.177333 0.350284 0.371172 0.338451 0.325836 0.335221 0.351137 0.359526 0.377503 0.321211 0.371397 0.380235 0.366232 0.347324 0.332012 0.362271 0.365937 0.342542 0.375561 0.341492 0.319487 0.344645 0.331008 0.353880 0.323595 0.383388 0.385421 0.324768 0.350677 0.360323 0.341218 0.376218 0.329557 0.322272 0.362714 0.343135 0.352233 0.378953 0.368634 0.376699 0.338458 0.367134 0.337349 0.326991 0.339326 0.335962 0.348409 0.333859 0.358960 0.321366 0.344666 
3071.741673 0.376411 0.365796 0.343151 0.338159 0.341291 0.341067 0.360580 0.337897 0.358016 0.333220 0.342563 0.346756 0.322009 0.329443 0.374050 0.363270 0.325008 0.347898 0.379893 0.351489 0.355406 0.333763 0.343421 0.340930 0.342079 0.361270 0.335833 0.357595 0.324980 0.322899 0.347727 0.331205 0.316376 0.367832 0.371909 0.354659 0.374218 0.349247 0.317932 0.331205 0.315451 0.368557 0.381193 0.316523 0.367327 0.377084 0.363284 0.371587 0.337662 0.385134 
3102.613190 0.346864 0.338087 0.358591 0.324508 0.366518 0.383162 0.318087 0.326972 0.336438 0.373243 0.353799 0.355039 0.360447 0.365246 0.361146 0.322540 0.369835 0.377294 0.358423 0.341450 0.343627 0.316595 0.342600 0.375480 0.330964 0.375882 0.355459 0.366563 0.359912 0.382600 0.365344 0.377182 0.335193 0.361841 0.322446 0.325711 0.384071 0.328276 0.358234 0.376944 0.362795 0.360394 0.314868 0.373771 0.343058 0.333170 0.346441 0.348996 0.372568 0.374634 
3133.794971 0.360989 0.357122 0.360494 0.348340 0.328564 0.378855 0.322004 0.321948 0.324899 0.354499 0.372400 0.358415 0.366224 0.342883 0.373160 0.347434 0.323633 0.316051 0.346963 0.364347 0.370970 0.317491 0.375130 0.331667 0.370527 0.340860 0.378590 0.377380 0.370925 0.372989 0.317980 0.379196 0.363650 0.353408 0.316696 0.328672 0.335378 0.357826 0.345003 0.349125 0.366653 0.335462 0.360616 0.382900 0.378956 0.367573 0.315661 0.373526 0.330872 0.314294 
3165.290134 0.328762 0.356350 0.375212 0.372964 0.313525 0.345275 0.366576 0.321030 0.381085 0.347293 0.337248 0.379520 0.318605 0.316330 0.319082 0.348059 0.363960 0.357846 0.339061 0.371914 0.320174 0.342641 0.342244 0.373309 0.380877 0.347011 0.364729 0.377623 0.335651 0.328142 0.375160 0.320540 0.372756 0.348716 0.362227 0.362276 0.342669 0.358640 0.363278 0.330178 0.319604 0.330334 0.349523 0.359816 0.315839 0.368337 0.366684 0.358232 0.317746 0.337418 
3197.101829 0.329960 0.320813 0.365006 0.355476 0.322983 0.371862 0.325763 0.330693 0.331092 0.335494 0.362808 0.352050 0.347766 0.315324 0.374823 0.323267 0.361256 0.333123 0.372949 0.339170 0.353813 0.345075 0.368616 0.331422 0.341305 0.344812 0.320011 0.324482 0.337247 0.313519 0.313835 0.379715 0.379874 0.378135 0.317327 0.327634 0.366481 0.334036 0.324878 0.351092 0.329537 0.368540 0.330009 0.332345 0.341826 0.375198 0.375313 0.316536 0.323288 0.326957 
3229.233237 0.375640 0.347920 0.366433 0.373794 0.358886 0.352437 0.316529 0.333989 0.338738 0.360067 0.354279 0.342063 0.320200 0.344744 0.336445 0.360510 0.380707 0.368130 0.314585 0.379547 0.340944 0.360046 0.340663 0.317336 0.336299 0.365069 0.372734 0.364916 0.360216 0.369959 0.362249 0.320481 0.360188 0.320449 0.345668 0.361158 0.339098 0.335998 0.337470 0.366506 0.353625 0.343220 0.350736 0.315240 0.345298 0.365900 0.364258 0.332191 0.333036 0.374826 
3261.687570 0.324959 0.321925 0.334597 0.326815 0.343434 0.358439 0.357261 0.312245 0.352250 0.315431 0.327748 0.351434 0.349910 0.360640 0.369270 0.360817 0.377505 0.324886 0.378027 0.316620 0.359106 0.364386 0.316240 0.373828 0.332185 0.357254 0.365002 0.315994 0.326448 0.363699 0.343081 0.311685 0.362417 0.377709 0.358823 0.329486 0.363153 0.316596 0.359935 0.347608 0.313199 0.345258 0.375300 0.318534 0.315272 0.329642 0.327696 0.314229 0.333892 0.320176 
3294.468075 0.343914 0.362123 0.364209 0.315344 0.312986 0.319416 0.312813 0.331084 0.333970 0.330691 0.343218 0.346517 0.312320 0.359582 0.356575 0.323481 0.360899 0.371102 0.326612 0.336939 0.330008 0.350083 0.365147 0.375184 0.338897 0.325133 0.313051 0.332639 0.311689 0.323361 0.362795 0.368202 0.325009 0.344949 0.370033 0.351248 0.330064 0.325216 0.372684 0.328622 0.378339 0.371002 0.338325 0.335260 0.311865 0.313361 0.332932 0.355661 0.319851 0.328991 
3327.578030 0.361027 0.357212 0.338494 0.313807 0.335522 0.364237 0.370615 0.368768 0.311038 0.375167 0.325287 0.326763 0.353800 0.358530 0.367302 0.337844 0.320007 0.351089 0.328411 0.346764 0.375762 0.355337 0.317385 0.362386 0.316095 0.341150 0.376305 0.376935 0.340056 0.330623 0.319814 0.355265 0.373175 0.359658 0.322590 0.374547 0.345430 0.326165 0.350043 0.372335 0.328359 0.339000 0.351030 0.333699 0.321878 0.352217 0.341480 0.318348 0.361051 0.373405 
3361.020745 0.336588 0.355655 0.370496 0.370273 0.343329 0.360851 0.367720 0.377008 0.370513 0.351615 0.322398 0.359866 0.326665 0.340851 0.350039 0.374766 0.370665 0.343892 0.356839 0.364404 0.313807 0.371457 0.372549 0.327495 0.370757 0.336159 0.336955 0.357436 0.369068 0.355730 0.320582 0.327176 0.322467 0.375446 0.347540 0.358057 0.361061 0.360923 0.365804 0.339042 0.376276 0.322309 0.375981 0.352971 0.374577 0.319395 0.322089 0.364332 0.329150 0.368433 
3394.799565 0.371955 0.369516 0.335486 0.318671 0.320657 0.358866 0.326390 0.340393 0.360099 0.373338 0.316171 0.320979 0.370681 0.326853 0.332774 0.343178 0.316113 0.336068 0.370414 0.312493 0.346140 0.336465 0.332527 0.355380 0.372311 0.343952 0.309312 0.374057 0.350380 0.353767 0.357335 0.313657 0.329400 0.369075 0.334123 0.371845 0.329989 0.366568 0.359657 0.319565 0.347003 0.359451 0.358489 0.352904 0.360297 0.366352 0.348863 0.344630 0.318178 0.354948 
3428.917868 0.342841 0.353166 0.331063 0.367227 0.315923 0.314375 0.327813 0.359218 0.330038 0.360953 0.326980 0.362248 0.345953 0.369338 0.340507 0.369813 0.357916 0.328258 0.363602 0.320225 0.341535 0.310982 0.341361 0.309318 0.354424 0.362334 0.364610 0.329553 0.360291 0.365122 0.341283 0.323225 0.336766 0.343452 0.374983 0.344686 0.326416 0.343719 0.312202 0.311980 0.365484 0.312957 0.353204 0.362665 0.343312 0.351779 0.315759 0.350187 0.345571 0.355254 
3463.379065 0.350562 0.318299 0.371948 0.315479 0.310454 0.350034 0.346339 0.348875 0.358751 0.359194 0.370093 0.339251 0.328625 0.373911 0.319986 0.373915 0.309261 0.357657 0.371590 0.370475 0.327830 0.374358 0.347954 0.326695 0.372807 0.307014 0.325898 0.352097 0.330527 0.351987 0.358645 0.346397 0.367980 0.334117 0.332208 0.333950 0.347000 0.328158 0.317443 0.370178 0.349223 0.307826 0.338460 0.313369 0.309285 0.313778 0.330984 0.330101 0.327530 0.330660 
3498.186604 0.374152 0.345216 0.361291 0.307845 0.337424 0.316053 0.325454 0.354645 0.329233 0.339087 0.317971 0.342244 0.311257 0.353955 0.351431 0.332883 0.351237 0.364053 0.308709 0.344121 0.367264 0.320965 0.310288 0.341451 0.307784 0.347948 0.362200 0.352087 0.340720 0.325693 0.329417 0.358431 0.372098 0.318417 0.333584 0.346625 0.369325 0.333883 0.370115 0.353152 0.359152 0.324090 0.332131 0.362727 0.320597 0.342165 0.345679 0.358036 0.318927 0.357550 
3533.343964 0.312557 0.370758 0.347976 0.372241 0.351295 0.329644 0.351061 0.358670 0.349055 0.354367 0.317175 0.355585 0.353243 0.352609 0.350905 0.327910 0.319863 0.327295 0.349334 0.329393 0.360594 0.323315 0.364626 0.331880 0.313436 0.327465 0.320610 0.322592 0.362087 0.364049 0.320148 0.342160 0.372451 0.311325 0.365189 0.360760 0.341939 0.373093 0.310069 0.305630 0.320678 0.367273 0.364364 0.307144 0.308236 0.371735 0.310198 0.338057 0.331510 0.310032 
3568.854661 0.356285 0.322371 0.309149 0.336775 0.309342 0.317177 0.311817 0.346225 0.305692 0.340130 0.345290 0.337306 0.346973 0.370678 0.334858 0.347982 0.334046 0.358787 0.323126 0.305573 0.327128 0.354666 0.341319 0.346983 0.361990 0.315104 0.369730 0.365291 0.320844 0.348991 0.327291 0.357443 0.349452 0.312243 0.333649 0.318633 0.370421 0.321751 0.358123 0.356068 0.339555 0.334950 0.370120 0.350437 0.342541 0.370367 0.353837 0.319212 0.344799 0.330934 
3604.722246 0.338229 0.324693 0.365033 0.368826 0.365627 0.321294 0.315625 0.348536 0.332223 0.333537 0.352401 0.321625 0.366992 0.355898 0.309406 0.311558 0.360317 0.370627 0.324507 0.356975 0.370090 0.307663 0.305541 0.317902 0.336412 0.355391 0.353344 0.311933 0.321233 0.309142 0.358590 0.350239 0.343706 0.350638 0.315304 0.325750 0.322463 0.360546 0.307180 0.350911 0.306396 0.342831 0.358759 0.367857 0.330909 0.316588 0.320176 0.333050 0.311859 0.365904 
3640.950307 0.334822 0.322273 0.309539 0.327608 0.370139 0.311622 0.359420 0.305686 0.327275 0.304695 0.331188 0.332553 0.342729 0.318545 0.337144 0.349959 0.332327 0.351118 0.358871 0.352450 0.370078 0.370162 0.345162 0.355264 0.311426 0.313755 0.353265 0.370644 0.370051 0.352271 0.339503 0.337879 0.323641 0.351550 0.356232 0.362292 0.305359 0.353458 0.318663 0.331515 0.350053 0.354179 0.357913 0.364729 0.341017 0.309013 0.336251 0.306640 0.351701 0.306687 
3677.542466 0.308771 0.329618 0.364347 0.348917 0.323726 0.311300 0.361172 0.328962 0.364088 0.328925 0.364148 0.352489 0.364239 0.306867 0.327122 0.330650 0.316966 0.346022 0.326013 0.356555 0.362346 0.338062 0.350249 0.342471 0.366546 0.354951 0.325710 0.322078 0.362635 0.351793 0.350108 0.330815 0.355442 0.326783 0.336152 0.324096 0.336145 0.362601 0.337238 0.364821 0.356242 0.352220 0.354281 0.314938 0.306787 0.364377 0.317292 0.341206 0.356632 0.361639 
3714.502383 0.307786 0.360142 0.328971 0.344278 0.348133 0.357387 0.328965 0.325166 0.312530 0.334920 0.345050 0.362997 0.366383 0.308477 0.314111 0.304102 0.314634 0.307350 0.351475 0.334162 0.313792 0.311819 0.348244 0.330961 0.345818 0.349475 0.319137 0.356619 0.314638 0.314081 0.314362 0.353549 0.345694 0.327049 0.326455 0.363329 0.345922 0.351915 0.340383 0.365188 0.302626 0.351968 0.317332 0.364188 0.329303 0.329132 0.314450 0.314161 0.355683 0.360497 
3751.833752 0.341867 0.304922 0.358431 0.356536 0.359606 0.302699 0.309907 0.322223 0.367764 0.328988 0.312441 0.346329 0.327174 0.304176 0.322363 0.336567 0.306834 0.367141 0.315648 0.358247 0.320793 0.346533 0.357460 0.367342 0.313894 0.329942 0.326889 0.363897 0.361788 0.316401 0.356087 0.318530 0.321021 0.353178 0.351330 0.335489 0.362796 0.347290 0.362478 0.364102 0.332781 0.304159 0.325316 0.329062 0.364058 0.328339 0.325011 0.331927 0.303807 0.331958 
3789.540308 0.358361 0.335629 0.351167 0.302413 0.365943 0.329003 0.355476 0.364089 0.319196 0.363812 0.328655 0.316708 0.357199 0.333311 0.313118 0.353886 0.357727 0.353338 0.302356 0.310232 0.335208 0.357997 0.312263 0.327349 0.304330 0.362543 0.310513 0.335155 0.353345 0.314106 0.333943 0.342359 0.325696 0.322840 0.346785 0.303499 0.301191 0.305486 0.316164 0.340071 0.309728 0.329721 0.314213 0.354711 0.323204 0.361220 0.336581 0.333836 0.348381 0.361003 
3827.625821 0.353111 0.343244 0.313642 0.338312 0.335896 0.310730 0.354834 0.352078 0.332727 0.362298 0.307414 0.362062 0.348349 0.345996 0.318857 0.326329 0.346356 0.328601 0.336659 0.360805 0.345563 0.330771 0.347069 0.346919 0.350518 0.311913 0.347133 0.305448 0.320880 0.334999 0.346519 0.347796 0.323743 0.336252 0.333670 0.316198 0.363971 0.324009 0.304208 0.365977 0.332700 0.344227 0.329271 0.356453 0.333083 0.336626 0.312646 0.356800 0.351111 0.349335 
3866.094100 0.340707 0.330270 0.321540 0.357656 0.356383 0.359076 0.316732 0.334752 0.352217 0.323385 0.317892 0.315907 0.328714 0.301687 0.327009 0.324801 0.350432 0.363980 0.362667 0.323132 0.347626 0.316160 0.326846 0.352393 0.336611 0.318930 0.328788 0.326523 0.330955 0.363421 0.309421 0.355784 0.328006 0.301811 0.354155 0.363780 0.365120 0.316632 0.319269 0.324665 0.340590 0.332212 0.328329 0.313653 0.351163 0.302143 0.310718 0.308304 0.321114 0.331135 
3904.948992 0.325003 0.315605 0.317201 0.316090 0.310719 0.343479 0.327451 0.329574 0.324674 0.312205 0.359262 0.334672 0.345088 0.324333 0.335727 0.336785 0.322973 0.332165 0.336444 0.341562 0.355517 0.318644 0.326399 0.322478 0.360831 0.324668 0.316965 0.343453 0.344133 0.336039 0.335498 0.333800 0.319818 0.308102 0.351832 0.314119 0.314123 0.302330 0.335697 0.299368 0.334085 0.337800 0.319513 0.309588 0.346949 0.357537 0.356204 0.344521 0.307190 0.336328 
3944.194382 0.324354 0.339888 0.363191 0.356982 0.363092 0.325095 0.343493 0.361374 0.302971 0.318032 0.305466 0.312625 0.353507 0.344231 0.350505 0.345644 0.351561 0.308547 0.323255 0.327170 0.312310 0.359746 0.327100 0.361755 0.344919 0.324711 0.343129 0.315517 0.331270 0.324363 0.355639 0.340931 0.319469 0.337578 0.311268 0.347322 0.325780 0.345631 0.357952 0.356367 0.361371 0.331505 0.348470 0.307210 0.345508 0.355572 0.330466 0.306323 0.332442 0.306370 
3983.834195 0.303199 0.334525 0.312630 0.355991 0.352385 0.312481 0.320690 0.314604 0.332481 0.309367 0.307895 0.325639 0.347046 0.361261 0.315714 0.336050 0.308258 0.325735 0.339831 0.320307 0.332114 0.342582 0.303698 0.320393 0.316955 0.307611 0.331312 0.333029 0.304646 0.313251 0.327228 0.306382 0.312352 0.335680 0.338580 0.312052 0.359375 0.303467 0.340888 0.359738 0.313733 0.344774 0.360227 0.330827 0.316420 0.316080 0.360006 0.353524 0.338870 0.308189 
4023.872394 0.338252 0.350550 0.299346 0.358420 0.359187 0.306178 0.330323 0.360462 0.304024 0.313400 0.337817 0.356618 0.308537 0.313963 0.340947 0.301267 0.307259 0.322716 0.301428 0.297798 0.302097 0.348870 0.361879 0.309147 0.317494 0.316012 0.325029 0.331706 0.328876 0.318305 0.299422 0.309848 0.318166 0.358924 0.330052 0.327180 0.337748 0.327568 0.360314 0.351515 0.340271 0.321174 0.339530 0.359543 0.318351 0.312158 0.340871 0.347012 0.315844 0.347107 
4064.312984 0.327007 0.300888 0.343053 0.310048 0.306574 0.338790 0.317857 0.333285 0.349183 0.298357 0.327701 0.314455 0.345364 0.340799 0.331543 0.298873 0.330501 0.310015 0.336177 0.321292 0.321147 0.328904 0.303119 0.307589 0.345867 0.328753 0.348795 0.358905 0.343050 0.335908 0.313144 0.320756 0.342074 0.358508 0.321427 0.304608 0.343366 0.333837 0.360611 0.340910 0.355165 0.352450 0.313653 0.317088 0.350886 0.322823 0.355783 0.349564 0.360437 0.298768 
4105.160008 0.329417 0.305869 0.356588 0.307404 0.360543 0.320868 0.333673 0.300928 0.303751 0.309555 0.327967 0.335470 0.300203 0.301141 0.357729 0.338861 0.343393 0.325446 0.302905 0.335454 0.341940 0.324180 0.360513 0.314031 0.328394 0.345216 0.314238 0.305912 0.313362 0.349466 0.330804 0.332198 0.298639 0.336342 0.338477 0.313802 0.355122 0.313356 0.298685 0.342881 0.333201 0.319917 0.304266 0.321353 0.304177 0.334490 0.345291 0.313398 0.299914 0.306036 
4146.417552 0.314590 0.334092 0.330362 0.299665 0.309173 0.336794 0.315326 0.296574 0.318948 0.309581 0.329891 0.347689 0.347757 0.338878 0.316262 0.357883 0.329859 0.322714 0.323090 0.311158 0.326692 0.307174 0.341404 0.326253 0.312650 0.313069 0.330945 0.308459 0.302459 0.351772 0.353456 0.332505 0.321804 0.334527 0.353051 0.358671 0.328629 0.308904 0.295677 0.304569 0.332296 0.338839 0.347417 0.313350 0.346920 0.340190 0.301890 0.319200 0.318654 0.305979 
4188.089741 0.328555 0.358006 0.313502 0.329208 0.340821 0.295178 0.304715 0.298902 0.333438 0.312996 0.350845 0.341598 0.349236 0.351625 0.318711 0.353652 0.349412 0.338249 0.328761 0.299656 0.303162 0.343837 0.327230 0.341494 0.315294 0.316182 0.312382 0.330553 0.296565 0.340674 0.353342 0.333363 0.352862 0.339695 0.318816 0.351325 0.330608 0.310026 0.295292 0.300240 0.352856 0.346504 0.319746 0.328186 0.331659 0.312878 0.344898 0.346458 0.313502 0.296490 
4230.180743 0.304199 0.325652 0.342107 0.314525 0.341303 0.329528 0.346751 0.322507 0.322015 0.296934 0.309221 0.317827 0.352974 0.346262 0.333507 0.356048 0.327362 0.328606 0.353771 0.358164 0.301506 0.323813 0.318993 0.303467 0.341387 0.334806 0.297133 0.299214 0.353426 0.357406 0.310680 0.335207 0.315776 0.312913 0.355579 0.321999 0.352273 0.323946 0.337288 0.345595 0.310683 0.307371 0.314545 0.321263 0.328603 0.349492 0.307452 0.355409 0.298849 0.294739 
4272.694766 0.356310 0.319183 0.306532 0.341791 0.332808 0.342109 0.332808 0.302048 0.339101 0.292396 0.317155 0.321801 0.329140 0.310667 0.316415 0.321691 0.336671 0.322509 0.351680 0.356027 0.324735 0.308419 0.331128 0.340573 0.298286 0.348133 0.323968 0.300508 0.300625 0.351518 0.354835 0.326083 0.313059 0.304063 0.300346 0.304995 0.346391 0.294826 0.322633 0.347392 0.314189 0.303715 0.323578 0.310508 0.340170 0.322886 0.313556 0.307588 0.344374 0.304254 
4315.636063 0.340808 0.330929 0.316363 0.317805 0.350856 0.335107 0.352360 0.304160 0.329571 0.354681 0.318081 0.348276 0.351884 0.299372 0.322019 0.318878 0.341541 0.324764 0.297839 0.352308 0.307595 0.304085 0.352052 0.330329 0.311359 0.345521 0.293425 0.335545 0.315462 0.299499 0.343816 0.349984 0.353164 0.317692 0.297483 0.341871 0.303035 0.350240 0.351991 0.314013 0.303644 0.295269 0.298633 0.304545 0.343913 0.309339 0.339599 0.321212 0.327659 0.329091 
4359.008926 0.318394 0.343209 0.324004 0.299774 0.348738 0.317902 0.304095 0.337256 0.349172 0.316334 0.301333 0.352505 0.318736 0.293886 0.324609 0.311002 0.305870 0.292932 0.342986 0.327920 0.349970 0.299309 0.316447 0.331060 0.313246 0.309977 0.302109 0.308340 0.321424 0.303270 0.321841 0.342889 0.323739 0.307247 0.292971 0.345938 0.347506 0.353831 0.293876 0.314507 0.336470 0.292803 0.328716 0.349592 0.301036 0.352868 0.311228 0.292065 0.318898 0.318235 
4402.817694 0.348813 0.298132 0.302813 0.332680 0.309872 0.313101 0.346949 0.320663 0.297358 0.335367 0.302042 0.347797 0.346726 0.351243 0.337219 0.312349 0.334032 0.320260 0.299355 0.299652 0.349668 0.351259 0.303236 0.343407 0.331083 0.342852 0.313991 0.295419 0.343678 0.350772 0.346884 0.331948 0.291474 0.322060 0.341855 0.296374 0.316934 0.315362 0.344349 0.331451 0.298487 0.342923 0.305120 0.323605 0.304526 0.306552 0.307765 0.336493 0.297280 0.308368 
4447.066748 0.298995 0.350731 0.336097 0.342254 0.326181 0.312538 0.340548 0.315135 0.313252 0.291921 0.331424 0.319091 0.333229 0.343477 0.321604 0.310617 0.336683 0.335392 0.293774 0.290675 0.350213 0.299249 0.302039 0.334102 0.340857 0.321778 0.341633 0.337816 0.339586 0.346451 0.306886 0.348141 0.334172 0.313191 0.351884 0.292291 0.349457 0.300575 0.342672 0.345878 0.303536 0.337053 0.292027 0.321376 0.293057 0.324507 0.352740 0.333915 0.346654 0.335305 
4491.760512 0.347438 0.336758 0.307684 0.302341 0.296491 0.324133 0.316225 0.289995 0.316463 0.345026 0.329849 0.331457 0.318354 0.337690 0.313123 0.321067 0.298543 0.347473 0.303468 0.298125 0.313566 0.334228 0.301054 0.336861 0.337651 0.321587 0.302524 0.326952 0.320434 0.313277 0.304220 0.342101 0.335137 0.349278 0.294243 0.317394 0.299223 0.300993 0.349881 0.341286 0.333220 0.294975 0.300206 0.306136 0.312301 0.300941 0.330093 0.344179 0.325527 0.345328 
4536.903455 0.330154 0.352263 0.327562 0.346151 0.343726 0.297679 0.349149 0.321326 0.296580 0.341884 0.314499 0.309156 0.333267 0.330240 0.324481 0.336429 0.289197 0.292544 0.314740 0.332124 0.292570 0.339200 0.308327 0.337966 0.346699 0.305726 0.321723 0.303868 0.317446 0.303784 0.289860 0.308038 0.296446 0.302311 0.351523 0.290674 0.348041 0.340462 0.327409 0.335359 0.313830 0.303791 0.341529 0.291593 0.325714 0.344053 0.335260 0.290097 0.290927 0.313439 
4582.500093 0.322643 0.327849 0.327133 0.344933 0.291993 0.306652 0.328967 0.324276 0.316357 0.329606 0.289603 0.312241 0.295371 0.318751 0.305588 0.317699 0.339762 0.313555 0.348202 0.288251 0.300261 0.291441 0.307118 0.349033 0.332102 0.292837 0.313296 0.316680 0.341159 0.335560 0.327465 0.310650 0.344421 0.308998 0.333326 0.347866 0.331613 0.294841 0.329293 0.319451 0.300184 0.295112 0.288481 0.296199 0.288197 0.343856 0.298589 0.319230 0.311011 0.336317 
4628.554985 0.288639 0.339533 0.342750 0.321788 0.305966 0.317083 0.330897 0.329755 0.310614 0.339434 0.346773 0.340984 0.322340 0.288875 0.333759 0.287568 0.303773 0.307168 0.295452 0.299989 0.294741 0.306253 0.333409 0.314609 0.343021 0.288805 0.313257 0.322161 0.293644 0.289691 0.295886 0.344739 0.300575 0.287785 0.316270 0.310608 0.317367 0.289411 0.331521 0.349426 0.303196 0.340579 0.344873 0.293660 0.306667 0.301021 0.301825 0.311867 0.344350 0.322617 
4675.072736 0.308902 0.340468 0.295366 0.347484 0.297322 0.313778 0.301940 0.303546 0.327263 0.337411 0.330373 0.294288 0.303056 0.333652 0.301097 0.328404 0.334046 0.309764 0.312925 0.289810 0.322148 0.288232 0.349468 0.349067 0.336110 0.290958 0.308959 0.322212 0.300693 0.291629 0.331060 0.332300 0.321560 0.333604 0.296425 0.323198 0.299539 0.308120 0.329438 0.337122 0.313771 0.318526 0.318007 0.340849 0.293098 0.331022 0.288767 0.327746 0.336107 0.303861 
4722.057998 0.309392 0.347992 0.333756 0.287065 0.305093 0.293024 0.299937 0.297637 0.298970 0.324342 0.346422 0.288541 0.313552 0.327258 0.327461 0.314412 0.339607 0.306975 0.290882 0.345432 0.317670 0.300559 0.291555 0.301574 0.339486 0.290923 0.328810 0.304900 0.297323 0.323543 0.309897 0.345264 0.347225 0.343998 0.291114 0.307168 0.314983 0.312590 0.348630 0.324479 0.337503 0.293938 0.327671 0.300178 0.288433 0.296219 0.330748 0.338614 0.339870 0.292640 
4769.515469 0.286564 0.310167 0.328319 0.332858 0.332899 0.335824 0.346509 0.321011 0.341667 0.304365 0.292002 0.320618 0.336583 0.343091 0.321995 0.322185 0.343572 0.307340 0.295737 0.344971 0.286216 0.329642 0.346668 0.293699 0.342103 0.325651 0.299883 0.311091 0.323730 0.317602 0.315437 0.327632 0.308284 0.297158 0.339552 0.294541 0.310597 0.313164 0.325382 0.339150 0.287061 0.291546 0.315073 0.344224 0.317934 0.332402 0.284937 0.294632 0.302264 0.316627 
4817.449897 0.313311 0.335644 0.332828 0.343990 0.337855 0.334047 0.290817 0.299494 0.302342 0.317359 0.287517 0.287429 0.293959 0.311991 0.341239 0.346958 0.293665 0.339626 0.288367 0.321767 0.308000 0.302797 0.338874 0.308013 0.289734 0.321117 0.332607 0.284455 0.288089 0.292664 0.290965 0.300927 0.318448 0.285285 0.286737 0.309200 0.343099 0.317454 0.331382 0.334883 0.325698 0.310618 0.319146 0.339989 0.305351 0.327176 0.302872 0.304341 0.294802 0.305957 
4865.866073 0.292109 0.298881 0.335448 0.314797 0.318892 0.302482 0.304356 0.334084 0.309418 0.291923 0.318643 0.316754 0.287580 0.323239 0.290118 0.289372 0.313138 0.292037 0.317607 0.292437 0.336204 0.344838 0.323479 0.338699 0.339014 0.310186 0.335615 0.307748 0.310158 0.299373 0.340359 0.328799 0.323312 0.285494 0.327627 0.329596 0.310813 0.326159 0.344494 0.318606 0.316174 0.331643 0.323126 0.289243 0.321516 0.292131 0.311033 0.286635 0.311682 0.314895 
4914.768840 0.327977 0.338814 0.331508 0.327851 0.336608 0.286584 0.303612 0.297218 0.314242 0.341284 0.334861 0.334644 0.329843 0.337677 0.336338 0.326836 0.342267 0.315885 0.312624 0.328856 0.294415 0.330616 0.294390 0.304457 0.318575 0.319892 0.292410 0.316174 0.286217 0.331732 0.301035 0.317067 0.342937 0.287185 0.296407 0.324285 0.325475 0.312291 0.337633 0.317435 0.298858 0.337202 0.300831 0.287078 0.289463 0.341658 0.297874 0.331166 0.307339 0.309020 
4964.163088 0.289263 0.299764 0.285126 0.313011 0.283781 0.339303 0.289812 0.299482 0.322389 0.327959 0.311308 0.312493 0.340099 0.323847 0.319151 0.325078 0.330134 0.330542 0.286865 0.302388 0.316778 0.311691 0.324257 0.291351 0.295131 0.340115 0.325571 0.293931 0.296987 0.336024 0.322464 0.330846 0.283969 0.328028 0.282794 0.310729 0.291436 0.310707 0.292178 0.307603 0.304065 0.304594 0.304867 0.343563 0.338153 0.341723 0.342923 0.316844 0.286586 0.318493 
5014.053757 0.307287 0.333393 0.339446 0.292963 0.285239 0.308300 0.305626 0.305189 0.301730 0.325845 0.322577 0.298228 0.291825 0.336420 0.322374 0.313278 0.324147 0.341851 0.336998 0.340406 0.326698 0.324325 0.314453 0.310695 0.282488 0.293995 0.292053 0.323553 0.312746 0.291959 0.331082 0.301665 0.319116 0.317468 0.293832 0.284577 0.288767 0.328599 0.311583 0.311530 0.312774 0.324391 0.306217 0.310176 0.322999 0.296471 0.333999 0.332011 0.297043 0.316527 
5064.445835 0.342578 0.328015 0.291789 0.302388 0.314662 0.285214 0.326474 0.328205 0.321751 0.307020 0.310061 0.338139 0.336517 0.341243 0.294375 0.338021 0.289138 0.318564 0.305569 0.293979 0.303239 0.286561 0.335242 0.340775 0.294609 0.299319 0.306218 0.313872 0.295888 0.289774 0.321948 0.300301 0.318676 0.319995 0.328598 0.328161 0.313161 0.294038 0.308473 0.311483 0.308879 0.318816 0.324506 0.342806 0.312743 0.313617 0.318894 0.340064 0.304234 0.310376 
5115.344362 0.324851 0.300937 0.336136 0.311401 0.285240 0.287464 0.307265 0.328314 0.319568 0.300635 0.330962 0.301400 0.299422 0.335723 0.285734 0.304820 0.332857 0.327082 0.298099 0.302449 0.281923 0.289216 0.323423 0.299944 0.316251 0.302010 0.284739 0.287729 0.288802 0.296942 0.320368 0.293781 0.300218 0.311609 0.338800 0.340228 0.284225 0.300520 0.284667 0.313065 0.331096 0.305019 0.336532 0.316192 0.281117 0.313694 0.300218 0.280756 0.286820 0.282424 
5166.754427 0.296614 0.312949 0.333396 0.292480 0.293324 0.332412 0.292281 0.311400 0.316779 0.331645 0.295733 0.322539 0.280186 0.313799 0.331621 0.309947 0.324305 0.326251 0.285608 0.296310 0.305913 0.324733 0.334516 0.282725 0.283864 0.298852 0.299103 0.291192 0.297368 0.313898 0.297539 0.338238 0.289547 0.285258 0.284047 0.285164 0.287179 0.280180 0.323740 0.295376 0.318945 0.286974 0.328154 0.296089 0.291089 0.288532 0.302887 0.298361 0.288721 0.308237 
5218.681172 0.339053 0.303914 0.302376 0.285413 0.295351 0.293143 0.324670 0.323827 0.299444 0.312298 0.326249 0.281041 0.317094 0.331118 0.321307 0.298131 0.330137 0.280930 0.337437 0.297964 0.281478 0.324623 0.326159 0.319995 0.339437 0.319763 0.297410 0.316682 0.313168 0.320218 0.312453 0.292153 0.288048 0.289456 0.295595 0.278930 0.319945 0.325762 0.321691 0.320143 0.337044 0.295695 0.298967 0.280466 0.290834 0.283475 0.328354 0.328468 0.287617 0.303586 
5271.129790 0.310679 0.339016 0.304076 0.301581 0.336200 0.279142 0.321231 0.308585 0.304638 0.332321 0.295553 0.314647 0.324576 0.335505 0.309410 0.326299 0.327661 0.323019 0.293036 0.333887 0.324773 0.302788 0.284895 0.285322 0.286847 0.329551 0.310070 0.310935 0.327608 0.292588 0.338936 0.282354 0.324708 0.311682 0.325527 0.335882 0.293033 0.314443 0.301158 0.334356 0.316769 0.283104 0.299283 0.338723 0.338754 0.314060 0.320141 0.287091 0.305009 0.321444 
5324.105525 0.318962 0.326448 0.286612 0.318045 0.302433 0.321501 0.316936 0.337882 0.288522 0.280235 0.288294 0.303523 0.321310 0.285247 0.302054 0.292988 0.282949 0.304882 0.318664 0.283892 0.294920 0.279354 0.296266 0.302836 0.289430 0.332335 0.325431 0.280565 0.337476 0.296220 0.279481 0.318294 0.307134 0.292000 0.331404 0.308954 0.310956 0.293059 0.294205 0.293928 0.299411 0.321279 0.295018 0.315589 0.333859 0.291008 0.292554 0.338822 0.294587 0.290866 
5377.613675 0.299643 0.279192 0.310732 0.276700 0.303672 0.327660 0.314573 0.330339 0.301936 0.328677 0.330855 0.292635 0.316352 0.310222 0.306314 0.278796 0.316054 0.300172 0.297019 0.322934 0.304209 0.318181 0.289399 0.326885 0.330551 0.292263 0.287181 0.280670 0.280375 0.280962 0.313722 0.279920 0.305942 0.324154 0.305822 0.334186 0.282006 0.317640 0.313605 0.322031 0.281994 0.336140 0.282249 0.287036 0.282861 0.284901 0.294699 0.283832 0.328993 0.309202 
5431.659591 0.313921 0.321225 0.316125 0.303997 0.335007 0.302643 0.290736 0.322429 0.335105 0.279828 0.303268 0.288793 0.318515 0.331152 0.335681 0.298615 0.335470 0.285786 0.280518 0.291533 0.304855 0.292749 0.300203 0.316122 0.314445 0.336745 0.289516 0.280567 0.332065 0.305297 0.302967 0.300169 0.286448 0.295174 0.300197 0.297255 0.298658 0.329313 0.289562 0.328599 0.279846 0.325145 0.305649 0.306097 0.292755 0.279338 0.314739 0.287331 0.291508 0.329236 
5486.248678 0.305526 0.324363 0.298458 0.311952 0.308547 0.328050 0.296153 0.283766 0.304698 0.305172 0.335827 0.295869 0.280278 0.310668 0.279872 0.306572 0.290791 0.326901 0.320823 0.282947 0.309256 0.276072 0.293549 0.323654 0.318100 0.298156 0.299675 0.311114 0.303820 0.325586 0.280077 0.278502 0.324914 0.297948 0.310262 0.335087 0.285735 0.319671 0.301427 0.292989 0.287994 0.291975 0.332715 0.310558 0.301839 0.303334 0.281746 0.321988 0.310307 0.335629 
5541.386394 0.276660 0.293119 0.291207 0.287798 0.322687 0.304047 0.332627 0.301599 0.299510 0.278892 0.296934 0.319049 0.298925 0.288606 0.276141 0.290857 0.296187 0.311060 0.282566 0.294473 0.275754 0.296815 0.293973 0.285679 0.313481 0.320598 0.334146 0.276080 0.333408 0.327364 0.327413 0.312274 0.296888 0.330206 0.277614 0.290158 0.335320 0.289512 0.321693 0.311774 0.285271 0.275498 0.307996 0.315933 0.331801 0.307789 0.298452 0.331536 0.275812 0.320934 
5597.078253 0.282491 0.328725 0.309875 0.313057 0.332281 0.274687 0.324258 0.275825 0.291022 0.302382 0.281889 0.323999 0.320781 0.284678 0.330340 0.287376 0.316834 0.323035 0.296901 0.277190 0.296424 0.317451 0.297716 0.331231 0.293376 0.319790 0.316341 0.299736 0.296922 0.303841 0.284225 0.282741 0.298826 0.331137 0.288589 0.323616 0.291183 0.282865 0.290642 0.320857 0.313017 0.296132 0.323099 0.278565 0.310222 0.313704 0.309343 0.313391 0.305031 0.276001 
5653.329824 0.321852 0.309245 0.280082 0.325677 0.331113 0.315406 0.324522 0.283558 0.325071 0.328144 0.316726 0.282290 0.327555 0.300094 0.309233 0.302360 0.321391 0.289926 0.295528 0.307553 0.287393 0.297036 0.285445 0.289983 0.283146 0.313131 0.331210 0.321713 0.320202 0.315561 0.283252 0.311651 0.298395 0.283434 0.312828 0.282002 0.326521 0.330619 0.300251 0.300121 0.320873 0.281508 0.318600 0.276312 0.298786 0.282745 0.297767 0.293077 0.280983 0.294354 
5710.146734 0.306770 0.301149 0.318509 0.329685 0.303297 0.314264 0.290950 0.315287 0.273456 0.294562 0.298293 0.311665 0.298777 0.290756 0.308392 0.283607 0.296223 0.289379 0.324079 0.297657 0.293594 0.280421 0.273465 0.327713 0.331017 0.278385 0.299566 0.319305 0.272914 0.319060 0.319592 0.297309 0.288862 0.309714 0.298689 0.280757 0.306368 0.313605 0.320621 0.315369 0.277326 0.322255 0.329697 0.284886 0.315105 0.273874 0.294287 0.317305 0.291975 0.332239 
5767.534663 0.290598 0.307228 0.292545 0.281368 0.325256 0.306326 0.322344 0.300949 0.326801 0.303601 0.294657 0.295285 0.324664 0.331747 0.316106 0.294364 0.297011 0.293088 0.290478 0.274991 0.313155 0.294334 0.330642 0.289153 0.286733 0.306842 0.317636 0.303088 0.301408 0.300732 0.309552 0.330808 0.328762 0.286585 0.283908 0.287542 0.283420 0.309268 0.280224 0.317902 0.277768 0.318300 0.280124 0.302515 0.280375 0.314413 0.331484 0.308357 0.308004 0.286621
[truncated: 261,970 more chars]
