# Supplementary material for: Automatic Analysis of Composite Physical Signals Using Non-Negative Factorization and Information Criterion
Source: PLoS One. 2012 Mar 1;7(3):e32352. doi: 10.1371/journal.pone.0032352 (PMC3291575; doi:10.1371/journal.pone.0032352)
Supplement: Dataset S1 — CodeAndSample.zip. CodeAndSample.zip contains the source code of our proposed method and the simulation data in this article. (ZIP) [file pone.0032352.s001.zip › CodeAndSample/sample/SimulatedData/r5/nor_mat_100_k2.dat]

#1430 50 
1.010050 1.024407 0.982583 0.907910 1.058519 1.064400 1.014308 0.982339 1.033214 0.916668 0.947825 0.922167 0.887507 0.926209 0.891881 0.927755 1.015727 1.015326 0.973581 1.071416 0.930260 0.893956 1.056816 0.899808 1.015140 0.965429 0.910611 0.960527 1.070682 1.041247 0.931346 0.909613 0.949342 0.972494 0.981546 0.893418 0.898986 1.075878 0.939703 1.032930 1.068999 1.039085 1.068197 1.030043 1.027264 0.933754 0.880775 1.004816 1.035895 0.994208 1.042412 
1.020201 0.892956 1.021726 1.047603 0.965774 0.922199 0.998666 0.921572 1.058766 1.003597 0.906878 1.043063 0.963397 0.942705 0.964835 0.907885 0.976047 0.989636 0.885628 0.888964 0.965539 0.994939 0.940220 0.935719 1.001640 0.992639 0.992473 0.974031 1.003480 0.991544 0.996631 0.990781 0.886528 0.901164 1.039698 0.907797 0.910997 0.987934 0.997414 1.040803 1.034053 0.982797 0.940523 0.982621 0.988540 0.989714 1.069674 1.059059 0.928470 1.058228 0.999605 
1.030455 0.906861 0.967848 0.959006 0.890624 0.973609 0.971467 0.977571 0.975311 0.960737 0.951826 0.909238 0.939101 1.066122 1.012931 1.069604 1.032885 0.914960 0.892307 0.901286 1.062796 0.912329 0.945772 0.939306 0.887846 0.979517 1.014114 1.057377 1.031701 0.893960 0.956023 1.016325 0.998425 0.951592 0.977307 0.976329 0.911752 0.967956 0.898009 1.008177 0.945185 1.072470 0.885147 0.905277 1.022291 0.903115 0.894243 1.043272 0.892717 0.994913 0.995158 
1.040811 1.073042 1.064651 1.017378 0.942625 1.004567 1.017036 1.049386 0.906540 0.929658 0.992422 0.942938 1.030844 0.888008 1.009878 0.938792 0.996861 1.059283 0.975943 1.045592 0.904858 0.986349 0.885886 1.014963 1.074206 1.075594 1.025172 0.885319 1.033729 0.988803 0.911508 0.992881 0.905181 1.075457 0.947114 0.925874 0.980334 1.009134 0.936680 1.028673 0.959436 0.990387 0.900623 0.953588 0.903137 0.943613 1.015902 0.992265 1.044623 0.972012 0.902462 
1.051271 0.945159 1.046588 0.998337 0.960578 0.910147 0.890573 0.944876 0.880747 0.974637 0.906295 0.967647 1.030426 1.048631 1.053207 1.032870 1.071167 1.029135 1.031941 1.037417 0.950752 0.896498 0.952854 0.922975 1.039577 0.942666 0.922584 1.074717 0.937015 0.934844 1.034933 0.948659 1.066386 1.068430 1.003998 0.891091 0.905611 0.929066 0.967353 1.056599 0.900898 1.008036 1.048240 0.882048 0.885626 0.994309 0.927306 1.053608 0.976700 1.061390 1.031091 
1.061837 0.990827 0.950456 0.967416 0.989165 0.932177 0.925403 0.969860 0.991384 1.033534 1.063808 1.009361 1.070846 0.949322 1.052156 0.928990 0.954445 0.913321 1.011120 1.023104 0.885843 0.888883 0.895110 1.014815 1.055215 0.936820 0.937661 1.029654 1.008432 1.045646 0.953819 0.971688 0.999351 1.023495 1.046056 0.968824 0.950368 1.045988 1.041951 1.017083 0.945481 0.966575 1.021218 0.967064 0.999244 0.921630 1.037611 1.034688 0.889137 0.885589 0.898795 
1.072508 0.987726 0.972324 0.879677 1.039425 0.914732 0.927369 0.882022 0.921309 0.922668 0.978002 1.051064 0.925131 0.963030 0.902995 0.904432 1.040646 1.051953 1.055520 0.891834 1.049197 1.026690 0.987091 0.991537 0.995046 1.071480 1.053654 0.934004 0.996316 0.903474 1.001467 0.933203 0.965317 0.910471 1.058931 1.030658 1.011415 0.943983 1.002825 0.999336 1.070307 1.056380 1.063867 1.019488 1.041037 0.919443 1.036014 0.988654 0.949563 1.059146 0.945937 
1.083287 1.036419 1.073606 1.004810 1.052286 0.985386 1.053400 1.056429 1.064705 0.948599 1.053283 0.915311 0.955097 0.959220 1.060161 0.895036 1.015451 1.011406 0.938409 0.929898 1.024283 1.073127 1.034152 0.928091 1.042115 0.910709 1.050264 0.896834 1.000453 1.013702 0.904729 1.006237 0.964340 0.897518 0.922727 0.926820 0.919121 1.062135 1.072658 0.951296 0.928081 1.019476 0.997248 0.899511 1.047880 1.022456 0.926918 0.984956 0.880527 0.933474 0.924348 
1.094174 0.955225 0.911813 0.914675 0.951464 0.981668 0.902250 0.918270 1.060969 0.955703 1.027219 0.932063 0.941900 1.011433 0.895285 0.916649 1.067084 1.010172 1.048358 0.936059 1.069116 0.946335 0.928312 0.932728 1.035209 1.063821 0.998900 0.990889 1.023614 0.993849 0.932610 0.882771 0.886142 0.896389 1.003491 0.896232 1.044138 0.950936 1.031009 0.995266 0.908834 1.008981 1.053584 0.915691 0.956211 1.042575 0.971899 0.997864 1.058566 1.006392 0.900501 
1.105171 0.975478 0.977832 0.995392 0.898745 1.037446 0.941599 0.931384 1.053394 1.039057 0.981494 0.909165 1.038471 0.925690 0.952576 0.909116 1.039711 0.923219 0.911392 0.915044 1.065700 1.019856 0.964120 0.898764 0.927780 0.994142 0.889232 1.017347 0.995216 0.959862 1.027630 0.912495 0.888255 0.921100 0.970234 0.918336 1.048892 0.910083 0.916724 0.942166 0.979678 1.052349 1.067057 0.908472 1.010071 1.071257 0.902182 1.002092 1.007160 1.001310 1.040698 
1.116278 0.905208 1.039562 0.889771 0.941384 0.955825 0.915704 1.070367 0.975763 0.989531 0.940876 0.910725 0.970530 0.922266 1.073072 0.929355 1.036339 1.001775 0.969495 0.926611 1.050527 0.925410 0.906721 0.925644 1.061697 0.982920 0.937019 0.966614 1.025511 0.894956 1.059734 0.941550 1.028450 0.993856 1.028118 0.999148 1.055956 1.056004 0.931268 0.970315 1.021742 0.938972 0.974591 0.983740 0.928007 1.065212 0.904202 1.059080 0.983184 0.977003 0.899408 
1.127497 0.946946 0.981512 0.975684 0.940874 0.898166 1.029443 1.012526 1.029726 0.935720 0.987086 1.017104 1.017280 1.010446 0.965191 0.969769 1.048439 0.987282 1.067426 1.012477 1.007694 1.003603 0.920110 0.906122 0.981561 0.929726 1.036003 1.019906 0.995481 1.039185 0.974620 0.939712 1.012174 1.039566 0.983562 1.047502 0.951114 0.931278 0.925694 0.923185 1.040113 1.013687 0.975694 0.961120 0.957176 0.995696 1.002383 1.006561 1.073264 0.917953 0.886227 
1.138828 0.906096 1.002862 0.902524 0.955157 1.058072 0.978629 1.049532 1.059360 1.072174 0.936575 0.949819 0.979127 1.008698 1.037918 1.059643 0.939991 1.061185 0.980513 0.962380 0.878828 1.070994 0.969475 0.959237 0.908975 0.997807 0.915983 0.936224 1.050147 0.930241 0.929070 0.889681 0.988389 0.977946 1.038260 0.996567 1.061693 1.054685 0.986242 0.959188 1.029320 0.979917 1.007078 0.930446 0.889817 1.051904 1.022371 0.949233 1.000949 0.905716 1.067734 
1.150274 0.914157 0.993435 0.939029 1.040065 0.966047 0.977697 1.000197 0.906127 1.012745 0.970301 1.052252 1.041304 0.910137 1.072186 1.052798 0.980985 1.065922 1.035879 0.977716 1.032279 0.977814 1.046866 0.890408 0.982488 0.997728 1.046720 0.982722 0.965949 0.887335 1.043441 1.031108 0.944785 0.996831 0.998646 0.974789 1.001456 0.929925 0.919036 0.961178 1.013789 1.041246 0.949820 0.921436 0.965295 1.015457 0.955597 0.904830 0.969725 1.066019 1.029059 
1.161834 0.880393 1.059484 0.915755 1.027166 0.982011 0.890080 1.031858 0.939099 0.946327 1.028864 1.009120 0.977972 1.071629 1.042013 1.054344 1.042647 1.023264 0.993921 0.971592 0.974802 1.005247 0.950180 0.921823 1.069347 0.928875 0.940513 0.913980 1.009285 0.921042 0.969661 0.884315 0.897933 0.960599 0.947985 1.043818 0.901289 0.909746 0.928827 0.982586 0.962286 0.947010 1.030249 0.952326 0.955438 0.887671 0.898225 0.943801 1.050500 0.949010 1.021089 
1.173511 0.897211 0.962446 0.952615 0.920422 1.027008 1.018416 1.000998 1.038653 0.895436 1.024609 0.961090 1.002666 0.971896 0.988563 0.883616 1.013286 0.943965 1.025575 0.896850 1.025145 1.006850 0.951933 1.043929 0.993840 0.997926 0.892266 0.885829 0.986359 0.897932 0.894558 1.069978 1.043890 1.045528 0.994990 0.961734 0.887965 0.967761 0.981366 1.027203 0.965323 0.890033 1.034927 0.958321 0.984926 1.019508 0.987042 0.945906 1.056442 0.953366 0.905978 
1.185305 1.027296 0.983781 0.981968 0.933099 0.951488 0.999430 1.046407 1.002979 1.044730 1.062261 0.970511 1.006957 1.007718 1.033595 0.912819 1.062553 0.962721 1.012769 0.970989 0.987291 0.988763 0.999576 0.987886 0.880974 0.940149 0.910947 1.072235 0.906198 0.877747 0.925445 0.972988 0.983781 1.041386 1.002609 0.962136 0.929238 1.057961 0.915334 0.906647 0.987096 1.065927 0.994107 1.065527 0.984776 1.032796 0.993190 0.986189 0.906861 0.890286 0.935556 
1.197217 1.062246 1.034552 0.999323 0.911543 0.907985 1.065082 0.912664 0.925580 0.941664 1.045070 0.970060 1.020973 1.005435 0.912450 0.993162 0.950155 0.974339 0.902712 1.002589 0.888460 0.956072 1.017581 0.908931 0.916417 0.880701 0.943819 1.057128 1.045625 0.985130 0.879054 0.940680 1.055676 0.981504 0.999099 0.888197 0.997305 0.908102 0.907079 1.021587 0.942405 1.039884 0.970801 0.897126 0.971668 0.888977 0.897136 0.975694 0.938301 0.909292 1.065004 
1.209250 0.918180 1.057891 0.929982 0.890240 0.996329 1.050397 1.064742 0.995023 0.938792 0.958283 1.059285 0.901798 0.884928 1.064469 0.959101 1.014426 1.021726 1.044774 0.911192 0.934241 0.930108 0.947270 0.937320 0.949697 1.065912 1.060211 1.029542 1.028616 0.967804 0.976273 0.911183 0.932428 1.003346 1.052024 0.991758 0.886410 1.006776 1.049539 1.067822 1.011717 1.045027 0.978797 0.878604 1.020079 0.962824 0.877804 0.966888 0.935488 1.039540 1.043458 
1.221403 1.057950 1.034859 0.984215 0.988229 0.967106 0.966804 1.010872 0.948711 0.928104 1.049854 0.918712 0.924421 1.038513 0.895572 1.018851 0.945710 0.911580 1.008631 0.996773 1.004733 0.904692 0.955424 1.048821 0.920115 0.951215 0.981009 1.033963 0.920855 0.909680 1.016825 0.924314 0.903980 1.003019 0.994503 1.061487 1.011144 0.964271 0.944024 0.881347 0.989885 0.964602 0.981837 0.919530 0.911755 0.967739 1.022437 0.943830 1.044544 0.885732 1.038435 
1.233678 0.916592 1.006781 0.888198 1.064143 0.928388 0.941791 0.997663 0.909335 1.064289 0.990942 0.947032 0.918219 0.921170 0.939200 0.963834 1.041535 0.895124 1.046474 0.977189 1.067231 0.904972 1.050594 1.024479 0.906725 1.006391 1.040824 0.932693 0.965471 0.923021 0.908624 1.043162 1.022054 0.925768 0.914323 0.896838 1.052483 0.878010 0.939853 1.003011 1.053691 0.980968 0.924628 0.901699 0.920401 1.011193 1.064796 1.033275 0.971256 0.919641 0.890234 
1.246077 0.942166 0.975520 0.908395 1.004354 1.059258 0.942196 0.890535 0.995619 0.911053 1.041817 0.997898 0.988919 0.966522 0.908482 0.917977 1.069171 1.057213 0.915581 1.002007 1.018358 0.906875 1.019526 0.991646 0.922145 0.888392 0.879599 0.969648 0.971800 1.014842 1.003566 0.922018 0.963883 0.927511 0.905356 0.892930 0.959052 0.895793 1.047660 0.905941 1.053912 1.024697 0.913186 0.951885 0.984206 1.054262 1.051195 0.929371 1.044807 0.949158 1.031748 
1.258600 1.020902 0.976400 0.915854 1.002414 0.971639 1.017514 1.020396 1.054451 0.997264 0.942452 0.900978 0.952324 0.931460 1.066767 1.027444 1.014067 0.958613 0.978620 0.970987 0.899732 0.890424 0.939580 0.885615 1.040276 1.018195 1.063106 0.903529 0.952090 0.891009 1.025370 0.911726 0.971854 0.902545 0.926855 1.027220 1.021535 0.940096 0.912135 0.966859 0.971055 0.988969 0.925891 1.062016 0.990877 0.965681 0.891787 1.036966 0.998373 0.895876 0.969760 
1.271249 0.894809 1.013816 0.978076 0.930928 0.994856 0.904386 0.908182 0.938345 0.903072 0.909700 0.890283 0.932778 0.977570 0.955962 0.960614 0.886302 1.062336 1.050413 0.995664 0.930899 1.030713 0.975380 0.994515 0.884316 1.000676 1.001630 0.894478 0.979098 0.995216 0.941323 1.060486 0.991381 1.023569 0.953120 0.943776 1.054948 1.055396 0.980441 0.908931 1.043278 1.046811 1.011480 0.990593 0.992987 0.954775 1.004978 1.047240 1.069344 0.945664 0.943562 
1.284025 0.974085 1.007675 0.966330 0.981042 1.056387 1.057253 0.878540 1.031807 0.983426 0.903528 1.064745 0.968091 0.967517 0.918387 0.906535 0.976099 1.025220 0.955383 0.973180 1.024928 0.937634 0.885147 1.067392 0.891258 1.070049 1.015323 0.989372 1.020977 0.878988 0.972840 0.915876 0.949291 0.881527 0.986910 0.970952 0.931805 1.005476 0.881508 1.039747 1.008220 1.017474 1.053380 0.903275 0.953018 0.876740 0.946314 1.028820 1.039757 0.952454 0.942441 
1.296930 0.942116 0.939528 1.068873 1.035126 0.950404 1.013890 0.945657 1.066723 0.884643 0.934645 0.919031 0.996107 1.021419 0.988081 0.990484 1.001399 0.889205 1.012664 0.930831 1.013695 0.969501 0.956358 0.890363 1.000485 0.968800 0.984745 1.034367 0.967895 0.919265 1.020865 0.952048 0.973236 0.876247 1.018306 1.035009 1.041751 1.069184 0.879136 0.940102 1.049135 0.877843 1.057520 0.986379 1.005407 1.056820 0.989978 1.005981 1.055575 1.065244 0.969316 
1.309964 1.041641 0.911105 0.971666 0.977647 0.924186 0.890662 0.981459 1.027393 0.876891 0.937977 0.881141 0.889437 0.959869 0.918487 1.038791 0.878194 0.972220 0.875325 0.992381 1.029075 0.882269 0.955969 1.014584 0.909481 1.036058 0.970479 0.888785 0.924312 0.890798 0.966394 1.036739 0.943199 0.994044 0.934855 0.911766 1.031059 1.005034 1.027539 1.043100 0.978123 0.953839 1.007757 0.972483 0.974525 0.965091 1.047136 1.005355 1.019214 0.958264 0.954646 
1.323130 0.879418 0.955626 0.953817 1.050560 0.901411 1.038251 0.914459 0.885835 1.050910 0.888489 1.052077 1.061703 1.057337 0.973429 0.975898 1.038689 0.999593 0.921129 0.969287 0.887332 0.914265 0.940935 1.055033 0.907478 1.067750 1.039223 0.969073 0.959661 1.060157 0.938115 0.909024 1.016783 0.916355 0.881071 0.965368 0.989695 1.029851 0.880497 0.966117 0.946749 0.957230 1.020662 1.008752 0.940069 0.910978 1.030658 0.875937 0.907770 1.061664 0.875986 
1.336427 0.973720 0.975149 0.876061 1.025491 0.936958 1.017044 1.044212 0.946115 0.923690 0.918344 0.881640 0.977210 0.920414 1.057130 1.010064 0.996155 1.029767 0.899943 1.045884 0.909430 1.035298 0.915214 0.886150 1.011114 1.002764 1.022069 1.007868 0.884741 0.976627 0.966566 0.883108 0.952666 0.964282 0.958372 0.985861 0.939155 0.928424 0.949964 1.009695 0.998099 1.049091 0.920978 0.976792 0.961628 1.067463 0.876780 1.045699 0.996553 0.981973 0.926373 
1.349859 0.996263 0.993318 0.987857 0.900243 0.942038 1.055249 0.988333 0.991987 0.947801 1.047854 1.058057 0.913099 0.884403 1.029769 1.023462 0.892682 0.939764 0.928181 0.939395 0.899796 0.955488 1.003289 0.953175 0.874821 1.020090 0.970462 0.953233 1.000830 0.995408 1.000850 0.981434 0.974865 0.949424 0.928570 0.948024 0.922963 0.889514 1.062770 1.046678 0.908823 1.002006 1.061789 0.955935 0.970569 0.954010 1.000266 1.059379 0.939764 0.949958 0.910281 
1.363425 1.002596 0.904523 1.025630 0.938593 1.049169 1.067521 0.933493 1.009192 0.989694 1.052365 0.996621 0.958655 0.903085 1.033033 0.930102 0.881518 1.052948 1.038998 0.927712 0.997913 0.969147 1.009143 1.001294 0.880303 1.053405 0.932279 0.975491 1.006695 0.908836 0.919678 0.988276 0.911032 0.969429 0.889163 0.987285 1.016167 0.935591 1.017829 0.895682 1.018810 1.004597 0.976054 0.948075 1.027650 0.957586 0.886900 1.025591 1.054619 0.934484 0.895536 
1.377128 0.957437 0.881225 0.938498 1.043022 0.924270 0.954563 0.949988 0.938596 0.994771 0.984224 0.958214 0.983165 1.000968 1.067361 0.897823 0.935109 0.968286 0.991392 1.040060 0.957874 0.889500 0.931156 0.940538 0.949464 0.927931 1.050918 0.928155 0.914470 0.977056 1.016041 0.947230 1.020014 0.896493 1.057678 1.033815 0.992674 0.963265 1.007747 1.001842 1.026055 1.047315 0.912071 0.929971 0.948191 0.961138 0.912275 1.009913 0.991654 0.935721 0.928009 
1.390968 1.043915 0.938440 0.958665 1.020253 0.982628 1.013563 1.028263 0.973870 0.911108 0.878959 1.060431 0.994600 0.981521 0.918400 1.049790 0.986755 0.889213 0.932488 0.983133 1.019564 0.874056 1.061723 1.007184 1.030438 0.936323 0.886572 1.045255 0.927837 0.946703 0.921060 0.895854 0.980026 1.005261 0.891582 0.974317 0.988590 1.031516 1.019835 1.010689 0.902379 0.908486 0.962394 0.898408 0.882775 0.903524 1.029098 1.041498 0.986580 0.967472 1.027720 
1.404948 1.064219 1.026741 0.908706 0.984157 0.946718 0.999047 1.029226 0.944592 0.910637 0.928294 1.024479 1.016180 0.928682 0.969616 0.959142 1.032186 0.892291 1.050018 0.983856 0.984021 1.036215 0.879100 0.900959 0.887030 0.992932 0.906240 0.956230 0.961928 0.921606 0.994029 0.928265 1.027469 1.039340 1.020790 0.887583 0.888476 1.057900 0.876498 1.021810 0.888185 1.000290 1.016141 1.008162 0.973538 0.979400 0.936089 0.992291 1.066034 0.889389 1.044873 
1.419068 0.953959 1.063576 0.915909 0.910058 0.888981 0.895511 0.923042 0.964003 1.043072 0.936831 1.019724 0.973901 1.007933 1.037220 0.955269 0.892164 0.987254 0.891542 1.045381 1.017715 0.994144 0.936074 0.879442 0.947147 0.963120 1.035968 0.932513 0.908127 0.926089 0.888330 1.058307 0.886021 0.895463 0.965274 0.920344 0.933280 0.932474 0.905021 0.990417 0.909786 0.997851 0.931630 1.038181 0.970213 1.059423 0.888243 0.962353 0.959947 1.062208 0.949379 
1.433329 0.949795 0.945051 0.917393 0.905353 1.047865 1.023253 0.933875 1.009933 1.004287 0.940453 0.952521 0.985137 0.954034 0.931605 1.042695 1.017714 1.036495 0.924572 0.944508 0.931023 0.925843 0.975222 0.891083 1.030015 1.033857 0.964231 1.043587 0.983672 1.000378 0.880033 0.999369 0.970148 0.997390 1.013911 1.020644 1.049311 0.885340 0.911659 1.027182 0.922399 0.876870 0.934535 0.899727 0.923766 1.016239 0.881178 1.054986 0.923815 0.988746 1.018878 
1.447735 0.979527 0.902036 0.994909 0.897885 1.034003 0.885597 0.959849 1.054535 1.062430 0.952226 0.958219 1.047009 0.996916 0.981942 1.043256 0.947512 0.960925 1.021560 0.931258 1.025304 0.886499 0.893589 0.876296 0.902463 1.048696 0.962913 0.946242 0.894791 0.927514 0.908767 1.054768 0.987363 1.023170 1.027020 1.011280 0.957783 1.064030 1.036680 0.999292 0.952633 0.927689 0.961643 0.899951 0.933362 1.056203 0.934012 0.987276 0.880457 0.894423 0.904975 
1.462285 0.902597 0.960770 0.915240 0.873946 0.923103 0.978242 0.960761 1.040672 0.927088 1.033691 1.031141 1.054343 0.932023 1.059569 0.979115 1.051202 0.999582 0.907493 1.056651 0.991205 0.945335 0.884097 1.025848 0.903052 0.958763 1.013864 1.021804 1.023172 0.985087 1.044580 0.952762 0.970330 0.925352 0.984544 0.911613 1.063292 1.031665 1.062604 0.914464 0.940390 1.014562 0.955826 0.982178 0.971726 0.940235 0.884854 0.875827 1.064650 1.045530 1.014407 
1.476981 0.946966 0.979117 1.041034 0.918304 0.994325 1.037205 0.914844 0.999055 0.878234 0.918294 1.023413 0.901603 1.032417 0.952345 1.057328 0.957957 0.972710 0.982344 1.029878 0.880105 0.923383 0.934055 0.938639 1.032766 1.064054 0.939056 0.902204 0.945143 0.974968 0.904424 0.930498 0.895807 1.050601 0.898240 0.909038 0.893965 0.908078 0.944823 0.939841 1.005995 1.015096 0.892860 0.918924 0.896263 0.963434 0.927580 0.964955 0.924158 0.883759 1.062610 
1.491825 0.896364 0.969678 1.065308 1.004862 0.940957 0.907711 0.997788 1.040133 0.979658 0.940492 1.009843 0.914504 0.969484 1.033118 0.921761 0.939271 0.896219 0.994678 0.986877 1.019009 0.952343 0.977604 0.928651 1.056461 0.879387 0.887023 0.898486 0.879533 0.882711 0.960976 1.057410 0.993408 0.881606 0.955628 1.063379 0.926771 0.940473 1.028631 0.955831 0.981219 1.055637 0.976064 0.971441 1.008970 1.023554 1.061228 0.910337 0.899882 1.019833 0.925337 
1.506818 1.033563 0.900270 0.872197 0.928827 0.921775 0.881797 1.011893 1.019003 0.927345 0.976759 1.060183 1.017870 0.977533 0.937894 1.044190 1.052007 0.884877 0.974889 0.933797 1.017841 0.890486 0.967779 0.886863 0.950671 0.914452 1.059195 0.964398 0.979868 0.906741 0.997363 0.985177 1.014722 1.002361 0.880441 0.949848 1.037138 1.061607 0.905365 1.012378 1.039453 0.991880 0.983830 1.046611 0.907148 0.936373 0.907090 1.033214 1.033146 0.972206 0.980168 
1.521962 0.972337 0.980055 0.893354 0.979591 0.876165 0.915250 0.946394 0.936700 1.023333 1.015102 1.054187 1.027836 0.916973 0.950509 0.912858 0.955729 0.936177 0.877753 0.882721 1.049664 1.004856 0.996983 0.984297 1.019576 1.008740 1.032030 0.988529 0.896143 0.990146 0.925437 0.991928 1.043457 0.970110 1.045568 1.063648 0.911240 0.889355 0.996044 1.029793 0.953201 0.916247 1.023140 1.058254 0.980327 0.989836 0.988006 0.985265 1.062922 0.980394 0.924479 
1.537258 0.999389 0.913285 1.003058 0.872112 0.995565 0.898909 0.936104 0.995478 1.035461 1.047262 0.952687 1.051251 0.905763 0.960490 1.011374 0.949280 1.039256 1.023476 0.961178 0.988546 0.917874 1.053942 0.991170 0.964014 0.929327 1.042363 1.037842 0.994694 1.041202 1.055365 0.959493 0.967412 1.040476 1.058889 1.036322 1.033912 1.027919 0.880805 0.999215 0.982931 0.995052 0.877872 0.894824 0.928407 0.945165 0.989437 1.036448 0.934555 0.900361 0.968129 
1.552707 0.902561 1.058920 0.895370 1.004133 0.905571 0.980421 1.023150 1.040000 0.925121 1.033603 0.972514 0.923291 0.948329 0.937702 0.871872 0.918588 0.871794 0.881734 1.016259 1.017372 0.887124 0.899687 1.002265 1.016172 1.032064 0.901961 1.020905 0.955752 0.957358 0.889176 0.995500 0.929340 0.906635 0.880650 0.872627 1.060430 1.041926 1.047529 0.898032 1.030641 0.934121 0.917010 0.903732 0.953690 0.950061 1.049068 0.908987 0.960194 1.034454 1.009514 
1.568312 1.007139 0.935949 0.988901 0.981722 0.962517 1.013118 0.909033 0.963582 0.998344 0.912023 1.032333 0.995151 0.947840 0.948517 0.927677 1.056811 0.927987 0.875828 1.016630 1.044011 0.909236 0.969841 1.031539 0.928577 0.932863 1.004710 0.933792 1.018372 1.034345 0.930967 0.985167 0.951052 0.893379 1.006568 1.000976 1.032671 0.975879 1.035671 0.953665 0.893311 0.883607 0.899745 0.906682 0.872326 0.931557 1.063883 1.010806 0.959237 1.008261 0.879747 
1.584074 1.000894 0.898989 1.039611 1.055241 0.904366 0.946092 0.930375 0.897722 0.908845 1.002470 0.924397 0.991986 0.903506 0.964807 1.027879 0.918256 1.024909 0.944061 1.053132 0.890207 1.043248 0.931129 1.033750 0.959439 1.014947 0.945966 0.915151 0.966529 0.925500 0.987865 0.964914 0.986327 0.928005 0.933895 1.042358 1.056092 1.058500 0.966422 0.908593 0.908177 0.905140 0.870601 0.967738 1.040365 0.989916 1.008622 0.943325 0.947310 1.005971 0.951692 
1.599994 0.921020 0.948519 1.004744 1.045518 0.895310 0.961562 0.951004 1.005169 0.977777 1.020833 0.896838 1.046292 1.040790 1.046707 0.876881 1.052112 0.972623 1.027476 1.034254 1.005150 1.050275 1.008379 0.972710 0.936935 0.992841 0.915518 0.870558 0.905134 1.012460 0.940996 1.027746 0.935785 0.914726 0.996071 0.991062 0.912173 0.936809 0.955896 1.045373 0.959097 0.945434 0.914580 1.018764 0.901663 0.896335 0.999039 0.975718 0.979063 0.951052 1.036564 
1.616074 0.997299 1.040409 0.934142 1.035885 0.877567 0.975647 0.918232 0.929676 0.969828 0.900969 0.966184 0.929193 0.882681 0.944987 0.961786 1.045909 1.011575 1.045048 0.950961 0.958510 1.054618 0.932557 0.946640 0.967083 0.994061 0.879530 0.968572 1.045841 1.033585 0.977590 0.921509 1.055488 1.054975 0.972264 0.926545 0.925597 0.960501 0.914810 0.981630 1.037055 0.912181 1.050442 0.934838 0.977822 0.927240 0.984211 0.960211 1.023378 1.055932 0.972419 
1.632316 0.989991 0.896687 0.966298 0.930865 0.969873 0.938054 0.964530 0.980676 1.007732 1.010496 1.015453 0.976135 0.872337 0.998726 0.948470 1.025541 0.926845 1.004292 0.983053 0.900407 0.927057 0.911974 0.906804 1.033242 1.017337 1.010988 0.899258 0.975139 1.031493 1.024603 1.026806 1.004881 1.030401 1.053727 0.894851 0.980763 0.930700 0.995006 1.050741 0.971835 0.908118 0.962452 1.022410 0.939648 1.036488 1.027309 1.039948 1.006872 1.036711 0.979526 
1.648721 0.960864 0.969548 1.056195 0.900279 1.048574 0.939217 0.942878 0.927886 0.880728 0.943061 0.883355 0.912508 0.890291 1.038218 0.957319 0.994016 0.921839 1.035427 0.909803 0.903573 0.908605 0.919704 0.874207 1.043947 1.021778 0.938879 1.020821 0.897197 0.908200 1.038392 0.903293 0.989727 1.038982 1.011239 0.946500 0.920525 0.871242 0.932696 1.040208 0.898405 0.953726 1.014504 1.019276 0.885258 1.016388 1.034722 0.906519 1.035997 0.953899 1.007259 
1.665291 0.982652 1.038766 1.039616 0.988031 0.966140 0.870685 1.050141 1.035898 1.019666 0.914333 1.006707 1.011342 0.884823 0.962596 0.944364 0.955913 0.887777 0.981474 0.875726 0.891167 0.888019 1.009507 0.922995 1.008995 0.909562 0.981880 0.966120 0.895271 0.907882 0.958144 0.967636 0.888183 1.021771 0.894759 0.915482 0.900563 0.888975 1.016402 1.021037 0.990841 0.998238 0.996239 0.976202 1.011438 1.052324 0.970311 1.061565 0.995418 0.870541 0.938455 
1.682028 1.028605 1.024772 1.012706 0.922679 1.020187 1.037611 0.926348 1.048017 1.035536 0.929688 0.891132 1.016364 0.951514 0.902572 0.876778 0.994857 0.980165 0.978533 0.888642 0.931232 0.954207 0.890379 1.052410 0.904879 0.951842 1.015544 0.989827 0.905052 0.919281 1.055286 0.997733 0.954921 0.920903 0.932863 0.913972 0.996894 0.931126 1.056657 0.981854 0.989171 1.010611 1.044967 1.046232 1.017996 0.975724 1.019675 1.001064 0.942478 0.885225 1.027939 
1.698932 1.060955 0.909681 0.929715 1.026148 1.035692 1.039359 0.991822 0.887969 0.950076 0.948909 1.038751 1.058977 0.978689 0.911843 0.997535 1.026920 0.942974 0.916089 1.033337 1.043315 0.937869 1.060589 0.987509 0.895196 1.032623 0.941092 0.955085 0.990809 1.044454 1.006240 0.983475 0.918299 0.931461 0.881802 0.961907 1.037390 0.925478 0.944344 0.911322 0.916282 0.906690 0.892813 0.900031 0.991176 0.998587 1.049771 0.993994 1.008816 1.025019 0.967157 
1.716007 0.967998 0.979951 0.884910 0.955043 0.902680 1.045732 1.034908 1.054424 0.981542 1.014949 1.030239 0.892811 0.974577 0.957512 0.900326 0.898609 0.968538 0.924916 1.004666 0.913581 0.937119 0.914237 0.967284 1.013512 1.049340 1.009036 0.992221 1.005466 0.921636 0.947933 1.037754 1.017959 1.046841 0.979951 0.907146 0.886608 0.951386 1.050990 0.952785 0.890882 0.951917 0.887419 1.002293 0.967005 0.946987 1.020679 1.026853 0.922533 0.889155 1.030210 
1.733253 0.889219 1.003302 0.919953 0.976184 0.979936 0.871822 0.993205 0.915864 0.868447 0.962163 0.940281 0.914610 1.051201 1.016783 0.959752 1.004073 1.006812 0.993369 1.006320 0.984700 0.949559 1.023852 0.975905 0.948102 0.917426 0.982009 1.007150 1.006301 1.036485 0.961960 1.022531 0.911293 0.909200 1.044239 0.980215 0.980321 0.950947 0.966213 1.049398 0.961054 0.985963 0.985278 1.001730 0.940021 0.895815 0.989454 1.012743 0.940233 0.989251 0.900984 
1.750673 0.964474 1.039446 1.018498 0.972466 1.020773 0.868351 0.993578 1.041663 1.055776 0.975464 0.875167 0.956569 0.875784 0.953156 0.870077 0.932468 0.933143 1.029921 0.971858 1.033093 1.034086 0.875996 1.019414 0.909650 0.874299 0.885588 0.909727 0.976727 0.889647 0.908580 1.058090 0.990223 0.972109 1.026894 0.898294 0.934917 1.053048 0.984959 0.915916 1.046589 1.046165 0.875061 0.926376 0.909775 0.998552 0.961669 0.951807 1.013321 0.943025 0.875292 
1.768267 0.876078 0.885465 0.882795 0.919416 1.011795 0.988974 0.910569 1.050005 1.025421 0.879731 0.915387 1.047200 0.961211 0.911137 1.049137 1.058244 1.016960 0.902927 1.058418 1.049513 1.029247 0.993369 0.980995 0.943508 0.983780 0.923453 0.991673 0.903187 0.964025 0.934044 0.919743 0.920967 1.046478 0.927636 0.871453 1.050361 0.949502 1.053484 1.051633 0.905066 0.989090 0.909914 0.918327 0.901925 0.968718 0.940260 0.998139 0.943055 0.919290 0.929313 
1.786038 1.053068 1.037731 1.014457 0.919730 1.027356 0.886138 0.904654 0.908739 0.869135 1.059098 0.945095 0.963524 0.977059 1.058511 0.963871 1.041758 0.944941 0.992367 0.964420 0.979169 0.991327 0.910020 0.920193 0.980990 0.883036 0.882603 1.055312 0.896976 1.050765 0.894365 0.988716 0.977608 0.869058 0.909471 1.015333 0.976761 0.885801 0.959180 1.057692 0.905078 0.905906 0.958640 0.940125 1.037336 1.019678 1.001817 0.983687 0.924981 0.913575 0.978649 
1.803988 1.003612 0.925541 0.938657 0.988493 0.889023 0.872306 0.874781 0.894474 0.879451 0.987742 1.049577 0.983649 0.898625 0.892808 0.969040 0.936789 1.055509 0.881859 0.871554 0.887386 0.915063 0.976157 1.003988 0.976638 0.907465 1.047256 1.001888 0.866884 0.879432 0.970090 0.898018 0.972777 1.011990 0.875002 1.022641 1.047477 1.048479 0.989311 1.005143 0.923884 0.933842 1.054199 0.901042 1.009044 1.033080 0.957994 0.987511 0.887877 0.934246 0.875291 
1.822119 1.008916 0.983887 0.918907 0.910936 0.879716 0.936235 0.884828 0.926954 0.880188 0.957721 0.956990 0.990770 1.005345 0.898180 0.989422 0.984744 0.976792 0.926849 0.877444 0.925953 1.030374 0.875606 1.026995 0.884944 0.952725 0.875760 0.965663 0.947883 0.907104 1.023915 0.962804 0.997085 0.977244 1.045218 1.016319 0.956239 1.037411 0.970072 0.991550 1.026196 1.003910 0.954660 1.054171 1.022769 0.965943 0.977023 1.009600 0.870070 1.024444 1.015212 
1.840431 1.015772 0.997536 0.968878 0.944156 0.900582 0.907434 1.016340 0.867362 0.976519 1.037088 0.969109 1.000635 0.985738 1.054390 0.917807 0.866092 1.008487 0.887716 0.870904 1.038897 0.877909 0.879834 1.032844 1.015984 0.869518 0.976605 0.939594 1.021036 1.012625 1.054255 0.900996 0.919203 0.942241 0.961959 0.930308 1.023625 0.935447 0.952037 0.877852 0.938016 0.874455 0.986335 1.019679 0.974613 0.904778 0.932733 0.973160 0.988538 1.023047 1.012952 
1.858928 0.972914 0.954425 0.895042 1.051056 0.868771 0.870243 0.932406 1.027035 1.028517 0.970558 0.977128 0.909462 0.926124 0.892368 0.866597 0.942881 1.038829 0.887337 0.959254 1.008796 1.007950 0.916187 0.972000 0.981486 0.891387 0.946883 0.908558 0.997012 0.948432 1.049728 1.009864 1.008055 0.948442 0.888732 0.976762 1.030171 0.951395 0.973713 1.025198 0.909337 0.905201 0.997166 1.008873 0.967364 0.957792 1.005198 0.943815 0.873023 1.028584 0.931136 
1.877611 0.897995 0.989869 1.017448 0.884859 0.928431 1.050663 0.994783 1.025584 1.034488 0.873377 0.882676 0.941124 0.937528 0.932008 1.011832 0.887523 0.912429 1.041979 0.884253 1.007899 1.044499 0.931142 0.899322 0.994379 1.004986 0.893322 1.018131 1.022603 1.043835 1.006793 1.034161 0.983926 0.998350 1.033517 1.016804 0.880272 0.968011 0.944788 0.960405 0.983195 0.981984 0.991215 0.951788 0.902678 0.894514 1.049538 0.950635 1.021304 0.927786 0.875147 
1.896481 0.990754 0.903894 0.895281 0.895790 1.043048 1.044749 1.011595 0.965425 1.012325 0.884505 0.960494 0.926811 0.934760 0.940845 0.898713 1.012681 0.866087 0.980565 0.978133 0.989755 0.877142 0.872595 1.007211 1.013392 0.966175 1.023889 0.951756 0.916871 0.891378 0.907566 0.921793 1.023313 0.914814 1.014229 1.028744 0.943825 0.898242 0.903259 1.048123 1.000992 0.907787 0.880650 0.886370 0.982372 0.933155 0.928906 0.981574 0.942566 0.922341 1.007682 
1.915541 0.968334 0.912764 0.964557 0.967133 0.975935 1.029217 0.928984 0.939727 0.871839 0.867178 0.968958 0.893152 0.979615 1.022174 0.986063 0.906624 0.899734 0.904548 0.875135 0.924785 1.011373 0.956361 1.033753 1.029448 1.008529 1.013891 1.025105 0.926899 1.030659 0.975589 0.906412 1.002821 0.955015 0.877008 1.025268 1.043756 0.940583 0.975502 1.014333 0.922758 0.873174 0.944974 0.948760 0.873021 0.869263 0.873741 0.903818 0.870359 1.043074 0.943206 
1.934792 0.976770 1.020677 0.866316 0.920203 0.942853 0.915035 0.886468 0.922038 1.044950 0.970978 0.870196 0.883222 0.913306 0.901040 0.899657 0.905141 0.867766 0.902433 1.053538 0.993282 0.970767 1.027920 0.940077 0.874192 0.936340 0.896909 0.919166 1.055872 0.938482 1.020485 1.023953 0.995357 1.019121 0.966963 0.905795 0.938598 1.025451 0.975079 0.883077 1.053903 0.947732 0.891415 0.921749 1.033289 0.921308 0.870984 1.037660 0.913748 0.921557 0.985156 
1.954237 0.909217 0.974078 0.938099 0.962430 1.022788 1.000128 0.878558 0.907719 0.984707 0.950159 1.038007 0.880324 1.013801 0.997679 0.873497 0.962613 1.026821 1.030393 0.891376 1.045958 0.964072 1.008414 1.023864 0.975499 0.932146 0.956602 0.963093 0.868946 1.052065 0.949122 0.889398 0.961883 0.880468 0.996124 1.017296 0.960846 0.945061 0.976123 1.007387 1.048656 0.910484 0.976180 0.947451 1.031401 0.917445 0.935843 0.968432 0.991688 0.879431 0.994501 
1.973878 0.916549 0.976317 0.927990 1.026516 0.978045 1.040655 1.014019 0.962198 0.902209 0.944739 1.052336 0.872512 0.945017 0.972708 0.997318 0.979475 0.985868 1.050694 0.967650 0.882629 1.023723 0.975790 1.035990 0.865601 1.025144 0.909888 0.940305 0.983276 0.927318 1.045732 0.893446 0.923028 0.946438 1.028580 0.969119 0.934642 0.936734 0.944547 0.946342 1.036374 0.926445 0.875507 1.010209 0.931906 0.893465 0.968994 1.016026 0.912604 0.871255 1.009633 
1.993716 1.005331 0.950555 0.943215 0.956178 1.027456 1.018523 0.972690 0.931097 0.905768 0.937372 1.026084 0.870153 1.006760 0.893132 1.039737 0.924650 1.028127 0.971625 0.886367 0.917607 1.041627 0.881915 0.934446 0.939022 1.020529 1.035669 0.909557 1.011769 1.048717 1.033308 0.945911 0.934734 0.913952 0.884727 0.943359 0.970023 0.989778 1.005782 0.923489 0.927874 0.895223 1.008449 0.872925 0.938293 0.987178 0.882107 0.883470 0.946545 0.899733 0.932450 
2.013753 0.982009 0.922469 0.947799 1.042480 0.950475 0.970280 0.955280 0.875906 1.025082 1.030223 0.994458 0.908256 1.014877 0.883856 0.863696 0.890071 0.968803 0.981904 1.046230 0.896286 1.013467 0.912169 0.932146 0.941277 0.964621 1.021514 0.991533 0.939973 0.996252 1.015453 0.945909 0.983985 0.864003 0.864464 1.052426 0.981127 0.979324 1.046709 0.881181 1.023547 0.894550 0.995350 0.992444 0.897744 1.042211 1.025101 0.902808 0.885669 0.889707 0.989797 
2.033991 0.939500 0.915657 0.926327 0.964935 1.045045 0.918610 0.945463 0.971272 1.007588 1.011317 1.031325 0.913461 1.040280 0.939155 1.045303 0.888726 1.044278 1.014682 0.924017 0.870894 0.945856 0.922981 0.934668 0.890932 0.875094 0.959278 0.965328 1.025170 0.936748 0.940717 0.919683 0.885908 0.954753 0.918284 0.965500 1.023330 1.038976 0.942251 0.872016 0.987062 0.915216 0.977359 0.951263 0.910173 1.042293 0.963247 0.896617 0.974713 1.052091 0.905063 
2.054433 1.008139 0.977578 0.978134 1.011455 0.883987 1.027191 0.954099 0.883939 0.959638 0.884064 1.019543 1.013611 0.918478 0.993103 1.053018 0.910140 1.039841 0.880777 0.982293 0.869305 0.902857 1.011465 0.948224 1.015921 0.869823 0.872123 1.000080 0.925790 0.890360 0.964612 0.865261 0.883326 1.042026 0.927869 0.863421 0.976418 0.984689 0.881764 0.869775 0.936600 1.048600 0.926403 1.044815 1.007804 1.049884 0.915957 1.042093 0.913360 1.033641 0.882521 
2.075081 0.888933 1.028699 0.968233 0.956507 0.989557 1.012346 1.028181 0.974948 0.982401 0.979393 1.017989 0.870167 0.866996 0.996550 0.939168 1.007921 1.031572 1.022520 0.864429 0.915459 0.988168 1.035155 0.886605 0.930633 0.907575 0.987440 0.950108 0.998820 0.956431 0.875943 0.907901 0.961268 0.960473 0.879612 1.049592 0.863270 1.031419 0.977017 0.880714 0.911493 0.937693 0.952513 0.984345 1.039916 0.966374 0.947474 1.014214 0.917969 1.031965 1.040970 
2.095936 0.909184 0.956105 0.864025 0.964598 0.975199 0.944834 1.044067 0.901418 1.012869 0.992645 0.954716 0.934473 0.881606 1.026256 1.026725 0.964809 1.017638 0.972469 1.011816 0.985828 0.990797 0.911013 1.052120 0.981576 0.931457 0.935814 0.937394 0.990108 0.947793 0.965766 1.005822 0.979919 0.929427 0.911214 0.971694 0.991429 1.001129 0.950532 0.997500 0.904779 0.880639 1.018327 0.973398 0.965575 0.958221 0.887428 0.867376 1.036119 0.888060 1.035391 
2.117000 1.038112 1.006401 1.036648 0.986051 0.952703 0.978327 0.911956 1.049991 1.047598 0.887959 0.927251 0.908261 1.029450 0.866403 1.052594 0.991698 0.883518 0.925921 0.968918 1.048613 0.953306 1.038591 0.885442 1.002419 0.872223 0.901666 0.991277 1.044085 1.010287 1.017016 1.022941 0.975551 0.884542 0.971885 0.899579 1.006736 0.961078 0.863819 0.931051 0.901896 0.918302 0.970765 0.920082 0.896899 0.970956 0.935110 0.886935 1.036064 1.002582 1.018423 
2.138276 0.866968 0.936164 0.892524 0.873714 0.887731 0.996135 0.909019 0.874192 0.916014 0.863256 0.985171 1.027729 0.977775 0.880880 0.994318 0.999322 0.931160 0.870528 1.043238 0.894314 1.025021 0.940527 1.044530 0.986682 1.003493 0.962944 1.046893 0.952228 0.925677 0.970034 0.864175 0.883741 0.981678 1.012851 1.021328 0.866576 0.942756 0.983152 0.961633 0.968293 0.984864 1.015635 0.862912 1.040205 1.025327 0.981544 0.995714 1.039956 0.975325 0.892831 
2.159766 1.037023 1.018708 0.874502 0.990408 1.043096 1.018440 0.910731 0.962835 1.049571 0.966240 1.006858 0.862193 0.948767 0.926980 0.989815 1.010866 1.013390 0.888341 0.999905 1.039710 1.004716 1.005462 0.865292 0.912634 0.881876 1.044904 0.980414 0.892578 1.036631 0.924952 0.906675 0.937567 1.020755 1.008388 0.949168 1.018048 1.030118 0.888533 0.878261 0.976531 0.913829 1.017206 0.912682 0.941096 0.883856 0.867234 0.973929 0.955127 0.865244 0.923145 
2.181472 0.895869 0.926959 0.977177 1.002531 1.011918 0.911806 1.026287 0.990934 0.997034 0.880162 0.988009 0.925601 1.041201 1.039843 0.866683 1.014691 1.019261 0.924635 0.974290 0.989538 0.938966 0.982713 1.021268 0.875956 1.027970 0.980934 1.025972 0.921691 0.958488 0.894541 1.021813 1.039184 0.927465 0.903928 0.862333 1.046985 0.870115 0.947484 0.911882 0.988668 1.027119 1.049011 0.874617 0.926892 1.031163 0.905707 1.025733 0.951203 0.925639 0.990437 
2.203396 1.027368 0.912409 0.954895 1.036694 0.894176 0.908281 0.955640 0.967738 1.049203 0.892867 0.923532 0.893908 1.024721 0.989545 0.928320 1.016493 0.878905 1.042571 0.930928 0.980782 1.050770 1.001270 0.963495 0.925940 0.969401 1.006794 0.951980 0.933824 0.895189 0.919690 0.914100 0.874968 1.007835 0.921630 0.884897 0.956089 0.875551 1.026297 0.915295 0.976740 1.025409 1.037258 0.926017 0.954455 0.925137 0.902174 0.892609 1.034793 1.002426 1.028600 
2.225541 0.999186 0.888650 0.968944 1.049678 0.949812 0.929284 1.038922 0.915873 1.029246 0.913218 0.958685 0.966375 0.985775 0.897906 0.910983 1.008193 0.913151 1.020324 0.955247 0.877761 0.904697 1.046038 0.900934 0.917707 0.871266 1.027804 1.043994 0.995747 1.004267 0.885928 0.869852 0.914574 1.022875 1.033592 0.972889 0.971103 0.898126 1.046879 0.900676 0.885269 0.986262 0.952161 0.871495 1.009110 0.892165 0.866499 0.985546 0.934070 0.873797 1.030602 
2.247908 1.020702 1.024807 1.005177 1.031825 0.996803 0.979693 0.942208 0.892082 1.042528 0.951890 1.000584 0.967071 0.869606 1.049985 0.952530 0.981173 0.914405 0.896646 1.013025 0.866656 1.012090 1.031224 1.024760 0.891967 0.986358 1.048400 1.018935 0.948033 0.995658 0.869510 0.863085 1.001405 0.938504 0.887575 0.937482 0.940786 0.906394 1.044409 0.924163 0.860688 0.918233 1.000174 1.021685 0.941425 0.984210 0.877034 0.905726 0.959270 1.008022 0.970050 
2.270500 0.947425 0.923575 0.931344 0.997559 1.024482 0.944228 0.978004 0.976000 1.041318 0.971963 0.867496 0.878004 1.038970 0.889819 1.037051 0.945641 0.896261 0.996948 0.971819 1.036870 0.877259 0.983406 0.860176 0.872153 1.008172 0.961627 1.046672 0.994028 0.932394 1.006540 1.010338 0.928242 0.966570 0.981354 0.965139 0.985982 0.929607 1.015215 0.908935 0.904946 0.996376 0.970722 0.875331 0.938559 0.914175 1.036584 0.890821 0.967458 1.002598 0.904965 
2.293319 0.965026 0.886343 0.954609 0.946271 0.942894 0.904115 0.903667 0.901005 1.001897 1.007717 1.015024 0.955668 0.875458 0.965637 0.917709 0.940672 1.022036 0.972153 0.973631 0.973832 1.023448 0.910726 0.925923 0.952186 0.952215 0.980700 1.006953 1.030297 0.897562 0.913779 1.031652 0.998511 0.882250 0.904774 0.860977 0.905642 0.958568 1.040380 1.046743 1.003090 0.934337 0.934232 0.890416 0.964454 1.032186 0.859183 0.959694 1.005685 0.924406 0.995754 
2.316367 1.018824 0.908927 0.873636 1.031020 1.005475 0.992010 0.872130 0.910167 0.931059 1.030114 1.012283 0.963309 0.977354 0.900736 0.923555 0.945725 0.986804 0.977984 1.019349 1.038267 0.924089 1.028980 0.985793 0.952667 0.992010 0.963528 0.912446 0.876945 0.977507 1.039965 0.975571 0.858589 0.999505 0.899563 0.873331 0.915726 0.961516 0.962765 1.000755 0.942264 0.954774 0.867667 0.860792 0.906191 0.956243 0.899783 1.028551 0.905952 0.970660 0.911035 
2.339647 0.889608 1.032778 0.946624 0.891409 0.866561 0.927752 0.950789 0.968079 0.961293 0.960511 0.871279 0.901160 0.952076 1.012352 0.912264 0.974437 1.029680 0.861033 0.950198 0.925169 0.979660 1.027593 0.956947 1.014573 1.030653 0.908871 0.977201 0.973169 1.019434 0.928820 1.021359 0.884356 0.951161 0.899835 1.002354 1.038335 1.010570 1.003841 0.991307 0.961636 0.922615 0.988438 1.006662 1.034942 1.026278 0.995234 0.891228 0.864693 0.866809 0.908680 
2.363161 0.984799 1.018925 1.004758 0.861442 0.861775 0.942231 1.026251 0.982636 1.036550 0.944394 0.930075 1.035988 0.900274 0.920881 1.007225 0.918852 0.967354 0.904256 0.953988 0.897368 0.947652 0.873026 0.876285 0.875046 0.999870 0.901579 0.988076 1.010550 0.872360 1.040932 0.992496 0.884945 0.921882 0.922672 1.006244 0.860394 0.884240 0.981016 0.879000 0.938678 0.894624 0.893853 1.021449 0.879314 0.867834 0.978130 0.910954 0.920700 1.043057 0.872007 
2.386911 0.958113 0.886987 0.866494 0.942762 0.964969 0.991424 0.995395 0.925850 0.960665 0.980244 1.018393 0.894862 1.019554 1.019469 0.960189 1.008527 0.859751 0.946543 0.930497 1.045314 0.896833 0.880854 0.943962 0.992919 0.997290 0.979997 0.952837 1.018993 0.997966 0.888577 0.971959 1.013993 0.910927 0.865246 0.937906 0.980987 0.988377 0.886930 1.047133 0.962770 0.939410 0.909299 0.953123 0.946628 0.893843 0.991491 0.919879 0.893643 1.043857 0.917412 
2.410900 0.897067 0.858935 0.996060 0.941680 1.008101 1.046670 1.027661 0.956843 0.961203 1.006901 0.953017 0.922662 1.043538 0.863894 0.900246 0.971330 1.021141 0.895058 0.982715 0.948924 0.947915 0.960346 0.912982 0.933504 0.953921 0.998515 0.943755 1.042720 0.958623 0.993490 0.881390 0.971578 0.971882 0.993623 1.040511 0.872404 0.935426 1.031421 0.981648 0.997630 1.041653 0.874222 0.900741 0.912782 0.934684 0.910992 1.019256 0.938339 0.952407 1.004112 
2.435130 1.012323 1.031266 0.994122 0.947740 1.018964 0.995245 0.907143 0.867621 0.882349 0.942536 1.041332 0.939606 1.043140 0.953877 0.946627 0.899893 1.043016 0.871941 0.894004 1.042331 0.878848 0.949719 0.927618 0.986425 1.014340 0.951156 0.982410 1.038773 0.897772 0.876241 0.921053 1.028373 0.922651 0.963353 0.961070 1.003018 0.901596 0.880418 0.875841 1.010411 0.967226 0.983133 0.901977 0.891445 1.017442 0.955047 0.870057 1.012104 0.897334 1.016481 
2.459603 0.901792 0.943873 0.936360 0.871531 1.021074 0.995597 1.037393 0.952004 0.971936 0.943606 1.007389 1.044506 0.859473 0.889029 0.905110 0.886148 1.045020 0.995597 0.969397 0.874108 0.943359 0.987742 0.923426 0.945309 1.036175 1.002130 0.930207 1.017783 1.044563 1.024840 1.036936 0.927145 0.898330 0.872254 0.900403 1.003338 0.976330 1.042176 1.027597 0.863105 1.039808 0.902999 1.021112 0.895686 0.902096 0.890075 0.883105 0.913327 0.954305 0.960020 
2.484323 1.036552 1.009128 0.891793 0.984357 1.019870 0.959434 1.044441 0.860568 1.008872 0.905566 1.041152 1.044204 1.024556 0.929463 1.020487 0.932106 0.938617 0.953512 0.992266 1.006419 0.918399 0.968112 0.880177 0.985897 0.883095 1.041751 1.040468 0.931621 0.997494 0.957533 0.975365 0.944529 0.889873 0.978711 1.032369 0.959909 0.948246 0.942248 0.949120 0.999290 0.985888 0.960166 0.894787 0.875805 1.031685 1.018967 0.969129 0.976040 0.952400 0.959548 
2.509290 0.968677 0.969580 0.939547 0.868822 0.896926 1.034681 0.864195 0.867672 0.990159 0.955376 0.951566 0.881106 1.005152 0.983784 0.996373 0.933999 1.027479 0.892090 0.897524 1.021465 0.889296 0.961970 0.936298 0.943015 0.861639 0.904270 0.898940 1.000278 1.041199 0.870769 0.989589 0.889353 1.031907 0.901999 0.868461 1.002492 1.004173 0.964060 0.886237 0.889990 0.974141 0.910455 0.897695 0.997352 0.899548 0.864841 0.974568 0.941571 0.861021 0.970046 
2.534509 1.041630 0.875460 0.999285 0.898612 0.868005 1.033948 0.947111 0.955269 0.976636 0.891119 0.961299 0.896229 0.953179 0.949371 0.939998 0.961033 0.869847 1.015486 0.905716 1.014071 0.927795 0.881518 0.872392 0.868271 0.870075 0.926190 0.971147 0.991308 0.970093 1.015069 1.023122 0.911708 0.978678 0.929030 1.008706 0.974290 0.904880 0.957329 0.993597 0.904899 0.887340 1.031450 1.006341 1.030054 0.991669 0.871860 0.994243 0.919201 0.923759 0.868594 
2.559981 0.877351 0.975983 1.040558 1.002124 0.926055 0.986358 1.016087 1.017406 0.984441 0.947431 0.902154 0.927564 0.904394 1.029158 1.008997 0.952566 1.018973 0.971873 1.009414 0.991066 0.903976 0.877047 0.947687 0.921916 0.865049 0.877940 1.035166 0.930886 1.017625 0.905837 0.985978 0.870280 1.019798 0.988684 1.025769 1.008493 0.858291 1.019219 1.041497 0.924242 0.944982 0.928418 0.978736 0.946624 0.904375 1.009386 0.897303 0.973961 1.012575 1.003073 
2.585710 0.936817 1.006446 1.003268 0.897842 0.916779 1.020715 1.042821 1.000725 0.979558 1.008429 0.889863 0.976029 0.882672 0.867340 0.873630 0.888526 1.026949 1.040041 1.007765 0.988543 0.935176 1.003268 0.885423 0.898231 0.960128 0.905205 1.018448 0.860148 0.911153 0.946703 0.889636 0.889740 0.889702 0.858099 1.028694 0.924265 1.035411 1.035611 0.875812 0.868355 0.860386 0.959767 0.917368 0.921884 0.965393 0.926542 0.898336 1.016645 0.951551 0.954891 
2.611696 0.952629 0.956811 0.906608 1.033575 0.976412 1.040318 1.009081 1.027819 1.017445 0.892175 0.908306 0.922900 0.910724 0.913625 0.868629 1.036193 0.903061 0.898861 0.949879 0.917409 0.916707 0.970590 1.037862 0.875106 0.856263 0.882303 0.973548 0.896765 0.942691 0.933255 0.908325 0.892204 0.876614 0.975018 0.975928 0.995094 1.013633 0.910800 0.985336 0.996061 0.894309 0.919401 0.933360 1.036667 1.029924 0.879420 1.031299 0.958632 0.908675 0.944701 
2.637944 1.022135 0.939105 0.886538 0.901334 1.037310 1.034798 1.036296 0.918404 0.971502 0.861553 0.906471 0.944697 0.986525 0.874150 0.887931 1.026571 1.020723 0.853591 1.040191 0.927134 0.853222 1.037035 0.866586 0.965417 0.934688 0.908651 0.898035 0.928802 0.899590 0.904149 0.987596 1.033424 1.016590 0.934053 0.910727 0.925854 0.861563 0.972554 0.868747 0.955493 1.025756 0.953635 0.879505 0.922233 0.959123 1.014325 0.912575 1.021159 0.877837 0.931105 
2.664456 0.979903 0.959193 0.885261 1.028730 0.917718 0.999144 0.901262 0.852747 0.942823 0.937565 0.870605 0.990542 1.029015 0.997799 0.916808 1.019607 1.031705 1.013042 1.033145 0.976976 0.878155 0.954637 1.041700 1.006761 1.025793 0.995089 0.925079 0.863613 0.940975 1.029147 0.913236 0.984858 0.904492 1.022288 1.024041 1.018300 0.959478 0.955072 0.861614 0.859625 0.904833 0.879396 0.998197 0.931303 0.862325 1.031156 1.035144 0.986743 0.965219 0.892603 
2.691234 1.038458 0.912208 1.003792 1.003148 0.898260 1.023829 0.966361 0.933958 0.864408 1.005904 0.903544 0.930095 1.024700 1.019681 1.034273 0.959364 1.022115 0.927718 0.896735 0.969827 0.883697 0.925455 0.862619 0.875563 0.859977 0.961665 0.858159 0.859115 1.003934 0.957167 0.936193 0.949279 0.956807 0.946713 0.924205 0.909320 0.894662 1.024312 0.911119 0.975414 0.989986 0.929555 0.922226 0.948143 0.868243 1.017096 1.025770 1.005326 0.949885 0.932983 
2.718282 1.006435 1.023575 0.963845 1.026622 1.008195 1.032092 0.953160 0.983720 0.857675 0.968350 0.876196 0.949857 0.937071 0.937288 0.871152 0.931279 0.992304 0.958981 0.871900 1.014347 1.027663 0.864356 0.970499 1.038471 0.898892 0.923045 0.977351 0.919590 0.891652 0.881004 0.878118 0.912852 0.875543 0.953595 0.988150 1.029547 0.984837 0.922164 0.961839 1.017574 0.901438 0.905895 0.922704 1.029859 0.890402 1.031165 0.930910 0.912255 0.912265 1.032944 
2.745601 0.941642 1.016241 1.002600 1.014841 1.037648 0.914087 0.990756 0.899226 0.947101 0.911722 1.033987 0.879531 1.023099 0.862702 0.915950 0.890608 0.945142 0.974637 1.022947 0.854179 1.025076 1.001531 0.954167 0.928295 0.970314 0.960571 0.861094 0.973266 0.881631 0.988600 0.993471 0.913339 0.903956 1.022030 1.019968 0.979121 0.883400 0.945474 0.913283 1.016515 0.969624 0.854454 0.970210 0.999204 1.037619 1.035320 0.883495 0.853451 0.989952 0.862154 
2.773195 0.958572 0.962931 0.875786 0.913227 0.922672 0.923372 0.892464 1.039486 0.851941 0.996902 0.914418 1.013807 1.009051 0.939483 0.869631 0.983448 0.856480 0.886962 0.955726 1.011491 0.999417 0.983372 0.932156 0.901948 0.870775 0.866227 0.993129 1.017920 0.921387 1.032528 1.026023 1.005780 0.892086 1.035156 0.870132 0.877119 0.913095 0.911979 0.918796 0.942528 0.851043 0.887179 1.008040 0.993394 0.889987 0.925481 0.868430 0.925046 0.945988 0.973227 
2.801066 0.959510 0.981652 0.922570 1.018100 0.874007 1.003925 0.853028 1.003368 0.987322 0.988144 0.875888 0.943578 1.026019 0.910805 0.903850 1.012005 1.011825 1.010710 1.023864 0.865672 0.876889 1.009945 0.864548 0.999181 0.939921 0.931142 0.957686 1.015766 0.952933 0.980357 0.879507 0.932002 0.862233 0.862762 1.022721 0.986471 0.914821 0.939760 1.002716 0.900089 0.894580 1.002697 0.947235 0.982568 0.919981 0.928467 0.952744 0.961022 0.925793 0.862119 
2.829217 0.966601 1.025123 0.916750 0.952557 0.972760 0.907003 0.999168 1.009057 0.910450 1.025926 0.997137 0.886082 0.872538 0.993898 1.025624 1.032972 0.956977 0.977492 0.869855 0.940571 0.958838 1.016812 0.976812 0.994389 0.859844 0.928859 0.981638 0.917619 0.973232 1.035834 1.037062 0.855895 1.034653 1.037676 0.860533 0.978719 0.895168 0.903508 0.930181 0.909836 0.888849 0.977378 0.935433 0.984037 0.949874 0.964089 1.032065 0.907173 1.002096 0.883371 
2.857651 1.003795 0.865591 0.911753 0.859464 0.879345 1.003795 0.881960 0.923242 0.999547 0.970660 1.004598 0.930190 0.873322 0.946465 1.030870 0.929784 0.855093 1.029822 0.913320 0.978505 0.971349 1.030360 0.964656 0.864949 0.938091 0.972973 0.877297 0.954017 1.004739 0.979742 0.977608 0.966988 0.992495 0.928576 0.977117 0.849873 0.860219 1.033164 0.862343 1.018560 0.868291 0.886425 0.962815 0.940480 0.983659 0.984443 0.907703 0.941773 1.005532 0.954036 
2.886371 0.943432 0.969389 0.905106 0.950622 0.997695 0.963954 0.901474 1.034039 0.980551 0.859128 0.974484 1.023349 1.001299 0.914268 0.902134 0.950094 0.878386 0.883962 0.939479 0.895209 0.966058 1.029369 0.921948 0.947857 0.984174 1.004431 0.895445 1.005488 0.909446 0.978560 0.883707 0.854307 0.883641 0.970276 0.869998 0.939432 0.857996 0.975739 0.881037 0.973653 0.984325 0.920165 1.003544 1.015971 1.026482 0.999619 1.011489 0.942932 0.909852 1.015499 
2.915379 1.005949 0.908873 0.981364 0.998574 1.032561 0.850056 0.856205 0.866852 0.998225 1.026431 0.964333 0.860307 0.986155 0.858299 1.001781 0.978959 1.024517 0.985240 0.894473 1.006911 0.965361 0.904875 1.002535 0.963069 0.998838 0.874245 0.974593 1.005986 1.035343 0.988041 0.849840 0.876867 0.998348 1.032090 1.017095 1.017661 1.009325 1.022376 0.874273 0.860534 1.009429 0.939531 0.935750 0.970397 0.956713 0.892663 1.009598 0.928498 0.959571 0.948348 
2.944680 0.987412 0.866439 0.923858 1.020948 0.869144 1.004161 0.929815 0.868937 1.030599 0.884564 0.993558 0.965206 0.993756 0.856797 1.002983 0.922802 1.004161 0.901934 0.895563 0.964801 0.923179 0.982822 0.967601 0.949777 0.992493 0.964396 1.028903 0.983878 0.987959 0.852942 0.867871 0.852640 0.960089 0.919164 0.909267 1.003539 1.025773 0.870388 0.913301 0.942529 0.954292 0.885761 1.012465 1.018167 1.004868 0.989269 1.017809 0.879842 1.008365 0.860567 
2.974274 1.011933 0.880068 0.865382 0.900745 0.992056 1.013072 0.910137 0.972603 0.960263 0.877232 0.910260 0.897552 1.024499 0.936269 0.906897 0.912200 1.033533 0.945850 0.861793 1.021033 0.888574 0.959848 0.890581 0.996728 0.959311 0.968242 0.903807 0.875876 1.004651 1.010642 0.852938 1.029115 0.983370 0.858260 0.870516 0.968430 0.901254 0.906633 0.930372 0.945143 0.958623 0.916138 0.862593 0.926519 1.004698 0.854256 0.984378 0.877543 0.972697 0.988665 
3.004166 0.980891 0.994044 0.919975 1.017752 0.911266 0.931254 0.984064 0.971570 0.994684 0.903847 0.872061 0.927328 0.958511 0.984516 0.879141 0.978255 0.888180 0.975195 0.962880 0.970977 0.963417 0.889291 0.914542 1.026451 0.916670 1.017431 0.875309 0.923788 0.915032 0.891946 0.901738 0.925200 0.954049 0.937836 0.886683 0.922348 0.869707 1.031262 0.962343 0.974131 1.017460 0.959349 1.034285 0.908583 1.019314 0.967776 0.851753 0.910880 0.910014 0.924588 
3.034358 0.970054 0.893579 0.876819 0.865075 0.991547 0.882898 0.951695 0.957915 1.007770 0.970892 0.901276 0.880555 0.963175 0.928085 0.863702 0.879407 0.867014 0.870524 0.988262 1.016069 1.001051 1.011637 0.853482 1.005408 0.849107 0.975277 1.020605 0.928123 0.975606 0.912436 0.911505 0.905341 0.966111 0.935811 1.019325 0.958498 0.873780 0.865188 0.952213 0.966215 0.889240 0.975437 1.022468 1.010536 0.882051 0.994388 0.986964 0.951704 0.867447 0.874373 
3.064854 0.981147 0.888546 1.007650 0.916093 0.937762 0.941900 0.990307 0.850193 0.951070 1.001988 0.859824 0.849121 1.032968 0.934461 1.032234 0.877637 0.898008 1.016077 1.011798 0.873489 0.849516 0.939512 0.898995 0.874157 0.894782 0.964820 0.871458 0.996834 0.949208 0.865928 0.890258 1.014290 0.871674 0.884700 0.946095 0.859006 0.946161 0.899371 1.027729 0.979953 1.015108 0.900293 1.021137 0.852780 0.972974 0.905325 1.028491 0.974573 0.929486 0.908024 
3.095657 0.913397 0.868072 1.024746 0.964598 0.884804 1.013720 0.911705 0.897258 0.984666 0.860656 0.879051 0.944576 0.981226 0.860280 0.900087 0.874031 0.958450 0.921509 0.919451 0.956617 1.014858 0.857394 0.914253 0.884757 0.909111 0.928888 0.870760 0.902287 1.020845 0.847853 0.896337 1.026908 0.905455 0.868852 0.989817 0.892925 0.937874 0.995476 1.009998 0.864820 0.963141 0.879869 0.895698 1.020488 0.919009 0.988116 0.916725 0.863231 0.896976 0.968404 
3.126768 0.920339 0.919456 0.969942 0.950007 0.920010 0.961242 1.029484 0.998116 0.994302 0.963225 0.900911 1.009671 0.978209 1.031983 0.920508 0.958809 0.873611 1.015900 0.947000 0.939992 1.008816 0.873423 0.953351 0.942989 0.939917 0.906031 1.012095 0.942754 1.012395 0.965292 0.892550 0.888708 0.987838 1.014716 0.867072 1.003264 1.005772 0.889863 0.948053 0.953990 0.997336 0.860440 0.864245 0.960190 0.863671 0.993353 0.897012 0.942068 0.930851 0.855076 
3.158193 0.984815 0.937014 0.868314 0.931888 0.893430 0.919231 1.002373 0.934883 1.021226 0.981801 1.010109 0.986148 0.995716 1.009724 0.942009 0.962356 0.870285 0.979482 1.015931 0.861544 0.912978 0.953248 1.023132 0.965727 1.025048 0.879130 0.958365 0.860774 0.912246 0.855666 0.851488 0.860136 0.856502 0.958901 0.959417 0.949155 0.893467 0.847977 0.978590 0.873299 0.955652 0.908114 0.869130 0.898613 0.880097 0.944761 1.006720 0.867112 0.885815 0.958534 
3.189933 0.943157 0.851176 0.957683 0.996054 0.891921 0.893178 1.001703 0.851532 0.932112 0.995228 0.925750 1.020574 0.919603 1.010984 0.952175 0.987383 0.973270 0.958049 0.856084 1.021315 0.945418 1.023098 0.857538 0.884826 0.890053 1.012513 1.021747 1.014343 0.990555 0.951246 0.868151 0.898536 0.995829 0.943673 0.977680 0.881458 0.933914 0.984803 0.952034 0.965575 1.025313 0.854216 0.887970 1.005466 0.895637 0.934064 0.948083 0.868545 0.939234 0.864079 
3.221993 0.891469 0.889284 0.960645 0.987233 0.922718 0.855502 0.853655 0.966994 0.981362 0.859610 1.005784 0.996143 0.866044 0.940012 0.913715 0.864956 1.015238 0.872684 0.887755 1.012612 0.908332 0.887286 0.970286 0.958732 0.925851 0.982844 0.951398 0.904299 0.872684 0.991604 1.023988 0.914278 0.896918 0.889640 1.012086 0.851798 1.030450 0.857322 0.967670 0.879671 0.844670 0.929724 0.871549 1.015003 0.872440 0.957794 0.983069 0.850063 0.959313 0.867966 
3.254374 0.930006 0.964883 0.910997 1.014655 0.845525 0.897322 0.984230 1.000998 0.933989 0.948780 1.014599 1.021675 1.001364 1.015264 0.854449 0.957216 0.871452 0.878416 0.933886 0.892776 0.985448 0.975053 0.954329 0.945209 1.008740 0.846050 0.863531 1.018704 0.861910 0.920108 0.998018 1.013136 0.908063 1.000201 0.849893 0.916930 1.021197 0.875932 0.976534 0.975869 0.847616 0.957985 0.997090 1.020119 0.949680 0.922873 0.914250 0.901643 0.880694 1.016305 
3.287081 1.016148 0.886798 0.940719 0.890639 0.852062 0.926124 0.980897 0.948653 0.846029 0.954002 1.018977 0.896409 0.949421 0.863847 0.993431 0.946021 0.946105 0.994180 0.978667 0.957843 0.881083 0.936007 0.911482 0.958929 1.019089 0.963004 0.918330 0.855828 0.901824 0.896896 0.925852 1.010077 0.954995 0.924334 0.969571 0.895425 1.009824 0.967726 0.920887 0.950133 0.865739 0.870020 0.929814 0.871594 1.005731 1.020775 0.953955 0.982283 0.844474 1.007698 
3.320117 0.856219 0.907514 0.942202 0.888266 0.928786 0.990764 0.902234 0.976477 1.005313 0.977835 0.998881 0.889164 0.861162 0.847165 1.001034 0.906372 0.857557 0.886590 0.923337 0.854262 0.928963 1.012531 0.886393 0.897881 0.927363 0.887245 0.921446 0.895053 0.946836 0.857108 0.933532 0.929619 0.995511 0.993460 0.961029 0.994715 0.920837 0.879596 1.020077 1.029814 0.987216 0.865684 0.915004 0.860591 0.877096 0.900905 0.994930 1.001933 0.845639 1.024103 
3.353485 1.008362 0.897437 0.988591 0.875945 0.854247 0.880885 0.973948 0.941499 0.894219 0.846293 0.974743 1.018337 0.850822 0.893770 0.936203 0.985316 0.903688 0.862022 0.856792 0.909143 0.917470 0.950752 0.866785 0.844394 0.997218 1.023277 0.935145 1.023885 0.893713 0.897597 1.022079 0.929157 0.983052 0.862228 0.892207 0.873260 0.985588 0.870546 0.991445 0.981265 0.874766 0.850345 1.005583 0.905176 0.993494 0.989714 0.974247 0.991398 1.010814 0.964666 
3.387188 1.005446 0.884142 0.974774 0.863606 0.860034 0.874510 1.012815 0.986772 0.995431 1.001584 0.860558 0.928242 0.927036 0.969893 1.001762 1.019726 1.026215 0.936621 0.924464 0.917610 0.976214 0.892913 0.968967 0.898496 0.892221 0.992317 0.946449 0.964011 0.887695 0.995712 0.889912 0.908867 0.987136 0.891688 0.989633 0.844343 0.947057 0.899132 1.011384 0.902891 0.992495 1.006260 1.001631 0.924838 1.025056 0.992766 0.877035 0.946907 0.938323 0.956062 
3.421230 1.001202 1.018529 1.023613 0.900203 0.968286 1.013510 0.944361 1.021902 0.984239 0.922595 0.905082 0.947950 0.855092 0.972249 0.986090 0.982380 1.025603 0.956184 0.963436 1.016398 0.995735 0.928941 0.964698 1.017557 0.932156 0.968819 0.962941 0.884129 0.976081 0.905782 0.912025 0.961679 1.015519 0.850914 0.972473 0.951015 0.878923 1.019996 0.896755 0.910166 0.915651 0.953380 0.990062 0.999006 0.919268 0.908895 0.923764 0.898297 0.884745 0.983211 
3.455613 1.003617 0.951023 0.976979 0.952340 0.865814 0.868812 0.876303 0.851925 1.012555 0.915363 0.925796 0.905313 0.946166 0.985292 1.018430 0.936088 0.916988 0.866570 0.940198 0.912215 0.987729 1.010192 0.882654 0.891004 0.858510 0.939722 0.895954 1.004364 1.005625 0.866916 0.847050 0.983573 0.951182 0.968554 0.890042 1.024081 0.846377 1.004700 0.939479 0.876835 0.905313 1.022671 0.966135 0.889220 0.974383 1.004840 0.922947 0.901026 0.890126 0.976615 
3.490343 0.874353 1.002225 1.004232 0.855470 0.929062 1.002813 1.018140 0.958708 0.969667 0.904681 0.906081 0.998631 1.009385 0.988149 0.965401 0.962582 0.847666 0.898613 0.923396 0.863768 0.871357 0.948422 0.907108 0.998118 0.901199 1.013790 0.935923 0.850905 0.860034 0.857915 1.017823 0.957691 0.996158 0.870283 1.004521 0.994468 0.949290 0.873009 1.006967 1.004792 0.927933 0.890651 0.970245 1.013986 0.885769 0.991537 0.952491 0.876201 0.905595 0.948692 
3.525421 0.894362 0.980111 0.982061 0.976510 0.876506 1.023853 0.941845 0.977853 0.954168 0.921014 0.938822 0.879753 0.881852 1.018443 1.003722 0.862793 0.855461 0.950912 0.961136 0.960390 0.922002 0.887561 0.842093 0.907450 0.848362 1.017538 0.971137 0.923411 0.844042 0.995419 0.945539 0.995195 0.862327 0.888233 0.990727 0.866637 0.903951 0.858381 0.916704 0.922749 0.920389 0.869193 0.898830 0.912189 0.875387 0.978693 1.000513 0.904838 0.979187 0.928878 
3.560853 0.947493 0.864416 0.875660 0.941200 1.019802 0.864454 0.875912 0.870001 0.985447 0.951745 0.978017 0.971929 0.848950 0.890856 0.879706 0.927561 0.964070 0.909614 0.881487 1.008102 0.896320 0.937024 0.875856 0.910649 0.859690 1.001045 0.860594 0.893318 0.905037 0.978464 0.899433 1.019858 0.972199 0.899816 0.857033 1.009668 1.002294 0.907451 0.915637 1.015421 0.978502 0.933845 0.856445 0.915935 0.994304 0.876741 0.944314 1.002769 0.977467 0.878065 
3.596640 0.852598 0.933285 0.848955 0.901355 0.922123 0.841585 1.010040 0.869509 0.932642 0.946040 0.956923 0.935204 0.952376 0.855393 0.997909 0.945025 1.010925 0.897488 0.919300 0.969678 0.869928 0.975846 0.953410 0.920381 0.979787 0.914893 1.013096 0.958469 0.904197 0.906563 0.961851 0.981548 0.968727 0.948304 0.873012 0.877848 0.955907 1.023550 0.868866 0.917297 0.944307 1.022553 0.842778 0.893771 1.023075 0.961889 1.009248 0.888152 0.928300 0.871996 
3.632787 0.866201 0.931436 0.860716 0.996188 0.938848 0.979716 0.987891 0.976149 0.854803 1.002789 0.989390 1.013674 0.901984 0.972993 0.878706 0.873715 0.843639 0.955217 0.950534 0.929229 0.945375 1.020816 0.874767 0.905672 0.865391 0.969427 0.854301 0.967136 0.929313 1.015471 1.003348 0.937070 0.946344 0.901751 0.971131 0.841619 1.007287 0.957471 0.958476 0.962555 1.004633 0.893883 0.888641 1.022464 0.883287 0.966102 0.840213 0.883380 0.936436 1.001095 
3.669297 0.942631 0.921759 1.022985 0.901659 0.911653 0.880005 0.986451 0.983334 0.844105 0.949518 0.875138 0.895155 1.016880 0.902273 0.870858 0.879633 0.977741 0.982115 0.923602 0.970315 0.925584 1.007249 0.919070 0.966519 0.865721 0.920624 0.899463 0.898439 0.900952 0.893656 1.014907 0.961847 0.921685 0.839517 0.926179 0.877781 0.890641 0.888771 0.971814 0.983101 0.925947 0.856611 0.923648 1.008496 0.856713 0.851019 0.926989 0.999879 0.920131 0.990425 
3.706174 1.002947 0.948926 0.992067 0.920059 0.922673 1.017176 0.956347 0.997507 0.936669 0.872789 1.013716 0.878406 0.848378 0.937794 0.863657 0.869953 0.995693 0.849726 0.971933 0.976183 0.855101 1.020970 0.882256 0.916088 0.872827 1.017789 0.948563 0.837293 0.976266 0.968166 0.985910 0.853697 0.990253 0.895155 0.853958 0.899470 0.933442 0.939375 0.975364 0.927071 0.991323 0.887799 0.910871 0.915661 0.873087 0.984934 0.933693 0.980498 1.020579 0.862355 
3.743421 0.953255 0.905774 1.007679 1.003608 0.968794 0.888181 0.971675 0.870021 0.981833 0.874305 1.015644 0.853543 0.883115 1.016880 0.975077 0.910616 0.968766 0.888636 0.966006 0.964816 0.962948 1.015123 0.974110 0.979538 0.980625 0.923580 0.896833 0.899184 0.991870 0.997075 0.955179 0.844890 0.844918 0.881833 0.983636 0.965541 0.885550 0.896814 1.017493 0.971684 0.967614 0.895225 1.003720 1.014482 0.878720 0.993701 0.870188 0.918339 0.919519 1.009798 
3.781043 0.860805 0.878814 0.894241 0.995691 0.980385 0.949485 0.874170 1.015474 0.843484 0.905331 0.970401 0.902238 1.019059 0.987546 0.922123 1.008127 0.981332 0.864437 0.839016 0.974979 0.918473 0.949661 0.845899 0.863592 0.918120 0.968450 0.886226 0.874997 0.968450 0.884582 0.999202 0.926358 0.960351 0.867678 0.977840 0.936398 0.950005 0.981602 0.850867 0.885436 0.958847 0.890582 0.925021 0.995310 0.893442 0.957184 0.976967 0.919569 1.011750 0.957463 
3.819044 0.956982 0.924812 0.875303 0.897264 0.978525 0.980270 0.956991 0.994629 0.883610 0.855208 0.851059 0.968139 1.019142 0.995232 0.914407 0.841267 1.001126 1.005451 0.954699 0.989208 0.913915 0.838863 0.928905 0.909255 0.993515 0.943932 0.866374 0.846901 0.923902 0.942744 0.861399 0.966654 0.848767 0.905478 0.835837 0.845648 0.843727 0.839596 0.937361 0.973995 0.881605 0.884473 1.004133 0.857974 0.974190 0.908513 0.881225 0.936070 0.941472 0.872110 
3.857426 0.914849 0.924941 0.920211 0.916797 0.901891 0.976894 0.930701 0.838956 0.853713 0.894313 1.007105 0.921778 0.903477 1.005157 0.960087 0.902958 0.886364 1.012058 1.018088 0.866310 0.916899 0.991392 0.945691 0.968370 0.988331 0.999174 0.838789 0.998303 0.925387 0.841052 0.985966 0.848983 0.839049 0.913375 0.992023 0.904498 0.928141 0.947565 0.943205 0.842991 1.003831 1.018533 0.934616 0.958566 0.975039 0.918235 0.896242 1.007170 0.881522 0.889555 
3.896193 0.859604 0.927272 0.987997 0.852504 0.856759 0.948110 0.904219 0.934873 0.989054 0.837014 0.935281 0.979599 0.854942 0.929803 0.947396 0.933974 0.984790 0.888785 0.899927 0.914239 0.850807 0.974380 0.957204 0.876957 1.003199 0.902281 0.911671 0.975798 0.967966 0.859716 0.937524 0.854395 0.947869 0.943512 0.915722 0.934818 0.993058 0.974519 0.896191 0.864193 1.009799 0.959484 0.848963 0.897183 0.837923 0.936792 0.881193 0.857352 1.011959 0.872730 
3.935351 0.896830 0.855747 0.928502 0.995097 0.937145 0.905751 0.855645 0.838082 0.860045 0.863297 0.972411 0.951966 1.015680 0.906372 0.964602 0.973161 0.842565 0.886817 0.856201 0.847178 0.876062 1.014124 0.998524 0.853542 0.938821 0.943703 0.944565 0.847901 0.981257 0.882639 0.928076 0.969789 0.915413 0.837313 0.889105 0.967066 0.850726 0.996672 1.001266 0.943490 1.012558 0.986908 1.002915 0.869244 0.995541 0.869160 0.853570 0.875469 0.999191 0.882889 
3.974902 0.882226 0.982149 0.897880 0.876931 0.895418 0.976262 0.970652 0.889530 0.998775 0.916275 0.933437 0.965764 0.885883 1.012559 0.957719 0.878311 0.906462 0.958913 0.875820 0.869174 0.878866 0.893835 0.909646 0.893539 0.983019 0.871534 0.995137 0.965542 0.956034 0.976141 0.834403 0.909369 0.984260 0.940853 1.004626 0.917830 0.933243 0.930994 1.000858 0.887355 0.974438 0.954942 0.867480 0.925393 0.928402 0.959543 0.867230 0.898325 0.988592 0.985584 
4.014850 0.994451 0.943246 0.875186 0.835249 0.875528 0.914189 1.016866 0.953293 0.981009 0.905382 0.925401 0.907380 0.845416 0.936308 0.912320 1.005256 0.950804 0.939675 0.944550 0.876176 0.957049 0.919462 0.921802 0.974829 0.992138 0.863854 0.936530 0.956336 0.952525 0.862577 0.989316 0.891403 0.870690 0.860597 0.973756 0.934735 0.980260 0.843668 0.958224 0.954976 0.961239 0.994358 1.008420 0.877110 0.839338 0.888286 0.895224 0.886630 0.982036 0.917473 
4.055200 0.871183 0.920069 0.943866 0.894535 0.891901 0.881195 0.915077 0.993261 0.968669 0.924821 0.881223 0.848348 0.851621 0.991347 0.870129 0.849476 0.872616 1.015642 0.902597 0.864952 0.914301 0.937117 0.887981 0.847461 0.895848 0.875075 0.997606 0.908125 0.982684 0.890144 0.965637 0.995248 0.896089 0.845871 0.909586 0.898585 0.935850 0.867476 0.895358 0.852194 0.934353 0.867060 1.015393 0.944725 0.962586 0.908125 0.985865 0.902874 0.934824 0.834426 
4.095955 0.861056 0.939315 1.001684 0.891940 0.956305 0.871828 0.918039 0.859199 0.990912 1.004225 0.955787 0.891875 0.842754 0.994681 0.986958 1.004964 0.944673 0.931998 0.836999 0.988704 0.990967 0.967539 0.973719 0.917059 0.864252 0.851863 0.835761 0.888171 0.835714 0.833137 0.920441 0.833497 0.936543 0.842939 0.856390 0.839142 0.953284 0.959150 0.926880 1.009943 0.988963 0.878119 0.864354 0.833192 0.944840 0.925346 0.904153 0.958827 0.863282 0.874581 
4.137120 0.962942 0.987121 0.937101 0.851371 0.865349 0.981997 0.932947 0.909959 0.986530 0.874886 1.011208 0.972894 0.957772 1.014051 0.961290 0.850448 1.002945 0.995282 0.931008 0.855711 0.921684 0.894550 0.960726 0.978055 0.992282 0.988035 0.954735 0.883767 0.892196 0.925118 0.866023 0.981268 0.985875 0.946066 0.990639 0.857659 0.854326 0.894246 0.874941 0.919782 1.000812 0.968140 0.843653 0.885558 0.906469 0.880868 0.846155 0.837339 0.849885 0.942548 
4.178699 0.851337 0.959482 0.915539 0.995351 1.013978 1.007354 0.904136 0.994899 0.919119 0.890980 0.892539 0.849243 0.848320 0.925457 0.900400 0.912661 0.955736 0.845239 0.912753 0.889707 0.949767 0.876302 0.972038 0.872907 0.941427 0.989401 0.869899 0.869263 0.931278 0.907430 1.006635 0.973339 0.918999 0.916000 1.005472 0.909063 0.847222 0.917624 0.886829 0.981411 0.947691 0.952433 0.849953 0.949001 0.900215 0.964021 1.012235 0.876523 1.014375 0.927450 
4.220696 0.959709 0.959045 0.990557 1.006441 0.842318 0.884460 0.830518 0.942035 0.940495 0.866455 0.836160 0.836648 0.973667 0.856562 0.853603 0.880321 0.902945 1.004155 0.941639 0.945096 1.004469 0.976737 0.888590 0.987505 0.958704 0.965738 0.892647 0.975879 1.005501 0.867561 1.002247 0.859153 0.992944 0.897948 0.995710 0.883455 0.857051 0.919411 0.901442 0.876246 0.917447 0.943851 0.945640 1.002634 0.830121 0.878449 0.971675 0.973768 0.945824 0.842761 
4.263115 0.850057 0.907601 0.872914 0.952090 0.936612 0.909185 0.927169 0.873458 0.946138 0.988508 0.879170 0.947594 0.935930 1.010546 0.848573 0.994073 0.844151 0.976043 0.844336 0.980871 0.929933 0.954347 0.880220 0.921632 0.932816 0.895347 0.931849 0.977296 0.904017 0.890676 0.910355 0.871615 0.973418 0.925778 1.009726 0.860606 1.009716 0.970165 1.007966 0.874268 0.997648 0.830783 0.894555 0.846206 0.922397 0.874038 0.894914 0.930292 0.931812 0.949971 
4.305960 0.836743 0.863534 0.970706 0.894292 0.909428 0.928126 0.872381 0.931035 0.905819 0.873348 0.902661 0.985832 0.844421 0.900866 0.993611 0.841659 0.978494 0.975300 0.894283 0.938290 0.864519 0.980575 0.994753 0.989422 0.966093 0.870890 0.979203 0.882886 0.995231 0.950212 0.860984 0.836228 0.962576 0.841595 0.965651 1.009253 0.892939 0.952845 0.866047 1.007071 0.870043 0.862411 0.906067 0.849678 0.966968 0.909906 0.834635 0.896336 0.868100 0.886918 
4.349235 0.870345 0.997745 0.949611 0.968839 0.886978 0.930273 0.833058 0.946888 0.874586 0.828338 0.948231 1.007460 0.895414 0.868146 0.991544 0.834484 0.843223 0.963530 0.950954 0.932389 0.951460 0.965720 0.899444 0.840896 0.851513 0.978590 0.914716 0.990504 0.996751 0.970329 0.839258 0.910263 0.989382 0.993227 0.940117 0.952012 0.942858 0.905194 0.855146 0.843269 0.942950 0.951331 0.986208 1.008499 0.912682 0.964349 0.921349 0.845459 0.852644 0.894356 
4.392946 0.894710 0.984197 0.985328 0.906523 0.827838 0.918465 0.934590 0.842427 0.929037 0.851970 0.851942 0.944988 0.989685 0.952774 0.949244 0.828555 1.010141 0.852356 0.885360 0.994328 0.990954 0.845011 0.852411 0.848191 1.011005 0.845608 0.851198 0.850379 0.964358 0.849534 0.935114 0.972788 0.873482 0.968477 0.838732 0.866348 0.856723 0.981090 0.977311 0.907304 0.846445 0.912977 0.919587 0.828086 0.982450 0.833988 0.845388 0.968403 0.893137 1.005581 
4.437096 0.919650 0.831008 0.850961 0.910482 0.943563 0.978803 1.008366 0.899577 0.842932 0.974577 0.884594 1.008706 0.847691 0.883455 0.852569 0.951225 1.003708 0.857796 0.980870 0.834940 1.001705 0.957766 0.917418 0.937353 0.942148 0.905622 0.847094 0.903068 0.861498 0.839441 0.860938 1.000612 0.874149 0.993290 0.969763 0.895232 0.915553 0.982514 0.844944 0.985004 0.906311 1.006878 0.870832 0.837135 0.885145 0.836106 0.902104 0.985509 0.936802 0.904749 
4.481689 0.854439 0.888965 0.859616 0.863885 0.928007 0.860176 1.000465 0.898842 0.909730 0.935232 0.969088 0.908077 0.997674 0.920773 0.953114 0.967702 0.942346 0.925896 0.898145 0.859221 0.837189 0.905232 0.998684 0.986750 0.872698 0.944531 0.837015 1.000841 0.868539 0.871513 0.952701 0.922490 0.913292 0.921241 0.912576 1.001236 0.954758 0.841761 0.929531 0.946340 0.963102 0.826210 0.919607 0.884806 0.886477 0.952775 0.844386 0.830580 0.852162 0.870127 
4.526731 0.906112 0.862190 0.931439 0.983434 0.944612 0.912295 0.841642 0.971774 0.937099 0.833285 1.003211 0.839211 0.856383 0.955171 0.953079 0.923367 0.873253 0.927733 0.962546 1.003587 0.889939 0.826194 0.893462 0.934650 0.942511 0.921642 0.926596 0.934054 0.880913 0.861896 0.872831 0.872464 0.872060 0.964839 0.952942 0.864162 0.931513 0.865859 0.965610 0.905286 0.986305 0.933604 0.839192 0.843908 0.830643 0.889297 0.992800 0.938934 0.894168 0.997762 
4.572225 0.897177 0.883391 0.843370 0.975753 0.953396 0.831316 0.986084 0.845744 0.892136 0.827310 0.863362 0.846569 0.854370 0.966238 0.942882 0.940205 0.878496 0.875425 0.843883 0.898782 0.924109 0.912871 0.939591 0.937538 0.942809 0.931891 0.970501 0.929939 0.910176 0.891962 0.852023 0.900358 0.826971 0.827484 0.867487 0.957906 0.870769 0.858990 0.989393 0.935833 0.936319 0.829400 0.879843 0.931195 0.882282 0.978888 0.846239 0.946264 0.916684 0.839492 
4.618177 0.863914 0.928664 0.839036 0.917618 0.978091 0.924597 0.833632 0.855844 0.875190 0.940746 0.836398 0.990933 0.930038 0.861193 0.924680 0.956840 0.971981 0.867807 0.977330 0.965853 0.967190 0.987580 0.972109 0.891183 0.920347 0.906864 0.937870 0.935323 0.911774 0.837332 0.997921 0.837213 0.904702 0.968262 0.906434 1.001704 0.872735 0.930331 0.910574 0.855157 0.959652 0.985666 0.891118 0.964378 0.881006 0.949622 0.911307 0.965981 0.945015 0.831195 
4.664590 0.911882 0.850969 0.925043 0.856058 0.918060 0.930114 0.940906 0.963614 0.892139 0.911241 0.914627 0.941986 0.868176 0.932485 0.909886 0.910664 0.902994 0.855307 0.931203 0.840964 0.890400 0.910390 0.863508 0.956374 0.846529 0.861613 0.894848 0.825112 0.828077 0.923332 0.940356 0.988611 0.857870 1.006367 0.896413 1.003951 1.000537 0.890125 0.834896 1.004976 0.874052 0.858419 0.983211 0.847664 0.939404 0.987769 0.922536 0.843848 0.934920 0.985709 
4.711470 0.871869 0.840645 0.826130 0.900058 0.827054 0.891113 0.869940 0.888973 0.909624 0.898677 0.978888 0.908051 0.955840 0.922831 0.931987 0.848684 0.985363 0.898896 0.939523 1.000939 0.917216 0.893966 0.978668 0.835898 0.992278 0.843937 0.873635 0.939322 0.886805 0.949767 0.856431 0.889448 0.933404 0.950928 0.947992 0.986534 0.908518 0.834828 0.935115 0.969220 0.848702 1.005832 1.000802 0.976729 0.828380 0.954596 0.959013 0.854419 0.997162 0.970803 
4.758821 0.895512 0.936538 0.997853 0.930607 0.880213 0.899040 0.823294 0.970060 0.851297 0.853088 0.933129 0.995138 0.944909 1.004223 0.896508 0.925827 0.977207 0.923149 0.873898 0.838072 0.995632 0.908627 0.852741 0.861103 0.978103 0.892094 0.846791 0.943804 0.963252 0.886903 0.838109 0.984473 0.872682 0.995641 0.916596 1.001819 0.828906 0.960464 0.923131 0.865709 0.894717 0.850163 0.867756 0.949671 0.957750 0.912968 0.836519 0.850374 0.858243 0.935651 
4.806648 0.963442 0.837938 0.913753 0.988163 0.952136 0.925744 0.890211 0.914137 1.002290 0.988903 0.861042 0.830513 0.907598 0.956794 0.919836 0.931324 0.916502 0.962355 0.865435 0.991304 0.969067 0.989277 0.864010 0.837992 0.887188 0.885197 0.838951 0.905306 0.864558 0.925123 0.859298 0.990035 0.878193 0.869060 0.893672 0.845508 0.912612 0.906512 0.942483 0.901461 0.985158 0.919443 0.856330 0.950803 0.972328 0.939059 0.929315 0.939799 0.920794 0.888247 
4.854956 0.827450 0.863541 0.860064 0.997974 1.002071 0.913930 0.904020 0.917234 0.902268 0.858358 0.964101 0.887467 0.997289 0.971419 1.003595 0.933367 0.922955 0.999863 0.978911 0.833035 0.971164 0.839258 0.863887 0.938021 0.861643 0.852006 0.926678 0.990281 0.983310 0.901529 0.913565 0.881864 0.913036 0.859672 0.963426 0.968764 0.883698 0.933823 0.825415 0.991066 0.834687 0.947748 0.866972 0.867227 0.829887 0.840737 0.877338 0.830197 0.981795 0.858202 
4.903749 0.907208 0.844730 0.823375 0.841503 0.993914 0.899959 0.989236 0.849691 0.941429 0.956328 0.898400 0.905075 0.871766 0.869960 0.868037 0.879462 0.995217 0.978714 0.984850 0.998409 0.841685 0.858544 0.997123 0.939222 0.965638 0.998692 0.833296 0.876626 0.876845 0.985370 0.956857 0.939797 0.849636 0.952325 0.982160 0.855608 0.975787 0.990868 0.950684 0.974720 0.996166 0.845916 0.903835 0.853101 0.953775 0.883145 0.853210 0.896969 0.978039 0.966240 
4.953032 0.988788 0.927415 0.933848 0.958411 0.900264 0.913922 0.852576 0.898852 0.868065 0.999512 0.858836 1.000468 1.001990 0.904419 0.957518 0.997999 0.953783 0.926477 0.973527 0.929930 0.923543 0.983631 0.897977 0.902250 0.911917 0.829498 0.886843 0.847319 0.985790 0.914386 0.836850 0.902442 0.833825 0.929411 0.839620 0.847073 0.893895 0.872976 0.875937 0.839010 0.997589 0.971987 0.937793 0.946858 0.866043 0.913885 0.929319 0.982009 0.866644 0.897430 
5.002811 0.928385 0.977856 0.891322 0.910213 0.890203 0.987270 0.899443 0.909567 0.906635 0.965957 0.850482 0.975690 0.988381 0.884330 0.851811 0.972421 0.909813 0.990811 0.912662 0.961041 0.872996 0.821294 0.941686 0.879979 0.921129 0.931353 0.836935 0.865512 0.861024 0.988253 0.936797 0.853258 0.845065 0.859649 0.899735 0.857710 0.967523 0.833603 0.954905 0.949124 0.919290 0.964246 0.949251 0.884294 0.846758 0.852011 0.996729 0.987133 0.878267 0.823743 
5.053090 0.919350 0.952281 0.973177 0.920815 0.927337 0.926037 0.955611 0.856646 0.854808 0.841044 0.887247 0.943494 0.914738 0.966554 0.925973 0.909671 1.000067 0.840817 0.932623 0.950307 0.891305 0.854581 0.857155 0.832475 0.998457 0.843200 0.974359 0.908743 0.862959 0.929457 0.952218 0.953964 0.849495 0.825070 0.848386 0.914747 0.885938 0.906779 0.935743 0.878633 0.996729 0.927510 0.974014 0.928083 0.838779 0.877723 0.979690 0.853325 0.825316 0.988823 
5.103875 0.952737 0.845070 0.951156 0.971680 0.845797 0.962382 0.982843 0.963409 0.826427 0.852396 0.850287 0.866867 0.863495 0.930795 0.942893 0.886401 0.932986 0.975362 0.949983 0.871512 0.863304 0.826300 0.882538 0.892109 0.902817 0.912779 0.943830 0.940521 0.953692 0.921369 0.984842 0.942412 0.840171 0.823655 0.833644 0.971362 0.973662 0.929977 0.902990 0.969317 0.941739 0.879220 0.951219 0.936967 0.939185 0.883747 0.993968 0.878002 0.945866 0.916897 
5.155170 0.984340 0.869647 0.946267 0.916458 0.881536 0.948147 0.934741 0.901372 0.911908 0.849911 0.979999 0.856605 0.835633 0.848875 0.967910 0.990680 0.868221 0.834716 0.913552 0.946921 0.985476 0.964404 0.949237 0.904978 0.817695 0.877113 0.884170 0.901699 0.840747 0.851863 0.912625 0.973505 0.998564 0.888693 0.888548 0.953960 0.928956 0.974114 0.967284 0.995321 0.889483 0.867585 0.886295 0.856432 0.934823 0.820738 0.950672 0.918756 0.900291 0.940672 
5.206980 0.888335 0.855964 0.828403 0.979151 0.883598 0.917775 0.890749 0.828820 0.933721 0.858451 0.934256 0.923339 0.944520 0.972826 0.819545 0.913283 0.978253 0.857380 0.899344 0.950737 0.818248 0.855973 0.946580 0.902747 0.969214 0.947352 0.820852 0.917875 0.947479 0.850737 0.975412 0.898554 0.860593 0.891675 0.880603 0.956409 0.892011 0.942542 0.885504 0.864350 0.858061 0.825590 0.988979 0.981765 0.972535 0.947170 0.874459 0.983534 0.927105 0.874659 
5.259311 0.847340 0.931155 0.884736 0.868142 0.909356 0.917607 0.926603 0.817525 0.842924 0.942272 0.835325 0.983549 0.962294 0.913726 0.915476 0.984646 0.833521 0.817307 0.945509 0.933957 0.941483 0.977392 0.988827 0.872912 0.869375 0.923647 0.979206 0.916737 0.892326 0.925270 0.982633 0.987748 0.876040 0.932225 0.837710 0.889533 0.914941 0.890358 0.825423 0.827364 0.923356 0.875351 0.865141 0.908077 0.926394 0.963183 0.870273 0.863028 0.841646 0.968215 
5.312168 0.825515 0.958470 0.913040 0.932076 0.901397 0.875919 0.819644 0.850033 0.913511 0.884264 0.928869 0.996596 0.887553 0.940213 0.894937 0.938246 0.832039 0.919709 0.828025 0.841589 0.818058 0.917815 0.919618 0.978240 0.833343 0.975195 0.957699 0.890371 0.969406 0.874687 0.863850 0.843328 0.925978 0.845829 0.966035 0.868725 0.900709 0.961351 0.877976 0.874669 0.877704 0.987889 0.898525 0.915876 0.969859 0.918984 0.846744 0.939107 0.890588 0.828496 
5.365556 0.947865 0.909109 0.919031 0.987120 0.835153 0.985952 0.943719 0.864766 0.957199 0.918967 0.920153 0.889282 0.972680 0.894089 0.979162 0.866278 0.837145 0.907207 0.952826 0.961590 0.891337 0.882827 0.957968 0.919936 0.922199 0.871475 0.927197 0.963201 0.908303 0.896488 0.884194 0.881976 0.938350 0.926717 0.932601 0.903342 0.940161 0.918442 0.866043 0.969538 0.849693 0.973304 0.823484 0.833035 0.947258 0.832130 0.891745 0.840884 0.905514 0.954284 
5.419481 0.926879 0.893554 0.945830 0.942456 0.820709 0.907946 0.877770 0.870624 0.855445 0.873925 0.964934 0.929810 0.864210 0.939534 0.854034 0.845440 0.903116 0.971854 0.984898 0.966870 0.836585 0.887033 0.880230 0.929792 0.866426 0.958892 0.954170 0.896594 0.829294 0.915463 0.981452 0.912550 0.874287 0.854260 0.822292 0.822844 0.829583 0.836521 0.987277 0.878303 0.911890 0.844961 0.896567 0.848724 0.836277 0.937064 0.935101 0.924608 0.991474 0.967530 
5.473947 0.834484 0.917075 0.986037 0.966017 0.974757 0.953490 0.850518 0.818721 0.909122 0.953210 0.836490 0.886436 0.897896 0.858462 0.970636 0.923863 0.979114 0.874921 0.969000 0.915729 0.937637 0.853283 0.823737 0.967662 0.987176 0.822562 0.876114 0.828302 0.903418 0.935468 0.834068 0.932341 0.813786 0.904747 0.954430 0.966388 0.895618 0.822671 0.817790 0.992084 0.854088 0.815585 0.920953 0.990746 0.826928 0.823990 0.905850 0.842446 0.887258 0.909393 
5.528961 0.836743 0.992867 0.878980 0.898712 0.925172 0.884516 0.875485 0.839498 0.941283 0.826710 0.965928 0.936623 0.989408 0.866888 0.833339 0.914778 0.874718 0.937301 0.838775 0.844356 0.969495 0.983303 0.863230 0.932731 0.982256 0.911373 0.939622 0.854525 0.906199 0.951045 0.865497 0.858616 0.817977 0.971554 0.825428 0.966118 0.858625 0.950802 0.925759 0.986834 0.981154 0.858092 0.819937 0.974661 0.925434 0.904402 0.892788 0.908014 0.823062 0.987864 
5.584528 0.987047 0.849768 0.929253 0.818701 0.974171 0.978682 0.813242 0.895543 0.828573 0.860009 0.937058 0.839599 0.873084 0.916134 0.856887 0.865893 0.864539 0.887151 0.840952 0.971148 0.843389 0.837253 0.870088 0.864178 0.896301 0.829529 0.989564 0.983329 0.864954 0.914816 0.885437 0.945838 0.827842 0.863339 0.878173 0.828293 0.946497 0.959156 0.931112 0.903546 0.882982 0.888423 0.960031 0.881873 0.944927 0.845951 0.856869 0.899802 0.873183 0.860343 
5.640654 0.961343 0.920565 0.906961 0.983593 0.825640 0.918338 0.981592 0.893879 0.878507 0.813460 0.830157 0.876118 0.872773 0.888397 0.915219 0.974190 0.964354 0.886495 0.884025 0.937668 0.877173 0.946864 0.982016 0.928625 0.815209 0.827182 0.814533 0.877867 0.814244 0.844816 0.866291 0.896539 0.963092 0.834628 0.961262 0.843328 0.916265 0.882474 0.892301 0.929626 0.837559 0.947567 0.931104 0.894880 0.898657 0.904274 0.952030 0.846637 0.903580 0.835828 
5.697343 0.888682 0.936307 0.813321 0.877413 0.922002 0.908499 0.945351 0.851425 0.845443 0.883853 0.877593 0.986256 0.857847 0.957593 0.933181 0.812699 0.814798 0.949504 0.917156 0.933731 0.937028 0.879070 0.819257 0.825320 0.908103 0.917750 0.975906 0.890393 0.822320 0.877287 0.888826 0.849443 0.936028 0.872593 0.847722 0.893915 0.906481 0.886997 0.831958 0.951701 0.913111 0.975167 0.870567 0.941432 0.844696 0.886024 0.887988 0.950837 0.854046 0.900041 
5.754603 0.931406 0.827317 0.937373 0.842600 0.983977 0.849602 0.845426 0.822880 0.968082 0.893667 0.974445 0.844211 0.864848 0.940001 0.911497 0.913072 0.933809 0.908653 0.948056 0.901282 0.831808 0.978639 0.925331 0.835985 0.873399 0.813664 0.868449 0.943484 0.854327 0.982906 0.871581 0.972150 0.985066 0.927734 0.891444 0.878637 0.824239 0.897736 0.852230 0.946652 0.819838 0.817552 0.890733 0.901894 0.976398 0.891363 0.846740 0.891606 0.984292 0.904360 
5.812437 0.979294 0.814918 0.980814 0.954672 0.961885 0.847705 0.928351 0.968305 0.844045 0.820521 0.876859 0.843083 0.974771 0.883316 0.965302 0.952811 0.830134 0.881203 0.896580 0.936966 0.973305 0.886778 0.882947 0.836654 0.947766 0.889683 0.946147 0.840359 0.885241 0.936166 0.976794 0.969151 0.955041 0.960266 0.988655 0.871869 0.943764 0.871455 0.918154 0.971291 0.853479 0.946732 0.812706 0.909233 0.987370 0.979240 0.833920 0.976650 0.855079 0.985085 
5.870853 0.894370 0.821746 0.949951 0.939304 0.852267 0.823615 0.839410 0.949232 0.952089 0.925278 0.981074 0.811216 0.904541 0.879420 0.945575 0.856814 0.812743 0.910561 0.978927 0.858710 0.969699 0.878881 0.979331 0.833902 0.893706 0.810416 0.974129 0.974542 0.836580 0.814046 0.918171 0.854729 0.884694 0.916491 0.833049 0.921684 0.820704 0.826292 0.866392 0.977193 0.984668 0.859410 0.943958 0.959609 0.977588 0.963123 0.925063 0.868251 0.923868 0.954677 
5.929856 0.970332 0.811276 0.874079 0.831726 0.859447 0.980619 0.848199 0.970188 0.831501 0.925105 0.909709 0.871009 0.961812 0.976759 0.889188 0.950456 0.946273 0.859016 0.886046 0.854680 0.983555 0.930958 0.846520 0.846421 0.894098 0.958518 0.984237 0.920078 0.837247 0.973124 0.913740 0.903785 0.814310 0.940438 0.852409 0.817838 0.934199 0.970754 0.876530 0.812982 0.929899 0.969201 0.896675 0.896163 0.876970 0.875974 0.935653 0.906352 0.859662 0.966795 
5.989452 0.896405 0.965791 0.986339 0.883381 0.813798 0.967728 0.884511 0.980456 0.974392 0.842365 0.931905 0.955620 0.984554 0.857335 0.935654 0.984841 0.860250 0.903266 0.984187 0.951377 0.950956 0.935044 0.905060 0.888153 0.978419 0.938515 0.966912 0.893983 0.837172 0.955333 0.899965 0.929089 0.851505 0.916020 0.817753 0.940982 0.969935 0.839746 0.882637 0.867335 0.869856 0.881749 0.933914 0.907544 0.956687 0.983128 0.882691 0.932291 0.916998 0.976975 
6.049647 0.836716 0.823704 0.825147 0.839243 0.818058 0.969739 0.835094 0.871862 0.819447 0.921132 0.888997 0.807314 0.922557 0.965733 0.968242 0.975949 0.983190 0.938419 0.947425 0.897752 0.812663 0.825111 0.919286 0.939566 0.857999 0.918533 0.845498 0.900503 0.868251 0.857596 0.949074 0.876155 0.928579 0.897268 0.824439 0.840139 0.905136 0.830138 0.915173 0.949728 0.880421 0.853590 0.838553 0.821302 0.886057 0.969694 0.850212 0.841564 0.882867 0.882329 
6.110447 0.849561 0.903676 0.904374 0.899611 0.810730 0.865426 0.870172 0.859410 0.910785 0.849937 0.900927 0.948577 0.980765 0.887353 0.831564 0.906899 0.911304 0.808240 0.953896 0.917956 0.812610 0.859830 0.866760 0.855031 0.970415 0.892341 0.813129 0.942229 0.909666 0.835683 0.888956 0.816245 0.897113 0.851584 0.967738 0.840643 0.911367 0.837617 0.829245 0.961336 0.881910 0.966663 0.806351 0.950968 0.966780 0.851369 0.984257 0.941567 0.882725 0.861335 
6.171858 0.826918 0.853289 0.908027 0.856045 0.927716 0.870805 0.897820 0.974779 0.901640 0.847636 0.957022 0.820737 0.833055 0.835792 0.878579 0.898661 0.904458 0.821560 0.936215 0.943523 0.865554 0.933155 0.823214 0.846518 0.910935 0.850776 0.917214 0.851751 0.922188 0.842582 0.943648 0.972337 0.894564 0.903760 0.939775 0.976112 0.925024 0.910085 0.871207 0.976049 0.845355 0.839111 0.944704 0.956289 0.813446 0.897024 0.897776 0.861430 0.835810 0.817731 
6.233887 0.938133 0.911722 0.874131 0.805249 0.941082 0.827825 0.844440 0.889781 0.915994 0.954203 0.924047 0.859464 0.948760 0.922135 0.935121 0.940197 0.887251 0.839596 0.963328 0.821810 0.907146 0.941860 0.849821 0.901310 0.970594 0.874828 0.806366 0.854933 0.982258 0.953872 0.827405 0.980577 0.961299 0.930572 0.896940 0.967502 0.947365 0.861091 0.894285 0.909783 0.841133 0.888878 0.889807 0.922671 0.939563 0.971667 0.868679 0.812077 0.824420 0.894124 
6.296538 0.919058 0.824324 0.916245 0.809501 0.958410 0.960812 0.876866 0.887786 0.812510 0.961116 0.910235 0.963036 0.902547 0.954106 0.960348 0.888233 0.874160 0.848416 0.955080 0.874821 0.949659 0.838031 0.829860 0.917870 0.882777 0.970367 0.954821 0.869266 0.847059 0.879303 0.910387 0.859801 0.827646 0.844210 0.899770 0.865900 0.810697 0.938667 0.944293 0.810180 0.866052 0.975939 0.869258 0.939533 0.874026 0.825815 0.920995 0.898493 0.852604 0.865677 
6.359820 0.910592 0.910708 0.825865 0.918417 0.838694 0.826882 0.831146 0.963229 0.820619 0.963827 0.897772 0.966968 0.907309 0.939516 0.814918 0.980948 0.834010 0.883293 0.893178 0.812509 0.961374 0.869839 0.859740 0.973498 0.930675 0.918577 0.838792 0.850774 0.923921 0.970563 0.876316 0.806719 0.925402 0.900877 0.862818 0.825437 0.949606 0.972320 0.912921 0.971616 0.925295 0.903839 0.919148 0.977022 0.923984 0.876030 0.813205 0.878689 0.975104 0.973391 
6.423737 0.804803 0.959477 0.874675 0.911193 0.975513 0.891824 0.887769 0.806425 0.819519 0.880121 0.928218 0.973052 0.930402 0.871680 0.893554 0.962544 0.897832 0.944316 0.929038 0.814581 0.818101 0.863230 0.853978 0.911300 0.809411 0.892725 0.853390 0.965841 0.896531 0.896415 0.857615 0.864264 0.921051 0.907476 0.837916 0.945849 0.882893 0.903314 0.822710 0.904571 0.863765 0.919403 0.915436 0.924742 0.942132 0.952035 0.820463 0.840358 0.813502 0.857329 
6.488296 0.809564 0.966315 0.939617 0.945761 0.867038 0.887779 0.875231 0.851018 0.838346 0.810169 0.837419 0.950508 0.841231 0.805467 0.851712 0.808361 0.877529 0.944158 0.857563 0.920737 0.970776 0.952797 0.857047 0.807987 0.886995 0.890549 0.830892 0.806963 0.803766 0.939643 0.923097 0.837152 0.874270 0.865623 0.810882 0.860137 0.814711 0.925546 0.861642 0.850056 0.934042 0.855239 0.944114 0.882765 0.825308 0.911699 0.932127 0.923186 0.918226 0.973555 
6.553505 0.868050 0.923844 0.946203 0.933044 0.818440 0.925793 0.895436 0.905614 0.816171 0.801099 0.933453 0.972716 0.810370 0.923524 0.941220 0.940028 0.923898 0.872872 0.933159 0.975332 0.924173 0.852587 0.931531 0.808564 0.846893 0.977734 0.886218 0.929707 0.962956 0.890524 0.943462 0.968330 0.832880 0.977467 0.930392 0.846181 0.857436 0.907260 0.849953 0.868522 0.903870 0.818449 0.805334 0.921985 0.923168 0.842942 0.915632 0.813199 0.923951 0.890524 
6.619369 0.808610 0.853313 0.910060 0.936113 0.971171 0.834930 0.821223 0.930762 0.929251 0.913837 0.887020 0.857073 0.921518 0.870842 0.890913 0.924380 0.849713 0.970976 0.935331 0.856886 0.961864 0.878379 0.926220 0.844735 0.846521 0.920211 0.809010 0.950042 0.874122 0.827419 0.800450 0.953998 0.830121 0.942389 0.829375 0.942211 0.941287 0.832681 0.857562 0.889704 0.874459 0.862290 0.957438 0.822255 0.803223 0.968380 0.905900 0.879819 0.822921 0.924033 
6.685894 0.924687 0.809495 0.939695 0.963469 0.855790 0.962581 0.892450 0.876962 0.953674 0.973131 0.910842 0.885541 0.921748 0.851279 0.928577 0.863419 0.867522 0.950930 0.837505 0.913710 0.844015 0.842505 0.848952 0.921250 0.848144 0.916925 0.873978 0.892308 0.889333 0.919865 0.875594 0.950894 0.900105 0.813873 0.965956 0.924865 0.818998 0.911171 0.841341 0.820152 0.924802 0.910549 0.844912 0.944988 0.808119 0.825481 0.816706 0.850400 0.891367 0.935060 
6.753089 0.885568 0.881434 0.909994 0.920792 0.894334 0.870237 0.957683 0.802424 0.893722 0.973680 0.824242 0.823851 0.840895 0.825715 0.928076 0.933293 0.907173 0.974142 0.902612 0.902213 0.877991 0.865117 0.860432 0.919434 0.934047 0.839822 0.804403 0.809283 0.944268 0.835519 0.812805 0.901476 0.844027 0.903845 0.802469 0.903207 0.960035 0.811882 0.935085 0.917633 0.896836 0.964178 0.917802 0.898513 0.821003 0.932024 0.875099 0.824259 0.966804 0.819007 
6.820958 0.945485 0.827956 0.800291 0.844665 0.893125 0.818790 0.896901 0.838699 0.834338 0.876726 0.914842 0.829604 0.939209 0.931666 0.953002 0.926516 0.935407 0.957913 0.846269 0.848130 0.867100 0.910791 0.865442 0.934387 0.943243 0.882373 0.823860 0.815032 0.945228 0.812257 0.912564 0.840029 0.852828 0.834675 0.938296 0.799626 0.938607 0.844221 0.809846 0.836270 0.825004 0.823665 0.936923 0.883179 0.860638 0.853156 0.898780 0.896405 0.910959 0.958702 
6.889510 0.875884 0.970198 0.943250 0.915983 0.814956 0.887228 0.846084 0.911422 0.841966 0.815009 0.830825 0.860359 0.868471 0.848634 0.853257 0.949537 0.864504 0.969773 0.801867 0.862131 0.945260 0.908004 0.916939 0.965008 0.843622 0.938184 0.845916 0.833278 0.929904 0.847970 0.825972 0.935722 0.927540 0.817772 0.847952 0.871589 0.882136 0.850166 0.952903 0.909128 0.918374 0.869729 0.849555 0.904630 0.825379 0.880613 0.826946 0.914654 0.895287 0.953859 
6.958751 0.870110 0.905234 0.892936 0.890751 0.918797 0.864208 0.971324 0.797587 0.932263 0.860307 0.853273 0.901943 0.915656 0.966025 0.869995 0.853131 0.839506 0.803497 0.884434 0.807647 0.919540 0.870685 0.920752 0.844868 0.836949 0.929635 0.924548 0.959115 0.896652 0.933705 0.972846 0.843001 0.896077 0.939650 0.815362 0.905827 0.931812 0.951435 0.838144 0.918231 0.870649 0.844027 0.867862 0.867668 0.936572 0.849292 0.866889 0.880275 0.911507 0.912887 
7.028688 0.928460 0.909323 0.956303 0.938660 0.952988 0.799799 0.831743 0.950911 0.956824 0.938757 0.926568 0.898275 0.954270 0.959635 0.919966 0.915714 0.805403 0.828128 0.970313 0.971754 0.851401 0.907352 0.847371 0.840158 0.940843 0.970852 0.886483 0.927638 0.965248 0.876372 0.825839 0.812757 0.882798 0.934559 0.828075 0.930245 0.867701 0.850429 0.809504 0.863140 0.925693 0.870149 0.824504 0.918649 0.828552 0.853965 0.882011 0.815692 0.812236 0.899141 
7.099327 0.943027 0.861812 0.951884 0.927617 0.877663 0.806365 0.948519 0.953411 0.809605 0.853246 0.942779 0.961606 0.846544 0.854315 0.853529 0.896984 0.875411 0.829916 0.879932 0.846270 0.944007 0.943565 0.896878 0.902159 0.845793 0.918822 0.847489 0.962145 0.877830 0.911466 0.834225 0.868876 0.823778 0.921189 0.907660 0.828361 0.809076 0.970128 0.873318 0.952837 0.812184 0.875835 0.838084 0.885981 0.830834 0.861229 0.880727 0.897708 0.856346 0.863710 
7.170676 0.898002 0.870945 0.957145 0.938822 0.863261 0.816856 0.899590 0.796689 0.812057 0.804135 0.902351 0.885810 0.878814 0.881787 0.964177 0.838206 0.854050 0.802362 0.864169 0.952823 0.895258 0.881478 0.909700 0.897720 0.919201 0.887971 0.904124 0.910644 0.824611 0.860781 0.955619 0.863949 0.808193 0.873477 0.834042 0.831051 0.848845 0.844496 0.877632 0.926550 0.796045 0.932073 0.945906 0.811034 0.897570 0.846322 0.949929 0.956228 0.966567 0.914640 
7.242743 0.968385 0.869549 0.904997 0.905923 0.890367 0.856320 0.866226 0.805545 0.873180 0.826715 0.857950 0.895620 0.878178 0.934752 0.818369 0.889054 0.852019 0.927172 0.803474 0.850900 0.851490 0.828037 0.802777 0.852618 0.955543 0.947179 0.878821 0.821568 0.968746 0.964269 0.903340 0.870342 0.811503 0.961431 0.828689 0.835908 0.804663 0.813627 0.867998 0.918262 0.840103 0.859105 0.935739 0.837415 0.800098 0.808735 0.909915 0.966437 0.882990 0.942050 
7.315534 0.926388 0.951068 0.907184 0.916438 0.927709 0.827164 0.927832 0.855930 0.945777 0.808761 0.866426 0.887936 0.821555 0.928977 0.867588 0.944474 0.894637 0.950170 0.835537 0.810496 0.839632 0.863670 0.857436 0.858483 0.947819 0.827956 0.811024 0.927603 0.822902 0.812186 0.932094 0.931724 0.798230 0.884053 0.843515 0.944861 0.961441 0.924803 0.920647 0.924495 0.843788 0.851369 0.876886 0.933934 0.813939 0.875609 0.809686 0.953261 0.942114 0.820789 
7.389056 0.861843 0.802458 0.906511 0.917692 0.867165 0.905729 0.958886 0.849326 0.849889 0.892701 0.870464 0.852536 0.957707 0.857981 0.824264 0.898964 0.794911 0.810225 0.851797 0.955393 0.914516 0.949825 0.828153 0.864394 0.967401 0.882972 0.894487 0.844998 0.836975 0.956845 0.796424 0.957162 0.864359 0.909977 0.872311 0.837125 0.861421 0.896571 0.900266 0.810348 0.921545 0.959361 0.847408 0.842341 0.916513 0.963433 0.888892 0.917692 0.960293 0.885233 
7.463317 0.810250 0.792015 0.894402 0.875860 0.868847 0.846921 0.932445 0.808325 0.820593 0.817130 0.877855 0.820909 0.957736 0.832729 0.825751 0.818053 0.867555 0.841174 0.952384 0.947876 0.826700 0.897065 0.843151 0.824310 0.802841 0.810214 0.937190 0.866316 0.877635 0.904332 0.920766 0.807640 0.809467 0.904332 0.820285 0.839109 0.882213 0.820224 0.869691 0.913516 0.877169 0.891379 0.861773 0.864295 0.843573 0.816629 0.854039 0.816049 0.952182 0.856825 
7.538325 0.946988 0.804844 0.793299 0.854376 0.858669 0.927164 0.843165 0.879405 0.925013 0.819944 0.869854 0.862813 0.847950 0.835940 0.917709 0.897947 0.809312 0.892855 0.858379 0.871495 0.846606 0.851330 0.936655 0.829662 0.934223 0.954055 0.931975 0.965477 0.943994 0.801306 0.805028 0.830637 0.833631 0.860232 0.886025 0.948252 0.860276 0.913355 0.852199 0.915409 0.862084 0.892943 0.881284 0.912986 0.953748 0.819198 0.885103 0.900133 0.806433 0.845676 
7.614086 0.853944 0.836719 0.874949 0.954051 0.846735 0.922205 0.814398 0.960576 0.896042 0.936650 0.813950 0.876765 0.871388 0.956594 0.898016 0.948622 0.843560 0.913434 0.909979 0.931765 0.942246 0.796067 0.882089 0.912478 0.903620 0.929967 0.888938 0.866170 0.885895 0.911093 0.898007 0.908935 0.877124 0.814327 0.791191 0.850409 0.846752 0.894095 0.837894 0.929493 0.844954 0.887947 0.845928 0.940325 0.900156 0.850725 0.962436 0.824834 0.874064 0.929528 
7.690609 0.810925 0.895758 0.841977 0.897974 0.912720 0.805695 0.919844 0.886093 0.883377 0.849311 0.893488 0.881371 0.871899 0.905089 0.924198 0.798589 0.870988 0.911660 0.877498 0.925136 0.888170 0.883412 0.831218 0.935790 0.804161 0.823157 0.794812 0.960946 0.877805 0.791483 0.828738 0.920589 0.811845 0.924225 0.963504 0.867658 0.838867 0.919467 0.803092 0.883062 0.932592 0.845833 0.832918 0.942861 0.925872 0.904476 0.812932 0.847874 0.863698 0.910626 
7.767901 0.877428 0.957055 0.793477 0.916651 0.821750 0.876920 0.828980 0.948923 0.813504 0.921150 0.932258 0.855755 0.891223 0.801110 0.858915 0.897201 0.843449 0.882557 0.816752 0.813373 0.791762 0.947785 0.942166 0.841383 0.883573 0.912729 0.947217 0.897525 0.952460 0.863616 0.878531 0.898366 0.952915 0.950368 0.951917 0.851204 0.950770 0.842258 0.902873 0.907189 0.959024 0.907583 0.794317 0.862224 0.808856 0.889936 0.815062 0.858539 0.878715 0.929964 
7.845970 0.794422 0.883553 0.853700 0.807959 0.838310 0.815549 0.846364 0.795306 0.872037 0.872763 0.828901 0.939902 0.922046 0.937654 0.819020 0.871005 0.818941 0.864167 0.866467 0.875281 0.818242 0.957504 0.849118 0.792612 0.820131 0.930720 0.800683 0.850884 0.958824 0.933982 0.955134 0.921373 0.902205 0.958798 0.867927 0.914526 0.858029 0.801741 0.876392 0.917097 0.851960 0.892604 0.921810 0.851881 0.884209 0.927205 0.820332 0.934165 0.898401 0.843513 
7.924823 0.798873 0.931007 0.831317 0.894248 0.915955 0.840559 0.857978 0.863140 0.946958 0.857628 0.814186 0.911518 0.887774 0.832033 0.930718 0.793352 0.888578 0.804027 0.817401 0.871623 0.902572 0.955990 0.900231 0.817305 0.794016 0.931242 0.925329 0.813488 0.806691 0.912321 0.814204 0.898353 0.808735 0.925861 0.817873 0.925800 0.792225 0.802332 0.906390 0.863018 0.797965 0.834549 0.866198 0.862354 0.953824 0.924595 0.866888 0.833151 0.938047 0.936405 
8.004469 0.958052 0.792367 0.786267 0.866256 0.861657 0.921295 0.856369 0.908074 0.950390 0.889591 0.922386 0.855679 0.807141 0.899915 0.814786 0.799226 0.844893 0.804349 0.805143 0.892026 0.803738 0.838619 0.788510 0.863394 0.821462 0.944177 0.788484 0.913895 0.802193 0.898737 0.840198 0.798354 0.881842 0.877714 0.798214 0.958436 0.817552 0.889338 0.814184 0.893623 0.810492 0.954160 0.923355 0.864188 0.828443 0.895237 0.958157 0.946332 0.813442 0.926933 
8.084915 0.807795 0.884120 0.915347 0.828613 0.918242 0.838848 0.915339 0.950463 0.892280 0.841978 0.925233 0.823941 0.926759 0.956835 0.895444 0.864854 0.808876 0.943602 0.939705 0.918032 0.811945 0.932147 0.884015 0.860024 0.933768 0.932216 0.795111 0.957210 0.842466 0.949643 0.913063 0.837296 0.905662 0.942643 0.908486 0.953810 0.836120 0.957428 0.798424 0.919218 0.793463 0.904581 0.830837 0.934980 0.806645 0.848551 0.799958 0.884983 0.945921 0.820863 
8.166170 0.883036 0.940349 0.828509 0.823684 0.919544 0.819652 0.788622 0.886929 0.932198 0.921547 0.790982 0.911044 0.883071 0.878150 0.878403 0.821611 0.795580 0.894828 0.812545 0.834753 0.897597 0.935403 0.850708 0.925797 0.957819 0.881694 0.935777 0.927652 0.865714 0.911566 0.934175 0.839761 0.849262 0.886894 0.825609 0.911079 0.806014 0.863876 0.802669 0.951166 0.856343 0.904373 0.812380 0.815350 0.954258 0.918385 0.937519 0.952045 0.899992 0.956600 
8.248241 0.842799 0.838997 0.801943 0.927746 0.870221 0.935297 0.913861 0.827095 0.786022 0.856501 0.825633 0.853830 0.949696 0.877721 0.827669 0.819630 0.872196 0.788302 0.797837 0.803857 0.807242 0.854100 0.895573 0.848280 0.868925 0.876033 0.823911 0.860703 0.892041 0.803936 0.802013 0.863513 0.856005 0.821492 0.813166 0.814141 0.910789 0.909554 0.917175 0.888282 0.912138 0.855309 0.809991 0.875894 0.903133 0.909276 0.823632 0.835821 0.885072 0.823685 
8.331137 0.880121 0.834910 0.866719 0.917119 0.952535 0.894139 0.801171 0.825741 0.849954 0.882233 0.873229 0.786170 0.919909 0.891567 0.917692 0.786492 0.908801 0.943062 0.906733 0.850241 0.848390 0.840237 0.940472 0.905160 0.916849 0.871856 0.832111 0.945200 0.940689 0.834232 0.817136 0.877192 0.817675 0.810349 0.921386 0.843210 0.936013 0.811531 0.851058 0.893540 0.897234 0.916450 0.861148 0.931520 0.786587 0.922507 0.796886 0.840211 0.876184 0.872238 
8.414867 0.933797 0.810571 0.925852 0.870591 0.894371 0.913203 0.876191 0.875236 0.881678 0.818646 0.794648 0.923421 0.907481 0.905232 0.805666 0.909886 0.921867 0.940360 0.795951 0.825183 0.812169 0.883162 0.865668 0.789491 0.883935 0.923309 0.900362 0.796419 0.803035 0.803790 0.924428 0.858141 0.792130 0.806265 0.812429 0.900596 0.919922 0.789456 0.896663 0.799154 0.925080 0.793250 0.945378 0.785931 0.785775 0.863428 0.850926 0.830141 0.927024 0.792261 
8.499438 0.796522 0.799366 0.867147 0.784527 0.858985 0.781691 0.949914 0.907416 0.891909 0.825776 0.798005 0.936922 0.913392 0.815802 0.951979 0.948891 0.949914 0.852307 0.808421 0.818283 0.904476 0.843669 0.795698 0.939715 0.886332 0.941684 0.855560 0.907104 0.888422 0.946515 0.854155 0.890625 0.864441 0.800208 0.900469 0.828716 0.905534 0.820572 0.860382 0.814345 0.944979 0.934658 0.922664 0.846782 0.890321 0.895326 0.883478 0.840703 0.901779 0.940495 
8.584858 0.816062 0.852373 0.832212 0.952183 0.926434 0.870550 0.869710 0.904799 0.855899 0.891214 0.800631 0.938364 0.871954 0.893718 0.893588 0.898345 0.801090 0.842505 0.877542 0.948891 0.814121 0.870975 0.789680 0.872110 0.817483 0.889845 0.835140 0.832628 0.838822 0.905033 0.918159 0.928938 0.870654 0.879414 0.838493 0.900979 0.798881 0.940002 0.811574 0.929327 0.781691 0.907477 0.781068 0.887168 0.884664 0.941137 0.908256 0.788562 0.920949 0.929700 
8.671138 0.862215 0.912595 0.804304 0.839002 0.926279 0.933584 0.933030 0.854901 0.896082 0.831273 0.884181 0.938768 0.865001 0.894013 0.846990 0.938838 0.949137 0.874479 0.881022 0.831896 0.790231 0.945311 0.918083 0.779386 0.864197 0.859514 0.791434 0.872557 0.917901 0.790793 0.851828 0.859142 0.908467 0.898765 0.900201 0.951820 0.886232 0.810414 0.827456 0.787193 0.867788 0.888664 0.914266 0.811461 0.932961 0.931654 0.890439 0.933246 0.950262 0.814248 
8.758284 0.828715 0.949421 0.934723 0.887784 0.851471 0.866169 0.889176 0.940835 0.938077 0.898764 0.949914 0.926777 0.861950 0.880642 0.864673 0.787759 0.898937 0.814561 0.928913 0.859901 0.917059 0.900217 0.843421 0.869671 0.890551 0.885778 0.934705 0.890058 0.836375 0.894173 0.905223 0.807281 0.804082 0.899810 0.791528 0.824694 0.808034 0.916073 0.909745 0.943265 0.860973 0.872489 0.856676 0.822230 0.882501 0.864924 0.930599 0.907254 0.942080 0.850260 
8.846306 0.821338 0.836815 0.790824 0.916378 0.814368 0.778776 0.797906 0.809402 0.921102 0.928979 0.865110 0.939343 0.939905 0.926915 0.798891 0.902196 0.904477 0.837627 0.929178 0.888827 0.803020 0.874386 0.873237 0.875690 0.897852 0.832825 0.861042 0.867468 0.838405 0.895581 0.860480 0.787879 0.938514 0.938868 0.844977 0.814429 0.809212 0.916767 0.899510 0.832912 0.907810 0.784018 0.916948 0.822608 0.937132 0.904468 0.891513 0.936260 0.858537 0.780313 
8.935213 0.784311 0.888629 0.802360 0.792085 0.800057 0.911441 0.881451 0.781343 0.940317 0.828994 0.869622 0.930007 0.903710 0.837691 0.807977 0.930482 0.925115 0.941672 0.834084 0.858113 0.939541 0.820038 0.901553 0.816622 0.906221 0.887973 0.903926 0.854403 0.931845 0.907463 0.814983 0.878483 0.796304 0.894746 0.882624 0.852418 0.797960 0.943251 0.904676 0.882538 0.824594 0.903037 0.915832 0.786011 0.908274 0.829175 0.858587 0.801929 0.894176 0.930844 
9.025013 0.866510 0.825718 0.898157 0.844559 0.874422 0.929357 0.906931 0.892254 0.888039 0.865976 0.858891 0.838870 0.836733 0.946533 0.777696 0.905854 0.944284 0.805370 0.916868 0.912326 0.898709 0.833044 0.790744 0.910284 0.932830 0.859219 0.940474 0.860330 0.937656 0.917920 0.934855 0.781652 0.830734 0.862640 0.817496 0.787581 0.802147 0.804551 0.790287 0.854866 0.930434 0.789805 0.866295 0.841206 0.882825 0.853056 0.890013 0.809386 0.821004 0.795441 
9.115716 0.800156 0.876108 0.784289 0.932490 0.898613 0.794465 0.917743 0.914187 0.927712 0.922383 0.798339 0.847809 0.883469 0.802196 0.921712 0.821361 0.795576 0.809798 0.823134 0.856788 0.875884 0.913524 0.778469 0.851003 0.802231 0.944251 0.930734 0.814757 0.782894 0.837460 0.791589 0.792209 0.893128 0.777849 0.863727 0.933601 0.825769 0.850142 0.797280 0.882547 0.886465 0.921445 0.818132 0.821102 0.942736 0.927015 0.937622 0.842695 0.804934 0.941513 
9.207331 0.898185 0.826159 0.907852 0.908075 0.890376 0.838036 0.860903 0.814634 0.857592 0.824120 0.891778 0.811581 0.941908 0.893378 0.930978 0.918138 0.855468 0.796875 0.792308 0.815873 0.841562 0.913975 0.786675 0.791208 0.894693 0.925181 0.906751 0.894117 0.898134 0.800418 0.826227 0.803463 0.869882 0.853972 0.883634 0.779159 0.779959 0.781180 0.862150 0.823174 0.777258 0.920718 0.888527 0.912436 0.927168 0.815924 0.930075 0.824318 0.882430 0.775719 
9.299866 0.835066 0.884292 0.897720 0.919274 0.792214 0.774929 0.828279 0.929060 0.780780 0.799869 0.829740 0.899000 0.799302 0.901440 0.925649 0.855899 0.902823 0.818133 0.789104 0.786381 0.823159 0.800058 0.885761 0.899910 0.899000 0.798597 0.790926 0.906276 0.905744 0.929017 0.871285 0.852067 0.913398 0.927608 0.779251 0.818829 0.796209 0.878957 0.799465 0.921405 0.813992 0.812369 0.826561 0.921285 0.801063 0.904000 0.813228 0.902393 0.928072 0.777034 
9.393331 0.874003 0.869463 0.923468 0.905060 0.913101 0.911265 0.822625 0.882405 0.796639 0.936856 0.860461 0.906459 0.810155 0.881564 0.801599 0.826804 0.890343 0.834896 0.825182 0.777416 0.845083 0.846490 0.892171 0.839419 0.844808 0.938297 0.803487 0.847271 0.909145 0.916071 0.849030 0.924069 0.877033 0.827387 0.910304 0.831215 0.937525 0.898916 0.806070 0.816703 0.861500 0.817304 0.866408 0.922747 0.795541 0.865327 0.823895 0.782342 0.929510 0.918825 
9.487736 0.795376 0.929071 0.827128 0.825242 0.866672 0.901159 0.888181 0.813292 0.815135 0.915415 0.772684 0.911352 0.883089 0.883526 0.859857 0.798813 0.926499 0.801308 0.875176 0.824273 0.818735 0.811672 0.904751 0.835743 0.931223 0.911858 0.856660 0.877559 0.852939 0.931009 0.855091 0.878048 0.792324 0.818684 0.931189 0.914704 0.908772 0.789452 0.931840 0.938689 0.846819 0.824462 0.815469 0.807214 0.920567 0.864667 0.824042 0.934952 0.851679 0.918116 
9.583089 0.821761 0.820417 0.911178 0.915570 0.802802 0.808437 0.892561 0.905337 0.934529 0.936053 0.782748 0.824373 0.811109 0.918114 0.903813 0.830179 0.941345 0.847091 0.816486 0.815176 0.874647 0.905817 0.793726 0.940258 0.865613 0.794616 0.876497 0.860073 0.927841 0.864937 0.929708 0.866024 0.855594 0.888048 0.840138 0.775435 0.895438 0.789906 0.842296 0.812667 0.937475 0.882046 0.883835 0.866324 0.830487 0.818293 0.894394 0.779614 0.941268 0.906785 
9.679401 0.843706 0.931605 0.933427 0.859736 0.851191 0.780297 0.797815 0.893968 0.808439 0.851216 0.829977 0.925883 0.857692 0.936395 0.887758 0.923146 0.826325 0.866245 0.936840 0.824794 0.847658 0.848633 0.848941 0.940732 0.891505 0.884345 0.883789 0.867409 0.847410 0.886894 0.884516 0.821791 0.902300 0.776097 0.845631 0.892899 0.777269 0.926618 0.879555 0.796096 0.875586 0.925019 0.937396 0.868863 0.859745 0.926909 0.904498 0.911358 0.815068 0.843390 
9.776680 0.893531 0.861472 0.811564 0.823723 0.930939 0.920378 0.816674 0.813256 0.861771 0.922258 0.875118 0.858208 0.823261 0.826577 0.850988 0.870837 0.842546 0.838599 0.769405 0.804523 0.914149 0.893762 0.874776 0.794381 0.910355 0.829020 0.821433 0.848579 0.879817 0.853560 0.869743 0.772046 0.803507 0.924796 0.827841 0.776720 0.819835 0.867590 0.838915 0.924915 0.877844 0.816417 0.789049 0.821100 0.846989 0.773438 0.801499 0.779044 0.845161 0.861079 
9.874938 0.817990 0.923416 0.845738 0.851004 0.894260 0.866896 0.821396 0.775357 0.869952 0.826474 0.874629 0.920838 0.890735 0.913217 0.925208 0.920267 0.824502 0.835086 0.823743 0.868364 0.928213 0.797625 0.800391 0.855750 0.881031 0.770398 0.785821 0.916468 0.924082 0.857047 0.894363 0.798923 0.870498 0.877326 0.871736 0.845994 0.903589 0.807091 0.911953 0.931106 0.809097 0.804010 0.848256 0.938045 0.866188 0.830648 0.833763 0.774094 0.886169 0.877232 
9.974182 0.831833 0.772809 0.902656 0.838176 0.808839 0.843078 0.787490 0.781974 0.815455 0.864222 0.930604 0.876499 0.914780 0.926725 0.818806 0.928515 0.783756 0.877318 0.804960 0.871290 0.922283 0.914814 0.770277 0.862781 0.900218 0.777029 0.898871 0.824901 0.905845 0.934816 0.878025 0.815148 0.904941 0.862244 0.924030 0.867027 0.767821 0.912930 0.830273 0.921336 0.922428 0.808515 0.845551 0.832489 0.877727 0.865586 0.779416 0.893551 0.818507 0.868059 
10.074425 0.819871 0.869078 0.781419 0.804371 0.830627 0.889117 0.837219 0.898077 0.915297 0.846689 0.809864 0.914309 0.810954 0.888044 0.911422 0.801501 0.842908 0.853792 0.856764 0.821727 0.891417 0.905281 0.907206 0.893853 0.768500 0.776029 0.779614 0.929093 0.782126 0.872008 0.871472 0.791077 0.902914 0.897634 0.903178 0.818159 0.916344 0.795948 0.770944 0.801297 0.830346 0.805734 0.872093 0.899133 0.826411 0.766839 0.924665 0.898477 0.866975 0.778481 
10.175674 0.865668 0.782946 0.804639 0.791947 0.828263 0.779773 0.785550 0.789658 0.895817 0.880794 0.785771 0.808348 0.910798 0.780548 0.785737 0.805014 0.895978 0.880989 0.838846 0.847302 0.821304 0.897756 0.848322 0.885260 0.889675 0.818199 0.786341 0.816294 0.866493 0.825524 0.878624 0.844137 0.917246 0.814082 0.897297 0.889870 0.850500 0.864460 0.846723 0.908228 0.921584 0.898624 0.914056 0.835851 0.914311 0.884460 0.923779 0.795886 0.869216 0.799654 
10.277942 0.842564 0.784492 0.902735 0.897586 0.872510 0.834585 0.836217 0.897424 0.804971 0.921838 0.834738 0.773989 0.797757 0.798037 0.769621 0.859840 0.799737 0.835503 0.899974 0.777201 0.835562 0.832682 0.909550 0.898198 0.866748 0.933122 0.894850 0.853552 0.881814 0.772587 0.889539 0.851657 0.774091 0.788902 0.843830 0.847246 0.833175 0.859219 0.919221 0.901214 0.819060 0.767013 0.792641 0.778688 0.863230 0.890856 0.900381 0.827116 0.831577 0.918949 
10.381237 0.879671 0.773850 0.893252 0.791327 0.914990 0.844981 0.858680 0.891037 0.845745 0.848257 0.862576 0.857687 0.887659 0.908769 0.843792 0.783213 0.924158 0.832868 0.832486 0.787066 0.898252 0.908786 0.824176 0.840278 0.876548 0.771355 0.873407 0.830593 0.904550 0.848758 0.803975 0.904185 0.815103 0.918827 0.901961 0.874536 0.799086 0.894678 0.846950 0.764497 0.912996 0.898490 0.923962 0.872491 0.930906 0.855277 0.919336 0.791650 0.807905 0.911570 
10.485570 0.884423 0.915615 0.853654 0.926731 0.776066 0.793752 0.771937 0.912953 0.846549 0.767061 0.916234 0.895470 0.818823 0.922254 0.776346 0.843581 0.803172 0.827599 0.922110 0.807064 0.914963 0.816967 0.918320 0.886746 0.901812 0.848948 0.821325 0.810811 0.811930 0.825606 0.914573 0.799509 0.767138 0.804613 0.894012 0.825411 0.896352 0.850228 0.889510 0.827065 0.888306 0.813016 0.815898 0.812795 0.906102 0.824097 0.774709 0.850627 0.800993 0.777075 
10.590951 0.926491 0.807779 0.767356 0.881402 0.902464 0.780170 0.904802 0.880953 0.827182 0.909926 0.833864 0.837176 0.895181 0.839784 0.867394 0.824963 0.882443 0.924416 0.925001 0.830883 0.868139 0.815334 0.918022 0.777671 0.818662 0.881512 0.908249 0.819009 0.900330 0.874897 0.836507 0.786420 0.793407 0.774191 0.830434 0.767906 0.850218 0.909062 0.858128 0.844349 0.844137 0.880368 0.796329 0.879632 0.912255 0.817341 0.785895 0.924332 0.916786 0.915575 
10.697392 0.883916 0.864687 0.785598 0.840442 0.823861 0.869780 0.775523 0.927576 0.787468 0.790674 0.900235 0.833547 0.877622 0.913762 0.871954 0.893357 0.782772 0.904744 0.906588 0.901326 0.787755 0.763781 0.913000 0.874382 0.905674 0.770108 0.915208 0.889626 0.930047 0.850399 0.826230 0.861963 0.786114 0.775040 0.839520 0.857277 0.896614 0.768230 0.761403 0.887816 0.803592 0.859933 0.913576 0.794624 0.884119 0.850348 0.810799 0.762182 0.912984 0.825477 
10.804903 0.925165 0.883607 0.925875 0.859127 0.898978 0.875115 0.870231 0.846748 0.861646 0.865034 0.802663 0.876121 0.914341 0.794484 0.775969 0.847669 0.761951 0.842066 0.780194 0.918431 0.886895 0.840900 0.887976 0.913859 0.768778 0.848835 0.815584 0.865930 0.829028 0.807269 0.801024 0.905316 0.817806 0.768001 0.921659 0.820113 0.761604 0.862981 0.833785 0.761038 0.896705 0.888500 0.890545 0.915186 0.927641 0.786194 0.850162 0.924633 0.776189 0.782206 
10.913494 0.784127 0.843203 0.765608 0.787815 0.835767 0.908981 0.801582 0.859223 0.815155 0.870230 0.794728 0.902338 0.775779 0.778894 0.892901 0.835556 0.768191 0.802223 0.803566 0.762392 0.882950 0.864060 0.917936 0.881895 0.850782 0.863300 0.770765 0.803118 0.913539 0.844157 0.886689 0.827706 0.915421 0.860869 0.840029 0.763869 0.878459 0.837716 0.914484 0.808765 0.896978 0.871808 0.789664 0.784059 0.813399 0.920823 0.781519 0.908052 0.803405 0.911969 
11.023176 0.766109 0.820751 0.772129 0.911537 0.813062 0.919302 0.899338 0.778958 0.920323 0.843490 0.895940 0.900155 0.843507 0.771362 0.807582 0.799319 0.803611 0.886826 0.884895 0.858691 0.842908 0.766640 0.837428 0.775746 0.878243 0.910264 0.785020 0.916301 0.814234 0.838507 0.810415 0.772761 0.900543 0.925263 0.819242 0.880764 0.774776 0.764145 0.803569 0.877745 0.840817 0.804437 0.817944 0.800112 0.902457 0.909320 0.822910 0.856693 0.897280 0.889127 
11.133961 0.880887 0.863555 0.828867 0.894791 0.890100 0.906825 0.871943 0.775171 0.865130 0.858199 0.806887 0.827755 0.870132 0.914362 0.896155 0.881358 0.802095 0.809472 0.805345 0.827486 0.825498 0.816218 0.781226 0.879640 0.766008 0.772181 0.791349 0.864995 0.905427 0.759642 0.806625 0.819258 0.909672 0.865096 0.821860 0.771971 0.780502 0.800385 0.880542 0.920300 0.826711 0.864978 0.915171 0.774152 0.920889 0.776577 0.827486 0.915760 0.917251 0.778211 
11.245859 0.839282 0.894490 0.812625 0.788154 0.780314 0.884901 0.788440 0.898949 0.846609 0.770094 0.864552 0.830812 0.766081 0.899142 0.764811 0.868144 0.851825 0.835926 0.815190 0.811270 0.903399 0.792924 0.855417 0.773778 0.762725 0.813373 0.807704 0.875530 0.878920 0.861532 0.765122 0.765795 0.814661 0.758216 0.897645 0.822686 0.862087 0.820288 0.872863 0.907815 0.850546 0.801815 0.844389 0.902515 0.789845 0.871542 0.818160 0.787801 0.762422 0.811262 
11.358882 0.858174 0.868930 0.851217 0.902094 0.806920 0.887617 0.914622 0.818406 0.814641 0.800542 0.812843 0.900934 0.836992 0.874475 0.799038 0.832018 0.923277 0.902539 0.865493 0.784771 0.904035 0.820145 0.850806 0.891986 0.868652 0.857057 0.861872 0.902716 0.827900 0.917227 0.872702 0.861972 0.794988 0.812549 0.782964 0.768697 0.784057 0.821170 0.867417 0.845613 0.781116 0.763437 0.891490 0.804962 0.766840 0.905085 0.834312 0.773075 0.848310 0.805096 
11.473041 0.857347 0.920050 0.829055 0.841334 0.828417 0.894519 0.792747 0.863247 0.791262 0.891288 0.816961 0.825597 0.852421 0.863105 0.916576 0.865933 0.767292 0.823751 0.816684 0.866999 0.883667 0.775181 0.860041 0.884473 0.893764 0.770112 0.767023 0.876575 0.755408 0.809944 0.774283 0.921897 0.916953 0.917423 0.880293 0.915804 0.775122 0.805454 0.821107 0.766469 0.794930 0.873504 0.902711 0.807133 0.785353 0.853235 0.923114 0.823130 0.918279 0.817297 
11.588347 0.851824 0.773114 0.757043 0.820471 0.853434 0.882951 0.781748 0.881995 0.814846 0.842343 0.909644 0.811417 0.755358 0.793636 0.791389 0.860191 0.876110 0.902409 0.839316 0.844950 0.883588 0.851195 0.867107 0.757278 0.893539 0.829835 0.877427 0.827161 0.843676 0.851304 0.833624 0.869555 0.756456 0.774597 0.842787 0.897597 0.843441 0.856141 0.810545 0.769685 0.838872 0.780340 0.811165 0.826943 0.893229 0.842997 0.778345 0.874417 0.908160 0.795388 
11.704812 0.890322 0.799803 0.762666 0.898160 0.809583 0.835994 0.830945 0.800130 0.885432 0.905512 0.861383 0.914807 0.755741 0.845289 0.769984 0.776290 0.804400 0.792602 0.820704 0.778057 0.797818 0.769164 0.888639 0.841864 0.765806 0.793029 0.912437 0.814398 0.882141 0.867672 0.835986 0.835718 0.880107 0.906073 0.837041 0.914372 0.799853 0.836898 0.758864 0.819783 0.811468 0.884252 0.889703 0.906015 0.896753 0.890465 0.819314 0.778936 0.814373 0.810923 
11.822447 0.767587 0.909877 0.881832 0.760319 0.831781 0.904724 0.771644 0.797514 0.765580 0.771510 0.779682 0.809918 0.765371 0.835169 0.843014 0.881305 0.792955 0.913247 0.776353 0.779021 0.891534 0.765998 0.855376 0.912988 0.805786 0.876446 0.776461 0.827859 0.887093 0.818608 0.842052 0.828938 0.902809 0.862779 0.827156 0.912428 0.907267 0.864226 0.865171 0.802925 0.909174 0.809240 0.863088 0.835779 0.795322 0.861708 0.860403 0.802122 0.913390 0.848610 
11.941264 0.761767 0.799956 0.905748 0.787591 0.785360 0.828979 0.917444 0.869080 0.799505 0.820006 0.905406 0.785168 0.833758 0.753948 0.872289 0.866541 0.822738 0.798494 0.846114 0.785043 0.847693 0.830232 0.791200 0.874210 0.831995 0.794985 0.889691 0.765368 0.897051 0.793406 0.817550 0.894729 0.778928 0.753497 0.852839 0.772411 0.900527 0.850475 0.767833 0.759503 0.916032 0.899917 0.915356 0.866716 0.823908 0.756863 0.755894 0.829079 0.760347 0.893442 
12.061276 0.762885 0.854536 0.804150 0.893573 0.873646 0.865576 0.879028 0.859426 0.885462 0.913075 0.776345 0.765455 0.910229 0.820013 0.788186 0.758420 0.757586 0.848144 0.828750 0.914168 0.850956 0.860311 0.842403 0.767107 0.879629 0.843938 0.823293 0.898697 0.802272 0.843095 0.777613 0.874096 0.896978 0.892138 0.763677 0.780175 0.858967 0.801855 0.874322 0.870675 0.798901 0.751836 0.854644 0.810801 0.881173 0.843346 0.759922 0.793969 0.754198 0.842077 
12.182494 0.772490 0.879381 0.903778 0.772757 0.851683 0.896276 0.901394 0.830462 0.754494 0.850583 0.866961 0.819734 0.885632 0.755711 0.870521 0.860318 0.767089 0.767264 0.829311 0.855184 0.879264 0.836446 0.806531 0.781892 0.792645 0.814408 0.896893 0.900277 0.867412 0.806623 0.907345 0.788911 0.752119 0.807331 0.760121 0.815917 0.758162 0.886649 0.819309 0.902603 0.785802 0.793003 0.859026 0.842098 0.753186 0.773932 0.770031 0.854942 0.888233 0.859101 
12.304930 0.846886 0.876516 0.885400 0.882402 0.878040 0.808055 0.874560 0.812176 0.905289 0.904407 0.847127 0.874485 0.754322 0.749876 0.902209 0.853762 0.816256 0.855403 0.813067 0.914339 0.828078 0.882785 0.803026 0.865693 0.845395 0.903924 0.879297 0.875492 0.883918 0.792536 0.801977 0.761873 0.860406 0.834905 0.754755 0.812226 0.787449 0.906413 0.779307 0.864361 0.760308 0.910460 0.833215 0.760508 0.789039 0.859982 0.894724 0.889771 0.801511 0.909452 
12.428597 0.784700 0.814014 0.810488 0.876425 0.823843 0.881539 0.847685 0.855660 0.863726 0.886104 0.827294 0.833282 0.876616 0.874537 0.791935 0.831668 0.805930 0.909921 0.872524 0.823826 0.779286 0.824957 0.842986 0.838013 0.767652 0.869265 0.835635 0.798754 0.807269 0.765274 0.822038 0.887842 0.841797 0.891950 0.846886 0.764500 0.769798 0.871809 0.892965 0.805365 0.903950 0.755453 0.758114 0.883626 0.873963 0.852026 0.779137 0.856766 0.811594 0.833830 
12.553506 0.889737 0.760557 0.863771 0.764337 0.794979 0.788873 0.816060 0.866820 0.863505 0.896033 0.811566 0.853172 0.878581 0.899289 0.883872 0.830397 0.874005 0.786681 0.875010 0.757426 0.775326 0.802587 0.815960 0.795784 0.906449 0.822356 0.855847 0.847017 0.849052 0.829325 0.819407 0.814615 0.842100 0.912662 0.894272 0.848969 0.761272 0.890501 0.766363 0.811724 0.786207 0.796723 0.800511 0.806732 0.763265 0.811732 0.751952 0.900568 0.854634 0.857774 
12.679671 0.768634 0.845702 0.836650 0.854480 0.758297 0.837803 0.789658 0.824819 0.909478 0.761093 0.763731 0.827010 0.807794 0.902003 0.880374 0.764743 0.803555 0.895847 0.856488 0.788837 0.873471 0.770601 0.773886 0.819128 0.798021 0.759392 0.893374 0.835041 0.873794 0.774334 0.758869 0.835406 0.857757 0.846075 0.788862 0.853484 0.806957 0.839479 0.832850 0.838558 0.797075 0.810076 0.746798 0.900891 0.813221 0.848257 0.764345 0.876391 0.782365 0.774948 
12.807104 0.910964 0.770044 0.818689 0.835777 0.821979 0.877700 0.893280 0.793206 0.749260 0.906962 0.909498 0.794134 0.775157 0.842042 0.848265 0.881355 0.782151 0.801402 0.785591 0.856693 0.846807 0.893686 0.820843 0.764948 0.834948 0.891573 0.862792 0.868320 0.801642 0.901393 0.893222 0.896354 0.774204 0.776251 0.842249 0.849516 0.760870 0.856080 0.756669 0.876225 0.851978 0.827067 0.846301 0.860033 0.758409 0.773094 0.826197 0.894266 0.794781 0.806623 
12.935817 0.909672 0.775281 0.748909 0.813547 0.884086 0.745747 0.760307 0.769379 0.767856 0.866298 0.840663 0.850464 0.817702 0.869551 0.800535 0.853858 0.855058 0.812703 0.837303 0.805725 0.818215 0.869369 0.807008 0.885825 0.757186 0.789452 0.800320 0.811701 0.789965 0.845680 0.897247 0.779883 0.890063 0.789468 0.879774 0.818712 0.756392 0.769958 0.752940 0.835556 0.886975 0.845067 0.840159 0.869187 0.769768 0.898845 0.830855 0.754927 0.763502 0.861580 
13.065824 0.815268 0.756179 0.804024 0.856789 0.786671 0.871332 0.904576 0.786588 0.764538 0.783504 0.803479 0.875962 0.874771 0.906602 0.871241 0.850282 0.800163 0.801131 0.897722 0.829042 0.836202 0.898392 0.793434 0.845396 0.752302 0.779850 0.857831 0.753071 0.857120 0.893406 0.775162 0.789945 0.771384 0.791077 0.853168 0.855094 0.759230 0.885875 0.899086 0.876177 0.820733 0.749408 0.853449 0.855499 0.868124 0.891265 0.881129 0.881956 0.809737 0.903650 
13.197138 0.844656 0.758352 0.839313 0.785199 0.763207 0.750284 0.782721 0.775834 0.814630 0.817182 0.829932 0.807561 0.857258 0.865458 0.793969 0.891835 0.833954 0.757229 0.778898 0.906749 0.784530 0.801459 0.894337 0.792821 0.815043 0.864567 0.835341 0.825035 0.873733 0.876805 0.866367 0.808932 0.764942 0.810303 0.747302 0.800187 0.796107 0.870009 0.859942 0.898515 0.785925 0.808825 0.870661 0.818181 0.842551 0.787585 0.818867 0.862593 0.835663 0.905535 
13.329772 0.892417 0.861832 0.818066 0.894215 0.903041 0.889266 0.834356 0.840097 0.854730 0.876926 0.805875 0.768633 0.867218 0.757110 0.742601 0.784198 0.788776 0.877042 0.865453 0.867886 0.821184 0.852478 0.906290 0.772947 0.756706 0.875318 0.878823 0.751394 0.894174 0.790071 0.826388 0.780090 0.785971 0.802815 0.768518 0.823295 0.833507 0.862434 0.848486 0.848865 0.823963 0.887880 0.887270 0.782152 0.873050 0.899980 0.859316 0.761977 0.865040 0.782474 
13.463738 0.891166 0.903392 0.741963 0.799626 0.771507 0.829466 0.818665 0.821434 0.860114 0.867710 0.903434 0.886141 0.855896 0.878668 0.885663 0.859999 0.851744 0.893580 0.814101 0.758086 0.853639 0.758902 0.852419 0.762197 0.858615 0.809932 0.902527 0.759462 0.870495 0.811292 0.894264 0.816869 0.867472 0.893679 0.785373 0.793109 0.753168 0.786221 0.900608 0.896266 0.888027 0.812050 0.762988 0.851703 0.794921 0.814332 0.807238 0.750473 0.756026 0.871640 
13.599051 0.903963 0.791612 0.802408 0.850836 0.800606 0.851396 0.799446 0.787258 0.858234 0.773878 0.820043 0.745521 0.862620 0.851692 0.871499 0.879704 0.846895 0.860744 0.843126 0.839332 0.766768 0.776421 0.894055 0.882181 0.775878 0.870907 0.825425 0.877721 0.870405 0.870816 0.805593 0.852260 0.895092 0.899083 0.895940 0.893619 0.793801 0.842912 0.783720 0.745463 0.798911 0.845751 0.809148 0.878214 0.812193 0.879671 0.827671 0.847438 0.748170 0.835004 
13.735724 0.776431 0.824021 0.860203 0.763255 0.827975 0.840123 0.899705 0.799766 0.830966 0.817462 0.844931 0.774803 0.773299 0.902369 0.879888 0.845844 0.859776 0.824432 0.815744 0.753770 0.805084 0.819065 0.874538 0.893171 0.756005 0.881467 0.888420 0.741309 0.772337 0.889152 0.791012 0.801097 0.750498 0.762186 0.763954 0.870288 0.810829 0.754049 0.849822 0.879494 0.748904 0.788850 0.821695 0.743043 0.794028 0.763362 0.875162 0.886711 0.825196 0.791316 
13.873770 0.820377 0.752729 0.777005 0.822216 0.829244 0.840204 0.835023 0.841747 0.849079 0.811601 0.755495 0.760052 0.828784 0.756325 0.768303 0.894988 0.840893 0.837568 0.881909 0.864792 0.740176 0.750093 0.795576 0.874972 0.811108 0.857822 0.755142 0.805690 0.800583 0.866245 0.835968 0.889774 0.877090 0.803646 0.745488 0.746021 0.832429 0.878847 0.842051 0.866533 0.871212 0.803892 0.769895 0.782826 0.801963 0.761957 0.792833 0.777038 0.883888 0.901416 
14.013204 0.811836 0.838364 0.799216 0.842513 0.768253 0.751754 0.896084 0.778995 0.894010 0.789229 0.751172 0.751787 0.891410 0.747293 0.873116 0.804333 0.744153 0.792468 0.806613 0.878889 0.832378 0.869737 0.866613 0.843817 0.738052 0.896798 0.784030 0.826802 0.816273 0.875289 0.789663 0.769089 0.767433 0.755190 0.835576 0.836560 0.887523 0.767080 0.765998 0.874502 0.878995 0.844932 0.833198 0.755059 0.740331 0.834239 0.822127 0.771115 0.810008 0.847351 
14.154039 0.752041 0.830703 0.818155 0.817491 0.807007 0.782035 0.854635 0.786261 0.773648 0.762615 0.803805 0.893024 0.756628 0.741803 0.820522 0.861474 0.847542 0.754711 0.879026 0.803920 0.798522 0.822619 0.796253 0.830367 0.892491 0.752197 0.857592 0.803027 0.771969 0.804059 0.857346 0.800275 0.827713 0.775630 0.894457 0.840613 0.872384 0.744219 0.763131 0.876954 0.890108 0.782575 0.809407 0.875668 0.788538 0.879305 0.858223 0.776998 0.864726 0.797654 
14.296289 0.801395 0.764074 0.892104 0.844041 0.869304 0.897282 0.840630 0.850210 0.793451 0.843027 0.767428 0.751933 0.746477 0.743622 0.778398 0.805886 0.743442 0.896873 0.868625 0.740562 0.750935 0.829889 0.778938 0.858031 0.808929 0.804479 0.808684 0.879350 0.875341 0.790342 0.846013 0.788608 0.744742 0.871333 0.899638 0.803538 0.824906 0.826657 0.797460 0.792036 0.855797 0.849244 0.818157 0.858489 0.773514 0.848590 0.831705 0.889216 0.753741 0.778562 
14.439969 0.804030 0.879368 0.801358 0.791095 0.767831 0.796823 0.867063 0.757773 0.820503 0.765519 0.817643 0.821459 0.883528 0.849903 0.808075 0.862029 0.857519 0.782728 0.827800 0.778601 0.768199 0.754480 0.850442 0.886159 0.820315 0.875708 0.789134 0.878682 0.783210 0.847885 0.858548 0.820127 0.794813 0.794478 0.898440 0.839093 0.836265 0.773020 0.855827 0.817627 0.821908 0.792509 0.893570 0.865673 0.749446 0.751448 0.842067 0.761376 0.823249 0.859292 
14.585093 0.867616 0.764209 0.869012 0.890893 0.894819 0.883866 0.865274 0.780606 0.796104 0.818565 0.771701 0.796276 0.866122 0.753338 0.761075 0.852901 0.865208 0.890371 0.852795 0.772877 0.821160 0.822042 0.776492 0.773227 0.865331 0.757973 0.839752 0.791069 0.768739 0.887114 0.784025 0.761638 0.848673 0.786090 0.833835 0.797304 0.866914 0.748220 0.790840 0.862980 0.794839 0.874904 0.790163 0.771791 0.771318 0.798806 0.739643 0.775047 0.844707 0.856688 
14.731676 0.794359 0.880134 0.885432 0.773156 0.867099 0.841632 0.810793 0.767360 0.888212 0.808168 0.805380 0.891139 0.759525 0.773775 0.820902 0.754406 0.772536 0.839667 0.884544 0.757585 0.870205 0.741461 0.736113 0.839896 0.814046 0.886843 0.858963 0.814894 0.775308 0.832657 0.749401 0.792802 0.797383 0.742773 0.756159 0.858197 0.853379 0.759542 0.865330 0.789745 0.821113 0.806668 0.807997 0.841624 0.768965 0.737662 0.752205 0.881365 0.796535 0.796739 
14.879732 0.824794 0.794000 0.834565 0.845769 0.868836 0.775199 0.771885 0.851151 0.871140 0.869479 0.878884 0.823638 0.763401 0.865457 0.801198 0.799651 0.862729 0.851322 0.867232 0.778497 0.751863 0.852527 0.867566 0.868388 0.742467 0.809739 0.797061 0.784946 0.796337 0.763548 0.845500 0.882874 0.779409 0.756749 0.840240 0.870489 0.815357 0.875887 0.869602 0.862111 0.788618 0.765339 0.786802 0.753598 0.798641 0.771706 0.860189 0.769280 0.892848 0.840338 
15.029276 0.871601 0.821267 0.878807 0.872422 0.811598 0.740501 0.865388 0.797292 0.816697 0.764965 0.768868 0.767152 0.812370 0.762793 0.835703 0.756572 0.772975 0.878327 0.839013 0.734101 0.766990 0.826700 0.879864 0.786842 0.845088 0.768998 0.862078 0.777538 0.819495 0.828465 0.831043 0.772414 0.819739 0.781222 0.889192 0.779742 0.746869 0.750732 0.831238 0.842266 0.871145 0.753172 0.844421 0.808922 0.744503 0.808776 0.798870 0.734337 0.842909 0.816713 
15.180322 0.747669 0.846650 0.818470 0.770178 0.829039 0.850021 0.755427 0.781267 0.856219 0.739546 0.879979 0.792866 0.865057 0.759448 0.788845 0.738539 0.812394 0.754168 0.794905 0.821988 0.800047 0.825278 0.755971 0.822069 0.818958 0.765207 0.755906 0.752803 0.782582 0.861588 0.793711 0.849152 0.778456 0.873732 0.845366 0.736459 0.872124 0.828031 0.818056 0.811314 0.752308 0.744599 0.794329 0.884512 0.791185 0.753031 0.846853 0.868005 0.784914 0.813475 
15.332887 0.769075 0.791638 0.885196 0.740661 0.888181 0.733472 0.799403 0.822697 0.822324 0.878964 0.817163 0.891841 0.799573 0.867330 0.805821 0.741667 0.818973 0.762089 0.788125 0.858202 0.890331 0.884084 0.797066 0.881423 0.775484 0.891362 0.873261 0.734138 0.778949 0.861593 0.850267 0.888157 0.862380 0.755168 0.810567 0.798600 0.781675 0.771476 0.846113 0.842178 0.875979 0.835979 0.736142 0.891216 0.857618 0.879378 0.753780 0.826380 0.732564 0.757537 
15.486985 0.834927 0.764982 0.835389 0.878097 0.857626 0.864612 0.853015 0.884612 0.870155 0.805015 0.850916 0.772081 0.887400 0.742218 0.742120 0.827001 0.769277 0.854255 0.779358 0.759041 0.744754 0.753498 0.836045 0.783078 0.818606 0.863534 0.798848 0.784147 0.753798 0.818735 0.778369 0.871678 0.884385 0.832787 0.749754 0.819173 0.771076 0.840883 0.803613 0.763426 0.760152 0.787632 0.809821 0.853072 0.782267 0.787405 0.739430 0.747996 0.766659 0.891120 
15.642632 0.843387 0.870722 0.886652 0.880492 0.734679 0.819331 0.788815 0.750779 0.887825 0.868035 0.774382 0.887922 0.823831 0.728900 0.809763 0.872689 0.851150 0.817461 0.881358 0.794983 0.759068 0.841477 0.884377 0.811908 0.817768 0.806849 0.764483 0.735278 0.779862 0.749290 0.809156 0.874988 0.769655 0.865048 0.800981 0.888594 0.756332 0.741641 0.746797 0.849280 0.787811 0.886028 0.801855 0.769429 0.817315 0.874882 0.843751 0.798520 0.777369 0.738565 
15.799843 0.728605 0.836885 0.884521 0.801668 0.848835 0.884845 0.852950 0.781043 0.877625 0.828954 0.832277 0.781884 0.797585 0.740312 0.838551 0.871060 0.801749 0.770420 0.867139 0.780696 0.880058 0.842593 0.771228 0.749375 0.745131 0.829245 0.857106 0.801619 0.862207 0.820287 0.791950 0.864358 0.729600 0.801967 0.761236 0.772085 0.864689 0.735154 0.735469 0.883931 0.822632 0.857946 0.818274 0.796227 0.826674 0.829997 0.774115 0.807497 0.878175 0.824386 
15.958634 0.802280 0.806802 0.841154 0.852855 0.777093 0.779475 0.793090 0.794859 0.862715 0.817171 0.790312 0.793316 0.754829 0.827983 0.755265 0.875975 0.845563 0.757357 0.841283 0.809959 0.814780 0.765820 0.801771 0.865396 0.827450 0.767007 0.817704 0.839975 0.875062 0.794350 0.885084 0.816290 0.841719 0.815346 0.827547 0.809782 0.842971 0.756695 0.805817 0.824519 0.813238 0.779346 0.776665 0.865542 0.756016 0.755064 0.800164 0.799801 0.852573 0.811752 
16.119021 0.854696 0.726515 0.846654 0.753349 0.838290 0.801647 0.834241 0.821287 0.735718 0.751728 0.797598 0.778579 0.833071 0.835797 0.732604 0.832232 0.886894 0.838016 0.739662 0.817488 0.728886 0.881280 0.818876 0.832232 0.734693 0.791952 0.814641 0.805091 0.775337 0.840145 0.761084 0.784023 0.750301 0.836765 0.869883 0.878102 0.741323 0.846501 0.852550 0.763335 0.804551 0.806043 0.744082 0.846759 0.855470 0.845541 0.813254 0.843291 0.798203 0.828377 
16.281020 0.735542 0.880264 0.737467 0.833248 0.878097 0.824886 0.848434 0.760122 0.759292 0.730563 0.816225 0.841175 0.742543 0.739667 0.820519 0.847370 0.867221 0.812624 0.823766 0.809893 0.838162 0.754015 0.806396 0.864667 0.849707 0.867857 0.825812 0.841755 0.837993 0.857409 0.852454 0.837896 0.753080 0.800669 0.855878 0.819109 0.873795 0.827617 0.748239 0.756980 0.816862 0.866488 0.811867 0.772971 0.762031 0.861823 0.805212 0.879064 0.883213 0.796826 
16.444647 0.840810 0.772759 0.758396 0.826342 0.731632 0.726225 0.752763 0.765565 0.828346 0.809597 0.811922 0.804415 0.744732 0.760568 0.818360 0.748997 0.878839 0.878260 0.782254 0.833399 0.747315 0.868483 0.726096 0.746832 0.817531 0.883820 0.753487 0.818456 0.760431 0.880320 0.776581 0.771125 0.818529 0.787581 0.836811 0.864958 0.783123 0.803023 0.790848 0.805976 0.725517 0.807304 0.742825 0.789118 0.878831 0.871347 0.835845 0.838380 0.882548 0.735736 
16.609918 0.742351 0.848538 0.831025 0.772474 0.772458 0.778952 0.816365 0.735061 0.767194 0.845894 0.776549 0.872811 0.800002 0.838195 0.875970 0.774749 0.739329 0.851536 0.843266 0.785020 0.850789 0.800604 0.739481 0.859879 0.773053 0.851094 0.792495 0.786234 0.754800 0.730857 0.749206 0.848514 0.779442 0.758079 0.745565 0.807549 0.776316 0.814364 0.785358 0.776782 0.836065 0.844504 0.876331 0.801561 0.724508 0.865465 0.859437 0.780592 0.767756 0.799640 
16.776851 0.827035 0.869132 0.866090 0.798079 0.868442 0.747937 0.835520 0.818060 0.776323 0.877545 0.776974 0.798344 0.744758 0.767485 0.804493 0.784544 0.798022 0.781365 0.882338 0.835472 0.780474 0.749374 0.724657 0.813275 0.778796 0.853326 0.787683 0.829764 0.834139 0.735502 0.769548 0.847056 0.857548 0.749695 0.727418 0.876887 0.746934 0.815619 0.804397 0.865247 0.854458 0.727563 0.759224 0.781044 0.797653 0.804934 0.782023 0.880708 0.799748 0.787867 
16.945461 0.742269 0.863096 0.845384 0.816293 0.831600 0.881835 0.845801 0.866247 0.776210 0.808941 0.724717 0.723009 0.735156 0.879470 0.857419 0.826605 0.770798 0.870489 0.738765 0.742782 0.774422 0.778824 0.844534 0.830566 0.833172 0.836828 0.834912 0.864082 0.814473 0.733072 0.844806 0.772289 0.775120 0.792648 0.798252 0.746855 0.830791 0.788614 0.767045 0.727483 0.742365 0.811226 0.749541 0.756309 0.866231 0.807786 0.731965 0.809334 0.779963 0.815476 
17.115766 0.876807 0.727683 0.809757 0.785915 0.845253 0.816028 0.749139 0.877248 0.876279 0.855672 0.835514 0.811375 0.793115 0.821338 0.844123 0.851876 0.728243 0.726057 0.802982 0.791754 0.744165 0.880628 0.802814 0.772949 0.793131 0.760023 0.763715 0.748962 0.879787 0.836915 0.815828 0.749979 0.867838 0.754400 0.724199 0.742283 0.816589 0.818920 0.800707 0.835898 0.739984 0.728732 0.793900 0.725392 0.766886 0.764091 0.730254 0.794973 0.868278 0.772693 
17.287782 0.845265 0.801524 0.819539 0.739185 0.746328 0.862904 0.873991 0.730498 0.800308 0.758096 0.790653 0.872959 0.830802 0.784286 0.800308 0.828938 0.850025 0.762415 0.854848 0.742929 0.769719 0.769775 0.778078 0.750016 0.825531 0.862552 0.796093 0.752016 0.793741 0.789317 0.778566 0.799372 0.801604 0.842865 0.765511 0.816763 0.802396 0.771967 0.724626 0.820531 0.769791 0.786101 0.756640 0.796733 0.858984 0.769783 0.796277 0.842649 0.861080 0.842089 
17.461527 0.739066 0.723589 0.752841 0.770059 0.742278 0.875791 0.825174 0.778800 0.776779 0.801636 0.749884 0.796762 0.760847 0.809330 0.793350 0.824279 0.803106 0.761190 0.774502 0.876781 0.738970 0.758825 0.754071 0.875807 0.756356 0.844326 0.814659 0.849064 0.865420 0.750404 0.853866 0.754886 0.799750 0.819182 0.728591 0.844198 0.842361 0.762053 0.804520 0.850646 0.842089 0.726881 0.873498 0.733673 0.875303 0.831223 0.806869 0.789786 0.824407 0.741135 
17.637018 0.742985 0.754349 0.810708 0.719347 0.846485 0.843604 0.790988 0.738077 0.735643 0.839718 0.794915 0.780310 0.730527 0.778946 0.764804 0.823940 0.861521 0.788810 0.759258 0.877243 0.812169 0.837850 0.729889 0.776121 0.831817 0.829934 0.814403 0.810669 0.760455 0.801148 0.829854 0.781005 0.874753 0.824347 0.851625 0.810772 0.854426 0.840133 0.835273 0.790382 0.874298 0.852375 0.752969 0.872311 0.788107 0.779847 0.810493 0.801778 0.753176 0.722786 
17.814273 0.781147 0.810353 0.744663 0.874896 0.814411 0.852776 0.736444 0.798564 0.846862 0.823091 0.845124 0.837591 0.794435 0.778779 0.760653 0.798628 0.771326 0.844383 0.840524 0.822215 0.855813 0.786057 0.822908 0.845044 0.860197 0.764216 0.743515 0.787683 0.770155 0.771063 0.835439 0.840764 0.825100 0.725763 0.867977 0.791135 0.843825 0.746520 0.741737 0.815216 0.840971 0.788464 0.729637 0.771566 0.845770 0.779194 0.795822 0.842836 0.761912 0.833526 
17.993310 0.834259 0.765261 0.872460 0.807817 0.788558 0.749903 0.860358 0.807499 0.842897 0.740500 0.830851 0.855987 0.738494 0.765086 0.869108 0.805413 0.758135 0.801639 0.835795 0.872109 0.776193 0.841934 0.737865 0.761296 0.852563 0.799099 0.741368 0.765707 0.858582 0.717307 0.810341 0.815580 0.817873 0.721726 0.759584 0.736901 0.731137 0.722363 0.784609 0.867754 0.750675 0.787570 0.834052 0.803359 0.838367 0.741455 0.717721 0.742849 0.781018 0.735779 
18.174145 0.755584 0.737428 0.751385 0.863229 0.839371 0.823228 0.717857 0.829717 0.841399 0.837049 0.723901 0.802901 0.718883 0.820023 0.762351 0.731925 0.744196 0.786432 0.716211 0.836127 0.755854 0.811617 0.726319 0.802885 0.842727 0.796150 0.784054 0.816532 0.774694 0.844334 0.778487 0.844230 0.754669 0.720680 0.744387 0.726899 0.780245 0.823482 0.775600 0.731233 0.820437 0.860223 0.730979 0.748554 0.781875 0.799609 0.790941 0.817884 0.739345 0.758924 
18.356799 0.763841 0.834289 0.742505 0.769012 0.840492 0.775732 0.808267 0.872837 0.828951 0.812580 0.839420 0.844798 0.743085 0.778988 0.738113 0.751211 0.745603 0.829181 0.748717 0.864886 0.802063 0.800085 0.797663 0.862050 0.811230 0.857078 0.737295 0.802246 0.732958 0.865212 0.850493 0.781181 0.814351 0.740631 0.777932 0.838125 0.722806 0.787027 0.733672 0.802707 0.849992 0.724411 0.777360 0.745802 0.765008 0.846696 0.727111 0.848539 0.802810 0.797210 
18.541287 0.859652 0.811740 0.770285 0.782091 0.843634 0.854075 0.784891 0.720468 0.824172 0.799498 0.775347 0.728545 0.724364 0.740327 0.833566 0.777997 0.857939 0.785478 0.773006 0.835065 0.828202 0.744333 0.754052 0.736423 0.754401 0.763224 0.820530 0.766048 0.822014 0.840317 0.740985 0.761669 0.834772 0.742810 0.777513 0.752664 0.809367 0.818460 0.823410 0.869379 0.804242 0.757004 0.768032 0.804044 0.745745 0.714232 0.828655 0.714065 0.785558 0.853718 
18.727630 0.817787 0.816091 0.864883 0.753860 0.792476 0.788102 0.740546 0.755658 0.797381 0.750539 0.852259 0.833882 0.748709 0.844921 0.736299 0.831647 0.857307 0.736307 0.786976 0.717700 0.845682 0.726742 0.724721 0.818976 0.855453 0.800979 0.766151 0.844668 0.803396 0.826924 0.854676 0.771413 0.762394 0.739785 0.765112 0.721194 0.717026 0.834381 0.720513 0.863401 0.826385 0.775533 0.807422 0.778600 0.831465 0.849066 0.760223 0.827693 0.819134 0.805988 
18.915846 0.869200 0.715856 0.806114 0.846665 0.795816 0.741842 0.769268 0.840095 0.773978 0.750984 0.723644 0.733388 0.856614 0.793078 0.763894 0.770226 0.841353 0.763118 0.755132 0.824945 0.800502 0.808093 0.849530 0.861379 0.749171 0.810436 0.779851 0.734987 0.819333 0.856123 0.812257 0.795064 0.786437 0.829932 0.811030 0.842074 0.839921 0.790355 0.830581 0.794107 0.845738 0.784553 0.804547 0.785566 0.823148 0.865978 0.776582 0.753493 0.781498 0.822262 
19.105954 0.769691 0.747530 0.826607 0.721977 0.741126 0.735631 0.776427 0.786886 0.842980 0.846079 0.785321 0.739284 0.711605 0.746684 0.832196 0.868636 0.860864 0.835232 0.865868 0.809838 0.787574 0.868730 0.717273 0.865283 0.781226 0.755515 0.733315 0.720262 0.765880 0.841020 0.788191 0.818384 0.860216 0.786191 0.868857 0.716332 0.821974 0.714909 0.718799 0.869229 0.808652 0.857441 0.728405 0.817665 0.774790 0.833928 0.748724 0.743490 0.723511 0.827437 
19.297972 0.829291 0.745498 0.811405 0.828691 0.728511 0.828628 0.851237 0.829757 0.829797 0.801858 0.755606 0.823321 0.764876 0.717898 0.843498 0.820052 0.832197 0.750670 0.763076 0.808965 0.743958 0.835996 0.779178 0.748048 0.844295 0.812692 0.751041 0.747290 0.834164 0.759988 0.809636 0.829584 0.718490 0.803698 0.785558 0.847825 0.716350 0.838294 0.772434 0.866620 0.842424 0.816625 0.745719 0.780876 0.749557 0.825217 0.745742 0.863224 0.781334 0.861511 
19.491920 0.771187 0.740165 0.795789 0.819208 0.763536 0.736726 0.738793 0.789258 0.855751 0.851287 0.751153 0.745931 0.735046 0.797390 0.831197 0.864002 0.716912 0.786884 0.722339 0.855546 0.811840 0.767117 0.729943 0.818009 0.816605 0.744953 0.718529 0.712613 0.792800 0.747501 0.757471 0.842744 0.791853 0.799488 0.807944 0.775573 0.794038 0.716975 0.758259 0.845103 0.800261 0.762322 0.752273 0.742894 0.856185 0.813481 0.865879 0.740559 0.795608 0.860168 
19.687817 0.862485 0.726147 0.759048 0.773150 0.769802 0.792279 0.772394 0.805704 0.764508 0.743897 0.733608 0.848989 0.723673 0.854472 0.741778 0.859436 0.847335 0.749688 0.794351 0.720396 0.845759 0.726510 0.855000 0.850037 0.860366 0.730575 0.811873 0.727628 0.838613 0.788955 0.746592 0.768951 0.786229 0.840401 0.737185 0.813804 0.758780 0.777996 0.861713 0.787891 0.731654 0.781242 0.720782 0.812149 0.785622 0.846484 0.848957 0.765934 0.835005 0.786426 
19.885682 0.826606 0.771505 0.780846 0.819162 0.723116 0.841605 0.846217 0.713885 0.758151 0.722683 0.818084 0.751863 0.760968 0.733527 0.738029 0.773929 0.827173 0.770191 0.717041 0.714995 0.854165 0.789337 0.846201 0.812032 0.839347 0.861735 0.849868 0.799189 0.736124 0.776345 0.726421 0.852819 0.826032 0.850600 0.721165 0.747991 0.841495 0.848562 0.853307 0.859327 0.769514 0.791721 0.796750 0.814070 0.782404 0.756191 0.777352 0.771159 0.756726 0.848176 
20.085537 0.856263 0.750842 0.811381 0.854424 0.732315 0.838255 0.810580 0.848238 0.716610 0.762946 0.846933 0.737951 0.757413 0.862528 0.755196 0.753019 0.751887 0.758388 0.737338 0.718410 0.783454 0.771962 0.759001 0.789616 0.763300 0.732842 0.708868 0.788445 0.859431 0.840346 0.799245 0.739609 0.722568 0.834726 0.856067 0.764982 0.749482 0.768677 0.725351 0.768260 0.753829 0.859297 0.850565 0.716430 0.759268 0.843742 0.752767 0.723174 0.725485 0.790017 
20.287400 0.820366 0.811839 0.854526 0.751566 0.770479 0.830407 0.807388 0.759982 0.767417 0.716071 0.744092 0.776588 0.779869 0.851597 0.834364 0.763869 0.812632 0.861356 0.793389 0.791159 0.861199 0.839420 0.824935 0.820782 0.709657 0.831428 0.713975 0.775379 0.769137 0.815851 0.724841 0.753945 0.857643 0.732747 0.838211 0.815922 0.707922 0.756230 0.833587 0.782021 0.812138 0.839114 0.799560 0.829379 0.718552 0.724016 0.811800 0.827651 0.858601 0.759558 
20.491292 0.830733 0.727296 0.792080 0.824107 0.826600 0.846935 0.815104 0.803607 0.837242 0.752014 0.850848 0.812383 0.835885 0.760727 0.835525 0.824169 0.707017 0.751818 0.846982 0.714592 0.728143 0.721125 0.858227 0.734480 0.817872 0.737624 0.844739 0.712710 0.847170 0.709871 0.848637 0.761213 0.780152 0.767495 0.713439 0.820664 0.725297 0.736064 0.789241 0.805882 0.744219 0.838630 0.774772 0.728622 0.820978 0.827651 0.839187 0.770788 0.733429 0.770122 
20.697233 0.712624 0.732159 0.736177 0.761642 0.824244 0.793374 0.831247 0.737023 0.834795 0.797612 0.830910 0.824119 0.756457 0.759379 0.808280 0.757601 0.856837 0.778021 0.796327 0.803588 0.719720 0.732598 0.780371 0.747097 0.717872 0.792356 0.759496 0.835813 0.749447 0.835758 0.856868 0.723378 0.765747 0.812722 0.835782 0.767517 0.755376 0.859500 0.835852 0.715451 0.771684 0.741833 0.751945 0.705229 0.814594 0.705315 0.705127 0.725180 0.804027 0.739217 
20.905243 0.854997 0.711779 0.717154 0.759035 0.763652 0.859785 0.714822 0.719157 0.853588 0.729656 0.825359 0.773267 0.844059 0.824381 0.747894 0.801379 0.768041 0.732622 0.846492 0.755358 0.728757 0.857516 0.759168 0.836383 0.779965 0.856569 0.722075 0.776475 0.813475 0.812340 0.838105 0.776264 0.854754 0.754271 0.785426 0.722552 0.755092 0.822511 0.785981 0.759904 0.822511 0.781709 0.802506 0.854386 0.838918 0.737973 0.704338 0.761038 0.857891 0.812387 
21.115344 0.773362 0.788218 0.735288 0.808389 0.791133 0.847221 0.804309 0.823323 0.842900 0.851457 0.808834 0.723549 0.858178 0.770510 0.717719 0.759186 0.772151 0.742446 0.735967 0.769838 0.769556 0.770994 0.801840 0.783748 0.744806 0.708162 0.781607 0.763093 0.711514 0.822698 0.736663 0.739531 0.799738 0.737366 0.730645 0.748143 0.792102 0.841071 0.730896 0.708724 0.800425 0.735624 0.722463 0.718188 0.741938 0.724464 0.718782 0.815188 0.795947 0.796237 
21.327557 0.850011 0.710666 0.759079 0.778515 0.856411 0.722117 0.759477 0.785018 0.858488 0.802347 0.745215 0.818904 0.845795 0.757150 0.756791 0.737916 0.816039 0.705006 0.784870 0.708808 0.746729 0.711954 0.800934 0.854007 0.801488 0.709058 0.791590 0.839472 0.825453 0.852930 0.775573 0.706029 0.831846 0.814532 0.775721 0.792184 0.779616 0.713086 0.850619 0.829465 0.855272 0.735067 0.820098 0.742272 0.741320 0.716981 0.842892 0.790209 0.721313 0.746378 
21.541903 0.726053 0.814690 0.710046 0.827820 0.721959 0.725554 0.706280 0.797201 0.712416 0.824857 0.796499 0.851936 0.781677 0.706833 0.725359 0.810004 0.836872 0.800374 0.851180 0.832943 0.717305 0.809489 0.827609 0.854470 0.794152 0.795665 0.844451 0.718225 0.784507 0.742949 0.741296 0.749506 0.853706 0.852373 0.815126 0.791946 0.757740 0.826939 0.790831 0.752072 0.755346 0.777755 0.731215 0.790659 0.804608 0.834151 0.746738 0.835438 0.717234 0.746949 
21.758402 0.843523 0.706927 0.716281 0.800416 0.710152 0.768344 0.709739 0.730385 0.815338 0.779949 0.740541 0.785237 0.726522 0.738679 0.742729 0.773679 0.728290 0.769388 0.717083 0.847417 0.851786 0.806000 0.744630 0.787955 0.712558 0.744536 0.710845 0.742854 0.852082 0.729271 0.760027 0.852300 0.752075 0.820252 0.854302 0.825626 0.745681 0.740253 0.804621 0.829536 0.754271 0.812776 0.797075 0.849551 0.767589 0.778235 0.816070 0.756024 0.758765 0.719684 
21.977078 0.815713 0.708811 0.717337 0.802309 0.806261 0.821625 0.705754 0.718714 0.709402 0.824488 0.811792 0.740239 0.819595 0.733891 0.760644 0.711277 0.812905 0.839657 0.824379 0.823640 0.775977 0.703762 0.732250 0.798031 0.807203 0.770313 0.747800 0.786308 0.714692 0.804581 0.835776 0.788595 0.725871 0.763055 0.756326 0.780652 0.820746 0.700301 0.814251 0.707123 0.772585 0.809832 0.708165 0.729636 0.737081 0.703249 0.768649 0.774063 0.788556 0.715991 
22.197951 0.733676 0.835094 0.748494 0.773926 0.740599 0.819359 0.822864 0.828287 0.771906 0.700846 0.726286 0.805598 0.824775 0.718508 0.843859 0.769792 0.844621 0.726675 0.788060 0.785418 0.823936 0.708142 0.776723 0.704280 0.785154 0.804176 0.812242 0.701817 0.764244 0.712641 0.735136 0.729270 0.722401 0.766964 0.812008 0.724530 0.772100 0.796522 0.839391 0.809196 0.714801 0.784999 0.841349 0.834169 0.837518 0.836703 0.821488 0.854613 0.740824 0.842523 
22.421044 0.826762 0.780224 0.746811 0.769839 0.714896 0.796546 0.734858 0.767782 0.786651 0.733290 0.822617 0.733570 0.772719 0.771236 0.704658 0.823836 0.719715 0.760114 0.770623 0.823494 0.715928 0.787171 0.743908 0.807087 0.800140 0.769591 0.736667 0.704868 0.728882 0.722122 0.836829 0.739414 0.714127 0.752221 0.833646 0.803330 0.828842 0.813746 0.710914 0.750335 0.752958 0.734920 0.812318 0.754021 0.787760 0.762264 0.794606 0.737210 0.782552 0.728346 
22.646380 0.705043 0.700934 0.847600 0.720743 0.724673 0.746241 0.821915 0.756405 0.749280 0.813674 0.734124 0.726821 0.735674 0.715951 0.779058 0.758428 0.699330 0.805378 0.811022 0.754102 0.770042 0.804727 0.774166 0.800789 0.726185 0.764692 0.811945 0.718076 0.771437 0.837932 0.702803 0.751575 0.777500 0.793959 0.804022 0.704152 0.713974 0.814550 0.745070 0.756250 0.752459 0.797719 0.727100 0.831435 0.764530 0.711718 0.771081 0.700423 0.702493 0.787136 
22.873980 0.705947 0.818814 0.758389 0.718128 0.752790 0.715039 0.803017 0.791579 0.850014 0.721954 0.776362 0.749948 0.843440 0.788272 0.765203 0.700952 0.788528 0.809808 0.813494 0.736838 0.722171 0.731657 0.804976 0.818272 0.836788 0.772754 0.746285 0.802901 0.714458 0.751574 0.778019 0.846948 0.724145 0.819403 0.813990 0.716115 0.793043 0.728753 0.789465 0.789256 0.839661 0.787211 0.719027 0.761734 0.781094 0.787304 0.750041 0.723371 0.812820 0.776649 
23.103867 0.843846 0.759317 0.708938 0.703817 0.847319 0.822451 0.726211 0.778740 0.836614 0.815010 0.696856 0.761173 0.811908 0.794937 0.707314 0.796360 0.764693 0.775197 0.813308 0.841085 0.793189 0.713734 0.705225 0.783497 0.750298 0.752170 0.717501 0.713958 0.844736 0.759479 0.798093 0.785755 0.763285 0.846940 0.750004 0.698998 0.776613 0.749656 0.781076 0.782205 0.770386 0.847621 0.710539 0.813679 0.769852 0.842771 0.801860 0.819295 0.836150 0.845169 
23.336065 0.698634 0.705209 0.776013 0.809870 0.716497 0.709798 0.846470 0.750238 0.770952 0.786498 0.842313 0.840490 0.831705 0.839269 0.740858 0.756527 0.704150 0.807730 0.733024 0.848749 0.789982 0.830407 0.696130 0.848394 0.793506 0.828691 0.724818 0.742813 0.767669 0.821328 0.820849 0.777180 0.790933 0.697900 0.804577 0.751242 0.832717 0.751915 0.848394 0.738942 0.797168 0.831419 0.795159 0.707272 0.806401 0.779830 0.777589 0.769608 0.842390 0.834540 
23.570596 0.824469 0.769110 0.697545 0.762983 0.775694 0.696179 0.794563 0.799086 0.770307 0.785032 0.716306 0.740671 0.821891 0.847676 0.840144 0.832449 0.785719 0.722395 0.786537 0.785233 0.767744 0.805978 0.703973 0.844512 0.810184 0.782076 0.817222 0.831122 0.811951 0.844682 0.706296 0.795065 0.800483 0.780857 0.700832 0.807097 0.744260 0.805198 0.791306 0.757982 0.730545 0.848378 0.780718 0.707593 0.786946 0.832719 0.821151 0.713659 0.820587 0.737499 
23.807484 0.734757 0.761083 0.767782 0.750607 0.712632 0.816665 0.826100 0.833709 0.763943 0.766387 0.752888 0.708038 0.723941 0.725121 0.805248 0.740970 0.717658 0.813188 0.738511 0.710690 0.809680 0.778336 0.765269 0.806543 0.812394 0.716263 0.807275 0.836939 0.703366 0.787116 0.799921 0.846313 0.713018 0.815138 0.785312 0.817335 0.767412 0.788573 0.706673 0.752295 0.760952 0.698078 0.702919 0.824990 0.763773 0.822608 0.729654 0.730540 0.809426 0.738079 
24.046754 0.748793 0.737658 0.737243 0.808193 0.712448 0.828360 0.759789 0.766835 0.785131 0.775690 0.788080 0.743526 0.840742 0.769638 0.811928 0.730590 0.714650 0.747723 0.798776 0.845278 0.752574 0.788996 0.733662 0.747353 0.746398 0.779641 0.815147 0.704124 0.805806 0.744527 0.771755 0.709745 0.785262 0.797921 0.776537 0.837986 0.807285 0.741616 0.804428 0.834698 0.791029 0.804012 0.825973 0.699519 0.745721 0.711270 0.738606 0.722242 0.747884 0.836099 
24.288427 0.757976 0.730986 0.750115 0.758537 0.712849 0.824455 0.838877 0.749484 0.738793 0.730524 0.837131 0.728924 0.739608 0.778820 0.753822 0.782797 0.835100 0.842492 0.777467 0.729886 0.773490 0.715664 0.832024 0.839608 0.791396 0.699388 0.714449 0.770913 0.706272 0.768390 0.817809 0.757576 0.776482 0.814910 0.718548 0.750300 0.738516 0.705357 0.840738 0.695973 0.722102 0.788866 0.789889 0.757468 0.754322 0.735701 0.768829 0.832285 0.706926 0.693227 
24.532530 0.720779 0.805516 0.790565 0.711068 0.808305 0.692421 0.837001 0.793576 0.758204 0.815496 0.735562 0.840197 0.742676 0.798094 0.824662 0.824216 0.755361 0.767477 0.697415 0.704729 0.739426 0.743029 0.783258 0.693328 0.815827 0.793500 0.703416 0.756467 0.712966 0.785186 0.734056 0.813936 0.836970 0.692298 0.824186 0.709132 0.778902 0.820106 0.798547 0.741992 0.791310 0.792846 0.842517 0.780899 0.725074 0.843862 0.756905 0.782036 0.743821 0.782728 
24.779086 0.784747 0.784686 0.769183 0.822889 0.704449 0.804386 0.787855 0.749329 0.750289 0.736674 0.793327 0.700220 0.840971 0.742768 0.700712 0.743773 0.739729 0.842007 0.796566 0.833695 0.817333 0.753949 0.741432 0.704019 0.712960 0.729698 0.753412 0.799045 0.706513 0.712653 0.704794 0.831385 0.820211 0.800027 0.801593 0.721018 0.713344 0.843119 0.706022 0.721924 0.764487 0.815821 0.837924 0.757411 0.807065 0.789835 0.808715 0.818408 0.768178 0.721494 
25.028120 0.802685 0.718981 0.802785 0.808235 0.831685 0.727091 0.801389 0.774612 0.721602 0.822363 0.829723 0.727061 0.792873 0.713277 0.773715 0.690433 0.708624 0.825177 0.836040 0.747406 0.701717 0.824027 0.755800 0.700697 0.756935 0.834276 0.762209 0.699318 0.749882 0.757579 0.792620 0.694220 0.745075 0.837028 0.776989 0.713407 0.743688 0.801144 0.731261 0.806924 0.696749 0.795418 0.694220 0.784777 0.800171 0.735646 0.778054 0.833686 0.789423 0.798883 
25.279657 0.705746 0.772457 0.842201 0.774364 0.777518 0.700600 0.749431 0.825622 0.737294 0.770581 0.792267 0.726727 0.750151 0.820790 0.812597 0.758528 0.767051 0.833854 0.751996 0.694512 0.722469 0.798278 0.819251 0.741100 0.698892 0.713648 0.803837 0.832621 0.690124 0.779777 0.757602 0.704023 0.797535 0.717745 0.729529 0.772526 0.743634 0.793477 0.776768 0.764769 0.751062 0.831656 0.738657 0.711994 0.781738 0.716558 0.740326 0.807941 0.838854 0.761759 
25.533722 0.758551 0.728391 0.788496 0.706393 0.778606 0.721002 0.811611 0.816262 0.704503 0.770246 0.771906 0.689840 0.719442 0.714432 0.749120 0.731083 0.751827 0.708504 0.712122 0.710730 0.789483 0.792955 0.750068 0.803756 0.723350 0.811986 0.830458 0.770276 0.819666 0.695508 0.838987 0.731802 0.740423 0.698491 0.724498 0.726326 0.743108 0.832745 0.739176 0.711502 0.746657 0.720268 0.801545 0.817998 0.765526 0.793805 0.698407 0.801652 0.714868 0.837097 
25.790340 0.827002 0.719944 0.737784 0.810789 0.785071 0.753111 0.700828 0.742506 0.807091 0.704075 0.837836 0.744928 0.776651 0.788800 0.696488 0.743973 0.706374 0.747022 0.721709 0.729189 0.784445 0.789289 0.732864 0.717812 0.789930 0.801765 0.700415 0.718813 0.697810 0.740993 0.733582 0.771723 0.814082 0.823327 0.716811 0.711837 0.711517 0.720937 0.718538 0.730320 0.698772 0.738052 0.809307 0.699995 0.751614 0.757076 0.713052 0.717782 0.700698 0.749482 
26.049537 0.787928 0.804627 0.826225 0.781860 0.831888 0.721522 0.809572 0.742960 0.709082 0.745242 0.736603 0.751088 0.776114 0.727742 0.773717 0.755003 0.784394 0.797842 0.745822 0.815487 0.793469 0.794713 0.697809 0.734397 0.763834 0.753721 0.697939 0.714027 0.740281 0.749524 0.704823 0.833216 0.785753 0.815815 0.754721 0.774580 0.695123 0.822486 0.781196 0.790195 0.718057 0.692841 0.752477 0.687819 0.687544 0.832323 0.802162 0.836093 0.694970 0.746860 
26.311339 0.718027 0.759553 0.730606 0.817942 0.793204 0.708330 0.820473 0.776005 0.817126 0.731567 0.812682 0.824628 0.797717 0.719003 0.722342 0.710106 0.714132 0.773093 0.788683 0.831588 0.818956 0.758791 0.689561 0.713026 0.697436 0.783628 0.714162 0.831405 0.812011 0.740769 0.779230 0.720017 0.745480 0.785938 0.794347 0.732169 0.746090 0.829034 0.796306 0.735539 0.718851 0.820122 0.832678 0.730538 0.828851 0.777598 0.729913 0.793752 0.809045 0.703306 
26.575773 0.759471 0.775128 0.694300 0.761337 0.834267 0.804873 0.754750 0.692701 0.792940 0.714290 0.750927 0.805596 0.798369 0.746700 0.687325 0.766325 0.710817 0.694917 0.731348 0.743433 0.756311 0.689624 0.778136 0.819821 0.766370 0.832973 0.706446 0.747401 0.803883 0.803190 0.805429 0.745124 0.766553 0.783139 0.837443 0.801240 0.790404 0.753729 0.762860 0.734470 0.783718 0.786231 0.723573 0.757879 0.766393 0.730609 0.737318 0.745025 0.809472 0.768114 
26.842864 0.809618 0.694625 0.719614 0.717316 0.735649 0.827790 0.744207 0.833815 0.788577 0.776422 0.786173 0.759869 0.815962 0.741894 0.831061 0.745553 0.763170 0.834431 0.701867 0.823744 0.798991 0.685102 0.712570 0.744245 0.755252 0.800315 0.794899 0.729594 0.739087 0.824192 0.767035 0.736143 0.733823 0.787786 0.779381 0.749311 0.769134 0.734188 0.773858 0.739863 0.737497 0.788547 0.789619 0.785078 0.759192 0.686273 0.782439 0.764403 0.690434 0.819088 
27.112639 0.829953 0.694441 0.826579 0.798655 0.833235 0.834770 0.827293 0.807173 0.738923 0.743102 0.792371 0.740329 0.694023 0.769324 0.748725 0.771194 0.826617 0.830371 0.822856 0.835371 0.833456 0.834596 0.696797 0.810896 0.698028 0.777288 0.696584 0.792781 0.712556 0.804088 0.822491 0.733551 0.733057 0.797105 0.804209 0.796413 0.748596 0.686113 0.781778 0.727031 0.803920 0.774332 0.763420 0.706622 0.745754 0.821336 0.794240 0.728186 0.701219 0.684130 
27.385125 0.748893 0.814510 0.820650 0.777219 0.732004 0.776756 0.728316 0.826404 0.799208 0.793804 0.731367 0.708862 0.720460 0.742213 0.731200 0.807838 0.779663 0.741849 0.757834 0.779845 0.703678 0.777925 0.825386 0.772931 0.817811 0.731215 0.733765 0.823193 0.796217 0.805341 0.739640 0.773766 0.778661 0.751686 0.702851 0.702380 0.704854 0.686835 0.805910 0.790806 0.702388 0.806737 0.707610 0.764088 0.813948 0.708042 0.778684 0.786031 0.700687 0.693537 
27.660351 0.765180 0.793976 0.708467 0.786606 0.823136 0.821202 0.687450 0.759205 0.693083 0.811232 0.819807 0.824963 0.760615 0.727839 0.800072 0.826623 0.739629 0.829497 0.783376 0.751055 0.822233 0.687685 0.824508 0.728643 0.783945 0.794802 0.827632 0.821832 0.797054 0.803559 0.782140 0.807661 0.725640 0.810451 0.752275 0.700779 0.796099 0.807919 0.742313 0.810269 0.713562 0.762283 0.753367 0.749425 0.768243 0.729060 0.758030 0.727149 0.683310 0.744110 
27.938342 0.824617 0.741125 0.755735 0.787014 0.795708 0.816877 0.806864 0.775706 0.740163 0.813499 0.806576 0.689375 0.694100 0.819868 0.748275 0.759703 0.701803 0.748812 0.805047 0.717844 0.700841 0.723380 0.690261 0.684474 0.803994 0.805493 0.705203 0.825064 0.695297 0.682111 0.806281 0.784681 0.830668 0.730795 0.808970 0.753281 0.764990 0.741292 0.736528 0.698024 0.686928 0.776797 0.704249 0.754546 0.731264 0.813044 0.797178 0.816771 0.725622 0.772215 
28.219127 0.781989 0.686802 0.724946 0.706252 0.693497 0.708295 0.724742 0.731498 0.798822 0.729372 0.699300 0.821632 0.795985 0.792339 0.705428 0.732867 0.772480 0.809981 0.720430 0.721232 0.715626 0.802068 0.772351 0.811093 0.827601 0.690062 0.784040 0.823712 0.713417 0.777715 0.732618 0.789018 0.711654 0.730144 0.826905 0.788647 0.751236 0.710678 0.778373 0.826497 0.792679 0.688398 0.778819 0.789994 0.765852 0.734214 0.776293 0.802991 0.794071 0.752499 
28.502734 0.785357 0.826869 0.718711 0.685897 0.726767 0.817695 0.723630 0.771218 0.712128 0.710186 0.811173 0.765996 0.742115 0.718567 0.716678 0.794804 0.798923 0.731263 0.795272 0.826181 0.692170 0.682429 0.751924 0.702833 0.703460 0.816402 0.691089 0.737861 0.748894 0.754290 0.785939 0.723525 0.717585 0.733183 0.828320 0.744390 0.719678 0.768452 0.695895 0.710322 0.825554 0.711675 0.722875 0.740936 0.772880 0.787466 0.755733 0.807840 0.706551 0.695072 
28.789191 0.738578 0.820696 0.784137 0.763030 0.755020 0.830299 0.750778 0.738088 0.721571 0.802941 0.782951 0.734736 0.690423 0.759180 0.759723 0.688272 0.765981 0.784144 0.682950 0.807825 0.790606 0.786379 0.811253 0.788009 0.718536 0.684633 0.778505 0.729104 0.700924 0.795181 0.712950 0.694183 0.770088 0.761278 0.709809 0.794101 0.697248 0.749026 0.760742 0.700947 0.806565 0.682550 0.720431 0.766427 0.766170 0.679810 0.686596 0.799250 0.812710 0.708443 
29.078527 0.771095 0.692422 0.777218 0.805413 0.717125 0.752967 0.777392 0.808799 0.796063 0.700664 0.738255 0.808611 0.780966 0.719765 0.755546 0.792722 0.728791 0.686970 0.825683 0.753005 0.784050 0.685793 0.714071 0.681193 0.797737 0.722178 0.744755 0.679730 0.679014 0.769647 0.828850 0.817893 0.683433 0.713197 0.744091 0.721861 0.823255 0.746625 0.768071 0.795610 0.786825 0.717585 0.739039 0.825819 0.828888 0.773840 0.786599 0.762310 0.809629 0.792405 
29.370771 0.806307 0.810683 0.752440 0.682861 0.771980 0.715432 0.725684 0.710295 0.720140 0.704201 0.749442 0.757969 0.694311 0.749194 0.765208 0.746173 0.804258 0.824189 0.786420 0.799610 0.732998 0.812348 0.720434 0.725481 0.818502 0.753841 0.704096 0.779430 0.703802 0.791663 0.698981 0.795362 0.739446 0.725677 0.784522 0.706498 0.771453 0.736260 0.779716 0.784680 0.752041 0.782812 0.777042 0.701821 0.719101 0.790217 0.824792 0.811760 0.747265 0.764538 
29.665952 0.751464 0.701335 0.824430 0.734180 0.761494 0.742246 0.784858 0.792157 0.707280 0.754188 0.818689 0.691313 0.740915 0.793203 0.825656 0.756340 0.789937 0.725248 0.724353 0.824249 0.811307 0.734850 0.700350 0.747040 0.727446 0.752548 0.785573 0.767251 0.694194 0.697490 0.767740 0.687693 0.694511 0.751599 0.705203 0.761509 0.766227 0.784595 0.735963 0.822932 0.704992 0.788402 0.810991 0.757047 0.677595 0.780298 0.823617 0.699394 0.743458 0.724270 
29.964100 0.729948 0.726543 0.819304 0.751204 0.694989 0.745559 0.808285 0.701776 0.680083 0.818560 0.721394 0.722386 0.771514 0.778031 0.689216 0.800933 0.713043 0.819567 0.820702 0.747551 0.704467 0.687089 0.770777 0.773588 0.748288 0.787659 0.788411 0.760803 0.718861 0.745725 0.806901 0.750393 0.734067 0.799663 0.823956 0.825309 0.814771 0.744379 0.753489 0.677430 0.731932 0.698897 0.772386 0.729294 0.711577 0.774355 0.699927 0.680948 0.742124 0.805173 
30.265244 0.714665 0.817027 0.825459 0.780679 0.809369 0.706871 0.720477 0.682439 0.815886 0.703395 0.773073 0.735974 0.813288 0.765309 0.752230 0.689617 0.819820 0.725725 0.719448 0.730042 0.728803 0.818244 0.820834 0.755864 0.748618 0.730485 0.688694 0.779320 0.764266 0.679744 0.731326 0.821735 0.787294 0.816637 0.768636 0.728578 0.717045 0.677626 0.790312 0.738136 0.764566 0.712893 0.761600 0.679676 0.728075 0.770235 0.817943 0.686786 0.784951 0.750263 
30.569415 0.750853 0.778020 0.718422 0.800731 0.802763 0.684565 0.817441 0.734420 0.790155 0.785347 0.813856 0.722944 0.688113 0.738800 0.678902 0.752886 0.807871 0.810339 0.819594 0.792338 0.703398 0.696041 0.769852 0.727437 0.701186 0.818791 0.697788 0.770909 0.749196 0.745955 0.776804 0.752893 0.707344 0.678962 0.711394 0.738223 0.739678 0.771299 0.745565 0.748243 0.783232 0.821027 0.796230 0.686125 0.789548 0.689365 0.763799 0.762434 0.822257 0.778665 
30.876643 0.734660 0.727303 0.811644 0.798899 0.746663 0.817923 0.775846 0.756223 0.755586 0.805995 0.754245 0.776048 0.683720 0.793130 0.765589 0.735035 0.712288 0.771110 0.777689 0.677644 0.772084 0.816154 0.692306 0.720844 0.773373 0.727857 0.774280 0.778011 0.787773 0.756838 0.687234 0.800016 0.808789 0.768106 0.774167 0.706879 0.705867 0.705021 0.796817 0.759677 0.810340 0.821152 0.798278 0.734181 0.773838 0.785383 0.768556 0.681352 0.772212 0.739133 
31.186958 0.721069 0.810342 0.732505 0.798644 0.738897 0.722087 0.820678 0.771716 0.811510 0.753155 0.725508 0.784843 0.680721 0.729272 0.815783 0.719123 0.756014 0.682780 0.680085 0.794101 0.778699 0.727326 0.772913 0.748851 0.759531 0.801406 0.734167 0.757376 0.806585 0.758207 0.807334 0.692532 0.811061 0.782673 0.729602 0.772614 0.807626 0.734047 0.727498 0.703137 0.750348 0.676006 0.808344 0.740110 0.685227 0.705405 0.716938 0.710120 0.772577 0.675191 
31.500392 0.741660 0.687038 0.756291 0.683853 0.796760 0.682724 0.722154 0.690178 0.801665 0.775991 0.690208 0.811294 0.676070 0.682372 0.715328 0.697789 0.749809 0.734602 0.780664 0.808162 0.794936 0.738617 0.803968 0.809522 0.751267 0.720771 0.716180 0.785643 0.768694 0.804768 0.723305 0.715366 0.797777 0.672990 0.788978 0.738602 0.693355 0.820543 0.675719 0.679479 0.730752 0.693542 0.807579 0.675808 0.708712 0.707149 0.713982 0.729473 0.683681 0.798480 
31.816977 0.763252 0.762274 0.765418 0.757643 0.764694 0.679875 0.770041 0.806838 0.676851 0.769921 0.772281 0.764470 0.813313 0.808100 0.685521 0.819586 0.746284 0.755664 0.690010 0.674364 0.739480 0.794701 0.718614 0.744865 0.744170 0.732819 0.800265 0.699801 0.705761 0.726792 0.684737 0.754947 0.776994 0.768099 0.755664 0.758622 0.686993 0.785209 0.792804 0.677777 0.756777 0.800654 0.742804 0.743334 0.757106 0.715133 0.723991 0.778719 0.762475 0.721915 
32.136742 0.722862 0.730576 0.760784 0.712992 0.814946 0.721318 0.765484 0.748810 0.760664 0.688970 0.744184 0.705427 0.801607 0.753480 0.683210 0.728637 0.692476 0.707479 0.766797 0.729980 0.725474 0.711224 0.779517 0.742170 0.719632 0.761962 0.728920 0.737724 0.768244 0.751660 0.694617 0.787447 0.789380 0.742118 0.761067 0.757449 0.731606 0.717170 0.697221 0.762171 0.782717 0.673295 0.739805 0.778084 0.772318 0.715223 0.715536 0.754047 0.742700 0.714522 
32.459722 0.806620 0.777623 0.704067 0.764320 0.691092 0.799317 0.698686 0.701898 0.745584 0.722355 0.745130 0.673407 0.703053 0.738206 0.671723 0.741158 0.798206 0.726342 0.672334 0.672848 0.783093 0.817978 0.721438 0.794599 0.742194 0.740181 0.702263 0.800181 0.775484 0.743349 0.702256 0.711459 0.813812 0.788146 0.725865 0.734339 0.762300 0.788213 0.713732 0.761585 0.793333 0.695466 0.813819 0.679145 0.801821 0.680353 0.774090 0.790396 0.793280 0.689676 
32.785948 0.693537 0.681797 0.805727 0.717672 0.781041 0.808548 0.710935 0.754434 0.763747 0.698488 0.740520 0.689658 0.804640 0.730693 0.798290 0.704391 0.764819 0.806136 0.790049 0.670511 0.673496 0.763754 0.755617 0.673816 0.793399 0.693023 0.766881 0.708300 0.691348 0.801967 0.786371 0.768712 0.714791 0.718164 0.685095 0.747451 0.795267 0.680785 0.776782 0.691393 0.727916 0.784212 0.720077 0.774944 0.805638 0.730492 0.765750 0.804491 0.691892 0.736738 
33.115452 0.784109 0.793383 0.814317 0.802493 0.711200 0.698112 0.783745 0.801764 0.682175 0.751455 0.760833 0.766321 0.723776 0.713714 0.740575 0.813864 0.679646 0.729420 0.725687 0.791717 0.801720 0.731599 0.763435 0.761219 0.692132 0.794112 0.775736 0.690363 0.779365 0.674151 0.813812 0.727033 0.747238 0.737281 0.784072 0.811164 0.774018 0.727561 0.689827 0.791018 0.688020 0.764566 0.710791 0.689924 0.681134 0.782630 0.787307 0.738307 0.782198 0.713193 
33.448268 0.683807 0.764477 0.797639 0.808478 0.801859 0.676757 0.716241 0.798397 0.807735 0.719035 0.785389 0.694126 0.750325 0.690367 0.798367 0.746217 0.736500 0.676579 0.675948 0.711168 0.706027 0.744293 0.807891 0.793865 0.711487 0.687893 0.711584 0.739538 0.672865 0.710655 0.741202 0.679023 0.682381 0.786436 0.730936 0.776719 0.723470 0.761498 0.694052 0.687069 0.766408 0.670331 0.687752 0.763452 0.710818 0.704593 0.713953 0.754507 0.692789 0.803359 
33.784428 0.809893 0.770517 0.758251 0.694794 0.791853 0.767482 0.802621 0.808728 0.698126 0.740722 0.688983 0.724285 0.678149 0.778718 0.684620 0.781092 0.809797 0.801463 0.741487 0.685844 0.793812 0.674060 0.681459 0.684553 0.691596 0.728537 0.704271 0.690000 0.732055 0.699833 0.797507 0.781493 0.689325 0.700783 0.669340 0.802012 0.693822 0.705191 0.789129 0.719387 0.796958 0.754280 0.739335 0.688568 0.794784 0.703217 0.729012 0.804609 0.764610 0.764173 
34.123968 0.769977 0.670686 0.800178 0.766078 0.725336 0.759414 0.740777 0.732838 0.710635 0.728872 0.745329 0.799793 0.672762 0.734031 0.698560 0.811765 0.695565 0.737211 0.716403 0.724098 0.689886 0.738264 0.676446 0.769214 0.754729 0.782906 0.722482 0.724832 0.686595 0.765011 0.789845 0.728879 0.798192 0.756508 0.717500 0.710606 0.702859 0.684526 0.755188 0.753379 0.692429 0.743461 0.712681 0.807036 0.813159 0.676083 0.721755 0.726707 0.755240 0.695602 
34.466919 0.697681 0.694489 0.795001 0.740195 0.764203 0.713225 0.772252 0.807272 0.703613 0.795497 0.762055 0.728250 0.686366 0.694919 0.767098 0.690372 0.688928 0.814366 0.762122 0.714091 0.736003 0.699340 0.810575 0.721015 0.718638 0.709389 0.699666 0.755376 0.671659 0.796031 0.684478 0.718794 0.785026 0.691031 0.767661 0.706760 0.773859 0.739410 0.776577 0.758005 0.703280 0.685448 0.733434 0.810664 0.798089 0.756412 0.788729 0.718868 0.714795 0.722911 
34.813317 0.727215 0.806753 0.704698 0.737520 0.756154 0.676151 0.798815 0.809401 0.711488 0.697100 0.795087 0.723384 0.733555 0.680996 0.741174 0.671942 0.720617 0.697936 0.789606 0.705267 0.741100 0.773043 0.738940 0.673517 0.723206 0.725322 0.691478 0.794532 0.736255 0.704490 0.792661 0.700562 0.764987 0.735848 0.702131 0.715720 0.744540 0.722126 0.687780 0.766977 0.702819 0.810245 0.698461 0.691293 0.746434 0.682505 0.763907 0.763641 0.787786 0.785130 
35.163197 0.754529 0.727306 0.725843 0.762458 0.669482 0.700038 0.778686 0.811083 0.676118 0.769959 0.740437 0.704871 0.756724 0.709245 0.704908 0.743378 0.711492 0.792313 0.747095 0.762000 0.808829 0.686448 0.745544 0.795963 0.730971 0.770513 0.732560 0.780186 0.721756 0.693890 0.683980 0.807898 0.770159 0.737548 0.770942 0.759266 0.751226 0.742063 0.782684 0.671972 0.728503 0.789867 0.707797 0.696129 0.752165 0.768599 0.744058 0.781066 0.792978 0.753214 
35.516593 0.673036 0.806183 0.807091 0.709546 0.754406 0.771945 0.768306 0.711318 0.750331 0.729256 0.807740 0.667876 0.797981 0.759714 0.728488 0.754081 0.781077 0.771473 0.696547 0.716050 0.716596 0.681252 0.698407 0.792172 0.670629 0.799273 0.735619 0.779246 0.748663 0.706468 0.699677 0.737885 0.758001 0.665912 0.683208 0.669175 0.806854 0.720590 0.745171 0.707900 0.731212 0.689047 0.794571 0.809010 0.796210 0.774522 0.750095 0.740742 0.747836 0.806109 
35.873541 0.755780 0.755182 0.772939 0.742654 0.709861 0.695496 0.778757 0.773736 0.715915 0.738856 0.794951 0.735021 0.691691 0.738089 0.801307 0.693019 0.772873 0.779863 0.738826 0.723695 0.747203 0.693402 0.767372 0.724853 0.759304 0.669856 0.716417 0.665012 0.735656 0.782570 0.760167 0.731135 0.699935 0.710023 0.804596 0.757999 0.680143 0.738030 0.672135 0.664872 0.759695 0.669761 0.690526 0.759518 0.734645 0.796271 0.683801 0.745286 0.784148 0.799279 
36.234076 0.676503 0.664511 0.732193 0.713615 0.664069 0.666094 0.696009 0.668282 0.778041 0.675582 0.681593 0.699022 0.743721 0.793746 0.704576 0.672009 0.761275 0.799049 0.669291 0.695840 0.727566 0.688400 0.713003 0.803587 0.687103 0.790939 0.778048 0.690403 0.686794 0.805672 0.678035 0.715824 0.726336 0.682462 0.768288 0.721622 0.730535 0.685932 0.735250 0.744759 0.701416 0.765017 0.742520 0.764074 0.680834 0.809944 0.672039 0.688974 0.790600 0.710955 
36.598234 0.791843 0.693525 0.691229 0.766324 0.681597 0.760834 0.676350 0.733608 0.728736 0.668587 0.756265 0.738567 0.802727 0.665548 0.720679 0.690861 0.734807 0.766787 0.738420 0.728582 0.677800 0.679573 0.723247 0.700177 0.764227 0.788878 0.692812 0.673120 0.798996 0.719464 0.804581 0.785405 0.803220 0.791005 0.772726 0.729656 0.766272 0.793654 0.709354 0.759112 0.807444 0.787421 0.773844 0.783852 0.746044 0.773682 0.722562 0.668410 0.751106 0.786472 
36.966053 0.775059 0.790386 0.761548 0.704337 0.732454 0.692266 0.768032 0.743561 0.794274 0.674161 0.750390 0.787328 0.699338 0.671412 0.714510 0.802669 0.788864 0.799464 0.723941 0.720957 0.742539 0.717362 0.777470 0.698434 0.770619 0.785475 0.753815 0.768282 0.761092 0.776735 0.744854 0.804249 0.745318 0.697662 0.771457 0.717465 0.767973 0.765231 0.792098 0.731888 0.726419 0.755168 0.792664 0.779139 0.672537 0.779734 0.668751 0.785813 0.798464 0.677344 
37.337568 0.765329 0.789532 0.743403 0.682859 0.709272 0.781910 0.737543 0.804799 0.768355 0.780537 0.726132 0.721733 0.777504 0.701554 0.776197 0.671007 0.705417 0.733805 0.766791 0.787227 0.745165 0.777952 0.701525 0.768399 0.668378 0.715433 0.705050 0.704198 0.674502 0.774516 0.730582 0.681721 0.696936 0.773980 0.784958 0.765307 0.749270 0.687367 0.704859 0.727050 0.717849 0.735333 0.791199 0.720456 0.805261 0.684636 0.762385 0.666821 0.805107 0.746127 
37.712817 0.750044 0.679903 0.741594 0.718040 0.668922 0.746047 0.679133 0.805632 0.736804 0.671732 0.740134 0.754776 0.729183 0.707448 0.712861 0.708827 0.787888 0.787294 0.687099 0.792744 0.664272 0.682581 0.711768 0.770033 0.713375 0.775748 0.711746 0.805933 0.788012 0.687730 0.751856 0.757431 0.723131 0.793008 0.718502 0.772461 0.727173 0.765904 0.792406 0.761040 0.688361 0.742834 0.693378 0.726835 0.707360 0.696995 0.793485 0.736929 0.776951 0.724305 
38.091837 0.764402 0.698900 0.711555 0.684787 0.693961 0.701655 0.740221 0.712954 0.729119 0.680331 0.722356 0.673048 0.709210 0.803055 0.804008 0.729126 0.805899 0.715387 0.721777 0.780992 0.786063 0.755506 0.664079 0.726261 0.767289 0.756290 0.774258 0.785344 0.771920 0.774756 0.743826 0.754869 0.740609 0.743042 0.772939 0.784531 0.726914 0.673993 0.723426 0.772712 0.756525 0.698306 0.665500 0.700673 0.718443 0.785132 0.805715 0.794797 0.719219 0.762856 
38.474666 0.714342 0.792768 0.783691 0.705250 0.746477 0.686797 0.804890 0.704826 0.733645 0.705829 0.768898 0.709232 0.740020 0.688012 0.678335 0.719188 0.791816 0.709994 0.683466 0.704621 0.803675 0.773582 0.668643 0.772792 0.689066 0.722057 0.802635 0.693765 0.703852 0.719356 0.659164 0.665027 0.724509 0.700031 0.804597 0.720754 0.668570 0.714034 0.796962 0.719246 0.677347 0.767521 0.737063 0.677354 0.765772 0.734076 0.733125 0.782864 0.765684 0.666660 
38.861343 0.730438 0.700684 0.803780 0.748558 0.711923 0.757742 0.719067 0.744967 0.792636 0.698681 0.718329 0.716428 0.667801 0.769602 0.745969 0.671289 0.781295 0.688019 0.796336 0.666251 0.701021 0.709846 0.659933 0.670514 0.760901 0.758890 0.747300 0.740192 0.705803 0.757303 0.705598 0.677972 0.784285 0.722789 0.713364 0.713144 0.763131 0.702688 0.658895 0.787839 0.680634 0.771006 0.732536 0.664328 0.794859 0.798647 0.745077 0.711909 0.800051 0.736463 
39.251906 0.700327 0.687317 0.691729 0.790721 0.764936 0.726528 0.688026 0.767485 0.767616 0.797719 0.674176 0.724461 0.744812 0.758793 0.733095 0.735403 0.741028 0.695564 0.750115 0.783876 0.745082 0.737712 0.670641 0.710137 0.683811 0.786141 0.748785 0.684856 0.790305 0.765418 0.773935 0.793964 0.707098 0.673818 0.799917 0.746937 0.741882 0.739231 0.799844 0.791115 0.758259 0.699143 0.730275 0.782671 0.800129 0.664132 0.664030 0.762153 0.727018 0.669626 
39.646394 0.801520 0.684784 0.757782 0.679727 0.662536 0.783671 0.751930 0.709725 0.726128 0.724880 0.705339 0.713935 0.717875 0.752755 0.777732 0.708484 0.719028 0.742940 0.677618 0.801476 0.757162 0.778038 0.727945 0.772799 0.683310 0.761876 0.718102 0.692599 0.729113 0.686331 0.683609 0.797645 0.753988 0.731229 0.746574 0.787422 0.687579 0.658741 0.762168 0.711337 0.661076 0.683967 0.674357 0.698809 0.762766 0.705062 0.689301 0.715387 0.771194 0.774616 
40.044847 0.733688 0.681140 0.727550 0.750956 0.800675 0.791630 0.790121 0.801047 0.712301 0.749017 0.785252 0.672939 0.681533 0.690331 0.682270 0.735197 0.782394 0.708708 0.780127 0.781884 0.752086 0.719000 0.726092 0.714400 0.775848 0.711281 0.770250 0.690273 0.728600 0.746298 0.723738 0.789465 0.695536 0.793824 0.695580 0.738535 0.732543 0.784027 0.782431 0.769973 0.777314 0.751386 0.680338 0.685338 0.713511 0.758981 0.766161 0.720494 0.745941 0.672145 
40.447304 0.797065 0.708492 0.686378 0.697723 0.725538 0.668633 0.790031 0.757759 0.675747 0.751147 0.690412 0.762922 0.685563 0.723004 0.755888 0.691111 0.729237 0.766948 0.793366 0.778053 0.753951 0.791159 0.690915 0.775468 0.730264 0.710924 0.732740 0.796926 0.685708 0.664089 0.740553 0.683058 0.721606 0.743684 0.705936 0.707611 0.707145 0.695174 0.708543 0.665451 0.782756 0.686000 0.738885 0.738914 0.679439 0.761793 0.657980 0.662677 0.670293 0.740152 
40.853807 0.732309 0.758131 0.748115 0.776956 0.678359 0.702566 0.731625 0.731967 0.727319 0.741663 0.773639 0.756102 0.662087 0.703162 0.787597 0.681195 0.752137 0.733574 0.669557 0.722234 0.781858 0.667426 0.698478 0.718845 0.777705 0.748639 0.678671 0.799075 0.767820 0.778236 0.689248 0.748238 0.661847 0.702639 0.741445 0.783473 0.673747 0.722365 0.688797 0.737073 0.739714 0.703497 0.765034 0.747707 0.675907 0.797548 0.736877 0.744514 0.713862 0.751221 
41.264394 0.769022 0.670369 0.724793 0.704789 0.663830 0.673908 0.685570 0.659652 0.700328 0.655103 0.758660 0.756125 0.694180 0.656527 0.754119 0.773324 0.774014 0.754824 0.674613 0.713654 0.682751 0.709287 0.718864 0.671379 0.698576 0.761996 0.662049 0.670020 0.693657 0.774835 0.775227 0.782908 0.655953 0.782319 0.783271 0.669025 0.770192 0.665072 0.745487 0.682576 0.715470 0.784957 0.788299 0.686965 0.788931 0.702682 0.756008 0.755928 0.703932 0.742130 
41.679108 0.722742 0.687756 0.753206 0.698993 0.701678 0.675744 0.662003 0.667658 0.785020 0.710352 0.677406 0.688707 0.696053 0.664261 0.784251 0.764268 0.737317 0.750288 0.785579 0.743937 0.779025 0.690819 0.780498 0.678553 0.753264 0.702622 0.752444 0.769022 0.782320 0.730625 0.691524 0.756248 0.777602 0.745135 0.738892 0.793542 0.794478 0.786138 0.656392 0.734196 0.766823 0.679939 0.708668 0.774321 0.788112 0.655086 0.741803 0.745164 0.665473 0.692924 
42.097990 0.670352 0.688972 0.760618 0.750053 0.746232 0.721282 0.682548 0.690879 0.658657 0.748719 0.730505 0.707143 0.669105 0.697884 0.755397 0.764787 0.786510 0.679909 0.767484 0.723182 0.755963 0.684549 0.713683 0.788584 0.726089 0.680047 0.773270 0.751888 0.757152 0.737596 0.726553 0.722500 0.671860 0.791194 0.717700 0.694468 0.702162 0.776780 0.687131 0.672332 0.750974 0.698362 0.764540 0.685238 0.797067 0.784473 0.680735 0.748980 0.661325 0.693533 
42.521082 0.694617 0.682673 0.661595 0.705663 0.724929 0.718707 0.680884 0.779477 0.713673 0.730036 0.688583 0.743479 0.698883 0.708335 0.771423 0.670070 0.706459 0.788278 0.705713 0.710110 0.782309 0.785996 0.667839 0.742088 0.779535 0.765368 0.745529 0.748984 0.675299 0.709400 0.784294 0.680840 0.668998 0.767497 0.717078 0.789690 0.779550 0.721474 0.795296 0.735961 0.669570 0.784808 0.771343 0.776117 0.652824 0.731245 0.677653 0.670968 0.679580 0.768279 
42.948426 0.669236 0.699285 0.686833 0.734327 0.674634 0.683136 0.707599 0.682289 0.762465 0.690104 0.692035 0.675770 0.696941 0.671356 0.678136 0.668173 0.691645 0.689858 0.769621 0.754716 0.749970 0.752256 0.760179 0.690856 0.708959 0.773680 0.674178 0.757929 0.727858 0.711238 0.765070 0.677181 0.778231 0.769809 0.704198 0.736845 0.667066 0.664049 0.657066 0.738263 0.675691 0.697795 0.718995 0.774708 0.702512 0.686189 0.661444 0.652863 0.673831 0.694495 
43.380065 0.756394 0.774001 0.703899 0.685844 0.715760 0.726464 0.657446 0.701362 0.688005 0.696396 0.680524 0.676571 0.685923 0.682671 0.765935 0.760478 0.738093 0.785464 0.782327 0.749918 0.701051 0.656412 0.783274 0.711886 0.675819 0.736597 0.750236 0.658588 0.787279 0.788131 0.736424 0.655769 0.771189 0.736973 0.651678 0.775953 0.741187 0.766058 0.684044 0.702533 0.685923 0.702836 0.685923 0.751956 0.732188 0.705908 0.728741 0.705171 0.773538 0.766383 
43.816042 0.742182 0.764608 0.745966 0.770507 0.743966 0.791568 0.652191 0.734334 0.653346 0.744681 0.783662 0.774016 0.705093 0.667938 0.780370 0.723295 0.724573 0.676241 0.678220 0.764507 0.687714 0.677591 0.770312 0.690645 0.706154 0.706133 0.681245 0.693209 0.766846 0.667245 0.659823 0.790947 0.781012 0.715916 0.683996 0.726009 0.690891 0.763438 0.700176 0.703887 0.775135 0.666566 0.717519 0.732450 0.775243 0.653758 0.718176 0.748782 0.773251 0.663122 
44.256400 0.654367 0.683094 0.716913 0.705150 0.692204 0.687992 0.759243 0.710292 0.715067 0.737873 0.788677 0.676214 0.726008 0.734526 0.676942 0.761046 0.668561 0.768331 0.768727 0.754367 0.712074 0.748121 0.689420 0.664284 0.775868 0.694180 0.729398 0.763383 0.709513 0.661839 0.793149 0.714447 0.652557 0.736740 0.782157 0.651814 0.780404 0.658219 0.723441 0.706427 0.792204 0.746354 0.710934 0.780397 0.682892 0.720159 0.786217 0.649182 0.672874 0.710631 
44.701184 0.659455 0.782944 0.688893 0.756596 0.703634 0.740933 0.694960 0.780826 0.659232 0.721733 0.746596 0.720234 0.669923 0.739218 0.770350 0.791323 0.683389 0.770602 0.778715 0.748008 0.702186 0.771849 0.746329 0.740105 0.648972 0.756524 0.724297 0.693540 0.688123 0.651926 0.702590 0.776006 0.667964 0.663929 0.691012 0.731127 0.715947 0.656746 0.785199 0.720983 0.766589 0.667013 0.758995 0.733815 0.743822 0.788996 0.701775 0.715774 0.792245 0.684419 
45.150439 0.706971 0.738299 0.766756 0.752995 0.782136 0.699752 0.760869 0.716233 0.663716 0.677859 0.725791 0.748267 0.755565 0.708791 0.702904 0.716938 0.759048 0.759048 0.730620 0.763366 0.696499 0.762503 0.741782 0.777393 0.725999 0.680723 0.782071 0.711375 0.726964 0.669805 0.680399 0.700342 0.709993 0.779416 0.648941 0.743812 0.672857 0.700213 0.744589 0.675491 0.673605 0.783410 0.755378 0.776854 0.667056 0.761344 0.712915 0.669222 0.762877 0.730260 
45.604208 0.666996 0.773707 0.695717 0.694474 0.701915 0.720442 0.659131 0.716595 0.703647 0.784333 0.782147 0.698766 0.685739 0.779998 0.683323 0.689937 0.758890 0.773599 0.656342 0.676112 0.772780 0.701943 0.704977 0.666349 0.697853 0.737394 0.651625 0.685803 0.711376 0.700426 0.743836 0.749005 0.663811 0.731391 0.696199 0.781119 0.713978 0.772780 0.745762 0.722045 0.767287 0.772399 0.727207 0.752657 0.721577 0.779451 0.710556 0.757006 0.720887 0.694984 
46.062538 0.651128 0.736115 0.774134 0.663293 0.704430 0.718024 0.706203 0.654072 0.686382 0.789905 0.647702 0.772511 0.704437 0.727188 0.784074 0.781424 0.701614 0.780483 0.703805 0.789711 0.678159 0.775348 0.757071 0.753861 0.696559 0.669154 0.757186 0.739440 0.774745 0.680759 0.708861 0.739821 0.713292 0.720358 0.690203 0.714943 0.738751 0.690741 0.783097 0.768518 0.772123 0.775212 0.682073 0.778199 0.747325 0.703747 0.758679 0.702160 0.739670 0.775405 
46.525474 0.660694 0.766014 0.749514 0.729492 0.692424 0.786761 0.686161 0.660687 0.703637 0.762075 0.655600 0.730711 0.758539 0.771208 0.731012 0.737763 0.667287 0.680896 0.775907 0.672509 0.716234 0.685358 0.748366 0.756846 0.691599 0.673736 0.716292 0.648089 0.770110 0.789020 0.653441 0.757800 0.691011 0.719871 0.722246 0.666663 0.705229 0.741443 0.683880 0.783432 0.722569 0.711227 0.680193 0.766215 0.662695 0.650729 0.763446 0.751379 0.702159 0.755425 
46.993063 0.721712 0.654995 0.701188 0.763577 0.650903 0.763362 0.759370 0.707207 0.763985 0.646668 0.728792 0.782961 0.729451 0.661681 0.778496 0.710841 0.778174 0.770893 0.773451 0.746679 0.694244 0.731486 0.698823 0.716989 0.772749 0.659882 0.681646 0.652960 0.714101 0.680220 0.785534 0.680556 0.776397 0.752799 0.675211 0.674265 0.698931 0.697540 0.706577 0.691635 0.657102 0.788271 0.672996 0.773108 0.729953 0.720644 0.683244 0.661939 0.765332 0.774025 
47.465351 0.708484 0.753625 0.692764 0.730582 0.646442 0.725758 0.689493 0.647774 0.755050 0.674496 0.770748 0.709229 0.767756 0.739581 0.737977 0.668340 0.752430 0.665913 0.704826 0.708842 0.775509 0.760111 0.708892 0.785566 0.749896 0.751256 0.663078 0.718477 0.697274 0.742666 0.686186 0.654560 0.690459 0.669313 0.749796 0.760970 0.696050 0.769689 0.658697 0.720797 0.688942 0.769338 0.711505 0.657216 0.679793 0.717669 0.708026 0.651424 0.738815 0.745236 
47.942386 0.745130 0.680738 0.662883 0.704965 0.694453 0.701640 0.677470 0.683427 0.712051 0.744701 0.753017 0.650455 0.701754 0.695047 0.650791 0.668132 0.710049 0.658800 0.736356 0.647716 0.710006 0.703828 0.707403 0.764652 0.753139 0.657177 0.779282 0.757387 0.679451 0.671335 0.696234 0.777151 0.674052 0.671271 0.679344 0.755656 0.669905 0.697142 0.679072 0.671164 0.781620 0.713274 0.719338 0.677385 0.744830 0.748806 0.720997 0.744780 0.707253 0.721862 
48.424215 0.727765 0.673814 0.694150 0.688529 0.735915 0.722115 0.714615 0.776923 0.728401 0.707358 0.748872 0.783823 0.740086 0.751794 0.721736 0.679064 0.772294 0.755744 0.685793 0.651407 0.742529 0.745451 0.756072 0.722043 0.776301 0.671993 0.748387 0.762001 0.677064 0.745329 0.674286 0.749487 0.748201 0.751851 0.717829 0.676729 0.691672 0.776258 0.666186 0.731515 0.719651 0.666736 0.680514 0.767694 0.712300 0.682029 0.647693 0.760280 0.700750 0.765801 
48.910887 0.679154 0.697013 0.653539 0.661922 0.689036 0.780744 0.655900 0.752168 0.686988 0.771604 0.752560 0.775971 0.676214 0.666475 0.726046 0.721116 0.739489 0.660017 0.775264 0.764619 0.711105 0.670249 0.664227 0.699503 0.697284 0.754801 0.738511 0.717441 0.764662 0.712589 0.777334 0.744269 0.723306 0.711990 0.767558 0.733609 0.736278 0.722978 0.691298 0.746167 0.663456 0.656571 0.761736 0.774373 0.772817 0.700930 0.725204 0.754829 0.710285 0.757869 
49.402449 0.782317 0.680010 0.754220 0.751669 0.719774 0.728897 0.707229 0.686346 0.705041 0.754477 0.768589 0.683217 0.777598 0.676767 0.715447 0.701221 0.686824 0.672291 0.766593 0.703929 0.654166 0.752659 0.753508 0.782181 0.658001 0.778853 0.772053 0.781461 0.700287 0.691186 0.708548 0.709724 0.759694 0.714464 0.662997 0.667387 0.733102 0.717087 0.773315 0.748112 0.673716 0.693652 0.677929 0.656967 0.643660 0.746017 0.727421 0.767513 0.685883 0.765945 
49.898952 0.734842 0.728342 0.719898 0.644559 0.752207 0.699216 0.752392 0.701003 0.647926 0.737655 0.721457 0.739171 0.731161 0.752513 0.775887 0.730998 0.697550 0.738488 0.757226 0.713434 0.781618 0.643854 0.670196 0.756358 0.730015 0.676383 0.659581 0.654106 0.664736 0.655829 0.693862 0.750263 0.766218 0.758038 0.706442 0.766204 0.674126 0.758444 0.709568 0.706912 0.715356 0.669734 0.643840 0.766909 0.675116 0.671684 0.703908 0.763734 0.668502 0.767557 
50.400445 0.644478 0.677114 0.774581 0.727586 0.781814 0.692106 0.640965 0.713242 0.697340 0.781252 0.720240 0.779310 0.736995 0.673814 0.659100 0.739484 0.717978 0.649015 0.717281 0.703783 0.644862 0.722025 0.658396 0.759341 0.684717 0.729962 0.683095 0.702553 0.716200 0.679432 0.739577 0.737621 0.659719 0.771039 0.755571 0.643041 0.694559 0.678657 0.673067 0.669504 0.750479 0.744975 0.743823 0.769795 0.665109 0.697169 0.729777 0.756773 0.724614 0.770641 
50.906978 0.738707 0.660158 0.689491 0.770469 0.764232 0.701511 0.663419 0.707670 0.691046 0.725678 0.713538 0.766278 0.772224 0.740327 0.709012 0.708714 0.727653 0.740632 0.724449 0.681769 0.733557 0.747793 0.674700 0.741549 0.663092 0.686983 0.670161 0.678714 0.737606 0.683197 0.657999 0.727554 0.649993 0.679446 0.780855 0.766221 0.674118 0.766789 0.671241 0.667582 0.726623 0.647748 0.659690 0.712451 0.665572 0.650895 0.707577 0.770739 0.681080 0.703812 
51.418601 0.703824 0.745017 0.680754 0.724807 0.758180 0.779973 0.652718 0.723878 0.746323 0.746394 0.680896 0.712723 0.653576 0.680229 0.682365 0.775644 0.703270 0.717094 0.665249 0.723793 0.667470 0.689802 0.744293 0.744613 0.663539 0.644025 0.707287 0.651014 0.644280 0.706719 0.780264 0.726340 0.682656 0.742108 0.760529 0.730371 0.736708 0.716285 0.693208 0.660218 0.766660 0.747479 0.673829 0.686935 0.718527 0.705087 0.715015 0.693527 0.663731 0.685126 
51.935367 0.770207 0.739373 0.706987 0.776034 0.670801 0.756980 0.743314 0.762601 0.762389 0.657057 0.778678 0.648083 0.667257 0.695064 0.681327 0.689004 0.741833 0.700947 0.659764 0.677223 0.765167 0.670744 0.687033 0.706023 0.644964 0.705789 0.676457 0.680200 0.707192 0.673289 0.676939 0.712048 0.762382 0.707540 0.721043 0.646474 0.757484 0.690443 0.759064 0.661416 0.700090 0.664662 0.773553 0.665315 0.719937 0.701011 0.727039 0.743392 0.638230 0.726316 
52.457326 0.674716 0.672287 0.692750 0.697578 0.731239 0.752615 0.660923 0.776199 0.645884 0.653496 0.702400 0.697253 0.732959 0.650862 0.725560 0.649509 0.738638 0.672436 0.745909 0.723833 0.729646 0.741081 0.681994 0.707739 0.716519 0.772242 0.691808 0.736634 0.663472 0.765862 0.682525 0.757514 0.711406 0.717078 0.777686 0.708341 0.707682 0.702407 0.687390 0.723840 0.768503 0.750774 0.733207 0.754385 0.766839 0.721560 0.777134 0.772928 0.666941 0.709084 
52.984531 0.771453 0.668590 0.677939 0.668427 0.692573 0.758609 0.735835 0.664028 0.732504 0.668024 0.763206 0.766764 0.660781 0.670669 0.765080 0.644359 0.678625 0.769960 0.681596 0.729272 0.706760 0.737554 0.743587 0.754139 0.645618 0.739365 0.649748 0.754563 0.714589 0.685182 0.708465 0.743148 0.660972 0.660746 0.696307 0.639719 0.720707 0.641884 0.717991 0.668363 0.670761 0.739053 0.743587 0.690670 0.706951 0.697219 0.655300 0.769586 0.657358 0.643503 
53.517034 0.694131 0.765830 0.737825 0.761075 0.657550 0.680001 0.770450 0.751510 0.751425 0.675558 0.677281 0.737055 0.749560 0.649496 0.752251 0.762135 0.678934 0.761796 0.747221 0.655974 0.732400 0.772456 0.697543 0.754660 0.694632 0.686635 0.762573 0.730768 0.692068 0.660496 0.646077 0.700446 0.692887 0.721047 0.741450 0.757197 0.721647 0.767271 0.752993 0.647221 0.680284 0.729101 0.726430 0.669228 0.740559 0.705173 0.757303 0.727200 0.729708 0.761994 
54.054889 0.671350 0.723436 0.647025 0.717494 0.734423 0.731734 0.635904 0.683720 0.710846 0.743484 0.747069 0.750251 0.648507 0.767823 0.699019 0.723654 0.681540 0.753568 0.763624 0.746518 0.683205 0.741042 0.774851 0.702745 0.766101 0.730210 0.748854 0.768867 0.731269 0.650794 0.706245 0.635248 0.688208 0.645593 0.720839 0.717487 0.735157 0.702011 0.645924 0.659353 0.655260 0.774611 0.747810 0.651422 0.751952 0.651012 0.691158 0.712194 0.775416 0.705843 
54.598150 0.702977 0.690628 0.744826 0.643225 0.715369 0.772443 0.722051 0.661051 0.669714 0.755702 0.770850 0.665788 0.709462 0.701589 0.673133 0.744981 0.683790 0.677334 0.658330 0.733773 0.682522 0.681218 0.667860 0.693306 0.759318 0.675557 0.643267 0.670391 0.667613 0.655419 0.771562 0.754934 0.723186 0.650795 0.758451 0.743585 0.651295 0.763512 0.696831 0.661551 0.644811 0.687808 0.649843 0.716694 0.645417 0.653452 0.644853 0.714587 0.768334 0.683156 
55.146871 0.688018 0.700030 0.650730 0.684871 0.723215 0.690567 0.642647 0.707190 0.768629 0.765925 0.708915 0.723976 0.635437 0.738944 0.732319 0.679541 0.774304 0.726327 0.763545 0.657799 0.684462 0.760370 0.729594 0.753653 0.764749 0.738071 0.694031 0.750590 0.745302 0.666733 0.752498 0.751090 0.754631 0.689419 0.647061 0.664368 0.769312 0.688581 0.687279 0.681026 0.686575 0.756293 0.663952 0.773987 0.761369 0.664910 0.757307 0.731847 0.741711 0.700614 
55.701106 0.744170 0.680389 0.735217 0.718838 0.754867 0.661098 0.708183 0.641673 0.664220 0.684440 0.745105 0.731314 0.679686 0.697640 0.710715 0.773047 0.773497 0.686669 0.660964 0.668686 0.689398 0.750893 0.673947 0.647953 0.741828 0.704125 0.655056 0.765255 0.697556 0.653594 0.737313 0.723592 0.719013 0.715989 0.687830 0.698963 0.636651 0.650619 0.702936 0.736821 0.735294 0.704730 0.737517 0.765367 0.769967 0.646315 0.768335 0.656013 0.715560 0.682344 
56.260911 0.697473 0.730293 0.696419 0.716328 0.722488 0.648608 0.750174 0.690455 0.738414 0.639883 0.728958 0.762306 0.745945 0.701695 0.653328 0.717353 0.657038 0.658190 0.702208 0.648502 0.708052 0.758540 0.754487 0.707799 0.685524 0.637220 0.675049 0.709787 0.703739 0.770061 0.771831 0.762678 0.722664 0.658330 0.766534 0.755632 0.647097 0.657305 0.642454 0.713117 0.702095 0.697761 0.637017 0.746176 0.659356 0.724484 0.767469 0.670244 0.673539 0.766085 
56.826343 0.638606 0.730990 0.745129 0.752854 0.653327 0.736056 0.648906 0.744806 0.753044 0.704277 0.729839 0.755780 0.700747 0.747058 0.716107 0.670301 0.712577 0.677311 0.634283 0.743213 0.689471 0.679851 0.735873 0.635195 0.744581 0.669038 0.673311 0.745704 0.727180 0.739249 0.646584 0.733860 0.758033 0.661649 0.753745 0.683479 0.648626 0.700452 0.687962 0.756945 0.653671 0.665270 0.741361 0.633806 0.634557 0.664414 0.726085 0.677851 0.750995 0.736568 
57.397457 0.758819 0.713247 0.723039 0.696503 0.728716 0.725254 0.760816 0.676507 0.667830 0.660933 0.677706 0.641386 0.719422 0.739061 0.667494 0.738690 0.646040 0.736832 0.655677 0.760732 0.672877 0.665132 0.756793 0.637026 0.696258 0.728281 0.655382 0.744535 0.656083 0.733545 0.666120 0.648528 0.735199 0.707353 0.634328 0.763150 0.708488 0.768456 0.733938 0.639297 0.687721 0.632478 0.703043 0.654142 0.766823 0.631426 0.678827 0.746960 0.721574 0.719604 
57.974311 0.736384 0.757548 0.729475 0.765858 0.676647 0.737028 0.661658 0.697446 0.655581 0.713226 0.647957 0.708206 0.648798 0.639886 0.766628 0.732471 0.733584 0.647740 0.751828 0.728606 0.717713 0.745548 0.767321 0.652536 0.666531 0.630750 0.763253 0.687232 0.750008 0.682989 0.643169 0.648027 0.762777 0.653845 0.686896 0.746213 0.654300 0.722313 0.664892 0.651913 0.716782 0.709872 0.750295 0.749721 0.658004 0.684740 0.649722 0.686392 0.724049 0.735943 
58.556963 0.679866 0.661111 0.637147 0.690753 0.673733 0.650552 0.701187 0.658461 0.744150 0.739458 0.652965 0.637070 0.768575 0.650133 0.739681 0.710424 0.749219 0.738367 0.746555 0.726864 0.642700 0.661349 0.724836 0.697362 0.684005 0.671272 0.719235 0.706431 0.684935 0.654874 0.754415 0.756450 0.738339 0.634154 0.688544 0.763911 0.687754 0.736493 0.717291 0.724654 0.675097 0.734038 0.664475 0.637154 0.681971 0.721969 0.759520 0.703158 0.656447 0.636029 
59.145470 0.744817 0.716425 0.632442 0.728250 0.649561 0.682445 0.651196 0.723326 0.701764 0.703001 0.704383 0.690351 0.751166 0.653885 0.637045 0.702714 0.754442 0.750999 0.667100 0.714476 0.719400 0.694535 0.742785 0.720141 0.718318 0.669265 0.635788 0.749776 0.672282 0.750300 0.633147 0.677367 0.735577 0.674762 0.633280 0.742044 0.653976 0.763760 0.763822 0.687376 0.745565 0.680873 0.760840 0.749923 0.729409 0.708777 0.752088 0.683506 0.698279 0.715398 
59.739892 0.683549 0.726308 0.680319 0.766248 0.765278 0.731910 0.687623 0.637162 0.656724 0.662884 0.635516 0.712187 0.699964 0.655182 0.750586 0.687358 0.663743 0.696999 0.637134 0.723329 0.638271 0.656229 0.627981 0.715689 0.744628 0.682984 0.651443 0.726782 0.720957 0.697467 0.650613 0.642618 0.747370 0.741412 0.743505 0.703676 0.691732 0.716024 0.737219 0.727863 0.721822 0.723601 0.673579 0.713401 0.663345 0.686179 0.713534 0.640106 0.727242 0.632676 
60.340288 0.682569 0.717571 0.700429 0.742483 0.738943 0.711781 0.665769 0.741201 0.665901 0.709195 0.672082 0.686966 0.726742 0.730386 0.650543 0.676723 0.651951 0.737529 0.746072 0.686646 0.727223 0.641254 0.761249 0.735522 0.690639 0.712478 0.654919 0.700924 0.627457 0.664884 0.751570 0.703495 0.765019 0.742532 0.675308 0.650411 0.672828 0.742720 0.647226 0.638125 0.697544 0.686054 0.747821 0.648327 0.712234 0.648717 0.636516 0.726700 0.703042 0.719174 
60.946718 0.752867 0.704661 0.669324 0.716890 0.700624 0.630215 0.719772 0.735390 0.709756 0.632150 0.683447 0.644003 0.656003 0.765215 0.639291 0.724992 0.646370 0.727191 0.651423 0.694868 0.629610 0.672129 0.695564 0.666979 0.742232 0.632143 0.732759 0.677426 0.734179 0.751058 0.709157 0.659044 0.638567 0.713278 0.698105 0.680141 0.716918 0.629916 0.640760 0.641755 0.743798 0.696448 0.725785 0.716487 0.705705 0.702893 0.687685 0.746179 0.695564 0.747668 
61.559242 0.764244 0.698061 0.679722 0.726189 0.640200 0.666409 0.655446 0.726968 0.669857 0.715532 0.708684 0.667751 0.662620 0.737729 0.688065 0.751793 0.655759 0.663031 0.714962 0.693438 0.683136 0.651608 0.716630 0.699375 0.678568 0.738320 0.665749 0.672527 0.681780 0.742207 0.705757 0.717047 0.691707 0.752829 0.742061 0.680841 0.739440 0.651024 0.689142 0.638942 0.744278 0.713071 0.662016 0.696574 0.679680 0.654466 0.634945 0.684491 0.696866 0.710179 
62.177923 0.725282 0.698500 0.631930 0.672642 0.650463 0.641284 0.700944 0.666885 0.744065 0.726254 0.687161 0.760341 0.761563 0.717352 0.683293 0.741607 0.757682 0.718290 0.752432 0.712304 0.707221 0.692022 0.701486 0.751578 0.737281 0.684189 0.657039 0.761730 0.687383 0.739940 0.729372 0.660615 0.639638 0.682502 0.746245 0.638735 0.735108 0.722664 0.740301 0.734163 0.672343 0.691667 0.709568 0.748058 0.668670 0.661275 0.721456 0.691466 0.633007 0.649901 
62.802821 0.641916 0.675949 0.677461 0.730719 0.641327 0.697213 0.636312 0.740248 0.632997 0.655642 0.708144 0.624848 0.709780 0.701860 0.657126 0.739971 0.697456 0.741247 0.730413 0.692150 0.683918 0.681421 0.687122 0.655545 0.649386 0.677738 0.698496 0.626214 0.716861 0.668722 0.628302 0.634072 0.726772 0.643511 0.625077 0.631069 0.690715 0.696374 0.631839 0.757469 0.723915 0.705522 0.644808 0.702567 0.662009 0.755839 0.655024 0.658721 0.670317 0.756748 
63.434000 0.637500 0.673252 0.639045 0.691789 0.683089 0.687522 0.718009 0.738901 0.749244 0.686857 0.741555 0.634736 0.656495 0.743570 0.655276 0.725289 0.674326 0.694706 0.725428 0.742684 0.636087 0.713416 0.700490 0.691491 0.746300 0.650046 0.731593 0.672490 0.686760 0.626680 0.710770 0.710022 0.733048 0.683276 0.700615 0.698710 0.681565 0.741208 0.723606 0.631162 0.677360 0.635305 0.693015 0.697740 0.693729 0.657042 0.633656 0.671375 0.636177 0.675102 
64.071523 0.658414 0.731444 0.683966 0.646382 0.679628 0.640681 0.670523 0.750353 0.743690 0.725314 0.653011 0.752484 0.727784 0.756684 0.697154 0.689937 0.745213 0.724677 0.622782 0.669595 0.639643 0.660455 0.750990 0.705802 0.719654 0.721903 0.715862 0.628358 0.639048 0.658705 0.724110 0.718381 0.651627 0.645801 0.634406 0.690498 0.646209 0.632468 0.684513 0.638225 0.707414 0.689190 0.734108 0.756477 0.748347 0.731991 0.755854 0.731146 0.634329 0.659563 
64.715452 0.701616 0.640885 0.721857 0.673220 0.641141 0.635170 0.677705 0.628481 0.625177 0.708195 0.689495 0.711042 0.713951 0.678859 0.745243 0.622344 0.686876 0.759499 0.648045 0.639510 0.669951 0.652599 0.747060 0.677104 0.749037 0.640381 0.739873 0.721339 0.652972 0.623111 0.666524 0.641749 0.630547 0.691105 0.724718 0.628978 0.625730 0.676745 0.669226 0.716142 0.626235 0.685521 0.733135 0.738270 0.719660 0.711491 0.739949 0.688990 0.646697 0.739009 
65.365853 0.758927 0.706719 0.681077 0.748567 0.755435 0.741113 0.748153 0.662351 0.674609 0.643956 0.732167 0.639104 0.710301 0.652542 0.685577 0.746393 0.623705 0.732595 0.674333 0.631656 0.723622 0.656649 0.621544 0.667831 0.711329 0.660846 0.747594 0.667569 0.718936 0.651231 0.759052 0.698360 0.647476 0.733244 0.758313 0.666340 0.704544 0.652204 0.642907 0.681215 0.670129 0.725990 0.625610 0.727874 0.676611 0.756270 0.731801 0.628605 0.695364 0.635880 
66.022791 0.625740 0.646436 0.756649 0.713776 0.629091 0.714851 0.625120 0.626905 0.685669 0.672702 0.752968 0.635688 0.681099 0.721201 0.632869 0.722379 0.729556 0.718774 0.661968 0.701070 0.733520 0.757076 0.745309 0.641783 0.733603 0.635178 0.702883 0.741069 0.669751 0.755215 0.639583 0.706454 0.750934 0.636426 0.730114 0.746343 0.716630 0.646698 0.730204 0.721476 0.666732 0.735388 0.629911 0.624100 0.700422 0.654909 0.757780 0.703938 0.713555 0.663595 
66.686331 0.734761 0.717107 0.755831 0.715461 0.709663 0.628876 0.714118 0.732351 0.666161 0.692814 0.681433 0.725486 0.744215 0.725479 0.711392 0.696271 0.640588 0.661871 0.662036 0.755363 0.734045 0.677329 0.653539 0.755597 0.687409 0.634659 0.692450 0.679264 0.631093 0.688807 0.682445 0.737949 0.732186 0.643886 0.730995 0.714938 0.714284 0.752271 0.714215 0.701807 0.670127 0.696939 0.708142 0.751073 0.705408 0.653519 0.705298 0.683113 0.710083 0.710262 
67.356540 0.642555 0.741331 0.675435 0.714627 0.690688 0.710810 0.696919 0.728828 0.621532 0.750656 0.714606 0.702654 0.727109 0.709813 0.754459 0.689368 0.665194 0.622116 0.655065 0.689622 0.733237 0.624001 0.727384 0.663620 0.724688 0.679045 0.621360 0.662671 0.661110 0.722426 0.683460 0.624124 0.647232 0.663455 0.638773 0.714510 0.652843 0.748380 0.630238 0.644082 0.724393 0.636146 0.658510 0.628223 0.701849 0.742431 0.700116 0.747933 0.623732 0.753668 
68.033484 0.739768 0.728565 0.718399 0.714821 0.622479 0.631243 0.618701 0.682723 0.690073 0.626332 0.716236 0.753862 0.653992 0.714546 0.623529 0.669405 0.669845 0.673039 0.660078 0.631229 0.754899 0.619903 0.633592 0.639135 0.705198 0.667214 0.718461 0.639403 0.715981 0.655160 0.688466 0.672132 0.731834 0.747234 0.653422 0.752804 0.746190 0.620480 0.656526 0.670827 0.736251 0.648820 0.656128 0.743518 0.731003 0.682346 0.704106 0.682614 0.625885 0.646114 
68.717232 0.624633 0.750208 0.633915 0.685579 0.706585 0.702290 0.737894 0.688570 0.718967 0.714776 0.619056 0.745461 0.697769 0.618157 0.752664 0.652403 0.738917 0.668078 0.734087 0.676839 0.624290 0.642222 0.694346 0.730664 0.753488 0.719043 0.619728 0.737044 0.727741 0.749776 0.664250 0.717657 0.748452 0.630649 0.702516 0.740707 0.652540 0.649522 0.631740 0.753158 0.636961 0.683891 0.693941 0.736241 0.726973 0.706207 0.652032 0.655977 0.651820 0.721931 
69.407852 0.624462 0.647106 0.721290 0.701399 0.697028 0.656582 0.743050 0.654986 0.669087 0.719590 0.671964 0.685428 0.741022 0.693026 0.707305 0.642166 0.636349 0.742996 0.623167 0.753472 0.684338 0.726278 0.647243 0.648182 0.633362 0.722468 0.648771 0.723674 0.641879 0.624996 0.698919 0.706880 0.655096 0.699673 0.635842 0.722680 0.709450 0.731485 0.684153 0.694424 0.668840 0.641885 0.701187 0.696397 0.724544 0.750820 0.651779 0.623297 0.687161 0.701502 
70.105412 0.663005 0.717025 0.619469 0.683842 0.735433 0.653774 0.629973 0.650968 0.679935 0.616506 0.617450 0.711085 0.665954 0.640580 0.688831 0.687620 0.729671 0.746184 0.683274 0.710996 0.643023 0.666926 0.733120 0.738943 0.752048 0.669917 0.670574 0.648949 0.744213 0.743836 0.685601 0.617327 0.634681 0.732819 0.657127 0.701587 0.726578 0.718503 0.732162 0.714596 0.745554 0.639951 0.687620 0.650448 0.668445 0.632471 0.638260 0.621597 0.647745 0.713993 
70.809983 0.749830 0.708515 0.698126 0.679468 0.735627 0.677745 0.700040 0.694928 0.725007 0.619275 0.641173 0.615756 0.723435 0.696356 0.654986 0.699199 0.725061 0.751764 0.641126 0.737616 0.633368 0.696882 0.739086 0.656879 0.620745 0.670508 0.654549 0.663775 0.655102 0.644365 0.699370 0.649737 0.617676 0.695399 0.668751 0.746173 0.654104 0.723148 0.746173 0.636280 0.694511 0.707100 0.710845 0.648623 0.692050 0.627682 0.624237 0.643935 0.675094 0.693178 
71.521636 0.658252 0.678478 0.660976 0.645815 0.648519 0.628832 0.626573 0.649972 0.700321 0.621440 0.732274 0.629597 0.694000 0.728963 0.653276 0.676990 0.620600 0.637617 0.725605 0.723004 0.659740 0.687140 0.687966 0.739127 0.732820 0.713393 0.724349 0.680266 0.664771 0.746656 0.628832 0.709058 0.749543 0.662894 0.657734 0.651993 0.638177 0.655044 0.729939 0.664184 0.681761 0.637809 0.654553 0.670198 0.735646 0.718171 0.647679 0.640648 0.713222 0.657017 
72.240440 0.679579 0.745230 0.657054 0.737390 0.675700 0.632641 0.723326 0.675025 0.658902 0.644544 0.737233 0.722958 0.712200 0.671077 0.699165 0.717954 0.656515 0.624658 0.749512 0.686730 0.733668 0.650809 0.722569 0.738542 0.621624 0.655541 0.706160 0.649296 0.680301 0.651580 0.616013 0.743144 0.681222 0.642417 0.712275 0.727396 0.668630 0.720967 0.671575 0.631605 0.639390 0.736374 0.677240 0.700188 0.622831 0.688591 0.679326 0.636527 0.690759 0.718029 
72.966468 0.692356 0.720292 0.682953 0.686773 0.642945 0.717773 0.716302 0.667620 0.697503 0.680570 0.678711 0.736334 0.719475 0.706906 0.653879 0.707458 0.627693 0.734155 0.746070 0.643408 0.613211 0.689762 0.659599 0.658087 0.700417 0.716949 0.663391 0.641930 0.732173 0.665713 0.731956 0.734904 0.670343 0.664065 0.631846 0.613306 0.734352 0.736259 0.745437 0.644871 0.623894 0.683484 0.659306 0.678371 0.654199 0.717487 0.628122 0.618726 0.626855 0.675981 
73.699794 0.690686 0.625011 0.669959 0.612056 0.631056 0.744862 0.650266 0.719654 0.634640 0.723517 0.726679 0.738164 0.729583 0.718077 0.737695 0.623739 0.662989 0.638645 0.735988 0.691618 0.728889 0.650606 0.709311 0.665492 0.720260 0.691624 0.695208 0.695874 0.618904 0.648233 0.694997 0.706503 0.661860 0.670490 0.627146 0.728903 0.621468 0.717036 0.626894 0.685035 0.698595 0.633810 0.649974 0.683376 0.734744 0.730773 0.724544 0.712501 0.735016 0.747990 
74.440489 0.632504 0.686007 0.650386 0.743089 0.615308 0.627404 0.669191 0.723407 0.690421 0.648403 0.730063 0.614616 0.645978 0.733262 0.623268 0.685932 0.701614 0.688920 0.633883 0.644029 0.641415 0.693444 0.641503 0.656654 0.739625 0.692703 0.737296 0.706775 0.734993 0.669354 0.635262 0.745887 0.628341 0.681049 0.718524 0.719264 0.707638 0.732059 0.618609 0.655364 0.646990 0.649197 0.689545 0.640980 0.656349 0.729601 0.686815 0.711366 0.681341 0.626446 
75.188628 0.742053 0.671032 0.696765 0.733467 0.726745 0.659406 0.722201 0.735881 0.689182 0.694941 0.612938 0.684848 0.718423 0.695185 0.610741 0.638509 0.650338 0.684936 0.732666 0.664181 0.685025 0.698746 0.639058 0.635491 0.713580 0.704349 0.744231 0.616438 0.726480 0.720247 0.707957 0.709537 0.673881 0.715228 0.642321 0.665762 0.616119 0.650670 0.683797 0.688016 0.672463 0.663327 0.711185 0.700523 0.664283 0.634405 0.634392 0.710935 0.728529 0.737882 
75.944287 0.659660 0.668290 0.655596 0.692419 0.635769 0.658821 0.609946 0.725286 0.662309 0.660040 0.696416 0.694580 0.636297 0.642136 0.674265 0.620785 0.685530 0.713127 0.649859 0.613090 0.644961 0.651423 0.610576 0.677374 0.712077 0.622031 0.739024 0.710343 0.703949 0.665615 0.682563 0.655596 0.631928 0.637605 0.702797 0.679393 0.622634 0.621008 0.691884 0.646953 0.684202 0.700507 0.637903 0.698001 0.728396 0.740826 0.716663 0.731972 0.676263 0.657195 
76.707539 0.692883 0.642475 0.709680 0.711067 0.725024 0.665917 0.670043 0.666546 0.654700 0.653259 0.710256 0.737499 0.642847 0.687186 0.641170 0.629946 0.612648 0.711257 0.723989 0.682376 0.737120 0.677093 0.621442 0.616747 0.652772 0.719997 0.665538 0.643416 0.690873 0.689358 0.631928 0.733311 0.738175 0.703544 0.709768 0.725186 0.719219 0.618060 0.626056 0.620583 0.711764 0.734962 0.716655 0.638091 0.679927 0.680306 0.679082 0.609908 0.743655 0.642786 
77.478463 0.636005 0.629073 0.668321 0.712318 0.609790 0.622377 0.736141 0.732121 0.693529 0.627168 0.730371 0.666706 0.672300 0.693752 0.689819 0.698515 0.725865 0.616378 0.622492 0.659159 0.738175 0.742573 0.627066 0.661706 0.684550 0.627749 0.646457 0.723993 0.705778 0.686049 0.609723 0.670192 0.683090 0.631471 0.622391 0.713217 0.655342 0.739668 0.735493 0.696123 0.691184 0.693258 0.679057 0.700008 0.689779 0.688759 0.612999 0.642795 0.730750 0.726176 
78.257134 0.670491 0.635222 0.741846 0.618022 0.727562 0.612233 0.732744 0.656618 0.720490 0.686489 0.738871 0.727177 0.719141 0.634014 0.706968 0.722238 0.722643 0.702582 0.671280 0.735794 0.708068 0.707049 0.729498 0.705848 0.637367 0.713459 0.624864 0.682117 0.615701 0.652090 0.713912 0.695221 0.620127 0.708824 0.703460 0.669216 0.695005 0.641274 0.653528 0.652623 0.736340 0.699398 0.704978 0.717758 0.611713 0.628697 0.625154 0.731104 0.651180 0.630289 
79.043632 0.682799 0.652967 0.667806 0.729283 0.632239 0.656559 0.722901 0.728791 0.701769 0.730752 0.724694 0.700118 0.683433 0.719020 0.635325 0.616342 0.709896 0.725482 0.703581 0.639773 0.708891 0.675892 0.641424 0.635965 0.710387 0.717834 0.656350 0.695919 0.668837 0.737598 0.642064 0.638021 0.728245 0.613970 0.651983 0.724438 0.630022 0.729505 0.682206 0.664254 0.682745 0.674120 0.719869 0.641060 0.729229 0.620561 0.695347 0.661734 0.721500 0.632475 
79.838033 0.707177 0.682223 0.673205 0.659059 0.675157 0.665385 0.692829 0.622664 0.691732 0.621123 0.640673 0.696564 0.669053 0.711033 0.683737 0.639206 0.703779 0.609325 0.732851 0.615820 0.613525 0.660896 0.716505 0.724567 0.624905 0.665641 0.620867 0.685776 0.621903 0.732966 0.727696 0.655290 0.650700 0.658662 0.676920 0.705320 0.708981 0.705279 0.707682 0.675554 0.622940 0.656690 0.735247 0.729816 0.737717 0.640592 0.735873 0.736351 0.644401 0.620194 
80.640419 0.670244 0.717210 0.608177 0.736466 0.635437 0.686623 0.642164 0.635746 0.678625 0.620933 0.699447 0.674297 0.699810 0.655828 0.737299 0.681273 0.706443 0.683155 0.705664 0.706094 0.658207 0.633273 0.702054 0.681717 0.721169 0.615334 0.654309 0.686596 0.680299 0.632184 0.606039 0.604971 0.720611 0.641015 0.730182 0.666306 0.716666 0.634361 0.671636 0.731600 0.736553 0.637507 0.720013 0.722244 0.731297 0.728367 0.632083 0.671622 0.606228 0.711309 
81.450869 0.624384 0.635801 0.606335 0.725265 0.652648 0.644768 0.643271 0.734830 0.726742 0.652259 0.619893 0.644204 0.640808 0.633163 0.641593 0.671126 0.632310 0.679831 0.709693 0.729064 0.716083 0.725460 0.638975 0.717922 0.710619 0.658736 0.701397 0.679039 0.646466 0.692356 0.686369 0.649668 0.731051 0.720761 0.626397 0.660246 0.713928 0.702142 0.650446 0.623565 0.636170 0.629290 0.651715 0.720795 0.626209 0.674187 0.665723 0.695846 0.679986 0.634586 
82.269464 0.623604 0.632419 0.631889 0.658259 0.670888 0.610078 0.618101 0.729894 0.617129 0.722514 0.706293 0.617263 0.628129 0.673448 0.703518 0.684347 0.724834 0.713077 0.710261 0.695541 0.732287 0.671833 0.733528 0.691861 0.683496 0.635945 0.670050 0.619944 0.619723 0.657220 0.735364 0.726121 0.646663 0.632968 0.611425 0.615762 0.616030 0.679575 0.615058 0.683429 0.688181 0.735686 0.714330 0.613221 0.707500 0.683737 0.632828 0.695119 0.605714 0.706246 
83.096285 0.680211 0.680619 0.671923 0.711566 0.729178 0.687541 0.729385 0.604133 0.647088 0.648882 0.617615 0.688518 0.616490 0.677721 0.637757 0.664386 0.613832 0.668369 0.617916 0.660129 0.683558 0.674708 0.656775 0.609026 0.695788 0.643300 0.620091 0.623934 0.647343 0.640562 0.683196 0.658843 0.729419 0.721995 0.662324 0.606335 0.691872 0.635200 0.707656 0.609541 0.712623 0.702321 0.678818 0.672098 0.670745 0.665122 0.688485 0.675150 0.695226 0.716104 
83.931417 0.621417 0.727736 0.680746 0.710174 0.663994 0.681348 0.694190 0.695574 0.657476 0.602337 0.722107 0.682077 0.698636 0.604670 0.723885 0.680873 0.658706 0.713022 0.683875 0.682464 0.659628 0.613782 0.723872 0.677083 0.624919 0.655577 0.628282 0.721365 0.722695 0.692800 0.626912 0.626096 0.657904 0.706430 0.626965 0.601809 0.686756 0.723698 0.708864 0.633824 0.638831 0.710802 0.684042 0.677243 0.675632 0.724046 0.696837 0.615901 0.636879 0.713296 
84.774942 0.608881 0.725438 0.660914 0.701471 0.717567 0.623341 0.688686 0.658597 0.729183 0.683485 0.629743 0.611431 0.648269 0.650900 0.623268 0.660233 0.716011 0.691270 0.721292 0.643216 0.699762 0.624937 0.695482 0.702152 0.680067 0.690348 0.698213 0.615437 0.702105 0.631613 0.699281 0.648810 0.683032 0.685762 0.725598 0.651387 0.610790 0.637274 0.614809 0.652162 0.622300 0.663351 0.659292 0.620437 0.613167 0.715918 0.723074 0.647595 0.635879 0.618721 
85.626944 0.694493 0.619076 0.720407 0.677738 0.609355 0.621602 0.604742 0.604708 0.677738 0.676485 0.720620 0.711167 0.696266 0.641103 0.666838 0.639643 0.706580 0.644844 0.717520 0.614242 0.604855 0.726994 0.606075 0.636696 0.717187 0.716974 0.713813 0.648164 0.625263 0.705580 0.684379 0.665671 0.716534 0.629103 0.685299 0.635303 0.644477 0.702013 0.712147 0.626656 0.697059 0.644310 0.720700 0.636176 0.704380 0.680439 0.715333 0.730414 0.603402 0.707280 
86.487509 0.657168 0.639478 0.692974 0.639804 0.610223 0.607001 0.673866 0.695318 0.642547 0.685611 0.724293 0.714932 0.727562 0.717662 0.643140 0.642827 0.704925 0.645444 0.670717 0.661130 0.669099 0.697755 0.661815 0.606561 0.632068 0.678473 0.729666 0.657175 0.647448 0.693094 0.708287 0.706756 0.652181 0.652667 0.698580 0.696470 0.606655 0.725545 0.693853 0.663433 0.712822 0.610916 0.614964 0.637507 0.632041 0.620223 0.728594 0.659458 0.646529 0.651649 
87.356723 0.665458 0.693988 0.608844 0.613119 0.636357 0.638072 0.623584 0.670332 0.601244 0.671057 0.681043 0.625413 0.638358 0.644009 0.692266 0.722146 0.722578 0.678204 0.610187 0.710391 0.713183 0.658663 0.682938 0.646157 0.637474 0.674614 0.676642 0.643098 0.606710 0.663637 0.660891 0.629861 0.708037 0.729905 0.625639 0.605639 0.655625 0.668796 0.696435 0.664415 0.725909 0.616291 0.655412 0.613471 0.623165 0.709779 0.606849 0.616178 0.644455 0.651616 
88.234673 0.660090 0.634726 0.705353 0.616122 0.649998 0.656458 0.680533 0.608506 0.678063 0.623778 0.674465 0.685759 0.649002 0.693149 0.674465 0.662102 0.633266 0.666258 0.606853 0.628598 0.673197 0.645363 0.723791 0.711780 0.728253 0.598945 0.691383 0.608194 0.652501 0.703799 0.616308 0.706667 0.721859 0.717676 0.673130 0.639447 0.645463 0.618977 0.621845 0.606488 0.723027 0.727456 0.691768 0.612530 0.662566 0.630875 0.717676 0.659034 0.624700 0.684052 
89.121446 0.654154 0.611049 0.639693 0.626910 0.604041 0.611746 0.660427 0.599373 0.715878 0.729318 0.695290 0.729186 0.702213 0.636869 0.702332 0.652497 0.704427 0.617183 0.718994 0.693122 0.632115 0.728934 0.659419 0.673529 0.716044 0.605825 0.607515 0.699017 0.630722 0.611142 0.597231 0.645349 0.699408 0.649666 0.694800 0.604346 0.708889 0.644401 0.711853 0.718358 0.648943 0.601117 0.641338 0.629409 0.707338 0.639474 0.723894 0.663855 0.607164 0.687738 
90.017131 0.692428 0.716086 0.604709 0.700222 0.666665 0.618309 0.650131 0.673763 0.661407 0.718470 0.697712 0.662102 0.693971 0.605682 0.701334 0.709266 0.716590 0.637405 0.672180 0.652455 0.711041 0.679378 0.692243 0.688621 0.635730 0.685972 0.620593 0.623864 0.651555 0.682536 0.676537 0.709869 0.698003 0.634438 0.595955 0.616256 0.637504 0.715881 0.666539 0.650906 0.634928 0.724138 0.686429 0.614442 0.697401 0.607509 0.628453 0.693819 0.623427 0.690362 
90.921819 0.635607 0.617992 0.700909 0.597892 0.601449 0.687156 0.660740 0.606520 0.612227 0.716011 0.598705 0.652257 0.658241 0.659609 0.627474 0.600642 0.675307 0.703997 0.644997 0.624023 0.672569 0.722643 0.645645 0.707091 0.682620 0.610832 0.626132 0.662876 0.685351 0.659609 0.698615 0.685046 0.694641 0.605681 0.644970 0.620611 0.625973 0.636077 0.602388 0.682825 0.636209 0.690971 0.666189 0.603902 0.634483 0.660740 0.664661 0.609555 0.601264 0.660542 
91.835598 0.674108 0.618531 0.691276 0.716175 0.670424 0.697410 0.625061 0.702388 0.715390 0.613189 0.652193 0.699034 0.671084 0.613975 0.722039 0.609914 0.638419 0.642236 0.643193 0.650608 0.607161 0.623265 0.653302 0.606131 0.707110 0.661014 0.607313 0.630601 0.668588 0.707961 0.656703 0.647643 0.723663 0.689711 0.603456 0.718163 0.606428 0.633936 0.612245 0.632014 0.615434 0.615137 0.701239 0.635705 0.651942 0.623325 0.666759 0.677449 0.633810 0.682177 
92.758561 0.674385 0.711718 0.698399 0.682726 0.668009 0.652810 0.647924 0.601030 0.620316 0.723304 0.657050 0.657709 0.618107 0.720198 0.596197 0.648135 0.655850 0.687407 0.709595 0.686794 0.707446 0.702731 0.704155 0.598518 0.716611 0.598307 0.606925 0.641634 0.635376 0.607848 0.609305 0.626818 0.672314 0.623798 0.627299 0.611039 0.650384 0.715101 0.725104 0.723264 0.638284 0.618648 0.720000 0.600318 0.695452 0.691106 0.708316 0.645438 0.628222 0.606951 
93.690800 0.639870 0.611169 0.606619 0.660809 0.684513 0.634050 0.641912 0.672272 0.599936 0.699269 0.622277 0.640726 0.600910 0.682057 0.622968 0.656213 0.681899 0.617977 0.647087 0.702943 0.676355 0.611728 0.716777 0.681128 0.678666 0.598619 0.625727 0.667729 0.656674 0.652190 0.608943 0.646698 0.710304 0.615844 0.723947 0.604657 0.681570 0.688734 0.613618 0.678554 0.652308 0.644684 0.605151 0.608232 0.629783 0.635999 0.719601 0.644012 0.631771 0.626392 
94.632408 0.678768 0.645156 0.681747 0.687447 0.637693 0.625759 0.612221 0.629178 0.655656 0.602351 0.595487 0.655058 0.656103 0.709152 0.674488 0.631835 0.654637 0.629270 0.671213 0.647668 0.694029 0.594343 0.679912 0.658313 0.613128 0.652737 0.660049 0.599143 0.714458 0.712998 0.625845 0.624464 0.626002 0.659437 0.643808 0.685383 0.692931 0.609959 0.674448 0.703990 0.687395 0.661232 0.647904 0.709560 0.645695 0.642414 0.697672 0.705450 0.698809 0.653690 
95.583480 0.609858 0.674433 0.698891 0.613732 0.673002 0.686409 0.658708 0.632162 0.703586 0.720847 0.680211 0.614953 0.663547 0.609530 0.688110 0.714236 0.630941 0.678209 0.664374 0.668261 0.623607 0.617422 0.706777 0.607172 0.712909 0.672056 0.681275 0.695089 0.624506 0.596726 0.698064 0.649988 0.711944 0.626476 0.664223 0.715129 0.622523 0.703658 0.595400 0.708031 0.628682 0.639135 0.654466 0.630947 0.611631 0.704104 0.595472 0.672628 0.656141 0.698530 
96.544110 0.659661 0.591440 0.683685 0.719746 0.690490 0.691447 0.720670 0.614860 0.702823 0.700299 0.644640 0.663025 0.595538 0.625967 0.682976 0.627357 0.653347 0.639710 0.669299 0.686353 0.715399 0.687579 0.701531 0.611576 0.705590 0.649223 0.685304 0.604842 0.716651 0.701886 0.711596 0.701571 0.603013 0.690254 0.665595 0.621083 0.716087 0.682714 0.630006 0.695991 0.618971 0.623456 0.694424 0.637802 0.700928 0.669758 0.594174 0.693329 0.711032 0.698627 
97.514394 0.718007 0.703930 0.592628 0.714713 0.692126 0.661360 0.645712 0.685042 0.604386 0.606599 0.706071 0.666906 0.598769 0.685133 0.602383 0.689245 0.682220 0.673283 0.668490 0.618188 0.603673 0.686004 0.641051 0.644252 0.617572 0.638380 0.631813 0.684190 0.628840 0.599338 0.637083 0.712658 0.646439 0.703203 0.682691 0.611994 0.606265 0.670775 0.675869 0.642223 0.618188 0.680936 0.708081 0.653530 0.652711 0.608321 0.620093 0.596733 0.684092 0.716206 
98.494430 0.670562 0.691391 0.606850 0.599096 0.598953 0.595337 0.630393 0.712731 0.613297 0.641043 0.665142 0.717235 0.648869 0.662082 0.636500 0.680532 0.693765 0.710279 0.661147 0.604811 0.605360 0.674831 0.677531 0.593670 0.717602 0.709442 0.660729 0.619952 0.710168 0.654962 0.590996 0.665050 0.667352 0.651471 0.649621 0.714803 0.672673 0.697217 0.648490 0.591545 0.650772 0.647745 0.606301 0.604889 0.642233 0.666613 0.680323 0.691777 0.620933 0.689293 
99.484316 0.602553 0.716279 0.617457 0.657026 0.716448 0.682866 0.686261 0.689094 0.650465 0.656008 0.598812 0.672368 0.695290 0.607253 0.588882 0.715443 0.689140 0.622765 0.663653 0.606489 0.712740 0.627863 0.637134 0.676683 0.656014 0.640033 0.600320 0.630194 0.591193 0.643343 0.692234 0.685079 0.679915 0.605889 0.681025 0.618919 0.592721 0.667609 0.623920 0.617490 0.626969 0.688578 0.629776 0.591670 0.631350 0.636703 0.630625 0.696060 0.590899 0.649949 
100.484150 0.684217 0.607246 0.669895 0.711689 0.707412 0.655494 0.679615 0.654914 0.647749 0.604763 0.682587 0.678852 0.708918 0.653486 0.614157 0.697529 0.597781 0.589795 0.678343 0.691851 0.606999 0.613935 0.601190 0.717015 0.612572 0.605838 0.602729 0.631269 0.632749 0.631497 0.607774 0.694061 0.715711 0.650116 0.588145 0.591040 0.612729 0.662450 0.687236 0.709472 0.698546 0.592780 0.635304 0.613009 0.637188 0.589175 0.619183 0.690515 0.668695 0.713110 
101.494032 0.688066 0.629889 0.641769 0.616928 0.600283 0.632499 0.707458 0.711214 0.686569 0.698137 0.670210 0.611415 0.703605 0.670230 0.645298 0.643227 0.671434 0.651488 0.704243 0.657874 0.655908 0.644757 0.597653 0.658883 0.601403 0.678510 0.648520 0.708871 0.695539 0.601878 0.611486 0.661057 0.680886 0.715589 0.619467 0.685078 0.656214 0.679831 0.652777 0.655524 0.682246 0.705571 0.702980 0.655023 0.682715 0.647003 0.619643 0.654580 0.685462 0.700910 
102.514064 0.620253 0.641243 0.697515 0.666262 0.694798 0.596833 0.660393 0.700512 0.617289 0.604139 0.622802 0.634944 0.689943 0.710028 0.586621 0.633423 0.594383 0.585646 0.672093 0.655374 0.651123 0.603951 0.685990 0.697762 0.622015 0.621437 0.595930 0.657402 0.699843 0.639969 0.676871 0.647074 0.607760 0.597867 0.708631 0.669259 0.619785 0.597451 0.691522 0.713350 0.707883 0.606271 0.617777 0.675441 0.704412 0.656921 0.650850 0.683533 0.595696 0.639260 
103.544348 0.623493 0.684948 0.711009 0.682235 0.599542 0.699760 0.676945 0.657200 0.589722 0.674576 0.657090 0.651612 0.625700 0.705927 0.673401 0.599503 0.692043 0.686389 0.713923 0.586470 0.638195 0.675446 0.599464 0.673129 0.708056 0.615068 0.618405 0.595187 0.614685 0.682378 0.674998 0.629400 0.604125 0.674076 0.674842 0.679457 0.622507 0.670454 0.657375 0.612310 0.637124 0.701416 0.659621 0.695003 0.642531 0.606637 0.589209 0.699053 0.623948 0.625746 
104.584986 0.660047 0.683470 0.630045 0.712157 0.708955 0.708527 0.633363 0.657863 0.621975 0.632112 0.658913 0.626480 0.603465 0.612714 0.697554 0.684741 0.672141 0.617114 0.705954 0.619921 0.670411 0.601799 0.607107 0.663566 0.664966 0.652392 0.699998 0.633370 0.641445 0.676373 0.630926 0.671895 0.696291 0.697665 0.607930 0.663903 0.653566 0.709798 0.690522 0.688014 0.672348 0.693672 0.673554 0.704288 0.642307 0.607120 0.708339 0.676846 0.681980 0.624847 
105.636082 0.668382 0.682639 0.646818 0.657852 0.588047 0.632010 0.674821 0.686833 0.696450 0.619798 0.607786 0.582973 0.619008 0.659554 0.686451 0.587853 0.704624 0.591043 0.707051 0.596085 0.643459 0.624794 0.701188 0.616646 0.587192 0.637569 0.654176 0.636126 0.660939 0.711866 0.675501 0.598395 0.701045 0.641757 0.613889 0.661690 0.662357 0.591451 0.705194 0.689215 0.654959 0.709304 0.707161 0.655192 0.650157 0.601896 0.652727 0.608446 0.605242 0.620154 
106.697742 0.681309 0.708709 0.707520 0.584328 0.606914 0.596232 0.688941 0.596367 0.695571 0.642276 0.650987 0.658380 0.624892 0.599185 0.660720 0.706977 0.694292 0.669450 0.666891 0.601776 0.626721 0.638786 0.608685 0.635329 0.628563 0.608859 0.632537 0.688308 0.620065 0.617105 0.668966 0.581620 0.613790 0.663169 0.658794 0.630592 0.598590 0.700076 0.593589 0.677102 0.652732 0.681367 0.645094 0.668520 0.643963 0.648545 0.627794 0.709375 0.687306 0.669089 
107.770073 0.601162 0.619927 0.580952 0.592503 0.601440 0.624302 0.612997 0.643029 0.605434 0.643280 0.664162 0.584327 0.698517 0.588721 0.617062 0.691180 0.639150 0.623309 0.666769 0.673093 0.636473 0.689631 0.637899 0.583830 0.656489 0.651108 0.639622 0.587173 0.698343 0.693903 0.686237 0.699143 0.704776 0.701769 0.648830 0.644881 0.673235 0.590367 0.654947 0.611248 0.613358 0.626329 0.650107 0.605247 0.627961 0.617933 0.661258 0.621728 0.660064 0.646991 
108.853180 0.633736 0.624039 0.708614 0.601158 0.675953 0.686385 0.626416 0.595166 0.646893 0.655824 0.662589 0.667416 0.700934 0.628646 0.629284 0.617357 0.690541 0.591925 0.696817 0.603169 0.672113 0.674903 0.699310 0.598884 0.603008 0.692164 0.689806 0.581133 0.697532 0.596822 0.684445 0.667229 0.612183 0.689652 0.703363 0.649271 0.629464 0.684200 0.694845 0.624206 0.668595 0.626146 0.699220 0.642286 0.644832 0.656649 0.669600 0.602003 0.663627 0.631320 
109.947172 0.636125 0.579681 0.602804 0.602972 0.657421 0.671846 0.592903 0.623283 0.658347 0.678743 0.609952 0.593244 0.608260 0.669253 0.679824 0.672245 0.683703 0.612738 0.631737 0.696005 0.674998 0.687081 0.699022 0.601331 0.608421 0.640114 0.701004 0.658746 0.584777 0.640513 0.667117 0.603074 0.593179 0.590085 0.647153 0.581862 0.598210 0.596525 0.654867 0.666731 0.671151 0.580904 0.623772 0.649231 0.657389 0.635205 0.651058 0.641452 0.685563 0.663269 
111.052160 0.641837 0.647542 0.604441 0.705868 0.669172 0.660487 0.671697 0.660737 0.591663 0.686550 0.676361 0.620149 0.602084 0.637854 0.674138 0.647702 0.687244 0.693051 0.660320 0.685150 0.636267 0.674260 0.692377 0.585625 0.627068 0.595948 0.625346 0.656317 0.631231 0.670733 0.657371 0.635098 0.694690 0.705752 0.667316 0.591194 0.646906 0.681610 0.696424 0.627190 0.665260 0.647683 0.588233 0.609690 0.670265 0.706208 0.612742 0.578314 0.625205 0.697227 
112.168253 0.674252 0.673027 0.628419 0.651108 0.609354 0.689853 0.661692 0.585395 0.681154 0.638721 0.653802 0.701713 0.593304 0.588577 0.594126 0.587769 0.675509 0.589950 0.691681 0.584356 0.688159 0.633089 0.588121 0.704869 0.700969 0.592054 0.622344 0.618373 0.605749 0.645796 0.703381 0.653526 0.674855 0.586704 0.579744 0.658337 0.662744 0.649754 0.703035 0.593709 0.642448 0.645649 0.697961 0.672821 0.637284 0.602433 0.694907 0.582791 0.663013 0.622626 
113.295562 0.579571 0.675713 0.666585 0.576567 0.671459 0.645980 0.607433 0.645935 0.698111 0.592023 0.645563 0.696773 0.618969 0.610168 0.582453 0.624221 0.691533 0.673074 0.643712 0.619975 0.645314 0.625041 0.643597 0.604929 0.590729 0.700167 0.586636 0.676359 0.625112 0.697945 0.637121 0.678166 0.607735 0.597550 0.597268 0.582979 0.681093 0.625189 0.624497 0.694371 0.669288 0.697695 0.589774 0.608689 0.591683 0.588051 0.602361 0.603866 0.643155 0.640939 
114.434202 0.657876 0.661150 0.677414 0.678616 0.597904 0.605860 0.629313 0.643524 0.666228 0.580016 0.684456 0.590197 0.692175 0.637889 0.660146 0.616477 0.610836 0.692386 0.631909 0.631487 0.688888 0.682850 0.678297 0.678968 0.670321 0.644873 0.648026 0.663798 0.616291 0.627023 0.678597 0.655643 0.641285 0.698724 0.584435 0.588701 0.597514 0.691203 0.691759 0.655164 0.593734 0.645091 0.664431 0.679288 0.633924 0.692226 0.596945 0.589366 0.656117 0.696799 
115.584285 0.678921 0.661468 0.579102 0.616722 0.614314 0.604320 0.615029 0.661781 0.673142 0.587186 0.702281 0.580973 0.659776 0.657586 0.636678 0.641946 0.678685 0.673806 0.699835 0.622271 0.651979 0.653301 0.676016 0.670894 0.645893 0.698782 0.608733 0.653326 0.699899 0.696106 0.666666 0.592519 0.646487 0.689075 0.592519 0.599780 0.693053 0.577729 0.585520 0.640139 0.660102 0.574823 0.623018 0.688551 0.646219 0.605846 0.577033 0.624902 0.693558 0.636940 
116.745926 0.667316 0.690896 0.674917 0.672029 0.701092 0.663714 0.632941 0.647511 0.641766 0.686222 0.630467 0.672411 0.580699 0.670441 0.667463 0.683034 0.662802 0.585380 0.625659 0.654513 0.647033 0.639860 0.646491 0.661016 0.596328 0.681344 0.692828 0.591826 0.670173 0.668235 0.587401 0.610369 0.588906 0.622682 0.676148 0.614099 0.593012 0.616114 0.625117 0.612913 0.631557 0.633113 0.575005 0.640529 0.585029 0.662317 0.606128 0.598324 0.667221 0.613111 
117.919242 0.583002 0.696687 0.660377 0.587045 0.605750 0.634274 0.594220 0.605190 0.577329 0.683718 0.673646 0.698203 0.684457 0.644645 0.595538 0.679102 0.605527 0.606139 0.697445 0.584205 0.648968 0.670361 0.631459 0.682941 0.698725 0.614123 0.666209 0.612588 0.683336 0.610328 0.676199 0.628193 0.585402 0.619356 0.676829 0.679058 0.625634 0.681560 0.675505 0.586293 0.699712 0.653380 0.700195 0.609201 0.662466 0.605553 0.590642 0.644327 0.594761 0.616466 
119.104350 0.612833 0.622744 0.586489 0.628027 0.647842 0.663189 0.659997 0.600430 0.696488 0.677670 0.650989 0.627843 0.695013 0.698236 0.596413 0.630233 0.690868 0.619928 0.604461 0.623056 0.631644 0.604493 0.650309 0.610049 0.576852 0.665019 0.680811 0.693131 0.577544 0.651854 0.619922 0.619941 0.621263 0.684561 0.615897 0.604003 0.641161 0.666094 0.676628 0.596883 0.651898 0.589350 0.698382 0.572713 0.666990 0.582465 0.606171 0.662750 0.630983 0.581461 
120.301369 0.597116 0.619955 0.671567 0.686731 0.621085 0.590051 0.582434 0.655038 0.588858 0.581216 0.574176 0.626721 0.650861 0.655450 0.611005 0.614680 0.590591 0.648398 0.655323 0.681215 0.613074 0.682656 0.660897 0.640254 0.591607 0.679578 0.652423 0.622925 0.592698 0.663429 0.626277 0.608574 0.601725 0.607729 0.618368 0.674976 0.659741 0.657412 0.645497 0.618666 0.645301 0.627464 0.662458 0.675553 0.668139 0.587823 0.591257 0.654378 0.586808 0.589677 
121.510418 0.658817 0.604019 0.571670 0.636799 0.633560 0.645736 0.675980 0.628541 0.688586 0.680582 0.638022 0.591692 0.678991 0.576893 0.693765 0.602555 0.602536 0.646509 0.581190 0.673680 0.576652 0.666917 0.585322 0.650058 0.579650 0.643600 0.673483 0.604387 0.585950 0.621322 0.673604 0.695387 0.680879 0.667139 0.664312 0.580062 0.603233 0.620840 0.679289 0.596699 0.643251 0.678180 0.612880 0.637661 0.661999 0.643657 0.582743 0.602378 0.625606 0.597472 
122.731618 0.575719 0.631737 0.592223 0.598286 0.585939 0.681573 0.582243 0.672099 0.629339 0.688692 0.618745 0.688249 0.682541 0.601374 0.591426 0.632674 0.573460 0.656759 0.674599 0.571232 0.635781 0.681509 0.612847 0.592849 0.612277 0.621491 0.598273 0.613663 0.651640 0.605101 0.591128 0.623004 0.589432 0.615239 0.613132 0.620694 0.677991 0.651152 0.614473 0.670270 0.583192 0.606190 0.655145 0.587812 0.657930 0.614448 0.634509 0.650279 0.654405 0.669087 
123.965091 0.656625 0.639021 0.666766 0.686278 0.624336 0.675347 0.642515 0.686493 0.626068 0.591252 0.598525 0.575626 0.605374 0.587739 0.662678 0.640695 0.688067 0.646648 0.573654 0.579379 0.684320 0.572188 0.603327 0.641498 0.569686 0.588655 0.679119 0.581995 0.573383 0.619193 0.595978 0.588895 0.591245 0.615080 0.686733 0.569907 0.583379 0.693583 0.649535 0.573307 0.681653 0.613361 0.601001 0.578033 0.576365 0.647880 0.678557 0.688736 0.590032 0.673047 
125.210961 0.605914 0.624450 0.661762 0.647667 0.600728 0.638639 0.576135 0.626280 0.572281 0.569372 0.587750 0.586388 0.623106 0.593100 0.686499 0.614759 0.641977 0.689402 0.625295 0.621731 0.609819 0.691585 0.662538 0.681907 0.582116 0.578255 0.580167 0.636349 0.677774 0.600943 0.627478 0.617031 0.675225 0.652582 0.693540 0.569612 0.635579 0.655920 0.693370 0.630046 0.660544 0.592318 0.586110 0.674355 0.587902 0.691963 0.672828 0.679112 0.660544 0.576034 
126.469352 0.673866 0.639301 0.587242 0.680864 0.677948 0.609190 0.631641 0.573730 0.675585 0.581069 0.574146 0.643956 0.577000 0.593737 0.614802 0.682048 0.630475 0.617549 0.679944 0.657821 0.615804 0.656819 0.589832 0.618437 0.624611 0.646747 0.608427 0.680348 0.688738 0.639546 0.603596 0.675491 0.685545 0.641436 0.666130 0.634677 0.603306 0.638419 0.634910 0.688688 0.623376 0.650955 0.647074 0.615149 0.626393 0.578959 0.638809 0.594436 0.684650 0.678943 
127.740390 0.596375 0.677236 0.677104 0.645894 0.583475 0.586048 0.686684 0.657059 0.630208 0.690439 0.624132 0.642372 0.610540 0.568109 0.586255 0.596130 0.644416 0.667934 0.623075 0.579739 0.658795 0.587840 0.593381 0.620735 0.649291 0.591708 0.605256 0.674500 0.655373 0.570889 0.608860 0.661279 0.598577 0.657870 0.580858 0.602218 0.665695 0.679840 0.690042 0.676199 0.633170 0.660304 0.633648 0.590318 0.609244 0.583978 0.670965 0.632296 0.648153 0.599854 
129.024202 0.583999 0.672586 0.642429 0.610476 0.641845 0.668178 0.616398 0.659141 0.654047 0.600246 0.588615 0.667518 0.579465 0.576890 0.660127 0.673578 0.596842 0.619821 0.596069 0.672272 0.579094 0.588634 0.618088 0.616731 0.623218 0.657206 0.666099 0.663851 0.666243 0.611738 0.680518 0.668799 0.602588 0.588615 0.614458 0.679783 0.627056 0.568048 0.666922 0.632111 0.623250 0.655950 0.660409 0.681529 0.660083 0.611556 0.668655 0.682339 0.657514 0.632538 
130.320917 0.688846 0.590695 0.687649 0.597430 0.627797 0.595498 0.568053 0.633804 0.654654 0.600389 0.656773 0.663947 0.667032 0.632111 0.579371 0.671258 0.689122 0.595981 0.621546 0.603236 0.644182 0.577019 0.572342 0.631108 0.612817 0.595843 0.589830 0.674613 0.615557 0.665476 0.601054 0.603374 0.570467 0.570354 0.630983 0.648289 0.630713 0.641059 0.636262 0.671941 0.656572 0.591918 0.579364 0.673873 0.666618 0.684388 0.663551 0.669728 0.641699 0.676500 
131.630664 0.683360 0.573483 0.638138 0.664803 0.676661 0.578210 0.581065 0.575762 0.633029 0.565350 0.571429 0.607134 0.636235 0.623049 0.672259 0.628978 0.576638 0.610315 0.593918 0.567065 0.650196 0.576306 0.595145 0.661691 0.631370 0.668747 0.568174 0.685482 0.671283 0.675014 0.596860 0.639465 0.608161 0.625266 0.650290 0.652337 0.657722 0.639941 0.599759 0.672284 0.657834 0.563904 0.628434 0.633161 0.610353 0.657365 0.569851 0.602752 0.635440 0.598808 
132.953574 0.602473 0.677211 0.642693 0.625683 0.612081 0.608918 0.667466 0.622539 0.563722 0.614044 0.595671 0.636816 0.609143 0.665778 0.567854 0.640917 0.682862 0.595434 0.668979 0.571780 0.613456 0.576537 0.562928 0.666403 0.647387 0.576062 0.578637 0.649669 0.575943 0.618551 0.598022 0.681775 0.677674 0.592933 0.575818 0.573336 0.640411 0.643268 0.621520 0.679774 0.648006 0.638698 0.645799 0.614737 0.592602 0.626946 0.593258 0.686344 0.620013 0.625814 
134.289780 0.662484 0.584672 0.600469 0.604875 0.634965 0.622589 0.628736 0.647960 0.675398 0.647867 0.625391 0.682257 0.620061 0.574691 0.645838 0.654495 0.661685 0.584740 0.586507 0.616116 0.680616 0.680091 0.678007 0.656442 0.631714 0.607029 0.656155 0.576782 0.604120 0.601105 0.600750 0.572145 0.643204 0.627931 0.686508 0.641126 0.606635 0.617140 0.565847 0.570223 0.588242 0.645832 0.616996 0.686501 0.590089 0.631052 0.623400 0.640483 0.669793 0.644858 
135.639414 0.569864 0.569054 0.562268 0.626580 0.570469 0.666514 0.672590 0.670022 0.588697 0.628070 0.579524 0.685278 0.611480 0.638963 0.568954 0.646684 0.569478 0.641100 0.562349 0.582509 0.665224 0.612110 0.662899 0.619058 0.569154 0.591096 0.600911 0.621551 0.671649 0.623689 0.592561 0.604949 0.592049 0.663055 0.611854 0.679252 0.682791 0.611935 0.654879 0.573098 0.590953 0.657721 0.665822 0.634152 0.672521 0.599783 0.608321 0.602077 0.658873 0.655589 
137.002613 0.568291 0.569218 0.594661 0.640773 0.623152 0.570444 0.651749 0.583448 0.642515 0.651581 0.583118 0.597361 0.621659 0.625131 0.591413 0.642422 0.588961 0.618765 0.628883 0.568179 0.653131 0.622996 0.597293 0.663235 0.567768 0.614796 0.614391 0.564732 0.640363 0.658426 0.638502 0.656621 0.673210 0.673857 0.597666 0.597958 0.662271 0.588121 0.613290 0.669339 0.650443 0.664685 0.564732 0.636984 0.638029 0.649540 0.621497 0.680937 0.594088 0.642254 
138.379512 0.632685 0.623975 0.674147 0.654826 0.668892 0.664207 0.617601 0.663437 0.667227 0.650863 0.601840 0.579220 0.605288 0.652534 0.598417 0.581941 0.639140 0.667767 0.595615 0.580835 0.620049 0.608878 0.561856 0.598820 0.666723 0.568367 0.611761 0.590353 0.604847 0.636711 0.622409 0.664369 0.629759 0.647676 0.614252 0.608580 0.670954 0.579692 0.650192 0.657169 0.576350 0.632815 0.601641 0.648173 0.679776 0.585333 0.675862 0.601945 0.660592 0.650515 
139.770250 0.623918 0.643141 0.566020 0.577136 0.672573 0.573706 0.640405 0.653053 0.616754 0.643401 0.612883 0.605669 0.607778 0.654306 0.590919 0.565809 0.575765 0.638718 0.642831 0.670018 0.601153 0.650417 0.632106 0.599708 0.601811 0.646180 0.608529 0.563669 0.654033 0.673225 0.576478 0.560376 0.634078 0.571255 0.625984 0.655503 0.588729 0.620953 0.629401 0.591911 0.581385 0.573966 0.593009 0.616512 0.558279 0.564625 0.668318 0.569221 0.565015 0.580237 
141.174964 0.603167 0.662734 0.612091 0.630535 0.657965 0.577254 0.636412 0.673460 0.644823 0.610939 0.649988 0.658931 0.658398 0.614525 0.673801 0.654063 0.565277 0.612593 0.625896 0.590780 0.577768 0.583318 0.632151 0.621158 0.582506 0.641416 0.644197 0.595667 0.565673 0.648248 0.598330 0.572857 0.565246 0.632634 0.557529 0.585268 0.594942 0.566893 0.680285 0.592248 0.574071 0.649592 0.657141 0.638952 0.566881 0.567128 0.623419 0.562688 0.652323 0.678935 
142.593796 0.602272 0.592941 0.591914 0.674032 0.661968 0.656891 0.662469 0.607787 0.600330 0.570710 0.671157 0.617700 0.644704 0.576869 0.580944 0.575330 0.597226 0.573227 0.586169 0.613050 0.599582 0.646682 0.604943 0.571929 0.617836 0.654634 0.596552 0.635354 0.657485 0.598846 0.564261 0.622102 0.633938 0.630079 0.634872 0.558949 0.611170 0.596991 0.648779 0.630314 0.658604 0.634482 0.561249 0.636894 0.632219 0.628323 0.668313 0.564694 0.650980 0.563426 
144.026887 0.579490 0.612224 0.624770 0.669334 0.574254 0.641267 0.625017 0.649058 0.599135 0.575501 0.657152 0.603328 0.639803 0.601309 0.563876 0.591282 0.589103 0.666895 0.658171 0.556405 0.556023 0.564277 0.618929 0.629518 0.603513 0.572248 0.573594 0.635204 0.625332 0.569537 0.662542 0.595931 0.620757 0.625153 0.653047 0.604538 0.561684 0.626634 0.643032 0.567500 0.670803 0.568803 0.585713 0.559529 0.620250 0.603500 0.608742 0.591350 0.607088 0.636463 
145.474382 0.595094 0.557227 0.628986 0.630188 0.555735 0.611442 0.635465 0.561098 0.650161 0.665954 0.589836 0.628733 0.596253 0.651363 0.645759 0.670238 0.670121 0.570234 0.603965 0.607257 0.641043 0.658069 0.655030 0.569142 0.624572 0.564057 0.589417 0.571368 0.622649 0.578722 0.555569 0.593128 0.616238 0.607127 0.628548 0.629257 0.608360 0.677247 0.565240 0.580220 0.662169 0.618420 0.591334 0.595575 0.646647 0.628326 0.664560 0.558638 0.626810 0.658858 
146.936423 0.641822 0.627530 0.612236 0.558985 0.578403 0.595157 0.589931 0.564143 0.643964 0.627678 0.624472 0.641120 0.630909 0.604672 0.635759 0.577763 0.673032 0.634036 0.565269 0.575154 0.649921 0.624404 0.556419 0.572187 0.586989 0.618477 0.672817 0.638504 0.666367 0.603773 0.562038 0.609011 0.626164 0.642357 0.596634 0.617498 0.573424 0.603367 0.593409 0.656452 0.586423 0.674983 0.647675 0.557077 0.574089 0.560647 0.641772 0.601133 0.623382 0.623973 
148.413159 0.628123 0.651456 0.644562 0.563569 0.663175 0.616915 0.566414 0.660582 0.560183 0.645219 0.632898 0.583934 0.652200 0.667852 0.631208 0.647106 0.568964 0.575208 0.643695 0.598860 0.664232 0.652243 0.607009 0.667544 0.645594 0.576603 0.675730 0.656274 0.611691 0.583012 0.659107 0.553522 0.671508 0.626857 0.667698 0.567834 0.606327 0.623134 0.626741 0.607101 0.629352 0.633113 0.596728 0.639277 0.579233 0.673874 0.568540 0.632529 0.561191 0.582484 
149.904736 0.646751 0.578063 0.648702 0.650058 0.650708 0.597194 0.668544 0.600661 0.600029 0.635197 0.639388 0.639333 0.621325 0.611625 0.638958 0.656095 0.666906 0.599697 0.674219 0.593243 0.606833 0.635308 0.666495 0.610563 0.672495 0.619656 0.580248 0.667532 0.625209 0.634633 0.659789 0.636099 0.649665 0.614815 0.590672 0.651837 0.623791 0.590862 0.657739 0.661126 0.624196 0.640136 0.631222 0.559835 0.618454 0.579057 0.630246 0.638369 0.625571 0.613380 
151.411304 0.576994 0.590998 0.634406 0.578397 0.662456 0.670849 0.576608 0.640219 0.653807 0.628341 0.615434 0.578403 0.673538 0.658744 0.601755 0.641347 0.651350 0.618074 0.640942 0.574733 0.579738 0.590569 0.662701 0.576602 0.630853 0.632519 0.592113 0.610294 0.614098 0.566672 0.634914 0.560699 0.634602 0.638474 0.556313 0.649806 0.659063 0.599433 0.603654 0.577582 0.566978 0.638363 0.654229 0.607305 0.659210 0.557575 0.671719 0.598447 0.665299 0.612040 
152.933013 0.595265 0.617327 0.590684 0.631284 0.591033 0.621743 0.644202 0.565607 0.656557 0.578403 0.580519 0.577467 0.664380 0.575877 0.644269 0.654031 0.560341 0.584550 0.650141 0.602758 0.644471 0.602782 0.637217 0.564127 0.638135 0.587944 0.615920 0.570005 0.635927 0.668331 0.653884 0.646343 0.661780 0.655627 0.666875 0.642416 0.585363 0.566941 0.621339 0.619877 0.588923 0.572959 0.586623 0.605003 0.633688 0.595082 0.578415 0.634777 0.663022 0.622948 
154.470015 0.669403 0.669977 0.632164 0.669831 0.616091 0.660677 0.572795 0.664078 0.613777 0.669782 0.602852 0.628897 0.658936 0.663614 0.664402 0.576410 0.551928 0.589576 0.613032 0.654668 0.669629 0.579225 0.605234 0.657562 0.560807 0.612556 0.609948 0.637502 0.569240 0.648066 0.592385 0.607939 0.554297 0.632042 0.607743 0.654991 0.621209 0.657269 0.601032 0.671022 0.610351 0.630577 0.663681 0.587933 0.630064 0.587390 0.552563 0.661501 0.564080 0.549839 
156.022464 0.652721 0.669787 0.606541 0.574629 0.581354 0.597292 0.647795 0.580018 0.637875 0.629607 0.594371 0.589609 0.659562 0.593085 0.580268 0.578043 0.582628 0.604560 0.569665 0.625314 0.585762 0.590786 0.658233 0.550490 0.618931 0.596328 0.658385 0.592249 0.650014 0.635722 0.630869 0.634375 0.594981 0.630905 0.562123 0.659245 0.554910 0.607565 0.612297 0.551465 0.604297 0.579665 0.636582 0.604041 0.589768 0.566879 0.566964 0.631448 0.639673 0.602767 
157.590516 0.592685 0.597999 0.592076 0.569235 0.625984 0.547916 0.580479 0.645927 0.648173 0.610205 0.577624 0.603350 0.643218 0.652148 0.578531 0.593269 0.557693 0.554485 0.667234 0.667897 0.615970 0.575743 0.609012 0.554034 0.603861 0.604330 0.645434 0.642250 0.653147 0.659131 0.639340 0.561151 0.605316 0.639784 0.558935 0.564164 0.596294 0.589781 0.628699 0.580205 0.667532 0.593007 0.652544 0.588898 0.599752 0.644600 0.600538 0.580515 0.651424 0.580217 
159.174327 0.633767 0.557864 0.626564 0.638678 0.612895 0.621641 0.626406 0.632205 0.554047 0.652159 0.653970 0.620918 0.563395 0.653599 0.628922 0.556186 0.634101 0.597772 0.560568 0.606889 0.637274 0.639401 0.572664 0.615970 0.579575 0.590552 0.598903 0.552667 0.658359 0.636016 0.625118 0.662486 0.588637 0.576645 0.603425 0.591305 0.659149 0.572877 0.647053 0.583513 0.662467 0.562513 0.661641 0.549756 0.637736 0.569983 0.580711 0.560137 0.551457 0.607272 
160.774056 0.560381 0.564350 0.565588 0.607885 0.632408 0.652878 0.664966 0.630551 0.638993 0.633373 0.566122 0.607370 0.663898 0.559780 0.599013 0.555077 0.610883 0.655882 0.564216 0.655627 0.655408 0.559422 0.589474 0.553888 0.614476 0.632712 0.622747 0.627189 0.630740 0.546927 0.604882 0.585195 0.603996 0.573319 0.559641 0.658430 0.625041 0.609384 0.585735 0.584115 0.623427 0.554749 0.633440 0.635698 0.573471 0.595239 0.603692 0.597660 0.657399 0.663934 
162.389862 0.628677 0.665959 0.602963 0.619819 0.596546 0.632113 0.661481 0.571208 0.642456 0.609270 0.551413 0.653604 0.636112 0.648078 0.621485 0.547202 0.547044 0.597425 0.573716 0.592093 0.571141 0.603866 0.559465 0.610101 0.605508 0.591366 0.647327 0.655901 0.556587 0.610815 0.560689 0.626611 0.649284 0.645279 0.598013 0.591875 0.659269 0.555369 0.626684 0.623600 0.641765 0.606617 0.648606 0.609216 0.566142 0.651405 0.630150 0.664141 0.583253 0.586367 
164.021907 0.556924 0.601630 0.598200 0.647219 0.657485 0.659124 0.656601 0.610571 0.590704 0.560076 0.555169 0.572350 0.636590 0.609748 0.565339 0.617443 0.551044 0.569973 0.660540 0.610329 0.553113 0.644055 0.556893 0.580329 0.618732 0.592501 0.574933 0.621799 0.577196 0.599851 0.553596 0.573917 0.637394 0.631181 0.546978 0.566355 0.619361 0.652270 0.616257 0.648441 0.631411 0.635924 0.646946 0.646553 0.628568 0.583070 0.619530 0.659209 0.563663 0.644460 
165.670355 0.641993 0.593721 0.564131 0.547485 0.568806 0.623263 0.641643 0.562174 0.650274 0.614577 0.650370 0.647266 0.643443 0.563328 0.592948 0.583097 0.638623 0.604509 0.571838 0.652623 0.658277 0.550426 0.623384 0.649658 0.642863 0.578676 0.619717 0.558290 0.544253 0.592876 0.602044 0.580735 0.608096 0.564469 0.548161 0.543722 0.653378 0.654574 0.588406 0.606417 0.569102 0.654840 0.572599 0.575994 0.658053 0.662239 0.635077 0.625310 0.608580 0.565792 
167.335370 0.654041 0.623913 0.644175 0.546119 0.631801 0.637723 0.549852 0.568070 0.598235 0.599326 0.618148 0.544853 0.620180 0.577182 0.661851 0.604790 0.570639 0.579546 0.550509 0.590920 0.631572 0.587103 0.598096 0.629437 0.545208 0.660524 0.551040 0.574239 0.632199 0.543647 0.578618 0.553989 0.567003 0.565169 0.659173 0.660271 0.638893 0.630522 0.545938 0.618473 0.651756 0.661121 0.606509 0.646202 0.549526 0.570513 0.590914 0.617334 0.563197 0.580288 
169.017118 0.660511 0.567805 0.590829 0.658211 0.609404 0.659644 0.603443 0.599536 0.642611 0.578950 0.580997 0.576282 0.548134 0.647445 0.652256 0.562741 0.662215 0.641593 0.662173 0.640058 0.660704 0.644375 0.587295 0.646988 0.616786 0.608748 0.579444 0.631568 0.578962 0.645169 0.577005 0.590486 0.655899 0.574404 0.656899 0.587265 0.652864 0.549778 0.592383 0.551783 0.638077 0.555082 0.554275 0.554402 0.632935 0.557780 0.623295 0.650083 0.581364 0.620453 
170.715768 0.555047 0.547033 0.553129 0.621000 0.597501 0.589950 0.548686 0.637610 0.553604 0.635548 0.568441 0.564058 0.595234 0.607143 0.605382 0.647457 0.608418 0.619654 0.646291 0.580692 0.597338 0.567912 0.590479 0.635085 0.653469 0.608274 0.628575 0.643339 0.646471 0.644025 0.656066 0.647271 0.609716 0.642588 0.545152 0.565248 0.594645 0.615211 0.607408 0.542627 0.654792 0.554872 0.609716 0.576935 0.576232 0.559315 0.611917 0.630559 0.596208 0.570966 
172.431490 0.632792 0.569872 0.540443 0.554380 0.614546 0.577260 0.608910 0.594198 0.601227 0.609972 0.622103 0.615668 0.649184 0.599997 0.584289 0.613904 0.628489 0.625038 0.655589 0.577014 0.577440 0.572260 0.639425 0.555490 0.597590 0.613411 0.610314 0.559542 0.647558 0.610272 0.633153 0.654808 0.579625 0.655823 0.630530 0.623993 0.572825 0.597944 0.630464 0.633849 0.582410 0.618009 0.559956 0.569043 0.603592 0.579283 0.558900 0.640631 0.574985 0.586564 
174.164456 0.566413 0.573484 0.573976 0.611304 0.645415 0.555710 0.617956 0.563548 0.603136 0.597162 0.655885 0.548704 0.610220 0.646338 0.570853 0.611029 0.613887 0.638062 0.615805 0.650066 0.626083 0.564519 0.632848 0.598462 0.595609 0.652607 0.614055 0.634341 0.563758 0.646722 0.637361 0.558556 0.563920 0.659163 0.570338 0.641244 0.624848 0.558023 0.587849 0.654111 0.579141 0.544689 0.616051 0.574892 0.573526 0.572214 0.600446 0.590264 0.656832 0.552156 
175.914837 0.592605 0.646767 0.646366 0.563801 0.570299 0.565608 0.594885 0.626704 0.657908 0.546270 0.588070 0.561474 0.606020 0.637684 0.595561 0.627991 0.635703 0.571370 0.552983 0.560301 0.630025 0.609825 0.540675 0.561515 0.585993 0.595663 0.602071 0.636888 0.620021 0.587920 0.643171 0.623252 0.642464 0.564459 0.589512 0.552080 0.650775 0.615031 0.581787 0.603818 0.587340 0.541310 0.577880 0.565375 0.544241 0.600844 0.587932 0.619518 0.561677 0.654700 
177.682811 0.628954 0.614538 0.558126 0.583300 0.552630 0.604233 0.631815 0.538107 0.587189 0.641451 0.609986 0.588187 0.624485 0.564488 0.618099 0.593396 0.624933 0.554990 0.609753 0.611360 0.650795 0.581658 0.546787 0.638721 0.543711 0.543287 0.631732 0.542492 0.596055 0.606503 0.567899 0.591670 0.582745 0.538991 0.571579 0.581556 0.655598 0.548747 0.576538 0.636128 0.570289 0.544123 0.593868 0.551238 0.578712 0.593677 0.650795 0.640770 0.645986 0.571179 
179.468553 0.580871 0.580329 0.545310 0.585673 0.630926 0.589335 0.631815 0.594805 0.569467 0.596147 0.541087 0.587725 0.557377 0.580770 0.552515 0.551269 0.645743 0.560395 0.641919 0.650437 0.608660 0.574095 0.540753 0.569926 0.538206 0.630539 0.637845 0.650502 0.544529 0.652846 0.569073 0.650532 0.626041 0.617834 0.650371 0.603597 0.614607 0.650449 0.641854 0.635406 0.569222 0.542549 0.577949 0.541481 0.637696 0.539680 0.603704 0.647108 0.625206 0.583233 
181.272242 0.649966 0.536851 0.622679 0.621255 0.614758 0.629235 0.595040 0.583910 0.536774 0.614871 0.638978 0.629545 0.550566 0.613877 0.597768 0.602705 0.628175 0.622125 0.554776 0.588573 0.578568 0.620237 0.538447 0.560821 0.567062 0.627848 0.636680 0.597738 0.651979 0.541508 0.576942 0.636912 0.652128 0.590711 0.621494 0.559713 0.602734 0.592039 0.538239 0.593498 0.568992 0.633428 0.654426 0.612388 0.592426 0.562369 0.614377 0.637543 0.613734 0.614895 
183.094058 0.625182 0.633506 0.592414 0.643787 0.641926 0.540452 0.573756 0.639851 0.595916 0.623702 0.548842 0.603450 0.558201 0.574190 0.598520 0.582181 0.620425 0.596427 0.630498 0.563499 0.545274 0.594882 0.536064 0.607029 0.629957 0.583887 0.599793 0.576407 0.536843 0.641171 0.602403 0.598812 0.560823 0.621650 0.590963 0.535541 0.598497 0.598954 0.599876 0.641230 0.592866 0.621686 0.643728 0.570711 0.603016 0.538002 0.609687 0.593865 0.649097 0.647688 
184.934184 0.586720 0.607504 0.544089 0.645534 0.540467 0.590567 0.616552 0.577263 0.593310 0.538639 0.556324 0.606845 0.625071 0.555796 0.579721 0.630443 0.650919 0.537552 0.640328 0.549271 0.586488 0.642317 0.538769 0.622696 0.565668 0.559732 0.554264 0.586524 0.647511 0.612984 0.596604 0.570738 0.556170 0.593547 0.599246 0.616902 0.609137 0.577310 0.609665 0.547431 0.617305 0.535623 0.578575 0.608757 0.622334 0.596313 0.646086 0.564594 0.596907 0.551996 
186.792804 0.558323 0.543125 0.534228 0.598795 0.553486 0.636238 0.561103 0.603513 0.634922 0.580681 0.539456 0.565691 0.606726 0.576550 0.624893 0.559846 0.556326 0.556640 0.617798 0.615664 0.546024 0.558791 0.593508 0.560042 0.571814 0.558554 0.589015 0.621503 0.628983 0.632741 0.649030 0.607419 0.638366 0.577854 0.535912 0.593259 0.600840 0.616062 0.608540 0.598380 0.533938 0.611634 0.559378 0.586365 0.545437 0.548537 0.551530 0.631212 0.643333 0.571820 
188.670102 0.573956 0.573944 0.580839 0.635587 0.625112 0.541673 0.626775 0.617851 0.599753 0.589799 0.586958 0.619762 0.621579 0.564132 0.536796 0.623207 0.575371 0.578762 0.565955 0.581537 0.600753 0.639487 0.558173 0.545650 0.611134 0.589959 0.647128 0.603452 0.577880 0.593705 0.563523 0.599913 0.625479 0.584721 0.544360 0.602162 0.583857 0.637765 0.565452 0.635274 0.606500 0.592622 0.584863 0.556521 0.618774 0.582466 0.599664 0.535524 0.646370 0.635368 
190.566268 0.646525 0.567334 0.548934 0.564297 0.550636 0.624503 0.595720 0.568664 0.646259 0.639210 0.627741 0.552970 0.551132 0.644687 0.608123 0.538487 0.568351 0.633667 0.621696 0.534977 0.646590 0.608915 0.606593 0.541081 0.604507 0.640864 0.621542 0.610924 0.639517 0.601452 0.611166 0.592069 0.625791 0.625135 0.542771 0.588464 0.539119 0.634335 0.578384 0.576924 0.636450 0.570064 0.608968 0.565201 0.619439 0.599585 0.629720 0.594379 0.622535 0.592341 
192.481491 0.599316 0.544886 0.605794 0.547670 0.646708 0.556136 0.537712 0.593257 0.597245 0.532927 0.625139 0.563723 0.604059 0.628277 0.636814 0.553269 0.561234 0.628578 0.584119 0.644590 0.584832 0.602826 0.543954 0.640118 0.593062 0.539936 0.572909 0.537057 0.633929 0.620283 0.566992 0.641263 0.546815 0.550780 0.555488 0.617039 0.633799 0.644183 0.604761 0.628791 0.569281 0.600555 0.533783 0.543317 0.573877 0.555246 0.633799 0.633304 0.612761 0.588880 
194.415962 0.636770 0.627869 0.633754 0.626738 0.604820 0.538853 0.628871 0.567899 0.638678 0.622474 0.597516 0.579244 0.606776 0.602800 0.579467 0.638207 0.633371 0.591967 0.613467 0.536773 0.638961 0.626485 0.601686 0.557773 0.570791 0.584763 0.586336 0.579827 0.575456 0.535354 0.590176 0.541763 0.600402 0.534241 0.616448 0.601657 0.537286 0.577435 0.554792 0.584781 0.605008 0.546298 0.586630 0.534582 0.592097 0.552242 0.607453 0.562727 0.615511 0.638973 
196.369875 0.570461 0.640454 0.634090 0.552317 0.565779 0.585505 0.541378 0.537349 0.588910 0.537496 0.603860 0.617687 0.532973 0.589422 0.634996 0.569908 0.597561 0.619046 0.598814 0.555075 0.643918 0.614282 0.568290 0.630797 0.551523 0.536043 0.635725 0.566214 0.585275 0.633749 0.614382 0.627668 0.567255 0.592668 0.537261 0.536531 0.542342 0.603237 0.541283 0.607395 0.625533 0.601814 0.539007 0.588140 0.582329 0.546618 0.581600 0.529856 0.550988 0.570802 
198.343425 0.539320 0.566513 0.556196 0.616937 0.548991 0.607507 0.612052 0.596497 0.589708 0.636333 0.560013 0.631530 0.640737 0.621741 0.603056 0.543213 0.572879 0.640355 0.628235 0.574118 0.546818 0.580953 0.636903 0.555204 0.561176 0.546243 0.603220 0.572192 0.578170 0.640185 0.586937 0.579191 0.602803 0.619915 0.645012 0.589503 0.564423 0.640379 0.633749 0.532631 0.551469 0.562773 0.566108 0.601482 0.563102 0.644560 0.639815 0.538421 0.582908 0.567817 
200.336810 0.600271 0.577793 0.569080 0.533193 0.529874 0.575618 0.542972 0.574984 0.626028 0.572569 0.544673 0.542339 0.560016 0.531065 0.537455 0.540674 0.626614 0.570071 0.621419 0.576309 0.631984 0.573436 0.623073 0.572575 0.621443 0.643529 0.601409 0.540434 0.584441 0.580343 0.616969 0.613534 0.570968 0.615996 0.536998 0.563968 0.575172 0.643663 0.589818 0.584271 0.537702 0.563622 0.577758 0.535092 0.608544 0.556076 0.571039 0.605073 0.561540 0.607272 
202.350228 0.544008 0.635909 0.601218 0.581538 0.572739 0.548311 0.551577 0.637273 0.592953 0.622784 0.560025 0.527137 0.624933 0.600727 0.589399 0.539758 0.631711 0.637261 0.587064 0.596120 0.534443 0.610602 0.638818 0.641622 0.541801 0.577756 0.537241 0.544822 0.543101 0.542246 0.617241 0.529883 0.560364 0.543130 0.526886 0.548106 0.612347 0.571879 0.630740 0.538968 0.599995 0.558186 0.578096 0.550448 0.604549 0.563859 0.615420 0.603098 0.556167 0.596172 
204.383882 0.531732 0.588520 0.550389 0.612139 0.640288 0.530645 0.603138 0.544743 0.632538 0.617294 0.545315 0.594698 0.586708 0.558560 0.587749 0.639668 0.562587 0.587474 0.624659 0.632298 0.596329 0.562271 0.625921 0.608223 0.556263 0.607966 0.531983 0.562505 0.528132 0.620585 0.569799 0.539523 0.575948 0.559787 0.561763 0.564779 0.534847 0.579087 0.614442 0.538769 0.639242 0.527027 0.543603 0.605961 0.623601 0.550248 0.594289 0.639756 0.533193 0.528313 
206.437974 0.621928 0.612901 0.528860 0.578213 0.633273 0.591798 0.586249 0.540269 0.625733 0.526549 0.603207 0.565613 0.578826 0.630921 0.582992 0.528906 0.623977 0.631003 0.587177 0.595924 0.561102 0.629865 0.609557 0.615702 0.577588 0.622874 0.637469 0.615807 0.641519 0.592259 0.598725 0.619606 0.552635 0.579427 0.560962 0.538436 0.558406 0.569774 0.541914 0.628284 0.550108 0.527191 0.578090 0.607643 0.591763 0.581154 0.588064 0.552139 0.572494 0.567282 
208.512710 0.605846 0.601790 0.636745 0.539287 0.630405 0.635346 0.543453 0.532196 0.596412 0.551645 0.607733 0.550410 0.614015 0.622149 0.581164 0.635912 0.638184 0.550230 0.562751 0.526631 0.526655 0.541070 0.601959 0.535115 0.527942 0.610781 0.618781 0.560904 0.621991 0.535470 0.596354 0.618758 0.547270 0.640789 0.635335 0.538302 0.526206 0.584922 0.578786 0.624270 0.633849 0.577027 0.609854 0.621531 0.586169 0.603748 0.544333 0.564074 0.544275 0.567593 
210.608298 0.527033 0.605759 0.531780 0.607475 0.605945 0.633998 0.527720 0.556558 0.574378 0.612560 0.593512 0.572772 0.571783 0.569875 0.578026 0.567525 0.562190 0.622834 0.587473 0.634742 0.613194 0.587881 0.581301 0.591889 0.564354 0.570404 0.587002 0.548919 0.544387 0.616795 0.607917 0.614241 0.577746 0.541013 0.636191 0.567845 0.600581 0.584256 0.565872 0.535585 0.577787 0.623369 0.533398 0.544952 0.602652 0.605346 0.594350 0.532321 0.566157 0.547733 
212.724946 0.623539 0.630812 0.581472 0.600194 0.566840 0.635308 0.561717 0.589181 0.591568 0.622761 0.549321 0.623539 0.587159 0.575681 0.610330 0.554375 0.558801 0.586694 0.626008 0.549931 0.593769 0.572434 0.616476 0.636133 0.547212 0.549141 0.528224 0.538220 0.618846 0.556204 0.558011 0.603755 0.594124 0.560451 0.592724 0.546655 0.583308 0.623179 0.599956 0.627966 0.600484 0.575820 0.542914 0.541334 0.533544 0.595744 0.624318 0.628372 0.540294 0.616121 
214.862868 0.529723 0.530750 0.559900 0.578720 0.585894 0.632443 0.571992 0.528720 0.573199 0.608467 0.538835 0.622288 0.607580 0.624184 0.629254 0.581788 0.528575 0.575553 0.579439 0.544113 0.610665 0.565108 0.541410 0.538498 0.578830 0.567312 0.592854 0.553792 0.624979 0.544559 0.586312 0.628540 0.599454 0.630959 0.548509 0.572903 0.569893 0.622131 0.558682 0.557760 0.534485 0.522926 0.590743 0.563310 0.632873 0.577096 0.591978 0.614133 0.545980 0.617352 
217.022275 0.628789 0.613286 0.626652 0.576173 0.571627 0.607889 0.600911 0.635141 0.599962 0.615620 0.598387 0.524704 0.584737 0.552957 0.537565 0.573636 0.548278 0.552482 0.619210 0.594570 0.602069 0.578900 0.624590 0.560572 0.614306 0.609239 0.539441 0.551764 0.553675 0.582908 0.563688 0.605590 0.636270 0.588281 0.592711 0.607409 0.588814 0.627740 0.542736 0.589422 0.590835 0.635251 0.545863 0.545035 0.592017 0.624422 0.529423 0.542354 0.567764 0.602602 
219.203386 0.634211 0.529581 0.618813 0.540589 0.530749 0.524273 0.556675 0.551217 0.583150 0.587337 0.565799 0.584844 0.580976 0.607510 0.563735 0.560306 0.617888 0.594390 0.546186 0.557554 0.600988 0.603942 0.560768 0.524909 0.609770 0.534940 0.598750 0.634448 0.602445 0.575877 0.632893 0.522509 0.552350 0.583734 0.624341 0.535449 0.540127 0.564891 0.540757 0.545579 0.577195 0.581341 0.529430 0.624139 0.578612 0.524105 0.560601 0.580410 0.549650 0.631355 
221.406416 0.628197 0.527798 0.633734 0.531579 0.538028 0.618250 0.564584 0.572441 0.569133 0.551138 0.542173 0.607137 0.575835 0.625241 0.604949 0.580916 0.549273 0.528571 0.603835 0.607662 0.632463 0.524311 0.573884 0.597756 0.539540 0.630062 0.571864 0.541145 0.632845 0.604464 0.598264 0.587641 0.580292 0.607836 0.617679 0.614636 0.581868 0.534864 0.633647 0.535799 0.529945 0.578930 0.570980 0.621610 0.555820 0.581539 0.576101 0.609059 0.601098 0.538166 
223.631588 0.543935 0.571102 0.581138 0.577598 0.582855 0.599064 0.589715 0.601382 0.525985 0.627672 0.605843 0.548875 0.575996 0.518786 0.576440 0.546702 0.573483 0.595710 0.611688 0.539312 0.607549 0.577299 0.633575 0.592176 0.588418 0.536926 0.587449 0.622922 0.582325 0.539174 0.591254 0.537036 0.606610 0.552922 0.592395 0.531640 0.563637 0.612293 0.630105 0.570508 0.577131 0.625643 0.525720 0.545970 0.554150 0.543059 0.619977 0.555360 0.583461 0.601278 
225.879123 0.609940 0.596323 0.541836 0.541808 0.573750 0.619189 0.532426 0.587799 0.567005 0.558573 0.571241 0.587247 0.579747 0.623517 0.608167 0.616783 0.611897 0.556000 0.592001 0.543764 0.613802 0.607672 0.519103 0.529865 0.607857 0.587321 0.574832 0.530418 0.600300 0.526487 0.570567 0.576916 0.611270 0.600944 0.532127 0.554527 0.527137 0.574343 0.580973 0.624346 0.598849 0.590970 0.576047 0.558441 0.591316 0.541048 0.530078 0.540490 0.609042 0.555908 
228.149245 0.616438 0.602721 0.612542 0.553737 0.620421 0.590981 0.590147 0.593946 0.619403 0.623909 0.517982 0.606359 0.553427 0.540250 0.600733 0.543818 0.573339 0.561219 0.608462 0.557225 0.620656 0.585556 0.623995 0.584068 0.560794 0.624466 0.577143 0.568672 0.621633 0.623937 0.536147 0.617047 0.622127 0.532860 0.610852 0.630253 0.577264 0.616053 0.540227 0.626891 0.631391 0.595520 0.535566 0.623788 0.559736 0.626719 0.619363 0.583792 0.617829 0.592854 
230.442183 0.539718 0.614533 0.625114 0.571041 0.529757 0.593768 0.552261 0.560144 0.526142 0.545347 0.546924 0.600481 0.600654 0.616995 0.564207 0.585414 0.570759 0.594577 0.630094 0.630393 0.624580 0.578901 0.559175 0.596201 0.563679 0.619525 0.620547 0.612112 0.521569 0.520358 0.622010 0.602231 0.597710 0.581369 0.605863 0.593791 0.552043 0.523589 0.560575 0.577318 0.551383 0.520588 0.535110 0.555388 0.523606 0.555709 0.579946 0.562508 0.524989 0.579974 
232.758166 0.527225 0.599303 0.572193 0.522264 0.531659 0.548377 0.537274 0.562556 0.597699 0.552811 0.594742 0.627811 0.628739 0.590388 0.573436 0.600787 0.580042 0.628378 0.575006 0.579068 0.550056 0.537228 0.563840 0.617063 0.597630 0.534123 0.541038 0.532215 0.604757 0.622219 0.584304 0.560924 0.580649 0.601698 0.533607 0.575057 0.597126 0.527815 0.526973 0.622998 0.589924 0.601446 0.524269 0.590090 0.528875 0.555985 0.616513 0.530055 0.544241 0.603199 
235.097424 0.608745 0.535129 0.516853 0.586012 0.574034 0.623612 0.559819 0.528294 0.581613 0.573147 0.593677 0.561111 0.561643 0.616067 0.546891 0.611582 0.561741 0.546387 0.622537 0.589770 0.538905 0.613441 0.622588 0.617268 0.519805 0.576980 0.548206 0.605805 0.627988 0.594747 0.529169 0.609048 0.542457 0.526211 0.601034 0.592825 0.605725 0.553869 0.623789 0.598872 0.575613 0.573839 0.551959 0.534020 0.617600 0.567982 0.519948 0.583718 0.555036 0.519925 
237.460193 0.584311 0.530027 0.541028 0.522779 0.514200 0.627908 0.624664 0.601909 0.605793 0.597962 0.541262 0.606661 0.572482 0.601920 0.591668 0.536830 0.546214 0.571711 0.585859 0.525818 0.611413 0.600258 0.552754 0.535590 0.614731 0.610408 0.595934 0.606878 0.542461 0.527337 0.619603 0.617799 0.525418 0.599927 0.539651 0.573961 0.538035 0.560259 0.604245 0.591079 0.586801 0.544558 0.627034 0.607986 0.575052 0.584499 0.521294 0.608471 0.541582 0.589543 
239.846707 0.576393 0.606921 0.558331 0.544000 0.559546 0.592937 0.609790 0.529999 0.594722 0.557698 0.546435 0.532782 0.597391 0.568175 0.625211 0.590502 0.555982 0.564000 0.607412 0.618430 0.520726 0.602769 0.563344 0.543344 0.547330 0.607395 0.620386 0.623568 0.565637 0.573644 0.588569 0.546310 0.584257 0.623705 0.601019 0.606608 0.608575 0.619576 0.587058 0.589578 0.540943 0.622610 0.580642 0.613023 0.553159 0.612875 0.546754 0.626089 0.563858 0.618361 
242.257207 0.600302 0.605980 0.534020 0.512962 0.606885 0.591533 0.533131 0.547510 0.626183 0.576779 0.546029 0.514021 0.549155 0.524948 0.621081 0.569228 0.549679 0.581619 0.574535 0.543455 0.551598 0.559889 0.514568 0.596903 0.523212 0.579723 0.521498 0.514955 0.588099 0.543774 0.576779 0.565060 0.582969 0.546280 0.537932 0.539275 0.622687 0.561922 0.544121 0.576124 0.604106 0.577394 0.624219 0.565726 0.561222 0.618798 0.532721 0.565458 0.563067 0.549520 
244.691932 0.623656 0.590263 0.567833 0.588143 0.622735 0.582559 0.598673 0.540740 0.520453 0.559248 0.564035 0.538716 0.589484 0.548524 0.625106 0.548172 0.555006 0.612751 0.590826 0.518026 0.563404 0.519350 0.575162 0.585880 0.520704 0.583259 0.575816 0.598775 0.547353 0.521829 0.533821 0.609675 0.515530 0.560714 0.531728 0.521301 0.609749 0.552317 0.609072 0.568657 0.522466 0.568709 0.549678 0.609675 0.554887 0.605734 0.582696 0.618283 0.623389 0.517394 
247.151127 0.590026 0.605013 0.524908 0.530409 0.518567 0.565608 0.549791 0.573295 0.613921 0.537966 0.528604 0.619570 0.516171 0.547441 0.567743 0.537892 0.548934 0.551148 0.622584 0.552221 0.558971 0.566817 0.584280 0.564569 0.574493 0.578677 0.621159 0.566073 0.581237 0.576326 0.532533 0.526509 0.578790 0.580635 0.566278 0.512941 0.555911 0.556666 0.586557 0.528195 0.569968 0.599143 0.598507 0.590667 0.604468 0.542837 0.526594 0.606529 0.543007 0.577246 
249.635037 0.570056 0.604737 0.607305 0.521940 0.592572 0.615020 0.567545 0.531486 0.567925 0.545227 0.577726 0.597917 0.589754 0.559807 0.586416 0.519220 0.515127 0.524044 0.570566 0.568038 0.558770 0.614317 0.513131 0.570458 0.518959 0.531299 0.601874 0.551973 0.587068 0.550119 0.546021 0.623216 0.512536 0.512910 0.609816 0.558316 0.566904 0.527938 0.603382 0.561287 0.564127 0.543923 0.519265 0.618183 0.531112 0.526447 0.601387 0.526606 0.555794 0.562052 
252.143911 0.578674 0.544186 0.574604 0.578334 0.512597 0.520374 0.582245 0.579262 0.574366 0.560861 0.603550 0.605452 0.581226 0.587605 0.552388 0.545217 0.550481 0.613093 0.576042 0.551024 0.610619 0.527846 0.576828 0.554307 0.548262 0.512728 0.592252 0.532657 0.539613 0.594499 0.611876 0.549518 0.534055 0.522525 0.591250 0.618764 0.586202 0.590837 0.564970 0.599673 0.599248 0.567410 0.610472 0.585771 0.544169 0.569985 0.594499 0.552229 0.588120 0.552994 
254.677999 0.611070 0.519491 0.544307 0.590312 0.556357 0.569045 0.573668 0.545494 0.594856 0.601592 0.531942 0.534468 0.583699 0.586056 0.560352 0.581653 0.568259 0.591792 0.608188 0.536101 0.568429 0.609448 0.525861 0.587367 0.516462 0.599993 0.558290 0.534434 0.556656 0.576380 0.527285 0.594652 0.563167 0.528336 0.587090 0.588673 0.525640 0.540905 0.542459 0.587718 0.588882 0.578969 0.620520 0.546438 0.613161 0.554763 0.562483 0.604995 0.532286 0.611217 
257.237556 0.515033 0.528548 0.537673 0.525902 0.565229 0.508007 0.562893 0.518487 0.516506 0.618286 0.535061 0.586442 0.559050 0.608331 0.587751 0.603252 0.574563 0.565675 0.599782 0.520253 0.529344 0.508707 0.556177 0.580313 0.591486 0.604573 0.616474 0.525151 0.514706 0.605888 0.594020 0.592700 0.619764 0.560280 0.618263 0.509238 0.521331 0.512945 0.540094 0.543774 0.540156 0.619680 0.566736 0.525315 0.519000 0.571606 0.570737 0.548000 0.569879 0.544620 
259.822836 0.572779 0.596597 0.609337 0.514995 0.528259 0.514707 0.548854 0.611822 0.589204 0.569037 0.579631 0.531195 0.597053 0.600890 0.530958 0.570114 0.603832 0.615749 0.567448 0.572548 0.604643 0.599014 0.553835 0.560670 0.523402 0.614430 0.562473 0.513986 0.527211 0.566519 0.593081 0.512797 0.529555 0.517457 0.507332 0.578289 0.590551 0.594230 0.606863 0.548279 0.604620 0.509619 0.568626 0.614994 0.512600 0.540334 0.593475 0.609427 0.559306 0.516511 
262.434099 0.581921 0.551370 0.613225 0.512003 0.572643 0.590495 0.598462 0.602451 0.542863 0.600769 0.527768 0.563315 0.559196 0.584633 0.546256 0.600313 0.615510 0.569695 0.564553 0.529529 0.617248 0.562713 0.535887 0.597230 0.594299 0.605855 0.595784 0.558780 0.539819 0.567377 0.580210 0.605579 0.575754 0.544861 0.607847 0.576525 0.508819 0.533917 0.518805 0.586776 0.510253 0.530204 0.507896 0.576700 0.559736 0.596364 0.545496 0.608280 0.516307 0.551179 
265.071606 0.614423 0.507026 0.542632 0.615676 0.521559 0.514043 0.542171 0.573081 0.526256 0.591221 0.596929 0.518284 0.517279 0.562542 0.519807 0.612165 0.578985 0.530649 0.564205 0.524250 0.539301 0.598317 0.530469 0.604069 0.536149 0.541598 0.554952 0.570188 0.555621 0.516689 0.536256 0.601137 0.571637 0.582587 0.606350 0.575165 0.546716 0.576665 0.561188 0.614356 0.609148 0.540862 0.526621 0.527200 0.575766 0.611030 0.529554 0.576626 0.536385 0.554525 
267.735620 0.518141 0.587744 0.594352 0.555506 0.581556 0.566007 0.557912 0.525427 0.531216 0.574298 0.556818 0.613110 0.597874 0.543339 0.517187 0.606283 0.574903 0.586386 0.519010 0.594565 0.507735 0.586055 0.588535 0.563639 0.563118 0.526785 0.570135 0.546889 0.599103 0.551399 0.559371 0.512991 0.563376 0.575571 0.512643 0.582588 0.600343 0.570758 0.524244 0.508105 0.602373 0.576491 0.575330 0.577029 0.581747 0.554423 0.528496 0.607220 0.577484 0.553772 
270.426407 0.589654 0.606020 0.545729 0.594084 0.589642 0.551201 0.563474 0.573444 0.507652 0.609767 0.576323 0.547057 0.551739 0.558948 0.523756 0.520496 0.563916 0.561827 0.545152 0.570688 0.519952 0.519056 0.545718 0.508016 0.510795 0.508056 0.573220 0.597977 0.584797 0.559357 0.542184 0.560051 0.552882 0.538453 0.604250 0.520120 0.561664 0.547079 0.525705 0.588108 0.550737 0.581381 0.562353 0.531721 0.590259 0.592387 0.558063 0.615038 0.565910 0.607073 
273.144238 0.569080 0.573398 0.579718 0.527151 0.521340 0.578309 0.575171 0.503800 0.505875 0.540366 0.610490 0.550786 0.566642 0.584086 0.526826 0.530791 0.579740 0.568734 0.539259 0.568314 0.524544 0.548258 0.507251 0.553163 0.511351 0.558655 0.531770 0.600635 0.607302 0.564634 0.528006 0.568504 0.610395 0.573197 0.521496 0.516177 0.589601 0.572883 0.526927 0.553756 0.504141 0.593560 0.572056 0.552744 0.538487 0.523543 0.589382 0.556843 0.587117 0.516127 
275.889383 0.532211 0.598254 0.550964 0.605207 0.511051 0.604743 0.599801 0.516742 0.612701 0.572347 0.606771 0.610657 0.577094 0.520483 0.574564 0.524984 0.560687 0.598193 0.594926 0.546306 0.533501 0.551656 0.581037 0.558927 0.574883 0.573006 0.598293 0.561602 0.611942 0.584415 0.552204 0.534389 0.613628 0.609323 0.510397 0.509364 0.567539 0.611177 0.509325 0.538186 0.557777 0.603828 0.509967 0.506064 0.562368 0.587269 0.519729 0.586342 0.602884 0.526526 
278.662118 0.613222 0.572170 0.587293 0.582820 0.605248 0.573909 0.543753 0.609497 0.516228 0.582597 0.612910 0.519362 0.516401 0.608248 0.580311 0.515068 0.596287 0.506425 0.546044 0.578755 0.605460 0.572075 0.547812 0.584175 0.558123 0.604719 0.597101 0.539336 0.604953 0.556299 0.581538 0.570441 0.598055 0.568266 0.544873 0.575526 0.588335 0.595267 0.516936 0.506865 0.565517 0.600497 0.597369 0.514834 0.589941 0.612866 0.509174 0.518497 0.570229 0.606553 
281.462718 0.568184 0.543150 0.601342 0.575378 0.531485 0.527904 0.519485 0.515927 0.599538 0.539241 0.591548 0.607606 0.503917 0.570990 0.600340 0.531964 0.560032 0.576503 0.505343 0.521896 0.577182 0.555032 0.606192 0.525683 0.579771 0.537988 0.525148 0.573039 0.604215 0.535449 0.595802 0.565394 0.543205 0.511011 0.574008 0.547226 0.528005 0.501489 0.540522 0.538272 0.546374 0.592817 0.529319 0.538289 0.508951 0.574598 0.535366 0.580066 0.518255 0.553974 
284.291466 0.517051 0.558244 0.544517 0.526219 0.519425 0.596724 0.504125 0.542577 0.567496 0.595807 0.572400 0.542254 0.569531 0.611447 0.535666 0.538546 0.576258 0.508984 0.538373 0.566701 0.553974 0.585805 0.561953 0.587361 0.575713 0.562375 0.574496 0.503430 0.500633 0.501878 0.507210 0.510852 0.521527 0.515962 0.502790 0.541059 0.587434 0.575702 0.579650 0.540586 0.569225 0.560852 0.609934 0.596502 0.507611 0.569864 0.536444 0.510402 0.528660 0.586099 
287.148643 0.502755 0.537009 0.502127 0.569908 0.590777 0.586346 0.545292 0.527227 0.583065 0.574538 0.565889 0.563995 0.560104 0.559343 0.518655 0.554713 0.540101 0.598888 0.514208 0.571224 0.597905 0.519854 0.510083 0.556390 0.594552 0.535682 0.564589 0.561120 0.511088 0.552403 0.569053 0.564040 0.556706 0.603035 0.559537 0.504170 0.568820 0.560143 0.554996 0.536726 0.503693 0.582022 0.513708 0.532939 0.551737 0.577131 0.574444 0.524534 0.517944 0.515868 
290.034534 0.550959 0.532970 0.564452 0.556469 0.591809 0.542710 0.554346 0.597641 0.551658 0.542029 0.503385 0.499953 0.563127 0.528702 0.590989 0.559762 0.591937 0.544701 0.511373 0.566126 0.531501 0.599964 0.582058 0.520658 0.600524 0.581393 0.528020 0.605868 0.602974 0.585606 0.536540 0.529295 0.518640 0.565328 0.527344 0.588217 0.583439 0.504837 0.500907 0.546025 0.527870 0.550566 0.546192 0.553614 0.537599 0.551441 0.539650 0.588023 0.553304 0.550355 
292.949430 0.522163 0.564155 0.598906 0.578054 0.578137 0.498693 0.570232 0.567221 0.523763 0.585610 0.606561 0.524887 0.558603 0.505474 0.524981 0.503144 0.580019 0.578475 0.590841 0.605925 0.525462 0.534269 0.598623 0.510423 0.537325 0.513046 0.549491 0.531579 0.506620 0.521217 0.586971 0.520187 0.503055 0.506985 0.525894 0.587276 0.540458 0.578641 0.501417 0.572352 0.599254 0.559283 0.582765 0.543203 0.500498 0.529841 0.600887 0.505989 0.549237 0.563828 
295.893621 0.603262 0.532579 0.600592 0.529910 0.525786 0.555982 0.508447 0.543700 0.545154 0.551604 0.547110 0.564880 0.528329 0.607783 0.552582 0.512360 0.584160 0.536150 0.605522 0.528213 0.561940 0.593230 0.606545 0.591544 0.590848 0.527395 0.579539 0.587846 0.539859 0.498343 0.517142 0.531579 0.553566 0.553881 0.514804 0.604826 0.520325 0.548840 0.593700 0.599509 0.588532 0.577792 0.535011 0.573940 0.506380 0.562587 0.600360 0.542440 0.560133 0.501334 
298.867401 0.546811 0.559953 0.545548 0.573320 0.599117 0.544046 0.607097 0.514066 0.498767 0.603565 0.565074 0.559296 0.528648 0.499164 0.519392 0.505567 0.592565 0.502570 0.533764 0.599133 0.516263 0.566708 0.507669 0.543235 0.593371 0.592742 0.510666 0.511859 0.588812 0.525629 0.531198 0.549549 0.546889 0.512940 0.534421 0.600022 0.599729 0.565648 0.518167 0.588222 0.579788 0.606347 0.572972 0.560383 0.590827 0.552579 0.575677 0.532357 0.578823 0.564026 
301.871068 0.533843 0.590034 0.595027 0.586976 0.503499 0.590707 0.520975 0.504971 0.568778 0.523449 0.515243 0.516456 0.499630 0.604126 0.604176 0.579999 0.516103 0.584523 0.558456 0.577133 0.520694 0.536444 0.537613 0.603322 0.554025 0.506040 0.596995 0.570343 0.502298 0.510250 0.569792 0.603393 0.579315 0.499294 0.527516 0.585725 0.597551 0.590696 0.518390 0.585328 0.496296 0.523769 0.539558 0.548503 0.532906 0.586667 0.541989 0.499476 0.534929 0.599607 
304.904923 0.514568 0.600674 0.567909 0.583747 0.584655 0.540603 0.594422 0.510110 0.570121 0.543079 0.517771 0.501548 0.601114 0.605126 0.605208 0.557255 0.523763 0.517655 0.601978 0.565983 0.554635 0.536437 0.603414 0.569433 0.565152 0.542413 0.532497 0.595110 0.508569 0.515630 0.584066 0.567160 0.545401 0.584049 0.603304 0.504387 0.581353 0.525651 0.587318 0.556677 0.531600 0.567215 0.539293 0.597383 0.537928 0.603778 0.584275 0.595463 0.529839 0.598374 
307.969268 0.522307 0.522389 0.586379 0.504096 0.560277 0.548837 0.508322 0.578477 0.563833 0.550216 0.503541 0.533517 0.495843 0.508284 0.513768 0.597682 0.590176 0.536665 0.602100 0.531665 0.495579 0.560404 0.506514 0.552200 0.566674 0.546447 0.562706 0.541935 0.575367 0.531445 0.599523 0.603408 0.544100 0.500442 0.545584 0.542825 0.516383 0.507080 0.596484 0.577290 0.544551 0.583917 0.515993 0.596556 0.568795 0.572180 0.495244 0.571965 0.573768 0.597764 
311.064411 0.516525 0.559379 0.594139 0.529979 0.599862 0.569250 0.588361 0.576054 0.574556 0.513310 0.534161 0.510007 0.552465 0.513760 0.591977 0.602885 0.587873 0.534676 0.533414 0.503088 0.527878 0.599374 0.547916 0.554797 0.593234 0.496514 0.562303 0.507263 0.510495 0.520613 0.585404 0.586353 0.567231 0.512070 0.504893 0.601793 0.542556 0.572767 0.538117 0.577766 0.513837 0.596268 0.554742 0.538139 0.591615 0.599352 0.547845 0.560882 0.539351 0.559489 
314.190660 0.554976 0.582168 0.559650 0.523784 0.505659 0.522918 0.516480 0.549656 0.576930 0.588738 0.565041 0.579642 0.569358 0.588957 0.559019 0.511133 0.593767 0.590042 0.598326 0.562773 0.545925 0.593773 0.552423 0.553946 0.498241 0.549316 0.540418 0.594704 0.511281 0.537542 0.593159 0.537054 0.511078 0.554335 0.576514 0.596469 0.523647 0.550604 0.537733 0.523214 0.562679 0.589121 0.575188 0.542807 0.562849 0.549475 0.532813 0.527301 0.556110 0.546883 
317.348329 0.531119 0.510964 0.528422 0.508245 0.573154 0.577727 0.547150 0.511353 0.530332 0.583341 0.597265 0.528904 0.512638 0.597828 0.566742 0.566982 0.539698 0.552938 0.567119 0.589939 0.526310 0.578597 0.570719 0.557599 0.553458 0.582093 0.495459 0.555422 0.548556 0.541865 0.573438 0.534615 0.494409 0.600821 0.580742 0.597226 0.502905 0.536875 0.495300 0.588248 0.524067 0.574270 0.542368 0.576010 0.578975 0.519165 0.500372 0.494190 0.598605 0.589725 
320.537733 0.494701 0.596654 0.593485 0.595649 0.544525 0.561389 0.519493 0.497460 0.526562 0.566771 0.497864 0.572310 0.594764 0.498935 0.510746 0.494450 0.520848 0.562488 0.524683 0.592797 0.548573 0.581669 0.539171 0.561269 0.506458 0.574031 0.502787 0.502994 0.527403 0.594665 0.507605 0.564509 0.591142 0.541039 0.585017 0.584717 0.538057 0.518613 0.530561 0.566574 0.569644 0.561084 0.498842 0.574446 0.577915 0.538231 0.550343 0.535287 0.575397 0.561914 
323.759190 0.510556 0.594899 0.494169 0.529840 0.523900 0.540576 0.510769 0.522067 0.573236 0.577508 0.499760 0.556462 0.513578 0.581506 0.541907 0.530664 0.512793 0.553734 0.575495 0.571562 0.547728 0.584714 0.586989 0.592406 0.503421 0.529851 0.507163 0.571665 0.536190 0.547892 0.493471 0.544995 0.540009 0.545131 0.598456 0.541989 0.544275 0.592340 0.532726 0.594506 0.540904 0.506590 0.591784 0.521052 0.509553 0.525558 0.557716 0.526376 0.579990 0.507496 
327.013024 0.500420 0.598193 0.569164 0.555660 0.505910 0.542364 0.528010 0.545376 0.496873 0.534558 0.517399 0.545245 0.502076 0.538719 0.582515 0.549603 0.598416 0.598988 0.565896 0.578866 0.551412 0.552615 0.527384 0.495223 0.583583 0.560514 0.595622 0.549412 0.507506 0.597174 0.533915 0.563848 0.560062 0.594739 0.553078 0.595099 0.591749 0.527128 0.563624 0.549625 0.548219 0.567258 0.495408 0.559833 0.505605 0.523364 0.530178 0.490849 0.555639 0.578593 
330.299560 0.596668 0.574568 0.502675 0.504960 0.523530 0.545902 0.536949 0.528746 0.544319 0.516921 0.547980 0.591528 0.518406 0.528904 0.523699 0.566735 0.554105 0.517280 0.493118 0.511003 0.583543 0.515627 0.538815 0.530667 0.514495 0.547208 0.509203 0.503160 0.597332 0.513168 0.566806 0.503480 0.567339 0.570962 0.518221 0.498966 0.532190 0.583815 0.578707 0.516100 0.566126 0.511852 0.494609 0.514011 0.533397 0.528643 0.587514 0.495000 0.512417 0.506287 
333.619126 0.506635 0.558713 0.545628 0.491910 0.519041 0.517482 0.503192 0.567734 0.579092 0.531979 0.547567 0.491416 0.497212 0.505505 0.539235 0.583399 0.551918 0.559424 0.560147 0.595316 0.594729 0.589471 0.536411 0.552048 0.509824 0.507466 0.566192 0.563921 0.588113 0.575387 0.512447 0.547779 0.561515 0.589569 0.526553 0.569000 0.547133 0.540131 0.514777 0.557892 0.569032 0.558832 0.537052 0.523945 0.548577 0.524668 0.514462 0.517254 0.575512 0.530925 
336.972054 0.593983 0.488688 0.580033 0.592025 0.531177 0.503934 0.562829 0.494095 0.504796 0.558051 0.532023 0.538173 0.504888 0.571247 0.545951 0.593147 0.523632 0.546498 0.581796 0.527489 0.506602 0.515302 0.595154 0.564483 0.553462 0.534490 0.501553 0.511397 0.572456 0.568746 0.552220 0.596450 0.513967 0.570438 0.495061 0.594422 0.543846 0.568519 0.545115 0.583905 0.513935 0.560757 0.576909 0.545267 0.592757 0.551559 0.563014 0.491741 0.583857 0.530943 
340.358679 0.542968 0.554098 0.593292 0.534162 0.491664 0.535380 0.501261 0.566966 0.488810 0.568319 0.521971 0.564469 0.592187 0.574033 0.594267 0.572917 0.576584 0.548438 0.548676 0.584220 0.539269 0.524717 0.559454 0.585964 0.520660 0.565016 0.506438 0.540910 0.559882 0.549110 0.490272 0.521126 0.567133 0.591255 0.502853 0.562947 0.495910 0.489931 0.577077 0.582845 0.506899 0.541874 0.521299 0.526802 0.551092 0.541901 0.583939 0.528708 0.553778 0.573811 
343.779341 0.590742 0.501478 0.517518 0.575756 0.539961 0.525716 0.570602 0.523856 0.550604 0.490791 0.526976 0.493009 0.563675 0.489986 0.489921 0.527041 0.500726 0.568023 0.513218 0.524332 0.492646 0.496367 0.510460 0.592554 0.564859 0.508443 0.554849 0.495653 0.526381 0.566152 0.520086 0.495691 0.494588 0.511504 0.514424 0.562853 0.509974 0.527549 0.565638 0.533552 0.544244 0.523786 0.523126 0.594636 0.579412 0.580272 0.505490 0.576048 0.540058 0.570267 
347.234380 0.581270 0.496935 0.503588 0.559491 0.574466 0.579564 0.534612 0.547260 0.584991 0.536443 0.572073 0.580617 0.574423 0.534731 0.592999 0.572424 0.490412 0.515577 0.566382 0.551445 0.561532 0.501380 0.521117 0.549350 0.578629 0.531545 0.546817 0.553918 0.527938 0.522997 0.587739 0.588139 0.583932 0.586784 0.587972 0.580406 0.557731 0.488878 0.487150 0.569017 0.588377 0.517515 0.593399 0.579024 0.494138 0.505322 0.504010 0.581675 0.516003 0.538744 
350.724144 0.547451 0.591512 0.531403 0.549069 0.564399 0.533188 0.571722 0.486857 0.494940 0.563504 0.545682 0.529246 0.550735 0.579746 0.580226 0.573782 0.550018 0.493441 0.526264 0.485660 0.557443 0.523239 0.495328 0.564852 0.510508 0.547111 0.500160 0.575135 0.563979 0.552595 0.570460 0.492066 0.563736 0.550978 0.498299 0.561806 0.506614 0.512719 0.497512 0.526831 0.535545 0.558570 0.575281 0.561245 0.559330 0.512659 0.533620 0.564755 0.522835 0.518645 
354.248980 0.543236 0.497149 0.505259 0.580788 0.557823 0.550726 0.500321 0.533980 0.539004 0.547835 0.506325 0.513879 0.559519 0.577472 0.510579 0.584961 0.503315 0.561673 0.588688 0.584590 0.496051 0.494376 0.552891 0.553505 0.577978 0.521127 0.517681 0.500068 0.563342 0.532801 0.492287 0.498969 0.513890 0.519167 0.512399 0.540765 0.587492 0.500811 0.570843 0.570574 0.527362 0.543947 0.579636 0.499788 0.494479 0.501802 0.585823 0.563622 0.499928 0.576777 
357.809242 0.543420 0.557803 0.515998 0.582467 0.527779 0.549915 0.512772 0.529177 0.529806 0.536807 0.590059 0.544996 0.534892 0.519687 0.541022 0.552195 0.505062 0.573869 0.512003 0.571197 0.577536 0.573068 0.567084 0.526268 0.552625 0.536791 0.542377 0.494077 0.557631 0.579042 0.548227 0.572869 0.560185 0.533505 0.487334 0.537403 0.577676 0.533102 0.496937 0.535860 0.502013 0.558067 0.484754 0.536194 0.543006 0.589145 0.559233 0.569014 0.523273 0.491706 
361.405284 0.541696 0.502905 0.584466 0.564483 0.577202 0.558920 0.496811 0.549235 0.532510 0.555479 0.543189 0.559049 0.579484 0.544241 0.483898 0.565750 0.510379 0.535216 0.492586 0.521353 0.587232 0.502191 0.516945 0.549122 0.557465 0.579140 0.565132 0.526980 0.521928 0.560794 0.509879 0.493826 0.536993 0.514776 0.505015 0.538448 0.563688 0.578410 0.568456 0.521101 0.544773 0.502438 0.485488 0.492043 0.516575 0.503807 0.574179 0.542776 0.549986 0.563151 
365.037468 0.573533 0.486937 0.588609 0.539403 0.521485 0.499558 0.568815 0.571281 0.561867 0.504603 0.553798 0.507889 0.558720 0.524472 0.520161 0.484857 0.568091 0.529940 0.492438 0.580519 0.516607 0.569845 0.523244 0.500062 0.543880 0.559781 0.577833 0.538079 0.543751 0.487698 0.562210 0.524536 0.567598 0.584513 0.517631 0.525437 0.588931 0.561631 0.586904 0.483929 0.531002 0.502828 0.557203 0.566612 0.565829 0.566960 0.518601 0.571742 0.567180 0.533752 
368.706155 0.535680 0.545729 0.553550 0.558872 0.500180 0.505400 0.587219 0.506005 0.530905 0.528399 0.569376 0.583691 0.578107 0.482701 0.557464 0.585394 0.560044 0.539406 0.568942 0.545210 0.503029 0.497729 0.497332 0.527735 0.576549 0.558165 0.499013 0.494506 0.545188 0.542190 0.495100 0.516787 0.497311 0.564027 0.580945 0.550386 0.523115 0.571870 0.535354 0.526675 0.544412 0.542361 0.558251 0.580195 0.535846 0.563904 0.501315 0.585431 0.580083 0.500839 
372.411714 0.495251 0.567677 0.548010 0.584784 0.504869 0.521222 0.583196 0.547283 0.532614 0.481529 0.536318 0.495043 0.550437 0.512128 0.524135 0.482608 0.581181 0.508365 0.544663 0.581192 0.517918 0.562834 0.518436 0.487436 0.562695 0.542461 0.482929 0.510765 0.531999 0.529909 0.551126 0.573852 0.549956 0.579310 0.520174 0.548373 0.536762 0.535442 0.481603 0.586912 0.563058 0.586489 0.568944 0.537120 0.567811 0.540820 0.546999 0.484629 0.540638 0.572927 
376.154514 0.512441 0.576253 0.545377 0.528375 0.547165 0.508117 0.572351 0.582317 0.577764 0.569078 0.544203 0.522065 0.520731 0.539291 0.499784 0.504150 0.514378 0.512243 0.491643 0.513006 0.563762 0.527355 0.509046 0.571593 0.503841 0.537749 0.579888 0.485371 0.559005 0.563783 0.500414 0.552642 0.584356 0.490314 0.522834 0.549482 0.541678 0.576071 0.503884 0.515846 0.494536 0.510498 0.581687 0.480556 0.513732 0.558525 0.532720 0.542537 0.573674 0.574171 
379.934930 0.533193 0.503955 0.546039 0.547057 0.510059 0.485299 0.518108 0.500091 0.542335 0.516509 0.566450 0.511109 0.482884 0.582302 0.543257 0.508700 0.561098 0.541428 0.521930 0.529568 0.493263 0.562686 0.558934 0.517351 0.521215 0.547452 0.481280 0.528182 0.534760 0.505102 0.569115 0.493321 0.480491 0.538278 0.532761 0.511802 0.516727 0.552063 0.547447 0.529174 0.496285 0.527681 0.560346 0.483465 0.511109 0.580788 0.525965 0.492181 0.556140 0.492133 
383.753339 0.577022 0.518738 0.554783 0.566584 0.551510 0.544564 0.491762 0.578869 0.537729 0.535691 0.533785 0.488228 0.570528 0.490043 0.510248 0.529804 0.548322 0.578219 0.546336 0.511877 0.481920 0.505468 0.510168 0.528606 0.548785 0.575350 0.503802 0.577299 0.541588 0.580231 0.532785 0.526349 0.481340 0.499597 0.481133 0.503414 0.579944 0.553277 0.517184 0.533226 0.517226 0.565141 0.486972 0.570320 0.572833 0.522059 0.490708 0.557993 0.554672 0.534312 
387.610124 0.526152 0.522761 0.498673 0.550782 0.562996 0.491710 0.486916 0.533604 0.552886 0.571303 0.524159 0.579605 0.498046 0.556596 0.551122 0.558223 0.498158 0.538026 0.525828 0.487655 0.506242 0.500422 0.565696 0.545956 0.487145 0.488373 0.561694 0.486183 0.556820 0.582544 0.524552 0.580036 0.495729 0.503085 0.542644 0.479677 0.536017 0.539275 0.577474 0.552041 0.558202 0.566089 0.577591 0.570357 0.538196 0.516218 0.564883 0.569539 0.491912 0.547316 
391.505671 0.553605 0.557235 0.546042 0.505706 0.488818 0.566077 0.559496 0.544035 0.513582 0.499459 0.540915 0.570408 0.558339 0.550447 0.578820 0.578884 0.510933 0.547549 0.533585 0.489545 0.498658 0.579568 0.566486 0.569352 0.523284 0.493122 0.541276 0.478506 0.563126 0.553345 0.546594 0.552745 0.532954 0.528628 0.481552 0.513906 0.580619 0.501354 0.511581 0.582079 0.517753 0.497989 0.571358 0.532948 0.558689 0.546190 0.489041 0.513837 0.571220 0.525253 
395.440368 0.518276 0.568766 0.528753 0.513151 0.531928 0.478073 0.562343 0.564749 0.479821 0.574585 0.535744 0.506823 0.543163 0.516394 0.509780 0.479678 0.548595 0.513485 0.555877 0.487633 0.530704 0.493881 0.501163 0.547101 0.557266 0.545707 0.549168 0.484771 0.532723 0.554600 0.566445 0.572831 0.498111 0.580648 0.525950 0.480606 0.552236 0.576265 0.536565 0.575952 0.542665 0.525791 0.549777 0.533867 0.501333 0.570011 0.527529 0.554488 0.498270 0.494899 
399.414610 0.546795 0.477724 0.486958 0.518906 0.550838 0.490065 0.553690 0.511137 0.488795 0.546562 0.519652 0.516472 0.553653 0.561152 0.574350 0.560544 0.488080 0.506608 0.506285 0.482698 0.530125 0.532750 0.553420 0.574980 0.522452 0.520160 0.502469 0.535692 0.562470 0.515890 0.501316 0.492711 0.517927 0.529009 0.566783 0.476623 0.487959 0.508010 0.578060 0.534401 0.566254 0.535893 0.569794 0.524770 0.538074 0.563936 0.574472 0.574536 0.558284 0.521547 
403.428793 0.546668 0.482706 0.536591 0.534540 0.513783 0.533552 0.481549 0.499859 0.576619 0.568730 0.480350 0.546372 0.499405 0.547846 0.523322 0.504599 0.485925 0.476476 0.548560 0.536490 0.558145 0.476899 0.562637 0.551144 0.504610 0.519612 0.531380 0.476825 0.515194 0.551794 0.563044 0.496942 0.498258 0.580281 0.496055 0.508637 0.513937 0.567969 0.495690 0.571430 0.516552 0.486606 0.499093 0.498068 0.564798 0.520061 0.499273 0.574278 0.542641 0.546351 
407.483320 0.563910 0.521206 0.573133 0.498247 0.541605 0.540877 0.559889 0.492970 0.499324 0.482792 0.512858 0.564448 0.571323 0.536123 0.529237 0.486047 0.532303 0.536476 0.502975 0.477884 0.547082 0.578283 0.509449 0.503286 0.561340 0.549235 0.579745 0.497134 0.532551 0.579824 0.511038 0.515306 0.543906 0.507724 0.579339 0.491377 0.562411 0.534118 0.574368 0.575022 0.533817 0.522773 0.534382 0.486871 0.503218 0.535031 0.514816 0.500242 0.488691 0.557092 
411.578596 0.475219 0.479772 0.493740 0.517851 0.555613 0.578481 0.575161 0.517492 0.575857 0.570430 0.555403 0.533784 0.574323 0.576315 0.484119 0.552636 0.505179 0.503261 0.563796 0.577775 0.571036 0.483323 0.505026 0.569708 0.489878 0.547104 0.511064 0.499056 0.480272 0.527271 0.569692 0.487860 0.489946 0.529864 0.508672 0.474555 0.477543 0.490952 0.491569 0.512097 0.564075 0.474334 0.503577 0.572690 0.485241 0.562389 0.530164 0.575361 0.507297 0.512956 
415.715029 0.477079 0.476143 0.518044 0.511567 0.511346 0.488912 0.488591 0.511872 0.540436 0.526304 0.519343 0.549991 0.512767 0.545261 0.540499 0.561660 0.530624 0.515382 0.562533 0.496525 0.526814 0.514177 0.577923 0.533991 0.483567 0.476764 0.479000 0.570199 0.525662 0.483204 0.559829 0.477853 0.544019 0.576976 0.511525 0.534712 0.508342 0.489307 0.495878 0.541993 0.549033 0.572851 0.539005 0.488291 0.517470 0.535885 0.476958 0.476680 0.573324 0.537311 
419.893035 0.502458 0.565097 0.572899 0.524749 0.497005 0.504890 0.485084 0.571060 0.477855 0.533906 0.538771 0.513711 0.484538 0.566463 0.545301 0.496999 0.516333 0.574401 0.498528 0.511289 0.565228 0.533643 0.538219 0.575762 0.542322 0.491378 0.556849 0.540268 0.502416 0.527040 0.504097 0.512056 0.503383 0.511142 0.520525 0.535388 0.495302 0.563316 0.564241 0.566090 0.493768 0.500861 0.572105 0.496742 0.572006 0.521387 0.532787 0.486545 0.562297 0.567813 
424.113030 0.514362 0.540345 0.482566 0.550150 0.569161 0.543141 0.472699 0.508439 0.545597 0.481643 0.486611 0.566439 0.542470 0.487928 0.490435 0.549562 0.487964 0.540120 0.513780 0.498703 0.496174 0.477194 0.554530 0.540104 0.497370 0.547280 0.488893 0.529240 0.513628 0.550575 0.569350 0.574187 0.472583 0.564508 0.517032 0.490299 0.541562 0.478873 0.551283 0.504709 0.475815 0.570205 0.559614 0.507626 0.576611 0.555900 0.494086 0.551551 0.548608 0.488085 
428.375437 0.534139 0.473930 0.494113 0.538654 0.540598 0.515276 0.508796 0.478414 0.532929 0.530147 0.481070 0.525548 0.478650 0.529739 0.496376 0.471662 0.519765 0.501028 0.575391 0.475674 0.489729 0.522892 0.527334 0.485051 0.486355 0.528414 0.522133 0.474784 0.540734 0.523568 0.567758 0.517780 0.473537 0.547706 0.503746 0.526418 0.535318 0.561630 0.536370 0.568403 0.527869 0.557366 0.529844 0.553159 0.477110 0.482657 0.532321 0.507287 0.526282 0.481599 
432.680682 0.556743 0.475757 0.500216 0.557072 0.572037 0.499107 0.535308 0.501528 0.512031 0.513899 0.532054 0.546371 0.501774 0.560164 0.528838 0.480977 0.474141 0.525155 0.482630 0.517152 0.510023 0.528566 0.525589 0.550424 0.493709 0.489827 0.557344 0.513010 0.573376 0.572027 0.474753 0.569647 0.522566 0.507946 0.498092 0.548112 0.503181 0.498756 0.564552 0.550634 0.521886 0.472326 0.512759 0.574506 0.547657 0.544697 0.538080 0.486135 0.471604 0.553761 
437.029195 0.534428 0.533870 0.473315 0.562110 0.512722 0.522374 0.497215 0.511735 0.491522 0.570754 0.509828 0.536580 0.553618 0.512158 0.506512 0.569234 0.533144 0.520415 0.543078 0.488722 0.567824 0.476109 0.493037 0.499800 0.509316 0.538586 0.497372 0.537735 0.564962 0.561588 0.477613 0.556271 0.480569 0.524191 0.518969 0.472636 0.498500 0.502521 0.501007 0.574097 0.567704 0.549027 0.478982 0.480068 0.571496 0.493501 0.567438 0.505791 0.521773 0.553090 
441.421411 0.569926 0.486304 0.495003 0.488552 0.569707 0.475534 0.544903 0.525450 0.504928 0.506247 0.487363 0.481542 0.517569 0.529064 0.562301 0.526952 0.557753 0.558838 0.549362 0.570046 0.541841 0.505908 0.531911 0.475586 0.515530 0.563266 0.535322 0.569258 0.496693 0.490789 0.567657 0.567156 0.537747 0.492771 0.499989 0.487978 0.499024 0.571172 0.469625 0.475675 0.488385 0.484948 0.519588 0.475185 0.492781 0.513611 0.489485 0.558316 0.524172 0.514691 
445.857770 0.479234 0.492076 0.469293 0.512990 0.499705 0.566102 0.484270 0.552016 0.535482 0.553995 0.555661 0.492378 0.510865 0.519255 0.510558 0.535596 0.471303 0.542012 0.552818 0.514813 0.566243 0.481703 0.558770 0.552750 0.495977 0.554838 0.570841 0.567305 0.483187 0.482791 0.533779 0.552714 0.482843 0.520822 0.555958 0.541772 0.493842 0.551188 0.547428 0.520192 0.490228 0.563238 0.534805 0.534336 0.475141 0.469793 0.469720 0.503939 0.532034 0.550995 
450.338715 0.530474 0.528139 0.503128 0.489712 0.562298 0.489291 0.559692 0.566302 0.541716 0.509752 0.478787 0.547051 0.474762 0.547525 0.536927 0.536511 0.507855 0.544633 0.563447 0.507080 0.551175 0.518291 0.537962 0.556255 0.550270 0.487330 0.533318 0.567726 0.561507 0.477690 0.568714 0.482484 0.552823 0.515062 0.544098 0.498905 0.537068 0.486420 0.480030 0.512295 0.534405 0.567929 0.481709 0.520688 0.506898 0.528706 0.554586 0.528124 0.541337 0.482006 
454.864694 0.499891 0.570272 0.566430 0.508651 0.492212 0.500815 0.556216 0.514024 0.504445 0.545251 0.560671 0.481879 0.542613 0.561980 0.504144 0.530489 0.531060 0.519996 0.530572 0.565464 0.556144 0.515343 0.471189 0.553231 0.552634 0.474740 0.522374 0.534669 0.485550 0.486828 0.483868 0.517150 0.501002 0.502358 0.553153 0.477923 0.552551 0.513832 0.511672 0.539586 0.562894 0.569041 0.563387 0.506646 0.567032 0.545593 0.531138 0.498489 0.500862 0.552649 
459.436161 0.474601 0.490430 0.470666 0.506336 0.538646 0.475011 0.469127 0.470869 0.549046 0.533975 0.491467 0.557326 0.524627 0.492711 0.563568 0.529915 0.522444 0.491715 0.536214 0.550155 0.477697 0.524834 0.470506 0.519598 0.471833 0.512293 0.477448 0.502629 0.477256 0.557714 0.488983 0.550119 0.524694 0.493499 0.475721 0.556579 0.544914 0.541191 0.495785 0.505745 0.532015 0.526473 0.513605 0.502188 0.469360 0.547636 0.558513 0.505159 0.536785 0.505081 
464.053571 0.477675 0.505252 0.498548 0.532213 0.479575 0.532963 0.486155 0.555540 0.559904 0.481273 0.509683 0.514726 0.488521 0.543602 0.552392 0.531571 0.487283 0.496995 0.515958 0.513074 0.494743 0.551636 0.520146 0.563698 0.495318 0.559334 0.549125 0.532052 0.543995 0.553795 0.484638 0.512556 0.542282 0.508482 0.472151 0.568885 0.562057 0.505925 0.479321 0.497689 0.550647 0.533176 0.531214 0.556016 0.481226 0.494153 0.540837 0.565241 0.518080 0.562440 
468.717387 0.493711 0.478452 0.509193 0.488108 0.560144 0.555094 0.549770 0.566466 0.563267 0.546720 0.493267 0.485751 0.529600 0.562600 0.524199 0.566668 0.542084 0.492005 0.553544 0.514749 0.559338 0.541510 0.491783 0.548545 0.521480 0.493391 0.501015 0.540828 0.540538 0.560584 0.513612 0.542657 0.525527 0.523811 0.473784 0.567800 0.468931 0.550571 0.500674 0.497795 0.531218 0.517784 0.492290 0.523387 0.549718 0.548431 0.546715 0.478266 0.465462 0.545898 
473.428075 0.563525 0.517888 0.485361 0.490274 0.517547 0.562301 0.532685 0.527302 0.537960 0.495761 0.487497 0.561228 0.522755 0.556283 0.476044 0.506909 0.543524 0.517774 0.507400 0.526208 0.566947 0.556381 0.501954 0.474578 0.558244 0.553522 0.552634 0.565290 0.515193 0.506548 0.480793 0.542038 0.531911 0.503585 0.487017 0.541078 0.507792 0.541511 0.494656 0.498790 0.524241 0.470202 0.510713 0.504814 0.475028 0.563643 0.489190 0.510306 0.563050 0.553222 
478.186106 0.534923 0.501409 0.559542 0.487690 0.553012 0.492431 0.566566 0.554527 0.482696 0.469946 0.481196 0.554409 0.464957 0.547518 0.537551 0.510670 0.546941 0.521714 0.468884 0.511113 0.477563 0.482335 0.527393 0.534114 0.517179 0.512814 0.560861 0.512437 0.532841 0.531717 0.479944 0.535892 0.530908 0.485061 0.501625 0.555543 0.476821 0.529852 0.488834 0.535144 0.512293 0.497729 0.511742 0.542195 0.549812 0.537252 0.481510 0.554733 0.551621 0.488700 
482.991956 0.463744 0.507433 0.526637 0.494053 0.524676 0.512867 0.478538 0.508179 0.509794 0.501762 0.511801 0.530687 0.495885 0.545898 0.546660 0.557101 0.557523 0.479665 0.463821 0.524208 0.483983 0.548409 0.471056 0.508997 0.524589 0.545219 0.530368 0.553174 0.510427 0.501196 0.537788 0.553941 0.551147 0.470711 0.517364 0.515990 0.565144 0.479804 0.477910 0.493935 0.485912 0.469240 0.497115 0.554687 0.472903 0.562396 0.538061 0.467855 0.478008 0.547751 
487.846106 0.534208 0.502516 0.532960 0.479477 0.473491 0.539192 0.557870 0.484533 0.476625 0.544074 0.483968 0.514303 0.466349 0.485196 0.528474 0.486228 0.561287 0.517756 0.551077 0.523598 0.551098 0.536305 0.495523 0.512916 0.518624 0.498791 0.503246 0.488808 0.499670 0.492404 0.559211 0.540955 0.499634 0.548708 0.488094 0.486989 0.492338 0.502429 0.523994 0.462536 0.558301 0.538946 0.528336 0.468851 0.548477 0.475248 0.558969 0.486568 0.514483 0.474529 
492.749041 0.504866 0.517959 0.551157 0.563142 0.556806 0.479024 0.493476 0.531585 0.527619 0.536880 0.536336 0.521760 0.471323 0.500746 0.535782 0.503706 0.486904 0.485530 0.475720 0.564337 0.491276 0.517384 0.473719 0.492071 0.502270 0.518636 0.533991 0.551948 0.464818 0.519924 0.522345 0.543616 0.477285 0.532119 0.520190 0.503199 0.551563 0.534899 0.484555 0.485406 0.466188 0.513849 0.530697 0.548182 0.495683 0.470980 0.482733 0.506528 0.510320 0.479358 
497.701251 0.548606 0.509362 0.542223 0.546173 0.476136 0.545886 0.475429 0.507292 0.499905 0.539657 0.494199 0.552530 0.463996 0.481054 0.496755 0.556817 0.553365 0.522803 0.490259 0.513014 0.533422 0.545968 0.507835 0.542515 0.478385 0.514120 0.535646 0.520360 0.464165 0.522936 0.509039 0.508183 0.546552 0.482637 0.548570 0.554666 0.561807 0.469825 0.492088 0.512107 0.530042 0.486525 0.463765 0.530067 0.466967 0.557135 0.467648 0.550988 0.473344 0.491765 
502.703232 0.499968 0.561290 0.496767 0.467648 0.507912 0.559270 0.470461 0.524474 0.540391 0.502838 0.482154 0.526028 0.472952 0.502863 0.496040 0.499702 0.531174 0.468118 0.548539 0.498511 0.466553 0.549066 0.527123 0.471182 0.523507 0.467162 0.517390 0.517737 0.557945 0.464579 0.467055 0.469602 0.512162 0.522453 0.497309 0.467014 0.548590 0.483882 0.470461 0.503288 0.532294 0.492035 0.515686 0.560707 0.495304 0.468241 0.491785 0.500076 0.522755 0.490542 
507.755483 0.535067 0.515139 0.529398 0.474314 0.493807 0.515150 0.486591 0.509220 0.472256 0.553820 0.503475 0.551680 0.535389 0.528086 0.491285 0.521830 0.478124 0.509338 0.553258 0.555214 0.543187 0.490937 0.526206 0.514859 0.494762 0.472721 0.552283 0.475601 0.511299 0.462011 0.484691 0.527575 0.540863 0.521344 0.471980 0.482010 0.519062 0.501208 0.482807 0.482107 0.561343 0.510017 0.529031 0.516033 0.474089 0.525859 0.543463 0.507571 0.481704 0.481729 
512.858511 0.474689 0.515549 0.499798 0.487483 0.556679 0.467851 0.459070 0.519287 0.507584 0.538852 0.469840 0.506758 0.519343 0.554053 0.531943 0.493913 0.500252 0.467790 0.498727 0.560759 0.508594 0.486310 0.551820 0.525125 0.517538 0.464532 0.526212 0.522703 0.537098 0.498176 0.525804 0.491828 0.541336 0.489870 0.484577 0.516100 0.534727 0.559040 0.512240 0.543595 0.541091 0.531994 0.475357 0.527762 0.515615 0.527196 0.534431 0.524779 0.560249 0.496045 
518.012825 0.548737 0.498959 0.557815 0.529802 0.534542 0.460183 0.504951 0.541507 0.495868 0.554597 0.460931 0.553579 0.492737 0.496688 0.471552 0.525072 0.504615 0.524894 0.484489 0.543819 0.496281 0.523947 0.498521 0.504951 0.458890 0.548640 0.535433 0.459801 0.525052 0.486673 0.467392 0.499371 0.529476 0.474138 0.545672 0.495496 0.479571 0.467855 0.551919 0.465310 0.462774 0.554521 0.488486 0.459867 0.522995 0.460778 0.533682 0.509666 0.491505 0.519075 
523.218940 0.524502 0.550677 0.497620 0.555735 0.459067 0.492592 0.515412 0.500543 0.526128 0.503695 0.553437 0.475156 0.518625 0.555074 0.537739 0.466229 0.459326 0.518950 0.532218 0.501255 0.460673 0.513913 0.470754 0.458147 0.559090 0.479762 0.490630 0.484489 0.467002 0.473768 0.552700 0.487565 0.457806 0.557494 0.471806 0.503064 0.511361 0.468120 0.535924 0.550550 0.493548 0.507136 0.534170 0.518071 0.459809 0.462844 0.469340 0.497874 0.551719 0.532295 
528.477378 0.518142 0.555580 0.516894 0.471766 0.552307 0.478446 0.484019 0.468132 0.493784 0.523614 0.511412 0.499596 0.554641 0.524700 0.497464 0.466386 0.516853 0.522614 0.541764 0.465533 0.532877 0.505139 0.550053 0.504626 0.523543 0.490840 0.501855 0.546652 0.526923 0.512747 0.465975 0.485141 0.472802 0.530111 0.543739 0.533872 0.504697 0.513117 0.503017 0.528822 0.532212 0.530694 0.485298 0.530552 0.468863 0.478288 0.513082 0.507920 0.487978 0.458092 
533.788664 0.517348 0.471267 0.538024 0.471621 0.460214 0.459976 0.498247 0.519872 0.546726 0.490337 0.519192 0.538217 0.484985 0.462525 0.464597 0.536788 0.534051 0.506690 0.554505 0.470142 0.514028 0.536322 0.479664 0.488801 0.500325 0.459504 0.492333 0.477333 0.502864 0.556684 0.531046 0.486247 0.478463 0.520606 0.546862 0.546665 0.493154 0.507167 0.480389 0.461496 0.498911 0.470000 0.474328 0.510527 0.496580 0.542935 0.459570 0.459342 0.496058 0.479613 
539.153329 0.460296 0.534554 0.544750 0.505319 0.528230 0.510186 0.512149 0.499646 0.545231 0.493347 0.524607 0.501448 0.478208 0.488935 0.465361 0.485474 0.525578 0.551399 0.503882 0.509108 0.509837 0.546496 0.491662 0.541800 0.531954 0.543156 0.456076 0.508511 0.536887 0.545681 0.553180 0.475622 0.475865 0.552684 0.535202 0.523028 0.498467 0.478370 0.489127 0.541289 0.471600 0.551394 0.518823 0.468781 0.499758 0.467147 0.515428 0.487194 0.487113 0.546936 
544.571910 0.500799 0.472119 0.524680 0.510257 0.519865 0.508170 0.555658 0.499223 0.503426 0.506018 0.550430 0.535633 0.543670 0.521027 0.506518 0.462410 0.525705 0.466881 0.466835 0.488291 0.499547 0.474448 0.520083 0.495449 0.482931 0.530439 0.543312 0.518572 0.505700 0.548166 0.487700 0.517360 0.510353 0.476934 0.545353 0.550505 0.513490 0.458767 0.515586 0.480794 0.514581 0.484083 0.471261 0.473327 0.544468 0.458691 0.522179 0.517102 0.481738 0.499173 
550.044949 0.500653 0.494621 0.511614 0.525687 0.513283 0.513147 0.501606 0.540602 0.457598 0.476059 0.521303 0.502373 0.505445 0.548102 0.526756 0.461078 0.459297 0.523936 0.520673 0.544844 0.508305 0.535058 0.478389 0.476518 0.544450 0.499372 0.543280 0.476275 0.538312 0.525929 0.529919 0.523119 0.516628 0.535981 0.481718 0.493531 0.527452 0.492088 0.497324 0.468699 0.554442 0.478318 0.513314 0.548359 0.497294 0.481960 0.480023 0.469274 0.456851 0.544909 
555.572992 0.461096 0.494248 0.553956 0.543964 0.488688 0.488769 0.490129 0.533283 0.483990 0.498559 0.476380 0.483829 0.486004 0.463080 0.515032 0.512569 0.477166 0.506848 0.547046 0.528302 0.494344 0.541869 0.541068 0.465618 0.529964 0.510822 0.472009 0.527340 0.488658 0.460542 0.484347 0.511950 0.457500 0.499425 0.550375 0.536294 0.478919 0.532643 0.481039 0.552314 0.544352 0.512504 0.472432 0.496741 0.524439 0.541078 0.469118 0.509095 0.516724 0.540822 
561.156594 0.518108 0.475198 0.458983 0.467636 0.513236 0.523423 0.466947 0.456313 0.497483 0.513598 0.543455 0.508097 0.536073 0.515438 0.532292 0.535068 0.470920 0.492399 0.550127 0.484249 0.489021 0.480905 0.465177 0.483676 0.495602 0.496935 0.475349 0.539834 0.527807 0.495648 0.475948 0.527948 0.541675 0.546502 0.475103 0.466379 0.532956 0.472579 0.548432 0.533393 0.497342 0.481921 0.497061 0.464504 0.470568 0.540679 0.491253 0.529331 0.511044 0.552500 
566.796311 0.520356 0.513464 0.551672 0.477771 0.546948 0.525402 0.513609 0.492907 0.519277 0.524172 0.462154 0.491230 0.540497 0.513549 0.487761 0.542992 0.530286 0.460989 0.502736 0.482485 0.456340 0.489593 0.475336 0.550637 0.551456 0.500100 0.545934 0.484538 0.503785 0.551355 0.528032 0.524779 0.481039 0.550427 0.515698 0.467851 0.457771 0.523499 0.516300 0.550492 0.523464 0.470422 0.472957 0.459448 0.536872 0.457455 0.481029 0.470065 0.468193 0.521466 
572.492709 0.487167 0.479679 0.546545 0.490666 0.509426 0.517029 0.518142 0.524217 0.486481 0.454213 0.537022 0.539183 0.494861 0.468608 0.500129 0.533188 0.535048 0.519741 0.468713 0.480882 0.479895 0.497061 0.500630 0.480005 0.493493 0.544736 0.549918 0.507577 0.533213 0.510068 0.511872 0.546941 0.484471 0.452003 0.493012 0.511827 0.498079 0.534837 0.465711 0.538411 0.461491 0.455211 0.464648 0.517195 0.516313 0.484581 0.524086 0.519756 0.499372 0.528617 
578.246356 0.474441 0.456527 0.466735 0.458354 0.503245 0.507183 0.465254 0.488763 0.483709 0.538828 0.454581 0.514153 0.519137 0.546655 0.547200 0.524902 0.483764 0.473426 0.487132 0.507273 0.528230 0.483434 0.541545 0.546194 0.535921 0.484770 0.507683 0.510260 0.483399 0.486631 0.484935 0.541300 0.539509 0.450447 0.534275 0.481477 0.496549 0.495368 0.521219 0.461826 0.517096 0.491695 0.496659 0.514754 0.486511 0.517906 0.509840 0.521084 0.481457 0.464984 
584.057829 0.496319 0.513365 0.470715 0.539579 0.528938 0.483344 0.465434 0.515773 0.494091 0.477714 0.487701 0.540468 0.463441 0.485343 0.527784 0.459259 0.492487 0.486987 0.518121 0.484204 0.471584 0.536307 0.526355 0.461042 0.481691 0.452105 0.510318 0.485398 0.467522 0.517087 0.517427 0.466523 0.499312 0.520589 0.544030 0.536621 0.535078 0.507070 0.494406 0.540393 0.493426 0.468771 0.526380 0.535178 0.539694 0.465949 0.536781 0.501989 0.536831 0.547238 
589.927708 0.485615 0.500693 0.472238 0.470846 0.522351 0.541569 0.477435 0.469828 0.523493 0.511722 0.493127 0.508923 0.522052 0.470402 0.471898 0.540362 0.454496 0.469345 0.496334 0.541370 0.515029 0.468591 0.469300 0.453902 0.531558 0.460531 0.548632 0.545420 0.528735 0.522979 0.531773 0.538841 0.531539 0.503846 0.535259 0.483366 0.526601 0.477759 0.471704 0.512220 0.526586 0.473071 0.521019 0.513871 0.505956 0.471549 0.485994 0.450710 0.497776 0.524022 
595.856580 0.533513 0.533678 0.486101 0.543891 0.460405 0.473527 0.488885 0.544653 0.520352 0.532617 0.508819 0.475479 0.496683 0.503067 0.479697 0.535839 0.460490 0.519137 0.473313 0.522603 0.519276 0.505383 0.461227 0.490827 0.471147 0.466680 0.531257 0.491235 0.471933 0.490463 0.489781 0.521268 0.546909 0.499875 0.497241 0.500124 0.521253 0.523912 0.467128 0.477705 0.508082 0.464997 0.502753 0.540326 0.481260 0.456670 0.500607 0.453020 0.528424 0.460818 
601.845038 0.490319 0.527005 0.511354 0.474295 0.522575 0.486868 0.454230 0.467285 0.525578 0.529038 0.502479 0.468503 0.525627 0.458943 0.514362 0.511911 0.474902 0.488962 0.510911 0.496876 0.538375 0.487584 0.483970 0.483224 0.541850 0.539414 0.489762 0.497314 0.509788 0.454046 0.509166 0.476527 0.462627 0.459420 0.489628 0.452311 0.461304 0.520710 0.510742 0.462831 0.509146 0.499840 0.490751 0.457173 0.478442 0.505850 0.472401 0.484900 0.487018 0.488335 
607.893681 0.493297 0.539011 0.488984 0.529243 0.468559 0.532504 0.508426 0.447688 0.503795 0.509726 0.474341 0.448214 0.478903 0.516303 0.509503 0.520696 0.454770 0.456140 0.474828 0.483415 0.524691 0.478709 0.453594 0.531809 0.455704 0.459590 0.463238 0.456671 0.459168 0.453063 0.491942 0.535492 0.461630 0.451802 0.535020 0.469859 0.467199 0.454785 0.544456 0.459535 0.463739 0.461605 0.482219 0.493133 0.509637 0.470301 0.503075 0.500583 0.474917 0.500638 
614.003114 0.509764 0.489269 0.517197 0.462807 0.448907 0.491503 0.474759 0.536557 0.507385 0.489125 0.516607 0.467812 0.519134 0.495720 0.462361 0.499397 0.496216 0.508951 0.462847 0.476613 0.515324 0.451722 0.544079 0.473421 0.466568 0.482817 0.491791 0.484759 0.459626 0.515735 0.502693 0.532519 0.544392 0.542276 0.486652 0.527127 0.503847 0.538906 0.476305 0.517578 0.469764 0.458843 0.531795 0.488778 0.534412 0.512286 0.481558 0.526538 0.496617 0.471910 
620.173948 0.537366 0.523569 0.504334 0.511354 0.463194 0.534809 0.456169 0.509499 0.459434 0.520165 0.490017 0.498492 0.495845 0.447942 0.466390 0.470644 0.533310 0.456219 0.469734 0.507416 0.539830 0.530960 0.503696 0.463768 0.521535 0.463303 0.539820 0.460102 0.543075 0.470412 0.540849 0.540082 0.510865 0.508965 0.488474 0.478609 0.540255 0.463530 0.451553 0.529421 0.517177 0.495365 0.480934 0.510815 0.472158 0.497413 0.530900 0.512225 0.535002 0.486713 
626.406800 0.498468 0.478634 0.490428 0.465684 0.534863 0.457465 0.526689 0.467906 0.499426 0.490976 0.514050 0.452008 0.451395 0.538616 0.518945 0.498019 0.505709 0.477799 0.538784 0.480204 0.532660 0.451400 0.473438 0.499248 0.458424 0.500834 0.471270 0.507101 0.467037 0.457204 0.510820 0.513611 0.533055 0.493564 0.460646 0.454458 0.539481 0.523582 0.470771 0.512919 0.523750 0.534725 0.542977 0.524585 0.509734 0.464755 0.489356 0.534828 0.539417 0.454403 
632.702293 0.518428 0.524301 0.465434 0.541997 0.478031 0.472647 0.510026 0.538979 0.495762 0.501319 0.457106 0.511979 0.457811 0.486976 0.462155 0.460828 0.532446 0.455755 0.508207 0.519163 0.459946 0.531120 0.512758 0.465581 0.492256 0.489120 0.488331 0.465069 0.451435 0.498257 0.536371 0.494021 0.534152 0.499849 0.490171 0.542307 0.494293 0.475714 0.505051 0.464995 0.467864 0.520622 0.492725 0.491891 0.447718 0.456361 0.451904 0.519907 0.445213 0.481226 
639.061057 0.463358 0.453415 0.445234 0.450456 0.452824 0.519271 0.534403 0.504913 0.470367 0.515038 0.532596 0.533866 0.474542 0.538434 0.538537 0.466444 0.523701 0.497760 0.471357 0.453592 0.448168 0.520817 0.446336 0.460661 0.492366 0.487812 0.491071 0.449669 0.513630 0.478735 0.504091 0.512670 0.467286 0.482078 0.512503 0.493768 0.460951 0.462359 0.483057 0.477657 0.478987 0.444491 0.522623 0.465199 0.451810 0.475713 0.507398 0.522087 0.532557 0.462654 
645.483727 0.510219 0.527035 0.526086 0.506150 0.502661 0.468257 0.490651 0.525330 0.468547 0.518248 0.533344 0.443525 0.504568 0.444984 0.527305 0.535870 0.480095 0.446095 0.496897 0.536524 0.449211 0.536588 0.524981 0.506312 0.465348 0.503049 0.454508 0.502204 0.512936 0.494916 0.443746 0.486543 0.496248 0.528273 0.479747 0.445058 0.479678 0.514248 0.515379 0.444680 0.497973 0.537443 0.504229 0.462022 0.535457 0.476788 0.510381 0.495732 0.452228 0.456567 
651.970946 0.503625 0.477560 0.456078 0.463854 0.480651 0.515742 0.507127 0.524479 0.511219 0.522865 0.471330 0.515752 0.456573 0.466066 0.530003 0.521344 0.529007 0.508555 0.528708 0.481686 0.488951 0.466194 0.472556 0.530140 0.460689 0.533280 0.480111 0.508996 0.514854 0.480499 0.469137 0.480263 0.497188 0.517537 0.523674 0.528757 0.522418 0.456294 0.526304 0.530533 0.511636 0.470398 0.455985 0.465885 0.447439 0.523949 0.484708 0.523949 0.526539 0.502477 
658.523363 0.479813 0.493276 0.521637 0.477604 0.509100 0.484240 0.466625 0.465493 0.530614 0.469460 0.496484 0.497503 0.503306 0.534742 0.535575 0.473785 0.531148 0.510975 0.469622 0.509418 0.465738 0.519605 0.451614 0.501974 0.450404 0.483731 0.454621 0.533082 0.458083 0.530756 0.474632 0.516764 0.468956 0.486846 0.463564 0.443617 0.457746 0.494104 0.512895 0.522773 0.498242 0.466277 0.454361 0.452020 0.477041 0.488046 0.496411 0.523934 0.464284 0.442887 
665.141633 0.496319 0.482894 0.492726 0.519787 0.528812 0.441122 0.499365 0.464086 0.497859 0.513700 0.471522 0.490619 0.523913 0.482566 0.507867 0.476186 0.492120 0.496461 0.480929 0.494202 0.531286 0.506356 0.456009 0.472177 0.534639 0.535079 0.509217 0.445146 0.466159 0.441323 0.453975 0.460991 0.529120 0.509886 0.501717 0.466154 0.523884 0.451902 0.473546 0.460703 0.488868 0.527917 0.466579 0.465773 0.516819 0.486556 0.520041 0.534361 0.499448 0.465748 
671.826418 0.444459 0.449149 0.459355 0.478492 0.471014 0.529548 0.455270 0.508786 0.473660 0.512217 0.460428 0.472596 0.463357 0.518952 0.518273 0.479150 0.452624 0.449130 0.459852 0.497370 0.514554 0.534907 0.499698 0.476827 0.496896 0.505223 0.466934 0.512754 0.515150 0.533399 0.524399 0.458081 0.527595 0.484226 0.497150 0.486037 0.525741 0.523559 0.465865 0.470878 0.531412 0.535731 0.439798 0.448119 0.477442 0.530065 0.502202 0.484426 0.490605 0.516668 
678.578385 0.481314 0.457382 0.498728 0.476803 0.441523 0.465002 0.496043 0.507093 0.467404 0.444373 0.525471 0.502645 0.521661 0.471716 0.487473 0.464998 0.518787 0.487775 0.495000 0.476915 0.532190 0.500262 0.511936 0.497568 0.482723 0.531732 0.523245 0.489315 0.476832 0.489451 0.438532 0.479634 0.450430 0.504886 0.465114 0.451068 0.471916 0.499926 0.442342 0.471214 0.481992 0.506250 0.472749 0.533486 0.480228 0.479487 0.518275 0.527474 0.491731 0.487965 
685.398211 0.531446 0.479122 0.524827 0.444872 0.474040 0.453743 0.506418 0.522677 0.492230 0.472279 0.489832 0.471369 0.533202 0.520513 0.460013 0.529258 0.459658 0.519399 0.465037 0.527954 0.455275 0.508937 0.437980 0.480051 0.494667 0.459624 0.463558 0.497429 0.477386 0.443077 0.458018 0.485523 0.496486 0.469040 0.534282 0.470095 0.525916 0.471958 0.498825 0.517264 0.457493 0.476151 0.534905 0.479633 0.450120 0.491559 0.449979 0.472109 0.477041 0.510168 
692.286578 0.531933 0.499587 0.523295 0.489969 0.501058 0.482467 0.496601 0.456181 0.501267 0.501995 0.499723 0.460546 0.532976 0.502291 0.448563 0.438682 0.485919 0.494052 0.449364 0.488551 0.494207 0.464779 0.463289 0.447810 0.527713 0.515041 0.455486 0.446227 0.482550 0.453845 0.466455 0.441251 0.523043 0.461342 0.506306 0.504787 0.500466 0.463255 0.485477 0.489799 0.449194 0.501806 0.503490 0.517478 0.506777 0.511230 0.500247 0.448441 0.509045 0.455948 
699.244174 0.493782 0.508817 0.438030 0.519489 0.532135 0.489091 0.511628 0.464876 0.529246 0.518026 0.454194 0.448543 0.497461 0.462729 0.457393 0.495823 0.458415 0.493651 0.530244 0.474279 0.479678 0.523677 0.500616 0.460950 0.438970 0.455377 0.505560 0.468472 0.451708 0.524200 0.499807 0.508400 0.447501 0.452759 0.487069 0.521094 0.462598 0.495532 0.508744 0.452289 0.460630 0.476116 0.485897 0.517221 0.531601 0.462971 0.490394 0.490375 0.488528 0.520701 
706.271695 0.439136 0.515318 0.441178 0.528566 0.465311 0.471228 0.451396 0.520312 0.446655 0.464614 0.507839 0.462746 0.484436 0.457565 0.470265 0.493237 0.519334 0.501263 0.505565 0.527758 0.489052 0.471954 0.473976 0.521937 0.492705 0.446369 0.437728 0.514322 0.441618 0.467788 0.464329 0.443311 0.464827 0.499706 0.517815 0.521052 0.464677 0.496638 0.488476 0.442523 0.459418 0.468393 0.482090 0.478679 0.509309 0.491413 0.519329 0.439750 0.506165 0.468547 
713.369843 0.496170 0.488867 0.480010 0.502072 0.517860 0.531223 0.470360 0.512624 0.467211 0.446622 0.491620 0.492847 0.509596 0.495735 0.522414 0.462623 0.485081 0.453215 0.517966 0.448902 0.494605 0.437282 0.473422 0.464019 0.524839 0.436862 0.502516 0.487472 0.506988 0.466892 0.457832 0.485448 0.520560 0.475267 0.438586 0.466777 0.470355 0.488858 0.460812 0.479005 0.481058 0.449709 0.495035 0.475687 0.506283 0.434973 0.508848 0.484419 0.517232 0.524588 
720.539329 0.470941 0.503512 0.492781 0.434518 0.445110 0.524990 0.438336 0.491108 0.465141 0.500248 0.503652 0.486807 0.491325 0.446277 0.511525 0.520232 0.434532 0.475053 0.511703 0.497992 0.470903 0.470387 0.490105 0.521866 0.517971 0.485293 0.467181 0.472841 0.515912 0.478129 0.523804 0.436191 0.460320 0.519986 0.488572 0.513044 0.505634 0.467904 0.471452 0.439811 0.451324 0.447347 0.510382 0.488104 0.461752 0.498860 0.462760 0.457837 0.515550 0.440674 
727.780870 0.512868 0.448636 0.516626 0.444237 0.466745 0.472400 0.489022 0.481847 0.434088 0.494653 0.468795 0.459916 0.509287 0.479142 0.475836 0.470985 0.512247 0.450388 0.500067 0.442033 0.463112 0.467275 0.511742 0.471871 0.453737 0.447226 0.487718 0.435498 0.501583 0.464560 0.454680 0.469580 0.501496 0.479955 0.522902 0.508027 0.497396 0.446239 0.508941 0.463199 0.515534 0.497011 0.496833 0.449469 0.466692 0.492911 0.441514 0.440489 0.463073 0.488382 
735.095189 0.498174 0.483206 0.484075 0.468588 0.488163 0.484325 0.521732 0.455819 0.471801 0.480275 0.476500 0.437858 0.432453 0.524932 0.450881 0.488711 0.453043 0.463736 0.483028 0.515377 0.465446 0.521439 0.523202 0.447494 0.516515 0.439650 0.500480 0.439222 0.503444 0.454037 0.452144 0.502061 0.459009 0.486890 0.433808 0.450290 0.508738 0.508065 0.508253 0.479790 0.511750 0.460243 0.456535 0.485857 0.467492 0.443810 0.484921 0.433822 0.466378 0.434413 
742.483019 0.434123 0.439297 0.478512 0.502780 0.522435 0.477040 0.435922 0.452685 0.508913 0.450384 0.513771 0.482967 0.495089 0.506861 0.479917 0.446711 0.499615 0.484084 0.520498 0.527221 0.510961 0.504468 0.471492 0.461858 0.446097 0.476532 0.452892 0.435039 0.483504 0.486232 0.474268 0.493343 0.432632 0.460252 0.493948 0.505336 0.480675 0.487114 0.448667 0.462237 0.505758 0.490701 0.523380 0.521026 0.448590 0.499994 0.524344 0.514629 0.442558 0.498383 
749.945097 0.458671 0.484795 0.472810 0.431977 0.520516 0.448088 0.453669 0.483541 0.435193 0.435031 0.452247 0.521182 0.477467 0.470153 0.464419 0.493004 0.514543 0.514356 0.464936 0.447963 0.512178 0.463783 0.436423 0.508536 0.459231 0.487902 0.474107 0.454320 0.500993 0.452420 0.446379 0.454746 0.462519 0.459461 0.468493 0.464908 0.486523 0.480009 0.451611 0.474686 0.512365 0.517439 0.454736 0.440884 0.523101 0.438893 0.463864 0.452640 0.481124 0.494124 
757.482171 0.520695 0.519487 0.499215 0.456550 0.519138 0.515397 0.476115 0.451495 0.498407 0.442876 0.495866 0.482278 0.461184 0.453631 0.507050 0.464562 0.491054 0.434290 0.473836 0.488231 0.501909 0.507132 0.508121 0.474581 0.490935 0.509664 0.437783 0.507132 0.456531 0.476272 0.496974 0.459469 0.460558 0.432499 0.523600 0.431075 0.452551 0.502851 0.436302 0.493391 0.499850 0.436182 0.490037 0.524489 0.436937 0.446951 0.497347 0.502230 0.524069 0.515139 
765.094993 0.511702 0.458403 0.499774 0.436728 0.481786 0.446295 0.447220 0.453811 0.471141 0.505850 0.501825 0.437654 0.476244 0.486126 0.457574 0.522565 0.514334 0.441626 0.514844 0.476797 0.465152 0.433247 0.480918 0.488882 0.502264 0.438412 0.489817 0.437840 0.474632 0.446839 0.511644 0.484547 0.514825 0.451488 0.435026 0.438078 0.458952 0.521220 0.441798 0.441030 0.467870 0.515903 0.485124 0.451903 0.480999 0.503237 0.462829 0.507028 0.513390 0.512846 
772.784326 0.443660 0.445393 0.487416 0.454233 0.435173 0.437924 0.432288 0.519861 0.514501 0.501263 0.477291 0.460497 0.481456 0.448625 0.513678 0.481561 0.508642 0.520242 0.433183 0.474597 0.436172 0.497070 0.456341 0.504253 0.473711 0.453523 0.483270 0.482870 0.452324 0.466842 0.516210 0.521447 0.505419 0.455247 0.449011 0.477572 0.489510 0.450148 0.432793 0.470451 0.500007 0.454756 0.490015 0.463425 0.505686 0.441842 0.506742 0.467471 0.494023 0.479976 
780.550937 0.457004 0.466378 0.509607 0.491556 0.494236 0.497719 0.442027 0.518335 0.434183 0.461080 0.479568 0.468103 0.517826 0.485422 0.473396 0.462482 0.490596 0.496987 0.505615 0.436435 0.449102 0.470569 0.474936 0.499386 0.451084 0.500607 0.434031 0.480537 0.436839 0.434534 0.474508 0.470455 0.489670 0.430985 0.483108 0.503962 0.512291 0.502123 0.465447 0.478423 0.506960 0.437694 0.500194 0.506917 0.496369 0.476242 0.468778 0.487208 0.471923 0.508452 
788.395604 0.436833 0.479355 0.435316 0.441884 0.452029 0.515323 0.458858 0.505340 0.500137 0.509684 0.520692 0.495694 0.461580 0.479844 0.469609 0.513108 0.465939 0.461040 0.469633 0.450886 0.459166 0.479839 0.469823 0.499796 0.503362 0.468599 0.446575 0.509831 0.503315 0.478739 0.446722 0.490847 0.519255 0.449074 0.434936 0.465142 0.517832 0.466133 0.429302 0.467101 0.433670 0.475011 0.431465 0.433220 0.512596 0.487256 0.439428 0.476391 0.445161 0.429008 
796.319112 0.485424 0.503298 0.504676 0.459862 0.507895 0.467426 0.444851 0.484960 0.459081 0.448013 0.510702 0.449324 0.509471 0.497575 0.490186 0.487999 0.451734 0.475672 0.495663 0.504709 0.472160 0.499360 0.449429 0.435194 0.501447 0.453339 0.443398 0.437003 0.484373 0.433476 0.482896 0.457481 0.454995 0.442877 0.458887 0.462659 0.490683 0.519682 0.490423 0.476766 0.461651 0.470356 0.482939 0.464832 0.511137 0.454844 0.509428 0.437414 0.496827 0.475104 
804.322252 0.489219 0.435904 0.451935 0.432668 0.484121 0.488208 0.484159 0.440756 0.425486 0.518008 0.441853 0.427834 0.507296 0.503068 0.492531 0.452030 0.493145 0.436646 0.453216 0.427078 0.432304 0.486583 0.491596 0.501324 0.432351 0.431897 0.431571 0.474771 0.433093 0.425349 0.455848 0.476094 0.488288 0.480615 0.467702 0.439282 0.506101 0.432143 0.484438 0.458805 0.500786 0.475716 0.488784 0.471118 0.453131 0.495031 0.518867 0.486195 0.438654 0.482259 
812.405825 0.438417 0.463312 0.468787 0.453267 0.461072 0.442109 0.512381 0.499540 0.471357 0.492461 0.480869 0.441987 0.504921 0.452352 0.496823 0.498917 0.474979 0.448877 0.490797 0.424514 0.447146 0.436992 0.497088 0.443052 0.427961 0.501035 0.428419 0.453418 0.428659 0.439317 0.501162 0.480530 0.438737 0.513056 0.478960 0.434946 0.507349 0.440916 0.444835 0.509986 0.487962 0.488269 0.498271 0.518055 0.464274 0.492560 0.486609 0.495847 0.518658 0.438572 
820.570639 0.446647 0.499149 0.468191 0.482684 0.482011 0.425480 0.448761 0.424374 0.453830 0.428591 0.483291 0.466723 0.486469 0.505650 0.474141 0.469646 0.475177 0.512296 0.458810 0.472028 0.478952 0.440401 0.498985 0.484125 0.493849 0.461220 0.498476 0.481747 0.464030 0.437276 0.461973 0.499949 0.466798 0.469227 0.513746 0.482166 0.501032 0.491966 0.453435 0.488639 0.440834 0.517304 0.444581 0.488930 0.443451 0.430940 0.436038 0.487918 0.437342 0.434503 
828.817511 0.454052 0.426832 0.489381 0.508329 0.502052 0.490156 0.445863 0.456659 0.494582 0.498228 0.482983 0.426827 0.440921 0.472121 0.472684 0.443007 0.515455 0.443091 0.494737 0.459394 0.503663 0.437623 0.512806 0.502541 0.438408 0.441640 0.444764 0.498984 0.442424 0.446427 0.513553 0.463462 0.499637 0.500192 0.454672 0.476184 0.428654 0.454818 0.480239 0.468339 0.514060 0.504598 0.425652 0.512383 0.510118 0.438065 0.475311 0.440461 0.462866 0.454080 
837.147266 0.496281 0.425298 0.457170 0.484057 0.478664 0.482669 0.460358 0.506067 0.432993 0.436697 0.468625 0.477581 0.477487 0.496844 0.433157 0.470285 0.443478 0.505908 0.427624 0.468531 0.510217 0.439937 0.510747 0.483944 0.445006 0.439257 0.486776 0.504979 0.456579 0.502827 0.458187 0.465901 0.435581 0.431131 0.438381 0.432923 0.482880 0.450000 0.488446 0.498494 0.431352 0.515108 0.500304 0.479265 0.451524 0.458717 0.423718 0.475466 0.487283 0.478060 
845.560736 0.437637 0.476786 0.427809 0.466274 0.496236 0.507782 0.456535 0.482734 0.482074 0.497018 0.446698 0.514427 0.455370 0.505311 0.508849 0.508404 0.479580 0.426143 0.479355 0.434543 0.472087 0.442780 0.475237 0.498880 0.487012 0.475667 0.491490 0.510463 0.460321 0.475999 0.456170 0.493203 0.432601 0.433219 0.475513 0.510974 0.511858 0.430261 0.474226 0.489291 0.506364 0.485570 0.475803 0.454560 0.466377 0.495249 0.514577 0.472302 0.426147 0.471249 
854.058763 0.426437 0.456658 0.453959 0.449400 0.508586 0.423555 0.427605 0.493550 0.450264 0.445892 0.469938 0.431472 0.444906 0.482372 0.464328 0.491075 0.476954 0.489416 0.487637 0.490523 0.508100 0.459013 0.443799 0.458008 0.466435 0.509759 0.484909 0.461899 0.461199 0.455874 0.497282 0.432733 0.487095 0.450292 0.467327 0.482863 0.422593 0.433570 0.426278 0.454314 0.492630 0.493602 0.422915 0.509133 0.492840 0.472087 0.438955 0.447312 0.473927 0.478220 
862.642196 0.488118 0.423098 0.475027 0.480906 0.432407 0.431298 0.427111 0.499936 0.497008 0.505945 0.478538 0.446081 0.488015 0.458943 0.448053 0.501060 0.431526 0.421084 0.503437 0.461223 0.446682 0.444104 0.479792 0.425890 0.505638 0.479610 0.432864 0.446319 0.461204 0.475554 0.467209 0.434836 0.425289 0.481675 0.479736 0.430356 0.434627 0.494962 0.450337 0.422454 0.451652 0.508915 0.467815 0.428766 0.470011 0.485330 0.446323 0.468822 0.485843 0.510729 
871.311894 0.471641 0.501163 0.444742 0.470608 0.426880 0.501168 0.464522 0.462693 0.429383 0.486465 0.435720 0.428513 0.482529 0.499512 0.503132 0.451852 0.460004 0.492737 0.503364 0.442021 0.474223 0.438005 0.475624 0.436921 0.437772 0.439503 0.458320 0.420729 0.448651 0.507003 0.511260 0.480439 0.470352 0.467630 0.445380 0.480235 0.432780 0.463363 0.509325 0.443449 0.461684 0.501466 0.455230 0.472892 0.489299 0.430221 0.496701 0.451243 0.432566 0.504393 
880.068724 0.505445 0.458500 0.437645 0.507149 0.487092 0.445646 0.488114 0.493566 0.489753 0.422218 0.460386 0.447425 0.425585 0.482128 0.466386 0.501070 0.434325 0.490180 0.460818 0.501135 0.418819 0.452589 0.443780 0.440260 0.485532 0.471350 0.418048 0.440246 0.449691 0.427373 0.495781 0.489335 0.459666 0.436062 0.424424 0.482690 0.455482 0.423468 0.492888 0.471224 0.449524 0.505068 0.479003 0.431952 0.485151 0.501957 0.425163 0.419627 0.497857 0.488945 
888.913562 0.451236 0.454670 0.503246 0.423739 0.466846 0.498894 0.503840 0.499933 0.467249 0.504387 0.428452 0.420902 0.423933 0.479447 0.453572 0.480842 0.418960 0.499200 0.490167 0.421018 0.488879 0.464816 0.430853 0.431669 0.428095 0.488045 0.484036 0.507455 0.452335 0.509596 0.490566 0.468894 0.492638 0.475221 0.479091 0.434802 0.433059 0.430570 0.452348 0.428624 0.439798 0.440521 0.478743 0.466521 0.490098 0.484916 0.484513 0.451259 0.487869 0.489875 
897.847292 0.505745 0.455299 0.425992 0.427329 0.506120 0.446765 0.503428 0.500537 0.419202 0.418189 0.502993 0.479579 0.463454 0.417518 0.421899 0.480379 0.450151 0.463635 0.435141 0.428962 0.495019 0.417375 0.500283 0.416857 0.461516 0.477502 0.468709 0.430141 0.462367 0.496499 0.464934 0.456877 0.494209 0.433102 0.481503 0.480106 0.463482 0.418503 0.499149 0.425784 0.437949 0.430095 0.482604 0.497956 0.445378 0.489556 0.471031 0.451840 0.469449 0.503428 
906.870807 0.463297 0.496281 0.484833 0.487145 0.475729 0.461243 0.448945 0.421053 0.466326 0.506479 0.504600 0.417415 0.427137 0.427128 0.435368 0.457111 0.480959 0.465435 0.496729 0.474187 0.427377 0.437409 0.473439 0.468029 0.479681 0.465998 0.480922 0.459673 0.488900 0.426085 0.506035 0.431098 0.465933 0.424308 0.480179 0.429367 0.456830 0.432192 0.446484 0.487981 0.417845 0.492754 0.426108 0.470905 0.479653 0.450607 0.498220 0.506234 0.458704 0.435207 
915.985010 0.470617 0.478454 0.444227 0.458265 0.494054 0.489023 0.440961 0.470451 0.496952 0.478117 0.445895 0.467023 0.461311 0.459684 0.433322 0.440643 0.446236 0.505558 0.431696 0.473381 0.482052 0.460200 0.502499 0.481716 0.479965 0.455271 0.432290 0.498817 0.446287 0.428286 0.493022 0.501024 0.498099 0.422702 0.455892 0.476385 0.437128 0.432589 0.474782 0.455934 0.432037 0.436828 0.476413 0.489267 0.448235 0.475611 0.466056 0.416216 0.458445 0.485037 
925.190812 0.468283 0.487516 0.497401 0.478040 0.413999 0.486224 0.479879 0.487433 0.443987 0.421246 0.415259 0.445293 0.464324 0.446378 0.465602 0.427669 0.431274 0.415411 0.502979 0.479768 0.505636 0.473175 0.491751 0.470122 0.500500 0.487787 0.471037 0.492647 0.495792 0.449661 0.462195 0.492974 0.427669 0.418317 0.503756 0.414252 0.417406 0.473980 0.499802 0.454121 0.476384 0.491470 0.420092 0.492666 0.499213 0.433361 0.468655 0.458259 0.424924 0.472260 
934.489135 0.474230 0.457651 0.489391 0.416261 0.415352 0.473583 0.419275 0.423965 0.423167 0.444256 0.476024 0.446647 0.439948 0.502666 0.453778 0.448946 0.424057 0.447914 0.444812 0.464685 0.441365 0.501964 0.470834 0.413374 0.455815 0.483862 0.427705 0.421460 0.431605 0.445647 0.447436 0.490676 0.426796 0.468375 0.476616 0.474404 0.445509 0.478965 0.501446 0.468310 0.451057 0.451341 0.440526 0.415834 0.488464 0.423988 0.432083 0.443853 0.418339 0.500936 
943.880907 0.465758 0.443044 0.431380 0.430941 0.476974 0.454438 0.494550 0.485739 0.463011 0.444977 0.502399 0.503489 0.474533 0.426938 0.458688 0.439610 0.489723 0.481805 0.440787 0.444629 0.441547 0.500700 0.432704 0.489040 0.471071 0.451617 0.464192 0.412953 0.486590 0.441629 0.426274 0.427497 0.501730 0.460185 0.426957 0.462928 0.419831 0.471817 0.443122 0.428463 0.440965 0.495356 0.461738 0.470663 0.419785 0.468236 0.431339 0.424530 0.449112 0.500017 
953.367067 0.428340 0.461630 0.496116 0.462274 0.427550 0.441749 0.456689 0.437124 0.454633 0.421449 0.429712 0.454235 0.427870 0.468691 0.482767 0.481300 0.466616 0.484078 0.497204 0.421362 0.469170 0.461392 0.458111 0.416211 0.500083 0.411513 0.442179 0.445693 0.433011 0.455515 0.444971 0.483667 0.435735 0.431398 0.474271 0.417390 0.439770 0.452654 0.473773 0.483548 0.496537 0.451731 0.464408 0.491679 0.494745 0.472987 0.425516 0.432166 0.488703 0.474678 
962.948566 0.474839 0.438958 0.417586 0.501524 0.457963 0.413226 0.431775 0.501406 0.431177 0.486036 0.450169 0.469680 0.483468 0.446224 0.483860 0.500708 0.500571 0.416026 0.416997 0.474647 0.414977 0.459090 0.413089 0.418156 0.415812 0.491230 0.444240 0.419018 0.451783 0.490410 0.488927 0.495121 0.468882 0.434894 0.477128 0.461010 0.470374 0.459500 0.457179 0.489119 0.487896 0.479673 0.481831 0.471044 0.480886 0.491153 0.434292 0.445225 0.482474 0.437886 
972.626360 0.446787 0.491424 0.488420 0.417739 0.461434 0.451630 0.434138 0.465212 0.416760 0.470473 0.478917 0.464215 0.451220 0.498825 0.464488 0.463277 0.460150 0.496349 0.442504 0.455335 0.421244 0.500113 0.483527 0.422686 0.479080 0.450934 0.434270 0.460201 0.477683 0.486245 0.462444 0.472749 0.414489 0.495644 0.444985 0.416269 0.450911 0.428977 0.465062 0.484579 0.498939 0.432413 0.424780 0.415418 0.410620 0.465672 0.424521 0.468830 0.450087 0.416578 
982.401417 0.477526 0.450449 0.474619 0.476935 0.435501 0.434025 0.458080 0.414407 0.481291 0.498288 0.418863 0.427366 0.496263 0.477494 0.479007 0.468855 0.464362 0.429046 0.476626 0.496081 0.427225 0.419004 0.434320 0.496553 0.411441 0.457422 0.487741 0.479665 0.433689 0.420462 0.436110 0.482872 0.474873 0.435928 0.448937 0.489408 0.430723 0.498829 0.432312 0.412217 0.435973 0.461646 0.442787 0.465798 0.444018 0.440452 0.467010 0.452080 0.488700 0.495063 
992.274716 0.456376 0.467744 0.419882 0.418254 0.486823 0.464558 0.407983 0.470428 0.429441 0.467214 0.497874 0.418241 0.461584 0.486832 0.447328 0.459503 0.498237 0.446603 0.494361 0.496995 0.440678 0.488441 0.484607 0.468955 0.449545 0.427705 0.492938 0.418685 0.422837 0.443217 0.415571 0.452627 0.439745 0.476339 0.484969 0.454943 0.437365 0.469036 0.451992 0.423789 0.471865 0.446245 0.465088 0.409755 0.435765 0.453792 0.439536 0.466298 0.433929 0.413458 
1002.247242 0.415549 0.445815 0.460485 0.449294 0.420683 0.407320 0.425166 0.410808 0.468180 0.439066 0.443902 0.466547 0.465380 0.418819 0.479081 0.439858 0.493638 0.449213 0.413866 0.440247 0.449819 0.416811 0.475630 0.451180 0.481746 0.471866 0.422112 0.463842 0.468049 0.430037 0.495072 0.461842 0.437044 0.453478 0.443626 0.430603 0.429594 0.423994 0.460037 0.435796 0.480163 0.472853 0.444942 0.480086 0.441188 0.490435 0.488251 0.484166 0.496194 0.415960 
1012.319995 0.493778 0.454943 0.425592 0.467538 0.428071 0.490948 0.476146 0.431732 0.460848 0.422636 0.493661 0.473113 0.462708 0.471935 0.431280 0.480213 0.452063 0.475839 0.483911 0.492776 0.409039 0.485044 0.486019 0.431714 0.439374 0.406638 0.414515 0.406480 0.406412 0.469325 0.473618 0.464558 0.472941 0.460238 0.414601 0.482340 0.474291 0.457751 0.445744 0.438548 0.412840 0.424175 0.452993 0.456848 0.474097 0.428658 0.477979 0.453991 0.422536 0.464622 
1022.493980 0.406453 0.425575 0.456834 0.416787 0.494921 0.477961 0.426990 0.427062 0.447689 0.468312 0.441648 0.410624 0.429319 0.447527 0.476208 0.425116 0.410538 0.432386 0.450099 0.419980 0.441211 0.426368 0.413570 0.449121 0.473533 0.478808 0.457320 0.455000 0.412953 0.477591 0.427670 0.472375 0.483646 0.427035 0.444112 0.484236 0.413773 0.439116 0.485551 0.462478 0.472384 0.451694 0.411412 0.416719 0.429846 0.458613 0.467942 0.483975 0.478618 0.487268 
1032.770215 0.425117 0.454053 0.432831 0.488209 0.428749 0.411950 0.465907 0.428479 0.439718 0.448448 0.413200 0.422919 0.418639 0.438445 0.475410 0.486365 0.474826 0.450452 0.469261 0.419111 0.441493 0.486788 0.456265 0.490317 0.462900 0.453977 0.426807 0.460347 0.490097 0.470897 0.481825 0.486694 0.463075 0.453006 0.455748 0.428933 0.464869 0.416715 0.463102 0.419547 0.452983 0.475725 0.408749 0.492816 0.444973 0.413420 0.458665 0.459200 0.491701 0.420298 
1043.149728 0.478562 0.406532 0.416276 0.471685 0.491540 0.430918 0.417083 0.468864 0.407685 0.419057 0.485847 0.405070 0.431025 0.432797 0.471954 0.491993 0.439584 0.411512 0.488404 0.461426 0.456980 0.412777 0.441899 0.412113 0.415621 0.412754 0.468931 0.428746 0.446596 0.482976 0.475166 0.440674 0.477485 0.478320 0.434174 0.487668 0.409578 0.451714 0.454796 0.463615 0.463314 0.430038 0.413037 0.492029 0.430124 0.405886 0.416890 0.434627 0.409358 0.450664 
1053.633557 0.418232 0.455525 0.419911 0.455100 0.408630 0.483897 0.444607 0.420842 0.452951 0.460995 0.411956 0.438215 0.476497 0.480374 0.480517 0.489076 0.483404 0.443143 0.451756 0.460767 0.462388 0.415376 0.437235 0.444742 0.423617 0.409875 0.416495 0.430471 0.432843 0.421191 0.434665 0.484013 0.463484 0.466237 0.460687 0.454545 0.468623 0.473453 0.486619 0.426223 0.463860 0.473623 0.483409 0.463677 0.426934 0.485011 0.449124 0.444786 0.464429 0.443157 
1064.222751 0.450055 0.487622 0.417830 0.472510 0.488667 0.475249 0.476508 0.438334 0.459730 0.477076 0.476053 0.458305 0.411456 0.490016 0.426103 0.426728 0.458310 0.440098 0.466904 0.424750 0.458900 0.451373 0.408521 0.465345 0.482034 0.430382 0.446758 0.434465 0.422945 0.491044 0.433518 0.451172 0.445767 0.469928 0.415695 0.425277 0.452190 0.484129 0.406395 0.464657 0.451994 0.409468 0.491017 0.474909 0.434072 0.473140 0.421743 0.422981 0.457524 0.420913 
1074.918367 0.412366 0.453326 0.421620 0.410284 0.422957 0.422208 0.444544 0.450531 0.401436 0.405122 0.409272 0.483815 0.460961 0.407315 0.420019 0.408247 0.490144 0.457645 0.436387 0.481118 0.411916 0.459990 0.406941 0.405515 0.484920 0.465985 0.484519 0.431475 0.443087 0.456138 0.401699 0.408898 0.488763 0.423630 0.439044 0.448021 0.419952 0.413231 0.470826 0.409379 0.466809 0.472600 0.431364 0.405769 0.418860 0.460110 0.426095 0.405889 0.423995 0.466448 
1085.721476 0.487935 0.452818 0.418729 0.483994 0.410540 0.447307 0.476015 0.473537 0.481125 0.478723 0.488900 0.457315 0.462906 0.455581 0.448780 0.471780 0.415518 0.486974 0.441899 0.459357 0.413827 0.481637 0.472990 0.450523 0.419374 0.449478 0.446716 0.438042 0.412497 0.442059 0.485333 0.421527 0.415344 0.479101 0.416220 0.413658 0.453979 0.486027 0.471616 0.487735 0.421972 0.439848 0.461394 0.424778 0.415224 0.420037 0.452222 0.469205 0.439038 0.486450 
1096.633158 0.435033 0.405766 0.440248 0.476484 0.468610 0.442605 0.440049 0.466635 0.473550 0.400151 0.399854 0.457825 0.485925 0.487749 0.414345 0.465694 0.430408 0.448016 0.417954 0.423777 0.479134 0.433866 0.484775 0.461598 0.485645 0.433897 0.466378 0.478233 0.444145 0.488020 0.459516 0.423813 0.413382 0.430186 0.452938 0.435761 0.436498 0.415273 0.475938 0.404457 0.447825 0.470799 0.458810 0.442725 0.474025 0.446915 0.434754 0.405291 0.483732 0.471797 
1107.654505 0.422864 0.414834 0.460577 0.434738 0.471140 0.452591 0.452193 0.429601 0.442936 0.482903 0.476136 0.425101 0.445018 0.447414 0.413213 0.403487 0.462379 0.477673 0.423816 0.406012 0.430610 0.468841 0.400467 0.436891 0.413027 0.446360 0.413058 0.472420 0.460705 0.467202 0.471189 0.458969 0.410485 0.432045 0.415339 0.455032 0.406552 0.426066 0.486973 0.415003 0.451382 0.457423 0.425845 0.402513 0.453597 0.432568 0.409657 0.486840 0.437670 0.404639 
1118.786618 0.434466 0.432428 0.457880 0.464385 0.462719 0.446173 0.424610 0.399247 0.434448 0.408360 0.469830 0.422891 0.446990 0.457716 0.421375 0.440008 0.461252 0.478704 0.400144 0.413456 0.463112 0.422343 0.452316 0.416037 0.410667 0.481891 0.425728 0.417849 0.447781 0.468478 0.446270 0.402085 0.469653 0.430444 0.426210 0.465963 0.435345 0.458675 0.408179 0.473697 0.435416 0.453032 0.478108 0.483362 0.447618 0.440653 0.460969 0.438160 0.465539 0.421592 
1130.030610 0.461544 0.423323 0.428099 0.465473 0.451763 0.431164 0.475250 0.423597 0.449655 0.468353 0.470156 0.475043 0.427989 0.442678 0.458479 0.481640 0.426384 0.480564 0.482764 0.471784 0.480136 0.461376 0.477913 0.445254 0.425356 0.465173 0.412180 0.474849 0.459687 0.418830 0.469927 0.475638 0.482822 0.411836 0.408122 0.411249 0.439159 0.442630 0.438564 0.460988 0.442383 0.456323 0.474919 0.435742 0.481119 0.474756 0.409428 0.419235 0.430000 0.426304 
1141.387607 0.401813 0.415234 0.418952 0.418517 0.449618 0.434948 0.397245 0.417694 0.466749 0.421923 0.428791 0.474498 0.422561 0.443106 0.421003 0.446177 0.479532 0.481679 0.426345 0.447040 0.438961 0.410996 0.409509 0.404172 0.448307 0.476029 0.399529 0.459211 0.402152 0.452008 0.430450 0.425548 0.420563 0.437808 0.428017 0.478700 0.461046 0.465948 0.474533 0.396084 0.457226 0.453821 0.408550 0.453636 0.406719 0.480588 0.408611 0.462221 0.408079 0.454617 
1152.858743 0.447065 0.410288 0.477445 0.432176 0.458635 0.453023 0.471342 0.470723 0.400918 0.405357 0.402881 0.436128 0.404663 0.462174 0.429388 0.431144 0.425208 0.408751 0.452106 0.423289 0.420031 0.456185 0.428593 0.414731 0.469744 0.442042 0.417432 0.427403 0.481581 0.429028 0.476185 0.395544 0.477304 0.438925 0.474402 0.475680 0.446090 0.480536 0.471614 0.446683 0.424668 0.422661 0.438411 0.423706 0.415614 0.419443 0.474099 0.395438 0.395680 0.465809 
1164.445166 0.480514 0.454586 0.456799 0.402025 0.460220 0.431331 0.407598 0.401836 0.474748 0.401600 0.425946 0.411024 0.448203 0.410305 0.425385 0.457175 0.405341 0.454555 0.471370 0.463169 0.471651 0.406971 0.425433 0.406314 0.394449 0.458345 0.470012 0.439366 0.423646 0.465692 0.451361 0.412798 0.470919 0.453504 0.465798 0.467173 0.454669 0.468418 0.457539 0.402178 0.435935 0.434393 0.402875 0.444816 0.474617 0.448829 0.424176 0.458060 0.406090 0.477771 
1176.148034 0.463463 0.432093 0.397045 0.402125 0.458720 0.443105 0.417985 0.419153 0.448875 0.428993 0.393845 0.408818 0.412814 0.477129 0.461225 0.432237 0.416438 0.479949 0.431030 0.395742 0.477781 0.431314 0.463306 0.423721 0.438650 0.458051 0.409382 0.393854 0.454829 0.430379 0.472307 0.453347 0.439441 0.405745 0.410466 0.398247 0.400980 0.462427 0.412844 0.412464 0.413155 0.463463 0.451122 0.475560 0.467625 0.451673 0.431026 0.417946 0.396389 0.465955 
1187.968519 0.422700 0.397614 0.427664 0.477954 0.463245 0.456301 0.423913 0.421584 0.424489 0.466177 0.432375 0.442417 0.478028 0.463843 0.434661 0.475577 0.477326 0.404414 0.457448 0.458561 0.469278 0.471241 0.408083 0.445274 0.413479 0.458600 0.451786 0.442683 0.419206 0.421701 0.401527 0.450779 0.451533 0.410853 0.425239 0.442958 0.456314 0.448196 0.466186 0.395891 0.478360 0.426417 0.398722 0.400667 0.408013 0.443673 0.473051 0.439533 0.422264 0.455799 
1199.907801 0.472320 0.418759 0.472268 0.412139 0.434959 0.470662 0.470697 0.470079 0.468085 0.419168 0.392074 0.435960 0.468621 0.467772 0.467998 0.445035 0.434232 0.448421 0.421409 0.451050 0.398520 0.436778 0.446858 0.424565 0.471406 0.418341 0.396169 0.457391 0.466819 0.471476 0.450497 0.477003 0.419886 0.467511 0.468816 0.453935 0.416012 0.470523 0.437727 0.465674 0.462675 0.442345 0.457461 0.455032 0.447446 0.437574 0.428164 0.456638 0.478331 0.470331 
1211.967074 0.421683 0.393737 0.475135 0.405680 0.415434 0.429952 0.409636 0.407130 0.422191 0.421079 0.418031 0.425835 0.416480 0.445530 0.405484 0.418404 0.431580 0.396138 0.425939 0.412950 0.455019 0.402466 0.402422 0.434564 0.446046 0.450793 0.398692 0.405206 0.397971 0.427337 0.467322 0.428180 0.436609 0.457516 0.395131 0.428358 0.429439 0.471986 0.443137 0.420528 0.431685 0.395478 0.419034 0.448022 0.446073 0.425366 0.420636 0.463344 0.460074 0.444201 
1224.147546 0.433161 0.447651 0.433928 0.414589 0.457670 0.395163 0.432195 0.427172 0.424408 0.464872 0.440198 0.412110 0.432381 0.461925 0.437039 0.461929 0.419221 0.446091 0.401537 0.396852 0.469383 0.469140 0.397403 0.442863 0.453111 0.442365 0.427359 0.452734 0.475726 0.407382 0.460564 0.415277 0.434872 0.423883 0.396848 0.429265 0.426964 0.447305 0.454056 0.402165 0.408817 0.436528 0.458207 0.474522 0.432563 0.422709 0.434539 0.399383 0.398724 0.463871 
1236.450433 0.427509 0.405195 0.463720 0.406155 0.402038 0.423938 0.412454 0.401805 0.426138 0.431240 0.472955 0.450982 0.389971 0.405203 0.397058 0.410703 0.422303 0.421858 0.408252 0.416583 0.407032 0.454432 0.411715 0.470983 0.441946 0.392505 0.470936 0.409285 0.446023 0.407906 0.445859 0.418092 0.393979 0.402302 0.439840 0.393555 0.451998 0.412679 0.463875 0.444025 0.391450 0.425321 0.394005 0.433549 0.434206 0.397200 0.432442 0.468233 0.445266 0.399224 
1248.876967 0.401063 0.450872 0.429449 0.459884 0.416804 0.426511 0.431558 0.472736 0.410174 0.407486 0.460575 0.472054 0.457412 0.414518 0.436334 0.439971 0.458301 0.408409 0.439078 0.465208 0.428832 0.458504 0.395730 0.408198 0.434017 0.399557 0.412568 0.395049 0.441010 0.453331 0.451325 0.419936 0.441627 0.391792 0.431136 0.413094 0.463694 0.399371 0.426278 0.456399 0.461157 0.429682 0.403862 0.428638 0.388280 0.409397 0.465984 0.461739 0.427801 0.420881 
1261.428389 0.395175 0.427575 0.423197 0.471953 0.470812 0.390247 0.405075 0.423171 0.465845 0.398657 0.438620 0.454852 0.390694 0.403242 0.396522 0.471824 0.448791 0.460637 0.396243 0.455954 0.396049 0.435499 0.467717 0.406535 0.445154 0.422577 0.391990 0.453444 0.393135 0.454245 0.416702 0.400526 0.444947 0.425280 0.392313 0.442834 0.427484 0.430575 0.461455 0.453237 0.464670 0.436244 0.461033 0.389011 0.423541 0.454210 0.412909 0.438336 0.406474 0.445421 
1274.105955 0.412059 0.444300 0.446237 0.406511 0.417553 0.407906 0.415590 0.409405 0.432829 0.457632 0.458886 0.393583 0.412605 0.400537 0.432589 0.441621 0.429848 0.467716 0.451297 0.392273 0.446860 0.464761 0.463116 0.398286 0.409165 0.472204 0.395671 0.430467 0.460475 0.451735 0.405209 0.402121 0.404277 0.467441 0.426542 0.448415 0.393523 0.401761 0.387755 0.422930 0.424471 0.458387 0.433134 0.433323 0.416058 0.420829 0.447431 0.408104 0.447307 0.392978 
1286.910933 0.448541 0.391056 0.460514 0.388682 0.388965 0.463231 0.436016 0.452728 0.470966 0.451425 0.386471 0.398893 0.427021 0.441527 0.407198 0.392958 0.458059 0.470854 0.393173 0.406778 0.469414 0.452587 0.428260 0.391707 0.416484 0.449758 0.388742 0.409101 0.437953 0.392174 0.391759 0.447432 0.436787 0.434122 0.458050 0.457844 0.467777 0.468476 0.452407 0.398851 0.399330 0.434902 0.447560 0.410759 0.408771 0.459143 0.411063 0.470233 0.389762 0.430522 
1299.844603 0.424360 0.402175 0.430090 0.430945 0.413235 0.416100 0.444806 0.444477 0.417733 0.421372 0.452887 0.406442 0.419469 0.454212 0.391101 0.448620 0.427909 0.440103 0.404334 0.392691 0.447521 0.409819 0.438752 0.408387 0.455606 0.419927 0.434143 0.397048 0.426703 0.407036 0.461301 0.465530 0.464807 0.457124 0.448577 0.445550 0.451236 0.396753 0.447188 0.448171 0.386158 0.385615 0.438008 0.461588 0.429145 0.423343 0.423424 0.385295 0.406540 0.416194 
1312.908258 0.384163 0.398501 0.449883 0.403611 0.459158 0.423610 0.448587 0.406375 0.449278 0.455775 0.407600 0.462182 0.408649 0.431280 0.428865 0.437721 0.441774 0.400314 0.384909 0.465527 0.448062 0.421780 0.462442 0.402788 0.411405 0.459234 0.424591 0.451432 0.410693 0.438135 0.390536 0.393262 0.456184 0.401811 0.416562 0.407344 0.462771 0.444909 0.428827 0.408316 0.408709 0.450575 0.411635 0.417608 0.409664 0.408133 0.466700 0.453731 0.442192 0.431843 
1326.103206 0.410962 0.395605 0.445953 0.409476 0.450618 0.414243 0.455985 0.432350 0.405156 0.420138 0.464485 0.447238 0.463025 0.436819 0.455742 0.456304 0.432911 0.394341 0.421258 0.462608 0.391970 0.464846 0.425173 0.417104 0.393485 0.400215 0.409153 0.453627 0.413498 0.391872 0.454333 0.434137 0.438376 0.426489 0.402883 0.391668 0.418087 0.398269 0.431894 0.466238 0.410851 0.453265 0.458700 0.429234 0.406931 0.439151 0.422207 0.453125 0.424956 0.434112 
1339.430764 0.416610 0.438396 0.403781 0.422598 0.435406 0.452673 0.418742 0.462521 0.397747 0.417252 0.390098 0.436854 0.413468 0.446231 0.454100 0.432599 0.392026 0.456058 0.465014 0.386701 0.461723 0.432391 0.459650 0.418534 0.385860 0.462546 0.435877 0.391483 0.447089 0.415188 0.398783 0.462500 0.454304 0.394460 0.398133 0.432964 0.383745 0.393305 0.466148 0.448337 0.408958 0.448218 0.397687 0.426819 0.459170 0.465876 0.390052 0.423159 0.393555 0.409098 
1352.892267 0.442584 0.382706 0.457986 0.426267 0.460790 0.388901 0.445575 0.393036 0.397337 0.423331 0.419907 0.383922 0.456007 0.433106 0.393782 0.413963 0.454189 0.433724 0.463066 0.460854 0.406633 0.425174 0.461977 0.388100 0.463256 0.405603 0.416403 0.458401 0.437584 0.383380 0.410772 0.448122 0.413827 0.394027 0.400980 0.464269 0.418145 0.430013 0.382337 0.436114 0.396697 0.398565 0.393273 0.416458 0.432881 0.463977 0.424077 0.436216 0.463472 0.434059 
1366.489061 0.431788 0.429091 0.408250 0.446115 0.460238 0.427358 0.400936 0.448600 0.459473 0.447146 0.411162 0.415191 0.445510 0.444791 0.451082 0.399258 0.426280 0.431006 0.440437 0.405878 0.444948 0.386200 0.401769 0.455453 0.460560 0.458011 0.420391 0.434739 0.383088 0.410634 0.464631 0.397783 0.463375 0.398104 0.450000 0.410959 0.451991 0.427074 0.393868 0.421055 0.391775 0.442800 0.422120 0.425692 0.451741 0.429484 0.410613 0.453234 0.420767 0.455161 
1380.222504 0.411180 0.412230 0.434783 0.408303 0.384148 0.460051 0.396822 0.398805 0.446036 0.445403 0.384738 0.411977 0.463388 0.435883 0.405714 0.430080 0.447841 0.449292 0.450034 0.380538 0.392503 0.434386 0.462371 0.439460 0.414166 0.391082 0.440620 0.404714 0.459874 0.402613 0.390331 0.445150 0.444842 0.442206 0.418907 0.432433 0.444690 0.454425 0.431193 0.406781 0.428009 0.393233 0.438638 0.402512 0.435061 0.399269 0.454399 0.396202 0.421771 0.392170 
1394.093971 0.440528 0.398922 0.434380 0.449635 0.388578 0.385502 0.394175 0.410575 0.449769 0.410688 0.382380 0.386163 0.406716 0.385321 0.388713 0.445195 0.455876 0.387451 0.417476 0.387143 0.437292 0.457500 0.382270 0.426275 0.455215 0.402882 0.393536 0.417425 0.441635 0.448183 0.444412 0.439102 0.399915 0.427188 0.434389 0.382052 0.423094 0.458556 0.386079 0.417930 0.388036 0.454731 0.396187 0.439830 0.452749 0.441993 0.395421 0.438113 0.460180 0.423393 
1408.104848 0.448024 0.404019 0.447474 0.437204 0.411320 0.431326 0.387128 0.399510 0.420805 0.416715 0.432032 0.445114 0.455606 0.405035 0.430184 0.404569 0.420628 0.402562 0.413869 0.432304 0.392414 0.391998 0.378949 0.448452 0.427913 0.432670 0.453906 0.415506 0.391994 0.385801 0.449632 0.403414 0.446496 0.440618 0.410749 0.446529 0.421241 0.451118 0.445841 0.432162 0.449938 0.422253 0.438758 0.421224 0.418034 0.434811 0.389979 0.417185 0.430915 0.398384 
1422.256537 0.410052 0.412029 0.443530 0.400777 0.379736 0.398511 0.406579 0.456901 0.378484 0.456671 0.390598 0.425999 0.401929 0.391855 0.382866 0.441368 0.410064 0.385291 0.442244 0.447405 0.455137 0.439865 0.411070 0.459875 0.422439 0.412423 0.430297 0.440895 0.412980 0.390079 0.454371 0.408414 0.426891 0.440640 0.460059 0.424076 0.378915 0.427930 0.392152 0.459925 0.396940 0.430699 0.459917 0.398432 0.388537 0.414140 0.395386 0.437938 0.424143 0.448904 
1436.550453 0.383810 0.445342 0.379267 0.411719 0.391287 0.390468 0.445986 0.440085 0.409851 0.394095 0.388236 0.416509 0.389072 0.386994 0.458536 0.439031 0.444343 0.422389 0.392210 0.438542 0.406270 0.382443 0.427279 0.394400 0.387868 0.406654 0.403553 0.455878 0.398546 0.394175 0.387458 0.428253 0.385720 0.399825 0.417349 0.427672 0.413542 0.437715 0.378026 0.436867 0.457868 0.434075 0.385068 0.409989 0.404067 0.432060 0.451440 0.390647 0.446458 0.390058 
1450.988025 0.406383 0.397752 0.391272 0.416603 0.405979 0.413321 0.386114 0.446175 0.403898 0.400512 0.430284 0.426711 0.377883 0.416507 0.381823 0.424851 0.386885 0.450853 0.388190 0.450549 0.458330 0.450887 0.397927 0.436597 0.416261 0.456170 0.409148 0.442939 0.424350 0.398365 0.392544 0.446521 0.400862 0.433099 0.420689 0.381769 0.397293 0.456779 0.378979 0.404265 0.425610 0.441822 0.435421 0.418484 0.445078 0.414814 0.421223 0.433882 0.411883 0.413280 
1465.570697 0.417683 0.390143 0.376356 0.406526 0.412940 0.430887 0.376539 0.416618 0.376131 0.389490 0.395472 0.416992 0.387239 0.410374 0.397823 0.444936 0.407079 0.435351 0.404341 0.435734 0.378827 0.408527 0.429107 0.377558 0.429968 0.386869 0.421922 0.382942 0.449259 0.438700 0.384011 0.428296 0.422496 0.390842 0.424514 0.397157 0.409317 0.436241 0.386736 0.396695 0.387742 0.411193 0.401725 0.415462 0.402374 0.383096 0.431407 0.439328 0.374804 0.439012 
1480.299928 0.395353 0.423698 0.393834 0.419394 0.398134 0.447070 0.430538 0.437805 0.414861 0.396972 0.400650 0.399255 0.377228 0.451345 0.433028 0.419676 0.455466 0.417327 0.428313 0.423042 0.431521 0.388123 0.424582 0.438532 0.418426 0.382159 0.376502 0.404929 0.407166 0.445853 0.396549 0.377523 0.412529 0.387571 0.444758 0.437175 0.377751 0.431663 0.374381 0.447858 0.391904 0.400401 0.454852 0.445434 0.415193 0.447485 0.413749 0.384666 0.411943 0.400176 
1495.177189 0.452175 0.416297 0.426625 0.418173 0.384867 0.383306 0.421320 0.422948 0.387410 0.413800 0.443094 0.395398 0.388528 0.413179 0.408483 0.400889 0.413088 0.425627 0.402764 0.402711 0.446675 0.397050 0.391952 0.408736 0.426385 0.417738 0.385936 0.445959 0.380287 0.395418 0.378449 0.398744 0.411084 0.375952 0.400263 0.428410 0.429105 0.385559 0.380300 0.406135 0.384971 0.422505 0.420372 0.388544 0.444158 0.388809 0.383828 0.436327 0.404839 0.395091 
1510.203970 0.437426 0.402590 0.446936 0.452795 0.410489 0.395637 0.439297 0.375393 0.430258 0.398173 0.382428 0.438830 0.443230 0.453067 0.408704 0.446416 0.396496 0.423466 0.425065 0.439632 0.406064 0.403965 0.443251 0.426035 0.373191 0.444115 0.447862 0.449151 0.421450 0.432398 0.381809 0.414385 0.446036 0.419334 0.437194 0.379788 0.413906 0.391584 0.383866 0.409250 0.434294 0.395959 0.424362 0.431609 0.450890 0.427502 0.438740 0.451345 0.408655 0.441607 
1525.381772 0.426863 0.453111 0.380088 0.411538 0.388872 0.422036 0.452612 0.436174 0.446219 0.404123 0.382669 0.419943 0.435882 0.421711 0.384965 0.373745 0.444439 0.422840 0.442922 0.434765 0.407062 0.408377 0.405434 0.385451 0.442918 0.375550 0.399993 0.436212 0.451017 0.426298 0.439064 0.394292 0.394301 0.430721 0.385785 0.430668 0.425544 0.418397 0.381519 0.433153 0.424324 0.449191 0.444212 0.439765 0.391729 0.417300 0.402746 0.419695 0.389878 0.419646 
1540.712114 0.442385 0.438063 0.385824 0.412283 0.448673 0.412612 0.424525 0.444922 0.449236 0.395328 0.426096 0.398589 0.414841 0.386071 0.396142 0.410194 0.370786 0.418460 0.413105 0.402816 0.438959 0.372184 0.397845 0.384056 0.449976 0.411571 0.397520 0.433317 0.436212 0.428440 0.443939 0.387169 0.421425 0.402586 0.407969 0.438836 0.398601 0.440843 0.416527 0.396146 0.424727 0.392749 0.407977 0.437384 0.437380 0.391779 0.392865 0.387194 0.448212 0.435090 
1556.196528 0.439783 0.432968 0.383149 0.403826 0.375550 0.429177 0.437383 0.408253 0.426420 0.434823 0.410321 0.442154 0.382837 0.411761 0.444419 0.423286 0.404807 0.433592 0.383588 0.417349 0.376482 0.415117 0.370688 0.445941 0.419347 0.448834 0.448017 0.438150 0.439504 0.414797 0.411252 0.439032 0.383756 0.373318 0.397192 0.372174 0.404860 0.387264 0.387604 0.421727 0.421546 0.380301 0.433091 0.400269 0.390940 0.421317 0.380634 0.427869 0.417058 0.426379 
1571.836563 0.405639 0.397420 0.372283 0.443182 0.378697 0.391174 0.438610 0.421709 0.381845 0.426044 0.402430 0.388574 0.441705 0.399381 0.429425 0.419916 0.402721 0.447799 0.426289 0.391325 0.427411 0.380556 0.433776 0.416245 0.442724 0.431869 0.433199 0.381362 0.379934 0.373032 0.429670 0.391906 0.401493 0.401882 0.375100 0.420866 0.388190 0.428438 0.383495 0.411529 0.382238 0.405066 0.414804 0.396675 0.408071 0.437030 0.406892 0.432262 0.402876 0.400715 
1587.633783 0.437982 0.424718 0.374909 0.431808 0.425310 0.377768 0.449159 0.382362 0.372929 0.414570 0.370944 0.426593 0.395708 0.398297 0.422354 0.399461 0.393686 0.405223 0.400383 0.382521 0.441515 0.396598 0.424094 0.392575 0.380496 0.401915 0.398836 0.390627 0.394041 0.425515 0.412353 0.401711 0.423420 0.373284 0.405284 0.437219 0.370413 0.425176 0.390889 0.400727 0.394095 0.442576 0.413125 0.399746 0.442711 0.439873 0.433168 0.377441 0.374399 0.443377 
1603.589768 0.435647 0.384487 0.383839 0.409103 0.433769 0.406141 0.375723 0.429368 0.408781 0.383436 0.423000 0.371918 0.398221 0.405396 0.423004 0.390162 0.423416 0.429707 0.415948 0.431744 0.370973 0.447519 0.366886 0.389563 0.392228 0.424430 0.393426 0.369156 0.427323 0.446329 0.415561 0.425478 0.439114 0.397341 0.425449 0.389221 0.424223 0.367367 0.402984 0.436515 0.370651 0.442907 0.417500 0.407681 0.375862 0.406321 0.413006 0.381395 0.416897 0.409498 
1619.706113 0.430876 0.414463 0.402378 0.372173 0.375734 0.381648 0.398574 0.379620 0.408914 0.425478 0.370535 0.432303 0.436949 0.381701 0.384343 0.413028 0.397582 0.374405 0.402464 0.368779 0.429726 0.385026 0.445200 0.396269 0.377811 0.424202 0.404049 0.440517 0.417218 0.412694 0.368836 0.377230 0.372328 0.416105 0.402915 0.383575 0.378701 0.395976 0.383233 0.426872 0.378209 0.433770 0.417633 0.416568 0.419604 0.415422 0.397744 0.391704 0.427730 0.390656 
1635.984430 0.428914 0.365839 0.366232 0.366711 0.396610 0.382668 0.438501 0.371597 0.441477 0.437252 0.368690 0.398820 0.383487 0.400361 0.409368 0.380328 0.430548 0.389205 0.425256 0.369115 0.378751 0.435812 0.391399 0.420439 0.370981 0.423914 0.400199 0.383070 0.380154 0.415747 0.383134 0.412348 0.380689 0.375275 0.393179 0.411026 0.405552 0.429611 0.365008 0.385730 0.376346 0.405552 0.405475 0.389927 0.425524 0.413512 0.382992 0.369274 0.386464 0.432418 
1652.426347 0.380403 0.384486 0.393807 0.435114 0.387771 0.373865 0.405649 0.375666 0.435122 0.423968 0.379497 0.416961 0.419312 0.387637 0.367813 0.413101 0.377482 0.365762 0.364807 0.368396 0.428156 0.389344 0.375099 0.427565 0.375039 0.411438 0.413032 0.395000 0.365106 0.411333 0.402975 0.376358 0.412806 0.390801 0.426460 0.421440 0.391339 0.374517 0.383009 0.380193 0.406102 0.444124 0.374974 0.377171 0.424676 0.369771 0.372000 0.365345 0.412604 0.390473 
1669.033508 0.402364 0.384544 0.374780 0.392487 0.370437 0.383801 0.435103 0.426619 0.438114 0.426546 0.414711 0.384177 0.407668 0.365307 0.440504 0.411438 0.437048 0.424047 0.425428 0.372592 0.419943 0.375333 0.383281 0.442748 0.368257 0.389291 0.370320 0.430171 0.428451 0.426009 0.431995 0.398146 0.411531 0.379059 0.406489 0.432495 0.410493 0.380883 0.374518 0.435228 0.408120 0.408378 0.412544 0.426687 0.390615 0.442994 0.370748 0.412734 0.432875 0.391034 
1685.807573 0.396108 0.393229 0.433144 0.380005 0.405861 0.412413 0.391602 0.380806 0.392323 0.392875 0.378628 0.373099 0.396575 0.412534 0.413891 0.397763 0.392879 0.416972 0.374536 0.407090 0.407766 0.428029 0.409703 0.413194 0.432564 0.439083 0.393052 0.414149 0.430490 0.364771 0.367735 0.436442 0.382550 0.384922 0.437662 0.427260 0.380730 0.382985 0.366515 0.368605 0.390861 0.370868 0.422170 0.428573 0.383995 0.418139 0.435640 0.440372 0.370493 0.438797 
1702.750221 0.389662 0.374697 0.429411 0.418415 0.411637 0.406869 0.377726 0.371354 0.387079 0.373499 0.363829 0.426671 0.415369 0.424324 0.410006 0.392964 0.374661 0.381964 0.409580 0.437474 0.397536 0.371680 0.394382 0.362785 0.415024 0.419078 0.367373 0.398560 0.411673 0.388698 0.393478 0.418170 0.379261 0.391353 0.397998 0.376211 0.378493 0.397190 0.415731 0.375581 0.405740 0.414184 0.386878 0.427080 0.436670 0.386866 0.441780 0.365810 0.381137 0.418117 
1719.863145 0.421704 0.434181 0.420409 0.403223 0.380265 0.398682 0.383267 0.376778 0.362681 0.434045 0.394253 0.364132 0.407888 0.377503 0.365751 0.407010 0.410990 0.424025 0.365435 0.368569 0.425063 0.432410 0.390137 0.392217 0.434373 0.419327 0.386918 0.408493 0.365543 0.420025 0.391006 0.422502 0.396986 0.426594 0.423135 0.400922 0.364782 0.418421 0.440854 0.428241 0.397054 0.370838 0.412974 0.425203 0.436450 0.421940 0.391908 0.392024 0.382357 0.362160 
1737.148057 0.417102 0.379162 0.420604 0.410824 0.366802 0.429430 0.415914 0.399436 0.432680 0.391222 0.363363 0.377051 0.418073 0.422688 0.388775 0.366291 0.365359 0.409660 0.432213 0.424463 0.381102 0.432768 0.413039 0.436123 0.370633 0.435795 0.413691 0.387056 0.431221 0.422924 0.397432 0.367922 0.396393 0.377579 0.406753 0.401911 0.399456 0.409360 0.365087 0.414790 0.423452 0.370073 0.397504 0.404038 0.408796 0.367166 0.424195 0.392274 0.424483 0.376627 
1754.606686 0.380524 0.377093 0.416292 0.433139 0.411828 0.396437 0.421953 0.366238 0.398835 0.432102 0.362033 0.435995 0.386013 0.393565 0.427179 0.397000 0.359640 0.378804 0.428543 0.389121 0.407775 0.366430 0.431272 0.380715 0.361016 0.396022 0.367662 0.417585 0.377680 0.406877 0.411242 0.392955 0.359253 0.433721 0.382806 0.375824 0.372497 0.391710 0.410009 0.385223 0.415618 0.377328 0.376842 0.367662 0.375330 0.387613 0.382538 0.377033 0.382279 0.392005 
1772.240776 0.375974 0.382517 0.380018 0.363752 0.404069 0.425023 0.371644 0.364898 0.390796 0.385447 0.390075 0.396535 0.372508 0.374677 0.383863 0.383962 0.368635 0.407738 0.381057 0.373332 0.415674 0.387874 0.437628 0.426237 0.417641 0.369483 0.365348 0.431841 0.401987 0.437779 0.379879 0.429895 0.403886 0.411324 0.399938 0.375059 0.424068 0.426615 0.431045 0.419436 0.410345 0.383807 0.380006 0.428908 0.395066 0.390067 0.360325 0.389741 0.399914 0.403659 
1790.052092 0.414394 0.404837 0.414398 0.426258 0.369609 0.383932 0.408533 0.432298 0.425826 0.390705 0.397618 0.367827 0.358734 0.399151 0.363233 0.428565 0.431408 0.357392 0.365448 0.418019 0.373481 0.400318 0.418575 0.385976 0.408379 0.358774 0.369216 0.367755 0.388462 0.405766 0.400791 0.388803 0.396225 0.406346 0.434271 0.435657 0.390618 0.383832 0.419087 0.369939 0.378901 0.429506 0.435280 0.432548 0.365238 0.401891 0.433616 0.389848 0.411091 0.418583 
1808.042414 0.403816 0.386117 0.407409 0.375449 0.392578 0.358186 0.422371 0.424276 0.416595 0.399082 0.370779 0.413430 0.378495 0.376340 0.427330 0.383150 0.418247 0.401384 0.381851 0.381189 0.427940 0.375481 0.388208 0.409722 0.382920 0.423943 0.389361 0.415835 0.418093 0.412222 0.395454 0.358499 0.408209 0.406605 0.413307 0.381193 0.402477 0.417855 0.373346 0.380698 0.374071 0.375524 0.380100 0.408051 0.394907 0.357865 0.431022 0.375101 0.433328 0.357532 
1826.213543 0.405359 0.432130 0.412140 0.413500 0.371703 0.423285 0.403043 0.358041 0.402521 0.415361 0.394692 0.365570 0.398996 0.367301 0.383741 0.363831 0.389898 0.409271 0.391112 0.374900 0.407718 0.431861 0.363250 0.378015 0.418116 0.377327 0.412737 0.358409 0.395214 0.401067 0.407350 0.422562 0.389112 0.419851 0.426664 0.434378 0.358191 0.369616 0.362764 0.413701 0.432367 0.378212 0.391752 0.403086 0.399585 0.386156 0.379809 0.425123 0.422380 0.361519 
1844.567294 0.389622 0.403272 0.403958 0.400894 0.376765 0.402949 0.401257 0.361297 0.358869 0.362855 0.430725 0.382324 0.361514 0.365666 0.386937 0.377061 0.417320 0.403639 0.374750 0.410223 0.394401 0.359444 0.411820 0.389563 0.402886 0.378839 0.413929 0.372700 0.359220 0.404821 0.425375 0.369364 0.423680 0.429976 0.385321 0.366727 0.357946 0.362248 0.431754 0.418317 0.405208 0.378338 0.364475 0.383337 0.410645 0.397113 0.391487 0.359322 0.420454 0.385849 
1863.105504 0.370059 0.364611 0.430399 0.369859 0.400009 0.399301 0.374414 0.420656 0.423150 0.394286 0.396736 0.378799 0.372321 0.369512 0.411361 0.412580 0.379264 0.381553 0.356296 0.402157 0.406263 0.378178 0.419940 0.397948 0.376085 0.429081 0.359738 0.399379 0.432232 0.358723 0.392315 0.372097 0.418449 0.420160 0.396429 0.406892 0.387528 0.379614 0.383193 0.430430 0.381970 0.430887 0.416187 0.383229 0.394419 0.400961 0.377376 0.361500 0.389109 0.360485 
1881.830025 0.368010 0.395566 0.382098 0.358815 0.387929 0.416674 0.430841 0.373394 0.397622 0.395177 0.411302 0.407731 0.410262 0.417086 0.405341 0.408241 0.372161 0.407354 0.390009 0.387745 0.431461 0.401311 0.359219 0.367170 0.368853 0.385359 0.388121 0.393859 0.388639 0.419661 0.414473 0.416698 0.368590 0.411263 0.396351 0.401994 0.416235 0.358148 0.408218 0.357599 0.395880 0.402841 0.380041 0.421572 0.384492 0.401743 0.382847 0.359094 0.380163 0.370674 
1900.742731 0.380641 0.355487 0.389153 0.385735 0.383276 0.420982 0.427375 0.402949 0.422434 0.390033 0.367354 0.386549 0.399574 0.369225 0.408074 0.357938 0.407851 0.408912 0.422728 0.429736 0.382376 0.366461 0.426784 0.367318 0.392907 0.398647 0.424795 0.420645 0.429787 0.402855 0.405185 0.359195 0.376671 0.393729 0.356086 0.367236 0.396701 0.355659 0.357249 0.373543 0.411018 0.368078 0.392719 0.373747 0.412882 0.374874 0.418829 0.412044 0.414968 0.360948 
1919.845513 0.354602 0.386380 0.428540 0.422463 0.428317 0.368105 0.380400 0.359711 0.396532 0.427657 0.380752 0.375108 0.363902 0.392188 0.393551 0.370932 0.416377 0.416377 0.401820 0.371850 0.416940 0.403199 0.354407 0.397227 0.356410 0.398930 0.427946 0.353465 0.378752 0.378115 0.392731 0.393247 0.415768 0.411995 0.360644 0.389786 0.361566 0.366968 0.380146 0.399793 0.382744 0.405562 0.406324 0.420869 0.429013 0.387532 0.400523 0.395536 0.372139 0.377041 
1939.140282 0.396166 0.425368 0.377859 0.378409 0.402245 0.370319 0.391888 0.381655 0.410705 0.403071 0.421058 0.372505 0.367128 0.427971 0.407946 0.401809 0.400301 0.412201 0.370019 0.372572 0.423174 0.379028 0.402888 0.363742 0.423026 0.352161 0.371535 0.372587 0.355937 0.350941 0.420092 0.365051 0.426911 0.404131 0.392889 0.379519 0.351650 0.403005 0.356003 0.368784 0.426143 0.372022 0.376566 0.375104 0.392523 0.370031 0.411757 0.427753 0.357904 0.371516 
1958.628965 0.399567 0.354071 0.389332 0.352835 0.409139 0.368063 0.411588 0.381844 0.387535 0.418465 0.376024 0.358099 0.423266 0.391198 0.404096 0.350635 0.390673 0.371305 0.356956 0.407008 0.422181 0.369754 0.408070 0.381727 0.415522 0.360941 0.384021 0.414111 0.369855 0.353512 0.427332 0.405146 0.397406 0.412995 0.406382 0.427060 0.350950 0.424907 0.370959 0.364117 0.420864 0.356093 0.398265 0.417073 0.358204 0.424257 0.408175 0.359355 0.399707 0.385829 
1978.313514 0.395477 0.419004 0.362836 0.394795 0.390726 0.400907 0.387809 0.423134 0.420373 0.384986 0.351670 0.420319 0.363775 0.364644 0.411313 0.414443 0.361110 0.406182 0.425442 0.376112 0.413690 0.393123 0.372986 0.373901 0.406465 0.408229 0.393305 0.413919 0.421738 0.411371 0.406038 0.393612 0.359074 0.385312 0.414784 0.407520 0.379506 0.362631 0.395353 0.423949 0.363732 0.401469 0.381841 0.394961 0.413357 0.358446 0.377307 0.384129 0.403575 0.409742 
1998.195895 0.356239 0.374023 0.391412 0.420018 0.357864 0.357253 0.391114 0.355237 0.409420 0.351275 0.360298 0.409497 0.376480 0.381026 0.363866 0.401592 0.364880 0.388595 0.409656 0.363997 0.361316 0.422498 0.387937 0.378511 0.408739 0.361273 0.350122 0.377904 0.360058 0.422668 0.363076 0.349611 0.405643 0.416574 0.359343 0.398009 0.381649 0.394693 0.364969 0.401317 0.358159 0.418017 0.399325 0.410654 0.352780 0.375509 0.398887 0.407740 0.355756 0.351604 
2018.278098 0.417041 0.398226 0.419828 0.407360 0.366286 0.356647 0.384491 0.361716 0.423241 0.360102 0.398593 0.379492 0.423716 0.383596 0.393737 0.391073 0.401272 0.423781 0.419747 0.387336 0.395926 0.395076 0.375458 0.376640 0.391498 0.366414 0.384071 0.363179 0.412892 0.418277 0.368518 0.406001 0.353659 0.360291 0.392548 0.420392 0.366761 0.413127 0.369128 0.353463 0.357771 0.378570 0.393876 0.403797 0.408784 0.349988 0.379855 0.367174 0.369764 0.407885 
2038.562130 0.403929 0.379593 0.347759 0.371629 0.413645 0.407969 0.367619 0.404210 0.368417 0.420524 0.414681 0.375792 0.375953 0.399743 0.364689 0.375064 0.410484 0.375538 0.387734 0.415729 0.416900 0.413025 0.402619 0.419133 0.376523 0.384565 0.402866 0.402130 0.348818 0.366926 0.408546 0.352384 0.392267 0.399974 0.360495 0.379454 0.366614 0.386386 0.399658 0.389387 0.372603 0.367954 0.360810 0.421267 0.414227 0.370924 0.385019 0.363591 0.353616 0.365008 
2059.050020 0.352196 0.414306 0.381670 0.415524 0.405611 0.391187 0.374274 0.356062 0.398341 0.387610 0.381931 0.406387 0.363400 0.377059 0.409906 0.405591 0.385262 0.371346 0.379449 0.347655 0.390622 0.372575 0.374796 0.363723 0.407140 0.363416 0.418378 0.384613 0.417983 0.399187 0.369813 0.386742 0.394964 0.380986 0.355063 0.402625 0.355554 0.410298 0.387902 0.356457 0.351190 0.360684 0.382830 0.386523 0.361287 0.347805 0.381470 0.401984 0.387514 0.351482 
2079.743817 0.403695 0.395158 0.348704 0.379833 0.380374 0.401644 0.381056 0.357417 0.351184 0.402679 0.420944 0.359977 0.404446 0.351429 0.403994 0.405178 0.390122 0.392383 0.407053 0.367283 0.350049 0.350429 0.404879 0.401736 0.378998 0.382371 0.345971 0.358904 0.407774 0.390133 0.352594 0.348179 0.387143 0.413336 0.403580 0.396301 0.414946 0.377675 0.390616 0.346415 0.419147 0.386258 0.396830 0.402541 0.348562 0.390628 0.421010 0.347512 0.384763 0.373627 
2100.645589 0.391824 0.377870 0.359938 0.408246 0.345062 0.382382 0.415653 0.394463 0.362932 0.378772 0.387358 0.399645 0.414919 0.411787 0.386344 0.409718 0.408238 0.355613 0.348515 0.366745 0.415749 0.349804 0.349104 0.352679 0.385901 0.358175 0.349046 0.395840 0.345593 0.418602 0.412085 0.365781 0.374982 0.350886 0.407408 0.364221 0.404773 0.387201 0.377770 0.348614 0.358531 0.400662 0.407729 0.404395 0.411626 0.402712 0.417715 0.391163 0.361513 0.360622 
2121.757429 0.415322 0.394349 0.391927 0.368462 0.408630 0.382064 0.372900 0.389843 0.386604 0.369565 0.355338 0.395028 0.387688 0.351839 0.400629 0.376692 0.415631 0.352270 0.404322 0.404147 0.394616 0.350508 0.373510 0.356185 0.388764 0.372766 0.350279 0.369687 0.418275 0.362438 0.406287 0.386814 0.343579 0.396299 0.392758 0.416722 0.400377 0.347871 0.402255 0.416963 0.411564 0.368436 0.377409 0.350550 0.378928 0.407985 0.403582 0.391568 0.367146 0.402148 
2143.081445 0.359376 0.357423 0.349882 0.384756 0.401459 0.358051 0.367555 0.404496 0.375400 0.391505 0.387684 0.390390 0.407823 0.391950 0.381791 0.374125 0.343183 0.387349 0.381913 0.386039 0.416646 0.373451 0.400880 0.381456 0.369337 0.362596 0.403815 0.382621 0.353685 0.405886 0.407111 0.381772 0.415215 0.365454 0.345025 0.366193 0.354321 0.368903 0.401927 0.398269 0.352958 0.417659 0.361081 0.349894 0.397184 0.389754 0.377737 0.404477 0.414138 0.415234 
2164.619772 0.378640 0.352448 0.364278 0.389204 0.410508 0.403354 0.412696 0.343673 0.365413 0.343908 0.401949 0.389949 0.376392 0.375693 0.358665 0.360587 0.367878 0.402302 0.376627 0.378116 0.405682 0.374383 0.399256 0.373498 0.395254 0.387640 0.389842 0.352722 0.367825 0.407770 0.389060 0.409134 0.348374 0.353778 0.363708 0.350519 0.404618 0.362143 0.410975 0.377045 0.380721 0.405822 0.385449 0.369697 0.402704 0.405340 0.399875 0.397642 0.365368 0.352673 
2186.374562 0.414877 0.346473 0.343465 0.343658 0.392384 0.416093 0.392800 0.383734 0.347276 0.396661 0.343548 0.411236 0.414308 0.385386 0.374429 0.395899 0.403810 0.346738 0.385632 0.386053 0.409948 0.361552 0.371091 0.374975 0.348125 0.362184 0.372702 0.383503 0.395968 0.372292 0.387223 0.363010 0.346856 0.360362 0.368887 0.358994 0.375312 0.360176 0.371523 0.403211 0.412380 0.360972 0.346253 0.386231 0.384818 0.366219 0.382162 0.402514 0.349599 0.363382 
2208.347992 0.355821 0.400154 0.395493 0.387972 0.346334 0.370263 0.409509 0.414498 0.412846 0.368646 0.403420 0.387945 0.395512 0.403975 0.410412 0.353871 0.384381 0.392625 0.351784 0.400154 0.397557 0.388701 0.396291 0.407101 0.391971 0.414347 0.375007 0.373805 0.413069 0.371034 0.345532 0.389714 0.342762 0.348121 0.377109 0.394205 0.363819 0.394363 0.415307 0.376655 0.376073 0.340792 0.345200 0.408700 0.382884 0.357552 0.404780 0.350117 0.407275 0.359827 
2230.542258 0.360037 0.364826 0.376942 0.402140 0.361639 0.341570 0.341374 0.347434 0.358581 0.347329 0.402600 0.343279 0.390985 0.405978 0.397445 0.386381 0.364898 0.360640 0.354633 0.393361 0.354275 0.376252 0.345624 0.361081 0.412114 0.378356 0.344455 0.367088 0.393410 0.390748 0.403233 0.374909 0.360561 0.360889 0.401431 0.404930 0.364109 0.358332 0.408143 0.407747 0.402671 0.379333 0.359034 0.390321 0.380777 0.372225 0.352450 0.412898 0.396838 0.412932 
2252.959581 0.351877 0.376993 0.368675 0.407279 0.411639 0.347005 0.367430 0.405796 0.349631 0.374299 0.355455 0.382256 0.401492 0.343318 0.389250 0.377437 0.352170 0.345850 0.383584 0.401334 0.405386 0.382486 0.392711 0.356109 0.355850 0.403659 0.354337 0.409543 0.408121 0.413599 0.345406 0.371858 0.389709 0.382659 0.363035 0.348543 0.398009 0.367335 0.400495 0.354096 0.387294 0.371602 0.353931 0.409671 0.363201 0.368919 0.386824 0.400845 0.406244 0.385353 
2275.602201 0.389695 0.356046 0.403444 0.351331 0.350585 0.400741 0.398381 0.395445 0.343393 0.349845 0.373372 0.404683 0.358970 0.341948 0.404300 0.396200 0.375237 0.385300 0.346028 0.344928 0.372418 0.411176 0.351031 0.403102 0.393876 0.360587 0.392916 0.358339 0.395734 0.365685 0.407032 0.344358 0.399218 0.360377 0.353565 0.394725 0.405197 0.407993 0.347799 0.379842 0.340090 0.380364 0.388614 0.389751 0.405643 0.354124 0.347807 0.407640 0.394094 0.397104 
2298.472383 0.388856 0.390934 0.379120 0.340793 0.338557 0.385684 0.366133 0.376045 0.397825 0.387163 0.339973 0.350817 0.359060 0.388789 0.381576 0.341662 0.390680 0.408856 0.377364 0.357262 0.393975 0.373679 0.401120 0.344818 0.399577 0.372113 0.384478 0.337737 0.379071 0.390215 0.344403 0.380172 0.376768 0.393234 0.407639 0.387512 0.392533 0.388897 0.348144 0.349694 0.351420 0.398480 0.351132 0.374222 0.398188 0.360482 0.343190 0.407613 0.401580 0.345219 
2321.572415 0.389454 0.386577 0.368372 0.396485 0.394513 0.386712 0.379897 0.337344 0.370920 0.396691 0.368981 0.365409 0.374002 0.399283 0.370759 0.404002 0.361890 0.376307 0.364737 0.394400 0.361285 0.403124 0.345765 0.368663 0.342257 0.379606 0.357265 0.380267 0.391053 0.375126 0.386574 0.347181 0.342627 0.407689 0.394385 0.359730 0.336250 0.397901 0.373352 0.364662 0.350951 0.343217 0.388901 0.406920 0.355785 0.403778 0.383996 0.341178 0.346886 0.374432 
2344.904605 0.369141 0.347329 0.395460 0.388412 0.366316 0.358701 0.355891 0.346942 0.342823 0.354914 0.341272 0.344359 0.339651 0.369041 0.345480 0.361936 0.358690 0.380804 0.348000 0.349826 0.368977 0.400428 0.375944 0.368903 0.385076 0.338026 0.339994 0.339588 0.397461 0.343736 0.357814 0.338730 0.355611 0.344575 0.348462 0.354810 0.406150 0.398129 0.359216 0.379306 0.385378 0.400991 0.359950 0.372455 0.338015 0.347907 0.388255 0.359365 0.336919 0.395676 
2368.471288 0.378827 0.345612 0.358579 0.399641 0.342641 0.387142 0.355158 0.349680 0.388384 0.353079 0.354686 0.364350 0.350145 0.383955 0.405799 0.345248 0.393058 0.391768 0.381467 0.340465 0.350431 0.378325 0.373390 0.338952 0.406799 0.365749 0.357471 0.360662 0.382241 0.385591 0.376931 0.385008 0.347564 0.346419 0.374019 0.363365 0.366068 0.357832 0.350569 0.337792 0.347557 0.405192 0.383680 0.352146 0.380370 0.378589 0.400615 0.374365 0.384491 0.358397 
2392.274821 0.346332 0.340285 0.344859 0.388441 0.366663 0.358412 0.375370 0.355503 0.405355 0.387680 0.383009 0.360237 0.396495 0.368221 0.371156 0.376105 0.373742 0.392080 0.352639 0.359239 0.343702 0.407199 0.336341 0.386263 0.355529 0.350966 0.362804 0.371679 0.345275 0.342807 0.358234 0.390118 0.340448 0.339713 0.353351 0.372848 0.346432 0.351322 0.357763 0.400287 0.340733 0.371649 0.342358 0.337910 0.382275 0.367149 0.342785 0.355544 0.366095 0.342091 
2416.317582 0.396887 0.381312 0.338978 0.404657 0.406437 0.358103 0.365928 0.350767 0.384535 0.377795 0.368556 0.391398 0.350608 0.395584 0.366954 0.397161 0.365910 0.350205 0.380623 0.375249 0.345841 0.351219 0.386949 0.355590 0.377429 0.359951 0.344286 0.405723 0.375175 0.341332 0.375497 0.403061 0.395640 0.405371 0.398638 0.381808 0.404335 0.384965 0.350445 0.359595 0.357171 0.361772 0.391509 0.375374 0.369959 0.375134 0.387541 0.386209 0.387156 0.361179 
2440.601978 0.355388 0.387375 0.335287 0.400832 0.365403 0.349054 0.340173 0.343094 0.389251 0.381648 0.389676 0.385304 0.362740 0.346303 0.348331 0.335221 0.385344 0.389089 0.386349 0.334405 0.362999 0.341798 0.367618 0.363220 0.377571 0.364531 0.379764 0.381574 0.334663 0.354084 0.354597 0.351466 0.395045 0.389580 0.382844 0.373549 0.334349 0.393716 0.345432 0.347153 0.365185 0.335505 0.379631 0.359516 0.385067 0.343522 0.334781 0.401992 0.357943 0.338995 
2465.130435 0.401633 0.365457 0.389803 0.343377 0.337681 0.357480 0.374038 0.356080 0.398443 0.364606 0.393624 0.350694 0.354209 0.397816 0.360756 0.398270 0.354875 0.371112 0.387471 0.379697 0.334063 0.362034 0.377195 0.359381 0.377623 0.351265 0.404548 0.350583 0.340171 0.392242 0.331988 0.402967 0.399876 0.397654 0.403722 0.333234 0.400491 0.332246 0.370935 0.346317 0.354702 0.386752 0.361924 0.397208 0.355351 0.365858 0.336019 0.370364 0.361308 0.340665 
2489.905408 0.380507 0.389935 0.402823 0.395791 0.358687 0.358665 0.333931 0.350534 0.351920 0.370851 0.402290 0.397890 0.402147 0.403654 0.390516 0.342150 0.335360 0.337783 0.337423 0.404209 0.332004 0.359801 0.331468 0.373905 0.359371 0.377592 0.335129 0.345609 0.349505 0.394861 0.347435 0.388961 0.364153 0.402407 0.388384 0.378842 0.403870 0.395262 0.354607 0.351229 0.366186 0.393902 0.362506 0.343348 0.348395 0.341043 0.333780 0.388281 0.372994 0.364109 
2514.929373 0.398926 0.356392 0.392296 0.367541 0.383263 0.391383 0.380993 0.360368 0.390301 0.386457 0.397855 0.334847 0.366434 0.353976 0.375771 0.367211 0.367439 0.372078 0.402190 0.383600 0.337579 0.343711 0.358365 0.333296 0.346293 0.384330 0.372389 0.395545 0.336416 0.338415 0.344397 0.376185 0.382992 0.397063 0.335192 0.382016 0.334920 0.397877 0.341228 0.344085 0.336152 0.368685 0.385962 0.397177 0.360955 0.394111 0.366547 0.343670 0.356789 0.379134 
2540.204834 0.354221 0.372793 0.398599 0.355743 0.391746 0.397136 0.390433 0.342432 0.400432 0.399547 0.357462 0.384944 0.368790 0.336303 0.352040 0.390429 0.389525 0.394165 0.400531 0.362288 0.380356 0.395625 0.376346 0.338198 0.335977 0.359098 0.347510 0.390359 0.337401 0.334349 0.365322 0.343822 0.397487 0.396869 0.380824 0.380118 0.369332 0.367378 0.395515 0.341824 0.391871 0.396020 0.357689 0.348458 0.390480 0.347437 0.369043 0.374769 0.331890 0.357949 
2565.734317 0.332243 0.353660 0.367510 0.338869 0.388533 0.355821 0.330852 0.380498 0.331400 0.347925 0.394147 0.386456 0.379454 0.387299 0.363327 0.331575 0.350700 0.385843 0.369354 0.360556 0.329516 0.329074 0.334795 0.384335 0.385051 0.345487 0.378903 0.394644 0.380075 0.380966 0.342621 0.385930 0.375972 0.380644 0.366430 0.362202 0.400306 0.337722 0.343924 0.366495 0.343946 0.364367 0.384992 0.331582 0.388697 0.397444 0.372654 0.331670 0.336087 0.391450 
2591.520375 0.363197 0.370401 0.350982 0.336770 0.350093 0.393233 0.375311 0.345657 0.393514 0.359555 0.336220 0.377900 0.348545 0.380781 0.352169 0.383425 0.343687 0.349281 0.392039 0.393648 0.363179 0.368019 0.352289 0.344918 0.395182 0.351899 0.364366 0.383502 0.346837 0.383061 0.331875 0.379954 0.343679 0.359970 0.349904 0.393226 0.373865 0.338919 0.356980 0.361423 0.329115 0.394322 0.348006 0.341494 0.355480 0.353050 0.353014 0.396828 0.339731 0.398070 
2617.565588 0.354640 0.343492 0.394822 0.360127 0.328652 0.337144 0.341926 0.361206 0.380389 0.394942 0.382187 0.331552 0.377765 0.385334 0.329553 0.333114 0.388016 0.379106 0.385403 0.392220 0.379433 0.368296 0.376432 0.391904 0.338209 0.341566 0.343532 0.330320 0.360403 0.370302 0.328463 0.393786 0.381835 0.377711 0.386682 0.353935 0.376130 0.392732 0.360258 0.397892 0.345534 0.370883 0.333525 0.351410 0.387202 0.378539 0.339404 0.353975 0.362300 0.379219 
2643.872560 0.372253 0.361671 0.390250 0.362313 0.374791 0.385112 0.366892 0.334166 0.384946 0.335235 0.384384 0.331570 0.333107 0.384014 0.355066 0.376843 0.335409 0.367896 0.398272 0.391910 0.335656 0.366652 0.394531 0.334800 0.390667 0.344465 0.395677 0.339781 0.395818 0.392055 0.345799 0.337602 0.385265 0.368711 0.330649 0.386519 0.339415 0.384058 0.346492 0.380795 0.339259 0.395184 0.347384 0.352006 0.365909 0.340180 0.354384 0.328564 0.340477 0.349102 
2670.443921 0.334585 0.371754 0.326389 0.350663 0.330480 0.335106 0.357799 0.373020 0.366957 0.348550 0.371692 0.396407 0.342083 0.344261 0.341309 0.381491 0.392736 0.380272 0.337041 0.385209 0.369066 0.383979 0.345121 0.385636 0.394657 0.359770 0.334744 0.368281 0.363040 0.383806 0.329315 0.356421 0.326649 0.357333 0.327727 0.331102 0.385751 0.334050 0.374137 0.372184 0.392895 0.397395 0.331746 0.329319 0.360780 0.360939 0.345939 0.344033 0.397217 0.356436 
2697.282328 0.336647 0.334035 0.346181 0.341458 0.378595 0.396502 0.389060 0.368898 0.385379 0.366910 0.395423 0.395578 0.330112 0.325009 0.385213 0.332912 0.396567 0.370901 0.381652 0.342522 0.378216 0.334587 0.396108 0.340151 0.330548 0.335529 0.382341 0.388400 0.353374 0.353558 0.392651 0.373785 0.388530 0.350101 0.386433 0.333721 0.343125 0.343912 0.328683 0.333915 0.356813 0.344926 0.375163 0.332956 0.385618 0.384672 0.376783 0.384174 0.338358 0.374326 
2724.390466 0.390542 0.383179 0.355729 0.367999 0.394574 0.390855 0.345655 0.338382 0.367218 0.349155 0.334349 0.327678 0.370495 0.339873 0.380565 0.351887 0.361990 0.344305 0.380677 0.331869 0.345518 0.361220 0.356752 0.374066 0.385663 0.367625 0.394711 0.378448 0.332088 0.386607 0.370628 0.336560 0.364024 0.357752 0.352107 0.371560 0.368172 0.352633 0.373076 0.355556 0.359556 0.385390 0.392533 0.349050 0.367625 0.363218 0.327066 0.381674 0.345133 0.363232 
2751.771046 0.338592 0.344634 0.333045 0.345550 0.345766 0.341390 0.331361 0.325279 0.363145 0.357957 0.358277 0.365052 0.338883 0.375559 0.382065 0.361011 0.368307 0.376871 0.343549 0.347860 0.339820 0.367207 0.368842 0.338333 0.361115 0.388344 0.379917 0.393783 0.349624 0.388628 0.346685 0.350004 0.343581 0.366855 0.380836 0.324888 0.329252 0.392899 0.391767 0.388621 0.341347 0.365171 0.386067 0.379518 0.356923 0.360849 0.373745 0.360052 0.343434 0.338405 
2779.426805 0.387682 0.362440 0.344878 0.362400 0.380037 0.379202 0.334266 0.348290 0.331348 0.361497 0.384377 0.348340 0.355157 0.385564 0.327718 0.370450 0.381607 0.336932 0.345624 0.346150 0.369353 0.335753 0.373833 0.333628 0.369457 0.381887 0.373729 0.379062 0.366343 0.370041 0.389252 0.389936 0.370009 0.325679 0.325023 0.362002 0.359393 0.391907 0.389133 0.371436 0.391893 0.375761 0.385811 0.328467 0.374217 0.346315 0.351598 0.339000 0.355895 0.388883 
2807.360508 0.322303 0.372793 0.386682 0.372160 0.376019 0.358901 0.383095 0.358926 0.355390 0.385677 0.365688 0.323608 0.384340 0.379945 0.366103 0.333606 0.338026 0.379029 0.351174 0.344630 0.384872 0.325453 0.381297 0.388187 0.381901 0.323293 0.388037 0.340464 0.325474 0.375432 0.390443 0.372361 0.335769 0.329837 0.358318 0.363689 0.388037 0.352036 0.338186 0.376351 0.362116 0.338390 0.366099 0.384561 0.379523 0.375904 0.371331 0.373137 0.323379 0.366035 
2835.574950 0.390915 0.330889 0.334225 0.375617 0.389609 0.391786 0.362663 0.334621 0.366430 0.351121 0.368439 0.376505 0.333822 0.392264 0.376288 0.343205 0.349712 0.360326 0.327611 0.366234 0.355485 0.383034 0.363979 0.330754 0.390301 0.349124 0.391507 0.345963 0.347586 0.356630 0.364668 0.363854 0.380465 0.369877 0.361407 0.370422 0.392110 0.362552 0.373473 0.329209 0.336676 0.343001 0.360319 0.372406 0.357807 0.342777 0.370590 0.359937 0.391379 0.376020 
2864.072953 0.371432 0.333370 0.357187 0.348363 0.378259 0.354218 0.340557 0.334765 0.359785 0.391223 0.363989 0.339638 0.360625 0.387909 0.377967 0.357724 0.380672 0.358518 0.347295 0.364786 0.362252 0.351940 0.389109 0.352506 0.334570 0.321108 0.388948 0.353360 0.365153 0.378836 0.378604 0.336182 0.324955 0.329697 0.323702 0.391426 0.342141 0.358080 0.346544 0.386268 0.331377 0.367819 0.384374 0.324318 0.376490 0.340478 0.346448 0.322464 0.369595 0.330334 
2892.857364 0.329258 0.359881 0.371416 0.335153 0.363159 0.321434 0.350144 0.328697 0.335384 0.336392 0.374329 0.382696 0.351930 0.385231 0.345864 0.375557 0.345161 0.384724 0.334475 0.327812 0.372123 0.329869 0.348925 0.326427 0.350509 0.348442 0.320781 0.375845 0.321938 0.332795 0.388520 0.339223 0.346880 0.376847 0.344021 0.358450 0.367414 0.353816 0.332866 0.371246 0.352083 0.372620 0.337461 0.330799 0.338992 0.375660 0.353805 0.344415 0.356511 0.347214 
2921.931064 0.333018 0.342454 0.351933 0.354636 0.370900 0.345835 0.325762 0.332296 0.336803 0.323409 0.337051 0.360763 0.321414 0.364682 0.352546 0.383419 0.361078 0.341863 0.375180 0.346511 0.351143 0.338298 0.358091 0.364692 0.354867 0.365380 0.374978 0.380882 0.368742 0.342263 0.364572 0.340179 0.374624 0.330967 0.374411 0.332196 0.342685 0.384588 0.355306 0.378809 0.357233 0.352875 0.388273 0.376679 0.348517 0.326676 0.343110 0.344237 0.326775 0.370223 
2951.296959 0.332512 0.341035 0.388860 0.332589 0.368960 0.338426 0.346706 0.334251 0.321786 0.332989 0.346822 0.382171 0.332840 0.359287 0.320410 0.385954 0.344825 0.341714 0.319820 0.338578 0.361723 0.322344 0.369260 0.322083 0.324522 0.374775 0.360341 0.361144 0.386919 0.366984 0.349336 0.325894 0.342043 0.351779 0.355070 0.326194 0.340763 0.387757 0.351054 0.345762 0.378530 0.367383 0.351708 0.348102 0.359938 0.326629 0.340621 0.372276 0.331490 0.351386 
2980.957987 0.325269 0.375673 0.384328 0.335367 0.351123 0.331755 0.325463 0.379390 0.338968 0.328521 0.374173 0.374953 0.360382 0.366530 0.387778 0.353585 0.330761 0.330045 0.386900 0.380671 0.363253 0.346778 0.374586 0.355860 0.367906 0.365817 0.361257 0.342330 0.384067 0.359684 0.358382 0.357426 0.349991 0.334905 0.367662 0.385908 0.326330 0.369281 0.359038 0.369235 0.358738 0.318151 0.340076 0.383803 0.377500 0.326059 0.319191 0.341938 0.362110 0.378833 
3010.917113 0.358409 0.338673 0.330653 0.326335 0.316812 0.371493 0.317706 0.341935 0.331782 0.347710 0.323248 0.332391 0.383838 0.364307 0.358243 0.336266 0.329386 0.317977 0.326138 0.329608 0.331789 0.323878 0.350603 0.367224 0.330283 0.361562 0.347559 0.352303 0.363708 0.368660 0.367073 0.383983 0.317185 0.336111 0.348953 0.322942 0.362364 0.375125 0.365542 0.339806 0.330927 0.364138 0.319916 0.380622 0.385904 0.340626 0.343628 0.364240 0.387020 0.328703 
3041.177333 0.362542 0.362401 0.350955 0.318529 0.316945 0.338156 0.346197 0.339470 0.350533 0.338118 0.346158 0.383195 0.378619 0.348620 0.385354 0.369922 0.366232 0.359178 0.344905 0.316306 0.373124 0.354480 0.385621 0.340091 0.319807 0.338283 0.362608 0.327317 0.377426 0.342082 0.349245 0.369817 0.372496 0.382475 0.340196 0.327840 0.374529 0.345597 0.355523 0.349898 0.377721 0.331850 0.380673 0.322932 0.325800 0.354982 0.350467 0.381032 0.382728 0.360312 
3071.741673 0.348459 0.351843 0.352691 0.340012 0.359718 0.350365 0.350098 0.369317 0.346938 0.372571 0.330295 0.356029 0.346430 0.368434 0.362240 0.330316 0.341151 0.347590 0.356092 0.366434 0.352908 0.328256 0.365397 0.382783 0.381470 0.353847 0.373458 0.335998 0.319098 0.370046 0.375321 0.328939 0.338177 0.373657 0.317851 0.322482 0.322402 0.336499 0.344167 0.381161 0.331580 0.359757 0.365082 0.377308 0.340811 0.365113 0.361929 0.327513 0.365611 0.362762 
3102.613190 0.334382 0.353355 0.332624 0.349716 0.326560 0.370670 0.315050 0.336382 0.347734 0.369562 0.367179 0.322502 0.331027 0.365686 0.347818 0.331453 0.375008 0.373047 0.331576 0.347004 0.374770 0.333096 0.360538 0.368629 0.380251 0.323414 0.339611 0.382033 0.358276 0.335214 0.359132 0.330569 0.372219 0.354844 0.361254 0.373750 0.365753 0.381030 0.372362 0.376640 0.343809 0.331383 0.365053 0.356497 0.319643 0.366514 0.350604 0.356888 0.366895 0.381687 
3133.794971 0.351577 0.353373 0.318025 0.332857 0.329198 0.324403 0.314182 0.316731 0.335029 0.382516 0.359531 0.323688 0.339800 0.337687 0.354482 0.371730 0.343964 0.366862 0.380131 0.345983 0.353878 0.329436 0.372944 0.345045 0.375890 0.368665 0.347566 0.325760 0.344271 0.332522 0.353746 0.337739 0.350206 0.362475 0.333899 0.372633 0.366907 0.321809 0.363465 0.372302 0.318813 0.330056 0.321477 0.368358 0.323779 0.374422 0.366806 0.374433 0.370499 0.365498 
3165.290134 0.326062 0.339690 0.380226 0.324221 0.341956 0.325400 0.331736 0.380786 0.320237 0.356750 0.358549 0.324134 0.379252 0.368003 0.322339 0.321594 0.362724 0.382550 0.323570 0.361472 0.317192 0.318727 0.371792 0.340790 0.327843 0.335188 0.333859 0.374725 0.380929 0.334158 0.363006 0.349843 0.354777 0.381019 0.313202 0.355118 0.320227 0.322053 0.319750 0.335453 0.355978 0.376760 0.355003 0.370981 0.369652 0.368890 0.347307 0.342836 0.373044 0.339224 
3197.101829 0.376403 0.374931 0.316817 0.327228 0.366002 0.320372 0.331943 0.344798 0.365151 0.315741 0.313585 0.341521 0.345607 0.337969 0.354792 0.366783 0.324666 0.356233 0.353928 0.358031 0.334012 0.334831 0.326364 0.327846 0.354452 0.323611 0.341531 0.313852 0.344162 0.340649 0.321000 0.331377 0.331946 0.373848 0.314397 0.332720 0.372598 0.367380 0.335449 0.358406 0.318535 0.333654 0.328874 0.319101 0.319855 0.319105 0.327964 0.376733 0.378687 0.378670 
3229.233237 0.321038 0.361158 0.351020 0.321828 0.334380 0.371068 0.344013 0.328554 0.326390 0.327782 0.375730 0.362017 0.351900 0.312019 0.361930 0.379055 0.339617 0.361162 0.351855 0.361913 0.366153 0.367857 0.350081 0.359572 0.371237 0.325825 0.366437 0.360639 0.329846 0.377690 0.334315 0.325939 0.359831 0.314565 0.368279 0.340435 0.324381 0.341193 0.319410 0.372675 0.341533 0.337106 0.364937 0.325738 0.364140 0.343504 0.369343 0.352471 0.357992 0.328721 
3261.687570 0.348286 0.343330 0.331591 0.372822 0.313890 0.358881 0.311854 0.342062 0.328359 0.348161 0.332738 0.359327 0.378721 0.328352 0.367711 0.358722 0.341111 0.377885 0.351686 0.313499 0.337030 0.328577 0.315279 0.330989 0.345763 0.361667 0.358515 0.338250 0.319817 0.340189 0.314090 0.330713 0.358467 0.327585 0.329196 0.332724 0.342584 0.348953 0.339805 0.338751 0.359925 0.340244 0.360474 0.315936 0.343081 0.328238 0.353224 0.360668 0.344239 0.344553 
3294.468075 0.377112 0.348307 0.332946 0.335504 0.375677 0.354293 0.360244 0.358889 0.341597 0.368040 0.344459 0.324519 0.359544 0.324892 0.327760 0.354979 0.353000 0.369722 0.326805 0.338708 0.343587 0.362240 0.318151 0.346545 0.324350 0.359230 0.362437 0.323212 0.324860 0.345983 0.371119 0.325309 0.318961 0.369643 0.373291 0.375808 0.367436 0.357041 0.349303 0.311665 0.351603 0.370902 0.324892 0.369122 0.364823 0.356072 0.320295 0.367488 0.357482 0.333267 
3327.578030 0.353115 0.353958 0.364168 0.314626 0.375700 0.328098 0.348959 0.349131 0.377179 0.371475 0.370570 0.352878 0.377816 0.322893 0.374355 0.323144 0.330668 0.355554 0.330957 0.361365 0.323405 0.374155 0.324548 0.317076 0.354832 0.353590 0.352107 0.335236 0.329756 0.326560 0.352764 0.341528 0.346985 0.365737 0.344005 0.376498 0.324035 0.340032 0.329426 0.315121 0.369796 0.337755 0.350497 0.348828 0.341965 0.364378 0.369095 0.358943 0.323392 0.345474 
3361.020745 0.342529 0.316673 0.314922 0.325395 0.330207 0.311916 0.349284 0.362561 0.319766 0.376558 0.319621 0.374687 0.328573 0.331944 0.323737 0.362530 0.373263 0.343490 0.345481 0.368965 0.337048 0.354711 0.355627 0.354639 0.317651 0.321664 0.368173 0.366422 0.325642 0.338506 0.312331 0.326315 0.363772 0.318259 0.338283 0.332002 0.348570 0.359969 0.318276 0.350173 0.310364 0.333447 0.330409 0.319045 0.362890 0.370709 0.354954 0.338465 0.313711 0.363443 
3394.799565 0.365088 0.332520 0.329270 0.325263 0.330592 0.309332 0.373438 0.319068 0.371677 0.347082 0.352952 0.329048 0.367801 0.322044 0.312654 0.375866 0.354832 0.317948 0.343479 0.336284 0.342356 0.318284 0.316592 0.328579 0.361489 0.344616 0.308240 0.347541 0.340061 0.334801 0.328325 0.321514 0.347849 0.365332 0.355890 0.362243 0.308753 0.358900 0.313339 0.328561 0.313668 0.358660 0.352208 0.309791 0.310223 0.363177 0.333620 0.350030 0.325849 0.374763 
3428.917868 0.346541 0.320464 0.364056 0.360130 0.367094 0.327379 0.325705 0.375000 0.375120 0.365874 0.362881 0.367657 0.353515 0.342984 0.358777 0.355569 0.307627 0.323949 0.340288 0.353173 0.328217 0.328712 0.348718 0.330653 0.311922 0.346128 0.320819 0.338348 0.346158 0.344843 0.308102 0.313849 0.338320 0.370059 0.359166 0.354010 0.326365 0.332573 0.337596 0.326050 0.317337 0.315824 0.331862 0.340654 0.312803 0.353242 0.332245 0.369188 0.346100 0.320515 
3463.379065 0.363425 0.367734 0.321854 0.347825 0.317965 0.317504 0.348374 0.372336 0.328373 0.315772 0.356382 0.368491 0.307638 0.336217 0.355414 0.361526 0.358659 0.346097 0.341324 0.329013 0.326832 0.345919 0.328863 0.373209 0.334407 0.347249 0.314457 0.365331 0.343666 0.340915 0.356460 0.350320 0.369336 0.310870 0.315810 0.321599 0.315322 0.337506 0.322311 0.372152 0.311058 0.325165 0.354619 0.334731 0.361935 0.316908 0.321391 0.323034 0.314000 0.332170 
3498.186604 0.366060 0.353669 0.363346 0.332679 0.328873 0.332655 0.317682 0.365315 0.371822 0.362788 0.343659 0.312747 0.357370 0.306577 0.355604 0.308111 0.317696 0.369183 0.323801 0.308458 0.340941 0.329278 0.332927 0.310305 0.356315 0.358067 0.353074 0.338744 0.330400 0.326002 0.351873 0.317431 0.334312 0.356026 0.333403 0.323118 0.373526 0.365019 0.338203 0.361700 0.325893 0.334233 0.347043 0.323182 0.364172 0.356883 0.372462 0.350570 0.343329 0.307431 
3533.343964 0.321937 0.357998 0.327950 0.366058 0.317515 0.318268 0.312529 0.333862 0.310693 0.325117 0.313028 0.343985 0.370459 0.322164 0.311189 0.337123 0.320355 0.354407 0.342604 0.344270 0.371596 0.363971 0.369187 0.344372 0.317359 0.366248 0.365355 0.320091 0.361561 0.326135 0.322449 0.372957 0.363462 0.342289 0.309462 0.357339 0.311837 0.340690 0.362511 0.367812 0.329053 0.307802 0.361083 0.363743 0.349113 0.319137 0.353498 0.307894 0.367514 0.328582 
3568.854661 0.331560 0.312853 0.327717 0.308583 0.329918 0.337374 0.359887 0.346530 0.308140 0.321785 0.350234 0.370204 0.365423 0.333138 0.355350 0.309616 0.357927 0.337147 0.338275 0.319804 0.305719 0.314299 0.317539 0.363405 0.355150 0.371034 0.327697 0.310791 0.317305 0.323800 0.367973 0.355022 0.362772 0.368586 0.314129 0.357087 0.371532 0.341312 0.351087 0.367936 0.326187 0.363822 0.358265 0.367773 0.347823 0.362752 0.343337 0.345947 0.344732 0.310821 
3604.722246 0.338844 0.316679 0.365489 0.309001 0.304274 0.317649 0.353371 0.315186 0.356394 0.313669 0.340469 0.328125 0.361303 0.370863 0.325014 0.353134 0.336615 0.350455 0.321122 0.367519 0.347361 0.364661 0.326699 0.328706 0.358898 0.317585 0.347773 0.349023 0.325385 0.317510 0.367671 0.325824 0.319436 0.325578 0.335209 0.322058 0.315659 0.361384 0.354739 0.355043 0.348344 0.328601 0.364350 0.357529 0.343628 0.367414 0.328551 0.350317 0.354225 0.339179 
3640.950307 0.328185 0.331222 0.339062 0.332115 0.319967 0.325027 0.353019 0.320972 0.347188 0.344357 0.366458 0.340279 0.315950 0.349969 0.323776 0.319566 0.325933 0.348135 0.363542 0.330130 0.342223 0.361089 0.330059 0.330628 0.312201 0.340791 0.304041 0.357755 0.339183 0.323348 0.323783 0.344333 0.362036 0.314726 0.309404 0.360101 0.310961 0.358854 0.350468 0.353913 0.334717 0.317803 0.309545 0.364803 0.324713 0.349962 0.370115 0.323041 0.364402 0.367688 
3677.542466 0.352872 0.331857 0.345427 0.322021 0.310556 0.334649 0.350078 0.318022 0.362510 0.358852 0.358929 0.311646 0.367901 0.343594 0.354500 0.315086 0.355122 0.310567 0.321705 0.346671 0.353430 0.333808 0.314582 0.320504 0.358105 0.311259 0.324358 0.313210 0.354301 0.348410 0.361451 0.343523 0.352448 0.322407 0.369441 0.362985 0.318833 0.356817 0.364844 0.306679 0.366327 0.325367 0.335513 0.318137 0.334884 0.361343 0.334709 0.344193 0.367551 0.367390 
3714.502383 0.331400 0.315010 0.325425 0.360346 0.313309 0.323130 0.316483 0.326404 0.339581 0.334937 0.347757 0.341765 0.335028 0.328468 0.308367 0.322056 0.302579 0.366956 0.317090 0.317687 0.365014 0.342204 0.367443 0.318466 0.346771 0.356038 0.344154 0.342728 0.343154 0.319030 0.353961 0.335276 0.367007 0.367262 0.304458 0.364151 0.367121 0.330944 0.330911 0.327374 0.311963 0.328911 0.303964 0.311292 0.314795 0.346798 0.329132 0.347016 0.316845 0.306283 
3751.833752 0.352656 0.361303 0.345837 0.350587 0.338723 0.339671 0.358126 0.320633 0.327455 0.319812 0.329604 0.309913 0.340775 0.329333 0.321834 0.364989 0.365655 0.341190 0.312983 0.350768 0.367747 0.332590 0.303299 0.354842 0.345315 0.332128 0.367191 0.366502 0.306904 0.315069 0.355826 0.366873 0.311514 0.365628 0.360918 0.304628 0.314389 0.366770 0.344933 0.357875 0.349258 0.367114 0.311430 0.360208 0.353838 0.315614 0.360104 0.355090 0.326183 0.324760 
3789.540308 0.344353 0.366758 0.363869 0.302580 0.362002 0.330776 0.304223 0.339831 0.313856 0.338315 0.347289 0.333548 0.341397 0.345589 0.356888 0.357566 0.353351 0.334273 0.353431 0.366290 0.340255 0.356257 0.305847 0.341060 0.332563 0.310052 0.315456 0.363729 0.325886 0.335910 0.366765 0.337166 0.339888 0.323114 0.314841 0.342890 0.363411 0.364634 0.357593 0.362563 0.307266 0.318351 0.325365 0.333902 0.326364 0.326645 0.305115 0.302790 0.329307 0.305513 
3827.625821 0.341987 0.306111 0.329394 0.338145 0.361675 0.355477 0.317171 0.358753 0.314295 0.325509 0.319614 0.341098 0.336749 0.313742 0.347526 0.343240 0.328015 0.351111 0.342277 0.336772 0.300376 0.355650 0.353707 0.311486 0.346140 0.354977 0.349259 0.357759 0.356613 0.300160 0.348842 0.325832 0.310850 0.305571 0.336389 0.346429 0.359669 0.356840 0.356300 0.309304 0.347383 0.342104 0.355550 0.313382 0.366417 0.328181 0.306371 0.338215 0.316135 0.345396 
3866.094100 0.361190 0.301471 0.355715 0.344883 0.346139 0.349108 0.340294 0.343423 0.313344 0.345614 0.304979 0.305311 0.362683 0.326912 0.316948 0.316609 0.323332 0.308925 0.329293 0.336315 0.330789 0.321546 0.353567 0.307296 0.353327 0.301860 0.363807 0.320678 0.329499 0.358411 0.339879 0.350096 0.310591 0.342100 0.341897 0.360891 0.324299 0.336408 0.324894 0.362996 0.361397 0.318531 0.358231 0.339074 0.331510 0.346043 0.349647 0.334739 0.322963 0.307233 
3904.948992 0.323248 0.322372 0.341698 0.326608 0.359481 0.360072 0.320966 0.350933 0.360795 0.335694 0.319228 0.361578 0.322585 0.339830 0.354131 0.335939 0.353139 0.301202 0.309774 0.351185 0.310623 0.316906 0.301478 0.302340 0.355875 0.308629 0.310872 0.337993 0.299056 0.321762 0.352190 0.361949 0.354194 0.341950 0.328147 0.352774 0.314882 0.330947 0.325550 0.355159 0.327776 0.360403 0.328798 0.335309 0.310096 0.343161 0.339684 0.302682 0.318939 0.325066 
3944.194382 0.348619 0.341527 0.321521 0.350297 0.345885 0.300846 0.343436 0.310867 0.326826 0.351217 0.314521 0.343655 0.310669 0.318850 0.303401 0.326816 0.349562 0.355490 0.299890 0.354407 0.359554 0.308882 0.324708 0.328007 0.318671 0.325522 0.347944 0.353818 0.356324 0.322689 0.356774 0.341861 0.346431 0.302921 0.302938 0.314041 0.335543 0.332376 0.312317 0.301409 0.321368 0.322954 0.303540 0.321646 0.315759 0.324271 0.336122 0.305119 0.360656 0.314859 
3983.834195 0.305828 0.333640 0.330305 0.309777 0.338467 0.305772 0.344355 0.353554 0.327881 0.359732 0.332088 0.342228 0.308783 0.313577 0.346128 0.320805 0.306663 0.328205 0.325725 0.359742 0.358566 0.349704 0.321621 0.347861 0.330668 0.343103 0.359814 0.322483 0.319930 0.323969 0.314066 0.301482 0.360389 0.350998 0.325240 0.304765 0.344242 0.341558 0.302840 0.350295 0.340884 0.360293 0.354379 0.336836 0.356839 0.350916 0.303767 0.302301 0.328086 0.299198 
4023.872394 0.346646 0.341461 0.339329 0.337797 0.338450 0.310580 0.345348 0.309871 0.361681 0.347193 0.355989 0.352839 0.334035 0.309917 0.353781 0.343161 0.309657 0.321069 0.321438 0.301896 0.349071 0.330873 0.359270 0.303909 0.359346 0.359253 0.348030 0.322080 0.307430 0.311403 0.325177 0.313024 0.320370 0.317287 0.360275 0.357824 0.346027 0.327624 0.353953 0.324798 0.315880 0.337893 0.357787 0.307266 0.359141 0.348682 0.358268 0.297389 0.329156 0.353781 
4064.312984 0.353505 0.339921 0.315888 0.311077 0.309144 0.324335 0.348539 0.300710 0.356858 0.305608 0.311704 0.329134 0.348536 0.308881 0.313338 0.304730 0.359559 0.311274 0.296802 0.357374 0.346251 0.346314 0.322206 0.308033 0.297756 0.302613 0.332861 0.308829 0.296704 0.359822 0.326722 0.323254 0.320865 0.317101 0.347642 0.322166 0.353742 0.324881 0.361150 0.347589 0.304122 0.333614 0.334767 0.315524 0.316036 0.330061 0.347661 0.325841 0.334054 0.316381 
4105.160008 0.354758 0.351787 0.341002 0.328794 0.336211 0.301308 0.355093 0.321219 0.351849 0.320534 0.348078 0.354466 0.303600 0.355748 0.329040 0.336798 0.316343 0.339310 0.332250 0.315877 0.316743 0.300570 0.297586 0.339130 0.341018 0.329128 0.332676 0.353407 0.295917 0.316743 0.358811 0.296484 0.304948 0.301052 0.299639 0.320655 0.331007 0.328033 0.346236 0.315999 0.351768 0.336398 0.354906 0.328463 0.353250 0.317379 0.338939 0.356690 0.325734 0.308296 
4146.417552 0.322177 0.329067 0.316285 0.337815 0.349158 0.341244 0.317829 0.341764 0.338090 0.312133 0.316190 0.359741 0.336807 0.350335 0.297258 0.325589 0.354314 0.305816 0.346144 0.312261 0.334445 0.311171 0.356218 0.324248 0.307141 0.312091 0.335787 0.342565 0.297097 0.345719 0.353898 0.295566 0.305355 0.311590 0.314888 0.313115 0.344901 0.352933 0.322890 0.300869 0.305764 0.297058 0.350133 0.323767 0.300352 0.329329 0.322465 0.355920 0.323613 0.327182 
4188.089741 0.316678 0.318486 0.348547 0.331956 0.295263 0.354768 0.325422 0.295827 0.330739 0.356861 0.323529 0.311674 0.309856 0.303119 0.301774 0.316619 0.315881 0.339212 0.344908 0.349412 0.325765 0.355999 0.301376 0.303501 0.357353 0.348586 0.331617 0.338129 0.310342 0.343067 0.327253 0.333732 0.339966 0.316149 0.294486 0.326636 0.357918 0.342391 0.332420 0.353417 0.329339 0.307454 0.313557 0.317987 0.337626 0.321061 0.335570 0.334972 0.313342 0.358421 
4230.180743 0.305619 0.320345 0.302438 0.294124 0.357161 0.351482 0.300057 0.339310 0.327287 0.304408 0.329541 0.306378 0.328941 0.347887 0.357728 0.350186 0.305319 0.338417 0.357900 0.343898 0.305495 0.327857 0.338343 0.322009 0.346829 0.335080 0.353696 0.295658 0.334578 0.333774 0.344823 0.321445 0.356536 0.348600 0.341049 0.320546 0.311259 0.334656 0.344660 0.318615 0.311432 0.296710 0.334344 0.300113 0.302506 0.310553 0.305023 0.340622 0.319208 0.315668 
4272.694766 0.302182 0.298611 0.330056 0.300271 0.296038 0.295804 0.315918 0.342064 0.355459 0.308942 0.356537 0.313504 0.293650 0.305118 0.333032 0.312259 0.327002 0.300174 0.340495 0.352106 0.316509 0.323520 0.355891 0.298153 0.297812 0.308085 0.299872 0.351268 0.335449 0.295723 0.335703 0.327844 0.337090 0.354712 0.331366 0.300713 0.326941 0.304992 0.313965 0.353220 0.320339 0.310083 0.301902 0.307308 0.319592 0.318478 0.316658 0.356982 0.321236 0.320121 
4315.636063 0.338562 0.340990 0.355835 0.339956 0.320039 0.310944 0.340468 0.291947 0.335036 0.330161 0.310798 0.319737 0.316506 0.352104 0.320291 0.334339 0.307093 0.348730 0.299444 0.327163 0.339321 0.293885 0.353903 0.339197 0.303722 0.301862 0.348597 0.340364 0.306490 0.295418 0.306587 0.300760 0.311547 0.312341 0.304542 0.298627 0.309249 0.295532 0.336251 0.318962 0.302111 0.311799 0.297593 0.316875 0.323079 0.317980 0.312282 0.307524 0.314185 0.327445 
4359.008926 0.310423 0.323671 0.316434 0.317876 0.339884 0.303771 0.316127 0.302403 0.321456 0.317391 0.328305 0.331325 0.292861 0.304560 0.342035 0.345715 0.314575 0.312172 0.341401 0.331322 0.323454 0.346423 0.296305 0.334109 0.318863 0.355176 0.325679 0.294908 0.309146 0.293042 0.350387 0.348871 0.319571 0.338688 0.352525 0.337201 0.300444 0.318821 0.299008 0.294529 0.326969 0.326429 0.294672 0.316253 0.307299 0.314594 0.329388 0.345485 0.314009 0.310478 
4402.817694 0.308733 0.354559 0.299813 0.307572 0.327063 0.296477 0.291251 0.290812 0.314104 0.333732 0.349123 0.305626 0.329005 0.303249 0.324934 0.320256 0.350684 0.291590 0.322963 0.343858 0.312459 0.321008 0.336600 0.340622 0.298629 0.319056 0.296206 0.341842 0.349975 0.290561 0.301865 0.338780 0.327009 0.354865 0.329193 0.337345 0.336432 0.342300 0.318921 0.342984 0.345852 0.331544 0.349342 0.330206 0.301642 0.293319 0.303574 0.327902 0.297548 0.333706 
4447.066748 0.306513 0.316284 0.308116 0.342724 0.332438 0.353329 0.338849 0.318801 0.348829 0.298058 0.340812 0.298103 0.312956 0.313372 0.306462 0.312039 0.344932 0.344175 0.347188 0.339148 0.296784 0.308171 0.291006 0.291035 0.345917 0.294508 0.337983 0.310932 0.324501 0.332480 0.307289 0.328959 0.301145 0.325573 0.331302 0.316741 0.348446 0.340754 0.308299 0.342547 0.345534 0.348800 0.353531 0.319226 0.350664 0.343754 0.349393 0.351597 0.342914 0.303974 
4491.760512 0.318161 0.292545 0.335275 0.351040 0.346080 0.342580 0.308121 0.293229 0.296045 0.304685 0.305514 0.289941 0.348584 0.315984 0.291649 0.332594 0.299830 0.313017 0.302075 0.303150 0.299882 0.340059 0.301510 0.301269 0.341629 0.334003 0.319648 0.316787 0.332456 0.336135 0.340319 0.308101 0.337317 0.339273 0.344461 0.331589 0.299246 0.307809 0.333204 0.305655 0.298889 0.316328 0.306165 0.304563 0.291671 0.290763 0.348305 0.332067 0.291495 0.341610 
4536.903455 0.347057 0.329273 0.296340 0.321982 0.322216 0.311594 0.325826 0.325551 0.322645 0.336823 0.339344 0.343748 0.338034 0.325387 0.318849 0.330589 0.315662 0.332303 0.288402 0.325547 0.335013 0.326685 0.348124 0.293012 0.350539 0.305598 0.333677 0.311133 0.314105 0.316204 0.339908 0.302036 0.295424 0.288399 0.306738 0.333171 0.295331 0.304137 0.335112 0.293537 0.347294 0.303253 0.320871 0.300319 0.341554 0.342236 0.292746 0.307446 0.308275 0.300668 
4582.500093 0.335637 0.321269 0.323420 0.291722 0.349905 0.301596 0.322010 0.314462 0.304434 0.306898 0.296343 0.305201 0.340932 0.332591 0.318089 0.307719 0.338481 0.310011 0.314855 0.328737 0.332764 0.296598 0.344325 0.343434 0.299577 0.304294 0.326842 0.310247 0.337774 0.293761 0.320182 0.290801 0.298059 0.343856 0.292383 0.347882 0.318981 0.321956 0.314830 0.314615 0.292409 0.305252 0.307122 0.326395 0.346409 0.334937 0.337755 0.324592 0.344949 0.300564 
4628.554985 0.305080 0.324957 0.300591 0.312514 0.300687 0.341188 0.302883 0.301248 0.289254 0.338701 0.293086 0.307276 0.337811 0.338475 0.293708 0.329443 0.289194 0.319853 0.332758 0.327125 0.341395 0.347015 0.307165 0.329950 0.336896 0.301752 0.317398 0.287380 0.295978 0.306597 0.304720 0.330154 0.308051 0.338130 0.334493 0.315766 0.297620 0.289044 0.347468 0.334285 0.301841 0.309138 0.344943 0.315731 0.303330 0.287960 0.305714 0.316732 0.317701 0.337368 
4675.072736 0.329129 0.338976 0.295077 0.305047 0.323599 0.327860 0.288659 0.334269 0.331492 0.325132 0.336680 0.333668 0.314827 0.292472 0.300677 0.309347 0.313514 0.293451 0.316853 0.313946 0.300114 0.344084 0.320383 0.312458 0.288531 0.339358 0.343680 0.337612 0.296056 0.296915 0.286251 0.317610 0.333824 0.292780 0.289015 0.322295 0.310769 0.337125 0.308943 0.320533 0.302182 0.308822 0.289470 0.340856 0.292262 0.330580 0.313676 0.299049 0.341991 0.322457 
4722.057998 0.334264 0.324009 0.335098 0.339604 0.306124 0.309383 0.294921 0.309729 0.334121 0.313035 0.340349 0.296958 0.339255 0.305918 0.309386 0.292973 0.332652 0.344350 0.293062 0.295387 0.349008 0.330866 0.310725 0.339309 0.323108 0.288090 0.331614 0.299024 0.318000 0.335197 0.312441 0.341012 0.290654 0.293516 0.310465 0.295689 0.324612 0.296558 0.326998 0.321519 0.294264 0.320145 0.285955 0.298386 0.331767 0.341929 0.297250 0.285707 0.297510 0.322007 
4769.515469 0.295357 0.303561 0.300152 0.334982 0.331475 0.311898 0.311468 0.302640 0.296785 0.337470 0.337688 0.323011 0.331544 0.284937 0.286115 0.328930 0.309664 0.312933 0.346820 0.326949 0.308040 0.302764 0.329902 0.331472 0.329655 0.296392 0.295503 0.327449 0.328221 0.322894 0.345107 0.338308 0.343847 0.330611 0.294170 0.341091 0.306676 0.290245 0.311519 0.332073 0.329848 0.344854 0.329016 0.329338 0.303640 0.344905 0.301944 0.292515 0.286735 0.347940 
4817.449897 0.342120 0.322291 0.313908 0.307855 0.332512 0.337444 0.304934 0.295162 0.345755 0.289702 0.341325 0.315733 0.321663 0.317684 0.315619 0.285206 0.336891 0.285503 0.297754 0.296418 0.296365 0.344668 0.325992 0.295039 0.297552 0.342095 0.333810 0.297416 0.294748 0.314041 0.300027 0.326746 0.334012 0.324966 0.290688 0.305117 0.326244 0.316099 0.308423 0.313112 0.321985 0.320558 0.287760 0.329506 0.330804 0.340952 0.304738 0.310937 0.334138 0.341675 
4865.866073 0.293804 0.340941 0.302774 0.289447 0.327337 0.337508 0.292818 0.295092 0.334875 0.326635 0.328934 0.304434 0.330260 0.330128 0.291233 0.307118 0.316728 0.320732 0.322146 0.318990 0.296122 0.286090 0.320389 0.340154 0.304671 0.284682 0.299297 0.302494 0.327394 0.287507 0.306009 0.334049 0.342542 0.287791 0.316958 0.342252 0.333123 0.328443 0.316473 0.326707 0.323812 0.321516 0.345405 0.303590 0.306450 0.342151 0.342731 0.333703 0.344290 0.325343 
4914.768840 0.337274 0.324803 0.292281 0.286006 0.340976 0.333981 0.303932 0.310808 0.343323 0.343977 0.306270 0.343065 0.319552 0.345023 0.303543 0.321048 0.286556 0.302676 0.309032 0.320768 0.294940 0.305796 0.297425 0.300853 0.315436 0.306836 0.334032 0.315757 0.294534 0.344772 0.287782 0.304957 0.304517 0.297086 0.321026 0.292526 0.326949 0.341472 0.305258 0.314255 0.305815 0.302346 0.319873 0.313849 0.338258 0.338497 0.322547 0.345124 0.343021 0.315251 
4964.163088 0.311691 0.294833 0.282135 0.344023 0.294511 0.304112 0.286207 0.309396 0.321308 0.337391 0.283803 0.296742 0.331034 0.296028 0.343976 0.309870 0.292743 0.325072 0.288865 0.330824 0.342017 0.282126 0.285759 0.329918 0.303613 0.323389 0.343682 0.294811 0.325922 0.342014 0.328504 0.299786 0.323458 0.333175 0.305861 0.304641 0.330943 0.302717 0.287301 0.306820 0.286116 0.331661 0.303087 0.333222 0.297228 0.319120 0.313575 0.326981 0.337447 0.336322 
5014.053757 0.338339 0.303053 0.340322 0.316967 0.343918 0.302240 0.283857 0.307215 0.337167 0.313950 0.316308 0.310561 0.337598 0.314866 0.337301 0.328058 0.300652 0.325738 0.337495 0.295036 0.290255 0.312959 0.340766 0.291715 0.291452 0.302231 0.317280 0.310088 0.310476 0.339578 0.307531 0.318693 0.335422 0.315679 0.325826 0.282394 0.283185 0.325488 0.309435 0.328052 0.329737 0.340275 0.310883 0.315761 0.283263 0.343305 0.307484 0.307337 0.288660 0.332242 
5064.445835 0.311377 0.283760 0.311936 0.338174 0.286627 0.288810 0.326795 0.342843 0.324986 0.321315 0.284200 0.326761 0.297154 0.316340 0.307257 0.337363 0.285017 0.310083 0.320816 0.333021 0.300597 0.290170 0.293717 0.313975 0.303988 0.292460 0.320011 0.288938 0.330657 0.295710 0.333997 0.333676 0.300351 0.293211 0.320978 0.297400 0.334331 0.315120 0.341524 0.284780 0.312856 0.336776 0.330984 0.331814 0.285307 0.326904 0.283040 0.322079 0.291945 0.316942 
5115.344362 0.294910 0.286210 0.321463 0.325082 0.327135 0.337549 0.336927 0.336675 0.292608 0.301469 0.308031 0.314154 0.314646 0.331491 0.309885 0.304562 0.299758 0.297533 0.309185 0.323725 0.339036 0.320719 0.297100 0.326609 0.291643 0.299020 0.340172 0.291024 0.328744 0.301649 0.326124 0.296304 0.342157 0.328292 0.308376 0.305501 0.290031 0.299117 0.337328 0.294926 0.340172 0.328171 0.310284 0.323299 0.281649 0.341665 0.315277 0.323924 0.307449 0.293429 
5166.754427 0.325966 0.311763 0.283991 0.316462 0.285826 0.328048 0.285124 0.341397 0.284913 0.296148 0.306825 0.338880 0.310934 0.292266 0.336583 0.316490 0.296918 0.292542 0.333567 0.303368 0.324957 0.300286 0.292592 0.338703 0.318998 0.308777 0.340286 0.315931 0.281148 0.319349 0.304662 0.299786 0.318923 0.283737 0.336649 0.331152 0.339457 0.320506 0.309578 0.332676 0.333492 0.292176 0.281071 0.282294 0.316658 0.302890 0.309404 0.318647 0.324749 0.334349 
5218.681172 0.286230 0.287410 0.286605 0.309258 0.291475 0.287887 0.340400 0.282639 0.335933 0.292304 0.300391 0.312193 0.329168 0.338357 0.298806 0.324707 0.309007 0.293425 0.295868 0.314388 0.310314 0.339796 0.291109 0.333914 0.294274 0.291041 0.301555 0.340533 0.318954 0.305264 0.326571 0.304877 0.319800 0.307809 0.302082 0.338406 0.325444 0.303744 0.279051 0.291388 0.304230 0.311549 0.318292 0.279939 0.294574 0.300335 0.298456 0.293348 0.316366 0.306441 
5271.129790 0.288496 0.297650 0.321259 0.314786 0.317992 0.331086 0.322284 0.313449 0.303539 0.292029 0.322565 0.328952 0.309471 0.304456 0.324035 0.318433 0.331401 0.315811 0.334804 0.305481 0.315546 0.288783 0.283592 0.331666 0.289444 0.299234 0.335854 0.320268 0.304132 0.304095 0.299682 0.291066 0.288391 0.315388 0.295435 0.298734 0.311154 0.331419 0.308375 0.290189 0.283336 0.293376 0.301007 0.307621 0.309536 0.320833 0.297992 0.304215 0.327201 0.310166 
5324.105525 0.296315 0.331555 0.321941 0.278541 0.278661 0.332578 0.303810 0.337343 0.278976 0.328429 0.335196 0.333265 0.330930 0.328419 0.324073 0.298696 0.283784 0.292819 0.291346 0.299830 0.333739 0.326550 0.304586 0.278082 0.308236 0.327292 0.287576 0.300049 0.279518 0.288368 0.302048 0.294809 0.318063 0.321923 0.311468 0.317419 0.301937 0.286587 0.282188 0.332609 0.296528 0.297286 0.307060 0.325783 0.336478 0.291907 0.295142 0.320102 0.279644 0.294861 
5377.613675 0.331202 0.337222 0.317849 0.305595 0.333872 0.288493 0.318697 0.304022 0.310275 0.278187 0.325033 0.290905 0.288560 0.293842 0.313135 0.299124 0.304661 0.294699 0.306962 0.314500 0.315234 0.297449 0.313845 0.297935 0.311381 0.314533 0.295763 0.328468 0.320814 0.326019 0.317354 0.281979 0.301035 0.310192 0.304523 0.300863 0.307958 0.283484 0.290373 0.303924 0.335200 0.332502 0.321173 0.311353 0.308975 0.322596 0.281711 0.297883 0.310831 0.319917 
5431.659591 0.305753 0.329248 0.288281 0.324103 0.292614 0.286666 0.302339 0.313514 0.329745 0.286589 0.291235 0.306985 0.317909 0.317381 0.317127 0.288066 0.276402 0.292329 0.297475 0.299946 0.320250 0.285461 0.315542 0.326309 0.318344 0.289706 0.330156 0.280040 0.322956 0.326668 0.313097 0.292863 0.294993 0.301662 0.330655 0.314923 0.291189 0.308812 0.311301 0.287404 0.321767 0.299847 0.290530 0.280812 0.312680 0.318393 0.313262 0.306673 0.303522 0.309701 
5486.248678 0.290840 0.309626 0.309479 0.326130 0.326855 0.293356 0.297071 0.286053 0.287582 0.323217 0.326720 0.333253 0.313490 0.288615 0.325005 0.289966 0.293845 0.324776 0.312282 0.313945 0.330230 0.294830 0.299385 0.294228 0.314453 0.333281 0.333217 0.321517 0.298923 0.300014 0.326372 0.307914 0.276662 0.277631 0.307146 0.322153 0.295842 0.324675 0.283598 0.295206 0.323642 0.283678 0.311839 0.333305 0.330915 0.288352 0.289083 0.318503 0.319206 0.284641 
5541.386394 0.321214 0.314585 0.284411 0.328773 0.282709 0.312759 0.315546 0.317595 0.303559 0.285158 0.287658 0.330947 0.335277 0.315073 0.327007 0.305118 0.300492 0.318144 0.305541 0.308228 0.298638 0.281051 0.274952 0.307002 0.310810 0.329791 0.278242 0.288399 0.330541 0.333280 0.282624 0.305288 0.321982 0.277937 0.300647 0.323019 0.309713 0.319638 0.287792 0.300001 0.279367 0.315399 0.293878 0.327267 0.275742 0.302273 0.327666 0.323470 0.282953 0.275574 
5597.078253 0.297886 0.329762 0.279106 0.303333 0.328479 0.301521 0.306128 0.274481 0.330313 0.307956 0.277285 0.310155 0.323330 0.310344 0.285323 0.324507 0.293960 0.281555 0.280113 0.328208 0.277014 0.288325 0.315404 0.303790 0.308954 0.319024 0.301624 0.282434 0.321213 0.283383 0.320249 0.303194 0.301840 0.316165 0.332308 0.286676 0.333552 0.287452 0.306807 0.315876 0.322320 0.274998 0.282917 0.320894 0.303361 0.287078 0.301986 0.311910 0.280071 0.330857 
5653.329824 0.314314 0.289959 0.327349 0.314448 0.325684 0.273818 0.327752 0.327728 0.325838 0.287744 0.283695 0.330558 0.289683 0.288833 0.275726 0.327898 0.286425 0.283434 0.297142 0.328047 0.315391 0.308071 0.293684 0.319595 0.323806 0.297691 0.319598 0.302987 0.299080 0.295862 0.329600 0.317869 0.284647 0.302678 0.274352 0.276315 0.279676 0.327021 0.307789 0.310180 0.282260 0.283919 0.311687 0.308545 0.284459 0.318476 0.324124 0.312379 0.283122 0.324091 
5710.146734 0.290714 0.274557 0.283737 0.301118 0.281912 0.317632 0.281937 0.317054 0.274972 0.292184 0.313024 0.284478 0.287086 0.321308 0.331903 0.274687 0.329927 0.308558 0.301333 0.308174 0.276736 0.276052 0.279885 0.313656 0.318098 0.317547 0.311178 0.278037 0.282838 0.315889 0.322739 0.290720 0.313063 0.296538 0.310249 0.301736 0.317532 0.312984 0.321398 0.292465 0.310186 0.276394 0.321211 0.297932 0.314270 0.275982 0.314630 0.309911 0.310171 0.284121 
5767.534663 0.318421 0.303339 0.285607 0.313170 0.324951 0.292940 0.310213 0.315186 0.299087 0.327290 0.320144 0.331294 0.304920 0.298363 0.293885 0.325778 0.314244 0.321381 0.288875 0.323623 0.297596 0.329538 0.305768 0.328234 0.296003 0.295107 0.306323 0.282629 0.308043 0.330117 0.305352 0.327124 0.309169 0.316028 0.325047 0.309899 0.287451 0.323744 0.291863 0.287955 0.287692 0.287451 0.330183 0.275788 0.320968 0.301039 0.321933 0.293185 0.313333 0.288860
[truncated: 261,970 more chars]
