# Supplementary material for: Automatic Analysis of Composite Physical Signals Using Non-Negative Factorization and Information Criterion
Source: PLoS One. 2012 Mar 1;7(3):e32352. doi: 10.1371/journal.pone.0032352 (PMC3291575; doi:10.1371/journal.pone.0032352)
Supplement: Dataset S1 — CodeAndSample.zip. CodeAndSample.zip contains the source code of our proposed method and the simulation data in this article. (ZIP) [file pone.0032352.s001.zip › CodeAndSample/sample/SimulatedData/r5/nor_mat_100_k3.dat]

#1430 50 
1.010050 0.897302 0.981321 0.961623 0.897273 1.018584 0.987799 1.005021 0.907744 0.980900 0.984227 1.025737 0.892420 1.053626 0.955184 1.019768 0.989991 0.895287 1.061484 0.987496 1.036599 1.064283 1.045954 0.953755 0.955096 0.946406 1.047814 0.933049 1.050426 0.924927 0.975391 0.918919 1.003965 0.891304 0.881323 1.046561 1.019651 0.953031 0.911139 1.013447 0.949939 1.073285 0.968737 0.981135 0.969040 0.915132 0.986507 0.934556 1.052393 1.052139 1.071905 
1.020201 0.951666 0.973356 0.995809 0.920027 1.060693 0.971272 0.957047 1.061173 0.998108 1.047613 1.064890 0.959875 0.913237 1.007119 0.882713 1.017206 1.014134 0.898532 0.958114 0.940034 1.049022 0.942812 1.034474 0.982572 0.892623 1.008978 1.076102 0.973669 0.909842 0.889551 0.979921 0.941198 0.894541 0.898073 0.938752 0.953105 0.957566 1.025659 0.941658 1.036274 1.023135 1.033887 0.953965 0.917698 0.976467 0.930201 0.921044 0.957057 1.037497 0.885902 
1.030455 1.012901 1.038832 0.944148 0.954252 1.016706 0.976818 1.001956 1.017322 0.951650 1.025412 1.056829 1.073340 1.026536 0.969413 1.042265 1.036670 0.945439 0.968161 1.021607 0.909864 1.070073 0.939081 0.967164 1.041365 0.936245 0.941057 0.984437 0.959720 1.029442 0.979830 1.041903 0.911234 0.968924 1.057123 0.882036 0.948686 1.041903 0.906343 1.009889 0.883846 1.006103 0.980368 0.929583 1.008871 0.977101 0.977561 0.903125 1.025500 0.972622 0.885616 
1.040811 1.010895 1.059869 1.036634 0.904457 0.924944 1.009232 0.945090 1.022874 0.936288 0.983297 0.947799 0.993742 0.937110 1.012088 1.011217 0.935046 0.914754 0.997517 0.881436 0.901797 0.966780 1.046804 1.031245 0.944640 1.041289 0.978251 0.966780 0.893260 0.953412 0.883607 0.949275 0.967719 0.943261 0.920534 0.990006 0.902413 0.931751 0.944708 1.005330 1.070147 0.897885 0.922089 0.928250 1.044663 0.901797 0.936680 1.009125 0.939721 0.996050 1.027999 
1.051271 0.881041 1.017530 1.004526 1.010451 0.899950 1.012583 0.887425 1.018938 1.014998 0.883368 1.023113 0.932703 0.902824 0.891610 0.986947 0.977346 0.983232 0.987406 0.924412 0.921919 1.013306 1.020874 0.952639 0.908358 0.970169 1.038316 0.924490 0.967080 1.013404 0.894611 0.918047 1.016102 1.033388 0.954809 1.025762 0.987094 0.896273 0.996411 0.900341 0.887914 0.913520 1.028510 0.896430 1.030485 1.031687 1.063580 0.955210 0.908270 0.989098 1.054644 
1.061837 1.058001 1.058363 1.015402 1.008197 1.057014 0.956937 1.055812 0.953946 1.030661 0.939205 1.068040 0.993867 0.982225 1.070807 0.998559 0.943985 0.993594 0.899294 1.001218 0.891816 0.956077 0.988305 0.974552 0.953672 0.882735 0.960867 1.039096 0.946243 0.982333 1.073690 0.880457 0.937456 0.991629 0.885003 0.948658 1.031599 0.896479 1.001981 0.919137 0.923878 1.007748 1.042938 0.940926 0.927983 0.888952 0.904563 1.054443 1.049536 0.977650 0.978579 
1.072508 0.980132 0.929870 1.035926 1.002434 0.893906 1.046031 1.010165 0.973057 0.928463 0.980445 0.924368 1.051308 0.955778 1.058990 0.881925 1.003187 0.959609 1.019928 0.939937 1.059586 1.045425 0.929343 1.008650 0.934943 0.923528 0.987931 0.935255 0.984775 1.004428 1.071861 1.004428 1.055032 0.998945 1.046930 0.952084 0.885101 0.948390 0.933907 0.904969 1.022195 1.050204 1.054543 0.942409 0.912621 0.961075 1.006353 0.979937 1.042874 1.029652 0.895978 
1.083287 1.032940 0.947613 0.896082 0.927778 1.041323 1.057621 1.046072 1.038822 0.939542 1.003257 1.000345 0.896834 0.936406 0.924378 0.918252 0.894391 0.898730 0.988014 1.007527 1.017512 0.922238 0.911402 1.010428 0.925853 0.882305 1.070811 0.965298 0.994561 0.953934 1.049023 1.072228 0.906497 0.903566 0.955175 1.054094 1.061441 1.057641 0.951511 0.890942 0.907465 1.072609 1.067157 1.058618 1.063747 1.068515 1.010214 0.896394 1.041646 1.065399 0.914148 
1.094174 1.016952 1.059582 0.966712 0.947175 1.034486 1.023145 0.941812 1.058497 0.993429 1.009645 0.993576 0.933519 1.063694 1.027580 0.939038 0.898245 0.991563 0.965179 0.896311 1.069692 1.073844 0.897756 0.906675 0.939048 0.915281 1.025167 1.033636 1.039556 1.069585 0.981961 1.066283 0.958390 0.966878 0.947527 0.939800 0.890840 1.023301 1.043171 0.895207 1.061291 0.890322 1.028371 1.009684 1.035551 1.072281 1.047508 0.911022 1.036743 0.925147 0.965872 
1.105171 0.911187 0.916138 1.057554 1.064313 1.040278 0.931501 1.068766 0.933259 1.025531 1.032465 0.883695 0.940681 0.906733 0.912183 0.960966 0.891547 0.919654 1.016311 0.994034 1.050581 1.026224 0.972978 0.906431 0.994835 0.967636 1.040747 0.951512 0.892279 0.962050 0.936208 1.047837 0.979961 0.995997 0.932214 1.064049 0.959169 0.958143 0.956756 1.023509 0.978467 0.902221 0.970693 1.048159 1.028119 1.063746 0.935017 1.032787 0.942537 0.990636 1.033588 
1.116278 0.988017 0.989794 0.937986 1.051620 0.947418 1.053378 1.001199 0.931219 0.924414 0.914474 1.052060 0.986679 0.927343 0.987490 0.990644 0.885153 1.073082 0.979288 1.072945 0.974709 1.045723 0.963109 1.042803 1.016919 0.941276 1.002292 1.004577 1.027161 0.930272 0.952837 1.020795 0.948570 0.879040 1.049433 1.014663 0.966673 0.919747 1.021996 0.918136 1.057918 0.895356 0.940095 0.905569 1.061687 0.915519 1.018647 0.880446 0.935955 0.982832 1.052782 
1.127497 0.976544 0.879862 1.052647 0.987184 0.894983 0.921116 1.053340 0.946448 1.002422 0.973361 0.950274 1.026788 0.949913 0.969564 0.933162 0.983933 1.045716 1.048381 1.039761 0.967904 1.008953 0.902529 0.983123 0.926729 1.070052 0.969740 0.880761 0.891713 1.043890 0.997639 0.968207 0.905663 0.889000 1.013424 0.878730 0.972600 0.934812 1.008816 1.000489 0.960397 0.998927 0.976221 0.970765 0.889556 1.071731 1.061374 0.906786 0.965474 1.043363 0.951046 
1.138828 1.058658 1.011304 0.903500 0.992029 0.942529 1.032190 0.907345 0.926425 1.058589 1.006337 1.027417 1.047219 1.028588 0.893506 1.021971 1.050977 0.952640 1.019414 1.053914 0.887377 1.060668 0.940957 0.977956 0.992985 0.939737 0.962536 1.015647 0.978844 1.054734 0.990263 1.001554 1.027876 0.971680 1.011226 0.907375 1.002911 0.923585 0.995582 1.007459 0.881366 0.900602 0.975330 0.952230 0.946959 0.922287 0.929343 0.959608 1.040466 1.013890 0.935414 
1.150274 1.070927 1.041304 1.027107 0.988888 0.924803 1.014628 1.021985 0.950240 1.019692 0.917338 0.944590 1.035821 0.943176 1.059199 0.983785 0.938716 0.900146 0.962027 1.035401 0.966017 0.887042 0.972028 0.965217 0.955958 0.908293 0.978350 1.069903 0.967686 1.015906 1.064175 0.908088 0.894097 0.990303 0.880680 0.891208 0.922480 0.888593 0.994752 0.967208 0.898351 1.048837 0.880690 0.977453 0.931955 1.070615 1.069473 0.947352 0.977794 1.073259 1.029693 
1.161834 0.932816 0.910234 0.989356 0.918077 0.993951 0.933207 0.965115 1.055192 1.072293 0.985532 1.062957 0.963223 1.023303 1.012641 1.063425 1.072224 0.895484 0.898577 0.919911 0.939118 1.014309 1.001413 0.974646 1.063777 0.990205 0.955955 0.983971 1.038775 0.901708 1.060060 1.021850 0.922944 1.067181 1.031878 0.894226 1.017509 1.052802 0.967954 1.005969 0.997414 0.934202 0.924213 0.994673 0.955253 1.028425 0.930085 1.019216 0.948785 0.936114 1.071571 
1.173511 1.019713 1.019118 0.907392 0.962309 0.888092 0.948792 1.070066 0.972355 0.885517 0.925425 1.037346 0.971301 0.921563 1.070515 1.009249 0.928214 0.963324 0.910884 0.951591 0.944062 1.038360 0.988749 0.946686 1.026638 1.041900 1.052745 0.969790 0.878749 0.990641 0.979201 0.942268 0.940220 0.907363 1.023410 0.968483 1.037980 0.948363 0.894831 0.919476 1.051400 0.964767 1.045246 1.055642 0.961129 1.057914 1.014603 1.054072 0.908485 1.043597 0.892890 
1.185305 0.930116 1.011755 1.071777 1.025697 1.067058 0.912507 0.984532 1.032737 0.963013 0.946447 0.932417 0.914340 0.890549 1.058741 0.961589 0.931198 1.048162 0.929306 0.926362 0.955037 1.023533 0.904658 0.995481 0.912633 0.932095 0.988227 1.071065 0.923320 0.970618 0.936268 0.974206 0.977102 0.980866 0.897989 0.933801 0.912897 1.030153 0.884748 0.905340 1.008995 1.023757 0.989690 0.886873 0.916514 0.878937 1.028583 0.942157 0.936561 0.993970 1.042556 
1.197217 0.954736 0.908073 1.032622 0.882982 0.889065 1.043998 0.884688 0.945778 1.009870 0.918386 1.070229 1.009227 0.912109 1.072130 0.953615 0.954220 1.070327 0.900889 1.028304 1.021246 1.045362 0.945515 1.034630 1.045586 0.976289 1.038110 0.902770 0.973228 0.994839 1.024833 0.975957 0.915521 0.911846 0.968257 0.997013 1.018994 1.026286 0.931127 1.026715 0.963870 0.920814 1.017357 1.011079 0.962047 0.906172 0.929051 1.063328 0.984194 1.011245 0.924927 
1.209250 1.049227 0.933149 1.066877 0.917995 0.893046 1.063641 1.069030 1.010791 0.987733 0.912781 0.878643 1.046811 0.972443 0.899556 1.013159 0.979352 0.907899 1.039813 1.056887 0.955067 0.907333 0.948547 0.935897 0.986174 1.016678 1.016736 0.975308 1.056468 0.977891 1.055289 0.922614 0.930830 0.974217 0.929875 0.891234 1.007838 0.920782 0.895726 1.068260 0.920373 1.023460 0.964188 1.027232 1.066077 1.010431 0.990491 1.036480 1.031354 1.064167 1.063466 
1.221403 0.971208 0.887096 1.059441 0.879097 0.942524 0.940137 1.071240 0.918429 0.897414 1.063484 0.955950 0.898271 0.975251 0.882965 1.063796 0.962907 0.907848 0.885352 0.920310 1.044953 0.915994 0.884563 0.901866 1.055592 1.004383 1.013220 0.950952 0.952228 1.002668 0.998342 0.913899 0.951030 1.003282 0.952822 0.886462 1.016084 0.960588 1.031108 0.893292 0.895368 1.020264 0.896108 0.996929 0.961426 1.026256 0.930141 1.022027 0.922902 0.899684 0.888002 
1.233678 0.884857 0.904933 0.965743 0.941509 0.880688 1.006810 1.069111 0.917595 0.984436 0.974208 1.001345 1.059468 0.905585 1.038691 1.027859 0.890448 0.877260 0.923177 1.047457 0.889007 0.971919 0.922339 0.897121 1.054860 0.961243 0.979526 0.885461 0.886815 0.970136 0.882169 0.994877 0.958555 0.898514 0.878906 0.901114 0.968617 0.958876 0.977520 1.017008 0.897851 0.988566 1.048412 1.026953 0.919592 1.041418 0.986432 0.983306 1.015713 1.064825 0.902478 
1.246077 0.942897 1.058888 0.964175 1.010626 1.007811 0.933831 0.946675 0.993058 0.966726 0.920898 0.968518 0.893125 0.908619 0.882520 0.909115 0.938933 1.054856 0.926975 1.055421 0.972803 0.942877 1.007529 0.927618 1.007860 0.936937 0.884429 0.960124 1.051623 0.903438 1.021961 0.884439 0.965587 0.965421 1.027570 1.064780 1.039275 0.900390 1.016108 0.937463 0.996427 0.941417 0.906632 1.027930 0.909320 0.907937 0.939566 0.940102 1.038720 0.976864 1.017861 
1.258600 0.986661 1.030014 1.027911 0.948429 1.030628 1.010563 0.981531 0.950513 1.005792 0.939599 0.967891 0.988093 1.050625 1.036411 1.056885 0.954261 1.015888 1.035895 0.945100 1.042612 0.878479 0.923175 0.900803 0.942909 0.924538 0.933378 0.933310 0.937078 1.064936 1.033227 0.977831 0.903821 0.963062 0.951486 0.993554 1.010124 0.979993 0.931022 1.024952 0.962770 0.890911 0.890113 1.069600 0.978172 0.917694 0.989319 1.065219 0.942228 0.928676 1.023277 
1.271249 0.911919 0.968333 0.883148 1.051736 0.952273 0.887664 0.950005 0.925984 0.886360 0.965569 0.924816 1.062608 0.925672 0.946686 0.908523 1.000170 0.917944 0.978524 1.013592 1.047366 0.915793 1.047006 1.068614 0.977521 1.023792 0.881425 1.053839 1.034217 0.998233 0.900337 0.977628 0.950794 1.063202 0.992938 0.906381 0.962756 1.057557 1.046325 0.996121 1.022741 0.892881 0.953159 0.953470 1.009592 1.061411 1.018858 0.975497 1.026810 0.978309 0.935620 
1.284025 0.895043 1.035738 1.058693 0.903032 0.946051 1.007617 0.876876 0.960287 1.054840 1.019984 0.898517 0.972188 0.947540 0.972518 0.948455 0.950284 0.971331 1.052845 1.047590 0.943550 0.981831 0.945915 0.905406 0.890723 1.058080 1.002849 0.956716 0.898965 0.985684 1.000737 0.909668 1.044194 0.882422 0.893856 1.048777 1.017454 1.009154 0.907294 0.920168 0.987688 0.894741 1.065144 0.925500 1.067499 1.036741 1.047240 1.057905 0.997477 1.064444 0.894693 
1.296930 0.966699 0.934966 0.942943 1.069992 0.886014 1.041702 1.010320 0.916901 0.883076 0.895159 0.906550 0.920471 0.992887 0.934859 0.986301 0.988383 0.924158 0.899420 0.902990 1.061324 0.938517 1.065449 0.938186 0.899303 1.024863 1.013287 1.026497 0.998237 0.890810 1.064709 1.065478 1.013277 1.054592 0.913603 1.020485 0.878290 0.896666 1.044417 0.977089 0.968966 1.024493 0.882979 0.882998 1.027791 1.016390 1.001915 0.936688 1.056295 0.878290 0.991418 
1.309964 0.900747 0.997040 1.002243 0.973805 1.035115 0.913478 0.959042 0.963700 0.918934 0.915890 0.880119 1.047252 0.882755 0.890069 0.928446 0.941312 0.931373 0.909150 1.033889 1.035066 1.011414 0.894873 0.905231 1.023230 0.877678 1.059497 0.913420 0.996952 1.050364 0.974758 0.894931 0.903966 0.940826 0.888143 1.035621 0.936576 0.912262 1.012717 0.972035 0.894640 0.898374 0.945786 0.941799 1.025545 1.068551 1.008428 1.003740 1.002729 0.988627 1.027889 
1.323130 1.020225 1.020876 0.905135 1.051999 0.942500 0.943501 0.987157 1.065310 1.037055 0.895791 0.979214 0.936209 0.925145 1.036851 1.008771 1.005300 0.926554 1.017765 0.997133 0.959243 0.920769 1.025650 1.019058 1.002043 1.020069 0.876024 0.961605 0.980546 0.983161 0.951144 0.926642 1.014556 0.940021 0.905115 0.990434 0.954556 1.055918 0.986029 0.927809 0.931980 1.030317 0.912884 1.033069 0.961829 1.005884 1.044484 1.024804 1.012660 0.922442 0.932709 
1.336427 1.041364 1.055235 0.883895 0.906116 0.997331 1.018667 0.905202 0.981127 0.928463 0.927189 0.999149 0.888357 0.905008 1.049655 0.910937 0.921678 0.881951 0.992490 0.964292 0.982702 1.054389 0.948982 0.986979 0.988835 0.990070 0.917420 0.880901 0.986794 1.012465 0.923457 0.906816 0.929464 1.023440 1.044251 0.886208 0.898650 1.060474 0.953483 0.994424 0.955398 0.933828 1.016353 0.952695 0.951461 0.933060 0.985618 0.908643 0.880308 0.997739 0.932399 
1.349859 1.011374 1.045939 0.923176 1.036212 1.045006 1.061478 0.931708 0.926218 0.991618 0.899562 0.981696 0.883606 0.994164 0.961580 0.929085 0.910475 1.051751 1.065141 0.886259 0.996817 1.039681 0.881633 1.026203 0.980715 0.947947 0.953622 1.031499 1.033511 0.929211 0.906724 0.952290 0.970861 1.019235 0.911535 1.015105 0.977877 1.016913 0.926393 0.971522 1.047543 0.982318 0.971240 0.941135 1.050769 0.949569 1.007807 0.991608 0.945964 0.930834 1.063645 
1.363425 1.020034 0.886910 1.010096 1.052676 0.994173 0.944772 0.938525 0.911158 0.991200 1.034402 0.874999 1.065034 0.938020 1.048742 1.038337 0.956721 1.047828 1.018246 1.053123 0.981563 0.919824 1.011941 0.986226 1.066948 1.068570 0.932764 0.934911 0.966874 0.935640 1.051676 1.006550 0.880099 0.984089 0.903134 1.028991 1.049723 0.980164 1.044632 0.922224 1.017013 0.937816 0.878137 1.054367 1.024649 0.946560 0.939322 1.060400 1.039036 1.043952 0.877379 
1.377128 1.056988 0.996121 0.999628 0.921822 0.975250 0.929874 1.064001 1.043304 1.063292 1.029192 0.948026 0.935400 0.881643 0.964605 1.048228 1.029396 0.895716 1.013001 0.875242 0.978523 0.883362 0.954106 1.058678 1.061864 0.896357 0.924416 0.968276 0.996325 1.055541 1.016682 0.980145 1.051044 0.875009 0.885906 1.050102 0.877709 0.937139 0.982922 0.931107 1.059475 0.966101 0.908643 1.051608 0.880244 0.966470 0.931710 0.997491 1.050005 0.972822 0.927155 
1.390968 0.923089 0.979152 0.878765 0.916506 1.028759 0.992600 1.043032 0.946674 0.949431 0.906583 0.969666 0.997766 1.025826 0.928371 0.966627 1.045381 0.989289 0.924080 0.962539 1.055072 1.011854 0.942732 1.020078 0.923128 0.995309 0.922264 1.066684 0.930915 0.957549 0.951072 0.892087 1.066412 1.032312 0.928206 0.877862 0.891038 0.898340 0.911603 1.031400 1.043197 0.964976 0.964578 1.013252 0.892611 0.885940 0.898213 1.067141 1.057276 0.927798 0.873910 
1.404948 0.992728 1.043475 0.914559 0.931012 0.934535 0.881711 0.900416 1.046348 1.061151 1.019490 1.049426 1.061540 0.888185 0.978245 1.040146 0.953046 0.953541 0.946533 1.034419 1.046174 0.913210 0.911375 0.877440 0.873693 0.965141 1.028371 1.037457 1.044863 0.888700 0.955395 1.008026 0.946164 0.877042 0.883691 1.065947 0.922547 0.981662 0.911559 1.050027 1.019655 1.061850 0.976683 0.944339 0.993330 0.883788 0.877003 0.924110 0.988088 0.976644 0.881895 
1.419068 0.991756 0.979539 0.959995 0.981295 1.054998 0.899209 0.933464 0.989981 0.960131 0.936599 1.050486 0.889369 0.973552 0.900635 0.983324 0.888922 0.965420 0.934532 0.911902 0.999190 1.004702 0.924595 1.049748 0.930883 1.055512 1.057104 1.053436 1.044615 0.933270 1.019268 1.047933 0.942974 0.936919 0.925245 1.000267 0.899073 1.023683 0.888185 0.896569 0.895055 0.982897 0.985614 0.904371 1.042761 0.987147 0.987040 0.966671 0.950262 0.892930 0.915114 
1.433329 0.959487 0.956896 1.001629 1.045217 1.047730 0.929325 0.891626 0.925843 0.924698 0.945313 0.952958 1.049262 0.889715 0.939153 0.877947 0.983197 0.896904 1.066016 1.041948 0.937882 0.985389 0.887726 0.933400 0.950532 0.889948 0.920681 0.915938 1.052677 0.895119 0.964822 0.929131 1.042665 1.025746 1.037805 1.021798 0.996604 0.949882 1.026387 0.892829 0.892276 0.997467 0.917131 1.064843 0.883283 1.035748 0.885621 0.982973 0.890452 1.035312 0.888570 
1.447735 1.010834 1.061896 0.890476 0.899757 0.915633 0.957531 0.880350 0.925089 1.052081 0.883619 0.883473 0.979876 1.025187 0.972990 0.999244 1.015954 1.065669 0.965115 0.960062 0.899350 1.024237 1.018292 1.006828 0.946290 0.967268 0.913985 1.036767 0.952041 1.025798 0.989099 1.007856 1.038688 1.023374 0.924226 0.939414 0.878430 0.997421 1.032044 0.930317 1.062565 1.030037 0.979857 1.004229 1.040336 0.892153 0.936960 0.902666 0.997799 0.915051 0.979197 
1.462285 0.896760 1.064679 0.956446 0.908424 0.874392 0.905738 1.062226 0.887956 1.007814 1.035873 0.936182 1.058987 0.890477 0.883952 1.020893 1.046877 0.886153 0.915143 1.007096 0.983003 1.010548 1.009268 1.019061 0.985019 0.940371 1.005865 0.913853 0.990255 0.898495 1.051328 0.976982 0.958405 1.054547 0.932643 0.913504 0.939867 0.933235 0.941331 0.920999 1.035795 0.993503 0.964445 1.002025 0.916820 0.909316 0.918051 1.065415 0.917547 0.883215 0.930607 
1.476981 0.953198 1.059838 1.053402 0.898463 1.049690 0.947547 1.056223 0.889361 0.983585 0.873523 0.914340 0.907884 0.945531 1.019051 0.951822 1.033319 0.915328 1.015067 1.010376 0.916317 1.027057 0.918731 1.062601 0.995817 0.892085 0.951996 1.000383 0.972167 0.968309 0.974483 0.925787 0.874813 0.891067 0.918236 1.000373 1.018556 0.932039 0.939260 0.939599 0.955437 0.994431 0.944833 1.047867 1.065431 1.028618 1.014650 1.035073 0.892860 1.061156 0.958364 
1.491825 0.952808 1.046122 1.012585 1.002478 0.911141 0.905705 0.941713 0.908351 1.006742 1.012275 0.996180 0.875172 1.013515 0.961597 1.057749 1.033990 1.018467 0.891829 1.012284 0.893748 1.058689 0.878089 1.033224 1.040908 1.002236 1.058001 1.031325 0.952546 1.019968 0.932440 0.998767 0.922546 0.951732 0.991219 1.034784 0.889232 0.981761 1.000007 0.945405 0.890725 1.040201 0.969242 0.975056 1.036790 0.925172 0.909310 0.933467 0.995472 0.959852 0.906587 
1.506818 0.963962 0.906857 0.975025 0.897703 0.875907 0.957045 0.898081 0.977059 0.994592 1.029494 0.940045 0.925505 0.917222 0.916108 0.907564 1.058420 0.925718 1.050554 0.926580 0.994641 0.998002 0.907865 1.045391 0.941362 1.063525 0.971683 0.984992 1.002574 0.980101 0.913415 0.985903 0.900018 1.011980 0.984634 0.902517 1.018577 1.010944 1.017647 0.905850 0.975858 1.051726 1.054564 0.975199 1.063941 0.934078 1.008871 1.059330 1.015826 0.993188 0.889392 
1.521962 0.903038 0.975310 0.953531 0.875400 0.959177 0.926193 1.019043 0.940583 1.064006 0.944186 0.891708 1.014095 1.028892 0.932274 0.904268 1.038721 0.949580 0.920159 1.008362 1.010647 0.998029 1.037598 0.872998 0.938259 0.953279 0.879961 0.966614 0.924788 1.054564 1.047069 0.872127 0.979290 0.926570 0.929020 0.940564 0.947178 1.007878 0.886779 0.977799 0.974603 1.046023 1.040842 0.879816 1.052202 1.064152 0.994814 0.878160 0.948776 1.005767 0.936400 
1.537258 0.891513 1.046458 0.990676 0.915657 0.926597 0.947082 0.956579 1.010871 0.935029 0.947760 0.908784 1.021375 0.889731 1.050980 0.917303 0.979940 0.989679 1.059431 0.977597 1.017560 0.993406 0.901058 0.942348 0.930121 1.033621 0.989863 1.032566 0.964721 1.025392 1.049682 0.929162 0.948583 0.961216 0.930440 1.034018 1.017715 1.036661 0.970675 0.871831 0.971072 1.001015 0.871579 0.907999 1.046759 0.922269 0.896150 0.996640 0.887127 0.928785 0.977645 
1.552707 0.948300 0.880301 0.999061 1.045623 0.938747 0.951155 0.926011 1.023837 0.978834 0.961888 0.893425 0.898535 0.871794 0.966301 0.891596 0.877504 0.998539 0.995897 0.942270 1.002671 1.020315 0.969108 0.949635 0.896609 0.929844 0.896706 0.962681 0.943741 0.996555 1.059559 0.949606 1.047462 0.910032 0.921917 0.966485 0.983596 0.897306 0.975408 0.875482 1.013956 0.879246 0.992200 0.889999 0.973434 0.976782 1.058504 0.981370 0.982076 0.969117 0.981167 
1.568312 0.899842 0.942674 0.906837 1.020394 1.040547 0.903151 1.003220 1.047194 1.009857 0.982167 0.956761 1.011986 0.898913 0.917431 1.008174 0.904302 0.970509 1.038486 0.969841 0.903325 1.005920 0.936211 0.958521 1.050541 1.018284 1.014502 0.962343 1.012712 1.032671 1.037045 0.937004 0.994194 1.036919 0.930667 0.988650 0.990256 1.017298 1.001585 0.907688 0.993739 1.056791 0.884884 1.013466 0.911065 0.902986 1.026092 0.945963 0.889190 1.004788 0.928296 
1.584074 0.981076 0.884045 0.906765 0.990593 0.883291 1.036980 1.042116 1.028207 0.969392 1.053548 0.897925 0.947513 0.875563 1.026089 0.942890 0.978203 1.006146 0.885448 1.018303 0.883823 0.970223 1.058626 0.879886 0.920055 0.950512 0.908825 0.943287 0.965823 1.048006 0.878368 0.877526 0.992324 0.990486 0.924736 1.049196 0.961693 1.015614 1.059013 1.033943 0.931158 1.055870 0.916640 1.022888 0.964972 0.913158 0.983000 0.978319 0.992537 1.021582 1.011252 
1.599994 0.930757 1.019644 1.063512 0.935098 0.984110 1.056686 0.958410 0.923292 1.021607 1.044242 0.893415 1.026431 0.950404 0.963138 1.057121 0.926725 0.925042 1.027824 1.050585 0.874096 0.985212 0.920846 1.053079 1.043391 0.934315 0.911970 1.053040 0.943858 0.914165 1.001746 1.012692 0.951013 0.974528 0.908064 1.055545 0.948161 1.002462 1.027418 0.916050 0.991787 1.000693 0.999938 0.908131 1.055206 0.997086 1.035791 0.961891 1.047616 0.975244 0.995268 
1.616074 0.951125 0.917488 0.905231 0.972989 0.876775 0.936984 0.950990 1.006743 0.936297 0.892211 1.046237 1.047523 0.946940 0.902882 0.933195 0.992621 0.945422 0.931474 1.017336 0.979311 0.956383 0.998188 0.881231 0.926989 0.878099 0.929966 0.959969 0.899799 0.930653 0.936935 1.031971 0.898639 0.945064 0.986038 1.043502 1.060350 0.974313 1.043763 0.934413 0.965769 1.007429 0.995250 1.057740 0.984820 0.903540 0.981543 1.009140 0.982839 0.925945 0.933659 
1.632316 1.056887 0.949649 1.059853 0.995267 0.930053 1.043909 0.891131 0.901838 0.942557 0.899992 0.895045 0.920071 0.909220 1.024961 1.017627 0.896194 1.039204 0.943929 0.973738 1.061612 0.978570 0.967912 1.034991 0.928681 1.047726 0.874086 0.967622 1.059988 1.006196 1.059718 0.974482 0.871941 1.059727 1.014003 1.009539 0.943909 1.005007 0.954036 0.987788 1.052026 0.940672 0.897286 0.961244 1.048055 0.940895 1.033358 0.968511 0.904273 0.960104 1.057495 
1.648721 0.907282 0.881017 1.057393 1.010679 0.998971 1.047366 0.954527 0.897661 0.937082 0.885413 0.894087 1.036412 1.043995 0.984472 0.997764 1.027187 0.954682 1.030858 0.877327 0.986481 1.014234 0.990780 0.917144 0.957300 0.878564 1.049501 0.956169 0.963491 1.013190 0.984211 0.899574 1.039310 0.876661 0.995446 0.911281 0.883635 1.044797 1.044893 0.947389 1.033727 0.951600 0.928041 1.056069 0.891044 0.971026 0.953996 0.925742 1.042246 0.966525 1.021787 
1.665291 1.043700 0.962654 0.928084 1.010173 0.940985 0.998769 0.949560 1.046945 0.955740 0.883152 0.930449 0.910499 1.043527 0.943978 0.960346 0.883780 0.975197 0.938966 0.902185 0.987732 0.994230 1.040765 0.905140 0.910074 1.039548 0.906984 0.875243 0.973604 0.897212 1.056408 0.910451 1.007199 0.876286 1.060348 1.051986 1.004157 0.899124 1.038399 0.985704 0.983164 0.955421 1.013341 0.982565 0.874529 0.893504 0.876170 0.994810 0.870290 0.947648 0.943775 
1.682028 0.870899 0.976738 0.989943 1.058568 0.933134 0.978803 0.887908 0.977442 1.048442 1.031703 1.017735 0.907263 0.937005 0.991459 0.973407 0.944911 1.038779 0.989103 0.984895 0.915652 0.878940 1.048153 1.054253 0.947218 0.973369 0.975174 1.011316 0.875938 0.904782 0.871063 0.933530 0.952247 0.887281 1.015235 1.032785 1.034117 0.892436 0.895901 0.968754 0.878931 1.050653 0.873544 0.952093 0.896500 0.910178 0.983978 0.880186 1.041193 0.952575 0.924890 
1.698932 1.008150 0.903853 0.986187 0.985550 0.971075 0.910202 1.059103 1.048246 0.868533 0.964503 1.020358 1.051923 0.917758 0.989526 0.872065 0.931008 0.937541 0.922825 1.053824 0.887988 0.921975 0.926694 0.966964 0.929493 0.973555 0.899278 1.038162 0.979036 0.881841 0.934434 0.906622 0.969521 0.999880 0.951225 0.904007 0.887023 0.910395 1.025163 1.006934 0.994515 1.015050 0.957044 1.048044 0.922757 1.001289 1.051518 0.987914 1.044927 0.872075 1.003817 
1.716007 0.995048 0.957039 0.920420 0.887785 0.900104 0.937948 1.052967 0.962471 0.926131 0.980973 1.056257 1.056353 1.022358 0.944720 0.945463 0.996128 0.955583 0.903307 0.969551 0.958679 0.995482 0.893313 0.964506 1.011148 0.929343 0.998617 0.930954 0.875891 0.926276 1.017988 1.010232 0.876498 0.961467 0.940929 1.010155 0.942897 1.036963 0.898734 0.939154 0.910899 1.004926 0.869051 1.016155 1.010579 0.933713 0.987379 0.988160 0.934842 1.034580 0.895609 
1.733253 0.941516 0.910252 1.031924 0.881755 1.043660 1.025270 0.960350 1.025993 0.900676 0.926549 0.908091 0.934254 1.021171 0.903520 1.040545 0.874117 0.922306 0.896818 0.963243 0.891659 0.917503 1.059543 0.894166 0.889865 0.925951 0.979579 0.993639 0.874841 1.024990 0.894311 1.033293 0.868418 0.914880 0.937205 0.904861 0.962047 0.914437 0.870896 0.929809 1.023447 0.909345 0.985008 0.870916 0.870983 0.935990 0.967544 1.013775 1.032580 0.895998 1.018934 
1.750673 1.026229 0.868612 0.973603 1.011576 1.039725 0.882966 0.902189 0.938118 0.888124 0.913593 1.041866 0.953571 0.987938 0.927436 0.943198 1.039764 1.031271 0.904512 0.873239 0.954246 1.026123 1.031126 0.995352 0.943372 0.996248 1.024272 0.960367 1.001030 1.025728 0.900357 0.975165 0.942591 1.005474 1.004057 0.917555 1.026499 1.041625 1.055362 1.049906 0.911578 0.875880 0.950881 0.903442 0.918963 0.966942 1.027531 1.010419 0.971646 0.901176 1.021554 
1.768267 0.927462 1.014946 1.022116 0.922625 0.945435 0.944722 0.992675 1.002466 0.932666 0.999411 0.929023 0.942901 0.980687 1.002524 0.897337 0.914154 1.002774 0.926055 1.031618 0.984860 0.899968 0.923646 1.025585 0.876782 0.883586 0.941320 0.886804 0.996559 0.940462 1.047470 1.040474 1.047914 0.980976 0.977680 0.959967 0.980523 1.056837 0.908227 0.881909 1.038392 0.994583 0.875548 1.022511 1.003497 0.879548 0.954677 0.890842 0.920206 1.036253 1.045360 
1.786038 1.001596 1.029909 0.963929 1.014264 1.008205 0.869357 0.885483 0.919817 0.942966 0.965798 0.947783 0.946791 1.027510 0.917216 0.899433 0.938602 0.976896 0.965268 0.926666 0.892159 1.051382 0.921012 0.958746 1.035487 0.927360 1.004187 0.873538 0.994438 1.004669 1.027751 1.051671 0.895916 1.014697 0.984814 0.870060 1.021759 0.985951 1.041960 1.024668 0.884713 0.931262 1.053810 0.971732 1.018907 0.933766 0.905733 0.947273 0.965056 1.007328 0.976346 
1.803988 1.012164 1.012125 1.038204 1.028988 0.948653 0.949828 1.048103 0.932956 1.047641 0.969002 0.951321 1.048970 1.036509 0.894099 0.917866 0.975059 0.924414 0.888128 1.029065 0.879856 0.913542 1.022429 0.980153 0.875541 0.946226 0.867385 1.045089 0.947680 0.939110 0.974780 1.025232 0.887155 0.911982 0.875994 1.030865 0.911548 1.027062 1.007387 0.944271 1.002842 1.028737 1.023190 0.902217 1.003940 0.938724 1.037481 0.965063 0.950136 0.947160 0.920812 
1.822119 0.898873 1.035823 1.030028 0.952648 0.873218 0.893637 1.057531 0.949962 0.984801 1.050224 1.051168 0.955305 1.009542 1.017888 0.932163 0.959589 1.044602 0.884886 0.926598 0.933943 0.920129 0.996122 0.978852 0.988768 1.032607 1.018331 0.927705 0.949673 0.919061 0.901983 0.878523 0.944196 0.970400 0.951907 0.970226 1.003082 0.890325 0.985177 0.999424 0.924548 1.051967 1.014788 0.906016 0.885791 0.972113 0.870850 0.959214 0.924663 0.964345 0.908731 
1.840431 0.979319 1.041832 1.046826 0.980772 1.019236 1.053505 0.941105 1.005783 0.901188 1.025309 0.896174 0.990521 0.952355 1.038194 0.988250 1.008949 0.994639 0.996285 0.973045 1.012250 1.021277 0.927007 0.915392 0.982812 1.034826 0.924717 1.027994 0.958283 0.901024 1.058480 0.935023 1.026107 0.964384 1.020353 1.044093 0.966289 0.933368 0.899677 0.927103 0.898378 0.880286 0.991743 0.879930 0.999826 1.042833 0.880027 0.905480 1.034720 0.905297 1.005860 
1.858928 0.962929 1.023485 0.979109 1.012057 0.873888 1.054336 0.918130 1.004198 0.969817 0.934041 0.986738 0.887645 0.906038 0.909222 0.922651 1.055577 0.902796 1.029661 1.012586 0.985074 0.957590 1.000966 0.897486 0.872907 0.980918 0.960091 0.911531 0.881680 0.998792 0.992712 0.998426 0.927701 1.019666 0.903565 1.026275 0.891829 0.974126 0.982515 0.990663 0.950625 0.898073 1.025842 0.922901 0.995088 1.045024 0.944103 0.991644 0.919784 0.957484 0.922824 
1.877611 0.922420 0.963174 0.996639 1.034642 1.008197 0.983666 0.895514 0.924132 1.014496 1.046085 0.966665 1.050749 1.051692 0.914054 0.947000 0.955750 0.872531 1.057231 0.962501 1.036315 0.964078 0.917699 0.968203 1.017054 1.053519 0.874705 1.019948 0.913102 0.905371 0.885619 0.982560 0.961809 0.970242 0.998341 0.986888 1.005563 0.951769 0.899514 0.898226 0.950529 0.949577 0.891331 0.924228 0.890918 0.905957 0.926950 0.888004 0.905486 0.904486 0.996052 
1.896481 1.026985 0.952669 1.050536 1.021919 0.979210 0.977643 0.951063 0.884505 0.975028 1.056592 0.990043 0.955610 0.945267 0.934530 0.922523 1.021169 0.915564 0.888417 0.903279 1.034050 1.000290 0.994177 0.902654 1.030513 0.961666 0.971625 1.025504 1.049488 0.982891 0.941508 0.952054 1.023351 0.927945 0.916544 1.046912 1.018016 0.992360 0.936068 0.925561 0.908546 0.969529 0.888206 1.052747 1.017295 1.053650 0.903173 0.903577 0.866414 0.957706 1.040577 
1.915541 0.923344 1.034070 1.054316 0.911323 0.933232 0.868994 0.979404 0.981902 0.997959 0.885234 0.967507 0.880516 0.955227 1.011796 0.894305 0.976617 0.980922 0.944272 1.014217 0.998372 1.031485 1.037241 0.936037 0.907786 0.878248 0.920038 0.916281 0.893796 1.048378 0.916137 0.938190 0.998497 0.865497 0.948299 1.023356 0.975041 0.887819 1.018993 1.007779 0.901963 0.926986 0.970304 0.991895 0.956063 1.053942 0.982171 1.040547 0.875663 0.901983 0.930003 
1.934792 1.038582 0.910818 0.889158 0.983945 0.994742 1.043894 0.954005 1.038534 0.907130 0.915391 0.948789 0.873299 0.993311 0.940029 0.898408 1.005827 0.962679 0.924487 0.999583 0.967587 0.936638 1.003137 0.985338 0.916476 0.884144 1.055603 1.004934 0.889475 0.963668 0.872684 0.962141 1.029649 1.032069 1.048581 0.919281 0.873510 0.943122 0.948924 0.955936 0.970939 0.900569 1.001456 0.989632 0.901222 1.053317 0.882059 1.015115 0.980603 0.958596 1.036267 
1.954237 0.955008 0.878212 1.020234 0.999062 0.994626 0.875859 0.968316 0.971437 0.868668 0.970544 0.911636 0.936832 0.960645 0.998841 0.961998 0.936928 0.973809 0.886297 0.877319 0.940682 0.918242 1.043260 0.961317 0.913931 1.012975 1.017613 0.910426 1.033984 1.003565 0.874899 1.006427 0.997977 0.885922 0.886470 1.036577 0.947048 0.875178 0.930398 0.979762 0.926500 0.935199 0.966511 1.049280 1.026216 1.021396 0.950265 1.011295 0.882600 0.960846 1.054705 
1.973878 0.866868 1.028004 0.878578 0.936907 1.010219 0.987528 1.021420 1.032477 0.982220 0.930591 0.976913 1.021141 0.912921 0.953483 1.054083 0.925149 0.978650 0.878242 0.907402 1.023464 0.988152 1.023733 0.875584 1.015142 1.006398 0.959693 0.921195 1.006859 1.006571 0.873875 0.878751 1.005218 1.049197 0.998058 0.896085 0.979446 1.045799 0.983401 0.871523 0.932425 0.925235 0.883118 0.964521 0.964464 0.915580 1.044494 0.912604 0.998317 0.942714 0.877926 
1.993716 0.905096 0.907955 1.006808 1.018264 1.031073 0.883585 0.984366 0.896336 1.039890 0.919718 1.010627 0.900539 1.009869 0.985882 1.044122 0.985230 0.974983 0.965523 0.975328 0.919526 0.915871 0.945326 0.937238 0.870479 0.950191 0.994364 0.888411 1.004880 1.023887 1.048545 0.908137 0.957175 1.054733 0.914902 0.994402 0.939070 1.037751 1.015846 1.038432 0.939416 1.019176 0.934993 0.924669 0.943944 0.896547 0.926022 1.012853 0.867754 0.967998 0.900577 
2.013753 1.033906 0.870890 1.042077 0.867610 1.012815 0.949257 0.993010 0.987150 1.013420 0.970587 0.952143 1.006600 1.031949 0.951021 1.039526 0.903297 1.050910 1.026492 1.012882 0.983103 0.878438 0.931811 0.992320 0.878917 0.875205 0.903422 1.036064 0.939742 0.941229 0.974951 0.902002 1.034951 0.939109 0.966539 0.970241 0.934487 0.968918 0.995542 1.045175 1.043333 1.054919 1.037119 0.873786 1.024257 1.018704 0.933834 0.979314 0.901878 0.990430 0.946773 
2.033991 0.981405 1.042916 1.016561 0.873071 1.047681 0.863560 0.897364 0.911074 0.958224 0.912129 0.942472 1.023004 0.895706 1.040941 1.044795 0.928177 0.966258 0.896751 0.888976 0.887624 0.979871 1.028478 0.877912 0.989238 0.942242 0.986438 0.885917 0.893539 0.995642 0.932568 1.038746 1.053970 0.935023 0.923010 0.864270 1.030951 0.961349 0.952749 0.978721 0.985451 0.934409 0.978213 0.909195 0.934553 0.967034 0.888353 1.007942 0.963161 1.028449 0.911036 
2.054433 1.030852 0.941545 0.951713 0.886661 1.033909 1.002514 1.009184 0.999390 0.968445 0.882942 0.885252 0.952585 0.897576 1.028542 0.922234 1.012663 1.027162 0.985187 1.028351 1.039946 1.039621 1.015528 0.951828 0.973908 0.947045 0.935967 1.034982 0.977041 0.973793 0.896781 1.019927 0.983941 1.036142 0.869411 0.867590 0.927141 1.018144 1.002897 0.914855 0.885214 1.004277 0.923001 0.869832 0.976888 0.992739 0.904495 1.041154 1.009193 0.930917 0.952556 
2.075081 0.872226 0.972486 0.930326 0.870378 0.906684 1.037818 0.946123 0.898302 1.010996 1.041277 1.006589 0.954802 1.030404 1.045606 0.914702 0.911627 0.935241 0.917404 0.955415 0.963567 1.038144 0.903350 0.992565 0.979498 0.990649 0.946305 0.972907 1.026926 0.929541 0.991453 0.937137 0.948690 0.992411 1.022232 0.881394 1.008179 0.911014 1.009415 0.993072 0.952436 0.878693 1.047388 0.916561 1.045779 1.052053 0.863049 0.984681 1.012835 0.930413 1.045444 
2.095936 1.000229 0.867510 0.941904 0.951537 0.945236 0.973121 1.016288 0.892148 1.020118 0.986680 0.978426 0.978703 0.948501 0.870009 0.933161 1.034530 0.890674 0.890243 1.028688 1.031235 0.943589 0.900795 0.947142 1.046250 0.910151 0.911013 1.044383 1.020511 0.990979 0.916375 0.903218 0.937643 0.866955 0.980408 0.868295 0.983022 0.967873 0.894016 1.013712 0.891440 0.870077 0.977334 0.944422 0.951096 1.051929 0.947515 0.939194 0.977669 0.928201 1.050770 
2.117000 0.950205 0.949582 0.885748 0.902441 0.943811 0.924724 0.906519 0.993488 0.918082 1.007368 0.941954 1.014259 0.932870 0.930085 0.941466 1.017849 0.996207 0.951679 0.941743 1.013063 0.994570 0.955479 0.872596 0.998045 1.039701 0.995862 0.932937 1.047780 0.905322 0.890725 0.904978 0.965807 0.917641 0.918694 0.960954 0.881527 1.042908 0.949094 0.918168 1.025506 1.046823 0.885911 0.923164 0.885547 0.940317 0.932994 0.957584 0.961978 1.026808 0.868902 
2.138276 0.899930 0.886669 0.964887 0.861543 0.917726 0.877235 0.884602 0.880325 0.955960 0.994423 0.934652 0.901949 0.865629 0.899126 1.049486 0.979296 1.032752 0.926395 0.896476 1.030207 1.014783 0.966982 0.886793 0.964733 0.943981 0.931552 0.870930 1.010296 0.932767 0.963327 1.001522 0.913842 0.964169 0.924472 0.996910 0.933772 0.899059 0.981803 1.028398 0.881531 0.870231 0.868719 0.900820 0.893003 0.926892 1.051228 0.902092 0.874068 0.870461 0.945311 
2.159766 0.952659 0.915446 1.012214 0.877850 0.992331 0.980863 1.029056 1.047027 0.960970 0.975201 1.004372 0.897982 0.987950 1.022811 1.003616 0.984086 0.868027 0.939537 0.982307 1.043163 1.041069 0.930040 0.955280 0.938284 1.023767 0.947810 0.923805 0.922255 1.009603 0.958637 0.944664 0.901272 0.984555 1.032853 0.888246 0.916306 0.954495 0.923642 0.982824 0.950354 0.896624 0.866076 0.938265 1.043364 0.901549 0.866325 1.044674 0.905872 0.885185 0.997399 
2.181472 1.008907 0.904961 0.884569 1.001058 0.864054 0.916748 1.028190 1.044757 0.875430 0.986986 0.963736 1.011842 1.011020 0.865182 0.969482 0.881262 0.893556 0.950706 0.927723 1.051239 0.915840 1.004366 0.861119 0.976833 0.910592 1.035924 0.921356 0.963679 0.947666 1.019681 0.889101 1.044518 1.019653 0.954989 0.951805 0.957512 0.981173 0.912150 0.997932 0.988821 1.018907 1.013085 0.959520 0.911729 0.873394 0.904349 1.047052 0.944989 0.938182 1.027052 
2.203396 1.014649 0.968139 1.034143 0.962358 0.923350 0.942434 0.963639 1.050044 0.864810 1.050770 0.916661 0.920828 0.976253 0.966142 0.955162 0.943800 0.914970 0.986086 0.885528 0.981489 0.943418 0.937006 0.932419 1.019943 0.986439 1.025304 0.994419 1.038567 0.991638 0.872799 1.004901 0.976644 0.881677 1.038118 1.011696 0.929734 1.036694 0.996865 0.935295 1.010740 1.040641 0.991533 0.894243 1.041042 0.994524 1.004691 0.883034 0.984614 0.924765 1.007138 
2.225541 0.945504 0.993378 1.007926 1.036477 0.859746 0.960844 1.048999 0.922025 1.031844 1.003981 0.872708 0.946698 1.025836 1.019551 0.993130 1.009091 1.034547 1.011794 0.928463 0.885059 0.956383 0.870501 0.926476 1.031003 1.007467 0.986548 0.863987 0.953747 0.952276 0.954272 1.047108 0.902405 1.015720 1.018748 1.025416 1.024107 0.896053 1.005901 0.907324 0.938397 0.965716 0.892309 0.872135 1.027364 1.006388 0.871562 0.985593 0.974503 1.009043 1.026333 
2.247908 0.889666 0.950859 0.913870 0.948500 0.991075 0.936098 0.920095 0.915961 0.941263 1.037124 1.022478 1.020234 0.991380 0.977870 0.904198 0.880710 1.012290 0.918167 0.934417 0.974700 0.902432 0.967663 0.907263 0.907081 0.954067 0.866255 1.041516 0.864526 0.933195 0.976466 0.953370 1.020205 1.025571 0.922969 1.027567 1.005931 0.997901 0.929051 0.882820 0.959060 0.907931 0.878829 0.987408 0.932011 0.972781 0.986854 0.946008 0.959232 0.877588 1.020969 
2.270500 0.995049 0.868507 0.935763 0.945211 1.028748 0.914032 1.041957 0.878233 0.949363 0.907962 1.011655 0.996108 0.956530 0.883558 0.888769 0.992634 0.863316 0.898523 0.917114 0.906616 0.910529 0.914614 0.966866 0.903781 0.998284 0.870569 1.034761 0.985171 0.862800 0.865940 1.044505 0.956530 0.887671 1.034942 1.035801 0.906673 0.874186 0.972058 0.893989 0.966828 0.969271 0.941966 1.040774 1.045097 1.017391 1.010424 1.006168 0.984551 1.036746 0.924301 
2.293319 0.981864 0.943467 0.971046 0.876574 0.922222 0.913016 0.875735 1.028208 0.861940 0.972878 0.863467 0.983495 0.936617 0.948666 0.939927 0.927707 1.045894 0.938582 0.886705 0.930235 1.000686 0.891332 0.953254 0.916383 0.954208 0.935100 1.003729 0.995076 1.022112 0.955286 0.954428 1.019212 0.877376 0.971351 0.995353 0.995363 0.953760 1.031404 1.040447 0.947206 0.953388 0.931361 0.988828 0.898124 0.890693 0.984268 0.995582 0.952816 0.935234 0.925141 
2.316367 1.026501 0.984554 1.028970 0.872206 0.935903 1.011568 0.951999 0.901671 0.975552 0.939918 1.015973 1.009432 1.038763 0.940948 0.942025 0.976811 0.888474 0.970651 0.961087 1.028179 0.954097 1.023916 1.038859 0.966169 0.865913 0.895539 1.017089 0.972625 0.945162 1.040346 0.989798 0.927979 0.998828 1.003510 0.906076 1.022925 1.038000 0.891925 0.863224 0.927093 0.896331 1.000669 0.972815 0.984411 0.947489 0.975705 0.907535 0.941596 0.879987 0.998113 
2.339647 0.963895 0.955136 0.986122 0.963314 0.868286 1.017213 0.877331 1.005680 1.040813 1.018195 1.005490 0.990059 0.952410 0.957995 0.999399 0.927095 0.983978 0.967488 0.860871 1.030281 0.879924 0.938218 0.905573 0.888664 0.866742 0.998275 0.904763 1.026945 0.919041 1.048266 1.028298 0.998932 1.014116 0.950275 0.984054 1.014745 1.039774 1.036409 0.962913 1.043215 0.912445 0.941563 0.994958 0.993757 0.925608 0.971673 0.968194 0.893925 1.009140 0.985636 
2.363161 0.898178 0.984055 0.976701 0.924540 0.939535 0.876723 1.001357 1.027918 0.893167 1.029519 0.937468 0.892633 0.896235 1.018039 0.918680 0.932609 0.907696 1.001357 0.979711 0.987914 0.857802 0.888918 1.013389 0.936858 1.010293 0.889080 0.971508 1.000604 0.985389 1.015552 0.925997 0.863261 0.958065 0.883430 1.030548 0.896492 1.033911 0.877885 0.909668 0.944508 1.028509 1.045810 0.990486 0.899969 0.956770 0.890842 0.983265 0.923692 0.961743 0.882563 
2.386911 1.026782 0.984234 0.941838 1.013250 0.914203 1.025382 0.984891 1.005546 0.994509 1.019516 0.996281 0.937972 0.965769 0.998795 1.015441 0.955094 0.893919 1.005803 1.000794 0.921917 0.918936 1.029039 0.973188 1.039714 1.027268 0.894072 0.952333 0.948085 0.909623 0.880845 0.904252 1.036238 0.978644 0.946486 0.954209 1.023478 1.018050 0.921164 0.887111 0.969293 0.938734 0.926554 1.042352 0.878788 0.889310 0.977340 1.047399 0.888072 0.911965 0.958389 
2.410900 1.022007 0.944707 0.947315 1.016648 0.944279 0.901921 1.035390 0.947439 0.913581 0.992338 0.910126 0.873004 0.908146 0.899875 1.027718 0.972111 0.926070 0.869244 1.022007 0.954616 0.910992 1.028023 0.870300 0.896819 0.881647 0.915066 0.958214 0.962840 1.025472 0.879457 1.007568 0.985599 0.970055 0.867626 0.883864 0.934817 0.880228 0.885045 0.976033 1.020408 1.036923 0.983847 0.956529 0.971968 0.971863 0.866274 1.025548 0.944964 1.019685 0.969788 
2.435130 1.029877 0.988709 0.916201 0.878429 0.922813 0.877849 1.018241 0.923793 0.966969 0.970793 1.015967 0.970213 0.898638 0.875946 0.984865 1.037460 0.860105 0.942146 0.882406 1.011410 0.883833 0.941042 0.912319 0.947084 0.878229 1.023350 0.976635 0.970204 0.965113 0.982639 0.952231 0.890636 0.912328 0.998575 0.877269 0.893214 0.959681 0.859182 0.909255 0.960708 0.900274 1.038592 0.902272 0.858468 0.866508 0.963277 0.870904 0.864377 0.908732 1.024758 
2.459603 0.978812 0.971670 0.955085 0.981912 0.993885 0.915857 0.972469 0.914772 1.017003 0.928942 0.923664 0.961856 0.941923 0.869658 0.909751 0.870590 0.949683 1.025581 0.969559 0.969026 0.963929 1.026589 0.929075 0.856810 0.949569 0.893518 0.936978 1.026761 0.979877 1.021749 0.904740 0.864808 1.022015 0.954372 0.960192 0.876162 1.020189 0.868621 0.962493 0.947581 0.907260 0.889609 0.885786 0.858284 0.959222 0.989824 0.988274 0.969245 1.025562 1.010508 
2.484323 0.862545 0.955945 0.952828 0.945660 0.985080 0.962941 1.032578 1.028653 0.874484 1.017731 0.901194 0.994956 0.893485 0.858096 0.936488 0.908047 0.910633 0.921678 0.889920 0.865244 0.998169 0.999946 0.980137 0.861661 0.889797 0.873704 0.862687 0.888989 0.885947 0.913380 1.018149 0.870938 0.881289 0.986230 1.020544 0.878371 0.902639 1.036476 0.951288 0.921669 0.873866 0.974262 1.029698 0.989785 0.920157 0.904844 0.925661 1.036571 0.960251 0.855501 
2.509290 0.950217 1.006169 0.903339 0.990435 0.882703 0.871634 0.900859 0.905752 1.000287 0.971974 1.044258 0.937039 1.017921 0.889971 0.949428 1.022387 0.985827 0.879349 1.022130 0.999632 0.881144 0.999879 0.995081 0.870988 1.043603 0.889790 0.980459 0.869857 0.998264 1.016544 0.864290 0.892707 1.008116 0.994815 0.861762 1.026263 0.870104 0.926512 1.003584 0.991261 0.913039 0.971176 0.950046 0.989314 1.039802 1.011052 0.943937 0.874988 0.981532 1.006653 
2.534509 0.918754 0.971394 0.875688 0.970340 1.035838 0.946114 0.868185 0.860199 0.928346 0.995031 1.041782 0.982106 1.015695 0.911328 0.964632 0.902135 0.984898 1.031327 0.958526 0.930834 0.898612 0.968668 0.959077 0.897995 0.871965 1.020710 1.016170 0.886419 0.919885 0.991023 1.034423 0.924728 1.017908 1.025676 0.927358 0.935991 0.935782 0.982657 0.929837 1.030016 0.973208 0.856438 0.976275 0.984737 0.944889 0.875820 0.921214 1.021213 0.960055 0.910806 
2.559981 0.952870 0.861196 0.891124 0.921480 0.934731 0.923729 0.870935 0.930583 1.020359 1.004735 1.035147 0.986595 0.886207 0.940170 0.861120 1.031208 0.951646 0.919819 0.984450 1.032670 0.939572 0.860246 0.925637 0.855548 0.884318 0.881594 1.013961 0.970079 0.924090 0.967307 0.977777 0.964820 1.018792 0.961470 0.949111 0.860892 1.021887 0.914095 1.017606 1.004336 0.955661 0.998432 0.896402 0.858984 0.994151 0.999580 0.981935 0.920084 0.997416 0.983197 
2.585710 0.954141 0.936675 0.930574 0.989302 0.994036 1.016730 1.019691 0.958876 0.952860 1.005089 1.011588 1.024994 0.905793 0.957196 1.004710 0.985165 0.879731 0.936371 0.868564 1.010469 1.013277 0.936058 1.030687 1.032964 0.982926 0.993619 0.982879 0.896106 0.923297 0.900708 0.948838 0.893136 0.914208 0.854370 0.885480 0.985924 1.029728 1.030497 0.872027 1.032688 0.860310 0.992556 0.944094 0.983619 0.880158 0.892691 0.980526 0.875006 0.881732 0.988619 
2.611696 1.010475 0.947356 0.907063 1.014837 0.912194 0.984160 0.980025 0.974506 0.868733 0.859364 0.951956 1.031470 0.913787 0.900691 1.027630 1.011167 0.943677 0.953871 0.914915 0.871635 0.872128 0.983050 0.873598 0.939106 0.919249 0.884067 0.911122 0.913739 0.945327 0.885859 0.915674 0.900937 1.017113 0.916916 0.892810 0.889036 0.957133 0.979010 0.879914 0.910809 1.033168 0.959305 0.945905 0.918993 0.940500 1.025667 0.938926 0.876064 0.995350 1.009109 
2.637944 0.933702 0.905665 0.949436 1.038011 0.907589 0.909836 0.993274 0.946659 0.871373 0.899201 0.927247 1.029121 1.012031 1.013349 0.893334 0.979606 0.892841 0.977682 0.962014 0.978592 1.009396 1.031073 0.853961 0.905608 0.902424 0.914594 0.996762 0.993321 0.866302 0.973985 0.918404 0.972080 1.028372 0.952157 1.037064 0.903808 0.943683 0.996079 0.916783 0.918338 0.989871 0.977824 1.018590 0.929247 1.024723 1.015462 0.939560 0.879012 0.899248 0.961692 
2.664456 0.852889 0.949161 0.893711 0.931464 0.931814 0.872547 0.931473 0.873826 0.991158 0.919091 0.902721 0.940966 0.999656 0.899187 0.910281 0.901290 0.986629 0.956834 0.880268 0.895000 0.910915 0.957157 0.935547 0.891077 0.938825 0.989339 1.027082 0.908121 0.905260 0.909977 0.933586 1.023851 0.969586 0.910385 0.864807 0.912024 0.884853 0.904852 1.020062 0.938446 0.929133 0.937849 0.935869 0.952590 0.879766 0.976331 0.970022 0.891911 0.975829 1.020933 
2.691234 1.011983 0.953767 0.920266 0.896035 0.901110 0.950576 0.944649 0.985280 1.019482 0.959193 0.907947 0.995744 0.996094 1.023033 1.024406 0.916014 0.901394 0.966683 0.991776 0.873669 1.028715 0.949961 0.883895 0.932831 0.869143 1.012561 0.966361 0.899330 0.930597 0.894453 0.929034 1.039083 1.009085 0.858585 0.958540 1.001775 0.945851 0.941372 0.886196 0.977127 0.938058 1.012144 0.854447 1.016907 1.025391 1.012987 0.985650 0.853282 0.882314 1.021528 
2.718282 1.008555 0.983380 0.900094 1.035055 0.882235 0.963505 0.956936 1.012852 0.889995 0.953312 0.916912 0.910041 1.000822 0.943260 0.916088 0.944141 1.001485 0.922780 0.881591 1.032395 0.870253 0.920953 0.960637 0.946355 1.021805 0.888235 0.865767 0.977228 0.869145 0.965767 0.961063 0.873736 1.026177 1.036654 0.975344 1.012227 0.960079 0.990790 0.898674 1.027076 0.987875 0.857590 0.888112 0.853141 0.901712 0.921540 0.931411 0.881894 1.036209 0.996828 
2.745601 0.866013 0.955349 0.879626 0.934444 0.924010 0.991343 0.868936 0.994796 0.948661 1.023657 0.989120 0.891819 1.010622 1.019693 0.928863 0.939514 0.981117 0.962491 0.872616 0.857944 0.959805 1.023420 0.872332 0.940469 0.984485 0.873553 1.006876 1.017480 1.016089 0.864859 1.005684 1.037742 0.853839 0.856970 1.004312 0.980994 0.987824 1.034053 0.854842 0.925542 0.962860 0.918807 0.980133 0.956040 1.031858 0.855362 0.929118 0.963958 0.945880 0.947867 
2.773195 0.938282 0.940816 0.916565 0.939956 0.892937 0.949855 1.012464 1.031365 0.922909 1.006357 0.985112 0.998273 1.027006 1.008030 1.013202 0.979070 1.002026 1.033851 0.862134 0.896795 0.953476 0.957958 0.897428 0.866974 0.981320 0.979004 0.987674 0.963432 0.906240 0.961872 0.947189 0.882991 0.889647 0.916631 0.993687 1.012134 0.887652 0.874699 0.999143 0.907469 1.007227 0.970485 0.934065 0.896993 0.937498 0.882707 0.938159 0.950933 0.890384 0.913596 
2.801066 1.019187 0.870823 0.986698 0.868299 0.860910 0.946271 0.911117 0.957290 0.993114 1.007185 0.973118 1.032653 1.033900 0.951714 0.973600 0.936934 1.008489 0.888522 0.889959 0.862951 0.854578 0.916608 0.858264 0.865767 0.914623 0.994503 1.034543 0.934846 0.977569 1.033277 0.961003 0.992160 1.006836 0.888050 1.014046 0.920586 0.923090 0.938730 0.948945 0.858906 0.972343 0.951109 0.929167 0.964642 1.028778 0.961552 0.917156 0.871361 0.913092 0.895109 
2.829217 0.909761 0.908901 0.945501 0.976264 1.001643 0.974120 0.985548 0.875145 0.905048 0.856018 0.941100 1.016953 0.986058 1.010096 0.979248 1.022006 0.862762 0.861723 0.998375 0.956618 0.942941 0.873567 0.999574 0.865813 0.920764 0.990337 0.925619 0.989468 0.927206 0.991017 0.889171 0.932561 0.980958 1.013496 0.867985 0.934564 0.880717 1.023905 0.982620 1.013137 0.977690 0.911121 1.032283 0.946719 0.874833 0.890087 0.894743 0.922134 1.011730 0.973364 
2.857651 0.919607 0.980119 1.029237 0.873284 1.008940 0.904437 0.974380 0.906004 0.923874 0.939092 0.944879 0.958284 0.957208 0.860871 0.928292 0.994157 0.875248 0.906608 1.025328 0.873624 1.032635 0.994921 1.015293 0.893779 0.873775 1.026008 0.977325 0.929586 1.032182 0.860493 0.986548 0.991513 0.893345 0.878458 1.033673 0.976381 0.990843 0.905098 0.958539 0.970415 1.013821 0.929189 0.860380 1.018758 0.934665 1.000963 1.013009 0.874880 0.989588 0.944794 
2.886371 0.916372 0.956330 0.855496 0.942451 0.975852 1.007158 0.989231 0.932346 0.858666 0.995836 0.862232 0.992958 0.913966 0.864280 0.897350 0.900917 0.986136 0.976069 0.967709 0.857449 1.019565 1.007856 0.867903 1.034162 0.935290 0.971832 0.914674 0.963445 1.019282 0.906908 1.037511 0.939866 0.871932 0.943083 0.921826 0.938932 0.946904 1.023651 0.849759 0.865676 0.964831 0.973729 0.988542 1.021990 0.916193 1.030567 0.856873 0.969087 0.921052 0.936158 
2.915379 0.981685 0.932666 0.892776 0.975159 0.867257 1.023574 0.853631 0.927800 1.032212 1.021160 1.012107 0.866993 1.024055 0.892455 1.009853 0.948273 0.877055 0.959806 1.031665 0.933166 0.939399 1.011635 0.869794 0.966587 1.036088 0.869596 0.968944 0.946340 0.996377 0.936683 1.026167 1.018161 0.927470 0.885741 1.035560 0.851188 0.951828 0.987729 0.992435 0.878149 1.020236 0.917200 0.881186 1.011758 0.938296 0.922547 0.933732 0.968558 1.019368 0.901301 
2.944680 1.008723 1.032465 0.988364 0.923820 0.948495 1.021372 0.950183 0.934697 1.021174 0.861886 0.931473 0.993454 0.892528 0.865770 0.879097 0.925611 0.916101 0.982813 0.990052 0.898570 0.866740 0.908183 0.953397 1.003850 1.033040 0.956733 0.884469 1.023794 1.023804 0.955602 0.879172 1.029873 0.860501 0.893226 0.870614 0.876137 0.893141 0.965640 0.923877 0.903735 0.894130 0.932963 0.970475 1.008601 1.008469 0.851424 0.850699 0.953029 0.858663 0.889446 
2.974274 0.907886 1.033769 0.913011 0.891137 1.012959 0.907726 0.964577 0.959160 0.907170 0.930579 0.997736 0.987242 0.872513 0.867614 1.003407 0.955100 1.017236 0.875085 0.879145 0.855717 0.919209 0.994750 0.867238 0.958840 0.983257 0.954827 1.008334 0.875264 0.915234 0.909054 0.910778 0.966433 0.874114 0.881424 0.857073 1.033138 0.911051 0.919661 1.018979 0.990841 0.931069 0.969268 0.896233 0.882536 0.927537 0.883827 0.851025 0.862480 1.031291 0.945529 
3.004166 0.944125 0.849371 0.874566 0.921133 0.963285 0.949831 0.954340 0.925200 1.035254 0.865857 0.912989 0.960526 0.983631 1.030594 0.948672 0.876006 0.929767 0.929174 0.866808 0.898047 1.020049 0.897539 0.939709 0.969301 1.005681 0.877748 0.946507 0.967446 0.936122 0.947750 0.978933 0.943099 0.947298 0.906493 0.995014 0.953521 0.936037 0.967682 0.876675 0.871939 0.854944 0.892003 0.948503 1.000155 0.880977 0.875272 0.989920 0.936461 0.928223 0.891504 
3.034358 0.938446 1.009322 0.979615 0.908286 0.947037 0.966196 0.981967 0.994605 0.847723 1.002650 0.977817 0.889363 0.901577 1.021875 0.855948 0.918111 0.933694 0.977883 0.903026 0.922119 0.995621 0.917377 0.864464 0.982795 1.023767 0.926984 0.887283 0.961613 0.960173 0.859034 0.909199 0.917104 0.859636 0.860286 0.879285 0.848495 0.962545 0.919917 0.969329 0.979822 0.997146 0.963608 0.981177 1.018967 0.963156 0.896778 0.973366 0.876405 1.004420 0.898989 
3.064854 0.936304 0.934160 0.965262 1.012531 0.987984 0.981881 0.869765 1.013396 1.021409 0.951098 0.968733 0.956036 0.848077 0.982981 0.892873 1.009616 0.978156 0.931630 0.986687 0.967980 0.995189 0.911758 0.948051 0.851218 0.886882 0.995104 0.998066 0.878972 0.986517 1.022980 1.001941 0.970228 0.883346 0.942690 1.021409 0.987768 0.857971 0.986856 0.852366 0.934367 1.012437 0.986922 1.020949 0.987702 0.884681 0.854905 0.970030 0.959497 0.859504 0.950111 
3.095657 0.923596 0.892370 0.948787 1.004584 0.940939 1.002525 0.979994 0.977654 0.969579 0.912711 0.908867 0.906037 0.925100 0.865149 0.976488 1.006238 0.967521 0.966628 0.957661 0.943523 0.881175 0.985869 0.891440 1.011869 0.953262 0.887755 0.930110 0.937150 0.973358 0.988069 0.972080 0.849667 1.009011 0.890349 0.979562 0.998972 0.984487 0.889494 0.909750 0.976770 0.962201 0.972305 0.938034 1.028826 0.882557 0.869999 0.945300 0.905605 0.948787 0.954408 
3.126768 0.905364 0.903354 0.900855 0.959467 0.855207 1.018211 0.997242 1.007069 0.849646 0.960613 0.981018 0.857969 0.976941 0.955963 0.969613 0.984682 0.928719 0.902123 0.929236 0.991164 0.946023 0.948118 0.956273 0.885157 0.928362 1.000812 0.875819 0.906557 0.931734 0.987819 1.002099 0.920837 0.876730 0.969923 0.859594 1.016754 0.901757 0.935652 0.993888 0.912551 0.935924 0.880751 0.919935 0.868331 0.993193 0.866133 0.953736 1.002719 0.925309 0.963056 
3.158193 0.947605 0.869224 0.944009 1.024634 0.875055 0.943465 0.995622 0.901655 0.947465 1.029986 0.934677 0.915560 1.024456 0.909974 1.008870 0.936930 0.853479 0.887946 0.933503 0.945944 0.900162 0.920555 0.936564 0.956112 0.927944 0.877355 0.999997 0.990176 0.917654 0.859976 0.976994 0.884463 1.020344 0.931343 0.913992 0.995472 0.845789 1.018428 0.890838 1.000654 0.895439 0.972703 0.979256 0.922536 1.006063 1.004119 0.864145 0.887167 0.879524 0.898509 
3.189933 1.026486 1.021597 0.885821 0.919068 0.949660 0.970079 0.844785 0.933895 0.960433 0.916300 0.899953 0.847019 0.863910 0.962319 0.926557 0.885061 0.902412 0.920204 0.959053 0.958959 0.901455 0.910595 0.936954 0.852846 0.960442 0.871773 1.009679 0.914395 1.032004 1.021137 0.985516 1.022085 0.973504 1.014793 0.949435 0.964102 1.009201 0.911054 0.858918 0.969967 1.014371 0.900357 0.918702 1.008168 0.947811 0.980627 0.899606 0.939638 0.908483 0.925872 
3.221993 0.943942 0.873781 1.016729 1.023903 0.934573 0.847887 0.949644 0.985601 0.883375 0.975707 0.905452 0.891169 0.860801 0.924857 0.875572 0.904327 1.011514 0.889584 0.895342 0.930343 0.979674 0.977508 0.955487 0.996743 0.924575 1.030272 0.986624 0.858372 0.868529 0.989109 0.915206 0.925016 1.009198 1.028762 0.875863 0.865903 0.886367 0.989090 0.856037 1.031613 0.915169 0.877110 0.896665 0.943623 0.936608 0.932453 0.888402 0.913555 1.026417 1.021062 
3.254374 0.960450 1.027796 0.873251 1.024037 0.929809 0.920061 0.932274 0.858798 0.928544 1.000661 0.917521 1.028518 0.977125 0.860457 0.975569 0.879231 0.923182 0.845366 0.885914 0.855583 0.994418 0.935667 0.896675 0.946793 0.906423 0.912291 0.904595 0.925497 0.967827 0.916799 0.869183 0.871845 0.950805 0.865190 1.008056 0.970104 0.850212 0.927194 0.918899 0.956822 0.974313 0.851974 1.007372 0.977228 0.848628 0.933324 0.862547 0.916180 0.966955 0.844119 
3.287081 1.000073 0.919126 1.008363 0.922423 0.881739 0.860437 1.019230 0.869121 0.862282 0.860887 0.951023 0.896493 0.913084 0.850685 0.940793 0.844652 1.004026 0.931004 0.932756 0.901196 0.988232 0.890301 0.983623 0.925749 1.018237 0.927754 0.955379 0.864802 0.856484 0.854442 0.944971 0.959847 0.930910 0.871322 0.974564 0.886854 0.878151 0.937412 1.009768 0.976934 0.850151 1.023970 0.862891 0.932540 0.907041 1.023248 0.876905 1.024916 0.914854 0.848240 
3.320117 0.960711 1.002579 0.921511 0.856668 0.998432 0.867641 0.920116 0.897909 1.025610 0.899444 0.873773 0.849319 0.900989 0.977441 1.000585 0.928626 0.861106 0.972536 0.954345 0.928963 0.852670 0.906803 0.856556 0.897113 0.944570 1.005631 0.950937 0.968997 0.974127 0.924479 0.855619 0.992056 0.910192 0.979745 0.894997 0.935583 1.021425 1.025077 0.906681 0.945338 0.991710 0.902571 0.975213 0.944149 0.945048 0.848869 0.936088 0.919948 0.923833 0.997823 
3.353485 0.927398 0.952783 0.969335 0.993915 0.911632 1.012273 0.893021 0.915234 0.898298 0.918462 1.017420 0.978664 0.907739 0.872502 0.874532 0.892160 1.013855 0.858523 0.843879 0.965405 0.946654 0.914850 1.001934 0.980863 0.997012 0.982537 1.017616 0.939674 0.935810 0.926060 0.915730 0.913924 0.925461 0.995394 0.956600 1.023174 0.858055 0.938111 0.869863 0.858223 1.023155 0.883674 0.882701 0.977878 0.948816 0.911155 1.026112 1.026121 0.945064 0.842448 
3.387188 0.853021 1.016331 0.915319 1.009514 0.855434 0.964628 0.852376 0.885703 0.879457 1.018977 0.842071 0.845091 0.948862 0.886545 0.866580 0.929664 0.904266 0.994477 0.964983 0.909213 0.974615 0.843810 0.917479 0.930197 0.863158 0.978833 0.960775 0.931029 0.884937 0.944682 0.951087 1.008158 0.989446 0.846176 0.948189 0.907800 0.957783 0.961580 0.915197 0.888079 0.901526 0.986781 0.845727 0.910774 0.969061 0.882973 0.944392 1.014218 1.016303 0.846756 
3.421230 0.900427 0.962492 0.967333 1.023052 1.023818 0.917147 0.998286 0.946146 1.014463 1.012818 0.906147 0.928427 0.872633 1.010015 0.939464 0.904624 0.988174 0.842531 0.930034 0.917352 0.876792 0.860699 0.992735 0.911156 0.976174 0.851054 0.885643 1.016575 0.926306 0.894736 0.863157 1.027304 0.872175 0.963296 0.934745 0.950146 0.847456 0.906586 0.864213 0.890680 0.894811 0.863007 0.879960 0.922352 0.972912 0.848634 1.021818 0.937885 0.859643 0.958212 
3.455613 1.023502 0.913803 1.023007 0.919080 0.901353 0.913569 0.904706 0.953778 1.003888 0.902800 1.012808 0.915419 0.877657 0.961409 0.981098 0.971991 0.988047 0.878656 0.979249 0.851766 0.988168 1.025314 0.915998 1.021699 0.860163 0.992007 0.987814 0.969199 0.998256 0.871679 0.904052 1.015927 0.897523 0.974971 1.026360 0.949248 0.936275 0.910235 0.942215 0.842314 0.985833 0.918566 1.000712 0.951985 0.883775 0.965061 0.937648 0.849198 0.860191 0.896132 
3.490343 0.948431 0.869341 0.949896 0.887076 0.967734 0.879216 0.901946 0.959137 0.889223 0.978404 1.018411 1.008414 1.013277 0.969415 0.871740 0.915275 0.998389 0.870433 0.939293 0.896298 0.870031 0.882894 1.020735 0.964495 0.925879 0.851969 0.964103 0.856524 0.986730 0.867427 0.884117 0.928343 0.962750 0.950055 0.887767 0.947404 0.968911 1.018663 0.887459 0.847339 0.999602 0.974791 0.885620 0.913754 0.952893 1.024264 0.916255 0.890408 0.968528 0.972000 
3.525421 0.845516 0.890285 0.854407 0.967769 1.007901 0.923738 1.007640 0.861095 0.923364 0.973077 0.907711 0.943123 0.956817 0.923187 0.899483 0.845488 0.859939 0.922114 0.942787 0.883074 0.880061 0.974654 0.978208 0.933729 0.914707 1.021633 1.010877 0.904381 0.841020 0.973870 0.989673 0.877458 0.964625 0.996753 0.998834 0.891675 0.866954 0.926732 0.915211 0.878297 0.934223 0.845936 0.967069 0.861674 0.845125 0.885257 0.992621 0.991669 0.885471 0.937087 
3.560853 0.989521 0.852669 0.887360 0.889579 0.992141 0.853919 0.875697 0.884563 1.017061 0.941639 0.956005 0.936968 0.970046 0.854301 0.964060 0.938786 0.923151 0.975770 0.886102 0.902762 0.852931 0.964377 0.968806 0.952248 0.957954 1.020278 0.890912 0.874905 0.934963 0.901932 0.963557 0.908971 0.904990 0.849099 0.911386 0.982482 0.884713 0.880219 0.966494 0.931849 0.974232 0.869171 0.903293 1.014665 1.002415 0.946123 1.019952 0.869861 0.998108 0.861041 
3.596640 0.874279 0.954127 0.856539 0.915573 1.019562 0.933415 0.886438 0.863033 0.905603 1.021966 0.937794 0.841604 1.016003 0.973516 0.944400 0.886308 0.849309 0.839666 0.892988 0.866378 1.022124 0.869909 0.868064 1.014382 1.007375 0.945565 0.917241 0.841156 0.846253 0.984716 0.981408 0.891954 0.946962 0.894041 0.880661 0.995552 0.869872 1.005707 0.983141 0.944624 0.980570 0.909293 0.895028 1.021649 0.933546 0.995682 0.847930 0.948956 0.860480 0.890649 
3.632787 0.878845 0.983505 0.927851 0.891863 0.932265 0.941595 0.897021 0.880326 0.906212 0.885000 0.955255 0.841954 0.913307 1.001886 0.989129 0.891742 0.990042 0.871238 1.002854 0.957722 0.935719 0.889339 0.906295 1.004428 0.846135 1.002510 0.842643 0.957238 0.925831 0.876844 0.915812 0.892524 0.891546 0.865428 0.857355 0.948392 0.897012 0.976336 0.926483 0.995666 1.007687 0.928121 0.895494 0.992966 0.904871 1.005201 0.919918 0.876853 0.853332 0.949184 
3.669297 0.958563 0.950876 0.987214 0.965616 0.852219 0.983622 0.964900 1.013688 0.841927 0.858891 1.008998 0.890148 0.923509 1.020575 0.945358 0.848236 0.969757 0.934945 0.870104 0.922159 0.838679 0.907140 0.846636 0.843574 0.972800 0.838335 1.001424 0.919572 1.010245 0.976383 0.885765 0.939421 0.905977 0.888399 0.862678 0.976141 1.009706 0.966193 0.846589 0.901371 0.905279 0.838596 0.938425 1.023124 0.984609 0.950867 0.963057 0.869285 0.874329 0.874329 
3.706174 0.875282 0.895629 0.936994 0.907923 0.896169 0.890040 0.988086 1.019668 0.976043 0.968399 1.000018 0.897257 0.974537 0.875561 1.005802 0.975392 0.843403 0.907840 0.955203 0.890812 0.886943 0.970845 0.973393 0.953994 0.986543 1.014200 0.929257 0.997432 0.861714 0.943457 0.900930 0.911839 0.965135 0.888004 0.849020 0.999925 0.974639 0.954394 0.875961 0.963684 0.926448 0.913280 0.963647 1.021053 0.980842 0.910946 0.959174 0.976759 0.854069 0.880090 
3.743421 0.926155 0.897920 0.988441 1.006378 1.001870 0.891461 0.947177 0.868283 1.000086 0.866712 0.937484 0.914695 0.916749 1.014064 0.912093 1.011248 0.964342 1.013348 0.870532 0.962372 0.854602 0.870811 0.925179 0.904184 0.975328 0.871108 0.842530 0.932744 0.900030 0.888441 0.879816 0.888060 0.926870 0.869296 1.006006 0.922660 0.878078 1.002679 0.928143 0.880773 0.964017 0.992632 1.020318 0.908041 0.894603 0.855922 0.843273 0.985811 0.944575 0.890894 
3.781043 0.891334 0.886152 0.864037 0.900018 0.926414 0.893155 0.970531 0.852028 0.945593 1.009938 0.987676 0.881981 0.943513 0.835989 0.951751 0.972500 0.965125 0.927083 0.879455 0.965450 0.972370 1.010542 0.890693 0.892291 0.947822 0.962552 0.982632 0.842564 0.876882 0.897733 1.013189 0.969119 0.942277 0.951240 1.001273 0.946865 0.858084 0.987694 0.839360 0.989756 0.871319 0.954435 0.867093 0.915222 0.916560 1.014824 0.861149 1.000428 0.945983 0.968784 
3.819044 0.853639 0.913869 0.917860 0.958198 0.904670 0.982395 0.894628 0.971489 0.963136 0.969327 0.932896 0.888808 1.001692 1.007837 0.939133 0.907306 0.845852 0.943440 0.841016 0.901338 0.923791 0.848265 1.013684 1.001701 0.896521 1.002583 0.957131 0.892715 1.019402 0.935523 0.856628 0.898117 0.931197 0.957715 1.008022 0.881197 0.892966 0.853574 1.005507 1.004634 0.893235 1.010343 0.853417 0.945556 0.968417 1.018279 0.837155 0.995371 0.948443 0.922222 
3.857426 0.982988 0.988480 0.929245 0.977358 0.963268 0.860559 0.927390 0.891234 0.866634 0.905397 0.839550 0.891298 0.897522 1.018254 0.851673 0.992626 1.009461 0.871829 1.014498 0.914144 0.978684 0.926722 0.919218 0.917901 0.857350 1.007179 0.949615 0.916834 0.974047 0.874148 0.916519 1.001874 0.902624 0.877107 0.836136 0.852851 0.940997 0.834930 0.905518 0.888210 0.936490 0.899665 0.860763 0.850198 0.917205 0.893571 0.885520 0.903672 0.950514 1.010259 
3.896193 0.958316 1.012561 0.853320 0.955989 0.895644 0.979738 0.905739 0.905730 1.016659 0.910420 0.928375 0.986959 0.861912 0.879895 0.841742 0.961616 0.988405 1.015722 0.864869 0.836226 0.964777 1.000335 0.900724 0.968401 0.969690 0.982964 0.920709 0.953931 0.869041 0.941158 0.960272 0.921154 1.017873 0.977699 0.843735 0.918587 0.844170 0.889332 0.979163 0.921034 0.879951 0.845301 0.875965 0.894115 0.847368 1.010541 0.834502 0.837876 0.896173 0.874945 
3.935351 0.917932 0.866465 0.922268 0.862611 0.876460 0.984759 0.845094 0.865955 1.005036 0.926140 0.978349 0.877414 0.912523 0.835404 0.833774 0.956329 0.978654 0.915357 0.955736 0.907687 0.903982 0.851588 0.879267 0.996069 0.979303 0.935755 0.868744 1.003147 0.999126 0.839554 0.889040 0.834580 0.986176 0.862750 0.892097 0.967594 0.987158 0.872393 1.004101 1.018858 0.854218 0.979840 0.988566 0.962554 0.847030 1.009085 0.843065 0.925871 1.017144 0.854997 
3.974902 0.926411 0.918219 0.970642 0.948832 1.014003 0.879782 0.930364 0.967097 0.894326 0.887725 0.847558 0.907462 0.917145 0.874006 1.008153 0.937668 0.850113 0.979141 0.856204 0.844512 0.880597 0.899658 0.938075 0.881069 0.888864 0.874959 0.880588 0.860138 0.931901 0.958756 0.938177 0.981057 0.978132 0.946157 1.017882 0.853575 0.855186 1.004172 0.859639 0.949777 0.952285 0.999544 0.925365 0.857852 0.852603 0.964264 1.001654 0.834357 0.930984 0.909156 
4.014850 0.963275 0.855694 0.989113 0.843205 0.841623 0.962646 0.853354 0.988743 0.848691 0.921959 1.008179 0.942460 0.938047 0.895316 0.904734 0.850569 0.902393 0.960721 0.851688 0.883919 1.015395 0.906529 1.002101 0.968557 0.998503 0.902421 0.954394 0.973701 0.888979 0.894012 0.838071 0.946946 0.877231 0.869265 0.863983 0.944097 0.886519 1.002749 0.866388 0.973626 0.923199 0.961165 0.994164 0.864658 1.002906 1.011611 0.869635 0.973441 0.904577 0.948029 
4.055200 0.975030 0.896708 0.984386 0.903383 0.851852 0.856659 0.992373 1.007877 0.876351 0.854986 0.938605 1.012471 0.969326 0.887546 0.834278 0.909179 0.992447 0.940279 0.834056 0.948007 1.006628 0.994065 0.930951 0.952509 0.925339 0.888378 0.839621 0.843162 0.912775 0.897965 0.949043 0.949311 0.859488 0.928399 0.933780 0.997005 0.862317 0.941138 0.985144 0.972256 0.934196 0.912147 0.883580 0.994684 0.957964 0.857482 0.878912 0.972793 0.859738 0.949163 
4.095955 0.834698 0.918325 0.844962 0.834513 0.940913 0.978542 0.883043 0.891108 0.926473 0.938447 0.944609 0.831880 0.864224 0.867245 0.955122 0.963871 0.963621 0.872650 0.907932 0.892531 0.863476 0.981443 0.876392 0.998931 0.857628 0.937375 1.010470 1.010599 0.866700 0.870544 0.880595 0.922603 0.889436 1.002257 1.010294 0.990385 0.974837 0.935416 0.921032 0.971964 0.957801 0.856547 0.837950 1.006035 0.883866 0.839299 0.954734 0.920090 0.858035 0.950623 
4.137120 0.900819 1.013294 0.966995 0.901705 0.938145 0.893064 0.984121 0.981333 0.847771 0.922579 0.949906 0.982191 0.989780 0.880499 0.946121 0.918692 0.985699 0.936963 0.905010 0.955916 1.008937 0.973827 0.832630 0.915258 0.835031 1.013497 0.841770 0.899600 0.998292 0.938440 0.931830 1.013885 0.887931 0.880619 0.893987 0.978092 0.847863 0.922044 0.834430 0.951744 0.918415 0.923401 0.973568 0.847060 0.930270 0.908177 0.991940 1.000397 0.906968 0.997193 
4.178699 0.910982 0.980913 0.948724 0.879928 0.988949 0.987759 0.863017 0.985065 0.861661 0.955893 0.906443 0.933373 0.968938 0.869475 0.878119 0.917181 0.969418 0.871717 0.969916 0.880758 0.965949 0.905898 0.844187 0.955238 0.997446 0.847859 0.986633 0.907670 0.898112 0.884771 0.949435 0.884264 0.893932 0.870711 0.953300 0.949066 0.906184 0.892419 0.838744 0.871984 0.944914 0.897881 0.902761 0.981015 0.843311 0.864032 0.848154 0.931509 0.870794 0.864391 
4.220696 0.909113 0.996236 0.944054 0.838262 0.847712 0.945667 0.862573 0.834030 0.861402 1.001961 1.004339 0.923384 0.940044 0.918562 0.896759 0.934678 0.896454 0.839092 0.831200 0.836270 0.930529 0.932226 0.919171 1.009484 0.961082 0.976414 0.940809 0.913538 0.839755 0.858019 0.852367 0.958621 0.863108 0.893615 0.954841 0.988307 0.924288 1.010470 0.831587 0.948147 0.885419 1.012987 0.960815 0.848818 0.917917 0.861126 0.900087 0.976681 0.957099 0.904918 
4.263115 0.957654 0.883647 0.835003 1.011596 0.979986 0.876314 0.980889 0.987744 0.884347 0.883564 0.930836 0.992378 0.966628 0.837002 0.881593 0.903280 0.915266 0.990535 0.985238 0.912502 0.955425 0.922443 0.973814 0.986518 0.948828 0.979434 0.869745 0.957599 0.896508 0.926063 0.933470 0.901391 0.950984 0.850812 0.905942 0.959727 0.901262 1.008528 0.978208 0.865525 0.855188 0.956042 0.860265 0.901962 0.923180 0.926524 0.946028 1.002512 0.983340 0.960409 
4.305960 0.859768 0.852698 0.859649 0.904318 0.832177 0.898067 1.008866 0.854383 0.960293 0.985362 0.842562 0.850691 0.958700 0.931330 0.852790 1.005368 1.009934 0.911978 0.870494 1.012125 0.833843 0.978052 0.966425 0.878015 0.892516 0.877785 0.986633 0.898214 0.967437 0.931827 0.892709 0.921083 0.879820 0.987783 0.834782 0.944707 0.939293 0.910689 0.881901 0.872869 0.842488 0.837047 0.848343 0.905073 0.999448 0.868330 0.865117 0.970871 0.937047 0.949273 
4.349235 0.935783 0.983696 0.832745 0.943778 0.983209 0.916970 0.860988 0.954091 1.007423 0.886187 0.906758 0.958084 0.957035 0.882314 1.009493 1.006650 0.985518 0.911487 0.941699 0.946667 0.984349 0.995003 1.007818 0.831484 0.922894 0.851273 0.916712 0.830316 0.871982 0.845321 0.988775 0.946648 0.837943 0.874623 0.905875 0.919426 0.933980 0.889526 0.878146 0.919325 0.900263 0.881550 0.847474 1.007432 0.867447 0.842947 0.952159 0.883832 0.867990 0.982740 
4.392946 0.903848 0.910899 0.852807 0.852181 0.882749 0.878189 0.898424 0.974719 0.920993 1.010720 0.989033 0.886767 0.980970 0.914411 0.910596 0.960432 0.893588 0.849166 0.883742 0.845470 0.936659 0.901614 0.931290 0.950200 0.841848 0.975997 0.857973 1.003797 0.918575 0.882400 0.851556 0.978819 0.961159 0.846178 0.935178 0.829419 0.975022 0.998879 0.838189 0.863655 0.957270 0.836727 0.944206 0.997638 0.828058 1.011189 0.987479 0.884615 1.010334 0.947985 
4.437096 1.006657 0.847682 0.921074 0.929682 0.949084 0.971095 0.944068 0.901653 0.891943 0.987650 0.913219 0.880570 0.937968 0.945869 0.830760 0.854406 0.902039 0.945952 0.944307 0.837971 0.830328 0.882472 0.832652 0.827728 0.952189 0.977425 0.860580 0.976571 0.937582 1.001595 0.915884 0.980989 0.833470 1.006841 0.994200 0.882949 0.943774 0.841132 0.988008 0.981982 0.968808 0.843483 0.857493 0.850373 0.852688 0.954431 0.916031 0.890381 0.872210 0.947761 
4.481689 0.903983 0.906627 0.992910 0.835867 0.869503 0.931982 0.882282 0.977533 0.840439 0.901706 0.826954 1.008351 0.839953 0.887845 0.953601 0.856550 0.991643 0.846213 0.878086 1.001557 0.975000 0.855513 0.959742 0.910684 0.908922 0.966554 0.875314 0.883952 0.883227 0.854613 0.937022 0.875406 0.922187 0.900403 0.849142 0.994480 0.966315 0.830589 0.855972 0.899044 0.939400 0.907453 0.899209 0.909298 0.928237 0.834059 0.833784 0.910648 0.936434 0.836207 
4.526731 0.868263 0.916322 0.962408 0.898241 0.884169 0.934953 1.006550 0.843311 0.914826 0.880738 0.868079 0.925550 0.852576 0.861062 0.914074 0.859154 0.943906 1.008770 0.991304 0.928247 0.944484 0.962564 0.942943 1.001551 0.939925 0.984268 0.996386 0.976113 0.896104 0.960702 0.862456 0.973783 0.841816 0.829368 0.835138 0.952859 0.964637 0.992020 0.933292 0.962436 0.917817 0.893673 0.888609 0.945621 0.960766 0.865786 0.927586 0.992607 0.904250 0.948667 
4.572225 0.904667 0.988357 0.894464 0.893025 0.865892 0.952333 0.991886 1.005425 0.945036 0.876947 0.899634 0.829079 1.000219 1.007680 0.860704 0.935686 0.919095 0.959968 0.943973 0.991034 0.930938 0.951801 0.987404 0.961857 0.952626 0.963635 0.847293 0.886673 0.843984 0.898305 0.836779 0.865855 0.913301 0.971463 0.954954 0.875059 0.991446 0.967448 0.829693 0.846386 0.994820 0.882355 0.895381 0.832297 0.955358 0.870750 0.910946 0.885362 1.005270 0.980126 
4.618177 0.947250 0.926658 0.879714 0.998489 0.915218 0.901313 0.890880 0.835363 0.909740 0.924332 0.825589 0.860415 0.977239 0.963984 0.975956 0.940911 0.867633 0.994083 0.847875 0.916445 0.919926 0.889864 0.882829 0.846327 0.962116 0.915630 0.990108 0.969599 0.923718 0.953689 0.858986 0.853408 0.881766 0.902889 0.985757 0.873916 0.894782 0.946269 0.926164 0.942578 0.996016 0.898529 0.901258 0.975049 0.901918 0.906818 0.966714 0.928600 0.922280 0.839411 
4.664590 0.958498 0.884157 0.900825 0.891370 0.912138 0.824279 0.826173 0.944320 0.899507 0.897951 0.929849 0.825944 0.915616 0.875563 0.825304 0.953509 0.902783 0.858913 0.927185 1.000857 0.977334 0.830603 0.906280 0.918920 0.921108 0.991833 0.854721 0.996784 0.828553 0.862080 0.882134 0.970909 0.904431 0.947203 0.959047 0.874464 1.002770 0.870876 0.987906 0.859838 1.002432 0.947194 0.924687 0.840022 0.938718 0.871233 0.919451 0.936183 0.920403 0.878189 
4.711470 0.932846 0.908929 0.922182 1.001908 0.957477 0.872757 0.903542 0.931072 0.919886 0.969925 0.917353 0.934520 0.851336 0.974827 0.847468 0.879323 0.912524 0.995085 0.928740 0.999750 0.924459 0.981650 0.910137 0.954111 0.969650 0.926810 0.840654 0.827685 0.996476 0.926737 0.897039 0.852681 1.001030 0.951971 0.951788 0.830602 0.899984 0.884573 0.927340 0.846178 0.951879 0.956727 0.901265 0.939505 0.846599 0.990677 1.003948 0.925831 0.839273 0.849379 
4.758821 0.902412 0.953208 0.836455 0.893456 0.855336 0.937589 0.983440 0.950036 0.955803 0.874876 0.849533 0.874492 0.995815 0.905638 0.855958 0.829619 0.871878 0.872774 0.943091 1.003428 0.947176 0.929766 0.908919 0.966231 0.861149 0.959203 0.926503 0.834718 0.916423 0.829518 0.934171 0.971897 0.999872 0.825725 0.881429 0.828229 0.836098 0.936181 1.004460 0.981558 0.967154 0.845594 0.943804 0.896188 0.827535 0.902312 0.856314 0.826987 0.897166 1.000677 
4.806648 0.962136 0.931790 0.947287 0.866165 0.892201 0.904804 0.988820 0.997222 0.830814 0.877928 0.994437 0.959424 0.845654 0.989414 0.916055 0.957141 0.954648 0.937762 0.843472 0.892494 0.866083 0.960949 0.857280 0.860330 0.843892 0.836476 0.871800 0.875307 0.862065 0.842924 0.844421 0.857115 0.842138 0.916265 0.964099 0.923488 0.844641 0.988199 0.911032 0.929771 0.910155 0.951269 0.864741 0.893726 0.942018 0.913982 0.918511 0.900293 0.997222 0.822979 
4.854956 0.895470 0.920172 0.967359 0.900516 0.956563 0.919269 0.937337 0.824932 0.943451 0.885606 0.881162 0.845701 0.977606 0.987516 0.967879 0.826364 0.992754 0.978063 0.972660 0.911257 0.935922 0.953507 0.886491 0.914168 0.901292 0.953516 0.889484 0.894831 0.905553 0.837598 0.868295 0.919159 0.880760 0.993576 0.871845 0.969083 0.976566 0.922837 0.901392 0.969019 0.933458 0.984012 0.996030 0.960679 0.822039 0.910700 0.996194 0.953862 0.844478 0.902907 
4.903749 0.969240 0.881759 0.852143 0.966796 0.882088 0.879845 0.845688 0.823375 0.836861 0.903926 0.944712 0.875477 0.984823 0.853274 0.957587 0.908385 0.914339 0.871866 0.845770 0.845989 0.976215 0.958334 0.935721 0.987649 0.875951 0.879361 0.852946 0.835357 0.955799 0.970662 0.889464 0.839560 0.955234 0.912078 0.920630 0.831545 0.898765 0.915251 0.961289 0.900753 0.955489 0.912889 0.996923 0.890951 0.952535 0.905576 0.897461 0.933141 0.950502 0.900935 
4.953032 0.851528 0.889759 0.884666 0.950749 0.834026 0.855729 0.895945 0.854080 0.895617 0.921876 0.958521 0.961054 0.951277 0.999138 0.879563 0.859164 0.918960 1.001999 0.854480 0.825325 0.959678 0.860612 0.956015 0.838937 0.849888 0.995494 0.908209 0.841615 0.945993 0.878962 0.918587 0.908464 0.926477 0.974866 0.980797 0.881021 0.934312 0.972925 0.995485 0.899644 0.925739 0.855009 0.952881 0.861040 0.823020 0.927124 0.996532 0.936207 0.861569 0.929848 
5.002811 0.863628 0.846867 0.963372 0.875554 0.820529 0.878003 0.911588 0.847177 0.945601 0.904478 0.864811 0.929122 0.911269 0.982254 0.922950 0.834959 0.971629 0.922913 0.820211 0.991968 0.934903 0.837335 0.893380 0.917988 0.883356 0.952119 0.899589 0.973049 0.924252 0.971538 0.947376 0.834650 0.945710 0.858976 0.928330 0.920383 0.960686 0.898396 0.908192 0.847168 0.997603 0.834595 0.910377 0.957964 0.997931 0.871284 0.934639 0.834540 0.912426 0.936852 
5.053090 0.822505 0.970930 0.981855 0.851997 0.937935 0.929703 0.991534 0.852070 0.822851 0.882281 0.953910 0.966263 0.968992 0.922889 0.938554 0.859720 0.952354 0.973004 0.959450 0.896681 0.840872 0.905105 0.885037 0.951726 0.838270 0.868735 0.975078 0.842272 0.977771 0.924472 0.949952 0.944685 0.896426 0.993718 0.930267 0.989005 0.883245 0.846039 0.997193 0.874503 0.892687 0.985403 0.936562 0.886993 0.909107 0.975824 0.832957 0.885756 0.965008 0.941010 
5.103875 0.937285 0.981625 0.849451 0.966745 0.993877 0.941357 0.854169 0.917042 0.871775 0.983143 0.873293 0.853532 0.845788 0.988715 0.951492 0.846315 0.893918 0.990869 0.885819 0.980379 0.827209 0.926032 0.858759 0.903226 0.835753 0.879084 0.912034 0.967654 0.824164 0.961582 0.958855 0.990642 0.830944 0.856732 0.962536 0.963282 0.972844 0.951429 0.901044 0.974716 0.900372 0.857786 0.948683 0.962882 0.911807 0.944002 0.819073 0.932122 0.999140 0.832944 
5.155170 0.915795 0.927811 0.988609 0.969981 0.907112 0.965712 0.859438 0.894742 0.902771 0.924669 0.863335 0.971988 0.832690 0.832155 0.886195 0.966566 0.914051 0.862045 0.894660 0.968446 0.884497 0.858285 0.978646 0.823099 0.990716 0.892063 0.859293 0.829403 0.962143 0.881845 0.936848 0.996756 0.899646 0.821873 0.939991 0.878866 0.832245 0.896849 0.909428 0.995621 0.848231 0.982333 0.938728 0.851609 0.892789 0.862535 0.957120 0.845597 0.836260 0.916721 
5.206980 0.838431 0.863869 0.878670 0.822341 0.855728 0.923511 0.865611 0.835409 0.945827 0.829664 0.865493 0.834710 0.981574 0.907820 0.890051 0.928030 0.960347 0.928629 0.962698 0.992827 0.959104 0.915570 0.909544 0.930590 0.929845 0.848659 0.910307 0.896349 0.826143 0.872463 0.820752 0.856055 0.840255 0.929482 0.915361 0.849966 0.937469 0.895605 0.979668 0.856418 0.947152 0.824891 0.985758 0.844883 0.889297 0.823094 0.866501 0.892365 0.925535 0.875957 
5.259311 0.898529 0.948139 0.939742 0.922413 0.935707 0.816645 0.942626 0.970011 0.934537 0.868432 0.909573 0.906708 0.938808 0.984311 0.818069 0.850940 0.881145 0.843314 0.911731 0.874218 0.965876 0.832306 0.972958 0.834663 0.889524 0.897867 0.840721 0.897903 0.992046 0.816364 0.855066 0.970219 0.928988 0.896035 0.995265 0.978607 0.892952 0.983005 0.820381 0.843214 0.849988 0.952872 0.824154 0.975615 0.842543 0.851566 0.900424 0.997214 0.928489 0.821098 
5.312168 0.887344 0.952345 0.857345 0.905411 0.817415 0.924357 0.960943 0.996161 0.897655 0.815666 0.986956 0.937676 0.891422 0.874750 0.891376 0.907495 0.915006 0.856113 0.956132 0.968037 0.862428 0.871035 0.860036 0.952236 0.973193 0.887752 0.975440 0.978086 0.846309 0.836696 0.910249 0.898063 0.929440 0.993815 0.946990 0.959167 0.839921 0.948521 0.867656 0.896813 0.890842 0.843256 0.829728 0.908066 0.903445 0.885251 0.988759 0.847088 0.928479 0.954275 
5.365556 0.952392 0.927468 0.815698 0.848588 0.895429 0.921502 0.908321 0.898580 0.929895 0.917981 0.857361 0.909081 0.875150 0.940957 0.887951 0.898227 0.952292 0.858782 0.932230 0.915328 0.844388 0.964505 0.951867 0.905931 0.888802 0.946335 0.976029 0.912386 0.985798 0.876065 0.872833 0.854835 0.839843 0.955605 0.822814 0.831360 0.937771 0.931234 0.815363 0.854210 0.964894 0.965700 0.953632 0.968760 0.933851 0.992497 0.907235 0.832881 0.921493 0.894642 
5.419481 0.840194 0.848018 0.924527 0.885929 0.962872 0.860212 0.854387 0.951257 0.844762 0.953292 0.955083 0.829836 0.837661 0.874558 0.839814 0.984654 0.895563 0.836639 0.932026 0.883179 0.828959 0.928914 0.925848 0.913102 0.941786 0.970181 0.918674 0.922076 0.938846 0.937110 0.989258 0.965106 0.887467 0.823342 0.845151 0.848905 0.945956 0.966798 0.877923 0.988770 0.964319 0.932216 0.912243 0.816440 0.859488 0.830334 0.881949 0.848688 0.874549 0.893355 
5.473947 0.832061 0.972570 0.861020 0.913550 0.857857 0.868377 0.831718 0.965493 0.944805 0.934600 0.975309 0.895564 0.992264 0.933877 0.993295 0.956455 0.980958 0.832043 0.972444 0.835026 0.891768 0.941135 0.876385 0.901954 0.985748 0.987429 0.944895 0.932766 0.899315 0.894642 0.946992 0.826810 0.970762 0.846423 0.975327 0.918603 0.924170 0.931654 0.898538 0.885252 0.830028 0.966795 0.985540 0.970790 0.886851 0.877198 0.875373 0.835469 0.849379 0.883932 
5.528961 0.942710 0.988351 0.815485 0.949799 0.946178 0.943288 0.915681 0.887514 0.970886 0.971735 0.959345 0.902469 0.826475 0.992858 0.887957 0.824344 0.959616 0.962397 0.965504 0.845729 0.832228 0.939784 0.865515 0.874365 0.830738 0.852014 0.981027 0.954604 0.915211 0.938303 0.837953 0.820262 0.864585 0.900356 0.920169 0.990456 0.965043 0.888489 0.815891 0.842053 0.915284 0.894558 0.821012 0.978228 0.873932 0.867881 0.984387 0.821301 0.946277 0.859826 
5.584528 0.841268 0.964318 0.935416 0.920275 0.886899 0.821246 0.902644 0.826669 0.935452 0.874934 0.882739 0.861760 0.867571 0.940902 0.958498 0.964624 0.841936 0.874780 0.857492 0.940623 0.891735 0.892610 0.967421 0.893919 0.818097 0.890742 0.910747 0.947841 0.824025 0.826046 0.887882 0.871252 0.975452 0.841205 0.837244 0.855119 0.903158 0.919021 0.963217 0.943068 0.904837 0.987967 0.916314 0.838020 0.942102 0.835917 0.853251 0.933142 0.898322 0.860614 
5.640654 0.898270 0.967933 0.811449 0.833637 0.960441 0.960459 0.832492 0.963218 0.958918 0.875027 0.942311 0.894303 0.964615 0.833204 0.923008 0.893022 0.982899 0.933548 0.862063 0.955023 0.916625 0.931582 0.909440 0.835305 0.987326 0.982953 0.953148 0.817210 0.880211 0.817111 0.862874 0.856663 0.877254 0.892860 0.887721 0.879724 0.971981 0.838009 0.899739 0.854282 0.913416 0.874387 0.975623 0.984143 0.834899 0.984026 0.850126 0.818590 0.921548 0.897341 
5.697343 0.872440 0.986247 0.929037 0.849191 0.918507 0.947981 0.945306 0.889718 0.818870 0.911724 0.884601 0.854163 0.959737 0.848416 0.965907 0.907076 0.912841 0.820230 0.952728 0.926371 0.815906 0.831040 0.910400 0.813961 0.845173 0.867000 0.984527 0.847551 0.979104 0.842453 0.952152 0.870864 0.924515 0.971051 0.857757 0.957250 0.890033 0.980410 0.822059 0.914138 0.878214 0.958268 0.923191 0.942739 0.917931 0.932127 0.819149 0.918030 0.836760 0.924443 
5.754603 0.950108 0.977883 0.898114 0.926258 0.935690 0.932342 0.965895 0.862247 0.817462 0.894315 0.904423 0.950990 0.826534 0.845219 0.874965 0.918094 0.938417 0.915178 0.856739 0.978099 0.987865 0.810379 0.872256 0.887115 0.944240 0.885144 0.870348 0.847226 0.831709 0.851555 0.907726 0.848333 0.825535 0.934925 0.810721 0.827731 0.846641 0.913117 0.816058 0.909742 0.810379 0.984337 0.895423 0.854516 0.845786 0.897934 0.953250 0.927698 0.840359 0.931829 
5.812437 0.874998 0.872255 0.848542 0.863182 0.925357 0.857633 0.978476 0.935689 0.863937 0.925896 0.859297 0.904934 0.949933 0.838731 0.971830 0.963099 0.884584 0.942281 0.865817 0.887543 0.857669 0.840394 0.868451 0.986776 0.955212 0.947263 0.843938 0.940491 0.977163 0.909611 0.816087 0.958440 0.847526 0.911715 0.814010 0.858533 0.893478 0.864558 0.896526 0.921058 0.936489 0.849603 0.823641 0.872840 0.924538 0.896688 0.962037 0.985706 0.923288 0.843299 
5.870853 0.900651 0.827559 0.810712 0.954362 0.953095 0.833669 0.972557 0.946051 0.978747 0.916132 0.929411 0.873553 0.937992 0.946519 0.840785 0.931011 0.941217 0.932951 0.844918 0.923418 0.818952 0.828520 0.862888 0.893562 0.905404 0.946231 0.956546 0.913337 0.965836 0.941056 0.866023 0.812635 0.825888 0.944227 0.861621 0.888431 0.816094 0.911756 0.905422 0.955018 0.889537 0.964084 0.940112 0.868701 0.936060 0.968540 0.852708 0.908270 0.940481 0.860156 
5.929856 0.873289 0.947745 0.933849 0.890705 0.905185 0.837211 0.816052 0.983079 0.810890 0.948796 0.978959 0.929333 0.950322 0.896046 0.870273 0.910517 0.943571 0.814750 0.819346 0.911828 0.812201 0.825110 0.899332 0.921640 0.854860 0.905580 0.954676 0.880714 0.872500 0.899673 0.916128 0.961929 0.866521 0.978016 0.884628 0.948221 0.947889 0.824661 0.862894 0.816976 0.878810 0.887922 0.945537 0.881261 0.882105 0.943616 0.925814 0.833647 0.877221 0.934280 
5.989452 0.980689 0.951458 0.904513 0.885121 0.830938 0.938345 0.899212 0.897598 0.953019 0.922954 0.835369 0.960508 0.917913 0.954821 0.904468 0.944372 0.980240 0.815063 0.918541 0.902872 0.962042 0.910630 0.967558 0.924631 0.966840 0.943762 0.904952 0.964131 0.884198 0.814892 0.837539 0.957665 0.975827 0.927671 0.950426 0.891651 0.855792 0.850222 0.904728 0.954041 0.881381 0.856500 0.968840 0.890646 0.956158 0.927654 0.969701 0.892952 0.919976 0.958768 
6.049647 0.894508 0.879112 0.933902 0.872992 0.924009 0.826356 0.905181 0.837361 0.860499 0.891407 0.865401 0.957067 0.898101 0.914304 0.875796 0.809617 0.832925 0.867507 0.957336 0.965249 0.853608 0.880663 0.899688 0.892133 0.879462 0.944799 0.841107 0.877813 0.892142 0.929869 0.950660 0.815038 0.830237 0.938150 0.876773 0.974228 0.961423 0.923355 0.914429 0.958017 0.846502 0.831948 0.821706 0.889436 0.958869 0.944620 0.937523 0.967929 0.982320 0.830013 
6.110447 0.980174 0.877943 0.948228 0.931118 0.978357 0.971498 0.868605 0.982332 0.855971 0.874183 0.831358 0.925468 0.815475 0.808052 0.846481 0.937726 0.923373 0.865444 0.867799 0.934708 0.809431 0.884846 0.881462 0.855855 0.966619 0.894328 0.820990 0.968051 0.925827 0.925021 0.876045 0.861639 0.957871 0.902055 0.937994 0.930778 0.902977 0.826774 0.922988 0.885876 0.807829 0.964837 0.835181 0.814230 0.833543 0.948801 0.930778 0.913820 0.982431 0.941585 
6.171858 0.840784 0.858496 0.856617 0.807989 0.885860 0.863586 0.927663 0.912509 0.891881 0.828653 0.874589 0.876521 0.975083 0.841249 0.809438 0.828966 0.914101 0.812614 0.932073 0.854953 0.929810 0.896157 0.900513 0.948139 0.930141 0.917089 0.890190 0.929443 0.983903 0.977785 0.871279 0.920730 0.810154 0.962193 0.957228 0.834477 0.843485 0.831346 0.861725 0.939328 0.823349 0.953909 0.848808 0.826417 0.939820 0.964393 0.887676 0.874544 0.815333 0.897328 
6.233887 0.824313 0.890558 0.820398 0.970272 0.815929 0.981587 0.919999 0.865569 0.975260 0.972954 0.969137 0.958511 0.887805 0.911249 0.908290 0.948652 0.955722 0.818048 0.925307 0.945819 0.954641 0.856461 0.876902 0.844449 0.856068 0.898709 0.860626 0.935621 0.908290 0.853387 0.814124 0.852716 0.914135 0.932967 0.822400 0.874953 0.942405 0.881040 0.916584 0.976332 0.864335 0.885669 0.921411 0.894196 0.937927 0.807966 0.873344 0.878716 0.976734 0.979067 
6.296538 0.951972 0.975305 0.854265 0.952990 0.885697 0.865302 0.964340 0.811823 0.936899 0.969295 0.863543 0.958125 0.816939 0.941989 0.846621 0.870231 0.817698 0.849979 0.888385 0.843362 0.933649 0.946329 0.969313 0.908199 0.952936 0.835531 0.834986 0.961661 0.874821 0.903235 0.907440 0.920861 0.865882 0.830807 0.947436 0.831218 0.969197 0.943391 0.874374 0.853372 0.973001 0.889170 0.907896 0.958937 0.906905 0.881268 0.921674 0.867606 0.929871 0.808349 
6.359820 0.969849 0.948259 0.962623 0.904909 0.969617 0.894962 0.960722 0.882320 0.818076 0.898736 0.830397 0.909495 0.916748 0.889484 0.808762 0.953211 0.843422 0.844689 0.851933 0.880036 0.931754 0.900413 0.833287 0.893106 0.844091 0.933200 0.917971 0.950347 0.807486 0.834064 0.925830 0.916436 0.886602 0.901484 0.941274 0.881660 0.837258 0.908228 0.840969 0.826721 0.816845 0.893222 0.944896 0.840041 0.870901 0.862836 0.833314 0.803329 0.940533 0.981162 
6.423737 0.928993 0.971751 0.914696 0.963586 0.944636 0.849004 0.850751 0.823298 0.921791 0.935099 0.880050 0.886182 0.946045 0.878329 0.962704 0.822558 0.861964 0.838299 0.847435 0.970271 0.872518 0.830340 0.814197 0.824697 0.818253 0.819037 0.908528 0.970681 0.929644 0.952035 0.883945 0.912361 0.939912 0.910881 0.978712 0.879854 0.869630 0.971689 0.870548 0.851028 0.809188 0.868346 0.816782 0.860066 0.958247 0.969050 0.868908 0.976422 0.844699 0.856875 
6.488296 0.849112 0.955014 0.865516 0.841409 0.915270 0.975078 0.940409 0.967001 0.886105 0.872693 0.887521 0.828051 0.805458 0.875445 0.876897 0.907914 0.863565 0.929767 0.858480 0.839227 0.907593 0.870138 0.872747 0.900781 0.843003 0.966440 0.967170 0.970928 0.818968 0.907593 0.835647 0.918939 0.891359 0.864812 0.824151 0.834516 0.834819 0.906605 0.871171 0.827900 0.966306 0.909232 0.878624 0.883139 0.942466 0.811639 0.952102 0.869594 0.855105 0.801638 
6.553505 0.958979 0.874776 0.904199 0.945562 0.890613 0.828440 0.975875 0.905872 0.824525 0.950874 0.851386 0.863041 0.937395 0.905409 0.898283 0.937519 0.970447 0.810414 0.903728 0.946407 0.972254 0.855470 0.898585 0.928106 0.863210 0.944850 0.819232 0.854945 0.844410 0.885373 0.978348 0.948249 0.937012 0.846110 0.899297 0.833378 0.890231 0.889813 0.925508 0.929565 0.933702 0.871974 0.839206 0.907731 0.840700 0.950189 0.958276 0.910614 0.963926 0.834695 
6.619369 0.854006 0.887642 0.909775 0.860344 0.929126 0.975207 0.961473 0.857677 0.860495 0.817410 0.935971 0.940620 0.917944 0.893153 0.958167 0.858344 0.881926 0.844015 0.847864 0.877473 0.837090 0.956878 0.875491 0.912922 0.927029 0.945607 0.827775 0.861882 0.864486 0.820610 0.960398 0.860495 0.850566 0.898433 0.880575 0.843641 0.840735 0.890175 0.946202 0.814823 0.949322 0.879784 0.806983 0.815712 0.811650 0.908789 0.892202 0.958184 0.898060 0.934051 
6.685894 0.846919 0.867326 0.926854 0.836857 0.828012 0.885470 0.962208 0.822426 0.932502 0.951409 0.828287 0.912219 0.818571 0.937857 0.863286 0.813243 0.952448 0.832514 0.913631 0.894644 0.878987 0.824219 0.804797 0.916375 0.894546 0.843349 0.818340 0.838011 0.948345 0.906633 0.900372 0.934829 0.842363 0.951480 0.952306 0.842833 0.908604 0.851670 0.861172 0.903640 0.950397 0.818944 0.870266 0.804602 0.890701 0.892121 0.879715 0.976772 0.801600 0.910673 
6.753089 0.842581 0.940285 0.820214 0.925814 0.901805 0.893953 0.869660 0.936540 0.928892 0.902994 0.806452 0.853556 0.918183 0.899879 0.809354 0.973050 0.919674 0.807943 0.967807 0.804527 0.961126 0.925654 0.851081 0.943975 0.922930 0.968676 0.902861 0.873617 0.820311 0.973343 0.894183 0.854302 0.860637 0.850123 0.875924 0.890483 0.821616 0.858800 0.916373 0.860095 0.889641 0.903641 0.821828 0.800730 0.874318 0.907421 0.950062 0.843797 0.824277 0.972358 
6.820958 0.894720 0.944927 0.870158 0.912653 0.927668 0.852288 0.904276 0.882364 0.836696 0.930984 0.833310 0.867569 0.860567 0.904950 0.879057 0.871133 0.850435 0.942489 0.846322 0.898780 0.802950 0.827397 0.800805 0.829108 0.809456 0.927917 0.903576 0.864804 0.964198 0.822176 0.905065 0.872985 0.971218 0.967477 0.806921 0.939644 0.831679 0.820332 0.852766 0.839630 0.942924 0.892159 0.926330 0.804076 0.805955 0.812497 0.824658 0.825979 0.808880 0.901528 
6.889510 0.848236 0.835944 0.905940 0.899856 0.941744 0.846854 0.950618 0.885536 0.933907 0.866443 0.957570 0.876167 0.962564 0.892462 0.833349 0.883836 0.902743 0.836201 0.870942 0.968037 0.931038 0.938955 0.900060 0.866160 0.944029 0.922625 0.824095 0.858588 0.956347 0.862866 0.881436 0.910669 0.948599 0.942045 0.881100 0.862077 0.968870 0.908827 0.888326 0.811245 0.842612 0.834740 0.838370 0.868817 0.799068 0.898386 0.891116 0.895118 0.797598 0.850042 
6.958751 0.956239 0.952789 0.848451 0.923876 0.893423 0.834472 0.935262 0.886203 0.834508 0.884159 0.857936 0.918594 0.798534 0.886477 0.969856 0.853768 0.813946 0.829818 0.886982 0.960238 0.967316 0.851167 0.888291 0.880160 0.970457 0.881293 0.847735 0.872711 0.856847 0.933333 0.884655 0.842913 0.903659 0.885354 0.870030 0.885283 0.825908 0.842152 0.850513 0.833189 0.823201 0.972669 0.802613 0.939420 0.963087 0.883399 0.804320 0.952426 0.854158 0.807142 
7.028688 0.844030 0.905779 0.890390 0.881755 0.868425 0.817406 0.798703 0.955118 0.917385 0.855936 0.908519 0.838744 0.872986 0.916722 0.799596 0.869910 0.798164 0.806455 0.919099 0.866419 0.865950 0.897709 0.955446 0.865181 0.831911 0.854035 0.797863 0.874012 0.925517 0.915440 0.874825 0.901139 0.904586 0.969066 0.923926 0.819987 0.843756 0.895305 0.939889 0.866772 0.826334 0.906221 0.897868 0.835076 0.877017 0.886987 0.814375 0.851057 0.824920 0.818821 
7.099327 0.899757 0.912252 0.819840 0.902715 0.833209 0.948307 0.851683 0.934011 0.880215 0.876523 0.858491 0.923988 0.799812 0.834755 0.935141 0.845820 0.896119 0.798903 0.866695 0.816211 0.890273 0.888666 0.811151 0.797825 0.874749 0.951027 0.945623 0.966445 0.962745 0.914601 0.915661 0.802541 0.968759 0.872417 0.830763 0.924783 0.906936 0.806338 0.900551 0.847515 0.967081 0.873124 0.823796 0.926558 0.900234 0.934849 0.969827 0.822366 0.901161 0.938081 
7.170676 0.890062 0.934887 0.966303 0.881037 0.863596 0.832613 0.879220 0.856944 0.947335 0.932532 0.946409 0.860482 0.915620 0.903957 0.968993 0.885210 0.874888 0.886745 0.801021 0.870406 0.933802 0.864487 0.894720 0.928526 0.862652 0.958310 0.869251 0.949788 0.849110 0.963735 0.920031 0.846807 0.834448 0.960577 0.865387 0.897217 0.931129 0.858488 0.852233 0.890000 0.853803 0.926497 0.808140 0.948297 0.842423 0.948191 0.916872 0.805820 0.961045 0.842511 
7.242743 0.911537 0.860066 0.928591 0.966728 0.867848 0.953789 0.937943 0.951877 0.851226 0.853685 0.896457 0.811750 0.944385 0.795488 0.871153 0.813459 0.925507 0.843690 0.909818 0.836075 0.941953 0.949206 0.852583 0.819470 0.839477 0.921911 0.951198 0.886224 0.809396 0.933474 0.964533 0.802627 0.869382 0.963502 0.872942 0.813944 0.897929 0.878689 0.844483 0.799948 0.930090 0.930663 0.909175 0.955561 0.960100 0.952335 0.837133 0.912180 0.965291 0.808021 
7.315534 0.887646 0.843101 0.818359 0.965755 0.942008 0.906013 0.796848 0.836709 0.813516 0.831012 0.897428 0.836920 0.856212 0.955057 0.860262 0.957294 0.851158 0.839394 0.835071 0.911648 0.949255 0.855604 0.798785 0.916940 0.800872 0.932877 0.923606 0.882468 0.806842 0.795448 0.793361 0.871938 0.846984 0.863520 0.836180 0.938231 0.880593 0.950029 0.898511 0.883419 0.966935 0.874042 0.813120 0.930289 0.837325 0.928880 0.880831 0.870353 0.858994 0.869692 
7.389056 0.912845 0.821933 0.927658 0.948312 0.829815 0.907752 0.948567 0.844611 0.831179 0.921958 0.937545 0.873278 0.935857 0.960108 0.815231 0.905271 0.951549 0.906072 0.946096 0.935038 0.802317 0.797673 0.824836 0.846150 0.841092 0.931362 0.792474 0.876076 0.791999 0.937334 0.944468 0.815248 0.936085 0.823552 0.925785 0.961182 0.880694 0.828531 0.911807 0.881327 0.821450 0.895446 0.901225 0.804596 0.916839 0.961217 0.836967 0.837107 0.841083 0.949860 
7.463317 0.926979 0.836508 0.829073 0.918173 0.908498 0.861351 0.809907 0.953870 0.800697 0.825927 0.908155 0.921926 0.796663 0.942973 0.900422 0.950135 0.942612 0.859321 0.885992 0.854628 0.872292 0.894824 0.911292 0.935837 0.861500 0.912619 0.933174 0.823888 0.890527 0.833942 0.948500 0.845981 0.876738 0.849689 0.884727 0.946523 0.859910 0.815303 0.957455 0.867432 0.943500 0.901283 0.930784 0.929993 0.885605 0.868487 0.894912 0.930942 0.821656 0.906898 
7.538325 0.868440 0.868405 0.851277 0.953212 0.893347 0.854648 0.894567 0.939587 0.964854 0.807521 0.894365 0.921669 0.899694 0.808821 0.930834 0.790147 0.815826 0.839469 0.805520 0.798092 0.822463 0.800981 0.847730 0.831208 0.848661 0.792711 0.908877 0.842173 0.904066 0.947822 0.815528 0.876666 0.894874 0.803211 0.938138 0.965293 0.883119 0.877939 0.898913 0.941966 0.920835 0.950991 0.851417 0.945495 0.926998 0.836809 0.869502 0.876104 0.843349 0.912889 
7.614086 0.938518 0.792059 0.869380 0.875265 0.932721 0.913987 0.891008 0.856294 0.948639 0.804908 0.828036 0.951621 0.844252 0.907067 0.812354 0.875458 0.834982 0.821563 0.812021 0.914443 0.910014 0.873590 0.797970 0.923205 0.844454 0.829649 0.918670 0.830027 0.801268 0.948140 0.839946 0.902989 0.916697 0.882071 0.804724 0.824756 0.823843 0.962672 0.913242 0.863258 0.941825 0.888342 0.857093 0.827431 0.865091 0.838762 0.874520 0.809521 0.955059 0.818809 
7.690609 0.866011 0.843519 0.859265 0.794418 0.908015 0.861026 0.828011 0.955943 0.799053 0.885313 0.857451 0.857118 0.800560 0.818723 0.830973 0.883999 0.931252 0.832839 0.932610 0.849031 0.796723 0.833724 0.828624 0.956302 0.887276 0.934003 0.892919 0.827091 0.812126 0.869621 0.853070 0.920072 0.938139 0.926336 0.956276 0.867474 0.838175 0.871347 0.865223 0.939137 0.864600 0.817181 0.912379 0.952482 0.938419 0.858432 0.962496 0.792526 0.926266 0.812485 
7.767901 0.925841 0.861314 0.788645 0.845260 0.852937 0.810423 0.880185 0.838486 0.827404 0.935846 0.821006 0.818642 0.899320 0.875616 0.936363 0.913999 0.945212 0.846215 0.941116 0.908099 0.825058 0.850924 0.942070 0.831886 0.879616 0.877612 0.932564 0.875459 0.889928 0.833339 0.808034 0.790011 0.827728 0.956617 0.838564 0.929737 0.957563 0.865147 0.939838 0.864587 0.808620 0.916467 0.958175 0.928467 0.853348 0.809802 0.875109 0.835273 0.866145 0.845619 
7.845970 0.929452 0.810416 0.810013 0.843216 0.877126 0.887733 0.864884 0.937016 0.810678 0.884402 0.949818 0.943373 0.857766 0.796189 0.873016 0.802939 0.814867 0.921268 0.887523 0.900106 0.937716 0.903858 0.888581 0.852983 0.829968 0.932688 0.799634 0.896233 0.819947 0.843294 0.789998 0.937506 0.961561 0.825884 0.835529 0.839491 0.856953 0.917595 0.948908 0.957557 0.939351 0.912681 0.937497 0.900718 0.897247 0.954199 0.868697 0.953963 0.806778 0.792341 
7.924823 0.959703 0.902110 0.894780 0.844350 0.875781 0.905359 0.847617 0.901105 0.849696 0.853671 0.903411 0.947412 0.934737 0.844831 0.811618 0.855995 0.826835 0.959484 0.842463 0.954959 0.841293 0.893898 0.916069 0.808866 0.851601 0.890465 0.956357 0.809810 0.797999 0.822206 0.857078 0.887434 0.830207 0.880804 0.815733 0.912662 0.917397 0.954881 0.805110 0.870137 0.843319 0.886351 0.956043 0.869098 0.905298 0.940712 0.791011 0.819262 0.891968 0.843040 
8.004469 0.837877 0.909567 0.820755 0.809716 0.848602 0.864764 0.862198 0.794880 0.815597 0.862887 0.935834 0.911705 0.880175 0.832361 0.822692 0.888029 0.896590 0.822335 0.798973 0.874773 0.865060 0.867670 0.849850 0.944334 0.828880 0.866535 0.898876 0.799977 0.865392 0.817378 0.861334 0.823984 0.874459 0.910884 0.887497 0.862364 0.787384 0.820624 0.888937 0.862093 0.884757 0.922613 0.940913 0.809463 0.800003 0.788126 0.947755 0.787463 0.817046 0.925580 
8.084915 0.815737 0.801815 0.929836 0.921049 0.794544 0.945912 0.870154 0.787971 0.843530 0.876588 0.796732 0.884042 0.851515 0.879343 0.788982 0.900126 0.944116 0.957533 0.928354 0.856354 0.797090 0.950245 0.832728 0.818893 0.905470 0.882769 0.797787 0.822267 0.912601 0.929828 0.925111 0.942294 0.841185 0.846625 0.939914 0.798825 0.815903 0.931057 0.857478 0.821508 0.863406 0.813226 0.893919 0.827271 0.824629 0.908704 0.806174 0.801675 0.904066 0.912636 
8.166170 0.951018 0.897623 0.844734 0.949816 0.928540 0.855724 0.934349 0.844324 0.814479 0.789249 0.786201 0.951575 0.865174 0.811378 0.935969 0.844769 0.850525 0.789981 0.806197 0.903136 0.847268 0.817388 0.927181 0.952803 0.829798 0.878551 0.874144 0.817910 0.902709 0.827150 0.916304 0.856621 0.817196 0.820880 0.952298 0.817675 0.819983 0.819530 0.897336 0.835851 0.912751 0.931501 0.935864 0.947447 0.872968 0.880588 0.946358 0.900001 0.824546 0.845831 
8.248241 0.953106 0.835621 0.941909 0.904143 0.786057 0.881375 0.813706 0.854770 0.897879 0.801021 0.816124 0.881061 0.792382 0.792817 0.887430 0.920690 0.951854 0.879034 0.801317 0.852186 0.908127 0.936994 0.937707 0.850559 0.929529 0.824120 0.929703 0.899114 0.804231 0.792991 0.856997 0.829731 0.894807 0.894251 0.811348 0.848532 0.935358 0.931548 0.816968 0.832524 0.953246 0.944476 0.952776 0.887482 0.803823 0.952158 0.930399 0.941753 0.843590 0.803927 
8.331137 0.840993 0.869370 0.891393 0.898363 0.785770 0.930008 0.786944 0.783067 0.889629 0.798781 0.851423 0.823655 0.858289 0.911157 0.826045 0.883927 0.881511 0.838656 0.844183 0.837352 0.798164 0.850215 0.903604 0.864955 0.884953 0.792150 0.842410 0.803396 0.852466 0.901197 0.816615 0.819761 0.844713 0.795965 0.923854 0.917675 0.907724 0.948554 0.794757 0.929052 0.862721 0.823603 0.919683 0.832911 0.881364 0.903230 0.783519 0.936396 0.931242 0.900145 
8.414867 0.841384 0.805336 0.924437 0.949702 0.830410 0.942157 0.909079 0.945969 0.928509 0.809686 0.851221 0.876625 0.853834 0.843971 0.937295 0.865338 0.953696 0.827145 0.785601 0.948747 0.792044 0.935550 0.843277 0.915052 0.948608 0.810884 0.954035 0.794735 0.899823 0.850856 0.804060 0.824862 0.851889 0.829472 0.923361 0.843667 0.854711 0.874784 0.949529 0.822214 0.786305 0.931713 0.834056 0.791566 0.859686 0.891133 0.882251 0.823282 0.864244 0.791401 
8.499438 0.828300 0.916662 0.781066 0.888856 0.794830 0.909411 0.782185 0.943774 0.887459 0.788655 0.800008 0.854441 0.903158 0.926341 0.844319 0.884380 0.922299 0.921848 0.948457 0.845612 0.909931 0.843435 0.863981 0.919082 0.803339 0.945387 0.840208 0.882498 0.902585 0.838092 0.863808 0.906349 0.857346 0.875065 0.858595 0.914398 0.892932 0.861856 0.782133 0.823339 0.835004 0.879237 0.889923 0.830694 0.930938 0.952690 0.820971 0.869775 0.867034 0.829757 
8.584858 0.808992 0.892159 0.937723 0.867171 0.895165 0.813645 0.940409 0.820792 0.842860 0.815958 0.906888 0.829916 0.868506 0.869259 0.865161 0.804721 0.924632 0.880991 0.923765 0.873271 0.921807 0.812709 0.888234 0.790407 0.885990 0.820611 0.902425 0.780912 0.951100 0.821720 0.914772 0.789879 0.902460 0.852070 0.887194 0.941561 0.924467 0.907893 0.860907 0.801108 0.883295 0.904011 0.876910 0.807692 0.805509 0.802433 0.895590 0.822248 0.877525 0.901897 
8.671138 0.827577 0.943806 0.903361 0.872557 0.848617 0.887600 0.886206 0.879126 0.940300 0.932303 0.907411 0.836362 0.788482 0.784397 0.940023 0.835315 0.816897 0.897276 0.830684 0.879680 0.914551 0.854087 0.902296 0.826564 0.844671 0.793822 0.921752 0.935263 0.933636 0.878399 0.779879 0.932398 0.789504 0.781584 0.913781 0.949613 0.917555 0.801093 0.842559 0.842723 0.829550 0.875491 0.796064 0.857298 0.782034 0.946463 0.941174 0.821094 0.854131 0.820930 
8.758284 0.948686 0.937498 0.919912 0.869688 0.789747 0.779035 0.826821 0.788347 0.827746 0.915088 0.905179 0.792462 0.866930 0.856529 0.824435 0.933521 0.836626 0.781041 0.848600 0.865227 0.802353 0.900251 0.872904 0.938017 0.848557 0.785822 0.799958 0.870224 0.850442 0.840041 0.940386 0.837430 0.815305 0.804809 0.854186 0.813921 0.814777 0.850632 0.845972 0.868123 0.871331 0.799889 0.933443 0.884213 0.906450 0.797857 0.883098 0.863108 0.937706 0.880193 
8.846306 0.884785 0.865516 0.856274 0.903172 0.862104 0.838845 0.899450 0.838146 0.781678 0.882461 0.814740 0.885216 0.901782 0.797656 0.794979 0.937556 0.809203 0.862035 0.835537 0.939283 0.849080 0.876752 0.813954 0.916369 0.923478 0.837420 0.887540 0.802199 0.792327 0.781453 0.804436 0.901315 0.814049 0.910816 0.938532 0.830044 0.781151 0.866388 0.785184 0.824214 0.867632 0.832929 0.948982 0.916490 0.799107 0.809765 0.898249 0.917864 0.786169 0.899217 
8.935213 0.837958 0.840063 0.860382 0.869786 0.933096 0.911656 0.880683 0.805734 0.787831 0.934485 0.781093 0.926237 0.778047 0.883418 0.859079 0.792749 0.838424 0.935935 0.787477 0.845594 0.937522 0.936564 0.821773 0.807002 0.934684 0.790601 0.796321 0.812308 0.832583 0.817243 0.777081 0.899931 0.919154 0.823110 0.833903 0.805699 0.828873 0.917040 0.788332 0.824525 0.815405 0.941810 0.862953 0.785778 0.818313 0.947936 0.918403 0.925055 0.837113 0.851262 
9.025013 0.825658 0.879188 0.851048 0.785125 0.912438 0.806128 0.840447 0.841775 0.915843 0.929063 0.893839 0.785987 0.838224 0.944129 0.834863 0.846817 0.945473 0.853315 0.892314 0.797286 0.867846 0.877119 0.803017 0.872147 0.828718 0.784194 0.824348 0.787159 0.942336 0.857366 0.780230 0.893434 0.861744 0.929762 0.929598 0.853651 0.851686 0.795054 0.812661 0.911809 0.840965 0.874706 0.796950 0.896640 0.914877 0.932882 0.797320 0.873439 0.857435 0.867062 
9.115716 0.928177 0.928745 0.805046 0.796583 0.887231 0.919749 0.882358 0.889969 0.908367 0.886990 0.872320 0.851752 0.917631 0.929477 0.886551 0.775929 0.814972 0.891527 0.943752 0.856564 0.783505 0.930192 0.816729 0.854799 0.872750 0.909529 0.935254 0.837210 0.794172 0.915091 0.931931 0.889719 0.885277 0.915323 0.911716 0.901678 0.884674 0.914445 0.874739 0.782627 0.839199 0.881394 0.874635 0.918759 0.917252 0.929245 0.801197 0.946868 0.817969 0.832165 
9.207331 0.877992 0.834785 0.878663 0.850385 0.890221 0.861239 0.806817 0.796944 0.911687 0.860757 0.818298 0.804615 0.923556 0.806834 0.898839 0.819382 0.781180 0.802070 0.809044 0.848717 0.920141 0.884795 0.870097 0.945417 0.912289 0.780999 0.926918 0.882507 0.851048 0.812080 0.899329 0.811126 0.836419 0.902502 0.938271 0.924278 0.880624 0.832540 0.932053 0.881587 0.933128 0.900688 0.882799 0.785420 0.889172 0.878456 0.922352 0.825978 0.891408 0.845045 
9.299866 0.777120 0.847162 0.778623 0.893957 0.863579 0.856389 0.940984 0.781201 0.778804 0.883373 0.925417 0.851114 0.896397 0.873150 0.942934 0.915202 0.853622 0.819010 0.796647 0.892625 0.870083 0.934996 0.803391 0.931697 0.869352 0.907814 0.784388 0.849602 0.928785 0.910237 0.913682 0.823606 0.887222 0.919429 0.795625 0.848562 0.913793 0.814370 0.895323 0.777627 0.807128 0.823520 0.918991 0.899885 0.919876 0.944162 0.852789 0.897978 0.865452 0.824980 
9.393331 0.835111 0.823766 0.939945 0.893681 0.884911 0.793438 0.888652 0.801239 0.898384 0.779776 0.885391 0.785998 0.935388 0.847340 0.918911 0.889493 0.775091 0.926626 0.872639 0.879822 0.942785 0.893106 0.774241 0.919049 0.840758 0.856677 0.786839 0.894179 0.774378 0.804311 0.871025 0.825345 0.889605 0.913213 0.850549 0.790177 0.908647 0.880139 0.788770 0.793893 0.912612 0.775399 0.943832 0.845666 0.916285 0.884773 0.921735 0.867249 0.847829 0.912810 
9.487736 0.890598 0.844187 0.786829 0.799833 0.841924 0.895484 0.938895 0.881511 0.774339 0.771690 0.875408 0.920542 0.922770 0.923533 0.892681 0.872450 0.795787 0.831988 0.894336 0.865301 0.911446 0.935140 0.784994 0.884100 0.906663 0.892758 0.802336 0.814175 0.907006 0.942264 0.810617 0.885600 0.937772 0.814458 0.835255 0.867984 0.906500 0.874311 0.842044 0.914515 0.784754 0.897250 0.886098 0.782028 0.908386 0.820493 0.787618 0.835057 0.773164 0.852854 
9.583089 0.821607 0.811845 0.868019 0.835205 0.931429 0.906690 0.801621 0.793888 0.894351 0.939051 0.892493 0.922113 0.829151 0.816478 0.772566 0.844907 0.885291 0.826959 0.774390 0.787166 0.796098 0.859705 0.816324 0.824904 0.901801 0.822164 0.784126 0.783501 0.912325 0.852203 0.816289 0.923269 0.850610 0.773919 0.917454 0.901390 0.818165 0.940275 0.892895 0.876017 0.866238 0.928107 0.875769 0.795892 0.856459 0.858463 0.900174 0.809482 0.923003 0.876754 
9.679401 0.794855 0.934907 0.821937 0.856101 0.919296 0.800347 0.801656 0.794282 0.807164 0.856451 0.805000 0.908638 0.937251 0.915165 0.880830 0.936070 0.870762 0.788389 0.939492 0.897758 0.861165 0.810090 0.819448 0.779792 0.776268 0.866015 0.930425 0.886501 0.934591 0.778535 0.814230 0.862037 0.884183 0.846221 0.882677 0.913565 0.843287 0.920331 0.888691 0.874252 0.937328 0.848804 0.829644 0.799509 0.876228 0.846520 0.917243 0.923009 0.777072 0.877596 
9.776680 0.809847 0.807010 0.780257 0.881535 0.906596 0.790869 0.847485 0.800507 0.781231 0.935151 0.881073 0.842845 0.866667 0.856132 0.920164 0.818861 0.903349 0.919113 0.930025 0.936493 0.904784 0.861267 0.911799 0.840624 0.831114 0.878108 0.872623 0.791519 0.818331 0.932708 0.790946 0.933870 0.834796 0.834045 0.933477 0.794236 0.897274 0.794825 0.927504 0.865420 0.840128 0.883560 0.928709 0.928931 0.813230 0.796269 0.904067 0.875596 0.793339 0.928863 
9.874938 0.794544 0.873921 0.857320 0.861545 0.861699 0.888507 0.800194 0.805981 0.808644 0.855579 0.818835 0.798086 0.802115 0.847761 0.877275 0.861741 0.839797 0.873127 0.884778 0.857849 0.937525 0.837237 0.871138 0.879383 0.804692 0.773394 0.795602 0.871002 0.925004 0.814533 0.840566 0.790405 0.921581 0.797335 0.852703 0.918517 0.916887 0.849263 0.768905 0.879665 0.825245 0.887466 0.814482 0.779787 0.876311 0.839029 0.769041 0.922033 0.915914 0.888217 
9.974182 0.916144 0.842081 0.844323 0.850572 0.890567 0.907678 0.803289 0.834527 0.856643 0.922709 0.904003 0.778189 0.857112 0.899093 0.773073 0.783287 0.785956 0.831253 0.838884 0.871427 0.839642 0.868579 0.822889 0.897771 0.781872 0.828627 0.883849 0.831952 0.806656 0.810612 0.844170 0.936180 0.934082 0.773457 0.922121 0.912921 0.925863 0.899374 0.849669 0.820664 0.932676 0.925019 0.846932 0.791557 0.916801 0.837042 0.829292 0.824893 0.870676 0.778982 
10.074425 0.924486 0.833642 0.770697 0.859940 0.801884 0.900640 0.857939 0.849116 0.848588 0.887874 0.849056 0.780423 0.864752 0.877731 0.801288 0.926138 0.916506 0.888198 0.767478 0.933556 0.773465 0.895931 0.770561 0.890591 0.876215 0.871804 0.902207 0.902318 0.815953 0.900316 0.936264 0.814965 0.833207 0.893853 0.921599 0.785388 0.810162 0.859583 0.902113 0.779026 0.897881 0.810775 0.861371 0.768049 0.931725 0.819138 0.774606 0.916693 0.870245 0.908611 
10.175674 0.923643 0.776685 0.923090 0.811751 0.834192 0.815281 0.815953 0.790935 0.815460 0.918309 0.929640 0.922282 0.805039 0.853673 0.810245 0.874541 0.813733 0.797978 0.803755 0.778208 0.843074 0.796575 0.814652 0.846630 0.902027 0.920317 0.930695 0.900053 0.848237 0.885158 0.820207 0.872771 0.831479 0.851615 0.770560 0.895978 0.842163 0.901729 0.789106 0.812347 0.831742 0.852891 0.808706 0.773359 0.794941 0.772866 0.898837 0.884400 0.772508 0.827421 
10.277942 0.818958 0.915057 0.932332 0.867267 0.849184 0.828790 0.933335 0.838086 0.884585 0.766528 0.863570 0.934559 0.821983 0.914207 0.768364 0.812330 0.839845 0.876257 0.851002 0.876249 0.868159 0.907834 0.907536 0.934559 0.835936 0.860001 0.825901 0.879571 0.914275 0.822221 0.865958 0.846881 0.894042 0.783566 0.923988 0.909482 0.842845 0.843049 0.813809 0.794961 0.886148 0.769358 0.765109 0.769358 0.876282 0.911080 0.903373 0.905378 0.919305 0.926843 
10.381237 0.927595 0.865089 0.877176 0.802048 0.768214 0.880087 0.783705 0.772900 0.830169 0.931568 0.915271 0.765108 0.776830 0.850557 0.820891 0.836628 0.787856 0.916425 0.818464 0.913335 0.887676 0.836297 0.807939 0.878992 0.926645 0.769725 0.854598 0.800503 0.856363 0.912826 0.812352 0.922239 0.815502 0.810850 0.933418 0.848631 0.872440 0.854700 0.880834 0.847968 0.904278 0.765702 0.924073 0.833938 0.832172 0.895833 0.886046 0.794986 0.857959 0.764344 
10.485570 0.857486 0.827277 0.818857 0.814711 0.808971 0.882685 0.882956 0.812236 0.822893 0.839299 0.823622 0.847524 0.813965 0.880022 0.848583 0.794405 0.779517 0.869712 0.802434 0.834136 0.848160 0.869170 0.882261 0.868093 0.824962 0.888408 0.890544 0.796313 0.899760 0.822613 0.911444 0.827540 0.835416 0.844064 0.792260 0.831321 0.887365 0.809251 0.860657 0.785774 0.902558 0.909299 0.787800 0.929402 0.767723 0.837900 0.894580 0.916836 0.765154 0.847812 
10.590951 0.780415 0.845281 0.792188 0.919996 0.909392 0.879445 0.881749 0.884349 0.919970 0.769355 0.924349 0.823422 0.927160 0.826750 0.771684 0.793864 0.851489 0.792001 0.858645 0.851870 0.763452 0.796507 0.915913 0.836236 0.784125 0.774656 0.793847 0.823600 0.872179 0.863566 0.882663 0.877726 0.791832 0.806433 0.800648 0.905928 0.866428 0.777214 0.820339 0.866623 0.765476 0.891302 0.927423 0.902913 0.767415 0.929345 0.846974 0.810430 0.822676 0.841834 
10.697392 0.893112 0.916334 0.896513 0.853766 0.852844 0.805402 0.856448 0.915454 0.881784 0.884965 0.762808 0.913838 0.842701 0.888095 0.763645 0.849265 0.812195 0.874061 0.912984 0.850517 0.892799 0.777367 0.765794 0.802170 0.827397 0.908102 0.895455 0.903509 0.916858 0.826517 0.812542 0.927052 0.812466 0.877241 0.839537 0.896589 0.768010 0.808989 0.865330 0.872428 0.910928 0.884737 0.897392 0.771978 0.798330 0.916875 0.792924 0.784659 0.874238 0.798440 
10.804903 0.853432 0.799055 0.783575 0.899671 0.924354 0.825977 0.770392 0.920661 0.881554 0.764181 0.796672 0.831614 0.785907 0.796216 0.901767 0.890697 0.847652 0.865414 0.854167 0.857015 0.761038 0.801430 0.835915 0.918549 0.885466 0.848725 0.914594 0.816479 0.908164 0.886126 0.807936 0.785121 0.875183 0.763734 0.818169 0.781859 0.873738 0.800703 0.907513 0.864333 0.817215 0.834115 0.780440 0.837461 0.880354 0.846984 0.896232 0.776730 0.896342 0.762382 
10.913494 0.859949 0.825114 0.823713 0.771592 0.830052 0.784422 0.815644 0.921945 0.808664 0.873116 0.897915 0.773990 0.878299 0.900793 0.805152 0.890453 0.787351 0.825055 0.900287 0.798028 0.837936 0.873395 0.806351 0.849736 0.854944 0.881928 0.763515 0.866330 0.809195 0.891584 0.784312 0.912095 0.875302 0.787680 0.928107 0.808495 0.865427 0.808664 0.917725 0.769060 0.858995 0.883608 0.768478 0.923144 0.810360 0.791436 0.832331 0.809693 0.881920 0.837176 
11.023176 0.782946 0.761253 0.896682 0.845581 0.890957 0.790054 0.799033 0.778360 0.767163 0.833685 0.771960 0.869660 0.904573 0.808088 0.765308 0.820861 0.795087 0.869727 0.911664 0.779776 0.901867 0.766303 0.809749 0.832622 0.772863 0.831341 0.767922 0.799631 0.868918 0.795551 0.777053 0.907794 0.895813 0.797001 0.818272 0.770055 0.795686 0.779262 0.764254 0.767913 0.815431 0.909438 0.862822 0.810634 0.865723 0.865175 0.842487 0.829891 0.818188 0.919572 
11.133961 0.875143 0.769310 0.839840 0.888727 0.892744 0.924073 0.776257 0.807636 0.771137 0.766867 0.796292 0.853938 0.893275 0.851521 0.877417 0.778203 0.909301 0.899793 0.904265 0.801076 0.851176 0.862528 0.803291 0.910430 0.789841 0.769032 0.830416 0.846695 0.851630 0.925041 0.764897 0.884213 0.767415 0.828345 0.809893 0.843301 0.905764 0.863875 0.845786 0.774632 0.802036 0.837010 0.787744 0.855765 0.826492 0.800604 0.881956 0.886470 0.764265 0.851125 
11.245859 0.853255 0.873200 0.806324 0.886104 0.830189 0.908177 0.873873 0.851261 0.917001 0.887576 0.789954 0.866184 0.884388 0.770287 0.766443 0.883622 0.810993 0.778161 0.914940 0.893523 0.787826 0.882377 0.784949 0.775225 0.856771 0.918692 0.765820 0.807409 0.826984 0.761270 0.884497 0.785934 0.843488 0.892573 0.815418 0.869120 0.872855 0.812600 0.810505 0.845634 0.852439 0.868489 0.761774 0.884093 0.827741 0.784058 0.803784 0.792192 0.800562 0.885868 
11.358882 0.837135 0.842941 0.862409 0.786955 0.922646 0.762219 0.800903 0.776562 0.899691 0.846882 0.836261 0.769991 0.838269 0.793232 0.836362 0.916420 0.919663 0.921352 0.800433 0.830446 0.777444 0.860720 0.787577 0.773016 0.900842 0.838143 0.823531 0.848671 0.797106 0.771100 0.838950 0.804231 0.785149 0.807600 0.784384 0.761622 0.777545 0.769386 0.773806 0.770487 0.890507 0.809583 0.856023 0.856906 0.790594 0.842453 0.840899 0.839353 0.791442 0.862418 
11.473041 0.762290 0.789844 0.807393 0.911767 0.800452 0.771832 0.897045 0.827343 0.910726 0.822836 0.892312 0.775223 0.823625 0.772479 0.857272 0.887931 0.768274 0.804330 0.905254 0.823490 0.858573 0.840755 0.891615 0.899899 0.812160 0.794921 0.857851 0.887939 0.826579 0.821174 0.815433 0.755357 0.832949 0.872001 0.807737 0.763994 0.836919 0.783356 0.868804 0.842685 0.804053 0.811615 0.835971 0.862685 0.762726 0.903970 0.839815 0.756079 0.872983 0.889131 
11.588347 0.896465 0.865271 0.835234 0.851262 0.872330 0.861934 0.872439 0.838419 0.849502 0.892357 0.837229 0.798138 0.863376 0.908545 0.825442 0.844455 0.808734 0.912058 0.769928 0.785655 0.910172 0.772443 0.862882 0.906449 0.907036 0.770699 0.820848 0.903163 0.774413 0.814267 0.794248 0.768335 0.914808 0.813186 0.888040 0.859017 0.841991 0.888392 0.840431 0.884083 0.765661 0.824411 0.896063 0.761838 0.802572 0.811257 0.871273 0.906902 0.881392 0.762702 
11.704812 0.893672 0.812355 0.875794 0.868735 0.863535 0.823509 0.817095 0.844711 0.821265 0.878959 0.819933 0.815830 0.784839 0.877008 0.916030 0.769917 0.889050 0.879705 0.800540 0.781649 0.775737 0.889619 0.920870 0.811811 0.832938 0.905906 0.771776 0.846880 0.792493 0.840173 0.799083 0.811250 0.764717 0.905881 0.916691 0.779070 0.778417 0.754267 0.880735 0.819632 0.820034 0.759417 0.779497 0.912127 0.843924 0.892634 0.813636 0.908694 0.914372 0.810019 
11.822447 0.837787 0.779155 0.788681 0.831807 0.865037 0.905302 0.830334 0.785152 0.896235 0.832041 0.846101 0.828043 0.861131 0.775090 0.842697 0.803185 0.802306 0.915916 0.815982 0.918007 0.850500 0.774312 0.840463 0.806656 0.904005 0.837686 0.825617 0.868667 0.805945 0.778302 0.813531 0.901061 0.840288 0.871561 0.767980 0.759014 0.800701 0.833187 0.791132 0.765262 0.850191 0.765956 0.880770 0.768156 0.763087 0.895457 0.857534 0.825341 0.775349 0.759357 
11.941264 0.755076 0.849188 0.833348 0.769704 0.911638 0.890927 0.916492 0.876499 0.758509 0.885614 0.790022 0.840324 0.779111 0.814075 0.898430 0.855688 0.893559 0.775719 0.835370 0.898196 0.794433 0.887786 0.815478 0.890735 0.804868 0.775477 0.839113 0.853040 0.872706 0.871286 0.812287 0.854084 0.811568 0.867251 0.791376 0.754633 0.874511 0.819380 0.903091 0.831987 0.853082 0.842597 0.875956 0.892815 0.787800 0.827525 0.833699 0.818795 0.896550 0.889783 
12.061276 0.827532 0.894775 0.782161 0.851498 0.806637 0.880121 0.765380 0.764721 0.822650 0.810617 0.884319 0.781419 0.902394 0.757786 0.794086 0.786233 0.780943 0.822675 0.854044 0.799594 0.873454 0.815724 0.786192 0.776470 0.835435 0.825004 0.906674 0.899056 0.835318 0.872327 0.853585 0.761366 0.828625 0.864842 0.766540 0.827332 0.779441 0.868781 0.885303 0.893181 0.768626 0.841585 0.806820 0.907601 0.862080 0.754006 0.760782 0.874463 0.783922 0.789163 
12.182494 0.894276 0.868895 0.867003 0.752352 0.877647 0.897068 0.792428 0.841706 0.768398 0.815100 0.878647 0.803139 0.859660 0.906729 0.783884 0.816117 0.890383 0.900077 0.823777 0.845898 0.836430 0.759579 0.881306 0.833346 0.887008 0.848424 0.841922 0.900269 0.888366 0.845998 0.842314 0.850491 0.839514 0.777891 0.851808 0.815625 0.848549 0.830403 0.799838 0.809023 0.915864 0.756312 0.825560 0.805489 0.800855 0.755595 0.824969 0.830320 0.862260 0.828978 
12.304930 0.831733 0.779731 0.767751 0.776176 0.874085 0.750750 0.809379 0.801786 0.755762 0.895199 0.901443 0.847385 0.867824 0.807472 0.785984 0.754946 0.887981 0.848043 0.778641 0.749451 0.880729 0.847185 0.870056 0.845312 0.853330 0.812010 0.914214 0.861189 0.864178 0.811652 0.813883 0.829352 0.756370 0.877574 0.801794 0.858342 0.809379 0.866251 0.800171 0.794101 0.913215 0.768833 0.757943 0.871046 0.784011 0.840991 0.851731 0.910410 0.805915 0.839451 
12.428597 0.837390 0.904948 0.839577 0.869547 0.912399 0.881655 0.897522 0.873273 0.813390 0.780758 0.809090 0.883942 0.870861 0.769141 0.899244 0.784567 0.816999 0.766205 0.878853 0.875768 0.909738 0.796625 0.854878 0.851011 0.760792 0.785914 0.892150 0.789856 0.851103 0.838446 0.836034 0.869689 0.766097 0.862163 0.760717 0.780650 0.913771 0.834288 0.812400 0.762222 0.859069 0.775270 0.900424 0.877140 0.830321 0.765149 0.783602 0.871269 0.822870 0.872741 
12.553506 0.856370 0.789347 0.829848 0.823511 0.820703 0.812065 0.821359 0.860930 0.763481 0.896049 0.752234 0.860814 0.834973 0.800054 0.766496 0.857101 0.894214 0.788824 0.885658 0.779894 0.808526 0.894845 0.804921 0.860781 0.851345 0.883133 0.820545 0.866712 0.793550 0.879827 0.794289 0.748156 0.896872 0.899297 0.872277 0.822697 0.813344 0.884047 0.814473 0.910112 0.900236 0.906947 0.792536 0.844617 0.774080 0.884753 0.830147 0.877626 0.837424 0.759477 
12.679671 0.863515 0.879345 0.770335 0.755044 0.823276 0.859366 0.833547 0.806741 0.758562 0.832560 0.910258 0.753767 0.817867 0.766137 0.781245 0.889475 0.827516 0.889351 0.798602 0.862204 0.836177 0.834568 0.761134 0.860387 0.808168 0.804144 0.755916 0.766054 0.845503 0.775255 0.780797 0.875163 0.894752 0.880689 0.820687 0.762213 0.776417 0.903015 0.780275 0.826512 0.807753 0.845644 0.896129 0.855309 0.757011 0.837256 0.790579 0.892702 0.757152 0.886555 
12.807104 0.760166 0.785698 0.863579 0.848771 0.852177 0.898948 0.871800 0.763224 0.766522 0.785209 0.780519 0.894051 0.890363 0.869712 0.902727 0.760042 0.847635 0.777602 0.806896 0.841586 0.905404 0.910459 0.884562 0.823959 0.855036 0.895443 0.903034 0.769837 0.850096 0.897225 0.762669 0.782922 0.876656 0.860273 0.833581 0.825990 0.876466 0.769729 0.856262 0.780370 0.856610 0.775514 0.762221 0.809971 0.831509 0.901882 0.759379 0.824962 0.892891 0.870424 
12.935817 0.802811 0.856771 0.841740 0.878781 0.885825 0.763378 0.845357 0.829381 0.794343 0.758337 0.880726 0.866961 0.843354 0.778492 0.880817 0.816825 0.779784 0.844471 0.835606 0.867730 0.806064 0.749406 0.845928 0.800932 0.813315 0.831567 0.847451 0.904879 0.786852 0.906882 0.829274 0.855703 0.753975 0.802869 0.765224 0.747419 0.775289 0.845464 0.744977 0.910259 0.909879 0.859635 0.765654 0.851830 0.768783 0.763403 0.873607 0.801164 0.836103 0.866166 
13.065824 0.775071 0.750656 0.892389 0.814706 0.841006 0.822321 0.860518 0.857103 0.906089 0.857616 0.859327 0.762744 0.871464 0.838443 0.780337 0.792681 0.769920 0.805984 0.799395 0.905874 0.857797 0.783008 0.802545 0.775137 0.797344 0.851043 0.797022 0.806521 0.844710 0.851258 0.852878 0.884833 0.803437 0.880740 0.824933 0.885751 0.819551 0.898243 0.895548 0.759966 0.897193 0.860088 0.859864 0.876664 0.867950 0.784488 0.747482 0.761686 0.766977 0.820510 
13.197138 0.781656 0.807867 0.745684 0.763918 0.859042 0.790814 0.899465 0.784150 0.830601 0.896806 0.811732 0.859752 0.749260 0.841807 0.872280 0.783431 0.807660 0.792788 0.833417 0.827694 0.825242 0.811690 0.764190 0.830684 0.858249 0.819998 0.889737 0.745337 0.871734 0.768038 0.833582 0.899919 0.849545 0.765833 0.774430 0.827414 0.809865 0.777882 0.833566 0.743999 0.850140 0.879761 0.817289 0.835787 0.796875 0.807594 0.764587 0.804787 0.762307 0.836968 
13.329772 0.839437 0.756178 0.880358 0.819361 0.881265 0.812506 0.783885 0.856891 0.834068 0.751106 0.820854 0.770234 0.800398 0.890569 0.858681 0.862096 0.772461 0.852140 0.853847 0.892095 0.769343 0.835858 0.815839 0.867267 0.870427 0.769004 0.810230 0.758471 0.831725 0.762480 0.847554 0.846894 0.814849 0.862846 0.787044 0.799862 0.762117 0.867432 0.895378 0.835181 0.841079 0.832929 0.752178 0.838258 0.808786 0.817752 0.835957 0.901259 0.887360 0.852478 
13.463738 0.797821 0.880769 0.841207 0.901992 0.794221 0.801488 0.754296 0.890606 0.777208 0.804866 0.771103 0.788957 0.767058 0.778221 0.882927 0.746107 0.836370 0.904488 0.744377 0.855146 0.853499 0.846949 0.899133 0.879780 0.829812 0.883768 0.851373 0.902964 0.828362 0.758910 0.785653 0.769077 0.814595 0.771696 0.903656 0.893654 0.826121 0.839254 0.759009 0.895590 0.815024 0.807452 0.901572 0.750688 0.804519 0.880802 0.776376 0.773418 0.772784 0.768739 
13.599051 0.757971 0.877202 0.848014 0.872215 0.841019 0.758926 0.797059 0.876890 0.749314 0.745085 0.806852 0.897849 0.833308 0.801454 0.740814 0.796097 0.822816 0.882337 0.899569 0.791307 0.758185 0.741999 0.845775 0.819714 0.869286 0.876297 0.865122 0.805107 0.742064 0.807132 0.904835 0.895158 0.873557 0.799701 0.787160 0.800466 0.826083 0.768644 0.745537 0.792887 0.872800 0.894919 0.891274 0.886871 0.773771 0.902679 0.821722 0.888155 0.890023 0.845290 
13.735724 0.855181 0.848934 0.881343 0.742295 0.778543 0.805338 0.869409 0.799831 0.745994 0.896220 0.763871 0.780992 0.892448 0.861008 0.889267 0.848770 0.750153 0.832816 0.851819 0.885823 0.803974 0.824054 0.847512 0.850200 0.839482 0.898547 0.773989 0.886916 0.742747 0.755167 0.844060 0.890722 0.742591 0.818358 0.800185 0.815308 0.832199 0.789853 0.889333 0.874949 0.831139 0.903347 0.841126 0.836835 0.831632 0.896294 0.871455 0.878680 0.820010 0.822279 
13.873770 0.813867 0.888346 0.826009 0.809680 0.857609 0.846591 0.800214 0.778245 0.853118 0.785182 0.762474 0.803711 0.832946 0.860457 0.758681 0.848602 0.879865 0.798876 0.809113 0.864291 0.791586 0.740184 0.809639 0.821215 0.794336 0.865753 0.874028 0.895874 0.771529 0.871598 0.866114 0.869775 0.875284 0.851968 0.741038 0.882657 0.897081 0.803449 0.779000 0.773327 0.875974 0.755183 0.806322 0.755520 0.860531 0.884701 0.902204 0.751678 0.776709 0.856221 
14.013204 0.807589 0.885637 0.842718 0.804046 0.786014 0.848540 0.792902 0.780536 0.862292 0.774673 0.765850 0.761020 0.885580 0.809335 0.741668 0.839192 0.758872 0.822808 0.846113 0.762603 0.885801 0.877437 0.816551 0.847171 0.801398 0.831607 0.787572 0.779561 0.750221 0.859733 0.865793 0.837749 0.861726 0.845531 0.804538 0.803792 0.765014 0.841472 0.820750 0.819225 0.853354 0.896191 0.754960 0.888171 0.878659 0.876675 0.819077 0.887212 0.872001 0.865219 
14.154039 0.846289 0.779741 0.854176 0.776473 0.810415 0.750772 0.885439 0.805681 0.837763 0.757668 0.773877 0.809858 0.737937 0.777759 0.807761 0.752123 0.770609 0.813216 0.737626 0.863063 0.787211 0.890984 0.753655 0.824904 0.860196 0.737159 0.858755 0.785753 0.829327 0.762844 0.754474 0.743195 0.789742 0.891230 0.797097 0.760838 0.770159 0.741320 0.835191 0.819629 0.799824 0.738060 0.828884 0.737634 0.761215 0.856601 0.852882 0.772214 0.774516 0.850261 
14.296289 0.738468 0.813985 0.876920 0.887097 0.765685 0.825831 0.749438 0.822943 0.744202 0.886402 0.848647 0.882360 0.879113 0.837079 0.868960 0.742656 0.759443 0.898959 0.844238 0.796625 0.737707 0.839951 0.758159 0.786465 0.881690 0.820006 0.860763 0.761161 0.737069 0.762348 0.842602 0.795725 0.778382 0.793926 0.766585 0.781777 0.880667 0.875619 0.737224 0.822943 0.874286 0.893609 0.827336 0.780157 0.892423 0.790154 0.862285 0.897389 0.806418 0.801779 
14.439969 0.852698 0.829622 0.868656 0.790000 0.761809 0.795213 0.772399 0.762586 0.848024 0.778822 0.756138 0.817390 0.745140 0.735710 0.778593 0.866760 0.842320 0.879042 0.772726 0.846406 0.883863 0.743988 0.798531 0.752167 0.850107 0.871075 0.845711 0.836028 0.853662 0.821451 0.845915 0.782801 0.887254 0.885203 0.869179 0.776174 0.862854 0.852967 0.873926 0.784035 0.853482 0.884549 0.748261 0.887752 0.747542 0.738366 0.897966 0.767161 0.794224 0.775545 
14.585093 0.807163 0.763262 0.848681 0.893243 0.895806 0.820981 0.841173 0.818622 0.787739 0.874243 0.772534 0.821226 0.844176 0.897275 0.807114 0.864637 0.847294 0.786204 0.748424 0.813154 0.748000 0.770404 0.785633 0.861356 0.757623 0.876129 0.852215 0.756872 0.843548 0.823013 0.831558 0.767547 0.866620 0.836635 0.869697 0.888608 0.773848 0.784646 0.769302 0.791012 0.778051 0.854476 0.824319 0.775635 0.824556 0.870742 0.747453 0.822327 0.880675 0.883025 
14.731676 0.855833 0.878625 0.896071 0.885498 0.758001 0.753354 0.786655 0.841819 0.888685 0.886818 0.880533 0.815130 0.767792 0.735852 0.839113 0.895957 0.871166 0.864270 0.798899 0.886908 0.765949 0.743743 0.828222 0.773107 0.866406 0.769495 0.843319 0.842798 0.744192 0.748129 0.885375 0.816663 0.753542 0.794236 0.849841 0.829942 0.823738 0.778585 0.876433 0.757145 0.762851 0.828744 0.843645 0.881976 0.872177 0.870791 0.827130 0.746825 0.771566 0.800758 
14.879732 0.783578 0.757286 0.764525 0.829020 0.827025 0.816294 0.823687 0.783887 0.892302 0.885528 0.886839 0.828328 0.856957 0.869268 0.850027 0.857323 0.733502 0.776168 0.742809 0.747874 0.793397 0.881375 0.840753 0.866703 0.776168 0.823093 0.846445 0.803421 0.735587 0.813257 0.734154 0.764232 0.832823 0.746253 0.865758 0.820552 0.829289 0.764679 0.890764 0.820642 0.783439 0.838140 0.754127 0.879470 0.793813 0.766414 0.832342 0.812727 0.776812 0.847585 
15.029276 0.827611 0.793193 0.816022 0.811134 0.887720 0.848227 0.744608 0.834605 0.793031 0.780726 0.812761 0.762598 0.849407 0.809247 0.810540 0.758784 0.746902 0.890428 0.760833 0.830514 0.750960 0.774919 0.862273 0.766868 0.768519 0.810605 0.858011 0.823846 0.784125 0.885817 0.876489 0.745893 0.833060 0.870536 0.791599 0.763924 0.836964 0.831881 0.802115 0.797008 0.829929 0.864363 0.789346 0.853156 0.762118 0.837874 0.825537 0.755596 0.802448 0.739924 
15.180322 0.803386 0.886494 0.839656 0.846048 0.885348 0.748465 0.801542 0.754533 0.735801 0.760049 0.782168 0.742373 0.763371 0.823523 0.819153 0.780089 0.851613 0.835570 0.774744 0.793134 0.853172 0.872221 0.736801 0.785214 0.731650 0.777473 0.778001 0.793183 0.862165 0.774419 0.756710 0.773103 0.760016 0.889564 0.734477 0.746873 0.831167 0.878013 0.825822 0.800803 0.832913 0.739619 0.737166 0.810745 0.802972 0.776620 0.811582 0.868160 0.805165 0.755565 
15.332887 0.873569 0.866607 0.839508 0.818445 0.762527 0.827062 0.771143 0.871962 0.749026 0.876173 0.783322 0.798543 0.844628 0.746843 0.856060 0.844255 0.782916 0.793764 0.760352 0.876830 0.850445 0.836831 0.732572 0.881139 0.869577 0.843971 0.851881 0.849123 0.800409 0.814421 0.854461 0.819557 0.750941 0.742219 0.786876 0.793626 0.775744 0.815525 0.807062 0.740872 0.740564 0.810543 0.786186 0.866778 0.889350 0.789723 0.742357 0.873910 0.816003 0.806527 
15.486985 0.770792 0.742104 0.783629 0.837909 0.751075 0.881168 0.785071 0.881427 0.766513 0.865406 0.755151 0.773191 0.763450 0.872238 0.884969 0.778685 0.769974 0.752526 0.800785 0.767234 0.798929 0.741042 0.757534 0.810510 0.743198 0.754819 0.787964 0.748020 0.820794 0.734948 0.791101 0.819716 0.858015 0.785079 0.846118 0.766432 0.884726 0.841637 0.846394 0.838112 0.824586 0.780849 0.882813 0.785169 0.822730 0.755994 0.772356 0.833112 0.863745 0.839733 
15.642632 0.807229 0.754721 0.886870 0.832006 0.793938 0.791834 0.803587 0.851417 0.751265 0.852558 0.749589 0.758906 0.826518 0.867241 0.752649 0.743292 0.861057 0.879844 0.754681 0.856039 0.817922 0.819719 0.865606 0.790061 0.813964 0.842999 0.874097 0.756356 0.765908 0.835163 0.811981 0.800495 0.832168 0.837017 0.812523 0.782679 0.744992 0.770133 0.800544 0.750415 0.876930 0.791259 0.812305 0.779620 0.807246 0.755304 0.758388 0.734008 0.783990 0.881908 
15.799843 0.875773 0.838753 0.782790 0.747168 0.741848 0.796130 0.882161 0.818193 0.868085 0.874407 0.860348 0.837807 0.784940 0.731063 0.789832 0.766321 0.862539 0.781205 0.772554 0.772158 0.835867 0.881263 0.834508 0.862862 0.881991 0.856621 0.781238 0.857882 0.846870 0.869184 0.728072 0.860089 0.771269 0.826278 0.751186 0.729915 0.887472 0.810149 0.887084 0.731605 0.778796 0.875102 0.758228 0.739180 0.800956 0.871755 0.852360 0.856095 0.803883 0.841680 
15.958634 0.741602 0.796110 0.737153 0.814482 0.884462 0.783925 0.873552 0.834678 0.859073 0.851741 0.816428 0.860486 0.790845 0.856667 0.745470 0.821685 0.766377 0.739979 0.843197 0.791540 0.817421 0.869563 0.754628 0.863749 0.847106 0.767540 0.832724 0.865348 0.885415 0.815806 0.832134 0.872381 0.865671 0.767613 0.838861 0.788253 0.743984 0.869321 0.804460 0.737282 0.754240 0.783666 0.773176 0.803774 0.745389 0.887369 0.827491 0.818188 0.884236 0.759683 
16.119021 0.886370 0.807511 0.787064 0.773982 0.738073 0.774804 0.875546 0.879635 0.755648 0.794678 0.866964 0.858825 0.766771 0.885708 0.866730 0.789282 0.774474 0.741436 0.812971 0.851034 0.747961 0.837604 0.815802 0.869246 0.795614 0.760584 0.779942 0.865447 0.844492 0.886846 0.736395 0.779345 0.782313 0.817303 0.824320 0.785935 0.788589 0.874981 0.834709 0.759810 0.836467 0.801179 0.771546 0.821715 0.814343 0.758931 0.856736 0.831410 0.833007 0.885144 
16.281020 0.744581 0.768476 0.727405 0.791670 0.732126 0.766244 0.745467 0.774317 0.871394 0.839129 0.732932 0.788963 0.838380 0.788439 0.767203 0.863692 0.834956 0.831387 0.850311 0.749366 0.742768 0.848047 0.731731 0.862532 0.768814 0.745169 0.731417 0.821220 0.799235 0.820108 0.783734 0.794449 0.826078 0.773455 0.816572 0.729967 0.841433 0.741197 0.737459 0.836221 0.873610 0.828309 0.744017 0.741294 0.862718 0.780472 0.767090 0.786425 0.779392 0.840507 
16.444647 0.842685 0.800906 0.794509 0.747532 0.774006 0.774626 0.884295 0.844930 0.764149 0.775181 0.781120 0.755740 0.803007 0.860146 0.814288 0.852727 0.792506 0.806443 0.808543 0.835572 0.801574 0.767923 0.815801 0.724277 0.764551 0.836151 0.818915 0.844077 0.802612 0.768937 0.797076 0.748257 0.776485 0.743646 0.850852 0.728035 0.798694 0.818851 0.800086 0.871742 0.798476 0.868209 0.824234 0.790961 0.879772 0.756094 0.833962 0.803312 0.751886 0.823703 
16.609918 0.730592 0.788299 0.736186 0.773350 0.727538 0.752960 0.782352 0.833943 0.800460 0.854478 0.827031 0.776019 0.738798 0.741941 0.765329 0.879988 0.746192 0.752518 0.750227 0.779587 0.858400 0.873623 0.778623 0.785623 0.763995 0.852637 0.734812 0.876275 0.814011 0.845267 0.822642 0.742479 0.865706 0.871059 0.788565 0.876187 0.749817 0.818407 0.748804 0.813882 0.832528 0.834184 0.841522 0.872152 0.729499 0.761479 0.794986 0.745003 0.807299 0.827159 
16.776851 0.851311 0.795100 0.742623 0.814792 0.879729 0.794803 0.830639 0.852057 0.743851 0.816278 0.746348 0.880748 0.789144 0.871613 0.829732 0.866082 0.835030 0.763102 0.744911 0.776741 0.736185 0.808740 0.875450 0.821375 0.735711 0.803008 0.757153 0.765639 0.746613 0.877329 0.873106 0.868827 0.829981 0.763712 0.864308 0.832526 0.765695 0.851343 0.813773 0.876470 0.737317 0.874085 0.779599 0.856063 0.732572 0.735430 0.732452 0.808298 0.831225 0.763905 
16.945461 0.794941 0.788614 0.749044 0.731139 0.768994 0.739967 0.734018 0.801941 0.824087 0.803609 0.866680 0.723362 0.757840 0.877080 0.826284 0.754015 0.725278 0.850564 0.771062 0.824857 0.793898 0.841511 0.785014 0.820623 0.803601 0.738805 0.824055 0.750495 0.738396 0.722472 0.878724 0.731989 0.820607 0.880512 0.859688 0.786369 0.794917 0.768200 0.728397 0.881955 0.771792 0.760478 0.837333 0.781735 0.825082 0.799375 0.734387 0.788382 0.850836 0.810111 
17.115766 0.832927 0.825799 0.842722 0.873644 0.825287 0.812496 0.880540 0.780125 0.812977 0.864250 0.828610 0.722285 0.850266 0.789936 0.780878 0.852116 0.754569 0.789647 0.880724 0.837804 0.783761 0.721973 0.831173 0.761624 0.861358 0.820153 0.832390 0.857674 0.725096 0.809621 0.734410 0.740433 0.846422 0.723710 0.745839 0.785346 0.810590 0.786924 0.840471 0.837348 0.846406 0.824726 0.721724 0.802469 0.752486 0.730878 0.741426 0.737390 0.730910 0.835722 
17.287782 0.800940 0.760191 0.792557 0.819963 0.790469 0.770407 0.751448 0.776718 0.752664 0.765951 0.741417 0.754224 0.724746 0.727290 0.860112 0.870463 0.750008 0.767719 0.792325 0.755136 0.819859 0.760375 0.726290 0.768095 0.792381 0.725330 0.793133 0.811364 0.869015 0.771535 0.772678 0.859392 0.839569 0.730218 0.802364 0.874311 0.791653 0.868823 0.843273 0.820099 0.793581 0.806404 0.760927 0.797773 0.769695 0.820147 0.772175 0.786221 0.868135 0.736057 
17.461527 0.805958 0.854010 0.859931 0.827811 0.738738 0.754910 0.852883 0.815882 0.870861 0.868472 0.737260 0.863718 0.764442 0.833620 0.814835 0.765057 0.820876 0.878196 0.856950 0.784193 0.785144 0.867201 0.756205 0.733257 0.746257 0.720641 0.812910 0.800725 0.866051 0.735814 0.761782 0.794900 0.813780 0.827939 0.811184 0.860881 0.787989 0.818263 0.862040 0.782068 0.875887 0.816153 0.850183 0.840819 0.774701 0.787206 0.774590 0.861896 0.859547 0.767582 
17.637018 0.755842 0.800765 0.803143 0.839965 0.798570 0.857084 0.814619 0.728844 0.857730 0.874098 0.796966 0.867059 0.782521 0.819479 0.779193 0.758779 0.815178 0.752881 0.835097 0.793598 0.839909 0.723720 0.795665 0.812903 0.794300 0.741150 0.768651 0.719291 0.792624 0.832958 0.813111 0.844594 0.852128 0.776990 0.792449 0.784955 0.866668 0.751125 0.837523 0.863851 0.842814 0.802456 0.739138 0.743057 0.802496 0.775785 0.862846 0.788985 0.845903 0.819711 
17.814273 0.827994 0.793502 0.773319 0.755392 0.751351 0.843115 0.731279 0.723507 0.776428 0.742933 0.849907 0.799210 0.844996 0.815694 0.762255 0.784471 0.772275 0.824694 0.872513 0.749023 0.767173 0.795224 0.780087 0.795328 0.840931 0.825889 0.841377 0.868703 0.803530 0.872146 0.874841 0.862286 0.734396 0.859392 0.718047 0.718613 0.731845 0.725189 0.856563 0.862174 0.808632 0.755974 0.740095 0.763347 0.726975 0.856204 0.802390 0.830074 0.727708 0.807149 
17.993310 0.869800 0.754083 0.859275 0.874474 0.718183 0.798136 0.841273 0.722849 0.792793 0.724632 0.800723 0.813781 0.767578 0.766487 0.777156 0.801129 0.720866 0.793279 0.811281 0.862882 0.731837 0.770914 0.773757 0.844625 0.854530 0.792125 0.821695 0.799943 0.857292 0.757156 0.716606 0.783940 0.783804 0.717204 0.868049 0.779776 0.849466 0.848805 0.786862 0.780070 0.816639 0.785675 0.759362 0.797483 0.823701 0.716877 0.792467 0.788597 0.745309 0.855262 
18.174145 0.846783 0.811275 0.774312 0.781787 0.800221 0.762654 0.851793 0.866307 0.784078 0.749993 0.740379 0.731830 0.835729 0.800444 0.729547 0.742088 0.841336 0.726613 0.780594 0.776117 0.862974 0.840914 0.734255 0.801009 0.785525 0.793827 0.831387 0.732307 0.716943 0.849431 0.782217 0.812945 0.789565 0.760960 0.862338 0.837638 0.723623 0.739607 0.852644 0.820842 0.805565 0.757492 0.746009 0.862497 0.734255 0.845749 0.790996 0.780356 0.823673 0.763950 
18.356799 0.720526 0.766128 0.737430 0.778170 0.799561 0.768686 0.770624 0.864735 0.837704 0.830984 0.716603 0.842168 0.737366 0.848245 0.737080 0.786169 0.731726 0.849635 0.742926 0.726659 0.872472 0.764794 0.800030 0.796551 0.793826 0.830857 0.815050 0.733148 0.755159 0.727008 0.785033 0.726992 0.802302 0.756183 0.871876 0.733482 0.810872 0.816901 0.870446 0.848849 0.717818 0.846474 0.732966 0.799100 0.785192 0.858206 0.833209 0.857952 0.755334 0.860144 
18.541287 0.724800 0.753957 0.801116 0.869125 0.841983 0.842515 0.734059 0.851695 0.798403 0.726395 0.732607 0.833351 0.854249 0.851972 0.774617 0.722650 0.827115 0.768444 0.802996 0.779560 0.775736 0.769539 0.743262 0.759241 0.846426 0.790992 0.780163 0.730155 0.726514 0.818626 0.872418 0.801021 0.780060 0.801172 0.780710 0.864262 0.799720 0.714161 0.818372 0.857248 0.812049 0.802528 0.772784 0.777005 0.852782 0.741453 0.738716 0.798910 0.728053 0.824021 
18.727630 0.796613 0.755207 0.779099 0.781508 0.834817 0.823216 0.844802 0.792183 0.787349 0.769209 0.790527 0.798515 0.851007 0.785534 0.742139 0.844596 0.848424 0.813801 0.756895 0.785217 0.792864 0.760746 0.865065 0.775684 0.720426 0.785653 0.732471 0.742615 0.717319 0.861325 0.751030 0.826647 0.819024 0.834088 0.759082 0.778537 0.810219 0.814816 0.835380 0.819301 0.732352 0.754066 0.870621 0.794584 0.820268 0.835214 0.786200 0.782562 0.769154 0.870327 
18.915846 0.790299 0.778696 0.818850 0.714850 0.782368 0.740979 0.827058 0.770804 0.786595 0.714399 0.766300 0.772870 0.825475 0.833636 0.783041 0.760340 0.865091 0.746187 0.808038 0.845026 0.791368 0.763371 0.865448 0.744280 0.715650 0.791954 0.784189 0.723628 0.783991 0.723565 0.746646 0.721784 0.802149 0.733705 0.742047 0.869540 0.802252 0.717985 0.777215 0.750224 0.718618 0.730364 0.824882 0.841797 0.770875 0.837475 0.829441 0.867284 0.818613 0.811956 
19.105954 0.818764 0.764947 0.770552 0.771620 0.727195 0.788001 0.813830 0.761002 0.757302 0.759199 0.756883 0.852626 0.864825 0.759626 0.804849 0.817673 0.844332 0.718799 0.775707 0.800540 0.757381 0.772561 0.816392 0.861828 0.775865 0.720333 0.854634 0.767659 0.735742 0.804406 0.863860 0.736248 0.738485 0.743901 0.842119 0.766536 0.822954 0.811419 0.737149 0.803837 0.762283 0.794097 0.786420 0.760931 0.856689 0.743838 0.814297 0.781834 0.725978 0.785653 
19.297972 0.770499 0.823021 0.731267 0.846080 0.744597 0.862861 0.826883 0.855493 0.753055 0.786317 0.823179 0.865830 0.720243 0.821947 0.807630 0.727524 0.749162 0.726355 0.784105 0.745932 0.838365 0.748467 0.720014 0.857586 0.836549 0.812305 0.718601 0.786885 0.833082 0.725147 0.765113 0.858976 0.866873 0.851174 0.814232 0.798659 0.868602 0.815993 0.769046 0.738019 0.819610 0.752313 0.827467 0.821663 0.712046 0.818915 0.766480 0.813640 0.802505 0.818402 
19.491920 0.819002 0.722489 0.793841 0.857770 0.807991 0.824737 0.866218 0.851673 0.791498 0.728247 0.714207 0.782609 0.831899 0.799504 0.750474 0.763836 0.756004 0.772023 0.780897 0.742500 0.789984 0.732254 0.755112 0.790078 0.853353 0.741506 0.773065 0.774445 0.811367 0.775526 0.846554 0.805940 0.711533 0.786734 0.798029 0.781962 0.780905 0.721416 0.804765 0.831173 0.849173 0.751097 0.752036 0.752754 0.760973 0.758086 0.819634 0.861833 0.754978 0.743864 
19.687817 0.771425 0.853117 0.738761 0.850880 0.779430 0.842923 0.846665 0.784551 0.734979 0.827733 0.774230 0.771118 0.713612 0.786591 0.715417 0.813205 0.816206 0.854780 0.808982 0.747191 0.769613 0.807453 0.746143 0.746718 0.726179 0.848627 0.800426 0.733734 0.718930 0.726982 0.809817 0.779382 0.724737 0.728164 0.810589 0.803168 0.814710 0.793674 0.710556 0.847918 0.745205 0.806863 0.825385 0.747585 0.865400 0.744102 0.839929 0.809730 0.809478 0.850927 
19.885682 0.837836 0.719732 0.838772 0.710643 0.769388 0.785804 0.798701 0.805477 0.801723 0.790163 0.728829 0.818280 0.852725 0.847877 0.717395 0.722314 0.855266 0.802919 0.794759 0.848412 0.848420 0.780445 0.796049 0.848759 0.855888 0.817879 0.829565 0.834964 0.777887 0.807924 0.727877 0.730411 0.833815 0.818540 0.813606 0.816313 0.775369 0.861468 0.829172 0.789896 0.730592 0.737218 0.783034 0.858422 0.796364 0.789990 0.776258 0.767342 0.812496 0.801322 
20.085537 0.776733 0.859738 0.819697 0.843962 0.857882 0.840849 0.786323 0.825019 0.810242 0.745410 0.725367 0.858425 0.733934 0.798828 0.721570 0.789695 0.728731 0.738045 0.841069 0.759708 0.818353 0.768661 0.715683 0.854597 0.821159 0.773471 0.718882 0.749002 0.818691 0.786763 0.861915 0.725940 0.728212 0.714425 0.750048 0.744098 0.737063 0.762208 0.782408 0.722946 0.746385 0.840158 0.727489 0.735915 0.734657 0.730444 0.778926 0.743547 0.818133 0.835206 
20.287400 0.817696 0.745937 0.795996 0.812876 0.739750 0.792675 0.803533 0.831082 0.758404 0.844296 0.792243 0.732723 0.860053 0.758404 0.825963 0.802622 0.814045 0.736594 0.845026 0.759127 0.854581 0.790869 0.719816 0.716197 0.794677 0.804915 0.750184 0.799270 0.719109 0.802025 0.808306 0.836186 0.847876 0.767810 0.808149 0.757164 0.747876 0.821645 0.732582 0.801845 0.791442 0.777805 0.843079 0.758593 0.793397 0.773918 0.775952 0.756159 0.849093 0.830831 
20.491292 0.799506 0.776301 0.789272 0.784535 0.789256 0.738361 0.808140 0.774004 0.730174 0.706789 0.804227 0.845006 0.806180 0.791813 0.819872 0.745694 0.709871 0.825283 0.849044 0.812845 0.736142 0.848354 0.762107 0.751818 0.760515 0.734048 0.820578 0.793013 0.854683 0.825824 0.707887 0.770506 0.771573 0.821668 0.740636 0.716647 0.746274 0.827173 0.737107 0.722230 0.851718 0.734684 0.835674 0.815472 0.822695 0.761723 0.736142 0.787484 0.749999 0.806242 
20.697233 0.716242 0.849952 0.764893 0.824385 0.847007 0.727177 0.851550 0.844782 0.841132 0.799907 0.772115 0.709670 0.762535 0.757679 0.803996 0.834215 0.714911 0.708731 0.723598 0.816912 0.805727 0.774583 0.718718 0.776314 0.848009 0.815526 0.761635 0.806298 0.785588 0.825834 0.756128 0.793092 0.753598 0.708104 0.779878 0.785893 0.831019 0.773729 0.743533 0.816818 0.841993 0.845479 0.730835 0.839338 0.801442 0.800980 0.726331 0.745632 0.730068 0.855921 
20.905243 0.825735 0.718390 0.771257 0.738654 0.768346 0.726832 0.840217 0.837518 0.773917 0.825633 0.840718 0.796082 0.810924 0.771812 0.817082 0.753324 0.734672 0.824436 0.743794 0.770505 0.811073 0.734453 0.719595 0.859253 0.798946 0.755343 0.737543 0.783791 0.813420 0.723968 0.768831 0.792068 0.737551 0.776725 0.859988 0.815689 0.818302 0.773698 0.804149 0.838465 0.827793 0.852579 0.766758 0.760279 0.816729 0.857743 0.784980 0.764731 0.772391 0.745054 
21.115344 0.709475 0.785913 0.838883 0.759280 0.807482 0.754981 0.731857 0.761671 0.792564 0.835546 0.826332 0.757130 0.709045 0.770557 0.810796 0.819767 0.746588 0.844775 0.758686 0.846565 0.800691 0.856693 0.786655 0.827481 0.771244 0.756068 0.717954 0.808272 0.783600 0.828372 0.764984 0.854982 0.765758 0.716258 0.850676 0.749933 0.737218 0.776285 0.720197 0.853692 0.784303 0.781802 0.853544 0.739250 0.753598 0.784780 0.775066 0.757591 0.720697 0.782670 
21.327557 0.789709 0.745231 0.787906 0.765237 0.751070 0.814798 0.764902 0.804283 0.704062 0.789709 0.818849 0.765597 0.727355 0.732741 0.853562 0.845616 0.840292 0.725161 0.775401 0.780974 0.733069 0.703757 0.721383 0.833009 0.771381 0.796063 0.772349 0.703305 0.848004 0.798772 0.706950 0.732710 0.723897 0.839363 0.858222 0.835437 0.844062 0.811223 0.839496 0.835148 0.855155 0.776010 0.838192 0.758665 0.718495 0.824071 0.752654 0.748384 0.810114 0.844788 
21.541903 0.838822 0.823087 0.821793 0.783969 0.779416 0.790386 0.703465 0.766021 0.750762 0.808397 0.809863 0.772656 0.736462 0.801474 0.718303 0.817052 0.706295 0.746325 0.813567 0.810799 0.785724 0.724135 0.820187 0.703831 0.789108 0.750200 0.815711 0.779767 0.798675 0.702038 0.795618 0.761140 0.777100 0.713235 0.752805 0.844092 0.813684 0.850611 0.828218 0.839406 0.718334 0.708977 0.822635 0.797809 0.728681 0.710895 0.746614 0.730045 0.843266 0.725538 
21.758402 0.750323 0.723290 0.719217 0.841257 0.829995 0.807511 0.715128 0.736327 0.761662 0.826405 0.783165 0.727714 0.797379 0.737418 0.855018 0.752714 0.782215 0.727815 0.741569 0.779333 0.729591 0.835688 0.839793 0.800977 0.728874 0.792784 0.846646 0.812347 0.807114 0.784598 0.708197 0.709910 0.770291 0.782168 0.800089 0.835626 0.780268 0.784310 0.821623 0.705121 0.837082 0.707192 0.739591 0.810969 0.797939 0.810174 0.742753 0.716367 0.743290 0.840696 
21.977078 0.815106 0.850323 0.844177 0.837915 0.789163 0.703568 0.779944 0.823134 0.759267 0.853318 0.796483 0.764510 0.764261 0.728749 0.830851 0.777183 0.757594 0.766587 0.730056 0.772321 0.751815 0.838008 0.805608 0.812796 0.835955 0.826767 0.850751 0.708819 0.832819 0.824597 0.743576 0.781726 0.775806 0.797984 0.823539 0.763818 0.774965 0.825561 0.814896 0.709379 0.803251 0.719290 0.723732 0.848456 0.830260 0.853084 0.749597 0.847561 0.755035 0.713230 
22.197951 0.728283 0.735641 0.850161 0.845530 0.812475 0.700900 0.720746 0.839826 0.762830 0.789148 0.843595 0.831644 0.843245 0.733357 0.785403 0.792559 0.838785 0.846322 0.805085 0.831465 0.829025 0.713784 0.852725 0.834014 0.702112 0.767026 0.847970 0.714428 0.712074 0.820222 0.722984 0.854372 0.745370 0.786390 0.838497 0.719440 0.796639 0.736768 0.837340 0.788340 0.732650 0.835055 0.711600 0.810734 0.703542 0.761905 0.813508 0.786731 0.766280 0.834410 
22.421044 0.706800 0.794800 0.813451 0.734532 0.719956 0.727027 0.740741 0.850256 0.797594 0.717511 0.709028 0.755643 0.715423 0.739662 0.812636 0.718869 0.719063 0.804649 0.820382 0.757731 0.830604 0.748643 0.770033 0.798308 0.794179 0.771702 0.779875 0.798836 0.724753 0.698713 0.804944 0.730690 0.846973 0.827127 0.793155 0.836472 0.849449 0.746562 0.736767 0.718668 0.750622 0.843674 0.707196 0.746236 0.790027 0.711806 0.719723 0.790221 0.796329 0.807436 
22.646380 0.819310 0.755009 0.727472 0.728232 0.819357 0.758576 0.707982 0.771941 0.831055 0.821837 0.767561 0.812705 0.805402 0.773050 0.742295 0.799417 0.805890 0.792114 0.753490 0.852778 0.724456 0.698826 0.729960 0.743877 0.717246 0.793602 0.703842 0.698849 0.791214 0.784322 0.710610 0.826365 0.755413 0.782679 0.728573 0.753575 0.826698 0.759374 0.836668 0.823132 0.779616 0.852592 0.709036 0.834032 0.833358 0.760739 0.816147 0.739349 0.833435 0.839777 
22.873980 0.850061 0.831987 0.711794 0.805611 0.806501 0.797085 0.822609 0.807059 0.780830 0.722039 0.708843 0.700519 0.778593 0.719824 0.731285 0.773482 0.818412 0.756538 0.823964 0.754889 0.839405 0.823360 0.842479 0.800484 0.741283 0.716007 0.723626 0.753611 0.761726 0.840722 0.710927 0.837740 0.720444 0.823468 0.846367 0.823128 0.835603 0.703663 0.767650 0.808112 0.744458 0.823553 0.764259 0.781938 0.710865 0.771793 0.820340 0.740748 0.742483 0.716626 
23.103867 0.775112 0.702000 0.837117 0.769976 0.791967 0.742238 0.778941 0.770123 0.767779 0.794148 0.846538 0.754730 0.776698 0.732383 0.756107 0.747652 0.748905 0.800352 0.739345 0.700012 0.742771 0.735810 0.828554 0.736375 0.715838 0.785632 0.721307 0.823951 0.767230 0.697134 0.827811 0.766967 0.813633 0.822861 0.797698 0.770138 0.762535 0.788935 0.769558 0.716163 0.796453 0.723565 0.816394 0.830449 0.761196 0.784371 0.729575 0.697204 0.792323 0.735330 
23.336065 0.798922 0.727963 0.842630 0.747433 0.762847 0.844469 0.705155 0.700774 0.762639 0.831658 0.714434 0.840142 0.773046 0.837129 0.826497 0.768858 0.835746 0.730064 0.779436 0.808232 0.811493 0.697598 0.708183 0.780749 0.724633 0.732228 0.809113 0.702752 0.821429 0.741569 0.721334 0.716721 0.748268 0.811585 0.779019 0.842043 0.784736 0.849344 0.823499 0.807004 0.743616 0.795429 0.736284 0.784211 0.735318 0.796642 0.833281 0.752849 0.714581 0.793274 
23.570596 0.799680 0.742361 0.779444 0.773741 0.746166 0.843069 0.724572 0.733455 0.838469 0.792696 0.755875 0.759934 0.780587 0.724471 0.709677 0.790434 0.844651 0.800074 0.736642 0.786282 0.778603 0.705224 0.845747 0.844234 0.837381 0.718776 0.820510 0.713620 0.748605 0.733285 0.788111 0.815077 0.833414 0.830589 0.768655 0.843632 0.776311 0.844921 0.758398 0.776357 0.841695 0.749824 0.829925 0.700014 0.756461 0.740208 0.713590 0.830906 0.728577 0.758460 
23.807484 0.730795 0.829793 0.844664 0.718075 0.836932 0.774281 0.751200 0.735397 0.757421 0.810081 0.735697 0.766209 0.817821 0.714906 0.845928 0.818160 0.719069 0.825653 0.744347 0.789136 0.832676 0.722029 0.736052 0.776231 0.768306 0.784464 0.838072 0.745742 0.780926 0.710913 0.712015 0.712015 0.748047 0.799589 0.729661 0.778829 0.826432 0.756450 0.779369 0.803189 0.790847 0.814761 0.785929 0.790894 0.812271 0.721929 0.809333 0.707128 0.799659 0.779623 
24.046754 0.832503 0.833781 0.767682 0.736996 0.837770 0.696208 0.824410 0.708636 0.769284 0.699850 0.816625 0.826874 0.707088 0.777962 0.728495 0.834020 0.801086 0.789666 0.764186 0.752843 0.772125 0.729173 0.780488 0.744081 0.824225 0.780503 0.729650 0.701382 0.736411 0.695738 0.839079 0.710846 0.749555 0.711508 0.693967 0.749548 0.771286 0.724183 0.781789 0.790752 0.735934 0.748631 0.782605 0.834151 0.814123 0.695453 0.815971 0.818558 0.835337 0.763131 
24.288427 0.778474 0.813287 0.705549 0.807787 0.776405 0.836308 0.764145 0.736870 0.738762 0.814656 0.727340 0.836316 0.775851 0.845492 0.750561 0.698642 0.769529 0.747061 0.758614 0.814141 0.824001 0.806557 0.778167 0.791358 0.828532 0.695819 0.812148 0.731986 0.703973 0.726286 0.812148 0.798296 0.693166 0.839585 0.795304 0.841954 0.787627 0.724363 0.736278 0.788212 0.773044 0.813133 0.695189 0.770606 0.791765 0.746431 0.793188 0.782982 0.736070 0.717279 
24.532530 0.722546 0.738128 0.825868 0.742968 0.835680 0.696731 0.743944 0.767585 0.703354 0.815143 0.814436 0.703777 0.739219 0.789266 0.776474 0.743344 0.749399 0.743237 0.833244 0.802596 0.844615 0.800637 0.817355 0.743529 0.773777 0.729669 0.811624 0.698614 0.760432 0.747693 0.738251 0.803226 0.810418 0.826106 0.748308 0.712128 0.826821 0.727848 0.844592 0.736691 0.759679 0.753632 0.699505 0.741247 0.759264 0.748400 0.754777 0.802850 0.824708 0.785763 
24.779086 0.831247 0.798254 0.696705 0.798277 0.791562 0.767718 0.828016 0.726636 0.707726 0.759137 0.837678 0.714710 0.695585 0.732169 0.767948 0.703167 0.766129 0.797525 0.824225 0.837156 0.786697 0.694042 0.795752 0.698954 0.735323 0.699768 0.713881 0.743589 0.735116 0.822437 0.746935 0.802291 0.693359 0.781332 0.833127 0.739744 0.804877 0.773358 0.757810 0.764602 0.695224 0.814985 0.809206 0.819505 0.704342 0.693659 0.760933 0.724694 0.783220 0.807111 
25.028120 0.781320 0.735225 0.724945 0.712833 0.730725 0.732112 0.815380 0.754229 0.701495 0.770649 0.755087 0.803030 0.794950 0.693246 0.797993 0.765107 0.783206 0.721280 0.783137 0.822785 0.695201 0.698697 0.704408 0.742722 0.748617 0.805414 0.752772 0.747161 0.740484 0.764087 0.723803 0.835833 0.803735 0.723304 0.790833 0.703756 0.724308 0.820393 0.759142 0.790059 0.801819 0.812605 0.738835 0.724500 0.703641 0.728923 0.779925 0.793632 0.801167 0.701748 
25.279657 0.730510 0.802681 0.782488 0.737003 0.803217 0.818394 0.789265 0.744714 0.782419 0.824344 0.829627 0.816579 0.718909 0.766599 0.707675 0.749163 0.702866 0.821748 0.791654 0.709995 0.776668 0.726865 0.689673 0.813156 0.745801 0.801494 0.748060 0.711826 0.798416 0.721466 0.763972 0.731329 0.718273 0.754286 0.810154 0.701580 0.753597 0.754018 0.789303 0.719284 0.727071 0.836511 0.782350 0.799534 0.765963 0.772350 0.776071 0.728925 0.710807 0.736122 
25.533722 0.784450 0.711602 0.786439 0.737011 0.781780 0.718348 0.799289 0.800436 0.805385 0.810655 0.784993 0.794661 0.701750 0.799541 0.793307 0.703111 0.769557 0.738969 0.739122 0.750886 0.707968 0.766070 0.786683 0.756921 0.768295 0.795816 0.730089 0.797958 0.765098 0.838130 0.809408 0.756118 0.793177 0.742411 0.721637 0.828798 0.771301 0.715862 0.748676 0.711464 0.711380 0.698713 0.833915 0.770789 0.833785 0.837564 0.704320 0.789215 0.710079 0.831544 
25.790340 0.729548 0.796792 0.700919 0.712846 0.824282 0.785713 0.798977 0.836545 0.799229 0.798465 0.833053 0.734361 0.748657 0.807985 0.739167 0.808856 0.803630 0.779944 0.748481 0.823701 0.797563 0.774023 0.725430 0.771051 0.777713 0.755159 0.695197 0.783971 0.807144 0.800772 0.754471 0.689313 0.734896 0.741490 0.692454 0.728730 0.837080 0.698688 0.694815 0.823961 0.805173 0.827269 0.692156 0.694196 0.786194 0.722863 0.765947 0.816130 0.748229 0.823961 
26.049537 0.707334 0.698916 0.836849 0.820944 0.691406 0.765230 0.732733 0.818387 0.699748 0.743357 0.746387 0.825806 0.740243 0.838864 0.823791 0.724872 0.704464 0.826027 0.698313 0.793545 0.818334 0.783349 0.816991 0.831285 0.833819 0.835720 0.731062 0.792026 0.819120 0.808717 0.755820 0.752752 0.770290 0.783013 0.780861 0.752332 0.734389 0.695275 0.687147 0.805985 0.773633 0.789180 0.699381 0.720308 0.750882 0.800956 0.748432 0.822753 0.750775 0.833613 
26.311339 0.687083 0.817668 0.832046 0.741134 0.811897 0.738733 0.784673 0.813444 0.691108 0.756839 0.738481 0.817668 0.708620 0.780160 0.731765 0.745381 0.804121 0.779992 0.807521 0.810761 0.828859 0.799973 0.821418 0.772086 0.763113 0.738771 0.735287 0.744733 0.756580 0.696811 0.735135 0.744260 0.788828 0.751442 0.695065 0.786838 0.797053 0.815129 0.830872 0.735470 0.690034 0.764920 0.791389 0.722861 0.832313 0.815129 0.755825 0.761848 0.796337 0.780266 
26.575773 0.708510 0.806320 0.807987 0.729284 0.763964 0.741689 0.823286 0.818352 0.723063 0.689571 0.710498 0.802147 0.711663 0.739519 0.804241 0.734295 0.693181 0.837359 0.814559 0.728492 0.748277 0.821398 0.766690 0.693607 0.789680 0.811521 0.753889 0.719727 0.778471 0.709180 0.759943 0.779765 0.762388 0.813227 0.775257 0.824238 0.778897 0.707505 0.784114 0.786018 0.813013 0.740342 0.758900 0.761626 0.832920 0.767002 0.717054 0.836156 0.817621 0.701725 
26.842864 0.793514 0.711855 0.710622 0.831320 0.757062 0.739802 0.739331 0.736425 0.722459 0.703335 0.806841 0.730849 0.770496 0.758804 0.703373 0.699197 0.805586 0.811847 0.820785 0.703906 0.750262 0.723623 0.697949 0.741057 0.723752 0.691727 0.816859 0.689392 0.825942 0.823348 0.726772 0.694321 0.782880 0.827174 0.752468 0.716868 0.833967 0.802985 0.686319 0.813550 0.805982 0.728856 0.809390 0.783427 0.747204 0.708302 0.720169 0.793392 0.693104 0.815696 
27.112639 0.686258 0.702367 0.831640 0.741013 0.744561 0.811200 0.717465 0.752676 0.779104 0.833448 0.755936 0.769248 0.693818 0.788723 0.766467 0.756513 0.791459 0.745138 0.764697 0.791466 0.685802 0.743353 0.779803 0.753246 0.779461 0.690232 0.698035 0.740937 0.821336 0.819041 0.751673 0.791489 0.783777 0.703491 0.822787 0.764902 0.707268 0.684715 0.792925 0.688188 0.709342 0.790387 0.709023 0.713514 0.762683 0.767676 0.695308 0.692701 0.742411 0.743877 
27.385125 0.801356 0.827185 0.761948 0.735177 0.754934 0.744528 0.744968 0.805652 0.819975 0.723989 0.725492 0.821758 0.763170 0.825356 0.691693 0.811329 0.739724 0.740612 0.789136 0.804832 0.701135 0.754266 0.772149 0.709879 0.773348 0.720824 0.790722 0.757523 0.731549 0.811717 0.783071 0.823329 0.779967 0.693750 0.690312 0.705135 0.804961 0.758084 0.730380 0.826677 0.696156 0.714274 0.775785 0.786639 0.732915 0.814965 0.811990 0.716483 0.770031 0.822821 
27.660351 0.746559 0.747514 0.822832 0.779578 0.786591 0.820505 0.830513 0.730788 0.770116 0.834001 0.735262 0.753678 0.764520 0.682909 0.816335 0.817844 0.783270 0.714715 0.828344 0.780533 0.739060 0.830839 0.708422 0.776113 0.806433 0.784407 0.732843 0.804833 0.711887 0.761161 0.822605 0.693751 0.765096 0.731933 0.696420 0.763352 0.747658 0.788016 0.737369 0.751221 0.761836 0.795234 0.815099 0.707633 0.705139 0.770995 0.812991 0.687003 0.705002 0.781344 
27.938342 0.774525 0.796352 0.758067 0.691344 0.822746 0.716708 0.690670 0.692798 0.800109 0.708392 0.725236 0.749706 0.816687 0.745927 0.722668 0.820762 0.820997 0.706635 0.749070 0.740792 0.712883 0.727137 0.831645 0.795246 0.829774 0.743450 0.683316 0.822761 0.810969 0.780819 0.751244 0.699925 0.721449 0.813105 0.702272 0.772889 0.744056 0.799707 0.697281 0.729999 0.696486 0.692412 0.708846 0.693813 0.721615 0.819187 0.722358 0.769345 0.782682 0.715163 
28.219127 0.809626 0.690040 0.817335 0.696795 0.766488 0.791696 0.760942 0.786740 0.825642 0.690153 0.816124 0.700457 0.816276 0.750404 0.785076 0.782194 0.746909 0.769975 0.681385 0.759006 0.824310 0.819037 0.811063 0.776467 0.757659 0.702091 0.719711 0.701599 0.683859 0.774484 0.829924 0.782595 0.701221 0.694511 0.788556 0.780991 0.800910 0.698861 0.765247 0.780688 0.826232 0.724485 0.826391 0.790682 0.823697 0.753717 0.829969 0.753422 0.819915 0.691447 
28.502734 0.738526 0.786944 0.733810 0.687326 0.722996 0.688580 0.808074 0.706067 0.711962 0.825592 0.741737 0.716980 0.742123 0.774150 0.799716 0.739644 0.687159 0.705531 0.712778 0.690923 0.716889 0.706249 0.749143 0.800358 0.772329 0.708259 0.790821 0.756104 0.692072 0.777815 0.759361 0.804530 0.822985 0.799640 0.721643 0.745561 0.732450 0.701465 0.680396 0.727348 0.755741 0.812971 0.749876 0.787662 0.811573 0.793799 0.765376 0.743279 0.768618 0.695268 
28.789191 0.806021 0.750619 0.763626 0.743123 0.797763 0.764253 0.715962 0.774972 0.760795 0.682799 0.718777 0.799219 0.696636 0.808422 0.701211 0.779562 0.737205 0.689963 0.800095 0.725745 0.804594 0.750000 0.786515 0.761580 0.769763 0.791957 0.723292 0.798540 0.762962 0.776150 0.808339 0.693133 0.779388 0.700033 0.719412 0.815374 0.802450 0.744663 0.711289 0.749955 0.800510 0.794033 0.700645 0.726243 0.795898 0.772285 0.817375 0.819239 0.824984 0.817548 
29.078527 0.768441 0.757099 0.774383 0.783160 0.688116 0.746753 0.695951 0.759708 0.824431 0.772121 0.775009 0.759098 0.686774 0.777150 0.805662 0.795105 0.754792 0.789336 0.749558 0.709547 0.700302 0.694797 0.826633 0.749159 0.821702 0.790158 0.784812 0.728120 0.699404 0.742168 0.708725 0.809199 0.719576 0.701667 0.813625 0.756021 0.784201 0.801583 0.772302 0.755433 0.820156 0.793107 0.803928 0.691509 0.713672 0.717849 0.724862 0.823323 0.770349 0.826626 
29.370771 0.745940 0.779001 0.724795 0.792575 0.823730 0.800032 0.684503 0.793923 0.757020 0.775302 0.721165 0.783181 0.801297 0.717346 0.813131 0.697994 0.717368 0.746324 0.695877 0.794051 0.823737 0.753631 0.738520 0.799791 0.731612 0.780816 0.747710 0.678379 0.783490 0.803617 0.724969 0.736682 0.742467 0.685535 0.768643 0.730023 0.715598 0.720396 0.828423 0.735364 0.797358 0.694702 0.713587 0.727266 0.712351 0.800077 0.683622 0.796250 0.780228 0.716020 
29.665952 0.700636 0.769801 0.806830 0.753804 0.769380 0.742254 0.755362 0.806664 0.817011 0.679318 0.795904 0.700011 0.787567 0.718559 0.697325 0.827078 0.813354 0.741712 0.686271 0.827146 0.707189 0.755279 0.767634 0.733277 0.822270 0.755648 0.711238 0.753112 0.712585 0.703976 0.690244 0.699567 0.721388 0.804256 0.690387 0.820382 0.726008 0.822812 0.703096 0.751584 0.778966 0.797514 0.763729 0.707709 0.736550 0.724835 0.704639 0.681004 0.740741 0.827447 
29.964100 0.726716 0.749438 0.760735 0.763434 0.799889 0.747664 0.798791 0.725769 0.756541 0.767312 0.743237 0.696492 0.774498 0.679926 0.806999 0.744627 0.807886 0.728632 0.804023 0.804985 0.747980 0.703407 0.803512 0.733232 0.677588 0.759630 0.777474 0.734165 0.825354 0.709698 0.748416 0.763065 0.790373 0.793951 0.779902 0.692749 0.731616 0.797822 0.730369 0.789907 0.794785 0.809066 0.701768 0.710225 0.714742 0.740959 0.770319 0.690411 0.698544 0.714246 
30.265244 0.771511 0.811576 0.718029 0.781122 0.780236 0.798970 0.702990 0.776947 0.815939 0.737356 0.708065 0.758334 0.787602 0.747912 0.743505 0.785830 0.699633 0.763725 0.795824 0.796942 0.796229 0.793105 0.734187 0.805126 0.731942 0.721475 0.766691 0.718727 0.821217 0.767675 0.745495 0.733947 0.784561 0.767449 0.750465 0.747101 0.807326 0.754249 0.808933 0.819002 0.676808 0.823612 0.723142 0.682402 0.714125 0.735734 0.791746 0.755901 0.720176 0.722001 
30.569415 0.706369 0.710336 0.765269 0.814074 0.815514 0.767407 0.821634 0.800678 0.788002 0.695478 0.803491 0.780862 0.679255 0.755998 0.805343 0.721962 0.708476 0.719764 0.679712 0.731675 0.682525 0.679165 0.712159 0.677327 0.762036 0.823922 0.815461 0.697601 0.763536 0.701883 0.790853 0.756298 0.712496 0.775919 0.779602 0.678917 0.719494 0.744470 0.765689 0.796530 0.676787 0.785190 0.769642 0.779437 0.700488 0.763236 0.750763 0.795330 0.682855 0.780007 
30.876643 0.719900 0.680401 0.787024 0.818327 0.764997 0.804054 0.806122 0.823032 0.733102 0.762801 0.808325 0.683383 0.726201 0.750522 0.697618 0.690643 0.759954 0.817495 0.733342 0.680401 0.799274 0.702203 0.682214 0.775463 0.722141 0.727857 0.808752 0.760756 0.791063 0.818971 0.758448 0.762944 0.721601 0.723632 0.685218 0.744483 0.704039 0.732847 0.740309 0.786575 0.749383 0.806264 0.738317 0.717690 0.693655 0.677486 0.760299 0.728404 0.677591 0.699364 
31.186958 0.795172 0.789798 0.757922 0.761792 0.733920 0.771342 0.700338 0.759030 0.772547 0.759239 0.745139 0.787201 0.742138 0.795471 0.802155 0.735439 0.692943 0.697022 0.766342 0.728539 0.781670 0.763049 0.750640 0.752915 0.772442 0.737587 0.817872 0.799034 0.731495 0.754472 0.784462 0.717971 0.682914 0.737572 0.770623 0.744810 0.816899 0.786168 0.752833 0.801967 0.748402 0.793645 0.785884 0.790202 0.753140 0.683865 0.758768 0.795808 0.761874 0.766552 
31.500392 0.808237 0.713706 0.777352 0.733279 0.755970 0.687770 0.749480 0.747888 0.732987 0.815780 0.675016 0.713257 0.754923 0.816408 0.738991 0.797246 0.757188 0.818173 0.719276 0.760874 0.753218 0.715313 0.716128 0.741847 0.806435 0.758227 0.715448 0.697176 0.708076 0.728404 0.766040 0.700607 0.674223 0.774182 0.753532 0.748246 0.809164 0.682230 0.684653 0.691598 0.799377 0.687449 0.733862 0.757203 0.761106 0.724337 0.780656 0.821612 0.801433 0.815369 
31.816977 0.817689 0.737524 0.777472 0.716657 0.678397 0.674647 0.691414 0.676246 0.674192 0.742722 0.674789 0.821132 0.677373 0.735769 0.672758 0.787256 0.771624 0.726829 0.812252 0.815113 0.759585 0.729898 0.692415 0.733924 0.748121 0.788951 0.766740 0.765455 0.761012 0.711631 0.781117 0.781139 0.798212 0.712064 0.763880 0.734499 0.788174 0.729958 0.712422 0.742587 0.821408 0.778824 0.775500 0.801266 0.757845 0.773208 0.769585 0.781639 0.693991 0.819549 
32.136742 0.745012 0.684240 0.716073 0.686657 0.809194 0.763193 0.754845 0.794184 0.759948 0.702436 0.802003 0.698646 0.673683 0.700362 0.814178 0.676526 0.714335 0.796765 0.683091 0.814857 0.738932 0.798653 0.772914 0.773713 0.786552 0.786373 0.787768 0.814879 0.781382 0.789469 0.723146 0.710702 0.814931 0.717476 0.690544 0.737291 0.744072 0.807523 0.812111 0.756994 0.739007 0.723049 0.764984 0.671468 0.689089 0.753540 0.802480 0.775824 0.792304 0.676630 
32.459722 0.692366 0.721565 0.771653 0.782131 0.742864 0.791104 0.681255 0.785709 0.670821 0.776527 0.713360 0.780984 0.751077 0.685145 0.762367 0.765863 0.806933 0.793966 0.765840 0.701548 0.763739 0.768046 0.754684 0.819163 0.754557 0.722124 0.731305 0.745160 0.817769 0.742618 0.808931 0.715976 0.752247 0.724919 0.813521 0.678996 0.813469 0.740614 0.765184 0.795136 0.741582 0.680860 0.699252 0.727326 0.751882 0.749221 0.768523 0.710543 0.752150 0.774403 
32.785948 0.801029 0.722355 0.725981 0.784584 0.694974 0.703275 0.816239 0.716883 0.745768 0.746952 0.670935 0.677829 0.716511 0.694349 0.732606 0.772159 0.752446 0.817943 0.729569 0.721447 0.712439 0.762519 0.774772 0.780951 0.751381 0.722109 0.799704 0.771102 0.800531 0.711985 0.798640 0.795878 0.701421 0.727663 0.762355 0.814512 0.740125 0.785455 0.795967 0.713503 0.739083 0.708903 0.710734 0.813961 0.723606 0.773090 0.737095 0.779314 0.708173 0.735822 
33.115452 0.677267 0.678018 0.726654 0.796179 0.766916 0.751314 0.673214 0.713729 0.681431 0.697479 0.712308 0.686971 0.752370 0.697561 0.746896 0.680561 0.786779 0.726155 0.745082 0.809045 0.742895 0.757888 0.732454 0.746004 0.767079 0.814994 0.752444 0.701964 0.817902 0.698803 0.688027 0.689901 0.692155 0.708902 0.815663 0.758616 0.685179 0.687261 0.703354 0.698625 0.693702 0.716555 0.765391 0.772761 0.783113 0.682457 0.776450 0.740017 0.711081 0.698684 
33.448268 0.720208 0.792030 0.778213 0.708493 0.759002 0.793672 0.729821 0.735861 0.680182 0.772700 0.709050 0.669455 0.794861 0.805172 0.693546 0.692640 0.711792 0.720550 0.779550 0.806769 0.788442 0.722578 0.725416 0.745949 0.683161 0.756758 0.696570 0.777336 0.733261 0.673674 0.730646 0.673169 0.743921 0.731857 0.717311 0.696808 0.793174 0.801071 0.789861 0.715387 0.684231 0.738803 0.732436 0.773139 0.694096 0.801881 0.678711 0.695040 0.730000 0.742175 
33.784428 0.813581 0.675633 0.757093 0.737695 0.669489 0.775512 0.797997 0.749353 0.787474 0.810754 0.690119 0.698890 0.718964 0.759854 0.804973 0.809374 0.674565 0.770221 0.735550 0.712352 0.803006 0.790940 0.753078 0.786450 0.671329 0.756195 0.671158 0.698980 0.720122 0.716300 0.702052 0.780439 0.701770 0.812995 0.776840 0.738533 0.727365 0.714460 0.737517 0.782695 0.741108 0.678409 0.702252 0.787497 0.734496 0.801107 0.681859 0.809708 0.674572 0.725235 
34.123968 0.791075 0.719665 0.785790 0.695120 0.683251 0.789719 0.671702 0.801224 0.690450 0.800905 0.800638 0.673474 0.703267 0.698552 0.728345 0.778680 0.753795 0.781749 0.712163 0.814263 0.745633 0.791542 0.744128 0.794693 0.700709 0.803396 0.690138 0.782669 0.715921 0.795879 0.718597 0.680531 0.679330 0.738924 0.762379 0.769585 0.743831 0.811246 0.768050 0.793232 0.679011 0.684638 0.689575 0.803744 0.673199 0.717997 0.712748 0.717263 0.695705 0.735477 
34.466919 0.785463 0.751184 0.717883 0.752510 0.746334 0.795572 0.676198 0.787255 0.768209 0.780420 0.722082 0.669993 0.700547 0.729391 0.736803 0.776029 0.750340 0.698370 0.728080 0.703798 0.722459 0.756746 0.723607 0.742942 0.763322 0.742439 0.751318 0.796793 0.688476 0.730331 0.800674 0.739365 0.797267 0.792513 0.683930 0.734160 0.704857 0.713136 0.763640 0.742246 0.718720 0.730842 0.672118 0.756864 0.766165 0.759226 0.760604 0.731286 0.776170 0.785234 
34.813317 0.755940 0.695939 0.701561 0.782371 0.757678 0.681588 0.754756 0.734909 0.750162 0.805998 0.781350 0.799444 0.729597 0.716977 0.755932 0.673081 0.750917 0.696257 0.782275 0.798054 0.671431 0.715594 0.725322 0.729797 0.746471 0.737254 0.736877 0.802721 0.792017 0.710882 0.696435 0.723028 0.800879 0.742225 0.806524 0.724020 0.684806 0.738763 0.673044 0.682098 0.788518 0.713759 0.692802 0.716726 0.752352 0.794880 0.722622 0.784213 0.693402 0.740953 
35.163197 0.708810 0.702654 0.675852 0.744797 0.665447 0.761771 0.804764 0.794907 0.796200 0.757759 0.790953 0.716539 0.787554 0.812738 0.803375 0.773151 0.715793 0.720759 0.768754 0.795490 0.729286 0.752283 0.805821 0.725052 0.785618 0.718357 0.695272 0.725562 0.708935 0.754980 0.808467 0.679997 0.750384 0.668366 0.792121 0.686589 0.738213 0.699063 0.772560 0.774777 0.790547 0.697215 0.691762 0.687239 0.766397 0.749793 0.786231 0.691473 0.779603 0.717197 
35.516593 0.682588 0.787920 0.713023 0.759625 0.775821 0.721202 0.745880 0.764320 0.778227 0.684935 0.777364 0.802248 0.777415 0.753911 0.746729 0.690147 0.764977 0.683104 0.764305 0.804743 0.727145 0.727484 0.699522 0.760090 0.755388 0.736409 0.791677 0.775799 0.694030 0.698223 0.717187 0.680565 0.727780 0.762814 0.800137 0.674970 0.776050 0.746478 0.761485 0.734925 0.680189 0.707302 0.682086 0.666628 0.678004 0.719519 0.697558 0.740218 0.687881 0.804507 
35.873541 0.781928 0.700931 0.693004 0.685630 0.756893 0.730324 0.700216 0.708253 0.752623 0.724366 0.682038 0.776670 0.776493 0.685630 0.677644 0.755713 0.715192 0.664805 0.777179 0.768603 0.687326 0.675970 0.733849 0.810643 0.671095 0.665808 0.782105 0.709396 0.710178 0.746414 0.741643 0.804419 0.777644 0.683012 0.692583 0.671670 0.789944 0.713725 0.810938 0.755116 0.789811 0.787732 0.672386 0.777437 0.743892 0.769665 0.787761 0.734940 0.797827 0.682186 
36.234076 0.756369 0.670102 0.792331 0.784936 0.739375 0.666514 0.668378 0.801112 0.710226 0.759441 0.665431 0.707316 0.690580 0.742631 0.768494 0.670706 0.748502 0.745585 0.743971 0.714771 0.787838 0.734159 0.762019 0.758144 0.736708 0.690794 0.759360 0.756509 0.796759 0.803042 0.758129 0.796582 0.675192 0.670013 0.756649 0.671428 0.679022 0.718277 0.745717 0.749769 0.791602 0.748200 0.760708 0.758837 0.786784 0.706477 0.694477 0.715228 0.757746 0.758166 
36.598234 0.785787 0.664606 0.763314 0.779349 0.696277 0.799695 0.796465 0.692230 0.692591 0.728273 0.745970 0.724645 0.710870 0.676130 0.762519 0.729457 0.759789 0.684239 0.746441 0.701068 0.788355 0.790306 0.737596 0.665114 0.790865 0.768347 0.797318 0.777980 0.708758 0.710435 0.783087 0.715189 0.673370 0.778524 0.716079 0.704048 0.770908 0.711451 0.788120 0.710163 0.675651 0.747876 0.680839 0.787502 0.763793 0.767553 0.757133 0.695939 0.721304 0.781593 
36.966053 0.781778 0.716620 0.686753 0.766106 0.666208 0.704182 0.757865 0.799942 0.695361 0.747126 0.776963 0.709806 0.664002 0.665237 0.755418 0.676594 0.697353 0.721993 0.705910 0.723250 0.687040 0.731395 0.677322 0.755535 0.788813 0.697221 0.673676 0.762372 0.721258 0.727815 0.804904 0.758975 0.724823 0.699845 0.677771 0.747949 0.690429 0.739650 0.766863 0.756917 0.664951 0.768627 0.721964 0.683997 0.670773 0.701301 0.676683 0.741172 0.732277 0.765444 
37.337568 0.721506 0.687830 0.719229 0.685958 0.686986 0.751150 0.726110 0.770271 0.720852 0.677043 0.731654 0.692346 0.765858 0.758361 0.774376 0.673085 0.681361 0.679312 0.697325 0.683402 0.683241 0.681141 0.698881 0.781646 0.674811 0.752420 0.741530 0.706562 0.721564 0.778055 0.705571 0.663304 0.766761 0.678189 0.788548 0.717937 0.675215 0.668995 0.789099 0.739423 0.801722 0.803308 0.728423 0.737058 0.685612 0.684937 0.670096 0.745253 0.692574 0.744064 
37.712817 0.725992 0.725537 0.750088 0.751519 0.794915 0.784103 0.790565 0.736899 0.802595 0.753257 0.675370 0.671937 0.668688 0.674519 0.770305 0.738814 0.735601 0.740670 0.765896 0.793829 0.721297 0.784748 0.787770 0.753712 0.788988 0.717930 0.696921 0.774589 0.762375 0.665005 0.796874 0.723952 0.778579 0.677307 0.754710 0.660758 0.712223 0.691999 0.692131 0.801832 0.777699 0.707998 0.687686 0.662746 0.663993 0.731457 0.734405 0.698227 0.740934 0.755465 
38.091837 0.749900 0.706074 0.785821 0.773100 0.681350 0.763171 0.764226 0.661668 0.688509 0.770667 0.670153 0.800703 0.673290 0.725353 0.673451 0.689784 0.683438 0.743914 0.768938 0.805488 0.742382 0.800388 0.701047 0.716523 0.783102 0.754839 0.673187 0.749959 0.697573 0.702197 0.750435 0.774287 0.761075 0.705553 0.722883 0.714596 0.748655 0.705004 0.660305 0.682046 0.677232 0.776639 0.746024 0.693631 0.734615 0.685622 0.713958 0.704410 0.708448 0.795479 
38.474666 0.697389 0.694519 0.729816 0.726427 0.794884 0.709598 0.682112 0.751095 0.712234 0.683883 0.713793 0.709101 0.775273 0.676827 0.753577 0.768993 0.743102 0.763378 0.722848 0.756834 0.673460 0.666257 0.703464 0.725256 0.746967 0.797804 0.776759 0.751615 0.722167 0.746996 0.728382 0.786861 0.784021 0.689234 0.743834 0.693370 0.789218 0.684279 0.749068 0.714496 0.674250 0.696562 0.720505 0.721801 0.702469 0.753248 0.665825 0.693919 0.678503 0.751945 
38.861343 0.661147 0.680341 0.799656 0.783313 0.687617 0.670755 0.792819 0.786867 0.684597 0.745362 0.732836 0.705459 0.753757 0.790567 0.737319 0.794055 0.740068 0.762904 0.676013 0.801762 0.781785 0.688487 0.705795 0.721407 0.729443 0.770078 0.801813 0.699390 0.798727 0.784622 0.751965 0.722979 0.768081 0.671750 0.792482 0.721970 0.760586 0.737662 0.717407 0.698724 0.702139 0.688034 0.752989 0.791898 0.789068 0.692867 0.695522 0.784322 0.705159 0.767716 
39.251906 0.723950 0.772752 0.745915 0.713395 0.674804 0.696769 0.797193 0.752050 0.765089 0.798705 0.706134 0.795199 0.687836 0.728983 0.692430 0.784527 0.737208 0.778960 0.764373 0.728866 0.715075 0.747251 0.802474 0.674863 0.721963 0.715265 0.713526 0.716777 0.803402 0.793592 0.726725 0.785126 0.736499 0.723292 0.759311 0.697814 0.746433 0.765922 0.716251 0.748157 0.673358 0.739004 0.791400 0.763942 0.726105 0.773336 0.699107 0.718581 0.700977 0.661627 
39.646394 0.663265 0.768217 0.701341 0.679297 0.682726 0.800389 0.696678 0.681201 0.732243 0.799301 0.658822 0.665900 0.780672 0.769983 0.728135 0.760438 0.695620 0.749259 0.670365 0.665535 0.692263 0.679756 0.725632 0.672379 0.764218 0.757220 0.758220 0.797090 0.767100 0.660135 0.755163 0.764743 0.702333 0.709316 0.726128 0.766028 0.770055 0.682259 0.691359 0.667724 0.663090 0.659150 0.720641 0.759103 0.761270 0.669986 0.735570 0.685755 0.792231 0.773945 
40.044847 0.724860 0.657319 0.723804 0.745977 0.707862 0.786782 0.796666 0.750825 0.758959 0.718555 0.799473 0.659279 0.724955 0.707534 0.747144 0.665162 0.775892 0.708001 0.691235 0.792920 0.774609 0.759557 0.762188 0.718373 0.660409 0.721405 0.748128 0.724737 0.752552 0.757968 0.795099 0.777540 0.709429 0.676978 0.759091 0.797213 0.794633 0.657749 0.714969 0.779209 0.669688 0.729205 0.785106 0.691345 0.674084 0.690200 0.698823 0.750540 0.683246 0.683472 
40.447304 0.744332 0.714274 0.723354 0.666718 0.761866 0.784606 0.751759 0.756405 0.779422 0.679679 0.700228 0.696208 0.673912 0.766701 0.736803 0.662895 0.748089 0.693281 0.797829 0.726019 0.768922 0.674801 0.768907 0.754082 0.741514 0.670366 0.771303 0.669420 0.716553 0.698444 0.764145 0.685745 0.776924 0.725407 0.769664 0.688519 0.791298 0.785866 0.739045 0.699223 0.769708 0.707451 0.726995 0.791050 0.662691 0.698436 0.750543 0.747077 0.760242 0.659284 
40.853807 0.709782 0.717979 0.780658 0.761295 0.681574 0.721260 0.667353 0.726744 0.661920 0.739190 0.748406 0.710225 0.754639 0.797955 0.706661 0.678497 0.675100 0.797359 0.791671 0.787786 0.786339 0.730738 0.700784 0.725173 0.762873 0.716881 0.708072 0.704908 0.790325 0.717259 0.676911 0.727697 0.691910 0.702333 0.678431 0.779349 0.675493 0.679108 0.741321 0.775377 0.657061 0.666953 0.742834 0.789358 0.795889 0.730265 0.705636 0.697074 0.665593 0.689626 
41.264394 0.696949 0.786686 0.762424 0.727292 0.661403 0.785240 0.702210 0.728084 0.773927 0.775896 0.682882 0.764154 0.712615 0.775126 0.692051 0.796626 0.678253 0.672600 0.659920 0.789396 0.770461 0.752433 0.698032 0.695968 0.712695 0.763376 0.715478 0.764030 0.745610 0.726232 0.741781 0.713102 0.694195 0.763572 0.710696 0.745443 0.655822 0.731630 0.696259 0.797084 0.695626 0.724662 0.710195 0.722627 0.736128 0.773098 0.690576 0.680397 0.724073 0.726064 
41.679108 0.654142 0.746187 0.690232 0.653990 0.777239 0.753351 0.746078 0.730429 0.768115 0.697316 0.704161 0.796423 0.675867 0.724463 0.742413 0.733224 0.659920 0.761394 0.681667 0.778538 0.655580 0.676673 0.684236 0.753918 0.705206 0.667157 0.759586 0.716152 0.654767 0.722227 0.728636 0.789230 0.692554 0.675577 0.750259 0.690101 0.713655 0.705402 0.679264 0.669414 0.768972 0.693650 0.671076 0.771418 0.685238 0.781594 0.676281 0.715956 0.792417 0.758788 
42.097990 0.778636 0.721601 0.742244 0.780217 0.794167 0.726495 0.792804 0.750329 0.743701 0.704446 0.730715 0.716757 0.657446 0.724160 0.753961 0.719136 0.782834 0.670345 0.701270 0.673144 0.786742 0.755419 0.706222 0.702727 0.661731 0.793413 0.690915 0.668300 0.755796 0.709963 0.756195 0.666147 0.762467 0.774829 0.713828 0.726749 0.729106 0.733608 0.657830 0.763532 0.727634 0.674507 0.657402 0.683817 0.694055 0.731034 0.786626 0.747218 0.693642 0.711689 
42.521082 0.667535 0.778739 0.696754 0.665485 0.744645 0.732491 0.725871 0.663602 0.722372 0.711457 0.776913 0.726813 0.776696 0.772712 0.669411 0.709089 0.694834 0.693154 0.747593 0.695211 0.727747 0.718707 0.652476 0.652621 0.688192 0.704974 0.707973 0.738141 0.681369 0.657336 0.701860 0.753800 0.701020 0.678211 0.657488 0.667144 0.792435 0.720344 0.770742 0.773929 0.765831 0.693682 0.671750 0.715274 0.665912 0.662675 0.770822 0.678609 0.662356 0.695812 
42.948426 0.665279 0.665546 0.671364 0.737300 0.737402 0.765381 0.673144 0.655996 0.679149 0.688693 0.704003 0.715196 0.780055 0.743284 0.659331 0.733473 0.766351 0.754883 0.751337 0.743443 0.758182 0.715601 0.723929 0.700486 0.687513 0.774570 0.680589 0.737402 0.713684 0.773680 0.698699 0.668853 0.718597 0.771481 0.708149 0.787782 0.698584 0.739145 0.715435 0.685422 0.744246 0.705566 0.754897 0.732800 0.795379 0.684207 0.660655 0.739847 0.769614 0.776502 
43.380065 0.772454 0.782573 0.724144 0.703147 0.653124 0.753496 0.691265 0.751913 0.743312 0.770503 0.757840 0.740999 0.687311 0.665765 0.752151 0.683683 0.758946 0.721130 0.716959 0.664797 0.751197 0.691236 0.750482 0.760283 0.760044 0.759365 0.662592 0.756474 0.721723 0.745921 0.741584 0.651837 0.737479 0.666430 0.655769 0.667109 0.721405 0.669552 0.721607 0.711604 0.752101 0.657930 0.782226 0.688937 0.774782 0.681948 0.733858 0.733135 0.739474 0.734415 
43.816042 0.763482 0.788651 0.764608 0.678097 0.731186 0.701418 0.659873 0.662740 0.661332 0.766059 0.756392 0.777698 0.776406 0.653837 0.687880 0.738623 0.734139 0.694696 0.783359 0.714255 0.673209 0.695129 0.775474 0.749525 0.653000 0.696421 0.700761 0.757077 0.668061 0.651938 0.776536 0.671859 0.693252 0.720609 0.700754 0.755619 0.715800 0.705353 0.760023 0.736731 0.711244 0.768290 0.787012 0.713028 0.707743 0.740031 0.750782 0.659931 0.659678 0.698631 
44.256400 0.710941 0.739474 0.766903 0.698522 0.687458 0.735197 0.681190 0.792031 0.677079 0.671482 0.769860 0.675370 0.737923 0.781717 0.745929 0.705792 0.751475 0.754331 0.696740 0.770905 0.701529 0.690098 0.685460 0.724494 0.766463 0.677599 0.737050 0.689672 0.709463 0.723376 0.712810 0.737353 0.650949 0.704061 0.699834 0.793278 0.690249 0.687011 0.687162 0.686225 0.693033 0.713127 0.662683 0.785244 0.753971 0.784833 0.753199 0.776026 0.701710 0.756949 
44.701184 0.779493 0.713440 0.658706 0.667683 0.702013 0.783282 0.686473 0.677582 0.696963 0.725220 0.756322 0.746200 0.730119 0.687193 0.666227 0.780357 0.692200 0.717900 0.772310 0.712460 0.789860 0.778556 0.732179 0.747929 0.719074 0.690075 0.668706 0.734600 0.701631 0.666869 0.719600 0.771568 0.792339 0.720104 0.743051 0.660723 0.669664 0.779140 0.723908 0.751430 0.672445 0.720277 0.701847 0.681948 0.706884 0.662243 0.679153 0.692481 0.774046 0.678468 
45.150439 0.651589 0.650618 0.700500 0.681558 0.706150 0.778545 0.688337 0.730397 0.697737 0.673713 0.678427 0.648365 0.737148 0.679096 0.787556 0.773939 0.728317 0.747504 0.710252 0.703264 0.742279 0.661471 0.690165 0.677420 0.772319 0.691252 0.661816 0.786267 0.665789 0.705186 0.648228 0.689647 0.739940 0.783410 0.696211 0.695700 0.755658 0.720479 0.673382 0.762755 0.732585 0.667617 0.760329 0.666926 0.671676 0.750397 0.708136 0.726259 0.724783 0.751614 
45.604208 0.785368 0.712771 0.726739 0.734899 0.772751 0.736848 0.765015 0.710801 0.686127 0.770084 0.662754 0.700793 0.713964 0.767596 0.650648 0.726811 0.647082 0.658405 0.684847 0.785117 0.671475 0.740133 0.738257 0.680002 0.661065 0.787503 0.761766 0.648915 0.652733 0.752729 0.770580 0.766173 0.721764 0.789783 0.744741 0.701002 0.691562 0.669225 0.685279 0.729320 0.732699 0.661748 0.722347 0.766863 0.776238 0.650475 0.787331 0.655342 0.785649 0.681943 
46.062538 0.774350 0.718656 0.742930 0.733099 0.728036 0.768008 0.666547 0.780978 0.666820 0.717514 0.775413 0.773811 0.660291 0.773991 0.653117 0.654223 0.723166 0.697715 0.718405 0.779930 0.774450 0.778228 0.695366 0.716631 0.720100 0.773323 0.669728 0.762342 0.776655 0.738305 0.777079 0.734384 0.705672 0.741307 0.729192 0.726980 0.751799 0.704803 0.788979 0.743210 0.741156 0.728150 0.732854 0.678597 0.652169 0.789043 0.717220 0.710591 0.778034 0.758514 
46.525474 0.652602 0.726019 0.669554 0.706406 0.719434 0.777836 0.717195 0.740984 0.718020 0.657473 0.661921 0.652379 0.769708 0.733968 0.727425 0.735869 0.666318 0.712489 0.778195 0.699863 0.699024 0.662903 0.789107 0.655156 0.658807 0.704060 0.681907 0.778712 0.710818 0.683980 0.722605 0.700351 0.749320 0.706836 0.669310 0.675773 0.710624 0.740790 0.652042 0.738810 0.741687 0.682366 0.779558 0.680149 0.702037 0.680379 0.776653 0.655608 0.750059 0.671806 
46.993063 0.754655 0.675784 0.774147 0.699131 0.730877 0.742744 0.655296 0.708727 0.665708 0.734539 0.741103 0.701947 0.771302 0.682678 0.716617 0.713822 0.726155 0.687149 0.742257 0.702041 0.723489 0.708440 0.647843 0.751810 0.752655 0.715148 0.698092 0.772936 0.698587 0.668768 0.754640 0.690919 0.702686 0.765877 0.785899 0.647585 0.753143 0.738896 0.777106 0.683631 0.664239 0.748578 0.725481 0.735198 0.726879 0.738137 0.759219 0.742615 0.745941 0.678012 
47.465351 0.742573 0.745529 0.658626 0.727032 0.671447 0.780835 0.777148 0.702185 0.772975 0.734355 0.768214 0.757491 0.719924 0.704511 0.764893 0.685828 0.660050 0.724963 0.712285 0.762244 0.660895 0.680753 0.750748 0.776275 0.679328 0.723467 0.763010 0.749230 0.753146 0.779582 0.661067 0.787420 0.717597 0.696358 0.719873 0.664460 0.767792 0.773161 0.676930 0.756610 0.714369 0.655705 0.783290 0.752351 0.733847 0.651718 0.769918 0.706380 0.685721 0.685642 
47.942386 0.719424 0.760039 0.704429 0.781270 0.717479 0.725881 0.733639 0.747812 0.726174 0.745044 0.665178 0.726682 0.769328 0.758073 0.715884 0.695061 0.739853 0.647659 0.732996 0.680781 0.758903 0.745152 0.779732 0.737686 0.773325 0.753354 0.708926 0.691707 0.750965 0.652357 0.742613 0.739138 0.686430 0.734354 0.647066 0.694410 0.779103 0.654881 0.780555 0.726167 0.744294 0.737879 0.659844 0.699409 0.654796 0.643748 0.774970 0.705644 0.715441 0.720074 
48.424215 0.653557 0.650278 0.702436 0.672750 0.693486 0.679043 0.732044 0.686857 0.657436 0.778637 0.705172 0.716800 0.735329 0.767108 0.651121 0.763030 0.704865 0.729636 0.720265 0.692736 0.665607 0.650928 0.706336 0.699129 0.722008 0.666250 0.702729 0.761965 0.725022 0.725943 0.687014 0.704350 0.645478 0.742365 0.771865 0.655743 0.715908 0.673086 0.725693 0.749694 0.677393 0.644828 0.766858 0.761587 0.764294 0.672829 0.646007 0.670743 0.649985 0.668550 
48.910887 0.711876 0.663000 0.684869 0.772467 0.759467 0.700088 0.667274 0.743042 0.713824 0.674544 0.667331 0.748215 0.710591 0.750020 0.775928 0.772660 0.734309 0.750263 0.677099 0.745140 0.708187 0.716992 0.700053 0.657092 0.684305 0.723185 0.732425 0.674880 0.679539 0.740951 0.760916 0.778347 0.682843 0.712817 0.745511 0.696592 0.771326 0.702921 0.674516 0.699924 0.691391 0.773616 0.673018 0.717277 0.666375 0.752168 0.771333 0.656885 0.697142 0.701337 
49.402449 0.664893 0.648436 0.684743 0.780699 0.673032 0.753465 0.736487 0.736487 0.653496 0.719923 0.665392 0.651187 0.650987 0.690131 0.699625 0.726801 0.704172 0.725483 0.666425 0.728683 0.734691 0.695576 0.730472 0.684814 0.726117 0.661785 0.683852 0.663931 0.735418 0.643204 0.716231 0.749972 0.696018 0.738775 0.762125 0.726851 0.676069 0.706260 0.715526 0.691749 0.750293 0.701905 0.778788 0.673852 0.656425 0.683745 0.660374 0.753907 0.662256 0.693801 
49.898952 0.770924 0.650411 0.655501 0.641433 0.750612 0.667384 0.743578 0.713605 0.684621 0.697550 0.667939 0.774812 0.664038 0.662101 0.772476 0.709639 0.681011 0.748505 0.656954 0.728007 0.643021 0.772683 0.661005 0.726085 0.701665 0.766710 0.688693 0.755518 0.651721 0.654263 0.659261 0.753254 0.654106 0.710016 0.705495 0.720511 0.702768 0.744959 0.702683 0.677672 0.714616 0.725544 0.666409 0.737861 0.744112 0.772491 0.735675 0.701124 0.731475 0.665903 
50.400445 0.683593 0.740544 0.733447 0.728824 0.761460 0.765478 0.758245 0.758693 0.770634 0.755102 0.776786 0.676645 0.710611 0.751105 0.748403 0.668879 0.650736 0.690477 0.717772 0.686594 0.756965 0.666411 0.713000 0.745842 0.662919 0.755301 0.768195 0.770193 0.761524 0.686829 0.781316 0.754249 0.768259 0.773970 0.642956 0.777874 0.654470 0.660373 0.658396 0.674099 0.718853 0.732408 0.729236 0.736618 0.673089 0.645893 0.641178 0.758203 0.763259 0.683749 
50.906978 0.721359 0.672377 0.765382 0.660308 0.722510 0.722673 0.655086 0.724243 0.735802 0.759628 0.731674 0.705922 0.750407 0.666516 0.665039 0.736228 0.748106 0.740938 0.725927 0.774511 0.753917 0.712891 0.649183 0.657310 0.737208 0.774603 0.759628 0.705944 0.649623 0.780890 0.757121 0.749860 0.680511 0.753100 0.741044 0.664016 0.714149 0.738224 0.695131 0.649815 0.741996 0.695302 0.699486 0.745335 0.678202 0.704771 0.693554 0.690968 0.717182 0.656351 
51.418601 0.716519 0.737900 0.766724 0.727674 0.736544 0.669543 0.725332 0.669940 0.678207 0.643365 0.680435 0.641697 0.670075 0.700198 0.734529 0.641435 0.751723 0.708373 0.641527 0.739376 0.726432 0.748707 0.640321 0.672246 0.708429 0.704519 0.748366 0.721777 0.748437 0.656769 0.673793 0.696934 0.650965 0.724240 0.652682 0.718690 0.750793 0.657756 0.731279 0.670536 0.684012 0.653881 0.690824 0.764312 0.745344 0.696962 0.689532 0.762019 0.665249 0.755881 
51.935367 0.768790 0.641384 0.737828 0.694540 0.664691 0.747851 0.741656 0.758292 0.654384 0.744753 0.669135 0.695610 0.721610 0.670560 0.759433 0.722354 0.698133 0.654462 0.705874 0.683780 0.692874 0.658730 0.750842 0.683156 0.664911 0.703265 0.663514 0.739763 0.680448 0.725870 0.724934 0.721036 0.748588 0.674203 0.728528 0.713217 0.764934 0.702216 0.683383 0.720065 0.760014 0.701536 0.695142 0.651811 0.743534 0.695411 0.718122 0.657383 0.666321 0.671269 
52.457326 0.641034 0.704701 0.716271 0.723535 0.736485 0.769416 0.675473 0.669504 0.643441 0.666106 0.667175 0.778593 0.718968 0.681747 0.639243 0.725107 0.711902 0.724371 0.643859 0.725157 0.650331 0.744090 0.690243 0.719414 0.704779 0.764885 0.755942 0.678121 0.735112 0.721999 0.706648 0.729631 0.684111 0.664775 0.679233 0.695256 0.696325 0.645162 0.638528 0.701536 0.754491 0.755872 0.641586 0.662197 0.718197 0.678525 0.724399 0.722657 0.733866 0.744274 
52.984531 0.717079 0.641813 0.644486 0.704900 0.647499 0.705869 0.738077 0.677112 0.701576 0.725623 0.776771 0.711683 0.760363 0.684531 0.693563 0.770795 0.713359 0.665923 0.656722 0.760724 0.702184 0.660463 0.710643 0.757555 0.659940 0.695345 0.743417 0.759309 0.740503 0.661814 0.762336 0.642223 0.755172 0.761353 0.665350 0.662939 0.732285 0.732518 0.671065 0.733912 0.750645 0.706972 0.638842 0.749726 0.754401 0.754585 0.723430 0.740114 0.708549 0.744245 
53.517034 0.715572 0.750803 0.705957 0.746374 0.679295 0.642121 0.733071 0.732280 0.641336 0.763908 0.740312 0.685250 0.774915 0.737543 0.649468 0.701584 0.657967 0.769835 0.691962 0.776893 0.772626 0.769715 0.773622 0.724042 0.751411 0.641859 0.715572 0.679697 0.678073 0.740143 0.674540 0.727137 0.681287 0.761958 0.709637 0.749913 0.733474 0.689807 0.738009 0.690414 0.772908 0.663095 0.707398 0.752675 0.692477 0.690195 0.641040 0.740637 0.732520 0.699394 
54.054889 0.645219 0.695286 0.757026 0.769213 0.759171 0.649756 0.738114 0.690939 0.740584 0.660631 0.693233 0.669981 0.721551 0.674123 0.732433 0.681843 0.747146 0.670298 0.654901 0.757513 0.682528 0.649001 0.754577 0.758409 0.691497 0.744634 0.710430 0.670461 0.698264 0.749150 0.658351 0.716774 0.725934 0.739673 0.770342 0.683756 0.662458 0.667702 0.696147 0.736088 0.643243 0.640815 0.701256 0.758995 0.675760 0.689090 0.657088 0.774576 0.747577 0.740266 
54.598150 0.666479 0.640905 0.707862 0.648539 0.695449 0.715186 0.756844 0.766515 0.684009 0.668903 0.657146 0.712444 0.709709 0.732039 0.638361 0.662284 0.685891 0.713952 0.688562 0.634808 0.673520 0.643605 0.696161 0.674317 0.661960 0.641476 0.715235 0.708447 0.716603 0.758169 0.753278 0.642816 0.663300 0.638072 0.762779 0.682486 0.722876 0.731722 0.725808 0.709582 0.646580 0.775368 0.646770 0.640377 0.769328 0.670341 0.647630 0.714269 0.758719 0.768291 
55.146871 0.684589 0.664438 0.769347 0.754864 0.665389 0.650328 0.709218 0.686715 0.644534 0.644055 0.640401 0.748668 0.649448 0.728116 0.726053 0.732727 0.771635 0.689313 0.712788 0.701797 0.739029 0.645118 0.766207 0.676260 0.691390 0.654236 0.710668 0.717223 0.734980 0.638514 0.636655 0.754089 0.681935 0.686321 0.703170 0.664846 0.721645 0.699072 0.701839 0.730531 0.740071 0.737452 0.659678 0.766742 0.697263 0.729552 0.730939 0.686025 0.716871 0.700853 
55.701106 0.722516 0.754171 0.735639 0.755233 0.641975 0.738136 0.747911 0.643825 0.771282 0.766309 0.640885 0.721454 0.675128 0.695910 0.639584 0.728775 0.764397 0.665353 0.670676 0.769186 0.666886 0.720378 0.682140 0.683371 0.679313 0.687794 0.645189 0.742967 0.712592 0.666492 0.703822 0.670487 0.759516 0.642622 0.676246 0.687520 0.706544 0.715272 0.663109 0.709674 0.643403 0.650548 0.669657 0.772182 0.695552 0.759874 0.704167 0.672315 0.755641 0.657089 
56.260911 0.731923 0.767054 0.695962 0.743380 0.726429 0.725319 0.660424 0.721217 0.657171 0.644020 0.682882 0.702201 0.764013 0.732337 0.673026 0.657466 0.733201 0.729555 0.691993 0.763605 0.643367 0.736630 0.762558 0.738793 0.716510 0.745088 0.772288 0.671958 0.688418 0.711115 0.721273 0.697817 0.726092 0.768031 0.700683 0.768628 0.722229 0.689970 0.649879 0.731185 0.684673 0.700592 0.698948 0.730736 0.705657 0.642756 0.680838 0.763556 0.683437 0.721034 
56.826343 0.683107 0.637771 0.688229 0.638767 0.642626 0.744876 0.656183 0.644745 0.753367 0.710557 0.713532 0.770277 0.695197 0.680230 0.669417 0.693295 0.635097 0.651152 0.737817 0.706276 0.764860 0.665550 0.679303 0.657032 0.739249 0.691548 0.696804 0.635238 0.760040 0.729116 0.733467 0.768734 0.717602 0.731663 0.654197 0.724303 0.663340 0.747100 0.750700 0.769765 0.735172 0.633638 0.674658 0.764116 0.725797 0.736891 0.636465 0.770411 0.708606 0.686243 
57.397457 0.701725 0.704220 0.705699 0.735858 0.636466 0.666884 0.766802 0.736117 0.716556 0.673655 0.714229 0.640846 0.703617 0.762730 0.735402 0.676521 0.633410 0.706337 0.715455 0.646264 0.654121 0.703225 0.757747 0.729515 0.711923 0.681406 0.680047 0.755630 0.669751 0.719696 0.687476 0.707395 0.749042 0.758602 0.733146 0.642767 0.664003 0.650974 0.665924 0.700400 0.739839 0.695606 0.698122 0.659567 0.733272 0.719016 0.717235 0.647406 0.678652 0.738066 
57.974311 0.630575 0.747012 0.762994 0.753977 0.673573 0.686770 0.755721 0.756120 0.749105 0.725449 0.687421 0.658242 0.768063 0.706589 0.687659 0.736552 0.632178 0.652970 0.668155 0.688891 0.740536 0.658669 0.760516 0.736972 0.635174 0.679874 0.709879 0.639059 0.714556 0.713947 0.767104 0.679958 0.631072 0.650821 0.703698 0.640719 0.741628 0.753781 0.648567 0.706624 0.678488 0.764640 0.741803 0.649477 0.742846 0.677032 0.653446 0.646746 0.691215 0.761027 
58.556963 0.720395 0.649455 0.705354 0.719787 0.723738 0.738828 0.701159 0.647168 0.663950 0.630518 0.762114 0.689621 0.677488 0.766897 0.701005 0.630574 0.630371 0.635280 0.692201 0.653140 0.725766 0.751534 0.633420 0.702410 0.657965 0.668552 0.722815 0.716368 0.677957 0.731143 0.636994 0.643294 0.640413 0.731563 0.733010 0.713955 0.732877 0.715689 0.670342 0.686355 0.708732 0.710025 0.658720 0.700494 0.748807 0.766261 0.643420 0.713578 0.706774 0.665125 
59.145470 0.703441 0.689716 0.634733 0.644490 0.662797 0.650406 0.663845 0.691874 0.690058 0.647592 0.675789 0.752074 0.736757 0.635145 0.717382 0.706255 0.736024 0.632456 0.637506 0.657845 0.635459 0.740159 0.712053 0.719372 0.675621 0.644553 0.689388 0.715726 0.736261 0.695709 0.633420 0.706241 0.690812 0.631674 0.735702 0.656595 0.730233 0.667142 0.758326 0.757026 0.695764 0.700381 0.683304 0.720420 0.711138 0.633217 0.681607 0.751013 0.762286 0.676906 
59.739892 0.738223 0.764999 0.731735 0.665124 0.636290 0.734261 0.762823 0.765990 0.644062 0.721682 0.674444 0.640002 0.748186 0.708036 0.748018 0.680284 0.737435 0.694083 0.655350 0.748772 0.760576 0.726133 0.739765 0.691230 0.662012 0.722561 0.643071 0.740491 0.729719 0.739486 0.633786 0.698904 0.696818 0.742933 0.750488 0.740735 0.689242 0.691258 0.639234 0.648624 0.735496 0.736933 0.732266 0.708308 0.656710 0.648283 0.635167 0.654282 0.724312 0.691983 
60.340288 0.638244 0.760420 0.703258 0.651567 0.758260 0.705976 0.729703 0.669546 0.714589 0.649930 0.762677 0.738511 0.760928 0.752964 0.652724 0.683134 0.727069 0.734720 0.761730 0.655086 0.634502 0.675065 0.666326 0.633422 0.655602 0.693740 0.665887 0.753061 0.733898 0.686897 0.722247 0.752239 0.665880 0.642724 0.640090 0.737306 0.630690 0.749814 0.730693 0.719822 0.748692 0.630028 0.669539 0.716129 0.708136 0.755347 0.628300 0.720261 0.641686 0.653553 
60.946718 0.688388 0.750118 0.642444 0.660840 0.738147 0.665100 0.724177 0.743527 0.760440 0.745413 0.664348 0.704689 0.699789 0.696274 0.757969 0.717927 0.662427 0.697360 0.641651 0.743304 0.630661 0.749972 0.677162 0.673772 0.628197 0.708434 0.732467 0.683168 0.671774 0.736991 0.725862 0.683530 0.714113 0.724609 0.711232 0.666185 0.634886 0.677774 0.689384 0.714677 0.716542 0.654040 0.732530 0.636974 0.765124 0.644351 0.734806 0.677635 0.628454 0.703561 
61.559242 0.626178 0.651928 0.641097 0.695461 0.690491 0.718994 0.686188 0.729978 0.690101 0.744250 0.701732 0.638365 0.718751 0.761714 0.741407 0.660757 0.699508 0.648974 0.739308 0.686605 0.736054 0.762722 0.639109 0.743347 0.640993 0.648883 0.654417 0.758530 0.744598 0.653339 0.657907 0.736937 0.644392 0.732335 0.681502 0.671289 0.677894 0.645922 0.661772 0.644274 0.701704 0.753552 0.699410 0.750229 0.703401 0.745182 0.717152 0.753712 0.657149 0.650851 
62.177923 0.630722 0.682342 0.638874 0.734135 0.625077 0.677190 0.728032 0.754613 0.636777 0.653435 0.662122 0.648949 0.709839 0.753703 0.653907 0.644728 0.750391 0.743107 0.656685 0.673100 0.681710 0.762598 0.752085 0.663024 0.666837 0.688077 0.661302 0.639173 0.736809 0.647672 0.700139 0.725768 0.735705 0.639443 0.758036 0.673780 0.697313 0.655553 0.626174 0.683710 0.715741 0.667850 0.739913 0.716290 0.691542 0.756001 0.761584 0.751585 0.634416 0.684960 
62.802821 0.696665 0.704384 0.759251 0.742287 0.675706 0.641528 0.741129 0.732196 0.664609 0.698600 0.673730 0.686574 0.710786 0.704176 0.648914 0.722999 0.734277 0.631589 0.708969 0.756768 0.639239 0.735962 0.722105 0.626353 0.697199 0.689841 0.752455 0.654053 0.656529 0.710287 0.710835 0.653221 0.630161 0.700840 0.650010 0.628787 0.734485 0.731828 0.711778 0.692788 0.692657 0.730726 0.700570 0.665865 0.629321 0.666967 0.687739 0.624376 0.640495 0.696492 
63.434000 0.656446 0.752991 0.687674 0.638879 0.759281 0.731309 0.640064 0.680886 0.644753 0.753019 0.740723 0.668368 0.723211 0.705741 0.679189 0.632755 0.742753 0.736983 0.726114 0.736512 0.646423 0.638117 0.636808 0.637106 0.651417 0.702977 0.687100 0.745773 0.692108 0.713804 0.755652 0.674360 0.629430 0.676037 0.701931 0.697989 0.738223 0.761276 0.691367 0.757716 0.679168 0.673550 0.687674 0.642329 0.755354 0.663291 0.702547 0.647871 0.755631 0.673792 
64.071523 0.760130 0.735415 0.648693 0.671180 0.705802 0.630801 0.735415 0.675103 0.654540 0.624954 0.752588 0.727403 0.690906 0.674792 0.746506 0.734661 0.713468 0.668551 0.635644 0.725812 0.642459 0.708528 0.639546 0.651184 0.655806 0.640757 0.735990 0.647815 0.647572 0.694095 0.690899 0.629168 0.676175 0.641269 0.753031 0.673913 0.660891 0.631271 0.751530 0.718609 0.731804 0.627127 0.702384 0.662483 0.655536 0.730634 0.730807 0.704806 0.755397 0.740176 
64.715452 0.650857 0.687117 0.632178 0.707027 0.699529 0.658570 0.754254 0.647271 0.648266 0.644852 0.652758 0.680925 0.668777 0.759817 0.624832 0.622316 0.634382 0.707234 0.659592 0.755450 0.678721 0.630333 0.684097 0.751552 0.728554 0.625613 0.751891 0.640540 0.646787 0.725872 0.750225 0.676579 0.698700 0.636124 0.746390 0.646034 0.738602 0.741138 0.740772 0.686260 0.645350 0.739154 0.719770 0.629607 0.713551 0.671783 0.694076 0.707822 0.678230 0.733944 
65.365853 0.727308 0.724658 0.743949 0.657132 0.715526 0.670081 0.724706 0.641009 0.747856 0.735894 0.758921 0.633823 0.703958 0.675679 0.634182 0.680186 0.720661 0.738290 0.697456 0.657415 0.643059 0.621517 0.653585 0.725665 0.661957 0.694053 0.635356 0.677191 0.655234 0.719722 0.710487 0.651825 0.694232 0.623187 0.728468 0.632195 0.754034 0.631408 0.683064 0.722352 0.635901 0.624112 0.726604 0.719605 0.651107 0.686764 0.688807 0.705462 0.684238 0.632850 
66.022791 0.629815 0.739911 0.729494 0.697596 0.639873 0.689089 0.680947 0.715127 0.691894 0.753733 0.672116 0.683898 0.665415 0.654378 0.751775 0.710101 0.632848 0.749879 0.733706 0.659086 0.662085 0.713748 0.724144 0.728784 0.729818 0.686662 0.653226 0.622535 0.750176 0.659534 0.731011 0.711894 0.676259 0.622748 0.624693 0.683911 0.754650 0.683808 0.716520 0.706882 0.650248 0.626761 0.681629 0.636784 0.658128 0.756911 0.731197 0.754815 0.621659 0.650055 
66.686331 0.715764 0.704726 0.696712 0.692484 0.698089 0.737694 0.638026 0.630170 0.715062 0.673755 0.674678 0.643073 0.732386 0.723421 0.639548 0.633888 0.721004 0.696884 0.690907 0.714366 0.739967 0.725872 0.625385 0.651130 0.654476 0.727146 0.698543 0.695410 0.706124 0.680847 0.724385 0.667820 0.623319 0.727614 0.731311 0.696216 0.748463 0.684979 0.631582 0.739512 0.716129 0.751224 0.746935 0.725424 0.734320 0.637779 0.678486 0.719455 0.728819 0.650661 
67.356540 0.747266 0.728739 0.671033 0.651537 0.743380 0.663743 0.676198 0.755945 0.619194 0.696953 0.667278 0.666481 0.710576 0.745760 0.687985 0.622495 0.640987 0.704703 0.744584 0.627212 0.730665 0.671460 0.737081 0.652884 0.741221 0.736716 0.699525 0.696396 0.631538 0.744371 0.642493 0.754143 0.632377 0.714813 0.704683 0.737865 0.672711 0.717213 0.752032 0.630692 0.738587 0.705742 0.718905 0.748229 0.663173 0.725060 0.730128 0.673832 0.727398 0.681039 
68.033484 0.641257 0.634684 0.741038 0.695685 0.743504 0.737803 0.665820 0.670957 0.619848 0.693940 0.721435 0.673334 0.685430 0.698130 0.626888 0.636566 0.694915 0.739252 0.634815 0.629024 0.661843 0.701022 0.741018 0.671047 0.648518 0.668272 0.722630 0.730969 0.620624 0.670140 0.634354 0.705988 0.712211 0.687284 0.684853 0.620961 0.674323 0.670003 0.636257 0.739898 0.744672 0.731814 0.703872 0.753684 0.755428 0.632019 0.708268 0.698460 0.706894 0.671926 
68.717232 0.643437 0.661849 0.672551 0.638346 0.700945 0.744281 0.637996 0.742285 0.726699 0.670562 0.692398 0.701522 0.686059 0.716189 0.630018 0.684886 0.754174 0.742950 0.651641 0.644939 0.712807 0.748624 0.693440 0.639094 0.699642 0.698421 0.707895 0.681168 0.683479 0.723461 0.720765 0.663832 0.633009 0.716895 0.731412 0.714906 0.622396 0.702050 0.672469 0.657939 0.652293 0.700328 0.718521 0.704211 0.651792 0.666583 0.702592 0.719084 0.707771 0.690415 
69.407852 0.686552 0.620851 0.653061 0.694828 0.683790 0.741646 0.688874 0.697980 0.735418 0.673342 0.642303 0.728223 0.703509 0.632156 0.735705 0.739118 0.631957 0.663030 0.688285 0.618206 0.726908 0.628353 0.632286 0.667785 0.721310 0.727401 0.701392 0.646504 0.664599 0.741084 0.642153 0.720892 0.669738 0.710327 0.663119 0.621879 0.742358 0.672876 0.666003 0.663941 0.723304 0.645551 0.662694 0.736137 0.698186 0.673924 0.642660 0.746613 0.662728 0.694911 
70.105412 0.739429 0.728035 0.750385 0.667549 0.723738 0.627982 0.746936 0.724101 0.655690 0.695907 0.647642 0.699233 0.713186 0.618018 0.717018 0.636885 0.664504 0.666878 0.635229 0.723820 0.632628 0.693142 0.739881 0.726414 0.713405 0.617909 0.688886 0.671545 0.724190 0.710585 0.665886 0.648162 0.721439 0.655861 0.721302 0.721309 0.668562 0.685943 0.748681 0.656490 0.648778 0.632382 0.640163 0.735193 0.744103 0.685902 0.617833 0.677971 0.618511 0.671073 
70.809983 0.655929 0.662702 0.629650 0.690540 0.724118 0.710777 0.735614 0.744287 0.628577 0.659784 0.719887 0.617806 0.652908 0.744964 0.744813 0.627019 0.672695 0.619405 0.740145 0.686726 0.626411 0.654603 0.688441 0.680301 0.723031 0.647530 0.729907 0.665532 0.721910 0.694271 0.690683 0.741471 0.737329 0.637913 0.704762 0.648117 0.631256 0.650134 0.713770 0.623397 0.630860 0.647762 0.634291 0.714953 0.639909 0.744936 0.640579 0.623875 0.621223 0.745401 
71.521636 0.713038 0.708963 0.615685 0.638901 0.640382 0.618641 0.748554 0.726478 0.738642 0.698649 0.668758 0.725243 0.668539 0.698103 0.734888 0.684533 0.701577 0.633419 0.717489 0.726055 0.736806 0.729011 0.681017 0.633378 0.647194 0.736608 0.676676 0.683495 0.645344 0.708895 0.706662 0.696144 0.737816 0.734212 0.726519 0.700881 0.660014 0.703393 0.690150 0.748840 0.697106 0.620976 0.664403 0.646314 0.662491 0.711209 0.724280 0.689638 0.642273 0.684369 
72.240440 0.703303 0.730389 0.618877 0.730941 0.620601 0.717824 0.731023 0.624140 0.741297 0.668180 0.669400 0.658063 0.718881 0.687330 0.632941 0.652923 0.736061 0.718070 0.652302 0.704455 0.693534 0.738972 0.697549 0.729353 0.622299 0.672277 0.678338 0.676381 0.710700 0.732284 0.673661 0.651212 0.722106 0.637359 0.746369 0.633064 0.621992 0.639533 0.642799 0.636902 0.619981 0.697904 0.665358 0.705185 0.718567 0.660763 0.724642 0.664280 0.710973 0.636029 
72.966468 0.730315 0.660171 0.694868 0.683634 0.652443 0.739500 0.715723 0.723594 0.656855 0.644558 0.681693 0.688454 0.648317 0.729341 0.644306 0.713368 0.691505 0.635387 0.680611 0.683913 0.619713 0.644994 0.707805 0.626576 0.695529 0.650904 0.693166 0.730648 0.623723 0.656017 0.725392 0.690497 0.642182 0.646226 0.637062 0.644783 0.722988 0.699716 0.673387 0.673659 0.649753 0.696938 0.726223 0.688693 0.692097 0.658353 0.668532 0.722539 0.712081 0.693009 
73.699794 0.720076 0.653564 0.730834 0.654999 0.646798 0.630410 0.708965 0.666818 0.726774 0.745896 0.722238 0.620087 0.638604 0.733051 0.689877 0.726978 0.670871 0.664927 0.623134 0.705245 0.669007 0.628927 0.682852 0.613784 0.724380 0.703348 0.635986 0.740272 0.703756 0.705395 0.726380 0.661493 0.711841 0.721490 0.718070 0.745100 0.709169 0.732139 0.746352 0.707299 0.727604 0.624120 0.614919 0.652537 0.724455 0.624521 0.632008 0.710719 0.637516 0.672401 
74.440489 0.731543 0.733886 0.687304 0.631221 0.702340 0.657096 0.710381 0.638494 0.675711 0.724154 0.688771 0.620191 0.652878 0.668227 0.659622 0.677307 0.672315 0.656152 0.702014 0.702170 0.618025 0.745038 0.618568 0.629210 0.646488 0.701811 0.617808 0.745160 0.651364 0.738192 0.649809 0.682115 0.636640 0.663751 0.620823 0.676988 0.730144 0.620314 0.617862 0.732195 0.654631 0.695236 0.674747 0.708262 0.710008 0.718151 0.734633 0.738708 0.692214 0.652050 
75.188628 0.640910 0.712515 0.712488 0.687338 0.680494 0.617049 0.650094 0.636257 0.664799 0.677326 0.685567 0.660933 0.686266 0.707109 0.620413 0.670394 0.686096 0.711789 0.618554 0.636494 0.744075 0.653553 0.722350 0.690437 0.638041 0.693456 0.629027 0.672673 0.744170 0.683404 0.725490 0.693435 0.711457 0.719711 0.701574 0.697579 0.694541 0.649612 0.736471 0.653960 0.614098 0.658579 0.612830 0.703819 0.615041 0.637770 0.624008 0.634548 0.679076 0.619409 
75.944287 0.693293 0.632314 0.716650 0.634766 0.678208 0.729290 0.706678 0.674719 0.721730 0.735989 0.727095 0.728145 0.701971 0.680585 0.718811 0.706191 0.684609 0.718783 0.657066 0.723471 0.699112 0.710709 0.727603 0.685185 0.630756 0.643186 0.645320 0.707898 0.642265 0.734987 0.681561 0.720308 0.695515 0.728023 0.621516 0.684507 0.667037 0.698326 0.637035 0.668189 0.734865 0.663874 0.647901 0.648639 0.646472 0.634082 0.723376 0.610407 0.617743 0.693056 
76.707539 0.689405 0.615435 0.635879 0.735821 0.655025 0.608893 0.624642 0.721722 0.697111 0.732709 0.624750 0.685170 0.667121 0.626733 0.696353 0.698992 0.631637 0.637205 0.646710 0.715830 0.651527 0.732554 0.741680 0.729394 0.615009 0.697645 0.640155 0.670395 0.728122 0.675990 0.622904 0.742634 0.724564 0.656648 0.684345 0.670409 0.703849 0.673514 0.632463 0.689344 0.702604 0.648239 0.626246 0.690244 0.667831 0.725504 0.668467 0.727006 0.738845 0.735043 
77.478463 0.713237 0.715777 0.654335 0.716791 0.713697 0.613810 0.671321 0.671665 0.669550 0.615675 0.626742 0.656842 0.609790 0.616134 0.679638 0.727277 0.712028 0.617938 0.608513 0.706008 0.734445 0.708927 0.655565 0.712325 0.629303 0.613439 0.689448 0.673645 0.729898 0.639593 0.685705 0.687732 0.681590 0.678212 0.610696 0.649079 0.722487 0.648389 0.738378 0.649410 0.736661 0.658071 0.677131 0.693637 0.728574 0.736756 0.626357 0.630688 0.615533 0.669699 
78.257134 0.623919 0.700538 0.651011 0.733439 0.706132 0.651348 0.725018 0.638535 0.691631 0.639425 0.694735 0.625134 0.634385 0.669992 0.706867 0.612503 0.684465 0.653750 0.736010 0.735544 0.608994 0.642711 0.712029 0.667711 0.706401 0.689404 0.715329 0.690363 0.702380 0.707859 0.733479 0.656287 0.671685 0.738378 0.717629 0.693365 0.696415 0.715032 0.693480 0.732596 0.727130 0.613832 0.735301 0.698918 0.607651 0.716550 0.693925 0.649128 0.661409 0.683784 
79.043632 0.687193 0.615891 0.626565 0.607723 0.719417 0.661087 0.608363 0.730523 0.699255 0.711944 0.677509 0.709606 0.662556 0.723016 0.639355 0.689046 0.656269 0.656754 0.680845 0.659942 0.620527 0.622441 0.729559 0.719734 0.617515 0.608074 0.739546 0.676424 0.671815 0.644375 0.642664 0.652974 0.722692 0.699127 0.642832 0.703110 0.673695 0.680252 0.672866 0.650629 0.636754 0.640453 0.731345 0.706223 0.638998 0.658169 0.713427 0.630507 0.685104 0.613734 
79.838033 0.663460 0.622758 0.615362 0.666421 0.667135 0.716774 0.628243 0.686187 0.700232 0.614386 0.642503 0.737320 0.653729 0.636534 0.611331 0.616042 0.710219 0.621224 0.666616 0.616573 0.714802 0.714176 0.656919 0.645249 0.654375 0.648762 0.667135 0.645195 0.639219 0.625490 0.715414 0.723497 0.689565 0.639320 0.708072 0.727959 0.684686 0.728948 0.640336 0.726768 0.675567 0.733134 0.702749 0.624784 0.731129 0.621466 0.662484 0.734318 0.712682 0.726552 
80.640419 0.718467 0.647158 0.679338 0.611396 0.626820 0.694756 0.646640 0.721895 0.638609 0.680171 0.737386 0.607047 0.626525 0.698647 0.655068 0.709804 0.675702 0.654867 0.632251 0.651352 0.613177 0.638091 0.680090 0.617982 0.639429 0.727029 0.661568 0.662052 0.693774 0.660210 0.735209 0.728400 0.619468 0.628991 0.708433 0.717560 0.682033 0.639866 0.681132 0.718850 0.654457 0.705482 0.675614 0.650075 0.709669 0.608734 0.607753 0.629925 0.678014 0.727554 
81.450869 0.681362 0.636096 0.614725 0.666119 0.724654 0.626565 0.735783 0.726258 0.712049 0.665119 0.719620 0.609181 0.666401 0.687993 0.643130 0.736729 0.624820 0.717841 0.729547 0.664360 0.636458 0.605228 0.725037 0.668555 0.672884 0.721728 0.616980 0.647835 0.657856 0.614953 0.645795 0.609443 0.651903 0.697773 0.648970 0.674656 0.730057 0.629256 0.681127 0.692980 0.737769 0.608584 0.719600 0.671529 0.689174 0.675187 0.717607 0.678388 0.640915 0.672972 
82.269464 0.671498 0.614408 0.686124 0.687256 0.681472 0.680620 0.615266 0.615112 0.647487 0.658795 0.661188 0.707439 0.670686 0.645899 0.633498 0.667449 0.694382 0.613101 0.684294 0.640992 0.609903 0.623356 0.691989 0.673656 0.679146 0.735176 0.701742 0.629677 0.630234 0.680473 0.669976 0.706876 0.724076 0.676699 0.717702 0.721898 0.710315 0.734915 0.628263 0.703893 0.680667 0.623859 0.631601 0.707895 0.672054 0.633183 0.660954 0.686894 0.723828 0.614991 
83.096285 0.666220 0.654566 0.716954 0.642068 0.731775 0.729184 0.604200 0.697756 0.655978 0.658020 0.661949 0.679903 0.694596 0.629155 0.645087 0.661099 0.707636 0.611503 0.644377 0.627287 0.639725 0.620486 0.726186 0.685974 0.638587 0.669125 0.627033 0.713989 0.734633 0.654941 0.694034 0.646533 0.701337 0.611945 0.653287 0.643962 0.712362 0.711619 0.605090 0.691885 0.629543 0.729231 0.665993 0.657632 0.731266 0.623552 0.734480 0.676670 0.677265 0.689870 
83.931417 0.703984 0.683661 0.627085 0.621717 0.675238 0.604958 0.682184 0.714807 0.637441 0.667637 0.656159 0.643818 0.619525 0.682337 0.618134 0.658679 0.718189 0.628529 0.727054 0.720289 0.631210 0.625755 0.626210 0.645322 0.684911 0.632313 0.667015 0.639286 0.635870 0.663960 0.674202 0.605158 0.692165 0.663827 0.700053 0.606977 0.643631 0.646205 0.604269 0.708088 0.674208 0.620273 0.653913 0.679777 0.627446 0.678560 0.693863 0.665077 0.693481 0.719353 
84.774942 0.699194 0.691964 0.721599 0.680788 0.678859 0.728115 0.711912 0.603780 0.681102 0.708380 0.694274 0.618988 0.616084 0.633569 0.683646 0.683786 0.678672 0.615557 0.603373 0.709555 0.662029 0.644511 0.702759 0.707559 0.608006 0.684233 0.733883 0.640826 0.601731 0.699588 0.630898 0.667450 0.718969 0.712760 0.734090 0.632427 0.668351 0.652702 0.626919 0.624035 0.631706 0.662610 0.630912 0.659345 0.624696 0.647962 0.680989 0.672363 0.730024 0.695062 
85.626944 0.733188 0.620462 0.710533 0.644450 0.669791 0.634356 0.605622 0.690212 0.692179 0.726881 0.706886 0.628583 0.641677 0.703493 0.691046 0.644864 0.702053 0.616136 0.614722 0.618842 0.651597 0.616876 0.684019 0.685272 0.706180 0.620982 0.639250 0.631263 0.654204 0.601701 0.665971 0.671818 0.729041 0.707953 0.675458 0.645770 0.682152 0.678858 0.686832 0.646484 0.717614 0.720147 0.603368 0.719834 0.733234 0.686952 0.659244 0.698913 0.690199 0.623229 
86.487509 0.599670 0.672222 0.711037 0.634019 0.694659 0.730938 0.695378 0.658713 0.680098 0.656296 0.633040 0.709146 0.712888 0.650264 0.693966 0.689719 0.696769 0.601934 0.714379 0.692861 0.650723 0.637308 0.661276 0.680597 0.600616 0.730958 0.617094 0.621089 0.699273 0.614944 0.665357 0.651629 0.719872 0.603279 0.639471 0.676156 0.642940 0.667654 0.667088 0.725864 0.725019 0.665910 0.604591 0.719932 0.643280 0.714093 0.658673 0.710618 0.684539 0.631648 
87.356723 0.695418 0.689208 0.635386 0.724593 0.647699 0.599941 0.684334 0.676416 0.708922 0.707652 0.683277 0.717073 0.703849 0.681037 0.666841 0.655605 0.630147 0.657101 0.638092 0.672765 0.678317 0.724353 0.716076 0.623797 0.637334 0.698789 0.706767 0.687080 0.647912 0.657094 0.693855 0.695677 0.659182 0.727691 0.723350 0.679055 0.702319 0.658278 0.639914 0.605413 0.625725 0.688895 0.704906 0.719620 0.678437 0.616051 0.649109 0.640279 0.613332 0.672134 
88.234673 0.649858 0.680527 0.717450 0.615451 0.633485 0.691648 0.730251 0.711707 0.714622 0.637807 0.625497 0.682665 0.684033 0.724973 0.690978 0.667274 0.711122 0.720259 0.648364 0.611773 0.703467 0.622396 0.632834 0.698892 0.697611 0.646658 0.628678 0.671238 0.675381 0.699078 0.653683 0.613453 0.691701 0.718665 0.684152 0.690964 0.683342 0.682499 0.690081 0.705625 0.604350 0.721713 0.719588 0.616142 0.710146 0.599211 0.617749 0.645748 0.633345 0.728273 
89.121446 0.723808 0.636226 0.693407 0.665930 0.649792 0.642266 0.659333 0.699700 0.666355 0.655825 0.654784 0.718358 0.656833 0.699925 0.703578 0.610923 0.656827 0.711933 0.652079 0.724803 0.693712 0.659658 0.689661 0.670207 0.637293 0.665314 0.628150 0.696988 0.621141 0.599108 0.640449 0.678363 0.654446 0.602708 0.607263 0.708604 0.635277 0.674709 0.723768 0.687433 0.628209 0.690636 0.703353 0.678880 0.669358 0.641523 0.720911 0.656018 0.634336 0.664909 
90.017131 0.726184 0.668664 0.605059 0.663268 0.688316 0.688025 0.631816 0.632121 0.666817 0.724946 0.622282 0.642622 0.611701 0.603020 0.682430 0.631207 0.664089 0.670909 0.611800 0.707095 0.715504 0.703181 0.680285 0.725270 0.607311 0.627069 0.627532 0.686244 0.637405 0.691925 0.689389 0.672836 0.710061 0.619103 0.616640 0.629406 0.695885 0.608615 0.597114 0.685926 0.676405 0.716748 0.628320 0.624539 0.711829 0.636776 0.644999 0.634253 0.611959 0.722430 
90.921819 0.607168 0.627111 0.656184 0.682798 0.706146 0.669845 0.637181 0.718815 0.695599 0.687083 0.675703 0.726888 0.681767 0.713928 0.599538 0.678137 0.697814 0.683750 0.606421 0.724752 0.708401 0.721784 0.660277 0.726181 0.595868 0.614911 0.726392 0.608914 0.623328 0.622661 0.643859 0.681734 0.716917 0.687070 0.656250 0.653936 0.671915 0.610111 0.698641 0.710113 0.694449 0.712778 0.706543 0.715119 0.709630 0.638695 0.696247 0.606620 0.603261 0.647350 
91.835598 0.711943 0.606936 0.633051 0.719028 0.634504 0.707182 0.604071 0.696274 0.688397 0.595942 0.698473 0.628950 0.634589 0.686713 0.659456 0.636366 0.699833 0.659251 0.637937 0.622235 0.666039 0.599845 0.692728 0.700011 0.619984 0.668139 0.595414 0.660968 0.655230 0.717047 0.684970 0.673296 0.664633 0.716822 0.711639 0.687776 0.684263 0.634193 0.716479 0.720428 0.632978 0.639046 0.688912 0.692695 0.601548 0.633249 0.717172 0.705994 0.628336 0.614279 
92.758561 0.637961 0.681717 0.613136 0.627556 0.673870 0.668114 0.674919 0.704683 0.665635 0.662767 0.718807 0.717422 0.673706 0.677253 0.687941 0.670758 0.603100 0.676989 0.625215 0.607208 0.647087 0.672426 0.663485 0.665648 0.658441 0.697074 0.725189 0.659773 0.637091 0.631572 0.702039 0.622440 0.665483 0.682858 0.678071 0.653990 0.639530 0.655830 0.636511 0.692570 0.663129 0.715503 0.600621 0.620132 0.708731 0.647403 0.596909 0.708679 0.719103 0.639135 
93.690800 0.654099 0.691631 0.599159 0.700026 0.651663 0.657108 0.678765 0.596762 0.690380 0.628018 0.613144 0.672872 0.613105 0.674044 0.609121 0.632858 0.694455 0.694185 0.661230 0.616436 0.665293 0.605802 0.598783 0.612249 0.672299 0.690083 0.678495 0.692052 0.708632 0.614639 0.633161 0.723427 0.597183 0.672483 0.631225 0.613078 0.698386 0.713294 0.616858 0.614336 0.593318 0.682182 0.668928 0.663732 0.607962 0.707710 0.643393 0.594471 0.711957 0.607508 
94.632408 0.668984 0.632887 0.689795 0.659516 0.720737 0.692655 0.670838 0.664349 0.667965 0.672305 0.720152 0.626331 0.608230 0.723177 0.639422 0.619710 0.711585 0.593948 0.596960 0.621117 0.662001 0.608552 0.704826 0.639100 0.717811 0.664566 0.674231 0.686836 0.698487 0.594889 0.706561 0.663455 0.605738 0.696659 0.621728 0.714373 0.670510 0.709948 0.653782 0.631269 0.601155 0.688559 0.598689 0.672936 0.677262 0.710013 0.632078 0.696232 0.669911 0.711263 
95.583480 0.622491 0.679561 0.608276 0.674479 0.667618 0.701334 0.690920 0.698648 0.594133 0.629858 0.614920 0.687480 0.657336 0.700874 0.675188 0.688077 0.671636 0.591736 0.641138 0.708208 0.660422 0.636830 0.672765 0.637572 0.642339 0.696074 0.685280 0.603502 0.631427 0.719777 0.640166 0.675215 0.657066 0.611440 0.669469 0.621059 0.687375 0.720283 0.629917 0.597284 0.716330 0.596989 0.621381 0.600672 0.721872 0.711852 0.620692 0.658367 0.611696 0.713822 
96.544110 0.690490 0.627613 0.610572 0.662677 0.646732 0.614959 0.660350 0.718152 0.700371 0.668211 0.604317 0.672604 0.646765 0.689015 0.624223 0.641598 0.640018 0.695362 0.647237 0.706921 0.697716 0.641119 0.690989 0.696588 0.666238 0.718257 0.654606 0.606357 0.676944 0.687972 0.702974 0.710442 0.711904 0.691506 0.714553 0.666539 0.710914 0.637126 0.708894 0.644076 0.630314 0.603872 0.708894 0.625567 0.653570 0.591381 0.689494 0.600357 0.608068 0.623181 
97.514394 0.629862 0.614364 0.688151 0.704631 0.636062 0.693834 0.690129 0.662493 0.677768 0.619360 0.638340 0.599090 0.681997 0.669492 0.621376 0.684400 0.661282 0.634085 0.693356 0.594677 0.670068 0.609369 0.659193 0.654643 0.639682 0.648063 0.624565 0.643657 0.618666 0.707420 0.685519 0.632507 0.590644 0.702084 0.620093 0.663390 0.604884 0.661400 0.617127 0.651003 0.702352 0.691995 0.668523 0.594153 0.613978 0.693317 0.628251 0.658912 0.718216 0.668824 
98.494430 0.705892 0.657931 0.610780 0.677734 0.671516 0.667567 0.694183 0.599371 0.714091 0.703879 0.665848 0.596455 0.624764 0.637859 0.715215 0.592121 0.679806 0.689437 0.675557 0.661585 0.627863 0.623613 0.619671 0.615127 0.647973 0.642972 0.613709 0.661173 0.591120 0.593356 0.695066 0.601999 0.627588 0.655982 0.687534 0.661435 0.692522 0.635676 0.679591 0.641449 0.612989 0.675321 0.668398 0.685971 0.688730 0.647640 0.593801 0.704192 0.702499 0.601555 
99.484316 0.669646 0.670357 0.710951 0.621485 0.681985 0.627537 0.649936 0.690746 0.609048 0.695818 0.667798 0.635991 0.702353 0.667250 0.651777 0.604714 0.606470 0.607769 0.603212 0.665807 0.701368 0.669261 0.672851 0.600542 0.636435 0.645445 0.598303 0.610485 0.708830 0.595900 0.677362 0.675626 0.630756 0.614330 0.604191 0.588085 0.707250 0.611464 0.657679 0.699683 0.663059 0.681978 0.684048 0.589385 0.596240 0.632538 0.609414 0.703026 0.594385 0.697431 
100.484150 0.624626 0.651563 0.692985 0.612429 0.690945 0.602370 0.673989 0.712197 0.654490 0.614672 0.635141 0.628518 0.704563 0.676525 0.587226 0.685547 0.714870 0.682098 0.594919 0.705763 0.591444 0.622970 0.593895 0.677796 0.614274 0.626712 0.644868 0.657724 0.597833 0.663519 0.686095 0.701493 0.683813 0.673637 0.588719 0.682007 0.695430 0.667594 0.612885 0.609169 0.704022 0.594508 0.668441 0.630454 0.588758 0.596203 0.644731 0.620324 0.609196 0.617716 
101.494032 0.687975 0.666688 0.705291 0.693977 0.625755 0.708656 0.656032 0.622930 0.642622 0.678887 0.607105 0.602477 0.686217 0.689746 0.628327 0.677130 0.605230 0.623549 0.653688 0.639934 0.631673 0.618985 0.624043 0.653936 0.678979 0.596833 0.641600 0.680723 0.651267 0.606519 0.623073 0.667352 0.649242 0.703501 0.693775 0.591417 0.697544 0.641646 0.707244 0.624434 0.651957 0.646964 0.620424 0.670054 0.674467 0.617137 0.603557 0.693150 0.646905 0.638091 
102.514064 0.590125 0.635276 0.699849 0.692497 0.640352 0.631161 0.709313 0.606681 0.658507 0.651084 0.631083 0.681629 0.666165 0.626994 0.682701 0.683741 0.700538 0.596443 0.608378 0.687895 0.590567 0.601858 0.671365 0.674615 0.660133 0.592205 0.637713 0.667484 0.703912 0.687434 0.678866 0.622230 0.594825 0.586381 0.713103 0.669051 0.678964 0.646365 0.669792 0.608358 0.687889 0.595150 0.707565 0.700519 0.622262 0.655992 0.643973 0.593076 0.657591 0.597184 
103.544348 0.702058 0.694607 0.686831 0.657992 0.623811 0.584568 0.658362 0.665781 0.653371 0.627388 0.639247 0.609506 0.660140 0.611732 0.689271 0.669403 0.653767 0.678036 0.637767 0.681937 0.698748 0.611434 0.598666 0.617405 0.655986 0.656123 0.700396 0.619190 0.650644 0.675063 0.622195 0.674654 0.657447 0.678464 0.621689 0.620949 0.641733 0.619839 0.660614 0.662620 0.691128 0.668033 0.596524 0.665080 0.621481 0.617029 0.621079 0.642505 0.638455 0.589287 
104.584986 0.656631 0.694204 0.598474 0.707069 0.691378 0.600081 0.692415 0.622825 0.618851 0.689064 0.619681 0.697075 0.609415 0.598344 0.603893 0.655011 0.648530 0.647985 0.687100 0.609991 0.669801 0.605163 0.643053 0.661045 0.681915 0.679290 0.692901 0.607075 0.633052 0.668187 0.633810 0.662976 0.627627 0.640700 0.657552 0.647810 0.655873 0.595279 0.621256 0.593302 0.633409 0.681870 0.634374 0.639585 0.598390 0.620686 0.682148 0.673690 0.663100 0.650688 
105.636082 0.688289 0.606226 0.611669 0.688251 0.609287 0.657982 0.661444 0.664945 0.609164 0.679604 0.670298 0.620011 0.664900 0.631978 0.618827 0.689584 0.667612 0.603288 0.630224 0.673339 0.603683 0.695836 0.584487 0.666169 0.701667 0.618840 0.583432 0.597942 0.582727 0.609261 0.644902 0.590454 0.662648 0.651005 0.583063 0.705414 0.680238 0.682161 0.662247 0.669379 0.678614 0.664525 0.641187 0.649976 0.605527 0.671029 0.682756 0.636230 0.685947 0.677688 
106.697742 0.609712 0.675674 0.620498 0.646683 0.586499 0.624214 0.638987 0.587592 0.626088 0.655427 0.590952 0.647989 0.707262 0.693161 0.652377 0.695526 0.619619 0.614365 0.653062 0.696586 0.697336 0.666736 0.591159 0.696625 0.618792 0.626695 0.671557 0.590842 0.609622 0.639181 0.611082 0.589382 0.611050 0.671796 0.595398 0.700683 0.595036 0.615115 0.635077 0.674530 0.697678 0.695429 0.611315 0.620679 0.643168 0.613771 0.596135 0.679777 0.582299 0.659977 
107.770073 0.625980 0.700162 0.639086 0.600104 0.667421 0.649740 0.691174 0.609803 0.704976 0.657961 0.708983 0.687708 0.660432 0.707306 0.656735 0.602137 0.693361 0.588231 0.650237 0.658509 0.704318 0.641796 0.653037 0.637524 0.584430 0.701840 0.688218 0.671389 0.587779 0.596491 0.665678 0.704583 0.631097 0.621547 0.689470 0.608428 0.588289 0.687315 0.682101 0.632975 0.659613 0.606357 0.646100 0.603227 0.650908 0.667453 0.652495 0.588683 0.630426 0.654773 
108.853180 0.611700 0.643878 0.618240 0.614496 0.665437 0.656546 0.680128 0.634194 0.697003 0.684941 0.597698 0.614438 0.603072 0.658736 0.645489 0.696462 0.659857 0.639484 0.580888 0.680798 0.705496 0.667776 0.630965 0.701114 0.616326 0.657357 0.639696 0.633137 0.636243 0.625540 0.618246 0.700657 0.635141 0.704323 0.678524 0.585604 0.647982 0.668298 0.587608 0.677461 0.613665 0.654754 0.626397 0.689374 0.594090 0.683182 0.605256 0.627712 0.656494 0.661552 
109.947172 0.587067 0.608415 0.689037 0.650067 0.604915 0.707489 0.700084 0.592272 0.655613 0.595920 0.610441 0.647198 0.596171 0.651174 0.592793 0.664209 0.684675 0.683446 0.676375 0.609315 0.597451 0.695586 0.684488 0.706093 0.649134 0.612178 0.618117 0.642958 0.692022 0.584577 0.604464 0.705018 0.646252 0.587170 0.691893 0.700708 0.690201 0.669832 0.600520 0.675905 0.613369 0.659975 0.676324 0.685144 0.635893 0.614745 0.620195 0.700746 0.649733 0.669748 
111.052160 0.592589 0.623117 0.646443 0.656825 0.651377 0.692287 0.581089 0.619455 0.700606 0.608887 0.687944 0.689550 0.588670 0.655996 0.691201 0.621845 0.605553 0.694510 0.662857 0.584796 0.627607 0.663956 0.637424 0.696418 0.647696 0.578262 0.592929 0.605707 0.636653 0.628160 0.702656 0.602007 0.697979 0.579978 0.600895 0.697189 0.601672 0.579881 0.648236 0.586768 0.680062 0.631886 0.625320 0.689017 0.624890 0.604062 0.653677 0.657198 0.662889 0.613230 
112.168253 0.698140 0.675541 0.590347 0.587711 0.632883 0.599354 0.688582 0.642711 0.631786 0.630600 0.650466 0.583092 0.664906 0.592169 0.695414 0.626481 0.615820 0.669916 0.655848 0.609438 0.580404 0.579596 0.584760 0.660922 0.581764 0.652365 0.626661 0.679461 0.659222 0.696639 0.703208 0.692258 0.643493 0.643160 0.680583 0.592099 0.643108 0.686876 0.608912 0.642448 0.685003 0.695414 0.650723 0.682001 0.681141 0.580475 0.681642 0.704946 0.664514 0.693695 
113.295562 0.645461 0.655555 0.691239 0.580788 0.621672 0.593208 0.698624 0.680811 0.703895 0.670255 0.664638 0.614133 0.681669 0.697650 0.654768 0.589243 0.677986 0.689048 0.609188 0.654185 0.630441 0.581621 0.671709 0.654742 0.576529 0.697067 0.638870 0.642527 0.583017 0.632189 0.585111 0.639767 0.633707 0.593624 0.633169 0.609182 0.664170 0.643181 0.624189 0.630351 0.660379 0.674054 0.605986 0.606767 0.628193 0.656017 0.615638 0.664350 0.614133 0.622287 
114.434202 0.583725 0.698794 0.667891 0.673091 0.590952 0.588234 0.655541 0.620820 0.627592 0.669292 0.632894 0.598889 0.603136 0.626141 0.599759 0.697419 0.610216 0.589206 0.651947 0.695680 0.653079 0.684046 0.681872 0.630963 0.596535 0.605010 0.652817 0.662800 0.666542 0.580841 0.664802 0.602669 0.653533 0.636866 0.692348 0.699172 0.639149 0.619911 0.647841 0.581851 0.618517 0.646882 0.696319 0.632760 0.646773 0.674945 0.611053 0.610817 0.643665 0.595173 
115.584285 0.685128 0.631952 0.575487 0.661551 0.576950 0.590686 0.664016 0.666405 0.578003 0.602915 0.632961 0.597845 0.700270 0.620828 0.643779 0.599058 0.583546 0.680990 0.679094 0.606740 0.636339 0.618778 0.679636 0.632316 0.586011 0.601485 0.647151 0.610700 0.657119 0.684011 0.601082 0.625145 0.649648 0.643377 0.677267 0.619659 0.577077 0.605687 0.654897 0.661756 0.607494 0.647419 0.676571 0.607187 0.596951 0.622948 0.627527 0.666245 0.657381 0.652994 
116.745926 0.666111 0.672156 0.666290 0.644393 0.685610 0.647103 0.597029 0.636480 0.685062 0.684762 0.660054 0.638686 0.614634 0.689666 0.611351 0.629479 0.644986 0.597558 0.644234 0.692969 0.700659 0.595129 0.645216 0.605797 0.699198 0.586444 0.673521 0.693243 0.632214 0.630952 0.645554 0.601748 0.626718 0.590372 0.598662 0.650196 0.635932 0.588153 0.600606 0.671952 0.642340 0.658383 0.630193 0.591099 0.648971 0.632399 0.693243 0.628414 0.593809 0.665410 
117.919242 0.581537 0.638126 0.668170 0.576005 0.679567 0.584211 0.640901 0.674926 0.574782 0.593526 0.662402 0.573980 0.605477 0.672143 0.584020 0.653489 0.573426 0.612849 0.631810 0.678459 0.595754 0.613753 0.610812 0.578609 0.595194 0.600931 0.666980 0.577087 0.655577 0.593271 0.621419 0.650089 0.638641 0.661581 0.624080 0.665955 0.678090 0.682572 0.606183 0.573012 0.632389 0.580410 0.594678 0.641704 0.686004 0.678115 0.665172 0.587261 0.595022 0.647211 
119.104350 0.671319 0.588784 0.608269 0.675744 0.645147 0.613164 0.639705 0.610850 0.577583 0.601168 0.607773 0.605128 0.670792 0.697047 0.602833 0.674714 0.611276 0.606908 0.586839 0.675115 0.606393 0.609273 0.685598 0.677410 0.644263 0.591276 0.644359 0.692743 0.574353 0.609909 0.689647 0.611854 0.577691 0.660608 0.690200 0.590494 0.673850 0.683869 0.588148 0.665484 0.654549 0.627544 0.671872 0.616864 0.670792 0.660677 0.696844 0.576140 0.668707 0.617061 
120.301369 0.586135 0.645085 0.674544 0.658573 0.613506 0.607158 0.617835 0.639378 0.690533 0.593181 0.683767 0.590191 0.694520 0.578054 0.594545 0.693269 0.647287 0.608808 0.586541 0.600074 0.671770 0.639791 0.572672 0.572964 0.664718 0.630720 0.596875 0.633583 0.600404 0.621808 0.592940 0.614217 0.586916 0.576518 0.678733 0.633202 0.588096 0.690305 0.686331 0.645256 0.645916 0.670748 0.617035 0.606181 0.626702 0.654733 0.582441 0.671630 0.625325 0.684021 
121.510418 0.573591 0.672970 0.630778 0.663108 0.624009 0.648657 0.594639 0.667101 0.638713 0.670897 0.611694 0.584441 0.660173 0.664540 0.580315 0.687661 0.628255 0.593409 0.578655 0.694607 0.685741 0.671106 0.593682 0.669788 0.654837 0.687338 0.590792 0.670295 0.572741 0.616429 0.660376 0.621975 0.587718 0.687864 0.654888 0.643093 0.608665 0.650819 0.598093 0.680683 0.683180 0.691109 0.693891 0.590538 0.649120 0.614661 0.677660 0.641255 0.651839 0.582667 
122.731618 0.666195 0.679180 0.637787 0.634015 0.603949 0.571833 0.694653 0.666220 0.666264 0.595185 0.630212 0.670561 0.579801 0.597640 0.682775 0.578801 0.570624 0.572795 0.622896 0.675276 0.614904 0.582446 0.636540 0.671384 0.675769 0.641907 0.671650 0.672896 0.634939 0.595868 0.649273 0.682585 0.684154 0.679763 0.580294 0.619821 0.663303 0.692894 0.610164 0.645463 0.601924 0.613600 0.573213 0.641419 0.651950 0.570150 0.614011 0.633705 0.577972 0.632142 
123.965091 0.618517 0.569876 0.626990 0.636519 0.590456 0.675834 0.655241 0.651835 0.680566 0.678386 0.631306 0.610581 0.647804 0.688983 0.596086 0.666608 0.616122 0.690758 0.594695 0.594866 0.674128 0.655077 0.632355 0.592762 0.685950 0.670298 0.593248 0.643905 0.648170 0.645321 0.660359 0.694215 0.574286 0.685299 0.607706 0.686556 0.658830 0.575139 0.679290 0.649365 0.635059 0.653775 0.617860 0.615256 0.630434 0.590550 0.573585 0.576725 0.653800 0.627976 
125.210961 0.580703 0.579303 0.688436 0.676582 0.683093 0.627409 0.601302 0.658815 0.599555 0.669440 0.582293 0.638399 0.592981 0.647137 0.639958 0.598570 0.623554 0.676273 0.617744 0.591977 0.648481 0.673383 0.582344 0.641592 0.676424 0.628601 0.589195 0.604785 0.628381 0.628223 0.617844 0.591940 0.675749 0.675642 0.637863 0.626797 0.691881 0.583290 0.609428 0.671938 0.614343 0.604558 0.678449 0.579189 0.653125 0.672582 0.689294 0.642374 0.681421 0.622608 
126.469352 0.579696 0.657865 0.653695 0.663717 0.575482 0.640567 0.666772 0.643465 0.606210 0.658703 0.644554 0.659963 0.677286 0.674987 0.667390 0.650029 0.577252 0.650003 0.650413 0.685356 0.686798 0.655257 0.598008 0.611319 0.608793 0.611993 0.691901 0.607212 0.673746 0.629581 0.647515 0.604629 0.647307 0.636094 0.681948 0.572288 0.601756 0.623344 0.648529 0.611231 0.689198 0.601422 0.600900 0.687434 0.656567 0.619105 0.637972 0.614916 0.592843 0.570360 
127.740390 0.674437 0.661870 0.630384 0.610420 0.667575 0.631963 0.608747 0.652826 0.645052 0.583311 0.671443 0.684463 0.687828 0.637831 0.632548 0.576210 0.608206 0.682237 0.680941 0.638315 0.614678 0.664688 0.658770 0.632221 0.633139 0.657952 0.570191 0.633567 0.630239 0.663418 0.570279 0.690206 0.599438 0.632667 0.665223 0.600577 0.631063 0.585400 0.596960 0.667154 0.632837 0.633957 0.585544 0.680387 0.665625 0.572009 0.642882 0.575871 0.639020 0.639341 
129.024202 0.651799 0.639289 0.653300 0.612586 0.677535 0.595284 0.571828 0.599511 0.669584 0.641054 0.600007 0.566245 0.605992 0.644075 0.580300 0.645883 0.609528 0.573015 0.643239 0.640664 0.586988 0.686327 0.585418 0.683859 0.565862 0.593011 0.665257 0.590574 0.625197 0.651699 0.622415 0.657702 0.685994 0.670489 0.686924 0.615418 0.661678 0.567884 0.689241 0.604347 0.643867 0.591994 0.579716 0.677428 0.629549 0.656836 0.599027 0.613604 0.650694 0.608284 
130.320917 0.630506 0.614071 0.667264 0.638382 0.646076 0.617652 0.657124 0.617965 0.606484 0.590777 0.664511 0.623722 0.612178 0.651468 0.619376 0.637736 0.675008 0.647794 0.593297 0.566711 0.624593 0.570667 0.571332 0.676387 0.655093 0.607519 0.653412 0.616429 0.583910 0.647656 0.589479 0.682344 0.582080 0.652766 0.628406 0.598433 0.565689 0.641931 0.580700 0.637824 0.578292 0.627779 0.650559 0.568165 0.653193 0.629660 0.663464 0.676494 0.609952 0.685109 
131.630664 0.641982 0.569432 0.670337 0.575004 0.616670 0.676103 0.571110 0.646891 0.622173 0.678526 0.681938 0.658185 0.636854 0.604136 0.685526 0.646045 0.653082 0.654403 0.630450 0.621716 0.589398 0.585140 0.626862 0.605788 0.601011 0.675383 0.629172 0.669479 0.585053 0.628609 0.573527 0.676729 0.587776 0.624677 0.655787 0.568887 0.641606 0.627620 0.582436 0.590412 0.566408 0.644205 0.571072 0.609207 0.597956 0.570609 0.632923 0.606321 0.653245 0.566070 
132.953574 0.585801 0.660321 0.619695 0.618157 0.617338 0.590627 0.665515 0.564916 0.625983 0.666847 0.667372 0.596297 0.566722 0.615950 0.631565 0.631984 0.573724 0.613187 0.637910 0.642893 0.684706 0.600604 0.649506 0.641374 0.611406 0.669691 0.594140 0.663059 0.650400 0.636491 0.586432 0.594202 0.582400 0.650106 0.588176 0.581606 0.673554 0.634153 0.587651 0.660521 0.623858 0.687369 0.652732 0.678993 0.650263 0.628140 0.633510 0.575518 0.645806 0.579687 
134.289780 0.614924 0.576002 0.685540 0.595875 0.620822 0.565535 0.630234 0.648809 0.622058 0.573449 0.633761 0.651749 0.667284 0.594059 0.612746 0.661560 0.634316 0.639640 0.572145 0.633961 0.682601 0.624867 0.621771 0.597161 0.584097 0.680029 0.572938 0.581438 0.607029 0.672620 0.563744 0.567339 0.640021 0.612652 0.618525 0.665387 0.685696 0.684098 0.563457 0.685515 0.599096 0.583024 0.599083 0.681914 0.644340 0.581688 0.563944 0.682295 0.591225 0.592885 
135.639414 0.615911 0.645836 0.660382 0.604725 0.602494 0.586491 0.651202 0.640938 0.639804 0.654081 0.630731 0.576725 0.618846 0.575953 0.642197 0.659428 0.668109 0.569210 0.642478 0.568886 0.593857 0.683608 0.603927 0.615375 0.644889 0.602868 0.659702 0.563620 0.573460 0.656854 0.679781 0.656206 0.626293 0.647338 0.567178 0.566754 0.651433 0.647538 0.669860 0.593258 0.659048 0.606707 0.683720 0.608134 0.603479 0.634089 0.674042 0.589089 0.679925 0.566873 
137.002613 0.642422 0.617863 0.616955 0.662993 0.589509 0.602830 0.644432 0.580766 0.586478 0.589142 0.586049 0.633431 0.575279 0.574364 0.629125 0.622094 0.568932 0.600086 0.642783 0.652247 0.561596 0.655582 0.676501 0.600883 0.658034 0.603465 0.670042 0.603309 0.658002 0.605549 0.678567 0.576548 0.571079 0.605605 0.587368 0.669862 0.672905 0.607111 0.633058 0.678890 0.631633 0.590324 0.626419 0.593142 0.672351 0.634290 0.561496 0.604927 0.562971 0.606589 
138.379512 0.608375 0.673576 0.570932 0.595143 0.656013 0.578953 0.593130 0.681168 0.673334 0.682677 0.674203 0.664574 0.635704 0.566180 0.673539 0.621328 0.672967 0.571491 0.634213 0.682615 0.598895 0.653578 0.655317 0.659355 0.569112 0.586196 0.623466 0.669264 0.565484 0.564950 0.619757 0.642470 0.573274 0.597814 0.594378 0.566453 0.664841 0.633014 0.676676 0.617998 0.682503 0.661741 0.652404 0.657951 0.601647 0.608829 0.601324 0.657262 0.669848 0.639978 
139.770250 0.617926 0.566727 0.665905 0.603492 0.652495 0.650876 0.642719 0.658629 0.605979 0.613100 0.570778 0.565257 0.569339 0.613330 0.608361 0.649592 0.674254 0.600552 0.560797 0.563427 0.596390 0.572434 0.559451 0.597028 0.612585 0.630003 0.582855 0.639692 0.583264 0.650547 0.642111 0.587687 0.655819 0.668709 0.585783 0.667394 0.613993 0.579003 0.646658 0.635852 0.630084 0.636634 0.673423 0.591458 0.659293 0.597884 0.603101 0.617120 0.621952 0.575846 
141.174964 0.628051 0.596491 0.588167 0.606474 0.624589 0.623456 0.588353 0.655933 0.672822 0.650682 0.635873 0.677709 0.645089 0.621034 0.625661 0.576654 0.655735 0.586030 0.590105 0.618625 0.668308 0.678545 0.563313 0.652849 0.599624 0.669317 0.653952 0.656961 0.617541 0.565592 0.587826 0.660201 0.661390 0.568893 0.620434 0.601012 0.600826 0.638320 0.579187 0.649759 0.629922 0.566769 0.658336 0.566757 0.580952 0.561864 0.617145 0.657773 0.612153 0.608648 
142.593796 0.574816 0.652551 0.582731 0.609772 0.632373 0.592254 0.570772 0.615016 0.603428 0.656712 0.605091 0.646330 0.657640 0.600893 0.589360 0.586169 0.631384 0.653540 0.629603 0.604213 0.577945 0.570704 0.608585 0.606761 0.660527 0.574359 0.601437 0.588148 0.610298 0.666303 0.665041 0.614806 0.635886 0.672783 0.662432 0.625343 0.630296 0.641476 0.609055 0.624650 0.603434 0.629003 0.597405 0.584889 0.636232 0.664652 0.569134 0.639750 0.642174 0.600602 
144.026887 0.615484 0.609724 0.567173 0.578113 0.675038 0.596400 0.591578 0.610761 0.628622 0.579428 0.651904 0.598438 0.668296 0.557196 0.663190 0.648237 0.628857 0.640588 0.603747 0.670463 0.613848 0.577403 0.558770 0.674100 0.599963 0.661764 0.604031 0.674446 0.580799 0.673081 0.575193 0.592566 0.628746 0.607489 0.583620 0.658085 0.580916 0.570896 0.596265 0.615287 0.618355 0.588467 0.625789 0.676076 0.678218 0.556097 0.572476 0.665530 0.594289 0.663999 
145.474382 0.674861 0.560136 0.622513 0.665713 0.649279 0.661182 0.663278 0.558225 0.588819 0.594762 0.641814 0.614568 0.638639 0.624184 0.589886 0.559329 0.588579 0.614537 0.655505 0.602122 0.675219 0.633283 0.569790 0.636217 0.655228 0.608841 0.636340 0.662705 0.641376 0.640803 0.613193 0.564180 0.586027 0.675200 0.653625 0.588492 0.633763 0.566948 0.650419 0.612071 0.614407 0.672691 0.560303 0.601382 0.659894 0.589916 0.628117 0.647985 0.609950 0.580201 
146.936423 0.638172 0.663191 0.658544 0.625376 0.588977 0.555083 0.673426 0.662748 0.618889 0.627081 0.601465 0.622219 0.630362 0.595686 0.558874 0.603822 0.635636 0.657615 0.592738 0.675550 0.592898 0.649158 0.674682 0.658076 0.560745 0.564069 0.600924 0.571645 0.637052 0.555095 0.642733 0.629838 0.557828 0.585444 0.662834 0.671721 0.634541 0.617018 0.579770 0.571338 0.575628 0.673383 0.656944 0.626490 0.599976 0.644037 0.657799 0.644321 0.563447 0.568193 
148.413159 0.642933 0.667888 0.623951 0.631270 0.653417 0.566666 0.561492 0.559642 0.637323 0.576855 0.565787 0.628578 0.564362 0.652642 0.599733 0.633463 0.602130 0.594381 0.601865 0.663513 0.607851 0.658511 0.604858 0.563600 0.654762 0.632499 0.558198 0.622021 0.631817 0.590552 0.631939 0.604919 0.578446 0.600403 0.574907 0.560404 0.643130 0.652538 0.623693 0.582545 0.670531 0.557061 0.667206 0.654412 0.588543 0.674863 0.616853 0.607974 0.564515 0.638730 
149.904736 0.579475 0.585530 0.624607 0.630442 0.571026 0.557982 0.652886 0.568228 0.559197 0.630909 0.568872 0.576800 0.674821 0.567339 0.600243 0.660764 0.586672 0.588506 0.645370 0.651002 0.589733 0.618742 0.667679 0.631682 0.619116 0.660420 0.670624 0.620668 0.646229 0.643088 0.657396 0.558958 0.647376 0.557074 0.658304 0.601875 0.636915 0.650874 0.667857 0.601691 0.667096 0.646843 0.650456 0.577033 0.588310 0.644033 0.564535 0.638296 0.574621 0.663991 
151.411304 0.648918 0.580412 0.598030 0.597706 0.556282 0.561557 0.573312 0.599274 0.610209 0.653421 0.580786 0.625768 0.660202 0.567370 0.664031 0.642627 0.658756 0.665728 0.670702 0.578966 0.637248 0.605381 0.628286 0.668007 0.624408 0.561501 0.612169 0.595212 0.567296 0.622944 0.658689 0.649610 0.669452 0.584412 0.558861 0.559798 0.653966 0.615746 0.643852 0.599641 0.670083 0.598918 0.599084 0.606723 0.641702 0.565973 0.626975 0.594128 0.664380 0.598949 
152.933013 0.655548 0.636073 0.656202 0.638214 0.580996 0.585014 0.664949 0.619364 0.586690 0.624954 0.632875 0.653890 0.645223 0.663738 0.609945 0.577797 0.636012 0.557546 0.574341 0.568696 0.630703 0.558023 0.631878 0.640673 0.655927 0.578751 0.602623 0.616917 0.607370 0.601981 0.626673 0.589345 0.661591 0.560794 0.670667 0.571864 0.580513 0.654361 0.650893 0.641908 0.670490 0.667047 0.611730 0.628826 0.585198 0.552372 0.613853 0.627241 0.645009 0.624361 
154.470015 0.665263 0.558773 0.608965 0.654332 0.634173 0.594052 0.666875 0.565631 0.578651 0.617954 0.650271 0.610009 0.649819 0.580800 0.572666 0.669849 0.581295 0.570950 0.574126 0.599908 0.638430 0.643486 0.655938 0.603933 0.616281 0.650167 0.604843 0.581332 0.550035 0.593783 0.563140 0.616696 0.576776 0.593545 0.587139 0.630247 0.595408 0.589289 0.588092 0.650246 0.621838 0.614711 0.576135 0.625942 0.657593 0.617441 0.599243 0.619682 0.630564 0.605148 
156.022464 0.653617 0.573183 0.583945 0.565891 0.590993 0.593658 0.646831 0.662257 0.656910 0.617729 0.632686 0.667720 0.561404 0.635576 0.584683 0.633802 0.589408 0.576311 0.641082 0.568775 0.586177 0.606669 0.604700 0.595700 0.664123 0.586902 0.583646 0.553605 0.552069 0.625016 0.641374 0.550417 0.641344 0.662763 0.568275 0.553026 0.612218 0.555837 0.610437 0.602791 0.608590 0.664062 0.612096 0.559105 0.607279 0.658026 0.657837 0.647600 0.604200 0.614803 
157.590516 0.658595 0.588521 0.554734 0.618873 0.603027 0.597475 0.647826 0.604738 0.587047 0.549773 0.563647 0.573740 0.662753 0.605450 0.551143 0.620919 0.641428 0.656221 0.549371 0.619184 0.587358 0.597384 0.629801 0.593445 0.564487 0.624188 0.569716 0.549195 0.583943 0.581562 0.549736 0.657280 0.608135 0.623591 0.666156 0.634653 0.602668 0.559032 0.625144 0.622745 0.576808 0.634099 0.606826 0.557699 0.603624 0.618386 0.661292 0.589769 0.621656 0.596922 
159.174327 0.628491 0.550886 0.572633 0.619526 0.638751 0.562112 0.586862 0.645266 0.560356 0.599189 0.607795 0.547361 0.564057 0.589494 0.605698 0.620760 0.547403 0.613460 0.638495 0.589044 0.657337 0.561772 0.621914 0.654146 0.611278 0.560143 0.598034 0.570816 0.625677 0.668017 0.628819 0.662984 0.647059 0.606488 0.630624 0.601085 0.552813 0.622747 0.610810 0.641735 0.562611 0.593427 0.649728 0.662036 0.604519 0.548759 0.611260 0.547191 0.547659 0.567996 
160.774056 0.559883 0.632554 0.550526 0.588672 0.590985 0.601544 0.587131 0.657496 0.655511 0.656962 0.616120 0.566716 0.612297 0.605701 0.615016 0.608735 0.587034 0.611575 0.595318 0.666611 0.627681 0.642652 0.660469 0.620818 0.560775 0.633343 0.549093 0.554889 0.650754 0.663977 0.563124 0.643878 0.602090 0.622693 0.614282 0.661598 0.610701 0.558858 0.639187 0.622541 0.563537 0.569199 0.629872 0.621958 0.613329 0.656318 0.643793 0.658145 0.622341 0.583842 
162.389862 0.628835 0.624157 0.609101 0.593517 0.548583 0.633761 0.587985 0.638784 0.612021 0.597401 0.617505 0.602484 0.632470 0.600467 0.577800 0.594571 0.577067 0.587628 0.583338 0.593226 0.617238 0.652508 0.613784 0.569802 0.653113 0.662032 0.635863 0.562913 0.583308 0.637366 0.659148 0.570850 0.633107 0.583786 0.555715 0.649163 0.598128 0.564246 0.660003 0.587591 0.553994 0.562731 0.577836 0.620243 0.596171 0.601218 0.557205 0.613348 0.612124 0.659469 
164.021907 0.662203 0.618635 0.569870 0.601321 0.555000 0.593668 0.628471 0.586143 0.572888 0.617243 0.591146 0.585320 0.580372 0.593178 0.647539 0.635616 0.617268 0.547856 0.650044 0.613723 0.651532 0.646934 0.620317 0.554189 0.598968 0.636668 0.619615 0.627509 0.650497 0.592035 0.548025 0.579791 0.560432 0.631139 0.609070 0.657279 0.566240 0.612265 0.619101 0.610734 0.653613 0.564437 0.591793 0.593705 0.556010 0.625713 0.641532 0.662766 0.596590 0.574286 
165.670355 0.582753 0.628989 0.627938 0.575909 0.639287 0.552480 0.629931 0.625739 0.619186 0.628826 0.652563 0.577419 0.596626 0.571754 0.644035 0.596808 0.661871 0.653088 0.600371 0.562694 0.613828 0.614783 0.581206 0.591800 0.661067 0.620986 0.565931 0.647465 0.649911 0.583900 0.646209 0.569187 0.615755 0.610893 0.571089 0.606943 0.644282 0.655329 0.564228 0.626367 0.547545 0.560737 0.623776 0.660687 0.564645 0.597073 0.644639 0.601754 0.598686 0.592773 
167.335370 0.597360 0.605080 0.550648 0.652160 0.601226 0.632959 0.606268 0.607293 0.580692 0.619022 0.551794 0.575295 0.661712 0.624413 0.584805 0.623032 0.575385 0.587959 0.631439 0.593012 0.657557 0.563559 0.576567 0.565990 0.630655 0.607257 0.631994 0.658757 0.642879 0.659451 0.633845 0.577713 0.618727 0.565459 0.563342 0.595841 0.586481 0.558524 0.574993 0.558994 0.582242 0.602064 0.601057 0.587639 0.573715 0.598965 0.596956 0.550986 0.617279 0.595407 
169.017118 0.586157 0.616870 0.622753 0.542709 0.595544 0.594960 0.587572 0.542197 0.556383 0.620856 0.550019 0.622500 0.555016 0.584604 0.550181 0.605515 0.561555 0.563584 0.573754 0.658193 0.628521 0.628202 0.580058 0.596935 0.587470 0.610079 0.542089 0.598223 0.602757 0.662281 0.632808 0.576258 0.585543 0.641274 0.643399 0.548062 0.551464 0.637944 0.601168 0.564325 0.593364 0.544852 0.635873 0.635295 0.634651 0.643616 0.643189 0.546888 0.576873 0.628088 
170.715768 0.592301 0.636979 0.619684 0.556610 0.625888 0.629038 0.658879 0.589271 0.646520 0.624836 0.565423 0.544094 0.617802 0.546781 0.611881 0.645678 0.591633 0.655501 0.547256 0.583079 0.567575 0.592247 0.592325 0.561449 0.641217 0.578119 0.583644 0.581780 0.606705 0.638716 0.592974 0.589499 0.595469 0.590527 0.657527 0.660298 0.541364 0.546757 0.601234 0.602400 0.589313 0.615488 0.628401 0.548181 0.545410 0.573857 0.637123 0.572108 0.583884 0.544334 
172.431490 0.629041 0.591149 0.630722 0.643584 0.606533 0.580087 0.578485 0.557297 0.637708 0.605825 0.623147 0.563503 0.643686 0.626712 0.557711 0.601551 0.604834 0.566618 0.587950 0.605332 0.648614 0.547339 0.625788 0.605609 0.547513 0.647324 0.628033 0.596311 0.643909 0.618321 0.587584 0.610902 0.594673 0.651021 0.572555 0.598130 0.616899 0.631970 0.552309 0.598562 0.598280 0.654424 0.630584 0.579637 0.656417 0.548132 0.564109 0.616443 0.541337 0.595861 
174.164456 0.589083 0.585380 0.561241 0.604712 0.569595 0.654938 0.647764 0.622301 0.629013 0.656658 0.647824 0.634808 0.548554 0.552659 0.633226 0.634628 0.599055 0.551754 0.560636 0.604071 0.552018 0.599343 0.545786 0.657155 0.551041 0.574886 0.543460 0.539853 0.563494 0.654351 0.656136 0.571956 0.614583 0.604149 0.614978 0.578356 0.610789 0.653356 0.627767 0.560414 0.556620 0.606966 0.651438 0.643659 0.606654 0.548680 0.593488 0.575947 0.546103 0.597377 
175.914837 0.574607 0.584892 0.581033 0.621397 0.632556 0.557327 0.542423 0.641447 0.645522 0.574487 0.595926 0.542530 0.653755 0.619351 0.623384 0.599833 0.631078 0.540185 0.619034 0.652229 0.607922 0.607456 0.608796 0.552181 0.541417 0.601891 0.578813 0.603214 0.563598 0.598445 0.547281 0.577443 0.610346 0.590654 0.650728 0.607623 0.630737 0.546737 0.619171 0.539449 0.541812 0.638115 0.639269 0.652529 0.604153 0.538785 0.546683 0.615527 0.542919 0.605080 
177.682811 0.591867 0.635758 0.606330 0.591616 0.562069 0.650382 0.566908 0.628004 0.555378 0.650394 0.618398 0.639659 0.566752 0.609520 0.607531 0.571394 0.610177 0.546208 0.635005 0.604753 0.605721 0.573025 0.629509 0.612256 0.653638 0.588163 0.612686 0.545879 0.562272 0.597536 0.608774 0.623201 0.631015 0.634952 0.653130 0.650030 0.615285 0.583444 0.587536 0.546280 0.608762 0.592303 0.612507 0.602788 0.640728 0.607788 0.655902 0.623141 0.604478 0.588635 
179.468553 0.564009 0.610504 0.563311 0.635054 0.617601 0.542763 0.554895 0.601747 0.562685 0.643888 0.638346 0.602761 0.615890 0.610999 0.627240 0.591017 0.584510 0.538689 0.621818 0.559619 0.596320 0.639366 0.625815 0.597280 0.584223 0.559506 0.625701 0.541207 0.581408 0.616236 0.543336 0.580066 0.634851 0.540324 0.602940 0.580800 0.585261 0.614297 0.545781 0.605648 0.579004 0.561731 0.558516 0.564916 0.636664 0.575098 0.537568 0.614070 0.651260 0.619242 
181.272242 0.616170 0.578288 0.654855 0.574453 0.584779 0.581409 0.540966 0.543688 0.605920 0.574155 0.573827 0.572083 0.557659 0.570314 0.567044 0.566163 0.638710 0.607999 0.590919 0.628711 0.602282 0.640807 0.591777 0.624632 0.585375 0.604134 0.606141 0.576972 0.547642 0.569075 0.567420 0.604843 0.648501 0.552132 0.575090 0.622875 0.636525 0.634500 0.640128 0.652360 0.619784 0.537917 0.603020 0.641235 0.587876 0.620856 0.611667 0.647101 0.641795 0.618516 
183.094058 0.639762 0.549567 0.624629 0.643490 0.637853 0.554152 0.651630 0.589084 0.610240 0.539578 0.587312 0.603485 0.545720 0.637461 0.556477 0.567013 0.557535 0.617863 0.641944 0.573922 0.621222 0.630480 0.564825 0.643139 0.575076 0.579178 0.620491 0.562095 0.602790 0.581444 0.629963 0.625616 0.583709 0.561554 0.585249 0.648924 0.633691 0.578352 0.608545 0.564837 0.544698 0.631931 0.548420 0.595524 0.619617 0.623945 0.558130 0.616150 0.651862 0.615556 
184.934184 0.613803 0.569848 0.536733 0.555119 0.535623 0.564635 0.638351 0.556473 0.538603 0.633020 0.605266 0.637140 0.549497 0.644602 0.583039 0.585491 0.587284 0.566203 0.577910 0.586732 0.624952 0.537909 0.545163 0.549758 0.564879 0.618991 0.598184 0.541293 0.612776 0.608139 0.535332 0.571528 0.597554 0.642257 0.628217 0.605782 0.550055 0.597335 0.647054 0.633667 0.551082 0.624857 0.554199 0.629387 0.577625 0.642156 0.642863 0.541429 0.642892 0.622061 
186.792804 0.573248 0.630702 0.587492 0.551323 0.610158 0.641549 0.618865 0.560925 0.628308 0.621284 0.595962 0.542859 0.569603 0.603383 0.533748 0.622665 0.547731 0.546842 0.570516 0.595091 0.600982 0.610306 0.581434 0.564162 0.579525 0.642711 0.611634 0.637590 0.541940 0.609808 0.581215 0.639830 0.559520 0.592992 0.620525 0.606062 0.644602 0.557855 0.588179 0.547512 0.566568 0.586342 0.566971 0.573307 0.573598 0.570166 0.632285 0.568317 0.641620 0.563504 
188.670102 0.587337 0.537649 0.632948 0.556421 0.608790 0.592462 0.562605 0.606234 0.619827 0.536382 0.575820 0.604760 0.638132 0.544845 0.566511 0.645630 0.567020 0.648773 0.592095 0.592521 0.559847 0.621153 0.557462 0.617235 0.581892 0.602251 0.582526 0.568032 0.628042 0.606293 0.566399 0.605736 0.616478 0.617798 0.638109 0.556516 0.635078 0.646027 0.599309 0.640298 0.563327 0.608352 0.634706 0.568506 0.560871 0.572027 0.617732 0.588379 0.635913 0.593344 
190.566268 0.571571 0.597233 0.636769 0.617601 0.644876 0.554022 0.619628 0.553283 0.581539 0.564120 0.636344 0.640823 0.579465 0.575861 0.531846 0.573556 0.576848 0.603839 0.577622 0.610894 0.562158 0.548893 0.543746 0.584121 0.613985 0.566253 0.618818 0.638317 0.537530 0.575022 0.612703 0.596885 0.591502 0.626281 0.533311 0.588724 0.600572 0.636285 0.610049 0.608419 0.638908 0.578413 0.565113 0.561869 0.552982 0.580700 0.586379 0.594970 0.582372 0.539704 
192.481491 0.541830 0.546998 0.614059 0.617452 0.575269 0.583481 0.549417 0.556131 0.617334 0.589251 0.571889 0.558886 0.554437 0.543187 0.618236 0.542060 0.542809 0.571564 0.599009 0.554591 0.607782 0.626814 0.584354 0.534455 0.617044 0.532278 0.582756 0.611457 0.596702 0.614767 0.629440 0.638732 0.537971 0.623127 0.581629 0.548738 0.586915 0.536296 0.628142 0.632944 0.633015 0.614484 0.542479 0.579552 0.615310 0.571759 0.590201 0.565234 0.572785 0.631652 
194.415962 0.602016 0.530718 0.559063 0.626462 0.582301 0.645647 0.595466 0.563222 0.543801 0.533416 0.619393 0.591584 0.635574 0.584563 0.595142 0.553037 0.635680 0.620341 0.563051 0.539283 0.577636 0.535860 0.626373 0.566308 0.582348 0.616430 0.644504 0.595501 0.558521 0.590218 0.571227 0.562527 0.571380 0.607842 0.640121 0.641394 0.584574 0.628040 0.550651 0.606304 0.627298 0.578660 0.552866 0.592874 0.634178 0.576457 0.530960 0.569012 0.618639 0.536662 
196.369875 0.625892 0.550200 0.549017 0.540360 0.637954 0.612129 0.533320 0.625074 0.530697 0.584129 0.607424 0.560950 0.566426 0.596520 0.631796 0.541436 0.643882 0.564297 0.642618 0.599779 0.614964 0.588934 0.566061 0.598473 0.557575 0.568943 0.544377 0.535120 0.580853 0.566561 0.532703 0.533508 0.562615 0.576983 0.579347 0.587799 0.643712 0.530203 0.550141 0.544748 0.578018 0.606966 0.629279 0.556322 0.571402 0.578406 0.621545 0.601108 0.616452 0.640389 
198.343425 0.536237 0.571393 0.580107 0.624642 0.566995 0.586508 0.554599 0.556807 0.551269 0.528979 0.556525 0.635071 0.631723 0.606755 0.531334 0.543853 0.572462 0.625816 0.596561 0.618940 0.602222 0.581217 0.617771 0.609527 0.592392 0.581288 0.540277 0.615804 0.580800 0.576385 0.586543 0.644695 0.565216 0.617478 0.555615 0.578281 0.563806 0.567224 0.620707 0.588957 0.591253 0.628335 0.545204 0.643080 0.595117 0.624401 0.561698 0.533929 0.644507 0.535462 
200.336810 0.562197 0.632330 0.560667 0.574339 0.634793 0.548290 0.611077 0.568811 0.624966 0.600617 0.544526 0.536623 0.588164 0.621624 0.597088 0.597991 0.593289 0.598958 0.597399 0.535368 0.633890 0.624081 0.621220 0.567433 0.586136 0.527770 0.569004 0.631422 0.539654 0.610397 0.557718 0.632225 0.594256 0.635033 0.623618 0.633350 0.563194 0.589765 0.572704 0.620065 0.527787 0.572493 0.552975 0.541970 0.579640 0.542351 0.627435 0.557020 0.624826 0.547751 
202.350228 0.613295 0.561722 0.635780 0.634129 0.635288 0.622246 0.560657 0.628439 0.608495 0.625857 0.616720 0.534976 0.596336 0.593304 0.578014 0.615514 0.592332 0.601031 0.569040 0.585120 0.568999 0.591343 0.612768 0.605726 0.534777 0.641967 0.546736 0.598321 0.557876 0.621426 0.605369 0.580431 0.584178 0.641183 0.597460 0.613839 0.631220 0.622497 0.614864 0.570298 0.570152 0.629733 0.639784 0.554978 0.624324 0.596442 0.584119 0.533542 0.529198 0.623715 
204.383882 0.581477 0.600490 0.529493 0.579373 0.582295 0.611040 0.552785 0.569489 0.577123 0.601502 0.569823 0.538652 0.533544 0.640107 0.596381 0.549594 0.624390 0.540593 0.587392 0.593284 0.635179 0.546753 0.629755 0.587264 0.536490 0.564779 0.533678 0.561272 0.550780 0.565135 0.588877 0.552984 0.558110 0.641001 0.558957 0.527769 0.641889 0.541686 0.611099 0.633367 0.581056 0.598673 0.541119 0.568595 0.531598 0.613828 0.570845 0.635214 0.567719 0.544316 
206.437974 0.535834 0.540374 0.602548 0.615848 0.636559 0.555488 0.629182 0.633553 0.561429 0.600079 0.570060 0.626755 0.572424 0.539008 0.606668 0.587182 0.597868 0.610146 0.613332 0.559206 0.596070 0.577670 0.574921 0.559223 0.536306 0.535005 0.529315 0.553574 0.552355 0.559060 0.540677 0.606189 0.609014 0.568590 0.532886 0.543467 0.541628 0.553382 0.563174 0.546484 0.543455 0.636880 0.595895 0.613933 0.568029 0.553778 0.579858 0.616916 0.612895 0.590573 
208.512710 0.615693 0.545807 0.638697 0.619923 0.544881 0.535727 0.572255 0.596296 0.640177 0.599052 0.597502 0.536158 0.588977 0.603602 0.631990 0.543832 0.554535 0.604983 0.610822 0.621450 0.547934 0.595795 0.592619 0.593988 0.537900 0.571078 0.615565 0.563992 0.609493 0.551074 0.580295 0.636453 0.570786 0.553184 0.614341 0.631378 0.562052 0.623722 0.612820 0.559908 0.565303 0.621327 0.600316 0.532190 0.559657 0.595492 0.525250 0.625884 0.616806 0.574678 
210.608298 0.572603 0.628087 0.605235 0.581749 0.565453 0.555837 0.567228 0.582115 0.602117 0.547471 0.546720 0.615352 0.626545 0.572144 0.615591 0.545243 0.535329 0.580068 0.608033 0.543742 0.622141 0.538942 0.633428 0.541583 0.619168 0.563254 0.605474 0.588893 0.570282 0.604601 0.599045 0.635982 0.603053 0.585181 0.592122 0.602146 0.587840 0.576978 0.550217 0.631601 0.530815 0.563208 0.563883 0.638681 0.537296 0.559246 0.637134 0.582668 0.547506 0.594711 
212.724946 0.538697 0.582768 0.538726 0.534770 0.579300 0.595704 0.625148 0.622587 0.567316 0.546841 0.552824 0.621024 0.603453 0.619235 0.543530 0.570929 0.633838 0.633588 0.603894 0.597313 0.534404 0.630179 0.531000 0.622982 0.549176 0.590493 0.560114 0.577255 0.552963 0.629133 0.626420 0.626589 0.578231 0.558400 0.549025 0.566648 0.621210 0.579190 0.619340 0.617057 0.597952 0.533045 0.537308 0.526400 0.526597 0.560758 0.586538 0.592062 0.546707 0.556204 
214.862868 0.602319 0.581997 0.526267 0.568686 0.594901 0.580495 0.548822 0.531701 0.580106 0.598085 0.631336 0.558316 0.579689 0.539653 0.537750 0.610897 0.546670 0.610978 0.609412 0.570502 0.583006 0.524196 0.551919 0.634653 0.551235 0.546711 0.633516 0.562631 0.525031 0.602192 0.579381 0.527311 0.531127 0.528331 0.629758 0.616703 0.611645 0.631463 0.589171 0.628639 0.611825 0.584589 0.537692 0.560659 0.631753 0.565485 0.536445 0.546891 0.568234 0.524318 
217.022275 0.553299 0.628864 0.532562 0.553861 0.534409 0.567649 0.602562 0.557208 0.633583 0.616188 0.623646 0.612829 0.545603 0.609968 0.574372 0.634521 0.533216 0.546408 0.598097 0.602817 0.630091 0.550502 0.586029 0.525317 0.583249 0.573150 0.556999 0.630387 0.526759 0.601265 0.579931 0.627706 0.579752 0.523308 0.553218 0.535052 0.590638 0.552181 0.629993 0.624642 0.564765 0.626368 0.543310 0.629489 0.611144 0.579862 0.579566 0.601682 0.545580 0.633491 
219.203386 0.570794 0.546747 0.540399 0.572801 0.619328 0.551587 0.567163 0.610141 0.553235 0.555750 0.616923 0.522093 0.548031 0.578970 0.606619 0.627908 0.575721 0.577340 0.532292 0.615188 0.609603 0.625070 0.521815 0.597108 0.582075 0.555183 0.560323 0.604416 0.534414 0.622832 0.524047 0.601155 0.534721 0.628741 0.632904 0.558369 0.564186 0.610123 0.610979 0.592847 0.611742 0.574044 0.614587 0.617698 0.588158 0.547476 0.582717 0.580375 0.522636 0.589534 
221.406416 0.563666 0.560456 0.584622 0.633480 0.616761 0.568111 0.608442 0.524334 0.547010 0.550977 0.581747 0.631701 0.566085 0.589720 0.587711 0.561033 0.574415 0.554498 0.548858 0.635009 0.533386 0.529939 0.520639 0.539598 0.535943 0.539938 0.601416 0.598298 0.580298 0.571667 0.591192 0.549222 0.612333 0.562557 0.521303 0.618827 0.543691 0.531129 0.580275 0.572042 0.617286 0.619976 0.566212 0.629479 0.561836 0.616155 0.545307 0.630680 0.629283 0.630680 
223.631588 0.569113 0.581368 0.554334 0.605503 0.541999 0.611930 0.564554 0.615815 0.542471 0.567419 0.549976 0.555106 0.598765 0.538298 0.554663 0.603174 0.600142 0.547134 0.580665 0.572203 0.613936 0.551780 0.561776 0.553631 0.632508 0.564542 0.626052 0.591340 0.531536 0.528545 0.580665 0.543197 0.592314 0.624946 0.633690 0.546253 0.608685 0.614253 0.582936 0.591081 0.572336 0.527236 0.585916 0.579679 0.525501 0.539335 0.554109 0.596361 0.614195 0.543710 
225.879123 0.605485 0.625601 0.524582 0.622372 0.613963 0.578930 0.531713 0.570493 0.622723 0.519298 0.602803 0.573336 0.596041 0.624553 0.584421 0.560611 0.570659 0.585324 0.583943 0.630556 0.580029 0.574913 0.576668 0.546596 0.576225 0.532674 0.600444 0.606918 0.539563 0.543258 0.525716 0.622775 0.622435 0.574861 0.541077 0.522470 0.563839 0.598671 0.627834 0.553877 0.518999 0.609157 0.594464 0.611316 0.626930 0.595914 0.582619 0.539425 0.572726 0.539983 
228.149245 0.519568 0.617283 0.589475 0.526343 0.554725 0.557920 0.572626 0.583435 0.602049 0.621133 0.609082 0.566265 0.561914 0.571287 0.625093 0.541410 0.624265 0.616421 0.630856 0.586447 0.546789 0.547341 0.571862 0.559271 0.617254 0.598934 0.590147 0.591165 0.579499 0.586699 0.560351 0.580022 0.588372 0.603003 0.538537 0.551645 0.582872 0.565109 0.608341 0.584907 0.558535 0.580108 0.525625 0.554432 0.588774 0.573344 0.615852 0.520700 0.603865 0.584412 
230.442183 0.608687 0.556742 0.535437 0.624856 0.611997 0.566284 0.626847 0.613283 0.553793 0.525304 0.576555 0.535965 0.608526 0.597882 0.581374 0.567632 0.616128 0.565303 0.629721 0.565647 0.578913 0.516738 0.595570 0.603545 0.558285 0.626933 0.529963 0.548898 0.608451 0.547441 0.571230 0.573462 0.516434 0.602025 0.612755 0.549627 0.615015 0.588208 0.521988 0.609748 0.525350 0.527640 0.579383 0.551268 0.611487 0.540389 0.554688 0.619738 0.529958 0.529946 
232.758166 0.558294 0.620896 0.597132 0.519772 0.598741 0.545553 0.526990 0.520574 0.627123 0.618094 0.530015 0.594943 0.551877 0.627163 0.534667 0.564493 0.616267 0.577137 0.608515 0.574462 0.602660 0.527815 0.622901 0.563542 0.554467 0.565570 0.545031 0.528377 0.599669 0.540591 0.594124 0.572834 0.578185 0.526119 0.556340 0.519141 0.582883 0.601377 0.589053 0.516546 0.562625 0.562728 0.560408 0.615327 0.534954 0.531195 0.556936 0.566561 0.517663 0.540648 
235.097424 0.623155 0.569904 0.558646 0.622474 0.522287 0.614677 0.606503 0.618355 0.577821 0.587717 0.592236 0.585898 0.543567 0.558005 0.524524 0.618698 0.589891 0.524381 0.580360 0.531434 0.554499 0.551650 0.536411 0.525937 0.528288 0.605170 0.556758 0.527533 0.582568 0.565350 0.624247 0.551633 0.544482 0.612749 0.588209 0.625626 0.560185 0.535587 0.523980 0.544734 0.518214 0.571911 0.516241 0.589490 0.603722 0.578295 0.521418 0.590989 0.602195 0.520382 
237.460193 0.560328 0.619329 0.575115 0.591319 0.523796 0.580884 0.520094 0.596562 0.522493 0.520477 0.563075 0.624510 0.614526 0.514857 0.553959 0.541616 0.577240 0.574550 0.532900 0.531769 0.609602 0.592816 0.620249 0.620089 0.588138 0.564965 0.531466 0.568130 0.514451 0.540314 0.565702 0.623179 0.585785 0.546802 0.589063 0.605553 0.587315 0.601200 0.603879 0.534065 0.560670 0.610939 0.569335 0.533934 0.558614 0.568073 0.625012 0.558814 0.533980 0.582837 
239.846707 0.611387 0.569441 0.542106 0.617637 0.571597 0.561012 0.549549 0.523480 0.612208 0.535519 0.582336 0.617295 0.566378 0.608524 0.520298 0.620380 0.587634 0.597334 0.589658 0.566185 0.552018 0.591135 0.594226 0.595236 0.575942 0.530569 0.602193 0.587656 0.528014 0.595264 0.599787 0.607349 0.529965 0.573433 0.567935 0.603882 0.575298 0.513643 0.549195 0.536318 0.584440 0.562267 0.539837 0.514298 0.616314 0.529046 0.583419 0.544553 0.519517 0.601646 
242.257207 0.558107 0.546929 0.528860 0.578379 0.564376 0.605439 0.538928 0.587769 0.613280 0.578618 0.573801 0.587757 0.590018 0.623968 0.609931 0.534151 0.542442 0.530147 0.556626 0.614162 0.524151 0.604043 0.528821 0.615842 0.522545 0.557862 0.533040 0.554161 0.603389 0.527158 0.596493 0.516771 0.517102 0.610000 0.581710 0.523297 0.538928 0.576796 0.569143 0.571665 0.583640 0.528695 0.585246 0.535005 0.606520 0.528621 0.539053 0.577086 0.549258 0.587803 
244.691932 0.583708 0.573041 0.597769 0.568561 0.619585 0.583924 0.534975 0.563193 0.565940 0.620188 0.564746 0.591975 0.573399 0.583241 0.545079 0.611983 0.620085 0.594886 0.611511 0.572257 0.549843 0.595324 0.609709 0.561192 0.516940 0.584032 0.613785 0.569738 0.575787 0.521005 0.590508 0.569021 0.584020 0.568822 0.556859 0.552169 0.517110 0.558616 0.609686 0.597257 0.598343 0.518196 0.587438 0.579455 0.558696 0.601988 0.622894 0.516200 0.526930 0.545044 
247.151127 0.571518 0.607199 0.539430 0.537977 0.523114 0.622914 0.551818 0.528468 0.562571 0.590616 0.615783 0.535371 0.584485 0.524953 0.547560 0.553930 0.590491 0.549746 0.525816 0.559601 0.520304 0.595970 0.531181 0.584632 0.620427 0.593142 0.573936 0.531653 0.536751 0.624128 0.534622 0.577825 0.521286 0.586239 0.602652 0.570445 0.555003 0.512816 0.553572 0.531289 0.569264 0.582702 0.622437 0.519889 0.549451 0.607568 0.560510 0.534474 0.618043 0.585183 
249.635037 0.563044 0.579307 0.519503 0.565685 0.546372 0.528544 0.534173 0.544258 0.568729 0.601330 0.620955 0.536889 0.618534 0.605321 0.535233 0.562126 0.582436 0.514339 0.542557 0.556077 0.603852 0.578831 0.575832 0.602645 0.558259 0.597328 0.519718 0.577357 0.572873 0.568922 0.570821 0.621794 0.582164 0.540148 0.534570 0.537127 0.517077 0.523103 0.523182 0.597401 0.611210 0.618591 0.595264 0.611250 0.570940 0.518619 0.558537 0.538334 0.565776 0.569529 
252.143911 0.564727 0.512207 0.597392 0.606912 0.525904 0.518065 0.539619 0.602854 0.567489 0.619364 0.537711 0.574145 0.606363 0.572566 0.610155 0.544820 0.554595 0.509411 0.558184 0.619664 0.541645 0.596078 0.617315 0.573404 0.543762 0.569997 0.579783 0.573834 0.555863 0.589054 0.588833 0.601948 0.528485 0.577038 0.551743 0.617830 0.550865 0.616194 0.622290 0.597154 0.611644 0.510056 0.511612 0.554290 0.618543 0.609957 0.518240 0.541730 0.514878 0.534111 
254.677999 0.606877 0.584146 0.609544 0.573611 0.593883 0.518118 0.517722 0.573300 0.558459 0.558651 0.580591 0.562947 0.524306 0.589255 0.566394 0.523447 0.509426 0.581054 0.558776 0.523832 0.582337 0.574549 0.574532 0.611268 0.569542 0.602632 0.532846 0.515501 0.563444 0.602101 0.577748 0.563602 0.543788 0.548354 0.569909 0.545087 0.566462 0.554797 0.603248 0.542296 0.598263 0.538486 0.538543 0.576567 0.585242 0.547817 0.560200 0.586327 0.605351 0.519186 
257.237556 0.612677 0.602485 0.520953 0.606825 0.616536 0.583219 0.581351 0.520123 0.557453 0.510332 0.546477 0.511382 0.603489 0.522381 0.565133 0.554479 0.612614 0.509904 0.617823 0.518814 0.514226 0.568773 0.617919 0.588738 0.510857 0.569157 0.564964 0.516653 0.548407 0.523735 0.508583 0.596836 0.546629 0.618929 0.519881 0.578490 0.520569 0.516009 0.605408 0.605510 0.524869 0.596142 0.598049 0.529846 0.595301 0.574850 0.545303 0.610069 0.548847 0.532990 
259.822836 0.508391 0.593272 0.603077 0.594275 0.518674 0.557897 0.508250 0.507935 0.520641 0.534705 0.522292 0.583800 0.557368 0.520280 0.607460 0.582200 0.595070 0.575827 0.507647 0.579608 0.568164 0.517976 0.534204 0.528991 0.527966 0.508566 0.547462 0.560134 0.558833 0.514933 0.571607 0.548611 0.604012 0.572813 0.550708 0.577608 0.613974 0.600372 0.602383 0.554838 0.598338 0.552218 0.562050 0.601442 0.523267 0.541151 0.567961 0.599538 0.581766 0.539252 
262.434099 0.614520 0.596814 0.594456 0.540990 0.541873 0.586810 0.553936 0.594726 0.546723 0.520133 0.525422 0.587052 0.544337 0.506669 0.534548 0.531678 0.518434 0.617170 0.529563 0.544011 0.540450 0.571782 0.531273 0.520257 0.536545 0.601180 0.579850 0.589955 0.511080 0.566786 0.577470 0.551314 0.568964 0.542188 0.615667 0.559590 0.617282 0.557390 0.601618 0.524583 0.601303 0.615724 0.568046 0.507783 0.571462 0.605197 0.614176 0.616382 0.550920 0.612877 
265.071606 0.566126 0.600339 0.546205 0.604513 0.572064 0.578412 0.528694 0.570250 0.588890 0.511172 0.537694 0.567699 0.588980 0.571946 0.533138 0.573839 0.506706 0.593648 0.534082 0.525217 0.578126 0.571682 0.594569 0.508239 0.558362 0.557446 0.559143 0.597581 0.593923 0.599592 0.566401 0.512689 0.604423 0.598811 0.510082 0.569643 0.570154 0.515610 0.509897 0.563076 0.615182 0.527385 0.617047 0.608210 0.600401 0.616451 0.543643 0.552952 0.518430 0.536823 
267.735620 0.598233 0.610546 0.527856 0.602154 0.528658 0.522202 0.530678 0.505682 0.519633 0.605470 0.615331 0.520042 0.611147 0.602934 0.611169 0.612033 0.610361 0.606620 0.613446 0.532030 0.555999 0.572525 0.587738 0.592590 0.573434 0.544090 0.580255 0.584041 0.514175 0.548157 0.593162 0.550160 0.520878 0.615724 0.595967 0.518612 0.516828 0.507213 0.528232 0.567078 0.550799 0.532490 0.563561 0.533191 0.581943 0.606429 0.562069 0.574017 0.570954 0.530588 
270.426407 0.527979 0.543886 0.529010 0.539103 0.576188 0.527503 0.576368 0.527895 0.586853 0.518283 0.549818 0.594908 0.549191 0.599909 0.555722 0.564807 0.578905 0.595221 0.592129 0.536678 0.517180 0.507495 0.614064 0.595238 0.615951 0.536829 0.609347 0.558578 0.558696 0.518754 0.518238 0.568509 0.510274 0.533463 0.547605 0.513405 0.536185 0.612691 0.574866 0.600761 0.546457 0.596185 0.581453 0.523632 0.541276 0.581952 0.551924 0.527632 0.567943 0.504762 
273.144238 0.596541 0.606457 0.575255 0.555288 0.559841 0.595507 0.514852 0.606961 0.567218 0.599299 0.572190 0.594522 0.553012 0.567973 0.596983 0.547313 0.587861 0.567956 0.507167 0.551032 0.565014 0.570059 0.569304 0.564718 0.520596 0.555059 0.505036 0.582033 0.602710 0.563974 0.592542 0.610143 0.574198 0.607509 0.508286 0.576866 0.601502 0.572548 0.571396 0.536843 0.521502 0.588611 0.526580 0.528090 0.535445 0.515847 0.524527 0.578487 0.517755 0.553588 
275.889383 0.587124 0.529402 0.538510 0.610903 0.518059 0.610886 0.560569 0.509431 0.504293 0.585538 0.607413 0.525481 0.563027 0.551952 0.545564 0.582198 0.579199 0.583773 0.560050 0.606039 0.502819 0.519807 0.555398 0.574285 0.578451 0.539795 0.505734 0.537935 0.541487 0.545027 0.574514 0.507912 0.594038 0.519444 0.569767 0.508381 0.523181 0.505288 0.609853 0.515088 0.610440 0.516574 0.557096 0.578440 0.581433 0.558425 0.614209 0.577848 0.570655 0.529726 
278.662118 0.578532 0.612509 0.550712 0.608349 0.536526 0.606269 0.599337 0.567011 0.521458 0.608733 0.589155 0.604311 0.553924 0.503765 0.508839 0.584778 0.558647 0.515687 0.557264 0.507674 0.528234 0.545766 0.507986 0.560231 0.532410 0.592166 0.523154 0.610468 0.600575 0.574512 0.575900 0.591703 0.538611 0.529254 0.576592 0.512782 0.532812 0.513373 0.562695 0.609715 0.505750 0.572058 0.593265 0.561915 0.544182 0.551598 0.592228 0.517923 0.514410 0.540719 
281.462718 0.513377 0.527581 0.555839 0.548657 0.572945 0.531100 0.611765 0.596269 0.599259 0.556703 0.521791 0.577399 0.595607 0.578613 0.581403 0.604009 0.543205 0.535104 0.588992 0.601737 0.539469 0.526930 0.523556 0.504017 0.549587 0.582655 0.527426 0.515861 0.514563 0.593764 0.514018 0.594048 0.540238 0.534837 0.513349 0.591720 0.523851 0.506233 0.605078 0.575473 0.536591 0.601893 0.591681 0.519753 0.594638 0.561530 0.595061 0.552053 0.599115 0.502124 
284.291466 0.560429 0.547486 0.533981 0.588140 0.535304 0.528471 0.513232 0.575775 0.501328 0.542971 0.583959 0.555064 0.510947 0.513877 0.555292 0.507644 0.605392 0.546874 0.528833 0.584754 0.523045 0.585632 0.527515 0.526942 0.588768 0.602629 0.590480 0.594017 0.529767 0.568063 0.514099 0.522066 0.545151 0.544606 0.541859 0.608205 0.556788 0.597819 0.580317 0.567374 0.556248 0.516256 0.515861 0.583308 0.501295 0.533269 0.501094 0.581607 0.545095 0.596040 
287.148643 0.532362 0.508101 0.535809 0.550116 0.574099 0.543976 0.527288 0.529975 0.594091 0.538447 0.518238 0.578163 0.559338 0.547873 0.503998 0.512470 0.588034 0.567304 0.524340 0.524662 0.529564 0.558000 0.610552 0.574921 0.530880 0.537014 0.598982 0.559043 0.531435 0.558893 0.534316 0.605955 0.521675 0.585686 0.549056 0.606133 0.591765 0.582705 0.585614 0.599049 0.510405 0.607332 0.538707 0.558222 0.575510 0.603840 0.586918 0.572012 0.534955 0.606194 
290.034534 0.546929 0.582502 0.568604 0.557672 0.513474 0.508097 0.595884 0.598633 0.528236 0.597830 0.548154 0.557728 0.579713 0.577856 0.598639 0.536413 0.556541 0.548237 0.552927 0.559330 0.548176 0.516218 0.529090 0.597414 0.572352 0.554457 0.560721 0.565566 0.561719 0.602392 0.520403 0.579619 0.500519 0.566464 0.536125 0.520093 0.504593 0.557828 0.604304 0.572656 0.515713 0.609033 0.512687 0.520908 0.595657 0.595291 0.563027 0.504854 0.529057 0.552428 
292.949430 0.523929 0.512238 0.535725 0.540009 0.512426 0.602592 0.536588 0.603118 0.575198 0.523099 0.575043 0.587298 0.584375 0.528485 0.567902 0.590271 0.536173 0.539295 0.519833 0.517779 0.578984 0.605764 0.574367 0.521444 0.523979 0.512864 0.604220 0.540081 0.550942 0.552004 0.566618 0.524859 0.551484 0.548268 0.531623 0.605814 0.549796 0.588964 0.531180 0.576554 0.528833 0.594339 0.549187 0.506946 0.513738 0.593044 0.512698 0.602819 0.607441 0.595645 
295.893621 0.560680 0.498100 0.544319 0.599465 0.604776 0.585939 0.512670 0.582601 0.588217 0.516213 0.503213 0.573116 0.600758 0.519662 0.552560 0.507850 0.596939 0.588891 0.595452 0.510293 0.520640 0.604107 0.579782 0.596916 0.587791 0.604826 0.519988 0.550277 0.534431 0.522326 0.588045 0.594418 0.575294 0.605710 0.597790 0.506159 0.565477 0.499183 0.576355 0.605185 0.570330 0.504528 0.578030 0.569164 0.548299 0.546652 0.529517 0.535785 0.555893 0.600178 
298.867401 0.592654 0.515264 0.605756 0.515413 0.515827 0.535663 0.548075 0.571300 0.577818 0.518581 0.527516 0.577454 0.603565 0.541403 0.588481 0.546856 0.606926 0.510357 0.582410 0.557524 0.541094 0.524034 0.548677 0.578182 0.518344 0.605784 0.506538 0.532914 0.572652 0.587157 0.542159 0.543792 0.512013 0.577564 0.530795 0.554080 0.564732 0.530657 0.598283 0.549466 0.600662 0.547198 0.510512 0.501129 0.567889 0.528697 0.530215 0.559908 0.549427 0.505627 
301.871068 0.584226 0.549021 0.595468 0.556654 0.513237 0.536053 0.529346 0.605013 0.598863 0.550779 0.542154 0.581531 0.515982 0.503405 0.520225 0.537536 0.496450 0.570266 0.545505 0.535982 0.589627 0.502772 0.593369 0.558775 0.557816 0.530052 0.589974 0.502634 0.516770 0.599310 0.522270 0.571363 0.547891 0.497172 0.551446 0.587681 0.590911 0.507693 0.497073 0.534394 0.530068 0.577348 0.501576 0.499410 0.551831 0.572410 0.555518 0.596008 0.599276 0.499145 
304.904923 0.496210 0.576147 0.596354 0.590042 0.534703 0.582712 0.554124 0.562620 0.498196 0.580863 0.551273 0.605285 0.564420 0.556495 0.604873 0.586201 0.582409 0.503320 0.562340 0.559060 0.499137 0.522899 0.508223 0.517506 0.583725 0.535799 0.530538 0.527549 0.544268 0.549842 0.554966 0.525541 0.532909 0.504756 0.594813 0.550646 0.538765 0.588149 0.525013 0.561498 0.508894 0.510396 0.550007 0.514744 0.552319 0.584357 0.581402 0.517914 0.534489 0.531759 
307.969268 0.584142 0.526296 0.499497 0.502915 0.495299 0.591506 0.558783 0.529472 0.585829 0.538012 0.516735 0.517872 0.585989 0.530874 0.559882 0.495700 0.544655 0.572416 0.553381 0.552661 0.597962 0.576092 0.602303 0.602968 0.571680 0.507256 0.603501 0.505586 0.590753 0.519263 0.547172 0.552002 0.520037 0.519433 0.570965 0.576383 0.516581 0.495464 0.590637 0.581334 0.509542 0.542391 0.581296 0.588044 0.579961 0.511328 0.589604 0.598374 0.509828 0.524422 
311.064411 0.494610 0.552860 0.572553 0.562956 0.546830 0.572597 0.579961 0.555873 0.567522 0.558287 0.538193 0.516097 0.576844 0.573272 0.511236 0.558309 0.596515 0.552778 0.562320 0.599763 0.525979 0.549777 0.533228 0.507181 0.561590 0.516454 0.547307 0.591483 0.574007 0.573727 0.581618 0.539527 0.503719 0.597354 0.589832 0.528679 0.561716 0.551225 0.581930 0.507384 0.587648 0.525151 0.507433 0.553200 0.528438 0.534193 0.537546 0.507422 0.590084 0.581563 
314.190660 0.602550 0.502564 0.502344 0.581440 0.514064 0.518212 0.567972 0.563474 0.531723 0.586825 0.496717 0.511741 0.540336 0.522288 0.554686 0.522973 0.585900 0.568202 0.558504 0.514442 0.577040 0.520935 0.601991 0.509259 0.531969 0.529422 0.541169 0.576662 0.540593 0.597466 0.515697 0.598118 0.550998 0.584311 0.595022 0.600353 0.541377 0.564948 0.548439 0.558981 0.515215 0.539284 0.498158 0.566175 0.531115 0.495123 0.526227 0.504744 0.565485 0.542369 
317.348329 0.533281 0.515111 0.595519 0.525052 0.592882 0.508092 0.587570 0.531896 0.580337 0.524106 0.528231 0.502298 0.528991 0.546017 0.595990 0.540218 0.549327 0.519242 0.530255 0.497018 0.569050 0.585228 0.503638 0.557036 0.517218 0.573104 0.519532 0.515571 0.579374 0.540847 0.530687 0.515166 0.577525 0.547560 0.518301 0.577235 0.578570 0.595558 0.569121 0.600044 0.552210 0.585015 0.532471 0.591629 0.595902 0.523974 0.537422 0.534993 0.509558 0.566397 
320.537733 0.595911 0.493778 0.522962 0.574370 0.551567 0.556189 0.576047 0.563378 0.536270 0.516199 0.500503 0.492778 0.512833 0.502738 0.538592 0.545803 0.576664 0.559488 0.513188 0.503743 0.561570 0.493603 0.571840 0.535904 0.571993 0.600484 0.584963 0.491768 0.526928 0.530539 0.574310 0.572321 0.529840 0.578997 0.548070 0.543252 0.493314 0.568645 0.499192 0.533730 0.588317 0.597703 0.506567 0.512828 0.501760 0.592475 0.541498 0.598276 0.582007 0.584335 
323.759190 0.555316 0.491818 0.578779 0.563903 0.521134 0.490983 0.571273 0.551017 0.557771 0.501604 0.561677 0.526202 0.545142 0.541084 0.501583 0.567323 0.534592 0.534701 0.574076 0.529131 0.556680 0.505085 0.502881 0.499215 0.491310 0.596045 0.575746 0.516693 0.538623 0.531139 0.562784 0.590633 0.508009 0.524243 0.575266 0.576024 0.499891 0.536621 0.522738 0.575664 0.557504 0.520365 0.569090 0.493891 0.591664 0.544564 0.520807 0.545300 0.493247 0.516895 
327.013024 0.515726 0.566522 0.511521 0.533773 0.557333 0.571752 0.510715 0.539340 0.563363 0.563347 0.503219 0.490522 0.577417 0.525673 0.491159 0.551493 0.509021 0.508596 0.491960 0.565667 0.514904 0.568374 0.578773 0.523952 0.574835 0.498459 0.513526 0.495697 0.590942 0.528130 0.502065 0.493834 0.590959 0.493692 0.568260 0.572591 0.526349 0.593328 0.492009 0.510502 0.529105 0.540593 0.575799 0.501357 0.582782 0.536769 0.493137 0.582815 0.513313 0.559670 
330.299560 0.548339 0.544765 0.536324 0.546256 0.489936 0.554002 0.490002 0.544287 0.521420 0.597359 0.556895 0.562536 0.584658 0.518488 0.520533 0.564119 0.514212 0.594161 0.573355 0.510117 0.570265 0.578908 0.584952 0.523508 0.490557 0.552658 0.513500 0.529437 0.522910 0.542242 0.563499 0.594161 0.552179 0.560828 0.523258 0.571451 0.516426 0.539043 0.551140 0.587938 0.565169 0.501794 0.594101 0.552343 0.589396 0.516758 0.584756 0.548584 0.526043 0.565179 
333.619126 0.513039 0.568478 0.549832 0.507119 0.533489 0.557827 0.591008 0.489162 0.518726 0.514620 0.501258 0.491948 0.513273 0.498423 0.531273 0.552005 0.547372 0.503192 0.578494 0.584664 0.590682 0.582758 0.594305 0.564519 0.514375 0.574111 0.582329 0.569874 0.488852 0.537709 0.547187 0.534173 0.595082 0.576517 0.507254 0.503534 0.502871 0.490667 0.525629 0.546242 0.549408 0.544509 0.550527 0.556459 0.525336 0.540006 0.516119 0.567425 0.505636 0.546486 
336.972054 0.571355 0.567721 0.556695 0.557281 0.566539 0.587941 0.547551 0.573920 0.521940 0.528535 0.492712 0.531909 0.556874 0.556961 0.544193 0.590164 0.494507 0.563637 0.524213 0.501216 0.521609 0.558843 0.507296 0.503782 0.588635 0.595002 0.571474 0.513327 0.524733 0.545669 0.522510 0.575765 0.509981 0.583667 0.544926 0.518469 0.586335 0.592540 0.550783 0.527722 0.582522 0.518502 0.591515 0.527906 0.508565 0.538450 0.558528 0.494290 0.525102 0.519684 
340.358679 0.488149 0.500129 0.542908 0.508751 0.542546 0.569148 0.510803 0.574488 0.595252 0.573535 0.572148 0.497448 0.489156 0.518971 0.542215 0.523135 0.581025 0.595561 0.493484 0.551763 0.569126 0.553827 0.556973 0.521413 0.534373 0.545356 0.520389 0.503156 0.580543 0.507846 0.510679 0.589901 0.510240 0.587031 0.544295 0.506557 0.540932 0.549055 0.581328 0.580554 0.550929 0.515028 0.584648 0.538191 0.556724 0.522583 0.540260 0.593259 0.576882 0.531264 
343.779341 0.583798 0.568688 0.543476 0.510038 0.546943 0.583803 0.509151 0.576324 0.592094 0.509281 0.546250 0.571798 0.515641 0.576730 0.537187 0.495404 0.588173 0.521136 0.534547 0.491267 0.510763 0.554881 0.498622 0.515052 0.565097 0.521352 0.538879 0.540918 0.531119 0.503311 0.532660 0.512110 0.522688 0.530475 0.545504 0.496778 0.560425 0.502527 0.543162 0.539669 0.536548 0.542768 0.550252 0.508887 0.519167 0.525570 0.542443 0.487682 0.528799 0.587843 
347.234380 0.574833 0.529396 0.542686 0.529034 0.537523 0.486437 0.573947 0.525205 0.567284 0.486113 0.579423 0.581491 0.589521 0.543658 0.509102 0.493749 0.493112 0.522381 0.589937 0.513557 0.501850 0.531480 0.588150 0.491649 0.536270 0.574223 0.592130 0.537755 0.574822 0.524595 0.498361 0.517780 0.561446 0.531167 0.493096 0.571145 0.531038 0.526064 0.530784 0.557590 0.577722 0.544770 0.509518 0.590526 0.491638 0.573553 0.497362 0.566376 0.527317 0.527506 
350.724144 0.586179 0.500580 0.553054 0.513312 0.536170 0.530826 0.578802 0.495916 0.532191 0.573399 0.518763 0.498639 0.490610 0.530578 0.486722 0.585467 0.590800 0.487062 0.508615 0.579886 0.572725 0.521826 0.551862 0.508637 0.534903 0.493694 0.572682 0.529424 0.508906 0.540867 0.529203 0.564496 0.565127 0.494967 0.553404 0.571835 0.550713 0.574515 0.584216 0.563477 0.584842 0.489283 0.560425 0.576915 0.529996 0.496525 0.573680 0.492697 0.525747 0.552957 
354.248980 0.582485 0.540856 0.545159 0.591116 0.575652 0.522102 0.528062 0.486951 0.494759 0.553478 0.558383 0.534901 0.581462 0.499152 0.523049 0.585042 0.582011 0.584536 0.532736 0.578446 0.586921 0.582888 0.542380 0.553758 0.582571 0.520476 0.487436 0.501576 0.490580 0.508597 0.591978 0.569578 0.505323 0.503293 0.497139 0.582027 0.552417 0.501802 0.544184 0.582932 0.533732 0.495852 0.512700 0.509162 0.552385 0.555815 0.510573 0.486229 0.490144 0.508306 
357.809242 0.568164 0.526015 0.536989 0.579843 0.569138 0.581219 0.509385 0.519848 0.515864 0.517181 0.487587 0.568551 0.515719 0.561610 0.553846 0.535812 0.522526 0.518472 0.502013 0.567326 0.552260 0.484157 0.501873 0.522811 0.582800 0.554814 0.572261 0.507772 0.489308 0.492534 0.584166 0.578504 0.531306 0.563105 0.507885 0.532005 0.547205 0.485017 0.531989 0.485055 0.578418 0.539382 0.586268 0.589328 0.551722 0.557981 0.510708 0.581531 0.587628 0.539479 
361.405284 0.534094 0.588950 0.502051 0.498228 0.489976 0.510701 0.510953 0.555549 0.502094 0.488827 0.547184 0.555822 0.568171 0.484301 0.510926 0.560735 0.501885 0.589073 0.533627 0.488731 0.552145 0.495308 0.527109 0.528929 0.495598 0.561084 0.533965 0.507651 0.503700 0.520961 0.585014 0.568826 0.549734 0.581900 0.575264 0.523173 0.502636 0.581589 0.585787 0.508575 0.492237 0.527962 0.557122 0.585068 0.510910 0.492924 0.500167 0.535812 0.535726 0.580397 
365.037468 0.581929 0.552249 0.564783 0.487039 0.488679 0.556372 0.570408 0.485634 0.526691 0.540014 0.574273 0.547107 0.573308 0.483500 0.515164 0.577720 0.485822 0.484755 0.546941 0.494690 0.526032 0.537811 0.512023 0.527983 0.558312 0.555723 0.557390 0.575093 0.497365 0.567738 0.586534 0.503187 0.518451 0.499847 0.494786 0.505375 0.581420 0.501884 0.564178 0.552597 0.488052 0.540068 0.566596 0.534042 0.536395 0.563207 0.563046 0.550227 0.571147 0.550651 
368.706155 0.501369 0.561763 0.578396 0.503709 0.548416 0.493997 0.489099 0.540338 0.485651 0.528496 0.529170 0.545809 0.556581 0.543673 0.493708 0.484436 0.504603 0.516161 0.496824 0.488927 0.562373 0.505229 0.517644 0.500577 0.492948 0.496535 0.563299 0.577561 0.539374 0.524331 0.488076 0.550408 0.534904 0.501578 0.547265 0.538592 0.575500 0.586705 0.490244 0.575340 0.529245 0.517981 0.550585 0.498371 0.584864 0.542822 0.554209 0.494425 0.539026 0.557699 
372.411714 0.533822 0.490996 0.481571 0.545716 0.561738 0.509541 0.519730 0.545251 0.560968 0.578417 0.503687 0.533635 0.526145 0.563860 0.511182 0.493402 0.580486 0.541349 0.554852 0.552078 0.501773 0.556921 0.500833 0.585292 0.529828 0.521045 0.553152 0.580657 0.489569 0.576653 0.580700 0.581405 0.528038 0.572013 0.577487 0.484250 0.507242 0.558183 0.561257 0.558274 0.507456 0.520136 0.489879 0.499261 0.559263 0.522628 0.538131 0.498384 0.567062 0.518976 
376.154514 0.553432 0.488568 0.509750 0.481682 0.501332 0.550694 0.516572 0.490052 0.526026 0.530040 0.585061 0.586465 0.541672 0.528572 0.573856 0.544528 0.556929 0.560238 0.512574 0.504508 0.523955 0.571785 0.580128 0.507311 0.521622 0.501957 0.557964 0.519466 0.552236 0.499058 0.545959 0.525941 0.496832 0.533638 0.576701 0.508704 0.491798 0.502271 0.557479 0.562139 0.482243 0.570941 0.509457 0.497446 0.522514 0.507353 0.560516 0.532859 0.526955 0.574187 
379.934930 0.572484 0.578320 0.535805 0.496701 0.579173 0.504878 0.580154 0.513497 0.502276 0.541583 0.523539 0.554595 0.517154 0.543134 0.518070 0.581433 0.576529 0.527138 0.547628 0.492362 0.498364 0.545005 0.541087 0.574035 0.520011 0.493924 0.581209 0.572265 0.544616 0.484888 0.576567 0.547121 0.480933 0.525586 0.529547 0.566529 0.515810 0.508385 0.546268 0.482554 0.530666 0.496056 0.548790 0.573448 0.536002 0.501232 0.531572 0.507639 0.548683 0.485811 
383.753339 0.563034 0.514166 0.531794 0.482330 0.521506 0.535994 0.536596 0.547193 0.565695 0.542387 0.521266 0.497782 0.507725 0.529037 0.499054 0.502967 0.531544 0.484837 0.549796 0.539406 0.536255 0.492523 0.539917 0.479062 0.573860 0.510078 0.575899 0.485769 0.520100 0.576058 0.484050 0.561261 0.563140 0.515108 0.480212 0.482101 0.526770 0.560649 0.551739 0.540274 0.558967 0.507752 0.487669 0.534711 0.539779 0.578108 0.538943 0.544910 0.551824 0.537495 
387.610124 0.521905 0.531477 0.539663 0.583262 0.532546 0.575162 0.526614 0.579775 0.544425 0.568460 0.556113 0.529888 0.549421 0.558962 0.517557 0.549113 0.568369 0.515729 0.557325 0.582975 0.543346 0.544494 0.497243 0.530500 0.517329 0.491221 0.555151 0.500416 0.577931 0.581375 0.556708 0.564170 0.557255 0.573599 0.527321 0.523043 0.543585 0.486937 0.544946 0.537212 0.553333 0.583639 0.541826 0.488038 0.540896 0.556373 0.558770 0.501889 0.480884 0.556836 
391.505671 0.495123 0.477741 0.568051 0.562547 0.561438 0.545065 0.517658 0.560011 0.484232 0.576331 0.539041 0.540846 0.571973 0.500478 0.539736 0.485018 0.552373 0.503126 0.482454 0.533888 0.524802 0.492273 0.538611 0.537353 0.567361 0.527503 0.481096 0.540161 0.572647 0.539423 0.520805 0.540225 0.499910 0.519155 0.574489 0.559724 0.495484 0.479429 0.539683 0.489083 0.558397 0.510451 0.497347 0.520805 0.500053 0.492517 0.506550 0.488213 0.580062 0.479408 
395.440368 0.500495 0.485847 0.509833 0.556131 0.552883 0.542448 0.520973 0.534154 0.504995 0.528600 0.479800 0.571569 0.582768 0.515933 0.505949 0.556354 0.498052 0.529887 0.512769 0.488831 0.494745 0.526649 0.480145 0.484877 0.535579 0.560965 0.546210 0.567102 0.577892 0.566487 0.502499 0.549703 0.581951 0.491179 0.533422 0.500262 0.549634 0.508546 0.563821 0.502430 0.572603 0.524545 0.498720 0.553418 0.543645 0.561744 0.491905 0.567944 0.491968 0.480325 
399.414610 0.563946 0.562300 0.487059 0.514879 0.563544 0.566640 0.580743 0.485582 0.509846 0.483968 0.541032 0.506941 0.543286 0.499352 0.581965 0.548615 0.496383 0.552796 0.489456 0.513027 0.532083 0.558834 0.567921 0.570127 0.539746 0.503125 0.548271 0.538301 0.520023 0.524463 0.533565 0.481381 0.499950 0.532840 0.576695 0.517832 0.504417 0.485461 0.487974 0.503967 0.494087 0.567190 0.482391 0.494298 0.553420 0.538804 0.484069 0.513593 0.477406 0.561448 
403.428793 0.573084 0.476286 0.524368 0.551941 0.555915 0.521610 0.529959 0.533293 0.482881 0.505735 0.561876 0.505144 0.562563 0.539201 0.504050 0.492858 0.559059 0.482675 0.574051 0.543846 0.544697 0.486411 0.528955 0.524421 0.545574 0.522180 0.520220 0.502290 0.519485 0.580530 0.519126 0.544559 0.572159 0.534371 0.476201 0.479589 0.558372 0.498670 0.507083 0.484271 0.519961 0.514999 0.572228 0.501075 0.566156 0.537415 0.554668 0.542403 0.547386 0.489507 
407.483320 0.504131 0.501461 0.506320 0.485678 0.568743 0.491414 0.567804 0.517232 0.580331 0.547204 0.526794 0.560369 0.490939 0.556406 0.505576 0.496326 0.515343 0.560253 0.486923 0.544835 0.535015 0.550470 0.527728 0.560649 0.573561 0.576890 0.553224 0.493699 0.542434 0.564585 0.563387 0.486776 0.508141 0.566332 0.477774 0.572558 0.526366 0.538777 0.552929 0.550676 0.478048 0.484623 0.509734 0.574859 0.503782 0.484333 0.521786 0.539980 0.540217 0.506389 
411.578596 0.560066 0.505163 0.494261 0.570630 0.577574 0.516691 0.504715 0.482311 0.520201 0.553848 0.477422 0.500732 0.560029 0.504262 0.516818 0.480562 0.494657 0.535618 0.534659 0.549027 0.533505 0.562879 0.553158 0.541888 0.491116 0.553105 0.549954 0.561915 0.537620 0.535175 0.575973 0.570946 0.547388 0.531650 0.521813 0.517455 0.487586 0.494530 0.486880 0.538484 0.524511 0.556725 0.485625 0.515016 0.499009 0.523736 0.538868 0.501590 0.574070 0.476236 
415.715029 0.485834 0.571115 0.513493 0.534912 0.485960 0.517281 0.498267 0.509705 0.483572 0.480136 0.507737 0.522469 0.540568 0.490159 0.501408 0.491990 0.534706 0.507842 0.550017 0.497230 0.565596 0.530282 0.558614 0.562970 0.522537 0.558651 0.551669 0.530960 0.478410 0.544519 0.573935 0.571125 0.519996 0.541109 0.569294 0.550022 0.511867 0.499640 0.552884 0.545476 0.550296 0.527214 0.516834 0.537085 0.512998 0.515013 0.548949 0.561692 0.496841 0.522258 
419.893035 0.502064 0.549173 0.528390 0.491557 0.481454 0.476894 0.541214 0.548364 0.559996 0.481291 0.545706 0.494693 0.576219 0.503183 0.565832 0.514814 0.475475 0.527176 0.541046 0.512487 0.526472 0.520956 0.542916 0.576335 0.539722 0.500992 0.569447 0.521649 0.546515 0.500220 0.506162 0.559129 0.530292 0.482578 0.548753 0.543221 0.545133 0.556854 0.556859 0.545716 0.490296 0.528248 0.504922 0.576208 0.478170 0.498260 0.505311 0.531815 0.552467 0.532740 
424.113030 0.558370 0.473994 0.567373 0.548828 0.540319 0.504342 0.499458 0.559042 0.502978 0.508130 0.517751 0.539359 0.532025 0.492612 0.531202 0.540109 0.505271 0.504232 0.512405 0.542984 0.561917 0.528510 0.503005 0.571805 0.553759 0.572319 0.493756 0.547900 0.526522 0.523821 0.552463 0.507217 0.573972 0.523380 0.506399 0.548513 0.550360 0.566769 0.483579 0.568611 0.526512 0.479314 0.496510 0.569529 0.549437 0.560039 0.492911 0.531915 0.473260 0.558040 
428.375437 0.503060 0.492374 0.539566 0.531740 0.523364 0.539021 0.567659 0.574746 0.537863 0.482353 0.528455 0.557486 0.478587 0.535401 0.472809 0.537879 0.535800 0.472641 0.505360 0.515454 0.538592 0.554563 0.555496 0.490672 0.472123 0.505643 0.509922 0.523238 0.521714 0.537135 0.488251 0.564249 0.573065 0.540655 0.474192 0.545375 0.555778 0.566135 0.498592 0.520787 0.483747 0.569057 0.538890 0.519309 0.566585 0.534176 0.473438 0.570357 0.563861 0.481787 
432.680682 0.538954 0.568486 0.520055 0.540089 0.490262 0.509275 0.525218 0.498578 0.537003 0.509500 0.492422 0.501994 0.523534 0.552245 0.472624 0.558281 0.527823 0.569997 0.574872 0.534131 0.512298 0.522273 0.551287 0.550456 0.475940 0.490811 0.488279 0.560985 0.542129 0.563815 0.560017 0.493295 0.504740 0.533205 0.571117 0.536799 0.539979 0.548426 0.523157 0.541626 0.564803 0.529334 0.541025 0.478791 0.489880 0.545738 0.546151 0.485057 0.566456 0.496538 
437.029195 0.551105 0.473921 0.490326 0.540445 0.510178 0.563802 0.473461 0.520676 0.543401 0.548776 0.543354 0.557477 0.549915 0.520457 0.573721 0.504459 0.499273 0.481818 0.550155 0.571569 0.541239 0.528030 0.472970 0.507118 0.543083 0.484335 0.495747 0.565019 0.472886 0.558673 0.544007 0.497058 0.522907 0.519533 0.558088 0.490947 0.549507 0.552834 0.508079 0.501853 0.512132 0.493548 0.527999 0.502218 0.471633 0.549486 0.557812 0.527028 0.557540 0.559143 
441.421411 0.562374 0.491029 0.516839 0.494820 0.569310 0.536668 0.537627 0.525319 0.514466 0.509809 0.489423 0.484411 0.547682 0.476650 0.480880 0.504203 0.470841 0.531781 0.497694 0.569081 0.494742 0.480723 0.479540 0.515807 0.470376 0.499566 0.503827 0.545534 0.480082 0.573180 0.469860 0.552741 0.501934 0.570093 0.572106 0.519989 0.476963 0.522388 0.546180 0.495165 0.564637 0.509757 0.506899 0.519828 0.556053 0.498163 0.499884 0.534889 0.563563 0.504458 
445.857770 0.476157 0.554114 0.557473 0.475162 0.552229 0.500164 0.542465 0.562686 0.519749 0.492352 0.502648 0.500039 0.519775 0.479516 0.490790 0.510209 0.562816 0.480870 0.489191 0.499716 0.552984 0.509881 0.548704 0.476094 0.554703 0.496492 0.508376 0.563717 0.551219 0.493383 0.568847 0.513927 0.494638 0.553521 0.558395 0.508991 0.487332 0.540392 0.541913 0.473818 0.514677 0.470970 0.516266 0.487296 0.472022 0.483645 0.565878 0.571409 0.501226 0.475933 
450.338715 0.500876 0.543973 0.552236 0.488272 0.527651 0.538284 0.471809 0.570711 0.486821 0.545419 0.520688 0.520792 0.553759 0.545829 0.516159 0.469521 0.520651 0.475703 0.523844 0.484715 0.512020 0.526481 0.477440 0.556697 0.541659 0.542533 0.516460 0.516008 0.502696 0.521931 0.508302 0.490872 0.476473 0.500731 0.483852 0.482432 0.468777 0.493716 0.564721 0.509045 0.478163 0.503081 0.540973 0.560036 0.565007 0.488422 0.542366 0.496487 0.485973 0.544327 
454.864694 0.498495 0.480462 0.469013 0.529435 0.505634 0.515717 0.548397 0.523313 0.560085 0.532202 0.518459 0.504569 0.568621 0.503033 0.538641 0.562359 0.524715 0.562473 0.477352 0.469792 0.505385 0.568382 0.474392 0.482025 0.512036 0.475031 0.487124 0.536060 0.477975 0.513516 0.523563 0.509113 0.497430 0.566866 0.483338 0.531740 0.507591 0.521828 0.494408 0.567172 0.516195 0.560723 0.563631 0.497643 0.503962 0.544877 0.543075 0.503801 0.492607 0.472809 
459.436161 0.553603 0.524046 0.516855 0.558451 0.521044 0.489668 0.493167 0.538506 0.549772 0.548087 0.524093 0.539672 0.498782 0.562479 0.561499 0.521086 0.566419 0.550918 0.540808 0.529308 0.478842 0.471522 0.480195 0.508239 0.544624 0.512049 0.501395 0.500902 0.480071 0.565496 0.514787 0.491726 0.532627 0.538698 0.506517 0.555034 0.475353 0.553406 0.495708 0.509571 0.518229 0.497916 0.509115 0.523165 0.508757 0.548896 0.526975 0.490362 0.553645 0.503992 
464.053571 0.499345 0.469423 0.518541 0.506489 0.474460 0.510470 0.511324 0.567120 0.484193 0.541034 0.495820 0.528061 0.468683 0.470024 0.566240 0.520839 0.523531 0.473415 0.546573 0.563325 0.503564 0.484074 0.541800 0.502436 0.480590 0.491958 0.545678 0.528755 0.505200 0.539139 0.547536 0.502374 0.515435 0.509445 0.555332 0.498579 0.517842 0.466157 0.567695 0.511526 0.556005 0.546496 0.527963 0.521802 0.544461 0.519861 0.486921 0.491906 0.569325 0.480274 
468.717387 0.485678 0.556671 0.540409 0.549367 0.476793 0.502830 0.483244 0.522477 0.554924 0.467251 0.469665 0.480256 0.509580 0.502674 0.481099 0.484004 0.535204 0.489478 0.540176 0.472048 0.545351 0.546850 0.483657 0.506965 0.481285 0.525253 0.554045 0.501325 0.537525 0.527093 0.565143 0.531115 0.529600 0.522012 0.556609 0.558222 0.472399 0.534619 0.546157 0.511875 0.477372 0.527646 0.537695 0.535850 0.551967 0.476198 0.509766 0.502478 0.549868 0.567361 
473.428075 0.532788 0.479146 0.484684 0.493841 0.483921 0.507090 0.471781 0.489531 0.540964 0.564944 0.527003 0.544489 0.492251 0.511833 0.477825 0.526151 0.486651 0.499188 0.534487 0.553269 0.491838 0.532076 0.472436 0.530559 0.506197 0.490842 0.497345 0.548118 0.562807 0.515818 0.543493 0.519890 0.518316 0.495420 0.530228 0.549893 0.535467 0.505185 0.555488 0.472473 0.500334 0.467822 0.548510 0.536690 0.511864 0.546084 0.554673 0.564985 0.487415 0.560603 
478.186106 0.509608 0.481912 0.497059 0.530980 0.520941 0.467781 0.495307 0.490813 0.526826 0.538896 0.525569 0.557614 0.471646 0.511180 0.481150 0.511149 0.538103 0.492148 0.482500 0.464210 0.500950 0.516803 0.499899 0.522477 0.545008 0.516947 0.542839 0.465472 0.544663 0.505918 0.483958 0.491900 0.505506 0.535567 0.534021 0.475960 0.494132 0.549322 0.556599 0.500038 0.545560 0.463942 0.494312 0.503934 0.481650 0.547426 0.466122 0.496760 0.502341 0.542772 
482.991956 0.493256 0.524146 0.492926 0.564912 0.561655 0.555547 0.522597 0.522366 0.478353 0.550113 0.557209 0.545306 0.496930 0.514313 0.534819 0.474890 0.542106 0.479856 0.499971 0.559602 0.537757 0.535390 0.536692 0.467845 0.488964 0.557168 0.554255 0.515290 0.540814 0.463872 0.478518 0.507011 0.463239 0.537521 0.482305 0.545888 0.554224 0.548646 0.497712 0.500614 0.541323 0.555166 0.562128 0.556905 0.530486 0.561254 0.532287 0.501767 0.552686 0.484533 
487.846106 0.527251 0.517222 0.533227 0.499639 0.479533 0.495030 0.513116 0.521666 0.485411 0.491423 0.528140 0.539275 0.520428 0.481008 0.542501 0.489727 0.521358 0.529964 0.465732 0.546838 0.554941 0.529913 0.506591 0.462572 0.495652 0.472736 0.495883 0.484800 0.481784 0.521738 0.534080 0.524297 0.561271 0.485221 0.467099 0.490606 0.490771 0.503970 0.496160 0.490560 0.504741 0.518727 0.541083 0.551360 0.490709 0.511642 0.475017 0.552958 0.500682 0.508415 
492.749041 0.555924 0.497252 0.512818 0.542933 0.544144 0.511022 0.538665 0.557719 0.542492 0.541825 0.481707 0.521863 0.467173 0.528999 0.524551 0.499392 0.553517 0.488464 0.528491 0.467388 0.461940 0.526024 0.558679 0.480276 0.470857 0.505497 0.505358 0.505810 0.561777 0.539701 0.495524 0.487961 0.464172 0.524833 0.516958 0.531082 0.529548 0.538234 0.465962 0.522012 0.468199 0.504604 0.479178 0.515465 0.525033 0.554231 0.480214 0.544775 0.466732 0.530569 
497.701251 0.502615 0.485946 0.466839 0.483277 0.462546 0.521144 0.501754 0.542039 0.537459 0.500100 0.539897 0.502093 0.478969 0.512922 0.480199 0.461245 0.542807 0.498881 0.559261 0.485301 0.493502 0.502400 0.562452 0.528233 0.559169 0.541193 0.520831 0.518014 0.552550 0.543196 0.473278 0.543524 0.514535 0.468253 0.510909 0.481863 0.543755 0.462213 0.471024 0.481915 0.544159 0.505181 0.537459 0.520221 0.496166 0.533351 0.523428 0.480793 0.532408 0.547438 
502.703232 0.543531 0.507978 0.539803 0.518279 0.540979 0.523445 0.517737 0.472906 0.486864 0.552815 0.468676 0.495657 0.506224 0.556948 0.468124 0.490005 0.540754 0.477095 0.477949 0.551142 0.546109 0.549869 0.557551 0.497421 0.523062 0.484644 0.488204 0.471770 0.534580 0.476711 0.556661 0.485141 0.507139 0.501892 0.546534 0.542621 0.494777 0.518617 0.520990 0.494409 0.464487 0.467648 0.521052 0.481397 0.503661 0.484327 0.542017 0.479223 0.553060 0.495329 
507.755483 0.520594 0.504415 0.529909 0.519021 0.535532 0.535843 0.470948 0.533295 0.533152 0.549162 0.520068 0.486510 0.508056 0.503485 0.467731 0.527846 0.460627 0.460632 0.513378 0.533040 0.498562 0.512897 0.491816 0.494461 0.515236 0.541328 0.469718 0.515446 0.465137 0.545358 0.505252 0.479395 0.525874 0.526125 0.523515 0.531645 0.552084 0.526252 0.559392 0.510191 0.491218 0.558575 0.485355 0.530440 0.495140 0.489206 0.551486 0.475642 0.546701 0.481168 
512.858511 0.487034 0.510470 0.511689 0.482262 0.480395 0.502862 0.552957 0.548750 0.476566 0.545206 0.535390 0.518073 0.554252 0.473552 0.465256 0.539337 0.530388 0.489824 0.504392 0.506080 0.532825 0.485382 0.553125 0.551493 0.493974 0.476265 0.509496 0.552931 0.516625 0.475495 0.533712 0.501496 0.546828 0.516936 0.498543 0.506666 0.469111 0.499935 0.459453 0.474745 0.460391 0.506314 0.479712 0.553069 0.534095 0.473613 0.495545 0.528674 0.491399 0.532509 
518.012825 0.527791 0.497976 0.489046 0.551053 0.531645 0.545056 0.528387 0.521926 0.506163 0.507517 0.527307 0.481994 0.539639 0.532058 0.502594 0.483058 0.528896 0.520185 0.559546 0.477789 0.459562 0.526798 0.511758 0.483374 0.476246 0.514920 0.481052 0.557983 0.511208 0.479443 0.544761 0.547276 0.524899 0.460493 0.489774 0.540143 0.526961 0.543605 0.499259 0.494830 0.511000 0.481093 0.501728 0.466868 0.555091 0.502635 0.506153 0.503673 0.514548 0.498857 
523.218940 0.496735 0.535635 0.495088 0.538685 0.471943 0.505006 0.523744 0.513165 0.511778 0.505454 0.475237 0.521080 0.552024 0.466153 0.484688 0.548262 0.527567 0.464043 0.476910 0.486563 0.468146 0.523409 0.547688 0.492201 0.501748 0.466799 0.477296 0.538410 0.502210 0.552746 0.507706 0.472950 0.502094 0.558149 0.541140 0.551032 0.512367 0.519006 0.543483 0.464648 0.482527 0.500665 0.491357 0.479487 0.468105 0.479894 0.504483 0.555272 0.530932 0.553691 
528.477378 0.526375 0.457326 0.485242 0.497591 0.548815 0.510356 0.513864 0.458925 0.556347 0.546104 0.505656 0.463376 0.536927 0.548342 0.519432 0.521787 0.531268 0.523254 0.475964 0.521025 0.509798 0.463671 0.485983 0.516112 0.547799 0.486354 0.497850 0.488815 0.507813 0.470162 0.523441 0.479613 0.518132 0.522878 0.543008 0.547008 0.529238 0.505824 0.539815 0.528761 0.529867 0.503007 0.538110 0.458245 0.489835 0.545932 0.487419 0.548708 0.491551 0.522365 
533.788664 0.459514 0.514601 0.471733 0.528193 0.526673 0.524387 0.481630 0.496778 0.528948 0.516877 0.482117 0.540092 0.544693 0.551383 0.458177 0.506700 0.515280 0.542089 0.460168 0.529262 0.521306 0.538313 0.485086 0.538136 0.458329 0.458764 0.500964 0.513714 0.517034 0.536195 0.482071 0.503118 0.543710 0.516836 0.497457 0.514637 0.459038 0.460270 0.556167 0.503447 0.484367 0.510172 0.518199 0.524757 0.491396 0.533347 0.550248 0.511413 0.527438 0.517069 
539.153329 0.535713 0.459243 0.524161 0.510555 0.459856 0.482797 0.480945 0.464177 0.536153 0.552401 0.475733 0.507773 0.549269 0.520012 0.528933 0.539134 0.545241 0.531235 0.508871 0.514452 0.482944 0.467208 0.548171 0.516288 0.472996 0.462446 0.541183 0.520756 0.513855 0.553266 0.548545 0.540191 0.517614 0.467916 0.491318 0.469505 0.496985 0.546739 0.522674 0.505622 0.489218 0.543758 0.509842 0.467870 0.529586 0.476224 0.516395 0.538349 0.542782 0.471949 
544.571910 0.525367 0.455064 0.493267 0.550915 0.528519 0.493191 0.528944 0.465663 0.484754 0.468649 0.482865 0.509287 0.497349 0.485563 0.535653 0.487366 0.547980 0.511611 0.486321 0.553673 0.478450 0.458070 0.488953 0.521048 0.504785 0.528514 0.482006 0.463496 0.464956 0.513965 0.474640 0.501042 0.538310 0.473388 0.535289 0.501875 0.471382 0.512232 0.466214 0.552723 0.544393 0.505200 0.541432 0.492105 0.460146 0.520825 0.511378 0.480723 0.490332 0.518986 
550.044949 0.468311 0.512860 0.534852 0.497713 0.499992 0.483741 0.531270 0.549530 0.533429 0.543235 0.461335 0.483655 0.524274 0.527402 0.483196 0.520809 0.491660 0.464195 0.469880 0.491054 0.483942 0.464003 0.533752 0.500108 0.522988 0.501087 0.541217 0.454682 0.455625 0.551734 0.521374 0.465708 0.551224 0.469638 0.495710 0.534816 0.554675 0.480144 0.501506 0.509374 0.543220 0.545399 0.507130 0.546629 0.474661 0.488976 0.541041 0.471907 0.492613 0.527931 
555.572992 0.479105 0.501173 0.469697 0.518441 0.465271 0.515032 0.485365 0.521136 0.533529 0.536823 0.523024 0.504970 0.480006 0.494636 0.454997 0.475061 0.499294 0.509477 0.517953 0.496791 0.456060 0.537135 0.514025 0.513718 0.464208 0.456891 0.531404 0.536249 0.493906 0.535534 0.529697 0.466998 0.546905 0.470992 0.510495 0.478516 0.543768 0.523150 0.512700 0.493578 0.489922 0.468494 0.458704 0.460346 0.472679 0.501727 0.476728 0.497204 0.520582 0.499783 
561.156594 0.504251 0.501168 0.528783 0.457902 0.524096 0.550117 0.473700 0.489911 0.545064 0.542434 0.483651 0.550901 0.476330 0.530658 0.473222 0.509837 0.483052 0.485938 0.459853 0.540599 0.532775 0.458671 0.480131 0.501314 0.518540 0.500741 0.552012 0.545003 0.541986 0.469150 0.468944 0.490423 0.523745 0.544676 0.477627 0.540775 0.481921 0.547914 0.494818 0.529592 0.507971 0.480991 0.549770 0.528722 0.500354 0.465062 0.488814 0.523292 0.501460 0.518475 
566.796311 0.477841 0.521822 0.470050 0.472204 0.528173 0.523208 0.470637 0.481044 0.458765 0.546973 0.510477 0.528067 0.485361 0.540778 0.526195 0.454237 0.547711 0.513424 0.540648 0.530030 0.487776 0.515969 0.512008 0.501365 0.485552 0.498218 0.531491 0.526014 0.476817 0.516456 0.532987 0.474905 0.492550 0.550582 0.503022 0.504869 0.488228 0.521471 0.474448 0.493890 0.513494 0.512324 0.464327 0.522962 0.528760 0.544930 0.510040 0.472073 0.531215 0.471526 
572.492709 0.504715 0.471374 0.539122 0.452243 0.489934 0.516458 0.466698 0.490470 0.532552 0.542340 0.508464 0.523425 0.494766 0.539889 0.459962 0.512854 0.499442 0.477304 0.498976 0.550916 0.523720 0.498896 0.478201 0.509772 0.544470 0.481584 0.520803 0.498675 0.461611 0.477519 0.477379 0.465510 0.498881 0.478051 0.480251 0.461796 0.509917 0.500575 0.490180 0.479168 0.522903 0.519139 0.487137 0.456534 0.494174 0.542250 0.505446 0.469515 0.493833 0.472963 
578.246356 0.484009 0.500542 0.517011 0.528865 0.505166 0.478119 0.497495 0.488998 0.471789 0.492711 0.543472 0.512302 0.549802 0.547650 0.545919 0.490770 0.530967 0.514233 0.514684 0.505511 0.515780 0.510250 0.507278 0.493902 0.512452 0.493822 0.469913 0.533204 0.491185 0.516205 0.461856 0.540159 0.518297 0.509485 0.526643 0.510956 0.454145 0.535476 0.521985 0.537617 0.457323 0.504160 0.488923 0.537632 0.471609 0.465224 0.506292 0.477729 0.500132 0.497850 
584.057829 0.505696 0.539274 0.451430 0.527439 0.475226 0.485218 0.460213 0.495919 0.538500 0.454823 0.462471 0.526260 0.508429 0.517842 0.524966 0.515414 0.506531 0.530686 0.489060 0.488121 0.549476 0.511427 0.508374 0.517292 0.483864 0.528438 0.465709 0.472963 0.541058 0.476700 0.465119 0.461207 0.505771 0.532610 0.503223 0.473028 0.484978 0.509353 0.516648 0.538575 0.522758 0.521624 0.526420 0.466178 0.535622 0.520804 0.528078 0.464215 0.516877 0.479123 
589.927708 0.486114 0.481091 0.483770 0.516181 0.506170 0.450934 0.516380 0.514635 0.511951 0.495471 0.545230 0.450924 0.542706 0.515228 0.459523 0.494080 0.451688 0.488438 0.514650 0.508928 0.479605 0.545619 0.471484 0.483550 0.546786 0.498384 0.453797 0.482548 0.546003 0.464192 0.460436 0.484757 0.528880 0.454092 0.492434 0.522545 0.473704 0.491022 0.456586 0.463239 0.528860 0.491291 0.452032 0.461992 0.510026 0.511373 0.493700 0.480887 0.501511 0.513827 
595.856580 0.477859 0.501792 0.452756 0.512334 0.540963 0.484104 0.498321 0.534883 0.458358 0.484298 0.529644 0.493565 0.542198 0.493446 0.461436 0.521183 0.456640 0.522946 0.488949 0.518768 0.481544 0.463443 0.507594 0.545365 0.479986 0.523569 0.492121 0.521552 0.510024 0.517120 0.449046 0.463677 0.485095 0.454579 0.508415 0.546924 0.546222 0.530730 0.456098 0.465724 0.513744 0.524106 0.460724 0.466082 0.470823 0.538692 0.487899 0.448653 0.500044 0.499297 
601.845038 0.510951 0.476353 0.512980 0.468195 0.468747 0.466067 0.541542 0.546837 0.479426 0.491159 0.497831 0.457093 0.499666 0.540761 0.533378 0.546106 0.523962 0.488156 0.513676 0.481355 0.471546 0.519756 0.515590 0.459599 0.500968 0.473714 0.496285 0.462323 0.449193 0.473902 0.463323 0.457501 0.453409 0.545096 0.499268 0.518975 0.489851 0.457973 0.487913 0.479600 0.511588 0.476642 0.478690 0.530505 0.534711 0.545713 0.473654 0.542909 0.523216 0.528735 
607.893681 0.490860 0.479360 0.485226 0.538301 0.484055 0.497203 0.484909 0.502440 0.458850 0.534077 0.494131 0.497074 0.489475 0.541503 0.478347 0.450442 0.539204 0.516134 0.531685 0.455212 0.458339 0.501412 0.545453 0.506718 0.526825 0.540922 0.507885 0.489962 0.522726 0.503939 0.472847 0.525510 0.470227 0.532737 0.494727 0.477607 0.507632 0.476168 0.542619 0.465869 0.470842 0.491068 0.513647 0.495948 0.529183 0.541602 0.484656 0.495645 0.449271 0.518229 
614.003114 0.525289 0.491062 0.450141 0.529144 0.496047 0.449601 0.499511 0.450359 0.474051 0.475037 0.478149 0.460785 0.540601 0.484526 0.505071 0.538524 0.523019 0.527727 0.459101 0.532157 0.539575 0.516904 0.514105 0.528108 0.448719 0.492921 0.455221 0.465637 0.540596 0.466871 0.485260 0.501647 0.509239 0.501989 0.539476 0.458887 0.463615 0.471965 0.446925 0.520997 0.520918 0.474299 0.528009 0.470840 0.480290 0.456405 0.457267 0.473610 0.514724 0.470478 
620.173948 0.538158 0.486544 0.530490 0.525087 0.502959 0.528308 0.517192 0.516969 0.484927 0.470036 0.544119 0.490349 0.513200 0.491600 0.518186 0.454497 0.495548 0.477481 0.539127 0.481355 0.505507 0.514560 0.538212 0.471362 0.541121 0.497151 0.531138 0.525562 0.457154 0.534007 0.533052 0.495083 0.498294 0.538326 0.530495 0.497275 0.525830 0.526082 0.511334 0.473449 0.475117 0.482770 0.469170 0.457851 0.468057 0.517988 0.462981 0.476062 0.445800 0.531375 
626.406800 0.472519 0.451302 0.450284 0.524343 0.453109 0.516707 0.526185 0.488037 0.455396 0.510272 0.447662 0.483809 0.517705 0.531371 0.467590 0.518485 0.452428 0.495110 0.500952 0.512687 0.467723 0.503610 0.475290 0.463461 0.518130 0.482753 0.538508 0.538587 0.532961 0.496863 0.516401 0.448057 0.450383 0.518367 0.530294 0.479073 0.513453 0.457712 0.468869 0.504489 0.517685 0.536838 0.471191 0.466963 0.467936 0.518530 0.459357 0.515818 0.449553 0.452492 
632.702293 0.474250 0.491965 0.498025 0.466543 0.501718 0.508153 0.460010 0.464245 0.489101 0.445602 0.504253 0.536036 0.540547 0.486029 0.517846 0.489540 0.476680 0.451978 0.453373 0.542016 0.474131 0.451357 0.503552 0.479999 0.478810 0.533624 0.448655 0.541518 0.495052 0.454019 0.480314 0.453605 0.455252 0.460680 0.541686 0.506062 0.529118 0.469846 0.461371 0.481581 0.505515 0.450070 0.485861 0.521727 0.454098 0.523862 0.475004 0.514355 0.530385 0.481813 
639.061057 0.474812 0.491061 0.500990 0.522456 0.529781 0.463028 0.531769 0.488777 0.469472 0.487935 0.447183 0.520531 0.454424 0.524809 0.530716 0.470116 0.461261 0.498199 0.509363 0.485450 0.499154 0.509584 0.454626 0.527073 0.473577 0.453380 0.514615 0.477180 0.523721 0.491804 0.527093 0.475221 0.476973 0.491263 0.534737 0.484903 0.530036 0.509402 0.505715 0.515511 0.484313 0.539802 0.455704 0.541136 0.468187 0.525852 0.503086 0.527482 0.444043 0.527531 
645.483727 0.455142 0.462955 0.467221 0.469624 0.469299 0.474641 0.450449 0.509398 0.445884 0.505030 0.504902 0.459230 0.443215 0.475457 0.496194 0.494553 0.471221 0.445628 0.466764 0.514607 0.509668 0.485393 0.480435 0.524008 0.456921 0.523669 0.487049 0.535467 0.445569 0.444916 0.508990 0.516804 0.499334 0.465181 0.510184 0.459658 0.498415 0.512410 0.473117 0.527811 0.469176 0.537281 0.468783 0.533325 0.528941 0.495290 0.444591 0.528873 0.487378 0.461692 
651.970946 0.515433 0.506696 0.527148 0.448244 0.455435 0.527604 0.505906 0.487588 0.466738 0.514810 0.462357 0.524484 0.447140 0.448788 0.451854 0.452247 0.465109 0.476653 0.468857 0.441528 0.525328 0.517758 0.535350 0.453537 0.473802 0.501628 0.521599 0.460483 0.471379 0.491792 0.497051 0.478036 0.492626 0.526642 0.507647 0.515055 0.457172 0.450741 0.467484 0.513618 0.500902 0.447905 0.530680 0.477403 0.487023 0.502673 0.493043 0.463245 0.466253 0.456407 
658.523363 0.501078 0.448690 0.526804 0.518718 0.522905 0.468902 0.505936 0.444718 0.499804 0.470288 0.454719 0.498149 0.484285 0.472908 0.516519 0.497145 0.534081 0.529811 0.443886 0.495074 0.469690 0.496043 0.442603 0.449160 0.495759 0.460846 0.500779 0.524399 0.515266 0.508243 0.459332 0.532793 0.474656 0.479838 0.470542 0.481473 0.516088 0.490250 0.456335 0.468838 0.458319 0.446976 0.449655 0.529688 0.529914 0.518615 0.486625 0.481846 0.447290 0.447270 
665.141633 0.532689 0.530919 0.452607 0.502631 0.483182 0.521429 0.514575 0.465377 0.465474 0.530039 0.485255 0.530005 0.514335 0.508899 0.490257 0.518002 0.445293 0.507613 0.467523 0.494510 0.515499 0.449341 0.520007 0.521468 0.504391 0.530802 0.534586 0.456239 0.461710 0.517269 0.476783 0.475248 0.493053 0.484493 0.512023 0.484121 0.443249 0.451536 0.520994 0.472290 0.525233 0.508513 0.443444 0.517435 0.473556 0.459994 0.472490 0.532723 0.521288 0.521283 
671.826418 0.522944 0.458432 0.493587 0.443737 0.452043 0.474177 0.478887 0.496945 0.443556 0.508908 0.497150 0.499542 0.450028 0.528640 0.527459 0.503915 0.470585 0.517800 0.450506 0.462805 0.522832 0.478653 0.447758 0.468857 0.498219 0.443073 0.480971 0.500054 0.466519 0.483992 0.447197 0.500542 0.510582 0.486354 0.478125 0.480771 0.519342 0.441750 0.469111 0.488877 0.504486 0.504559 0.446938 0.526073 0.447129 0.508634 0.508097 0.460414 0.486779 0.440096 
678.578385 0.458727 0.488204 0.450293 0.457889 0.521651 0.444339 0.462742 0.519478 0.472471 0.523157 0.527386 0.455316 0.516979 0.440505 0.532088 0.494786 0.529793 0.483760 0.455706 0.515605 0.498153 0.453514 0.457465 0.510762 0.489095 0.455394 0.475755 0.496574 0.502206 0.486323 0.468613 0.511059 0.523098 0.484233 0.515556 0.498806 0.512789 0.506976 0.481617 0.486284 0.455706 0.504794 0.440710 0.503936 0.463151 0.505407 0.446015 0.498163 0.531001 0.447828 
685.398211 0.511773 0.476199 0.446652 0.475956 0.478188 0.481467 0.469220 0.493023 0.506398 0.438778 0.508781 0.481671 0.476131 0.500858 0.495134 0.446258 0.519467 0.520931 0.499954 0.499127 0.515216 0.452980 0.530581 0.456764 0.464152 0.471992 0.461044 0.482853 0.450742 0.530167 0.486739 0.514477 0.455830 0.521505 0.494064 0.462586 0.473709 0.522726 0.478699 0.502249 0.526471 0.512843 0.516986 0.534793 0.512308 0.480431 0.468539 0.450650 0.509491 0.454585 
692.286578 0.481074 0.498630 0.460725 0.497892 0.521853 0.465124 0.487157 0.467290 0.511147 0.494270 0.454914 0.522499 0.493726 0.488541 0.532418 0.469038 0.469091 0.516061 0.499261 0.451146 0.460021 0.447762 0.476029 0.499533 0.451384 0.439396 0.506127 0.453408 0.469334 0.465867 0.488245 0.437687 0.473796 0.467998 0.439270 0.467693 0.525494 0.502791 0.464406 0.437294 0.452850 0.516959 0.469071 0.511613 0.478568 0.455069 0.495673 0.473242 0.469916 0.476350 
699.244174 0.483047 0.437705 0.516126 0.495711 0.442397 0.483783 0.452764 0.523236 0.504804 0.505492 0.518404 0.509156 0.507944 0.452105 0.456423 0.489725 0.516043 0.510600 0.514575 0.478830 0.486885 0.494325 0.465710 0.517173 0.440948 0.469495 0.442431 0.504426 0.457485 0.499530 0.458343 0.469951 0.506975 0.439906 0.471618 0.462676 0.519790 0.446371 0.479605 0.516814 0.454717 0.450263 0.458168 0.493845 0.453273 0.437826 0.478491 0.464915 0.462157 0.436523 
706.271695 0.496430 0.529485 0.473599 0.464904 0.466685 0.482690 0.454671 0.454202 0.470531 0.483319 0.474992 0.501733 0.454231 0.489628 0.437931 0.485520 0.505134 0.498312 0.496846 0.515101 0.531788 0.515768 0.481901 0.478267 0.496846 0.523393 0.498322 0.496353 0.498733 0.468785 0.469651 0.517636 0.516799 0.520926 0.442687 0.459244 0.439775 0.504350 0.436417 0.437636 0.477092 0.453118 0.458847 0.443432 0.522910 0.441352 0.511632 0.491476 0.481577 0.508816 
713.369843 0.515798 0.491591 0.493996 0.493755 0.454186 0.525761 0.468882 0.517696 0.481377 0.458585 0.487327 0.501507 0.502284 0.512141 0.476803 0.474156 0.454543 0.440914 0.515054 0.494335 0.485665 0.525974 0.480565 0.451225 0.508997 0.445903 0.522250 0.527872 0.527292 0.457286 0.454727 0.450042 0.435022 0.482512 0.437774 0.457475 0.478237 0.461961 0.447033 0.459735 0.492195 0.458629 0.498754 0.451162 0.504076 0.491900 0.441083 0.467028 0.440595 0.486588 
720.539329 0.450138 0.453817 0.443972 0.435395 0.527444 0.435656 0.522498 0.522474 0.500248 0.509143 0.483572 0.512701 0.484932 0.458165 0.435000 0.452428 0.487608 0.492520 0.530043 0.440862 0.456155 0.498228 0.490953 0.492274 0.525038 0.495075 0.497013 0.435728 0.521447 0.509568 0.519205 0.507061 0.466110 0.500330 0.454569 0.449473 0.507345 0.508502 0.477421 0.485997 0.443215 0.491758 0.436538 0.492597 0.482242 0.520159 0.522975 0.471259 0.492708 0.514422 
727.780870 0.514942 0.485966 0.485923 0.452544 0.434964 0.448713 0.476495 0.490413 0.440951 0.442211 0.515077 0.500476 0.439690 0.481250 0.455479 0.452645 0.462390 0.498969 0.515972 0.485581 0.494624 0.512748 0.506862 0.475278 0.496323 0.444796 0.442019 0.470076 0.457688 0.446100 0.509725 0.481187 0.500996 0.497482 0.479604 0.434040 0.440224 0.523532 0.529124 0.480268 0.519302 0.519961 0.515375 0.506270 0.457390 0.512358 0.519966 0.463040 0.468410 0.467751 
735.095189 0.511092 0.492626 0.478440 0.447408 0.455997 0.470764 0.508512 0.445063 0.459398 0.470029 0.504035 0.470355 0.492645 0.474679 0.465869 0.455046 0.459211 0.510568 0.484868 0.469558 0.509228 0.438300 0.487875 0.506634 0.444790 0.468093 0.522707 0.491026 0.483897 0.469563 0.462535 0.449939 0.491771 0.491824 0.469544 0.486309 0.515175 0.468016 0.526397 0.522847 0.521679 0.461872 0.469577 0.460599 0.493620 0.509050 0.514517 0.465086 0.443003 0.499707 
742.483019 0.436751 0.451745 0.478215 0.524401 0.498791 0.487719 0.494274 0.452033 0.448044 0.519669 0.507729 0.483715 0.444764 0.485019 0.509527 0.498867 0.495487 0.465848 0.479164 0.454392 0.476268 0.516614 0.442783 0.474561 0.491718 0.484434 0.520282 0.459605 0.450341 0.485038 0.457303 0.452441 0.464923 0.437336 0.450575 0.509700 0.520474 0.464491 0.485805 0.498383 0.447929 0.459005 0.438477 0.447411 0.502689 0.502090 0.495918 0.493449 0.445838 0.476791 
749.945097 0.525777 0.461308 0.464324 0.491616 0.494105 0.474552 0.451549 0.500528 0.436060 0.446614 0.519291 0.525949 0.521852 0.452611 0.498571 0.435710 0.495665 0.523800 0.432556 0.440233 0.442478 0.441588 0.501921 0.516505 0.463409 0.487112 0.522431 0.468220 0.474610 0.458546 0.493018 0.507545 0.512662 0.509670 0.516635 0.508421 0.437682 0.467631 0.493459 0.452334 0.505463 0.525997 0.485125 0.513547 0.492372 0.464898 0.504056 0.495378 0.520368 0.439683 
757.482171 0.437291 0.439861 0.509234 0.524608 0.482708 0.431266 0.440664 0.507055 0.455288 0.451208 0.489717 0.516873 0.437582 0.433588 0.465002 0.473272 0.500404 0.483362 0.465847 0.508326 0.431357 0.437730 0.447334 0.465694 0.470553 0.486788 0.516238 0.489330 0.519845 0.467300 0.454772 0.460544 0.482402 0.505994 0.521307 0.525421 0.502698 0.454013 0.484390 0.480491 0.475861 0.473831 0.472206 0.482612 0.509377 0.456722 0.438442 0.522043 0.504485 0.463363 
765.094993 0.483431 0.495415 0.470297 0.449004 0.486316 0.482234 0.511659 0.485024 0.437983 0.524473 0.439099 0.478996 0.482658 0.461098 0.448737 0.472863 0.521735 0.495001 0.501248 0.440067 0.454398 0.519623 0.466549 0.518245 0.474008 0.432136 0.438784 0.449423 0.455094 0.498158 0.488124 0.503661 0.434554 0.522355 0.489669 0.495234 0.450134 0.474794 0.445627 0.491123 0.515817 0.501248 0.450678 0.517243 0.449924 0.433600 0.432246 0.480241 0.489817 0.441354 
772.784326 0.470084 0.429960 0.496794 0.430765 0.468604 0.462158 0.484646 0.430298 0.457979 0.439195 0.494580 0.500169 0.455599 0.456998 0.471165 0.435630 0.506390 0.484146 0.436929 0.434502 0.474164 0.500007 0.478757 0.483170 0.492866 0.433240 0.499916 0.440814 0.513435 0.517339 0.472083 0.431460 0.453281 0.523041 0.467157 0.478452 0.487535 0.435915 0.434730 0.489758 0.483693 0.503001 0.494337 0.482998 0.485150 0.455442 0.479014 0.511883 0.497603 0.473683 
780.550937 0.485726 0.474356 0.494853 0.445467 0.516881 0.490862 0.453041 0.464250 0.434981 0.457878 0.446380 0.487574 0.476580 0.515384 0.470854 0.451872 0.448456 0.428201 0.508680 0.427778 0.497837 0.498322 0.488254 0.441410 0.461456 0.513023 0.484457 0.454395 0.449606 0.489788 0.477192 0.471681 0.447701 0.451416 0.468730 0.437651 0.478347 0.516106 0.441429 0.504470 0.463974 0.440702 0.503786 0.485123 0.470065 0.463276 0.505245 0.441609 0.464877 0.481550 
788.395604 0.435434 0.463022 0.436004 0.443710 0.440708 0.428662 0.458645 0.518956 0.473517 0.484496 0.447703 0.440196 0.479374 0.473541 0.459607 0.508541 0.500384 0.475585 0.482225 0.507545 0.513886 0.478649 0.517912 0.461784 0.435373 0.488580 0.472531 0.430592 0.508911 0.480598 0.496320 0.491126 0.514180 0.498288 0.464397 0.472711 0.468874 0.475623 0.511045 0.476244 0.442349 0.472251 0.502381 0.519881 0.485217 0.445285 0.482860 0.503519 0.457070 0.501565 
796.319112 0.520586 0.512505 0.513343 0.502086 0.490243 0.510915 0.491970 0.489372 0.444950 0.459279 0.426924 0.492922 0.431706 0.442020 0.462858 0.495530 0.480415 0.463573 0.471857 0.468548 0.471445 0.461092 0.437074 0.449907 0.445490 0.428435 0.435298 0.460463 0.502522 0.445424 0.484131 0.440023 0.426882 0.427005 0.438266 0.497959 0.518309 0.490072 0.495805 0.494238 0.473220 0.473731 0.487279 0.495985 0.469244 0.443279 0.455994 0.445784 0.463871 0.516600 
804.322252 0.441333 0.502189 0.448189 0.429781 0.473731 0.507618 0.437501 0.429412 0.509848 0.517006 0.458205 0.504339 0.485846 0.480823 0.478276 0.509715 0.466167 0.463251 0.473608 0.499822 0.429629 0.492645 0.506909 0.489337 0.457090 0.480100 0.503961 0.483724 0.444565 0.501527 0.503025 0.503001 0.426450 0.471388 0.430419 0.504958 0.516746 0.458612 0.446233 0.438304 0.442613 0.478385 0.427007 0.512385 0.430830 0.425358 0.450348 0.487013 0.435186 0.445850 
812.405825 0.461100 0.511198 0.455436 0.501978 0.431777 0.477823 0.426778 0.427056 0.480497 0.515980 0.428013 0.498252 0.488948 0.436974 0.469580 0.480502 0.428810 0.449395 0.518130 0.477219 0.465821 0.507967 0.494494 0.456908 0.480596 0.480454 0.434715 0.515206 0.470301 0.448862 0.511900 0.426268 0.451928 0.501554 0.442062 0.469245 0.482313 0.456804 0.515673 0.507731 0.501959 0.447179 0.511438 0.457139 0.503935 0.451725 0.440987 0.518687 0.503619 0.470381 
820.570639 0.483630 0.460349 0.495859 0.442265 0.431011 0.431514 0.501649 0.504082 0.490229 0.515586 0.472221 0.499276 0.478707 0.451241 0.447457 0.509514 0.456005 0.499498 0.437751 0.498010 0.509114 0.450324 0.516636 0.476386 0.511162 0.450884 0.496598 0.471948 0.501343 0.485471 0.513943 0.464572 0.430116 0.517045 0.502369 0.486238 0.478904 0.514791 0.454692 0.427749 0.454649 0.498702 0.514108 0.477676 0.455068 0.439667 0.478236 0.457022 0.456358 0.496499 
828.817511 0.480615 0.436279 0.482099 0.514032 0.506388 0.458567 0.488653 0.497208 0.441959 0.502804 0.500487 0.455184 0.447080 0.491331 0.429026 0.510353 0.474582 0.432366 0.474864 0.505030 0.455678 0.447658 0.427043 0.466878 0.453841 0.490067 0.465036 0.445431 0.513990 0.458882 0.430942 0.480770 0.463772 0.473652 0.473422 0.454851 0.477509 0.501371 0.440512 0.453949 0.480422 0.441170 0.505420 0.462114 0.429960 0.512759 0.501187 0.436599 0.435142 0.511011 
837.147266 0.457184 0.474608 0.474229 0.484029 0.476695 0.478533 0.492455 0.446216 0.504323 0.446751 0.473464 0.433087 0.481914 0.470965 0.446488 0.488999 0.499268 0.447857 0.451257 0.479715 0.475396 0.495850 0.479804 0.455683 0.497904 0.445803 0.440983 0.437086 0.480817 0.483522 0.452368 0.493965 0.509214 0.475359 0.451679 0.496234 0.496258 0.478791 0.437297 0.482045 0.476226 0.488877 0.509809 0.478060 0.457198 0.476465 0.449161 0.465540 0.489463 0.490884 
845.560736 0.492572 0.496793 0.480062 0.421664 0.500560 0.507627 0.473238 0.475447 0.431361 0.442490 0.486867 0.462900 0.446651 0.492515 0.437712 0.439163 0.424795 0.450952 0.430462 0.453133 0.487021 0.437132 0.508030 0.498370 0.505334 0.497411 0.498824 0.469040 0.433551 0.473065 0.500467 0.509064 0.495258 0.508540 0.503958 0.456493 0.458796 0.512129 0.438423 0.469401 0.480310 0.437745 0.457611 0.504286 0.491462 0.505975 0.492281 0.483562 0.471689 0.481536 
854.058763 0.428305 0.457583 0.484801 0.510543 0.435573 0.448176 0.469677 0.459480 0.449722 0.486072 0.424554 0.489743 0.513743 0.477239 0.465776 0.501346 0.479350 0.495129 0.449484 0.490575 0.492406 0.424942 0.453706 0.482125 0.444827 0.447382 0.475226 0.438427 0.425227 0.429721 0.420421 0.498749 0.466668 0.447363 0.475796 0.484932 0.463931 0.434938 0.478407 0.432033 0.453449 0.449918 0.434331 0.480700 0.449652 0.503780 0.436311 0.425498 0.437418 0.439586 
862.642196 0.483372 0.424202 0.446906 0.426878 0.435503 0.460757 0.504976 0.480356 0.468389 0.463260 0.434683 0.424589 0.494747 0.432314 0.438062 0.436216 0.434268 0.453041 0.457741 0.476603 0.425470 0.500174 0.440323 0.487316 0.434925 0.434953 0.443065 0.433755 0.433293 0.490435 0.484323 0.500421 0.441242 0.488612 0.448417 0.459032 0.480855 0.500696 0.451424 0.439125 0.455969 0.509367 0.470776 0.473120 0.481680 0.456207 0.493456 0.436361 0.475298 0.448132 
871.311894 0.426708 0.446264 0.456328 0.511628 0.486609 0.447851 0.478639 0.440197 0.471185 0.499698 0.505295 0.440429 0.454844 0.491225 0.425010 0.479546 0.439578 0.424749 0.507994 0.507933 0.444198 0.497520 0.422995 0.499191 0.438228 0.428574 0.470547 0.498618 0.431575 0.440690 0.501289 0.443495 0.431421 0.475447 0.418924 0.510753 0.462642 0.478848 0.495152 0.459455 0.440811 0.450945 0.466955 0.501047 0.419347 0.505593 0.470459 0.484850 0.469924 0.482882 
880.068724 0.455254 0.474466 0.429955 0.440538 0.458584 0.493436 0.491950 0.427359 0.467797 0.449668 0.481269 0.427317 0.436048 0.430220 0.421141 0.454953 0.428320 0.495419 0.470012 0.463195 0.460349 0.463219 0.504414 0.480958 0.473361 0.428817 0.421893 0.431070 0.425873 0.429723 0.481023 0.473398 0.425000 0.466409 0.444323 0.498539 0.421410 0.498693 0.504776 0.434752 0.493515 0.461486 0.456857 0.488346 0.453337 0.475353 0.453248 0.504859 0.494778 0.455384 
888.913562 0.474924 0.500544 0.432489 0.430737 0.463347 0.446690 0.470150 0.428373 0.489472 0.454337 0.451825 0.425032 0.497161 0.436651 0.445262 0.461043 0.471263 0.500827 0.480889 0.491067 0.502157 0.476574 0.450940 0.495822 0.480129 0.506440 0.440678 0.449132 0.458967 0.459606 0.458499 0.439297 0.504187 0.473473 0.508266 0.450365 0.417375 0.431024 0.473316 0.504669 0.433949 0.419720 0.459560 0.504257 0.429152 0.435858 0.446546 0.454332 0.495882 0.476820 
897.847292 0.498372 0.451123 0.459601 0.506939 0.468815 0.489001 0.444864 0.441344 0.448870 0.432130 0.422986 0.492035 0.417972 0.426177 0.418758 0.437459 0.449823 0.506351 0.432648 0.463723 0.468903 0.454287 0.439452 0.504182 0.504802 0.462229 0.449157 0.499371 0.499399 0.501828 0.423360 0.435289 0.460892 0.417042 0.444582 0.470892 0.455757 0.430252 0.506943 0.483265 0.454800 0.471369 0.489815 0.506782 0.425775 0.500847 0.418490 0.445498 0.473321 0.503396 
906.870807 0.447745 0.482344 0.456483 0.421912 0.421482 0.475064 0.467115 0.448788 0.506257 0.456862 0.445995 0.417434 0.428495 0.417568 0.466099 0.433577 0.430775 0.481167 0.418057 0.436762 0.453751 0.486471 0.501811 0.462702 0.456197 0.436855 0.433545 0.461021 0.461021 0.424977 0.437750 0.428721 0.489749 0.430498 0.434537 0.444915 0.439154 0.431472 0.485927 0.462660 0.478739 0.448285 0.474575 0.466238 0.482335 0.491411 0.481236 0.497084 0.476269 0.454277 
915.985010 0.458956 0.423527 0.498352 0.449553 0.489810 0.494146 0.504770 0.480287 0.415621 0.425246 0.428789 0.479421 0.429374 0.443435 0.433737 0.444338 0.498039 0.479850 0.488659 0.418234 0.485922 0.435930 0.456289 0.445817 0.440790 0.414889 0.494583 0.428858 0.481978 0.499108 0.480416 0.419537 0.476376 0.440118 0.466940 0.504023 0.415492 0.430820 0.423684 0.456367 0.492948 0.496016 0.481227 0.491068 0.434041 0.423762 0.433875 0.488751 0.462794 0.491925 
925.190812 0.439637 0.420487 0.485107 0.430253 0.452530 0.491603 0.465092 0.440281 0.478256 0.417485 0.429499 0.430120 0.414689 0.425536 0.429729 0.505080 0.458443 0.471193 0.446309 0.458871 0.447555 0.482863 0.454737 0.494519 0.474692 0.475419 0.498749 0.476352 0.481690 0.469119 0.466370 0.426322 0.446024 0.474826 0.439803 0.433039 0.431186 0.417462 0.452650 0.450631 0.485438 0.439164 0.488987 0.490661 0.463616 0.486150 0.423089 0.424294 0.465832 0.417241 
934.489135 0.440209 0.441040 0.462162 0.455444 0.457123 0.421698 0.494026 0.423557 0.476226 0.455109 0.418573 0.473459 0.462152 0.474620 0.442756 0.456095 0.430600 0.482072 0.491327 0.492066 0.449428 0.423235 0.494622 0.494957 0.495462 0.466558 0.452938 0.500826 0.470536 0.434937 0.481361 0.423850 0.503887 0.415173 0.502157 0.482769 0.470463 0.417293 0.446959 0.428976 0.467810 0.424681 0.454723 0.480310 0.458023 0.454049 0.432716 0.431587 0.466411 0.484532 
943.880907 0.497792 0.479135 0.426164 0.412719 0.492370 0.426132 0.474514 0.431440 0.500123 0.493771 0.443131 0.482652 0.497361 0.489407 0.446598 0.471909 0.450784 0.459970 0.452876 0.446131 0.430185 0.443484 0.415833 0.502142 0.468772 0.414679 0.465246 0.458821 0.435049 0.448810 0.434293 0.434728 0.433689 0.466734 0.483339 0.455413 0.496487 0.415755 0.464055 0.470970 0.430405 0.476887 0.417019 0.483966 0.487703 0.438282 0.503672 0.428431 0.491087 0.434517 
953.367067 0.481149 0.436366 0.466127 0.483768 0.472639 0.442088 0.494901 0.428276 0.465647 0.497300 0.413003 0.496313 0.496838 0.454962 0.446196 0.461090 0.456552 0.447092 0.426101 0.496290 0.492638 0.443340 0.496816 0.493475 0.493301 0.412528 0.501610 0.446393 0.424442 0.451594 0.501431 0.455565 0.435657 0.492451 0.470537 0.472388 0.415987 0.441530 0.416435 0.432508 0.425557 0.449765 0.432339 0.450643 0.476908 0.484741 0.477415 0.465807 0.413085 0.432024 
962.948566 0.420783 0.435797 0.421079 0.497429 0.500781 0.463683 0.434908 0.438680 0.415196 0.423232 0.453320 0.441859 0.494035 0.448577 0.442420 0.426293 0.493689 0.464166 0.471984 0.472955 0.446306 0.422142 0.444199 0.458077 0.459126 0.472394 0.418252 0.480959 0.453097 0.463733 0.436441 0.498770 0.486305 0.418991 0.414722 0.411059 0.488667 0.496694 0.445170 0.428445 0.413016 0.455742 0.491002 0.484932 0.446479 0.456869 0.427665 0.498765 0.415853 0.459541 
972.626360 0.497118 0.438831 0.496417 0.482826 0.433665 0.418349 0.412832 0.416028 0.450060 0.439204 0.490059 0.451671 0.467023 0.485343 0.500523 0.415213 0.466768 0.479991 0.451780 0.499644 0.475630 0.452736 0.456555 0.440588 0.461871 0.439677 0.470851 0.469768 0.445590 0.484328 0.467492 0.463505 0.431380 0.417948 0.483323 0.474137 0.460428 0.455881 0.489818 0.417625 0.482003 0.422463 0.491811 0.496563 0.459108 0.489549 0.432554 0.473254 0.419582 0.497737 
982.401417 0.419567 0.452466 0.472775 0.482222 0.467042 0.457944 0.484503 0.435169 0.434465 0.474305 0.457281 0.476676 0.467937 0.475050 0.461414 0.492633 0.413521 0.425644 0.440139 0.425871 0.436650 0.410391 0.456686 0.454610 0.411363 0.484548 0.484062 0.462296 0.413485 0.429283 0.413948 0.430863 0.463349 0.478084 0.487137 0.484176 0.482645 0.418272 0.471798 0.495854 0.448637 0.427584 0.432185 0.429246 0.445598 0.489108 0.484475 0.498161 0.482872 0.414402 
992.274716 0.495268 0.409107 0.468234 0.422007 0.408780 0.492394 0.473093 0.416155 0.436889 0.446063 0.437075 0.411926 0.423399 0.417361 0.477631 0.442065 0.427569 0.432682 0.456462 0.445674 0.410838 0.494556 0.437138 0.494978 0.425176 0.480491 0.424065 0.422152 0.473456 0.489978 0.432120 0.450320 0.473456 0.477041 0.455963 0.409406 0.492362 0.488147 0.459068 0.487091 0.417864 0.444078 0.474807 0.477059 0.483469 0.438036 0.416178 0.450089 0.463406 0.415548 
1002.247242 0.477733 0.419249 0.446295 0.420398 0.470098 0.468786 0.482013 0.442274 0.489594 0.471984 0.480904 0.484682 0.447286 0.431743 0.438533 0.450864 0.415553 0.460218 0.407981 0.441138 0.471455 0.455555 0.432390 0.417353 0.470745 0.470636 0.462566 0.448489 0.491390 0.425916 0.493041 0.477218 0.411043 0.488214 0.424899 0.448389 0.445114 0.413020 0.484894 0.409799 0.472681 0.447666 0.450199 0.429639 0.423505 0.468288 0.416793 0.427527 0.427034 0.467628 
1012.319995 0.421855 0.485468 0.440277 0.493151 0.453950 0.417688 0.467050 0.451747 0.464093 0.480823 0.435871 0.449332 0.477469 0.448944 0.441667 0.462658 0.487937 0.472088 0.408737 0.444732 0.476033 0.487924 0.481220 0.492275 0.465448 0.441035 0.474300 0.485834 0.445400 0.493765 0.435618 0.464649 0.418397 0.480566 0.428531 0.481247 0.489869 0.446687 0.429660 0.465407 0.461268 0.450772 0.452817 0.441509 0.419512 0.462188 0.451774 0.479852 0.493327 0.471217 
1022.493980 0.418160 0.435296 0.423557 0.493403 0.465843 0.457194 0.416363 0.479218 0.455906 0.458194 0.444324 0.408836 0.416381 0.452077 0.465127 0.443959 0.412642 0.427440 0.472060 0.451802 0.419296 0.428319 0.411277 0.409147 0.470005 0.457185 0.434355 0.454770 0.438427 0.422972 0.488011 0.429670 0.457482 0.474988 0.443833 0.406597 0.422462 0.429697 0.441873 0.414250 0.412219 0.457599 0.432904 0.478659 0.448333 0.484186 0.482560 0.417994 0.454743 0.438107 
1032.770215 0.481618 0.442644 0.428156 0.416886 0.426857 0.467058 0.415866 0.422114 0.420428 0.415816 0.444186 0.473491 0.451635 0.449158 0.485462 0.415591 0.479209 0.434377 0.455896 0.438904 0.469796 0.476719 0.446007 0.465067 0.416059 0.431226 0.450920 0.411608 0.409774 0.458364 0.423368 0.413074 0.474516 0.483493 0.434984 0.445467 0.437560 0.433042 0.459866 0.471486 0.439709 0.486123 0.487107 0.476467 0.422370 0.417331 0.438873 0.421557 0.421273 0.406196 
1043.149728 0.486910 0.471676 0.476171 0.418963 0.431797 0.481644 0.468657 0.411700 0.469442 0.477701 0.459138 0.493352 0.435036 0.492823 0.473964 0.411103 0.409166 0.441298 0.490633 0.452163 0.407030 0.407165 0.423615 0.410193 0.414952 0.457721 0.407308 0.428778 0.466962 0.465813 0.488310 0.458748 0.437498 0.492145 0.482725 0.450619 0.416765 0.486771 0.459107 0.431012 0.466818 0.442684 0.470182 0.448525 0.453064 0.463427 0.451808 0.435130 0.474220 0.406662 
1053.633557 0.454715 0.450673 0.412319 0.402977 0.411173 0.486050 0.466622 0.477975 0.480844 0.482106 0.430878 0.490401 0.455982 0.476117 0.412869 0.447951 0.410501 0.477160 0.477102 0.471340 0.459679 0.403415 0.472688 0.458063 0.454782 0.475508 0.425985 0.480226 0.426088 0.414400 0.453135 0.446487 0.405112 0.488109 0.404597 0.451098 0.492057 0.434047 0.445033 0.485987 0.461609 0.435328 0.419298 0.437445 0.409333 0.417028 0.454232 0.420981 0.427418 0.477925 
1064.222751 0.460481 0.483785 0.488658 0.447652 0.418733 0.450846 0.453758 0.453883 0.441313 0.441639 0.475637 0.454142 0.422087 0.439486 0.433697 0.435765 0.423052 0.432183 0.439879 0.452900 0.460119 0.450837 0.427470 0.402370 0.461866 0.436069 0.428783 0.450805 0.427854 0.424571 0.483919 0.451886 0.490396 0.430092 0.487506 0.452083 0.482490 0.424151 0.469942 0.451413 0.471108 0.422628 0.482914 0.454794 0.459605 0.448215 0.419733 0.448666 0.453642 0.454330 
1074.918367 0.402764 0.413556 0.409214 0.432175 0.458692 0.480316 0.423024 0.423113 0.437782 0.439721 0.403281 0.430222 0.409103 0.461041 0.412615 0.412731 0.475707 0.484327 0.450442 0.452595 0.413708 0.453294 0.433971 0.440448 0.436940 0.440296 0.447682 0.429603 0.452002 0.440831 0.477962 0.427120 0.427673 0.467037 0.425823 0.401735 0.470233 0.440394 0.446198 0.474726 0.478452 0.482571 0.449060 0.460573 0.415918 0.405274 0.429041 0.431885 0.427071 0.401766 
1085.721476 0.451711 0.456648 0.419325 0.488429 0.485444 0.473755 0.453205 0.462043 0.423150 0.421322 0.428977 0.477723 0.458414 0.415700 0.461398 0.437998 0.458992 0.420437 0.428163 0.419334 0.427016 0.450345 0.480058 0.405171 0.470174 0.474742 0.431988 0.420562 0.406292 0.446538 0.432433 0.456799 0.419885 0.485925 0.430071 0.443402 0.414263 0.419054 0.435351 0.458027 0.430605 0.477385 0.474182 0.427981 0.463889 0.447134 0.479502 0.453414 0.476806 0.487575 
1096.633158 0.472667 0.480736 0.434847 0.449068 0.461620 0.436587 0.462388 0.471429 0.429214 0.452774 0.414803 0.436786 0.476333 0.416645 0.408504 0.423573 0.475321 0.481655 0.410262 0.431305 0.477834 0.439028 0.412699 0.460026 0.416587 0.412575 0.411230 0.414101 0.459804 0.404758 0.465139 0.449800 0.416152 0.470705 0.417013 0.451837 0.404346 0.469321 0.414417 0.477328 0.484429 0.486382 0.409246 0.444993 0.478446 0.461988 0.457164 0.431585 0.460097 0.487314 
1107.654505 0.451103 0.420291 0.452193 0.413652 0.462654 0.438804 0.422519 0.422869 0.399050 0.434304 0.420543 0.408213 0.467074 0.469869 0.468859 0.462747 0.404670 0.432568 0.446971 0.410689 0.466410 0.456741 0.424888 0.484608 0.486889 0.401508 0.454474 0.423520 0.403603 0.460953 0.468469 0.442591 0.467242 0.464372 0.439654 0.457733 0.432998 0.484462 0.440452 0.461339 0.459616 0.428741 0.455793 0.399763 0.415822 0.428312 0.441847 0.429056 0.410122 0.442347 
1118.786618 0.433197 0.399800 0.484450 0.414401 0.417314 0.406168 0.435155 0.446221 0.482969 0.416563 0.399897 0.457288 0.435235 0.438956 0.408864 0.427430 0.414494 0.417027 0.455118 0.414530 0.416143 0.472517 0.475911 0.452104 0.460951 0.408890 0.425777 0.479672 0.404701 0.413345 0.442505 0.403914 0.439725 0.410172 0.412846 0.427390 0.463501 0.430007 0.461720 0.475399 0.456965 0.472857 0.484145 0.404029 0.402036 0.459321 0.455745 0.481855 0.416081 0.464474 
1130.030610 0.452076 0.418477 0.399483 0.459996 0.465297 0.483734 0.433003 0.466421 0.444411 0.453139 0.485031 0.464349 0.407836 0.478266 0.428104 0.431217 0.432641 0.415721 0.456468 0.417489 0.417392 0.475925 0.430410 0.426622 0.459432 0.401243 0.464618 0.432655 0.470624 0.452411 0.397971 0.429502 0.451908 0.427182 0.478231 0.478989 0.453073 0.451825 0.444760 0.415266 0.447176 0.412268 0.484140 0.407214 0.410274 0.471643 0.439578 0.441735 0.396904 0.478756 
1141.387607 0.481191 0.466929 0.426635 0.397540 0.439343 0.417368 0.397879 0.459224 0.402077 0.471083 0.466106 0.415969 0.448628 0.424756 0.400783 0.434604 0.474551 0.454023 0.471523 0.462181 0.425478 0.435066 0.404735 0.425064 0.483321 0.421236 0.397699 0.451304 0.472548 0.444056 0.422288 0.419243 0.474414 0.423419 0.464650 0.452787 0.428233 0.446600 0.451946 0.443053 0.435880 0.400704 0.447225 0.449772 0.446151 0.476645 0.464465 0.467132 0.399129 0.432483 
1152.858743 0.425862 0.468123 0.465050 0.428483 0.401239 0.413133 0.409673 0.422736 0.401546 0.450169 0.475250 0.405625 0.472624 0.431531 0.421700 0.441506 0.415175 0.442231 0.477190 0.458134 0.475197 0.396576 0.466464 0.450086 0.465410 0.406253 0.408018 0.449963 0.429998 0.475658 0.442516 0.412246 0.418534 0.417972 0.416325 0.457726 0.424281 0.424703 0.474885 0.429713 0.437972 0.413827 0.427342 0.479355 0.465348 0.464391 0.447992 0.465757 0.477085 0.446582 
1164.445166 0.456562 0.450639 0.473600 0.453938 0.476510 0.435326 0.405087 0.412426 0.397709 0.424167 0.398156 0.455050 0.421416 0.440851 0.467887 0.416715 0.413801 0.395488 0.409460 0.480602 0.394594 0.405771 0.475165 0.410423 0.479362 0.423948 0.425398 0.463064 0.472102 0.458218 0.395413 0.412575 0.421052 0.466003 0.439462 0.448785 0.403339 0.462534 0.408658 0.439786 0.403948 0.453587 0.422743 0.477438 0.435050 0.459160 0.467953 0.459953 0.426599 0.406016 
1176.148034 0.466707 0.397054 0.449479 0.401793 0.467678 0.453260 0.475363 0.425784 0.461492 0.421539 0.477230 0.434222 0.428753 0.450200 0.431769 0.463638 0.414064 0.411270 0.433067 0.441474 0.428228 0.420368 0.421548 0.414641 0.407126 0.432906 0.433400 0.477920 0.394890 0.420167 0.409076 0.404879 0.404202 0.414221 0.417491 0.415664 0.395463 0.448582 0.478860 0.458493 0.395992 0.394851 0.404879 0.409614 0.414038 0.436713 0.459542 0.408652 0.448779 0.456438 
1187.968519 0.446757 0.419834 0.426212 0.441727 0.478456 0.453932 0.463128 0.440070 0.464297 0.435861 0.395006 0.423285 0.416114 0.409396 0.441034 0.408362 0.448205 0.444951 0.399464 0.451490 0.424920 0.467821 0.396367 0.435298 0.409605 0.429025 0.470129 0.450870 0.439197 0.422090 0.429749 0.448968 0.427664 0.468380 0.413754 0.453727 0.462644 0.478255 0.472380 0.465051 0.455778 0.457522 0.398713 0.395102 0.479084 0.455516 0.422513 0.437422 0.434683 0.432763 
1199.907801 0.401484 0.413605 0.410894 0.472137 0.440617 0.416173 0.471793 0.434741 0.458022 0.467315 0.471093 0.460856 0.451816 0.465661 0.396962 0.448673 0.420813 0.394650 0.455576 0.449004 0.447946 0.461744 0.466040 0.466797 0.441104 0.431359 0.442510 0.472329 0.405580 0.395395 0.468137 0.478044 0.424904 0.437518 0.477500 0.450523 0.420138 0.464325 0.416504 0.452656 0.472133 0.420565 0.456442 0.453239 0.394516 0.439098 0.410920 0.451350 0.408761 0.454640 
1211.967074 0.430938 0.472612 0.460921 0.428067 0.437213 0.407282 0.451227 0.449686 0.455549 0.469798 0.435906 0.438781 0.430230 0.394835 0.455297 0.431042 0.462072 0.400138 0.403109 0.420997 0.418230 0.402614 0.466627 0.398796 0.463487 0.443050 0.468781 0.434069 0.447662 0.473376 0.461320 0.439154 0.412424 0.464299 0.413293 0.444079 0.409258 0.458658 0.457664 0.450650 0.409158 0.410852 0.458141 0.417866 0.422586 0.467561 0.413388 0.456990 0.448926 0.422517 
1224.147546 0.434032 0.465812 0.393425 0.437061 0.453952 0.432377 0.400163 0.460629 0.405077 0.447816 0.398668 0.420898 0.431059 0.432078 0.440428 0.441615 0.406113 0.455832 0.412145 0.422393 0.400856 0.429777 0.431571 0.444211 0.403144 0.469222 0.411144 0.455174 0.443604 0.412764 0.449653 0.463797 0.396077 0.395440 0.453648 0.415212 0.409887 0.417626 0.396965 0.454173 0.418293 0.419429 0.394413 0.406719 0.414255 0.461171 0.421782 0.391345 0.414688 0.424832 
1236.450433 0.445141 0.403111 0.462673 0.404654 0.459418 0.469237 0.446654 0.392678 0.453542 0.432598 0.426173 0.389253 0.390633 0.464545 0.457839 0.462660 0.448453 0.453568 0.471070 0.465977 0.410444 0.454796 0.457342 0.437553 0.389850 0.464619 0.456508 0.441474 0.445556 0.401684 0.415515 0.416899 0.405182 0.448695 0.421810 0.475117 0.439537 0.389759 0.393257 0.423466 0.441786 0.448513 0.438392 0.427397 0.454528 0.420842 0.399410 0.454411 0.462998 0.417591 
1248.876967 0.399337 0.391507 0.466010 0.473970 0.434462 0.392741 0.446338 0.421886 0.453439 0.406373 0.446256 0.426291 0.441170 0.419173 0.399919 0.455984 0.450808 0.458543 0.469738 0.437620 0.411964 0.419872 0.432292 0.441390 0.414660 0.440337 0.454237 0.444496 0.421455 0.463038 0.433560 0.456873 0.467494 0.398785 0.389285 0.438543 0.407335 0.400528 0.392862 0.416498 0.409531 0.414087 0.431166 0.416420 0.453996 0.472995 0.428651 0.437063 0.404751 0.405791 
1261.428389 0.455316 0.468961 0.457546 0.465557 0.417098 0.432245 0.445507 0.412264 0.392631 0.464287 0.410697 0.433360 0.429012 0.456190 0.452394 0.438026 0.445188 0.420421 0.455837 0.391689 0.429774 0.405463 0.396931 0.430712 0.457451 0.437677 0.401826 0.424596 0.418101 0.391714 0.425784 0.402342 0.439610 0.449927 0.388865 0.446462 0.439437 0.434276 0.446695 0.415539 0.412483 0.456384 0.392085 0.389859 0.388043 0.439726 0.443673 0.398550 0.390548 0.441228 
1274.105955 0.467651 0.426679 0.419713 0.441694 0.411767 0.388361 0.449605 0.399957 0.439787 0.469137 0.428560 0.443261 0.450025 0.449214 0.396749 0.414022 0.461948 0.445288 0.471332 0.450983 0.441814 0.461355 0.444799 0.425455 0.464443 0.425760 0.404960 0.450824 0.426529 0.435531 0.406820 0.424287 0.417638 0.463734 0.416556 0.467346 0.420482 0.391195 0.438412 0.435612 0.420232 0.386553 0.388631 0.401657 0.423728 0.456468 0.431193 0.398874 0.424012 0.395868 
1286.910933 0.407040 0.451571 0.390297 0.401567 0.420911 0.419141 0.431949 0.453058 0.462961 0.410271 0.402497 0.403701 0.448190 0.418901 0.445426 0.439093 0.414183 0.430458 0.434945 0.466488 0.426087 0.462331 0.432845 0.436937 0.464868 0.455706 0.431118 0.399489 0.456010 0.408535 0.467328 0.389235 0.414757 0.463141 0.453294 0.390383 0.413767 0.401220 0.438801 0.468750 0.423876 0.402129 0.448781 0.395127 0.435947 0.408574 0.425714 0.465318 0.406144 0.439950 
1299.844603 0.447991 0.403735 0.436148 0.444699 0.386158 0.388527 0.451108 0.425365 0.440826 0.456098 0.425429 0.440364 0.436537 0.408447 0.412389 0.412047 0.399011 0.466979 0.397010 0.468557 0.433365 0.432706 0.388741 0.435079 0.445571 0.451784 0.413996 0.384961 0.427576 0.426768 0.421722 0.456949 0.459433 0.453207 0.441659 0.415087 0.440860 0.459629 0.448492 0.448492 0.423039 0.403778 0.409122 0.439945 0.462716 0.419957 0.432929 0.446858 0.389587 0.388040 
1312.908258 0.388825 0.463368 0.426809 0.450600 0.408137 0.451389 0.384107 0.423644 0.441241 0.408466 0.396304 0.384308 0.439833 0.396504 0.439829 0.426028 0.451351 0.407186 0.440366 0.436941 0.387034 0.469161 0.403897 0.397664 0.437372 0.411358 0.409507 0.428392 0.463522 0.397089 0.428370 0.418691 0.400429 0.468577 0.417723 0.464746 0.405462 0.469204 0.398462 0.465360 0.419779 0.426289 0.391888 0.399145 0.454555 0.427338 0.444368 0.393445 0.442060 0.454968 
1326.103206 0.416806 0.406531 0.399525 0.467298 0.456381 0.424463 0.432022 0.455976 0.428344 0.435150 0.405697 0.456121 0.413699 0.401738 0.442279 0.457181 0.464812 0.408212 0.386288 0.393085 0.415631 0.430221 0.404505 0.462935 0.425446 0.411430 0.400325 0.383730 0.401423 0.390497 0.433145 0.436980 0.448132 0.467787 0.434010 0.463901 0.458470 0.457598 0.425688 0.403764 0.403556 0.411413 0.453303 0.388620 0.409979 0.411251 0.444271 0.436538 0.412703 0.434235 
1339.430764 0.455030 0.457637 0.423876 0.441207 0.453803 0.431852 0.433903 0.462946 0.392710 0.445122 0.382947 0.415910 0.403938 0.398490 0.458792 0.402702 0.416530 0.410440 0.423626 0.412219 0.456478 0.447072 0.446685 0.405832 0.444957 0.434616 0.396626 0.432374 0.444868 0.458835 0.423685 0.405357 0.438192 0.429987 0.442778 0.413616 0.437784 0.465383 0.419422 0.441912 0.457429 0.434412 0.444023 0.386952 0.409055 0.423065 0.415816 0.442447 0.456206 0.390655 
1352.892267 0.398824 0.461303 0.411281 0.460680 0.421907 0.458278 0.442389 0.428436 0.396320 0.441317 0.436601 0.401184 0.451287 0.402612 0.432995 0.386045 0.397646 0.443304 0.413742 0.384490 0.402870 0.393205 0.428436 0.391566 0.450503 0.407391 0.437555 0.438758 0.452630 0.402091 0.463820 0.386473 0.389964 0.461002 0.459765 0.393972 0.412632 0.387257 0.459307 0.451435 0.441961 0.388189 0.451719 0.392057 0.453079 0.383579 0.449041 0.430165 0.406150 0.458981 
1366.489061 0.395419 0.415111 0.449158 0.391987 0.427590 0.394663 0.430266 0.416920 0.417964 0.408271 0.387349 0.456692 0.464166 0.437757 0.399820 0.410414 0.400721 0.386250 0.400205 0.437943 0.404115 0.403747 0.425383 0.400539 0.413200 0.399178 0.380607 0.419791 0.408639 0.421148 0.441684 0.430706 0.448761 0.387028 0.463413 0.430503 0.422048 0.460010 0.426664 0.403536 0.393268 0.446516 0.405937 0.422762 0.438243 0.396806 0.381482 0.383828 0.444246 0.419017 
1380.222504 0.397830 0.459857 0.384106 0.450717 0.426600 0.439582 0.419075 0.417928 0.444066 0.427393 0.423694 0.453316 0.383355 0.435656 0.420079 0.383983 0.421336 0.384785 0.438743 0.445352 0.434196 0.451658 0.429316 0.414765 0.428557 0.379783 0.388830 0.435107 0.409742 0.453109 0.463919 0.457145 0.446546 0.412120 0.391900 0.396498 0.428557 0.431316 0.454117 0.409801 0.437039 0.388678 0.400138 0.432944 0.434340 0.388075 0.386843 0.423829 0.381419 0.448680 
1394.093971 0.408008 0.417556 0.441075 0.387051 0.391305 0.419349 0.449593 0.425943 0.456435 0.419100 0.401455 0.417295 0.389938 0.443449 0.401649 0.419416 0.417337 0.460850 0.389008 0.425194 0.413083 0.411913 0.446643 0.408033 0.423595 0.452972 0.461599 0.413356 0.411866 0.415742 0.385136 0.406493 0.435937 0.454335 0.424003 0.392387 0.425741 0.407292 0.406059 0.388094 0.445300 0.434283 0.405802 0.457799 0.405908 0.454546 0.449530 0.454634 0.380949 0.402221 
1408.104848 0.396323 0.447831 0.384139 0.416434 0.445480 0.381972 0.453495 0.430453 0.429915 0.431603 0.437326 0.449590 0.436595 0.392431 0.388660 0.417899 0.383719 0.427069 0.445408 0.383039 0.393921 0.384399 0.392821 0.385952 0.436730 0.436969 0.436914 0.439119 0.410703 0.384533 0.387867 0.435701 0.442667 0.458096 0.420297 0.397406 0.449972 0.415107 0.407038 0.379298 0.423395 0.451278 0.411895 0.418668 0.451874 0.406009 0.410909 0.397070 0.388459 0.433291 
1422.256537 0.389007 0.436379 0.380930 0.378078 0.449897 0.425555 0.393057 0.438101 0.434197 0.409767 0.388755 0.381931 0.409968 0.447677 0.399010 0.403831 0.423532 0.432823 0.433116 0.419339 0.449897 0.451782 0.444950 0.417965 0.436107 0.443195 0.389513 0.455523 0.382204 0.424202 0.387750 0.421613 0.391243 0.423670 0.379204 0.453160 0.453391 0.437716 0.418945 0.448062 0.409185 0.422401 0.391260 0.388031 0.393656 0.456754 0.429095 0.382057 0.444640 0.448356 
1436.550453 0.453609 0.391278 0.378832 0.384491 0.411920 0.410537 0.422439 0.425102 0.442509 0.406608 0.424847 0.428111 0.436846 0.440749 0.423777 0.390585 0.421595 0.459009 0.387600 0.418164 0.395249 0.425144 0.425173 0.456760 0.385561 0.434087 0.411974 0.399148 0.430719 0.439203 0.429419 0.444423 0.450587 0.447210 0.438254 0.450270 0.438045 0.449158 0.442634 0.379442 0.429043 0.378013 0.418352 0.403344 0.424709 0.396603 0.426360 0.400381 0.401250 0.401493 
1450.988025 0.380289 0.453197 0.394487 0.456166 0.390134 0.424922 0.430789 0.408022 0.395759 0.382219 0.419639 0.411754 0.452329 0.424705 0.431076 0.446525 0.416228 0.384404 0.409802 0.427899 0.445445 0.442839 0.413880 0.383625 0.406191 0.397864 0.375494 0.398240 0.447509 0.418454 0.378250 0.411370 0.438719 0.397752 0.413809 0.441405 0.454110 0.448427 0.399761 0.438311 0.401575 0.384017 0.401179 0.397172 0.434637 0.378454 0.440133 0.453397 0.433974 0.411257 
1465.570697 0.387817 0.377209 0.385816 0.419892 0.417280 0.428766 0.410748 0.455570 0.382176 0.375200 0.388050 0.406417 0.414550 0.417267 0.422426 0.411842 0.422455 0.424248 0.392914 0.381240 0.390775 0.429594 0.404774 0.451751 0.398763 0.393454 0.445727 0.411197 0.442494 0.375091 0.389028 0.375204 0.428770 0.399021 0.399607 0.382842 0.447000 0.388104 0.374879 0.430426 0.395289 0.427738 0.448743 0.456285 0.404712 0.457442 0.384427 0.408094 0.382546 0.378099 
1480.299928 0.430870 0.441147 0.409403 0.396495 0.420950 0.408664 0.401310 0.396756 0.377755 0.423407 0.381096 0.414380 0.420477 0.384496 0.394843 0.423054 0.390431 0.407050 0.426358 0.433028 0.432883 0.385886 0.429081 0.375128 0.380524 0.417530 0.454134 0.430733 0.448771 0.411736 0.388858 0.426495 0.382727 0.456441 0.395428 0.419800 0.448041 0.380532 0.404705 0.446123 0.454350 0.379752 0.416829 0.441823 0.398089 0.437556 0.414297 0.447169 0.402289 0.397134 
1495.177189 0.378548 0.443073 0.440187 0.416479 0.445437 0.373807 0.403700 0.404934 0.436195 0.444733 0.446468 0.443735 0.453512 0.453214 0.436538 0.398524 0.401307 0.375616 0.417051 0.454655 0.448075 0.409282 0.438783 0.452891 0.434774 0.422761 0.399294 0.409150 0.417896 0.420513 0.452324 0.455500 0.383848 0.378652 0.442737 0.419809 0.372709 0.427685 0.410955 0.425109 0.410665 0.379637 0.422948 0.452320 0.437917 0.449591 0.408106 0.397414 0.420136 0.407564 
1510.203970 0.434108 0.410204 0.448515 0.446403 0.406886 0.396041 0.430221 0.407795 0.395323 0.405907 0.405833 0.427948 0.408295 0.398231 0.402408 0.401573 0.425193 0.385738 0.450688 0.405250 0.451324 0.398223 0.426494 0.378962 0.411100 0.393443 0.427502 0.431601 0.376839 0.446032 0.451510 0.429018 0.407200 0.390357 0.450510 0.450725 0.393360 0.398252 0.426697 0.418711 0.382209 0.452898 0.431729 0.454212 0.433348 0.399363 0.422107 0.449056 0.406023 0.416289 
1525.381772 0.378510 0.372908 0.420334 0.424621 0.436286 0.429027 0.433421 0.439220 0.387520 0.453367 0.395801 0.399939 0.452530 0.435606 0.402478 0.380707 0.418685 0.422214 0.394474 0.378580 0.379944 0.452950 0.416571 0.423228 0.436838 0.440370 0.394692 0.437061 0.452151 0.438771 0.443248 0.444637 0.434567 0.382430 0.406777 0.444542 0.439163 0.423323 0.379132 0.448355 0.439332 0.380072 0.412082 0.444624 0.399333 0.424852 0.398418 0.372978 0.416604 0.389515 
1540.712114 0.427391 0.377883 0.439556 0.390192 0.439194 0.385253 0.449882 0.400024 0.410539 0.411855 0.376370 0.436619 0.393629 0.443709 0.395673 0.427774 0.431866 0.390574 0.402775 0.403770 0.397145 0.397898 0.384751 0.395229 0.407833 0.423892 0.377435 0.372718 0.401513 0.402426 0.450202 0.415807 0.447801 0.419578 0.433272 0.426516 0.437824 0.409005 0.370498 0.372352 0.387765 0.406649 0.419130 0.376563 0.447365 0.433934 0.378138 0.451786 0.417242 0.398832 
1556.196528 0.443705 0.391407 0.391879 0.377922 0.444448 0.413189 0.444226 0.397094 0.398218 0.406280 0.401562 0.443570 0.372444 0.437518 0.419314 0.450019 0.413394 0.437137 0.451156 0.397328 0.393590 0.447123 0.446918 0.403404 0.407581 0.414219 0.441363 0.413349 0.445568 0.405656 0.406067 0.447685 0.410666 0.413185 0.444575 0.418461 0.420660 0.375850 0.393812 0.392856 0.431980 0.372055 0.394407 0.434376 0.395014 0.389697 0.416192 0.445441 0.406095 0.447390 
1571.836563 0.419724 0.371690 0.415921 0.386090 0.372275 0.442793 0.443931 0.379999 0.406003 0.419622 0.401067 0.406908 0.439723 0.384608 0.424415 0.436494 0.434431 0.396515 0.401562 0.434648 0.385271 0.369250 0.413502 0.404849 0.432646 0.381006 0.419159 0.403236 0.414841 0.428889 0.402438 0.375599 0.371461 0.401030 0.438905 0.433137 0.381383 0.447914 0.384174 0.410805 0.409544 0.410056 0.372574 0.371510 0.395345 0.404567 0.378255 0.436191 0.423437 0.449973 
1587.633783 0.415963 0.427761 0.443928 0.376575 0.431081 0.420806 0.375122 0.414129 0.410854 0.436827 0.392535 0.423722 0.431358 0.417523 0.395022 0.445688 0.380549 0.404153 0.414097 0.414913 0.394650 0.421014 0.375763 0.407505 0.402597 0.382088 0.403789 0.434213 0.404749 0.377519 0.381619 0.429945 0.387936 0.401809 0.390668 0.407844 0.376714 0.403271 0.396492 0.427352 0.394054 0.377396 0.376236 0.384947 0.415746 0.424882 0.444157 0.428153 0.377956 0.422166 
1603.589768 0.427405 0.392045 0.441371 0.398229 0.444207 0.399729 0.369665 0.424471 0.392533 0.444793 0.395361 0.412155 0.417916 0.405876 0.370622 0.445979 0.429731 0.369217 0.403452 0.439322 0.438425 0.402776 0.403672 0.420352 0.432652 0.381782 0.394037 0.407710 0.377483 0.442899 0.417810 0.388895 0.432990 0.444834 0.382401 0.436254 0.434771 0.424618 0.404349 0.369253 0.446504 0.385937 0.417476 0.380091 0.426614 0.442467 0.393405 0.375023 0.388508 0.436657 
1619.706113 0.385985 0.394493 0.444359 0.429197 0.383526 0.430701 0.425279 0.421600 0.388704 0.375726 0.400533 0.366507 0.392411 0.412723 0.385306 0.366857 0.401935 0.376376 0.405175 0.405215 0.412719 0.370612 0.429274 0.441830 0.445493 0.427433 0.407199 0.388566 0.374088 0.372100 0.434266 0.425523 0.416690 0.402695 0.374279 0.420921 0.377835 0.377153 0.389680 0.394171 0.399407 0.386416 0.390818 0.386392 0.407020 0.394216 0.403508 0.408760 0.378417 0.402980 
1635.984430 0.422158 0.379148 0.377587 0.382859 0.407616 0.440658 0.381095 0.370214 0.403747 0.423103 0.397733 0.419161 0.418322 0.417486 0.397149 0.414534 0.405004 0.419153 0.404688 0.384286 0.378268 0.402210 0.376366 0.408593 0.379781 0.431444 0.367185 0.440269 0.414838 0.378313 0.384136 0.441355 0.431238 0.441676 0.401849 0.378678 0.400564 0.386995 0.416817 0.415126 0.400207 0.401638 0.433918 0.439583 0.415451 0.384955 0.392928 0.414704 0.391196 0.411829 
1652.426347 0.395895 0.399605 0.437695 0.430118 0.403371 0.412244 0.423325 0.395393 0.369140 0.434309 0.368703 0.373004 0.370762 0.406753 0.443125 0.399382 0.427209 0.375289 0.427108 0.398468 0.379946 0.410917 0.390522 0.439868 0.416374 0.427743 0.398015 0.364200 0.427767 0.435762 0.399617 0.365313 0.369144 0.429228 0.415686 0.416924 0.383017 0.418955 0.397897 0.437432 0.379517 0.401870 0.411382 0.402598 0.387334 0.429915 0.411649 0.434014 0.439896 0.382183 
1669.033508 0.424310 0.381634 0.363721 0.404330 0.440423 0.386441 0.366070 0.418740 0.415059 0.441981 0.405815 0.407753 0.442945 0.383329 0.363882 0.427398 0.414142 0.435075 0.422982 0.366853 0.419955 0.420100 0.384274 0.423539 0.373904 0.417517 0.439075 0.365836 0.421412 0.405731 0.421097 0.425585 0.419446 0.404956 0.430958 0.375761 0.408746 0.400257 0.393452 0.385488 0.422978 0.426154 0.407224 0.399273 0.426780 0.377032 0.430300 0.407168 0.413795 0.432617 
1685.807573 0.405821 0.389520 0.362907 0.394642 0.389689 0.366088 0.432008 0.370936 0.380375 0.380093 0.429455 0.416347 0.416802 0.404267 0.392810 0.414563 0.376884 0.410682 0.412618 0.387616 0.410460 0.395001 0.437267 0.370296 0.392782 0.418196 0.427377 0.405402 0.398935 0.402346 0.406031 0.383593 0.377617 0.413529 0.429479 0.390563 0.379155 0.384877 0.432733 0.363668 0.380895 0.373602 0.396225 0.391610 0.407899 0.426785 0.414741 0.407053 0.391707 0.435459 
1702.750221 0.418387 0.399830 0.426683 0.426570 0.378168 0.428478 0.409042 0.438888 0.361849 0.367787 0.420130 0.405808 0.432387 0.367288 0.385476 0.394254 0.417065 0.372708 0.434589 0.441644 0.399364 0.372073 0.428792 0.405916 0.372640 0.407841 0.391265 0.428973 0.375335 0.436943 0.373600 0.426651 0.374942 0.370623 0.413730 0.380478 0.413047 0.427446 0.399396 0.395262 0.411621 0.423107 0.368104 0.426008 0.365485 0.425461 0.380976 0.396070 0.386769 0.410782 
1719.863145 0.419331 0.389660 0.361242 0.394113 0.384834 0.440414 0.417616 0.438963 0.417031 0.430317 0.439584 0.382449 0.413343 0.364537 0.421860 0.391383 0.399808 0.397531 0.403584 0.368281 0.391223 0.368733 0.390461 0.380742 0.371267 0.396161 0.369275 0.412830 0.381800 0.406910 0.373728 0.371275 0.384962 0.395094 0.364056 0.362878 0.374176 0.360946 0.365747 0.408998 0.363214 0.407243 0.408738 0.413688 0.424393 0.438033 0.414441 0.414702 0.413832 0.414465 
1737.148057 0.398528 0.439050 0.406137 0.378143 0.425335 0.380106 0.407729 0.395717 0.427298 0.389243 0.400483 0.386272 0.407901 0.394697 0.414451 0.437255 0.379362 0.382533 0.423587 0.364931 0.379082 0.381921 0.408477 0.418821 0.382597 0.386696 0.376443 0.382445 0.433384 0.365171 0.422076 0.416058 0.403934 0.402534 0.374448 0.383093 0.408109 0.386524 0.398028 0.421696 0.409604 0.371005 0.410284 0.402954 0.439678 0.423811 0.373440 0.415694 0.438738 0.361124 
1754.606686 0.435353 0.378593 0.363059 0.438385 0.408329 0.376850 0.369474 0.418765 0.431272 0.388116 0.432856 0.434603 0.407775 0.395655 0.438409 0.376283 0.360900 0.426640 0.397630 0.369055 0.369250 0.375892 0.404767 0.385858 0.378816 0.405242 0.430841 0.373890 0.373247 0.390230 0.367216 0.362041 0.399397 0.375206 0.394000 0.397052 0.436314 0.373989 0.366274 0.404895 0.364519 0.370527 0.359337 0.366884 0.424582 0.378860 0.415594 0.402505 0.403123 0.393497 
1772.240776 0.410421 0.404554 0.406513 0.382318 0.383401 0.361193 0.396813 0.408857 0.401466 0.428876 0.409529 0.431491 0.379003 0.398803 0.364982 0.428812 0.425043 0.391640 0.412120 0.378876 0.433692 0.425553 0.406202 0.360086 0.425234 0.376134 0.408674 0.424896 0.418942 0.363521 0.405478 0.435833 0.372134 0.391214 0.429242 0.403337 0.358944 0.363278 0.437282 0.385817 0.411074 0.436864 0.428514 0.382517 0.414345 0.402895 0.376735 0.389960 0.430197 0.414576 
1790.052092 0.415061 0.430491 0.378555 0.358126 0.380239 0.360811 0.419806 0.365262 0.413000 0.424122 0.409189 0.398690 0.377654 0.403634 0.398929 0.408732 0.360036 0.416272 0.408502 0.411710 0.394084 0.393930 0.359556 0.428665 0.365011 0.409510 0.412381 0.421144 0.360366 0.389629 0.395835 0.380854 0.431230 0.413854 0.418047 0.376209 0.425286 0.398543 0.408764 0.429887 0.375458 0.422601 0.414811 0.429062 0.358269 0.381823 0.362431 0.421633 0.425127 0.360068 
1808.042414 0.384469 0.412515 0.390569 0.369983 0.394467 0.427473 0.427188 0.419194 0.391156 0.433867 0.371650 0.435055 0.368937 0.424997 0.425956 0.363391 0.369959 0.367820 0.412578 0.375794 0.411707 0.417142 0.357389 0.392994 0.430345 0.428800 0.379391 0.371884 0.387713 0.409148 0.425988 0.424419 0.377921 0.386933 0.374158 0.405008 0.424201 0.361501 0.418116 0.421321 0.395771 0.394309 0.422185 0.384219 0.367420 0.402434 0.405151 0.370216 0.363387 0.359129 
1826.213543 0.396273 0.407580 0.363400 0.434548 0.383006 0.404865 0.377805 0.402086 0.423135 0.405378 0.422056 0.395498 0.396573 0.411168 0.369360 0.365838 0.389669 0.429877 0.383441 0.404153 0.356389 0.418598 0.384318 0.379552 0.416314 0.357934 0.419234 0.389562 0.409982 0.367953 0.376900 0.375280 0.357294 0.432940 0.418266 0.429742 0.422858 0.359096 0.404517 0.374339 0.399154 0.403343 0.418701 0.384259 0.372090 0.359053 0.420084 0.378955 0.417009 0.434240 
1844.567294 0.428427 0.423025 0.418436 0.365264 0.415329 0.429878 0.394815 0.421200 0.359858 0.412778 0.378886 0.414363 0.375909 0.356412 0.365343 0.424918 0.387359 0.392157 0.356937 0.411757 0.411359 0.416886 0.400863 0.356322 0.426818 0.430887 0.382943 0.407439 0.359992 0.420880 0.390959 0.382963 0.357374 0.420896 0.423912 0.400003 0.387241 0.415928 0.414264 0.427914 0.429239 0.426014 0.413208 0.357169 0.422517 0.395903 0.358707 0.399925 0.366376 0.429799 
1863.105504 0.410319 0.363180 0.373068 0.378107 0.371511 0.373643 0.406487 0.371495 0.359262 0.392653 0.390085 0.424255 0.380188 0.396646 0.376935 0.388704 0.386210 0.385254 0.428051 0.426635 0.430820 0.357205 0.396673 0.423551 0.379106 0.364525 0.376856 0.405862 0.411204 0.365453 0.401283 0.389514 0.360139 0.390321 0.384676 0.370051 0.381238 0.354302 0.394128 0.375790 0.419539 0.388960 0.364246 0.356839 0.418599 0.429447 0.417887 0.385384 0.420180 0.407117 
1881.830025 0.410454 0.400899 0.365039 0.419174 0.424044 0.379343 0.411879 0.371039 0.416255 0.383114 0.381627 0.397418 0.397281 0.396547 0.404427 0.367346 0.425763 0.353192 0.371891 0.398603 0.404682 0.418817 0.427874 0.409607 0.380450 0.370195 0.424876 0.359981 0.356657 0.355271 0.388816 0.380909 0.417071 0.396268 0.426772 0.378558 0.401554 0.404690 0.392517 0.414414 0.371306 0.423558 0.370980 0.367303 0.420406 0.379017 0.423871 0.353557 0.415772 0.431579 
1900.742731 0.374346 0.392437 0.409761 0.370435 0.360369 0.400906 0.379659 0.383859 0.429622 0.369127 0.411930 0.383589 0.383691 0.428683 0.398662 0.381475 0.356818 0.402064 0.378554 0.388354 0.376687 0.381088 0.397492 0.395644 0.401818 0.354884 0.393612 0.358482 0.388291 0.388616 0.394168 0.420665 0.422650 0.409973 0.399312 0.424462 0.364515 0.361273 0.358470 0.355315 0.424415 0.410963 0.371750 0.428217 0.381091 0.385347 0.422051 0.389423 0.380430 0.384893 
1919.845513 0.361019 0.362129 0.390813 0.411327 0.353676 0.374838 0.410397 0.417803 0.405160 0.361765 0.364535 0.409874 0.354028 0.407405 0.398859 0.359625 0.403472 0.428321 0.424287 0.364863 0.364605 0.375303 0.422334 0.428095 0.353079 0.416944 0.429142 0.381869 0.375272 0.369089 0.422299 0.376990 0.354301 0.384091 0.421443 0.385626 0.382052 0.386454 0.418498 0.374479 0.380826 0.376401 0.393340 0.406823 0.420916 0.389021 0.367566 0.400539 0.427079 0.377694 
1939.140282 0.418736 0.389881 0.366130 0.353789 0.410935 0.358403 0.360484 0.361828 0.403098 0.410900 0.404376 0.399209 0.361715 0.396065 0.422056 0.404221 0.388116 0.402635 0.421475 0.371745 0.406212 0.421997 0.424639 0.366894 0.369318 0.351229 0.370089 0.367054 0.358992 0.396681 0.396084 0.356291 0.363948 0.358957 0.425824 0.383303 0.406352 0.380384 0.365335 0.399665 0.413132 0.399373 0.381635 0.389479 0.369505 0.372607 0.405912 0.370276 0.412330 0.353544 
1958.628965 0.366022 0.403762 0.423853 0.390070 0.405589 0.366795 0.356769 0.426707 0.410585 0.394875 0.391058 0.365952 0.374174 0.408019 0.362422 0.392236 0.396594 0.398568 0.386556 0.424716 0.406281 0.423997 0.377020 0.390105 0.407762 0.406293 0.424180 0.377370 0.373043 0.366791 0.377669 0.417940 0.411176 0.395447 0.376534 0.412680 0.419538 0.363367 0.354515 0.370356 0.392893 0.409823 0.422873 0.387224 0.423593 0.401675 0.402510 0.409236 0.401115 0.405772 
1978.313514 0.377578 0.354490 0.405937 0.406104 0.365016 0.418383 0.381577 0.382186 0.358225 0.380115 0.417670 0.377784 0.423212 0.387379 0.370387 0.360230 0.361157 0.370663 0.375848 0.425679 0.364174 0.357938 0.392134 0.355281 0.393786 0.357457 0.363189 0.400546 0.362254 0.421090 0.422103 0.407919 0.425256 0.416731 0.391184 0.381286 0.375123 0.374212 0.360761 0.367339 0.417045 0.381887 0.351530 0.424333 0.410037 0.403680 0.362169 0.407248 0.415536 0.408513 
1998.195895 0.365270 0.404142 0.388564 0.408004 0.384931 0.406440 0.391748 0.371779 0.421887 0.423144 0.351229 0.348787 0.410909 0.355756 0.400756 0.358809 0.367081 0.383166 0.372731 0.389883 0.418578 0.392967 0.386904 0.373257 0.389373 0.366474 0.370827 0.398694 0.356800 0.408924 0.406897 0.368927 0.411950 0.379324 0.383274 0.402853 0.393621 0.404850 0.377606 0.385964 0.366656 0.368780 0.385097 0.385503 0.409493 0.369825 0.412376 0.399003 0.417004 0.354490 
2018.278098 0.416767 0.400956 0.377014 0.408672 0.369618 0.411243 0.380083 0.368085 0.348768 0.375632 0.395331 0.401357 0.415192 0.415335 0.379682 0.372679 0.423874 0.364082 0.370112 0.414208 0.381407 0.369649 0.348811 0.403198 0.411386 0.381500 0.418941 0.365059 0.363175 0.414100 0.403619 0.401403 0.353980 0.392556 0.394239 0.389954 0.408668 0.381673 0.381002 0.358045 0.402438 0.349869 0.382947 0.370795 0.366232 0.395540 0.374737 0.411992 0.347819 0.362013 
2038.562130 0.380379 0.354764 0.388836 0.381284 0.367415 0.353790 0.407742 0.346800 0.414774 0.381753 0.420659 0.378515 0.355688 0.382524 0.364473 0.381734 0.399569 0.370785 0.351775 0.359201 0.354702 0.389460 0.373824 0.350354 0.371740 0.401518 0.385385 0.368948 0.401757 0.385585 0.416176 0.419376 0.355627 0.356655 0.376558 0.422438 0.386845 0.360036 0.393819 0.350816 0.372410 0.385670 0.395807 0.418386 0.390796 0.395341 0.392572 0.350362 0.379724 0.361053 
2059.050020 0.358079 0.360153 0.394607 0.397650 0.414836 0.349265 0.380755 0.402625 0.363930 0.375027 0.394687 0.398533 0.365095 0.392113 0.363838 0.383956 0.414137 0.393419 0.380905 0.418232 0.412730 0.352208 0.372483 0.377278 0.346322 0.398303 0.420007 0.388936 0.358962 0.412515 0.415597 0.419527 0.379407 0.408193 0.391210 0.396555 0.348335 0.349737 0.349138 0.364307 0.373740 0.364741 0.361256 0.382569 0.386987 0.407136 0.379399 0.405476 0.383330 0.393354 
2079.743817 0.358455 0.399950 0.420281 0.379036 0.365367 0.385687 0.373098 0.352311 0.361717 0.372960 0.353250 0.348819 0.349060 0.410135 0.420588 0.379128 0.388615 0.346787 0.389378 0.418384 0.387082 0.366632 0.403043 0.386572 0.407356 0.380964 0.375663 0.347297 0.373723 0.397585 0.391341 0.390432 0.410648 0.414727 0.362373 0.378975 0.392556 0.351019 0.400188 0.365098 0.400793 0.355887 0.356094 0.360027 0.404312 0.366214 0.397639 0.410974 0.402085 0.376728 
2100.645589 0.368726 0.359510 0.388440 0.411523 0.352599 0.365399 0.416816 0.372191 0.387209 0.417906 0.347050 0.375457 0.375070 0.386034 0.385694 0.356198 0.391943 0.401450 0.393920 0.402219 0.377361 0.350320 0.399052 0.385491 0.404219 0.386467 0.389499 0.368795 0.365888 0.350679 0.348997 0.382447 0.348897 0.400161 0.370405 0.409676 0.384849 0.407917 0.405653 0.350446 0.400452 0.416950 0.376367 0.359200 0.397645 0.389668 0.397289 0.361605 0.358638 0.399465 
2121.757429 0.348501 0.392434 0.350775 0.417127 0.343438 0.401877 0.385704 0.349390 0.402522 0.344724 0.345662 0.402743 0.379710 0.376543 0.345735 0.380069 0.375979 0.391682 0.392293 0.365105 0.370362 0.345849 0.365792 0.344285 0.393739 0.361023 0.407817 0.350912 0.351110 0.381370 0.370614 0.351107 0.353155 0.369886 0.382209 0.377428 0.407901 0.353426 0.383735 0.383708 0.367345 0.378993 0.396318 0.378344 0.408241 0.361187 0.344087 0.397180 0.352797 0.401156 
2143.081445 0.403686 0.414381 0.385407 0.392841 0.380585 0.390207 0.378765 0.360639 0.394166 0.417990 0.381167 0.396362 0.412950 0.360377 0.393610 0.363673 0.371175 0.370513 0.355531 0.400937 0.414233 0.379028 0.380204 0.417769 0.388125 0.390028 0.358275 0.377269 0.414302 0.389096 0.344131 0.408565 0.348661 0.366048 0.363445 0.374563 0.416056 0.360544 0.412063 0.401984 0.360125 0.406304 0.371655 0.374571 0.364579 0.397291 0.404028 0.395015 0.374327 0.387988 
2164.619772 0.411180 0.351176 0.394939 0.417051 0.347402 0.350557 0.359132 0.351093 0.348833 0.403464 0.367870 0.349126 0.355843 0.367995 0.408560 0.364559 0.401303 0.370870 0.358509 0.367509 0.414070 0.411731 0.342093 0.358141 0.372176 0.397297 0.344538 0.352266 0.397935 0.357514 0.373783 0.375985 0.379559 0.353284 0.389326 0.368341 0.390693 0.362341 0.353793 0.341797 0.346361 0.361384 0.381826 0.372883 0.363742 0.378446 0.403939 0.353622 0.365819 0.385650 
2186.374562 0.416634 0.351599 0.356100 0.367776 0.413130 0.354028 0.385784 0.414786 0.347973 0.414952 0.369917 0.366439 0.348924 0.348686 0.361086 0.375376 0.370307 0.391304 0.362071 0.354327 0.358718 0.376998 0.397635 0.405886 0.376558 0.386644 0.368727 0.386613 0.372804 0.373804 0.353891 0.369311 0.412350 0.378297 0.394160 0.377809 0.406693 0.343158 0.416081 0.397517 0.363230 0.394251 0.379108 0.388171 0.399442 0.353365 0.380635 0.402162 0.370633 0.387648 
2208.347992 0.344013 0.362549 0.394212 0.387492 0.394390 0.372210 0.355806 0.348454 0.351153 0.362745 0.410779 0.408292 0.373257 0.401469 0.347445 0.376156 0.340626 0.377740 0.389642 0.373231 0.379346 0.394896 0.360950 0.348394 0.383901 0.383058 0.394246 0.409845 0.357556 0.406277 0.405374 0.399689 0.393524 0.397776 0.368767 0.347585 0.348719 0.368559 0.369833 0.349936 0.388837 0.361079 0.406364 0.391082 0.414407 0.359381 0.360651 0.356581 0.397485 0.344228 
2230.542258 0.400100 0.361907 0.403912 0.355349 0.398663 0.357099 0.371617 0.353517 0.396487 0.393312 0.409798 0.397079 0.341582 0.414259 0.374238 0.408102 0.374336 0.343241 0.406970 0.382904 0.362152 0.368061 0.350300 0.396204 0.383349 0.380917 0.358223 0.358438 0.366104 0.381456 0.388998 0.368966 0.363106 0.360753 0.359509 0.378515 0.359671 0.394322 0.399534 0.386053 0.390740 0.392957 0.381882 0.378269 0.346755 0.408418 0.351695 0.397403 0.401683 0.351107 
2252.959581 0.382027 0.382143 0.346786 0.351335 0.385499 0.410307 0.376899 0.365729 0.350218 0.402079 0.371598 0.386146 0.366666 0.399897 0.356786 0.344303 0.351143 0.412959 0.342870 0.383799 0.384931 0.356636 0.344164 0.398249 0.361275 0.367862 0.397674 0.397990 0.354142 0.376568 0.398430 0.367843 0.338897 0.360955 0.378114 0.349032 0.346181 0.391756 0.369341 0.401673 0.389017 0.365357 0.345165 0.346000 0.342994 0.412083 0.346929 0.403103 0.377264 0.340492 
2275.602201 0.412343 0.391065 0.405850 0.347901 0.402280 0.405133 0.355933 0.397607 0.396864 0.358339 0.386373 0.371743 0.369674 0.356218 0.345592 0.358095 0.399529 0.380773 0.381348 0.387931 0.368312 0.383889 0.391932 0.402010 0.405080 0.355760 0.386921 0.348272 0.348025 0.381824 0.381250 0.393749 0.367948 0.372662 0.368034 0.356778 0.388580 0.339279 0.395322 0.382125 0.380548 0.341967 0.369333 0.360730 0.395505 0.383641 0.359364 0.408883 0.380593 0.345210 
2298.472383 0.362774 0.398521 0.340587 0.382842 0.346350 0.358022 0.372776 0.372907 0.410422 0.346043 0.394387 0.369567 0.389773 0.389324 0.338932 0.378850 0.385179 0.385733 0.389856 0.342703 0.404303 0.395795 0.356502 0.400768 0.408916 0.355232 0.355169 0.395911 0.397514 0.354963 0.351945 0.400019 0.388643 0.405767 0.344466 0.341085 0.372728 0.337565 0.387242 0.384523 0.405202 0.339655 0.349694 0.402779 0.386632 0.390530 0.397899 0.375177 0.351222 0.341684 
2321.572415 0.357481 0.340337 0.344099 0.348511 0.398248 0.394946 0.343696 0.360358 0.348037 0.405059 0.362645 0.363773 0.355244 0.402429 0.390433 0.386200 0.400303 0.359618 0.408384 0.394767 0.356574 0.363922 0.343460 0.375892 0.369052 0.347506 0.347794 0.383174 0.378377 0.383219 0.346023 0.364983 0.362872 0.380760 0.349266 0.378085 0.391640 0.375564 0.401947 0.355483 0.358128 0.359219 0.362738 0.342691 0.344249 0.407809 0.376464 0.371559 0.398069 0.383884 
2344.904605 0.403295 0.340702 0.403511 0.376533 0.347352 0.401871 0.345682 0.406921 0.385784 0.359886 0.396340 0.389358 0.355354 0.357285 0.400041 0.397987 0.372414 0.337802 0.344001 0.392258 0.394111 0.402534 0.356178 0.357151 0.337515 0.400108 0.406049 0.394304 0.365202 0.347568 0.404558 0.400820 0.401796 0.341354 0.382440 0.356301 0.337705 0.337124 0.336565 0.349808 0.394085 0.396716 0.350732 0.407473 0.391282 0.378314 0.406817 0.381687 0.352786 0.392784 
2368.471288 0.335654 0.395000 0.395078 0.397164 0.344273 0.374346 0.354143 0.403642 0.335349 0.384784 0.355028 0.405378 0.357344 0.344623 0.387324 0.387637 0.400622 0.343578 0.372015 0.345021 0.358810 0.353001 0.338677 0.378418 0.366660 0.377700 0.368103 0.353607 0.402567 0.371252 0.346798 0.388946 0.352533 0.382074 0.369456 0.360301 0.354448 0.373833 0.359486 0.378797 0.374250 0.361476 0.394141 0.379497 0.397614 0.386729 0.347207 0.350097 0.347743 0.354303 
2392.274821 0.365572 0.369969 0.359258 0.359484 0.380924 0.348369 0.364823 0.353003 0.352402 0.368889 0.368381 0.371122 0.337706 0.373293 0.387335 0.399556 0.338856 0.345787 0.381043 0.401344 0.363595 0.390875 0.397408 0.337825 0.384883 0.388066 0.337951 0.333926 0.388964 0.335361 0.351225 0.379047 0.397890 0.393153 0.393160 0.336608 0.400391 0.386860 0.345486 0.335265 0.374543 0.367409 0.360497 0.361413 0.402814 0.363012 0.352242 0.335198 0.362100 0.352865 
2416.317582 0.375038 0.395225 0.371614 0.396354 0.382155 0.401869 0.392971 0.377181 0.363093 0.362864 0.367298 0.394563 0.372239 0.406348 0.343316 0.386867 0.357967 0.380338 0.405541 0.348509 0.387556 0.388352 0.398353 0.356430 0.337264 0.353754 0.389917 0.393341 0.358903 0.363881 0.385468 0.335950 0.337942 0.369693 0.371828 0.395810 0.336061 0.339515 0.333748 0.386841 0.366495 0.393093 0.353436 0.367009 0.380531 0.357004 0.360980 0.348321 0.357041 0.382233 
2440.601978 0.386999 0.386423 0.351935 0.335007 0.363172 0.388705 0.335908 0.334335 0.384779 0.370351 0.340653 0.367149 0.387490 0.399015 0.349446 0.372611 0.340217 0.395991 0.356883 0.333061 0.390481 0.398310 0.338375 0.368257 0.371237 0.363471 0.342865 0.336620 0.402575 0.398694 0.380185 0.334242 0.344933 0.371854 0.349483 0.375340 0.355048 0.349427 0.344686 0.369768 0.402232 0.345794 0.384724 0.383439 0.395706 0.332942 0.349520 0.347330 0.334501 0.354372 
2465.130435 0.389040 0.345797 0.388440 0.369517 0.353604 0.338263 0.354334 0.335164 0.395886 0.378297 0.393613 0.367911 0.360627 0.374417 0.389254 0.403181 0.349014 0.367616 0.356854 0.356511 0.338716 0.370865 0.395466 0.383123 0.377191 0.392625 0.356883 0.345904 0.341597 0.381988 0.353427 0.365884 0.341350 0.345027 0.346866 0.393089 0.386878 0.388816 0.400384 0.393215 0.334766 0.400012 0.345385 0.384678 0.350182 0.403207 0.335054 0.359326 0.379689 0.366562 
2489.905408 0.350354 0.367245 0.389899 0.333603 0.331405 0.371317 0.350986 0.357890 0.349799 0.346737 0.352975 0.355346 0.334177 0.395302 0.353662 0.333798 0.400779 0.373196 0.368711 0.331339 0.385532 0.370663 0.348711 0.376166 0.391325 0.353405 0.372810 0.362290 0.333405 0.372777 0.402536 0.365535 0.337103 0.365473 0.367623 0.402117 0.336375 0.354019 0.376860 0.341679 0.344554 0.374861 0.336088 0.331207 0.333317 0.357669 0.344862 0.381235 0.338092 0.379140 
2514.929373 0.379412 0.387462 0.335302 0.342380 0.343568 0.396106 0.384407 0.393744 0.386780 0.348324 0.374304 0.360265 0.344697 0.397712 0.370438 0.361860 0.381756 0.368256 0.356359 0.397342 0.380641 0.379911 0.392486 0.380729 0.375910 0.358336 0.380278 0.396858 0.331231 0.384011 0.337795 0.371729 0.344903 0.357368 0.351603 0.355043 0.382724 0.330479 0.397569 0.361827 0.395299 0.349894 0.376647 0.382948 0.382563 0.382478 0.350693 0.386861 0.356557 0.361934 
2540.204834 0.379160 0.365552 0.330302 0.329809 0.367437 0.354184 0.341129 0.349109 0.398036 0.352058 0.351264 0.371139 0.396097 0.338308 0.334704 0.373100 0.390166 0.334569 0.350075 0.362032 0.348257 0.384886 0.372852 0.371977 0.338363 0.399690 0.389284 0.391746 0.332867 0.330423 0.335388 0.336812 0.358308 0.390034 0.372991 0.332110 0.349965 0.400015 0.361754 0.337573 0.333837 0.356573 0.366130 0.384648 0.334657 0.337840 0.392156 0.386024 0.365431 0.340244 
2565.734317 0.341782 0.349667 0.338810 0.333258 0.395038 0.333659 0.343738 0.372029 0.333046 0.372186 0.390581 0.394045 0.386474 0.359899 0.398889 0.358252 0.392516 0.370631 0.383568 0.371303 0.371350 0.369730 0.356358 0.366627 0.354562 0.380374 0.377498 0.379695 0.334338 0.372146 0.373479 0.388803 0.334776 0.330016 0.360527 0.363516 0.379049 0.399492 0.351422 0.396279 0.372617 0.364728 0.350324 0.342055 0.334123 0.379235 0.335225 0.392538 0.334554 0.376435 
2591.520375 0.337961 0.362785 0.399945 0.370394 0.362206 0.365695 0.347868 0.347492 0.396700 0.361525 0.354299 0.400393 0.385028 0.393131 0.338121 0.400011 0.383276 0.339116 0.391827 0.368799 0.341363 0.331180 0.358925 0.345529 0.346491 0.358218 0.356743 0.399825 0.375930 0.355804 0.387916 0.359872 0.348625 0.335659 0.392862 0.346830 0.391398 0.350049 0.400517 0.362086 0.386765 0.329162 0.392093 0.378038 0.333817 0.337688 0.353822 0.359384 0.380220 0.389708 
2617.565588 0.398899 0.386417 0.364575 0.383168 0.380425 0.373430 0.393546 0.349208 0.386032 0.372678 0.374466 0.363706 0.395694 0.328805 0.376432 0.391584 0.363125 0.344550 0.342675 0.371944 0.358023 0.331676 0.376998 0.367969 0.350996 0.398641 0.386130 0.358118 0.352667 0.344484 0.398921 0.358183 0.358419 0.358485 0.362787 0.375065 0.389473 0.370596 0.362409 0.370120 0.358794 0.377256 0.329830 0.360763 0.337751 0.370396 0.345218 0.369804 0.374048 0.362242 
2643.872560 0.330214 0.383709 0.364321 0.333836 0.389336 0.352017 0.350472 0.379823 0.379500 0.366609 0.365322 0.363951 0.394060 0.340604 0.330997 0.333071 0.365601 0.357375 0.374262 0.388325 0.361417 0.361004 0.363672 0.392660 0.369440 0.378246 0.333919 0.392294 0.353239 0.353340 0.340619 0.332306 0.344795 0.348913 0.368914 0.332328 0.355704 0.365336 0.376107 0.366594 0.355624 0.348478 0.390184 0.375777 0.349316 0.337983 0.397772 0.335536 0.330566 0.376488 
2670.443921 0.364114 0.338083 0.393676 0.332896 0.339204 0.378923 0.351885 0.357698 0.378112 0.342022 0.390175 0.340249 0.332639 0.385636 0.347465 0.377783 0.351759 0.382084 0.364371 0.377006 0.391492 0.338976 0.381708 0.394038 0.325619 0.349357 0.364534 0.363767 0.394895 0.382554 0.338759 0.361836 0.330917 0.375747 0.356074 0.330530 0.394635 0.360190 0.329731 0.392107 0.365239 0.396129 0.384967 0.351299 0.341219 0.397018 0.328013 0.353256 0.366390 0.380145 
2697.282328 0.350516 0.330065 0.356246 0.374867 0.333908 0.376621 0.348921 0.391060 0.391908 0.340267 0.376986 0.387934 0.331046 0.362204 0.334944 0.327113 0.371886 0.362287 0.378678 0.381933 0.369627 0.351086 0.342309 0.384658 0.390204 0.344965 0.396624 0.331389 0.362522 0.350393 0.391965 0.338311 0.354680 0.346813 0.340743 0.330296 0.338870 0.332703 0.370807 0.384586 0.360840 0.346459 0.343295 0.369573 0.392167 0.346495 0.355048 0.349231 0.361154 0.356322 
2724.390466 0.357191 0.374480 0.340726 0.328538 0.348791 0.331743 0.329935 0.340503 0.373411 0.361778 0.365594 0.375359 0.391053 0.345259 0.390992 0.340618 0.380623 0.387424 0.335865 0.352395 0.352373 0.328131 0.325140 0.354627 0.346566 0.334000 0.352643 0.364536 0.358779 0.348766 0.334245 0.362671 0.343099 0.388839 0.326969 0.380864 0.395489 0.356888 0.342235 0.340567 0.370318 0.365198 0.363186 0.335862 0.331901 0.369144 0.382707 0.393865 0.333665 0.393116 
2751.771046 0.354297 0.327097 0.346664 0.387608 0.370897 0.377230 0.393233 0.374471 0.390137 0.365925 0.360231 0.329622 0.393423 0.387708 0.388466 0.326845 0.362010 0.336483 0.382984 0.364718 0.361948 0.357332 0.380380 0.371392 0.324424 0.378670 0.370103 0.377682 0.334996 0.370128 0.388728 0.337737 0.348115 0.356686 0.338718 0.381206 0.390438 0.389591 0.372086 0.327452 0.355450 0.323839 0.356901 0.370642 0.356384 0.367222 0.351183 0.339070 0.377614 0.332632 
2779.426805 0.379543 0.335391 0.334753 0.332882 0.364318 0.380722 0.345072 0.388556 0.322625 0.370640 0.371629 0.343283 0.337226 0.334796 0.349272 0.370894 0.346939 0.382302 0.380890 0.391033 0.374629 0.330209 0.378625 0.385506 0.352569 0.335352 0.371647 0.349906 0.353010 0.384263 0.323987 0.345362 0.373977 0.353784 0.379614 0.340251 0.387327 0.356257 0.353852 0.385865 0.382378 0.380435 0.386725 0.375489 0.358917 0.389470 0.337040 0.363665 0.331148 0.380657 
2807.360508 0.366174 0.385276 0.383821 0.387855 0.339134 0.346003 0.360214 0.332844 0.329515 0.328289 0.337074 0.363653 0.334818 0.385999 0.333584 0.373798 0.370097 0.370877 0.379544 0.359184 0.354038 0.345156 0.347748 0.323282 0.357986 0.380578 0.347773 0.330667 0.368574 0.350255 0.325396 0.357285 0.385334 0.372729 0.366997 0.367279 0.336931 0.358115 0.343003 0.355461 0.335573 0.322113 0.375089 0.381089 0.381272 0.352186 0.353144 0.375193 0.366310 0.363164 
2835.574950 0.377686 0.389288 0.356291 0.358564 0.387326 0.341175 0.358624 0.378724 0.344960 0.389456 0.378735 0.330932 0.336440 0.374333 0.384814 0.356384 0.328781 0.335855 0.363601 0.372452 0.340568 0.388307 0.373730 0.349473 0.322170 0.338206 0.338039 0.377251 0.372724 0.345192 0.357854 0.391001 0.348763 0.347800 0.352581 0.338874 0.373958 0.334457 0.349559 0.343929 0.333601 0.345042 0.364796 0.324021 0.351079 0.384465 0.339701 0.326808 0.356815 0.359898 
2864.072953 0.341845 0.360611 0.386905 0.322094 0.382908 0.339920 0.352371 0.340777 0.360469 0.365534 0.385004 0.370051 0.376917 0.384709 0.385528 0.321595 0.389023 0.375048 0.353389 0.371186 0.345003 0.346910 0.355916 0.363377 0.348092 0.372418 0.340094 0.383670 0.370806 0.329739 0.339503 0.378619 0.389055 0.345526 0.330234 0.327693 0.364583 0.341952 0.337456 0.331110 0.374194 0.387621 0.356090 0.386905 0.335032 0.371197 0.384168 0.390643 0.355585 0.358319 
2892.857364 0.381662 0.357278 0.330270 0.382824 0.336875 0.327066 0.326122 0.349387 0.382319 0.327301 0.336900 0.345399 0.379567 0.356422 0.333502 0.347583 0.340100 0.342277 0.351458 0.376957 0.389958 0.358319 0.379457 0.321924 0.331389 0.336591 0.347565 0.335423 0.386474 0.383232 0.361742 0.362041 0.320773 0.337042 0.342821 0.325440 0.323661 0.378239 0.320411 0.332763 0.355591 0.366285 0.350776 0.340004 0.381229 0.379574 0.351397 0.351681 0.385796 0.356650 
2921.931064 0.374312 0.382607 0.336048 0.332040 0.362385 0.383188 0.318998 0.335272 0.319763 0.328448 0.341207 0.321060 0.341976 0.388351 0.372013 0.386778 0.366347 0.359576 0.373182 0.366556 0.334081 0.361911 0.335343 0.346217 0.375559 0.322389 0.350349 0.349289 0.366081 0.328458 0.356861 0.378894 0.352053 0.380463 0.369603 0.366343 0.368941 0.348903 0.340994 0.339202 0.347663 0.331148 0.331697 0.364784 0.382352 0.375092 0.323724 0.373395 0.326258 0.342033 
2951.296959 0.333424 0.366906 0.363053 0.319272 0.327986 0.345783 0.366132 0.347130 0.377738 0.362918 0.349124 0.387527 0.329895 0.335792 0.387520 0.340618 0.371081 0.342025 0.379714 0.335060 0.339246 0.338963 0.366941 0.376136 0.374022 0.364018 0.353504 0.333272 0.349852 0.342145 0.366987 0.350336 0.350870 0.367040 0.385409 0.363346 0.336931 0.371926 0.346345 0.328877 0.318360 0.332526 0.320244 0.355674 0.366354 0.332098 0.368716 0.328301 0.375546 0.326017 
2980.957987 0.378953 0.364735 0.342104 0.334619 0.344333 0.350114 0.378741 0.345176 0.328810 0.323396 0.374678 0.379880 0.326958 0.374297 0.349952 0.319823 0.378216 0.329378 0.368703 0.329399 0.346397 0.318867 0.359073 0.380163 0.362259 0.376815 0.371034 0.318204 0.342926 0.353761 0.384431 0.328535 0.385041 0.369493 0.332577 0.357514 0.382639 0.377694 0.330729 0.383136 0.373888 0.342841 0.326464 0.381630 0.362516 0.317974 0.328503 0.348830 0.340231 0.327124 
3010.917113 0.318040 0.343536 0.326775 0.386928 0.340003 0.353112 0.331378 0.353788 0.340897 0.347221 0.347323 0.382293 0.370444 0.385482 0.376244 0.347253 0.364268 0.334805 0.346306 0.324448 0.381371 0.340003 0.365493 0.351507 0.356417 0.360115 0.327915 0.354485 0.379767 0.317375 0.357838 0.374431 0.342030 0.361111 0.336410 0.383838 0.374382 0.372950 0.379376 0.345975 0.320215 0.348351 0.333767 0.339306 0.378472 0.320028 0.353675 0.328830 0.320099 0.343473 
3041.177333 0.317458 0.328216 0.363504 0.331963 0.380947 0.359922 0.336489 0.370993 0.358107 0.353500 0.342082 0.381449 0.329694 0.346060 0.360172 0.332054 0.343939 0.343290 0.382900 0.316141 0.358135 0.376421 0.317447 0.356257 0.355252 0.329982 0.368641 0.348743 0.385417 0.321826 0.340456 0.318332 0.383633 0.384437 0.331296 0.340147 0.353525 0.350319 0.342833 0.370091 0.364009 0.322981 0.370698 0.319231 0.370723 0.323890 0.320506 0.380087 0.360772 0.334712 
3071.741673 0.346749 0.345772 0.360440 0.357241 0.328634 0.357476 0.341764 0.381130 0.350431 0.380314 0.345828 0.364542 0.350876 0.358765 0.377546 0.335998 0.317263 0.339354 0.383211 0.382286 0.317119 0.346535 0.374856 0.376092 0.380913 0.344472 0.353454 0.384384 0.355069 0.329685 0.380499 0.366570 0.325670 0.317732 0.367117 0.364801 0.330067 0.367593 0.357108 0.369198 0.348228 0.378467 0.330361 0.328897 0.364150 0.327212 0.347064 0.336457 0.373924 0.339701 
3102.613190 0.328385 0.320887 0.318011 0.323788 0.327822 0.343498 0.359010 0.337165 0.336672 0.376990 0.320279 0.354393 0.340698 0.330097 0.380939 0.376794 0.362366 0.372540 0.314589 0.381925 0.337277 0.323701 0.343505 0.339000 0.346731 0.317483 0.384428 0.361820 0.316791 0.356207 0.338958 0.354071 0.367776 0.334211 0.375277 0.341992 0.362215 0.371785 0.360450 0.327990 0.357839 0.362865 0.360859 0.358346 0.372726 0.373540 0.384351 0.322876 0.357769 0.348035 
3133.794971 0.339284 0.383259 0.364354 0.315605 0.330273 0.320264 0.380480 0.345118 0.367259 0.372476 0.336407 0.352393 0.376581 0.322670 0.359503 0.381732 0.316700 0.329547 0.359751 0.319284 0.361589 0.371824 0.333432 0.356428 0.350042 0.357676 0.383036 0.331465 0.369383 0.336347 0.365017 0.374841 0.359350 0.319326 0.348958 0.341620 0.327601 0.348445 0.317523 0.355040 0.355280 0.323242 0.379985 0.321526 0.357634 0.314747 0.375022 0.343287 0.314771 0.349760 
3165.290134 0.377126 0.347241 0.365317 0.379193 0.314562 0.353079 0.359335 0.331416 0.371987 0.315588 0.368076 0.331065 0.379140 0.361329 0.355866 0.380247 0.318128 0.371771 0.321563 0.377554 0.333908 0.369965 0.322391 0.353824 0.352241 0.365574 0.374767 0.368841 0.322314 0.371200 0.317436 0.334207 0.348267 0.369989 0.376757 0.344656 0.322780 0.332133 0.359234 0.327972 0.379196 0.327707 0.352798 0.345619 0.369137 0.322053 0.382171 0.367067 0.372324 0.325126 
3197.101829 0.319903 0.323594 0.379236 0.372765 0.349595 0.333588 0.379013 0.344919 0.324746 0.340667 0.318292 0.345673 0.356917 0.361107 0.312554 0.363041 0.324892 0.315682 0.333331 0.375719 0.320181 0.314543 0.373389 0.356903 0.359215 0.319025 0.321615 0.357656 0.355261 0.377986 0.331585 0.356028 0.357632 0.350352 0.347054 0.359083 0.361850 0.314300 0.371952 0.352050 0.353497 0.348023 0.316119 0.353556 0.365676 0.354407 0.322257 0.376660 0.314963 0.342548 
3229.233237 0.337889 0.380454 0.361750 0.315275 0.336971 0.355038 0.326750 0.337737 0.365391 0.347341 0.353077 0.346576 0.338748 0.342631 0.349714 0.372079 0.319583 0.348488 0.335697 0.339638 0.312334 0.317090 0.347781 0.325475 0.321066 0.338935 0.342295 0.346846 0.373721 0.368130 0.373832 0.366454 0.317152 0.361304 0.322593 0.363170 0.343791 0.326164 0.351363 0.324447 0.333341 0.346008 0.363513 0.373981 0.344550 0.361096 0.327758 0.368207 0.337692 0.365664 
3261.687570 0.334950 0.322218 0.330194 0.331328 0.369090 0.364158 0.316578 0.346959 0.317574 0.358899 0.328574 0.363491 0.323850 0.339307 0.346962 0.313441 0.333446 0.324060 0.363291 0.312431 0.372159 0.364262 0.379357 0.355080 0.328218 0.344426 0.375995 0.366363 0.315155 0.313779 0.344280 0.373990 0.349246 0.366408 0.373137 0.357696 0.313403 0.322948 0.311329 0.327015 0.345359 0.356694 0.318915 0.368900 0.374560 0.346983 0.327540 0.365783 0.339802 0.340583 
3294.468075 0.369602 0.379246 0.356379 0.360168 0.323930 0.339225 0.363226 0.314651 0.350455 0.366054 0.347962 0.331591 0.334794 0.370729 0.332756 0.354503 0.345824 0.357517 0.342390 0.318537 0.312579 0.363850 0.362654 0.320054 0.360630 0.336073 0.372336 0.342356 0.376860 0.347938 0.378091 0.356241 0.372519 0.313072 0.324616 0.358906 0.374957 0.330946 0.313872 0.343562 0.313217 0.345390 0.332894 0.326584 0.351217 0.374243 0.358844 0.332122 0.335101 0.329836 
3327.578030 0.330492 0.372232 0.377537 0.315607 0.363391 0.349114 0.340644 0.350088 0.355740 0.324376 0.358409 0.320633 0.331803 0.333595 0.376061 0.351047 0.337541 0.349400 0.356266 0.337992 0.377165 0.376381 0.351030 0.369511 0.355107 0.365620 0.362562 0.361268 0.367791 0.371424 0.347043 0.365723 0.326715 0.339640 0.349159 0.331941 0.375401 0.339853 0.360467 0.369896 0.327365 0.368978 0.353824 0.350222 0.332422 0.371991 0.341525 0.310852 0.350198 0.327685 
3361.020745 0.330320 0.333272 0.312266 0.377190 0.318444 0.312025 0.348392 0.360707 0.375322 0.331326 0.315475 0.338983 0.361476 0.376908 0.329678 0.322130 0.347417 0.368197 0.315715 0.333529 0.320397 0.329730 0.311761 0.332029 0.312599 0.330300 0.341132 0.377214 0.322340 0.358603 0.362289 0.347527 0.355970 0.320565 0.316186 0.343912 0.375556 0.318193 0.317428 0.326328 0.358747 0.362138 0.342375 0.347204 0.320689 0.355469 0.341321 0.333265 0.313656 0.370853 
3394.799565 0.316798 0.354852 0.353246 0.373057 0.335020 0.318897 0.323794 0.350476 0.365756 0.322644 0.310486 0.352191 0.335647 0.359790 0.364520 0.354869 0.340157 0.326072 0.375366 0.316856 0.374170 0.342750 0.321106 0.360126 0.358797 0.367575 0.353174 0.369349 0.376708 0.328911 0.318089 0.317668 0.320089 0.355972 0.356698 0.367140 0.309092 0.350311 0.367379 0.351345 0.336626 0.315579 0.348284 0.324726 0.351157 0.340962 0.369489 0.321085 0.352345 0.372612 
3428.917868 0.374231 0.354851 0.324232 0.337657 0.317884 0.339940 0.333342 0.351420 0.350549 0.351906 0.328859 0.359313 0.343193 0.326023 0.342789 0.309953 0.327789 0.314276 0.322729 0.330045 0.366106 0.364647 0.338471 0.358586 0.327079 0.333858 0.351263 0.352712 0.310760 0.363543 0.364610 0.346439 0.351041 0.362781 0.366861 0.352965 0.353580 0.337938 0.352579 0.328644 0.330301 0.316616 0.326488 0.341494 0.323457 0.349965 0.371146 0.374378 0.316886 0.355158 
3463.379065 0.374535 0.309288 0.323767 0.319604 0.364502 0.333098 0.357050 0.308535 0.313134 0.362968 0.346489 0.307481 0.353075 0.327244 0.345162 0.373441 0.333585 0.370608 0.345616 0.361768 0.335886 0.323784 0.362910 0.314041 0.318922 0.338146 0.326521 0.309152 0.336166 0.357217 0.365505 0.352168 0.325083 0.374979 0.354749 0.344198 0.336762 0.326423 0.358199 0.331823 0.360544 0.329593 0.374368 0.340921 0.336190 0.373704 0.342070 0.315670 0.357878 0.310349 
3498.186604 0.326985 0.372128 0.373074 0.306890 0.339332 0.321502 0.335757 0.320590 0.367472 0.361121 0.366189 0.355461 0.331975 0.331193 0.372223 0.312118 0.342084 0.307703 0.356063 0.367210 0.356145 0.310771 0.357502 0.337798 0.312577 0.345346 0.341023 0.346475 0.311522 0.311937 0.357802 0.316288 0.336383 0.367587 0.328710 0.341863 0.366713 0.358669 0.318175 0.344046 0.307379 0.359812 0.310842 0.335114 0.353975 0.330509 0.317835 0.310505 0.368213 0.359336 
3533.343964 0.325924 0.317179 0.321394 0.307191 0.360428 0.317712 0.349792 0.312149 0.344508 0.313083 0.363964 0.356654 0.326325 0.329450 0.362722 0.319901 0.309394 0.322700 0.312336 0.310772 0.308396 0.310086 0.365189 0.317437 0.354916 0.372577 0.320613 0.362196 0.366139 0.319310 0.350287 0.318736 0.368080 0.367656 0.357136 0.313066 0.355208 0.356389 0.350084 0.371002 0.327770 0.315750 0.316320 0.318126 0.326881 0.369448 0.325011 0.333404 0.308345 0.355198 
3568.854661 0.316117 0.362525 0.369155 0.369747 0.356657 0.318948 0.361482 0.339704 0.365985 0.335319 0.320613 0.352167 0.346939 0.326674 0.333727 0.363338 0.309829 0.316696 0.370448 0.346039 0.307361 0.338512 0.339284 0.350054 0.351686 0.334855 0.324250 0.336023 0.357771 0.315934 0.362288 0.311082 0.352127 0.334018 0.330538 0.318897 0.324937 0.364800 0.321010 0.369720 0.332569 0.306436 0.306714 0.314915 0.343895 0.343851 0.356694 0.353386 0.331537 0.353654 
3604.722246 0.341003 0.368120 0.338419 0.311845 0.328216 0.343300 0.356019 0.313308 0.359570 0.341250 0.332513 0.320581 0.337881 0.342290 0.319091 0.316325 0.321402 0.347162 0.343358 0.354962 0.318899 0.341020 0.322348 0.329790 0.363245 0.336425 0.358394 0.338067 0.347097 0.347604 0.313733 0.332328 0.363924 0.318612 0.366205 0.357746 0.324074 0.337631 0.307447 0.324280 0.332635 0.310487 0.368279 0.311392 0.305470 0.339169 0.314727 0.317021 0.369705 0.348682 
3640.950307 0.359666 0.339261 0.327838 0.311965 0.370722 0.310432 0.317102 0.340002 0.323749 0.338863 0.354314 0.367944 0.330730 0.315808 0.325822 0.366417 0.344273 0.318333 0.358952 0.356626 0.312896 0.333049 0.360182 0.324248 0.352585 0.324831 0.354779 0.327949 0.360873 0.370277 0.360232 0.350400 0.315724 0.357081 0.328296 0.328138 0.349773 0.331390 0.364159 0.363104 0.362545 0.311976 0.314682 0.352521 0.339281 0.366138 0.337660 0.356973 0.344323 0.336261 
3677.542466 0.337944 0.364979 0.341213 0.346641 0.307987 0.365083 0.326766 0.331891 0.358784 0.347465 0.367077 0.341358 0.362927 0.359322 0.340924 0.308287 0.351614 0.349489 0.363402 0.342192 0.347061 0.360718 0.353306 0.336206 0.342995 0.363896 0.334242 0.352405 0.335755 0.337648 0.367679 0.334084 0.322841 0.364787 0.355674 0.334379 0.348369 0.314952 0.361713 0.368184 0.363906 0.324550 0.334390 0.354513 0.337087 0.361744 0.327721 0.319014 0.308428 0.325888 
3714.502383 0.314950 0.345509 0.351666 0.313916 0.361534 0.360628 0.359092 0.326515 0.348506 0.306987 0.314349 0.311601 0.330924 0.359736 0.312202 0.342104 0.304833 0.349240 0.364527 0.324348 0.355619 0.354995 0.333665 0.356048 0.314654 0.343416 0.315500 0.318882 0.310001 0.313658 0.321106 0.366064 0.312098 0.322207 0.311819 0.341154 0.333826 0.365943 0.322311 0.337474 0.306387 0.359212 0.335145 0.332773 0.323200 0.311786 0.312631 0.312822 0.309051 0.343570 
3751.833752 0.319146 0.340487 0.359833 0.315270 0.345596 0.358575 0.313157 0.330873 0.329333 0.309321 0.331820 0.316830 0.339326 0.319180 0.317375 0.367228 0.323502 0.328449 0.345171 0.325838 0.359237 0.362495 0.356422 0.366857 0.363686 0.319719 0.341478 0.321898 0.314814 0.356894 0.364252 0.306971 0.349154 0.331261 0.340427 0.312910 0.343001 0.336410 0.340186 0.310001 0.323080 0.322809 0.343855 0.339738 0.313301 0.337618 0.361343 0.314737 0.338094 0.355127 
3789.540308 0.334367 0.320072 0.362677 0.366324 0.344801 0.362423 0.345519 0.324330 0.302022 0.323098 0.355930 0.303969 0.307316 0.313903 0.363495 0.363655 0.317560 0.348405 0.348478 0.349293 0.338842 0.365389 0.336341 0.338201 0.314247 0.306531 0.310903 0.321110 0.361842 0.338472 0.312129 0.365482 0.301752 0.337025 0.339614 0.348585 0.351975 0.344206 0.334033 0.303489 0.362797 0.321899 0.325102 0.334617 0.314293 0.367256 0.338979 0.355145 0.326755 0.311007 
3827.625821 0.354134 0.335633 0.352791 0.319057 0.320947 0.326449 0.338165 0.346959 0.353297 0.310916 0.326415 0.348456 0.353174 0.362835 0.333430 0.333953 0.360139 0.325919 0.349179 0.356950 0.316561 0.320067 0.355547 0.354980 0.346206 0.341578 0.349932 0.324946 0.363851 0.338012 0.334643 0.342364 0.302502 0.300796 0.364188 0.314539 0.345626 0.343014 0.352248 0.312266 0.317108 0.357033 0.328245 0.319084 0.309743 0.350352 0.339688 0.306171 0.360799 0.325499 
3866.094100 0.315582 0.335218 0.323681 0.348038 0.350837 0.308344 0.358368 0.328196 0.349328 0.316792 0.316775 0.323840 0.351316 0.300118 0.320466 0.343483 0.328458 0.339969 0.315931 0.304979 0.308440 0.302037 0.336547 0.336674 0.362208 0.345857 0.354940 0.305538 0.360782 0.322790 0.329526 0.303526 0.306063 0.353889 0.300953 0.327345 0.323428 0.346568 0.364396 0.341538 0.332531 0.342928 0.328109 0.340148 0.351479 0.340248 0.322091 0.317916 0.302582 0.334739 
3904.948992 0.352107 0.355394 0.355869 0.299093 0.334390 0.311827 0.318986 0.353484 0.337336 0.308988 0.347393 0.360543 0.357922 0.305379 0.301391 0.362321 0.325374 0.342985 0.322873 0.340268 0.359491 0.321288 0.313177 0.321974 0.337946 0.298950 0.327172 0.311572 0.340033 0.357242 0.327836 0.363276 0.363707 0.358174 0.358841 0.299036 0.324439 0.307973 0.347685 0.323775 0.344139 0.316033 0.356181 0.340341 0.325819 0.345775 0.342126 0.351868 0.357352 0.356599 
3944.194382 0.355639 0.314541 0.360292 0.309570 0.347140 0.343459 0.341901 0.306121 0.355420 0.328256 0.352594 0.316209 0.340418 0.340759 0.356393 0.357717 0.322874 0.357108 0.310255 0.354050 0.326055 0.353931 0.342672 0.300810 0.354795 0.355046 0.307376 0.349758 0.357459 0.341090 0.305407 0.325664 0.313816 0.314964 0.317112 0.317801 0.359335 0.341408 0.350565 0.322368 0.360765 0.331873 0.301144 0.348202 0.298834 0.337621 0.313088 0.333948 0.353795 0.303894 
3983.834195 0.311299 0.338533 0.349730 0.304144 0.322912 0.312385 0.356001 0.341205 0.360022 0.323516 0.347676 0.335918 0.304368 0.309024 0.301723 0.350628 0.304378 0.321786 0.298309 0.347297 0.332758 0.340046 0.349562 0.359821 0.346481 0.359022 0.315770 0.344048 0.348518 0.329486 0.308885 0.303596 0.347145 0.355076 0.358424 0.315555 0.301803 0.306108 0.328730 0.358114 0.303302 0.298233 0.350070 0.314532 0.354442 0.336522 0.324378 0.312762 0.319650 0.354003 
4023.872394 0.298008 0.344732 0.341612 0.310319 0.353495 0.335412 0.361484 0.312151 0.336895 0.348560 0.307957 0.356802 0.300496 0.331957 0.310309 0.314856 0.318809 0.296967 0.312111 0.353669 0.310771 0.338456 0.302838 0.307885 0.321777 0.339616 0.357847 0.323500 0.301329 0.311235 0.317438 0.324861 0.338044 0.347618 0.353139 0.339076 0.339688 0.355946 0.317916 0.343783 0.341948 0.339494 0.302031 0.319316 0.314849 0.356374 0.320983 0.305256 0.354727 0.361457 
4064.312984 0.344762 0.302929 0.315047 0.323441 0.304063 0.305795 0.343152 0.329851 0.297821 0.331537 0.337755 0.318699 0.346935 0.325647 0.330718 0.303958 0.311537 0.312257 0.302370 0.309239 0.350784 0.352815 0.325594 0.303668 0.340598 0.354412 0.301686 0.348052 0.325229 0.306843 0.299981 0.345982 0.308901 0.361291 0.329029 0.299438 0.298360 0.341686 0.360526 0.327852 0.357367 0.299741 0.307474 0.352102 0.338774 0.348020 0.321233 0.360890 0.306850 0.310817 
4105.160008 0.310375 0.295592 0.356680 0.301872 0.354574 0.344134 0.313811 0.319999 0.314474 0.349702 0.308201 0.329109 0.298937 0.317573 0.301715 0.311067 0.346580 0.348613 0.336014 0.298711 0.337313 0.306004 0.327003 0.336362 0.315490 0.343589 0.336221 0.311270 0.339267 0.340018 0.345065 0.355270 0.302741 0.328397 0.320911 0.322527 0.300059 0.303000 0.331453 0.329512 0.316661 0.325643 0.297950 0.345603 0.343947 0.349482 0.303184 0.334086 0.320586 0.310896 
4146.417552 0.309474 0.353725 0.318071 0.335214 0.346125 0.320754 0.312637 0.307965 0.308358 0.327824 0.342300 0.349877 0.323345 0.357667 0.349315 0.339807 0.342631 0.332509 0.306846 0.351350 0.294614 0.339147 0.314260 0.343259 0.356119 0.297028 0.351153 0.351765 0.310658 0.326679 0.338028 0.324781 0.333284 0.343540 0.311682 0.359224 0.319040 0.320024 0.340714 0.338538 0.331049 0.343645 0.350901 0.332286 0.298219 0.307995 0.322956 0.297421 0.340723 0.323129 
4188.089741 0.318548 0.329231 0.354935 0.295005 0.314393 0.355127 0.300159 0.323630 0.328500 0.336686 0.298585 0.297097 0.324550 0.310760 0.333298 0.333291 0.323362 0.344660 0.298275 0.316381 0.350062 0.314200 0.313554 0.358218 0.346243 0.326009 0.347300 0.356880 0.306905 0.330275 0.305521 0.326084 0.328578 0.307927 0.309755 0.355643 0.310065 0.322772 0.343854 0.310525 0.332443 0.356528 0.331532 0.309203 0.328813 0.356717 0.348612 0.324975 0.306217 0.331411 
4230.180743 0.321087 0.299425 0.304391 0.308361 0.311442 0.303561 0.353032 0.350942 0.344995 0.352410 0.323493 0.310907 0.333318 0.329834 0.308436 0.313861 0.323568 0.347184 0.345816 0.306371 0.356123 0.324503 0.298673 0.356784 0.355377 0.356031 0.345953 0.353127 0.351095 0.311318 0.312373 0.336587 0.297192 0.356533 0.310106 0.345836 0.354478 0.301187 0.306762 0.339727 0.301757 0.315359 0.351121 0.330973 0.342722 0.336861 0.313076 0.351619 0.305590 0.352029 
4272.694766 0.343094 0.298046 0.310011 0.334510 0.306119 0.324488 0.319634 0.334943 0.355959 0.315174 0.295944 0.318361 0.314547 0.310495 0.336518 0.335693 0.354984 0.356898 0.294573 0.301067 0.337028 0.325810 0.342395 0.315550 0.334458 0.347870 0.348178 0.312828 0.307331 0.292464 0.318354 0.326440 0.320453 0.346242 0.354299 0.317610 0.329621 0.297126 0.353844 0.309566 0.302357 0.297104 0.357171 0.337119 0.349013 0.318770 0.324797 0.334855 0.339205 0.301434 
4315.636063 0.311099 0.293866 0.348289 0.354473 0.325578 0.325020 0.353151 0.350451 0.316194 0.336614 0.294903 0.311715 0.318937 0.300711 0.305939 0.328644 0.325750 0.332041 0.304037 0.309346 0.314191 0.312169 0.319977 0.340844 0.315417 0.307745 0.337450 0.341447 0.325364 0.329283 0.307388 0.343427 0.306234 0.305962 0.314081 0.317685 0.316875 0.350266 0.331623 0.334229 0.326826 0.314836 0.301330 0.337295 0.325908 0.309757 0.345654 0.308111 0.306438 0.352318 
4359.008926 0.337831 0.319755 0.311839 0.297724 0.343875 0.333171 0.347904 0.314067 0.354048 0.311564 0.326685 0.339690 0.307742 0.320218 0.318423 0.294125 0.332910 0.347778 0.310216 0.298500 0.308205 0.324195 0.353362 0.343063 0.331787 0.295002 0.299441 0.340133 0.335884 0.317553 0.328024 0.310161 0.349246 0.324680 0.352218 0.334222 0.345382 0.300816 0.307409 0.309572 0.337893 0.346303 0.352095 0.314316 0.337272 0.308922 0.332066 0.344305 0.305805 0.312942 
4402.817694 0.312533 0.307446 0.354427 0.335467 0.327483 0.310030 0.343387 0.304297 0.350926 0.346133 0.332383 0.296067 0.349513 0.337100 0.305013 0.337029 0.307291 0.324108 0.314830 0.324954 0.347236 0.328518 0.309052 0.338145 0.340810 0.306246 0.321686 0.343345 0.298390 0.342945 0.309439 0.322602 0.323257 0.337471 0.297413 0.298771 0.304655 0.308488 0.323757 0.331244 0.332370 0.326950 0.350378 0.340216 0.312614 0.309994 0.349455 0.320589 0.296484 0.297035 
4447.066748 0.331195 0.314205 0.299323 0.318495 0.312995 0.307852 0.303449 0.329058 0.332048 0.326438 0.309175 0.305992 0.340616 0.324939 0.349235 0.340561 0.344343 0.341848 0.298180 0.308483 0.304547 0.295187 0.328971 0.315106 0.341189 0.336693 0.343194 0.326213 0.326924 0.329535 0.336200 0.347262 0.339679 0.291023 0.305348 0.294547 0.328839 0.306513 0.341552 0.294376 0.304109 0.302760 0.318537 0.324456 0.318418 0.353045 0.306210 0.304547 0.343062 0.312998 
4491.760512 0.326435 0.329415 0.300261 0.289774 0.301856 0.293521 0.342448 0.315888 0.324708 0.308997 0.295216 0.292888 0.328365 0.309996 0.337073 0.345148 0.311354 0.325058 0.337895 0.304049 0.308137 0.319490 0.347335 0.349711 0.324027 0.328853 0.302810 0.303349 0.331261 0.350347 0.336550 0.298469 0.340486 0.336906 0.310776 0.324840 0.350870 0.317904 0.308554 0.338348 0.338210 0.324249 0.306416 0.327248 0.308760 0.314000 0.310693 0.309909 0.338678 0.328911 
4536.903455 0.329766 0.299511 0.298948 0.350594 0.323091 0.344616 0.305783 0.339834 0.327325 0.305280 0.323318 0.304233 0.303634 0.304896 0.300658 0.309156 0.331121 0.306712 0.303897 0.349079 0.343611 0.336214 0.345430 0.339376 0.328613 0.304079 0.316562 0.336865 0.298301 0.345927 0.289953 0.320416 0.348813 0.298973 0.344049 0.329366 0.311607 0.346385 0.304749 0.320967 0.346548 0.327764 0.325000 0.311552 0.331640 0.301814 0.312629 0.331393 0.344098 0.311764 
4582.500093 0.348777 0.346546 0.312212 0.327778 0.331540 0.320457 0.338052 0.311033 0.339497 0.344990 0.324985 0.331818 0.323225 0.333914 0.314066 0.350455 0.325724 0.342593 0.314290 0.329216 0.324969 0.324365 0.329290 0.346284 0.290175 0.302191 0.306840 0.335464 0.349001 0.321435 0.319594 0.316833 0.329060 0.311698 0.321847 0.325046 0.324637 0.312979 0.347058 0.308502 0.296327 0.350167 0.347435 0.305779 0.327123 0.341865 0.334211 0.336950 0.345045 0.304533 
4628.554985 0.343968 0.306725 0.340049 0.348080 0.336527 0.301382 0.290753 0.289222 0.312205 0.320236 0.307098 0.331745 0.299667 0.303903 0.335191 0.334225 0.286978 0.287472 0.334241 0.321795 0.315444 0.297467 0.293102 0.343652 0.305051 0.318014 0.342511 0.294339 0.340770 0.315224 0.343352 0.317009 0.297221 0.327068 0.289940 0.325483 0.297291 0.302931 0.297674 0.324195 0.310356 0.340662 0.341538 0.340292 0.346544 0.342256 0.301761 0.319687 0.325451 0.334620 
4675.072736 0.337736 0.341434 0.312375 0.312540 0.342271 0.320565 0.339479 0.326499 0.301434 0.344424 0.289104 0.286664 0.346510 0.331782 0.331346 0.321054 0.295853 0.310817 0.315889 0.315781 0.332084 0.335220 0.320002 0.320879 0.292701 0.338264 0.303250 0.324753 0.311030 0.331998 0.341027 0.290751 0.335064 0.348282 0.333226 0.317543 0.288649 0.308619 0.292742 0.286566 0.313510 0.333897 0.288563 0.340957 0.344112 0.287399 0.306014 0.327654 0.286753 0.302109 
4722.057998 0.294191 0.346365 0.337560 0.337335 0.331199 0.342621 0.330732 0.322210 0.342945 0.343125 0.296120 0.341866 0.300502 0.287075 0.347504 0.294839 0.296650 0.336050 0.296498 0.326348 0.286237 0.337836 0.327487 0.287068 0.311169 0.340990 0.334787 0.347044 0.310357 0.302580 0.320272 0.293312 0.343703 0.309443 0.312498 0.305855 0.298532 0.328984 0.328937 0.329565 0.344207 0.305401 0.344356 0.335330 0.300464 0.338208 0.312974 0.342780 0.326640 0.317445 
4769.515469 0.309385 0.314418 0.336602 0.346294 0.301706 0.325306 0.316244 0.312386 0.315522 0.305809 0.297481 0.311968 0.333349 0.325050 0.330987 0.337403 0.318381 0.286878 0.326784 0.313022 0.296424 0.311433 0.287283 0.307353 0.320644 0.300700 0.320998 0.341553 0.291819 0.318371 0.337448 0.335973 0.335023 0.318612 0.308876 0.293100 0.288232 0.298127 0.318529 0.293851 0.309297 0.324872 0.343480 0.301520 0.337055 0.299184 0.322271 0.333247 0.317586 0.330206 
4817.449897 0.291221 0.298502 0.336727 0.311928 0.327823 0.329683 0.315155 0.342152 0.335625 0.297659 0.341483 0.344012 0.300302 0.288588 0.330864 0.332209 0.309159 0.336396 0.331789 0.318477 0.344204 0.337138 0.310144 0.341489 0.336636 0.335149 0.315193 0.312080 0.302121 0.291117 0.317154 0.301038 0.339537 0.289115 0.327529 0.322361 0.344634 0.302408 0.343930 0.345515 0.332038 0.289690 0.308366 0.298913 0.310191 0.344893 0.333781 0.299917 0.287401 0.346241 
4865.866073 0.302652 0.346340 0.332046 0.344094 0.314108 0.302088 0.318130 0.289410 0.334443 0.306094 0.308750 0.320518 0.286310 0.305411 0.320681 0.284222 0.299243 0.293467 0.292484 0.311131 0.286613 0.303814 0.294257 0.338872 0.289599 0.315264 0.287520 0.322360 0.306170 0.322530 0.320218 0.308819 0.334024 0.346167 0.334242 0.328540 0.315166 0.331205 0.290418 0.336355 0.316331 0.316495 0.292427 0.342378 0.334724 0.309150 0.296050 0.334279 0.297930 0.309377 
4914.768840 0.290361 0.308888 0.314980 0.299885 0.333692 0.308306 0.311138 0.330428 0.313727 0.338198 0.333494 0.336778 0.299555 0.295417 0.291430 0.295222 0.332219 0.336593 0.309827 0.306958 0.308090 0.292410 0.302223 0.340762 0.322226 0.340332 0.306374 0.319568 0.329749 0.293730 0.344014 0.296994 0.325441 0.341541 0.313296 0.340922 0.304771 0.327204 0.319383 0.322233 0.333648 0.340200 0.286732 0.317859 0.284781 0.341378 0.341560 0.291744 0.325199 0.306481 
4964.163088 0.341469 0.341387 0.294351 0.329332 0.337055 0.333864 0.325646 0.311048 0.301118 0.328514 0.323693 0.287850 0.335241 0.309732 0.286655 0.337407 0.293934 0.285182 0.318383 0.303005 0.287878 0.299607 0.309704 0.295739 0.328937 0.301651 0.309694 0.332680 0.290721 0.300203 0.316709 0.291570 0.297538 0.285944 0.285646 0.343061 0.322599 0.326279 0.335281 0.284841 0.333636 0.307262 0.316659 0.291429 0.290313 0.287044 0.300560 0.296570 0.335071 0.323292 
5014.053757 0.282341 0.288304 0.314557 0.331564 0.316761 0.307012 0.287313 0.314469 0.333274 0.282972 0.315482 0.303250 0.340250 0.304954 0.291374 0.299007 0.291665 0.283954 0.284280 0.283073 0.337433 0.304670 0.288291 0.316680 0.324982 0.307352 0.314779 0.303713 0.334700 0.301796 0.327424 0.284870 0.287803 0.287957 0.330181 0.293088 0.292819 0.289304 0.343202 0.332276 0.320060 0.283626 0.319788 0.337179 0.301743 0.310917 0.328818 0.284498 0.301111 0.328712 
5064.445835 0.300292 0.296312 0.296477 0.320391 0.324225 0.298183 0.299565 0.300036 0.292294 0.289596 0.342550 0.280869 0.324269 0.296165 0.298798 0.330360 0.281658 0.315675 0.303317 0.337110 0.304917 0.288776 0.329465 0.337749 0.331648 0.325579 0.328308 0.332940 0.334789 0.302435 0.308495 0.303614 0.332463 0.295457 0.320148 0.324066 0.281368 0.333489 0.285164 0.302088 0.284521 0.328526 0.327070 0.281773 0.302425 0.297213 0.286574 0.311296 0.329390 0.292120 
5115.344362 0.304898 0.313075 0.284369 0.339901 0.325103 0.322418 0.283625 0.336258 0.324966 0.333560 0.287455 0.300178 0.317471 0.324080 0.311077 0.283323 0.312415 0.319907 0.306173 0.335169 0.288964 0.303634 0.296435 0.303849 0.322278 0.328137 0.282536 0.287153 0.301152 0.287443 0.310666 0.294705 0.339836 0.311696 0.319923 0.289104 0.296761 0.305868 0.318311 0.290843 0.300781 0.325004 0.303236 0.325019 0.310918 0.318697 0.303510 0.306886 0.304583 0.308719 
5166.754427 0.311630 0.304265 0.307837 0.328107 0.293414 0.300112 0.338477 0.283665 0.332130 0.313337 0.302486 0.304137 0.293445 0.326608 0.297135 0.293312 0.305267 0.326279 0.338216 0.337775 0.308396 0.312092 0.330919 0.298749 0.284733 0.310593 0.333576 0.320525 0.327055 0.284230 0.335714 0.280981 0.298293 0.319674 0.301918 0.335510 0.338396 0.339234 0.321201 0.281974 0.313411 0.312868 0.289665 0.315767 0.323787 0.308479 0.311524 0.282551 0.323191 0.335950 
5218.681172 0.298032 0.338815 0.292998 0.335796 0.290958 0.332140 0.282475 0.279593 0.289317 0.309187 0.314227 0.335403 0.320939 0.302023 0.339239 0.297608 0.285119 0.337490 0.284911 0.337193 0.318122 0.305354 0.328304 0.335998 0.321790 0.299945 0.310416 0.291800 0.329781 0.285184 0.338471 0.290394 0.281998 0.305602 0.315561 0.335245 0.333267 0.309134 0.281264 0.311323 0.309905 0.328750 0.289038 0.309010 0.320831 0.279942 0.332917 0.314797 0.333109 0.325239 
5271.129790 0.329307 0.293894 0.316451 0.320938 0.320339 0.328482 0.336441 0.298888 0.307310 0.285618 0.313100 0.320799 0.313208 0.333979 0.328482 0.333809 0.337237 0.293595 0.319403 0.338009 0.306856 0.315469 0.328887 0.336363 0.328096 0.307232 0.332179 0.302362 0.294314 0.307186 0.286214 0.296498 0.293373 0.309870 0.330629 0.324554 0.328519 0.285791 0.326191 0.327973 0.279195 0.301402 0.327800 0.310327 0.295364 0.304144 0.322482 0.321957 0.316917 0.339402 
5324.105525 0.308886 0.304629 0.297153 0.337621 0.335966 0.310202 0.293312 0.332563 0.315519 0.332150 0.295434 0.297822 0.284779 0.330511 0.309016 0.288731 0.327896 0.303493 0.296663 0.312383 0.312534 0.330874 0.280417 0.318269 0.319190 0.308643 0.307513 0.280072 0.301524 0.336610 0.310251 0.277377 0.294960 0.322505 0.294039 0.333453 0.309758 0.283836 0.302818 0.303295 0.303255 0.338227 0.290869 0.302069 0.285078 0.288417 0.288050 0.279804 0.325231 0.337196 
5377.613675 0.287977 0.290296 0.287301 0.282685 0.334521 0.310524 0.332671 0.296592 0.279127 0.335080 0.301223 0.288459 0.296580 0.278123 0.329574 0.300922 0.306197 0.278479 0.294279 0.325367 0.291882 0.293658 0.317415 0.336208 0.322206 0.300759 0.328348 0.337787 0.332613 0.323174 0.281475 0.314026 0.294690 0.319182 0.281042 0.301213 0.326378 0.285783 0.278058 0.281711 0.304520 0.307832 0.301349 0.303401 0.330757 0.326185 0.283094 0.295910 0.321078 0.328394 
5431.659591 0.278627 0.280165 0.301539 0.324979 0.280505 0.290221 0.277306 0.287600 0.302020 0.307908 0.296308 0.304439 0.328920 0.292559 0.280325 0.319600 0.280073 0.325623 0.329445 0.332080 0.276267 0.302980 0.325129 0.280772 0.321485 0.312419 0.297031 0.293690 0.278446 0.334854 0.294922 0.300215 0.276236 0.299970 0.335084 0.289268 0.280435 0.303329 0.303118 0.320759 0.282770 0.311509 0.313121 0.324093 0.284986 0.288474 0.295400 0.284094 0.285486 0.328283 
5486.248678 0.319322 0.285937 0.287001 0.286744 0.325167 0.294194 0.290253 0.294799 0.289471 0.328176 0.303833 0.290382 0.297706 0.311142 0.330866 0.314954 0.296346 0.313004 0.320279 0.301925 0.334785 0.317534 0.295554 0.326424 0.290461 0.296548 0.312343 0.303007 0.315098 0.297969 0.327335 0.301595 0.331278 0.306355 0.294604 0.309296 0.286347 0.287086 0.331777 0.283733 0.293365 0.314419 0.293800 0.332330 0.311322 0.292026 0.319964 0.285812 0.315657 0.284011 
5541.386394 0.281554 0.294686 0.314305 0.306163 0.278639 0.317418 0.313067 0.325913 0.278864 0.304685 0.288198 0.307493 0.292110 0.315030 0.309804 0.317531 0.318452 0.291616 0.298120 0.285707 0.279672 0.294662 0.281639 0.291296 0.311658 0.303190 0.281654 0.334039 0.307728 0.281304 0.294543 0.297190 0.315933 0.316509 0.321062 0.313628 0.276617 0.326163 0.286335 0.309289 0.309664 0.320479 0.309871 0.292326 0.318452 0.311146 0.304520 0.304389 0.279233 0.290174 
5597.078253 0.290636 0.278450 0.306807 0.328744 0.283979 0.333448 0.292509 0.308467 0.328966 0.306652 0.317479 0.284112 0.329933 0.311134 0.284289 0.331934 0.276135 0.323221 0.315331 0.283349 0.324592 0.322065 0.302692 0.316867 0.288395 0.294143 0.332868 0.317728 0.328570 0.313093 0.289465 0.304185 0.281184 0.279018 0.306916 0.312463 0.294176 0.308306 0.334489 0.289362 0.300575 0.287911 0.313339 0.318911 0.278568 0.275846 0.311925 0.318050 0.318227 0.279563 
5653.329824 0.330798 0.289316 0.306697 0.333628 0.321200 0.316322 0.316174 0.305065 0.311429 0.295929 0.285193 0.290162 0.322213 0.306694 0.329809 0.293918 0.278074 0.285215 0.279930 0.302978 0.332366 0.295868 0.311651 0.319790 0.296029 0.296660 0.301850 0.293150 0.327704 0.325562 0.315840 0.278016 0.315355 0.288846 0.308317 0.306306 0.318233 0.308593 0.322738 0.322435 0.325046 0.296948 0.294500 0.304189 0.323715 0.302344 0.294551 0.297658 0.295468 0.319708 
5710.146734 0.302353 0.276028 0.308062 0.316207 0.306864 0.311333 0.327831 0.301820 0.320167 0.292859 0.301696 0.319462 0.329646 0.328348 0.283540 0.291204 0.282914 0.276025 0.311257 0.304462 0.280439 0.311330 0.309063 0.288275 0.297379 0.330735 0.329104 0.329446 0.317529 0.312972 0.303164 0.275595 0.296504 0.277937 0.284145 0.308047 0.289588 0.301273 0.330554 0.273181 0.282611 0.326923 0.281970 0.304377 0.287963 0.317837 0.303754 0.330968 0.299875 0.273571 
5767.534663 0.325557 0.293393 0.314902 0.279992 0.298785 0.291440 0.285438 0.299331 0.314163 0.298891 0.282837 0.298423 0.304298 0.293646 0.296308 0.288257 0.313472 0.310487 0.312621 0.293462 0.320135 0.288323 0.305521 0.313080 0.283528 0.301064 0.330150 0.310548 0.330648 0.278431 0.305092 0.281781 0.282807 0.275293 0.331538 0.298565 0.288429 0.313421 0.295439 0.281211 0.306278 0.306320 0.304332 0.291190 0.273280 0.325500 0.328029 0.309468 0.327347 0.282891
[truncated: 261,970 more chars]
