# Supplementary material for: Automatic Analysis of Composite Physical Signals Using Non-Negative Factorization and Information Criterion
Source: PLoS One. 2012 Mar 1;7(3):e32352. doi: 10.1371/journal.pone.0032352 (PMC3291575; doi:10.1371/journal.pone.0032352)
Supplement: Dataset S1 — CodeAndSample.zip. CodeAndSample.zip contains the source code of our proposed method and the simulation data in this article. (ZIP) [file pone.0032352.s001.zip › CodeAndSample/sample/SimulatedData/r5/nor_mat_10_k1.dat]

#145 50 
1.105171 1.065934 0.970898 1.051538 1.063102 0.996036 0.927653 1.012063 0.910962 0.963114 1.040874 1.005012 0.975566 0.965683 1.017063 1.071745 0.911568 0.911890 0.958153 0.932106 1.051031 0.996505 0.959091 0.889134 1.026097 1.035727 0.958436 0.938962 0.949715 1.050806 0.931344 1.072848 0.952069 0.883040 0.881243 0.971865 1.001457 0.934128 1.035199 1.007746 0.983448 1.022298 0.965556 0.985049 0.993849 1.064196 1.033461 1.009963 0.968691 0.958163 0.896137 
1.221403 1.048451 0.918381 1.054102 0.971568 1.000505 0.993821 0.903464 0.989680 0.989534 0.961718 1.058203 0.946295 1.036973 0.998586 0.942475 1.067216 1.011895 0.899002 1.029413 0.893370 1.017585 0.964222 0.918108 0.893205 0.990957 0.972689 0.949364 1.053673 1.071532 0.922161 0.929098 0.948750 0.923506 0.942310 0.907615 0.895514 0.979889 1.015168 0.891782 0.955336 1.043413 0.914581 1.028789 1.022349 0.984916 0.916296 1.034625 1.068044 0.909135 0.966969 
1.349859 0.941251 0.987332 0.880011 1.006855 0.901798 1.027330 0.998877 0.897016 0.988168 1.029429 1.004523 0.897658 0.962066 0.968810 0.967751 1.046649 0.885248 0.974524 0.973844 1.062207 1.007458 0.991239 0.940950 1.014989 0.918930 0.979179 1.043112 0.999849 0.946295 0.961619 0.946479 1.044171 0.936373 1.028496 1.020129 1.006680 1.057931 1.067182 0.938103 0.990131 1.011617 0.958043 0.942825 0.962018 0.878184 0.875618 1.060234 1.027816 0.875570 0.918347 
1.491825 1.045404 0.997972 0.929804 0.899252 1.012604 0.978360 1.039077 1.016868 1.000579 1.012875 1.006073 0.949397 0.929581 0.979445 0.963263 0.942963 1.018999 0.909882 1.046945 1.048980 1.023874 1.043001 1.021596 0.962817 0.987236 1.050230 0.885744 0.941364 0.920744 1.063864 0.911471 1.057333 1.029930 1.039290 1.056063 0.897934 0.872847 0.968651 0.900938 0.933806 1.005075 0.923011 0.944552 0.903951 0.995472 1.062992 0.991209 0.913060 0.873263 1.041654 
1.648721 0.902665 0.920139 0.879626 1.019797 0.973315 1.061179 1.028433 0.918149 1.056494 0.888166 0.928069 0.947659 0.976310 0.955203 1.046574 0.978908 1.006419 0.874632 0.993813 0.977459 0.991205 0.913116 0.973422 0.935623 0.933015 0.965114 0.928678 1.011703 1.037764 0.897806 0.902462 1.053828 0.926041 0.960941 0.900878 0.889817 1.045376 0.902858 0.929663 0.994161 0.893314 0.889692 1.010766 1.013007 0.959309 0.901042 0.942955 0.884186 0.915580 0.929412 
1.822119 1.030278 0.899538 0.910204 0.965278 0.910166 0.971825 0.910474 1.047009 0.889179 0.907951 0.890190 0.893704 1.049704 0.914671 1.025378 0.990953 0.988873 0.978005 1.004488 0.919580 0.976262 0.925530 0.965057 1.035072 0.977629 0.975338 0.940942 0.935070 0.922931 1.053632 1.047731 0.928273 1.037315 0.980671 0.922160 0.868829 0.919513 0.886157 1.009292 1.038682 0.906681 0.893617 0.989846 1.017859 0.867028 0.987275 1.001696 0.921929 0.972547 1.037248 
2.013753 1.032745 0.957140 0.939522 1.036361 1.031412 1.034136 0.913473 0.875733 0.961063 0.918633 0.930152 0.874697 0.963576 0.882447 0.915919 0.877085 0.917348 0.894378 0.919947 1.006706 0.993212 0.989634 0.868444 0.864569 0.953007 0.958435 1.005872 1.044945 0.995897 0.879636 0.977070 0.903537 1.012355 0.917635 1.023615 1.007166 0.971507 0.867581 0.990833 1.042154 0.883415 1.029235 0.947290 0.892632 0.893044 0.984215 0.945420 0.908754 0.935254 0.968745 
2.225541 0.969689 1.014135 0.976939 1.041501 0.929475 0.964073 0.925540 0.892834 1.011040 0.926419 0.905481 1.027412 0.978592 0.917841 0.909502 1.037021 0.886444 0.951321 0.941625 0.934194 0.886873 1.005614 0.933869 0.995222 0.905146 1.007840 0.980254 1.044252 0.939056 0.958466 1.030707 0.908891 0.947481 1.010113 0.898498 1.029771 0.994945 0.963308 0.882432 0.953470 0.886902 0.867569 0.969422 1.022989 1.035426 1.003035 1.034089 1.043020 0.938024 0.963624 
2.459603 0.933250 0.939194 1.041986 1.042119 0.935580 0.934011 0.994227 0.972383 0.974409 0.943274 0.946887 1.035234 0.871236 0.882477 0.952004 1.015739 0.916037 1.017308 0.902020 0.975512 0.869648 0.978270 1.008283 0.967115 0.972592 0.875326 0.986087 0.912243 1.029775 1.036784 0.969692 1.034977 0.944091 0.968113 0.951433 0.970139 0.902514 0.884037 0.964186 0.965194 0.985336 1.032723 1.006476 0.906565 0.941181 0.897512 0.888792 1.044335 0.857942 0.873281 
2.718282 1.029083 0.968738 0.921862 0.996223 0.921265 0.979840 0.999743 0.968322 1.012369 0.957182 1.020413 1.013826 0.972571 0.913315 1.006501 1.033493 0.857438 0.900662 1.019174 1.037657 0.925591 1.028818 0.947358 0.976490 1.037411 0.949318 1.014583 1.001561 0.927909 0.916666 0.891652 0.955271 0.972893 1.023802 0.880919 0.951589 0.923745 0.875903 0.931619 0.913760 0.999015 0.970092 0.918937 0.969827 0.935244 0.976916 1.018407 0.994046 0.915729 0.972732 
3.004166 1.023203 1.035518 0.871694 0.950800 0.933646 0.935294 1.006058 0.908168 0.959406 1.033042 0.854342 1.001755 0.985900 0.891381 1.013910 0.999081 0.937487 1.010248 1.019983 0.886372 0.954246 0.899384 0.916313 0.977285 0.885073 1.020576 1.021828 1.020990 0.952825 0.869557 0.852280 0.938382 0.986098 0.994656 1.034765 0.975958 0.956242 0.970318 0.876571 0.948983 0.984704 0.922978 1.003139 1.005559 0.929098 0.898057 0.909844 1.014456 0.985608 0.896051 
3.320117 0.849740 0.972273 0.925415 0.937530 0.985708 0.889015 0.960093 0.947023 0.857248 1.012672 0.959953 1.005575 0.947276 0.913881 0.995923 0.962705 0.937923 0.893115 0.977891 1.027717 1.013908 1.003384 0.855011 0.956601 0.915959 0.983415 1.016866 1.007513 0.845742 0.878332 0.978630 0.865543 0.893686 0.905951 0.939833 1.026696 0.932409 0.942202 0.843748 0.988114 0.932287 0.919339 0.970457 0.914124 1.007644 1.015799 0.903976 0.942333 0.867800 0.938560 
3.669297 0.947768 1.022156 0.839880 1.017318 0.860910 0.933912 0.870662 1.004178 0.957390 0.984488 0.849995 0.979072 0.978560 0.993384 0.922355 0.863693 0.917879 0.970548 0.877279 1.017011 0.923434 0.856332 0.976141 0.918437 1.022166 0.984767 0.934117 0.914678 0.960926 0.955594 0.884742 0.989308 0.950299 0.955929 0.890474 0.966575 0.970706 0.909755 0.990815 0.917460 0.952207 0.960144 0.912900 0.840875 0.911625 0.867666 0.848683 0.884611 0.923099 0.987605 
4.055200 0.905444 0.911684 0.977378 0.909050 1.012758 0.904427 0.993991 0.958907 0.866921 0.860709 0.846749 0.955986 0.891947 0.973671 0.970629 0.913090 1.004290 0.832688 0.844595 0.903383 0.993131 0.862493 0.838198 1.007461 0.875399 0.863085 0.998946 1.012277 0.983692 0.974198 0.907876 0.954876 0.920661 0.886871 0.879855 0.987473 0.855559 0.998447 0.991301 1.011353 1.003587 0.887324 0.971868 0.869491 0.985569 0.947508 0.919672 0.987862 0.962864 0.986706 
4.481689 0.880629 0.976193 1.000639 0.982160 0.963185 1.005909 0.837997 0.909812 0.979883 0.945468 0.935728 0.971291 0.927264 0.930440 0.925097 0.908656 0.865904 0.943687 0.859267 0.945642 0.926951 0.970814 0.934488 0.858147 0.852979 0.969345 0.979131 0.856256 0.833857 0.923803 1.005321 0.879987 0.967059 0.964975 0.873368 0.963433 0.972209 0.852511 0.928172 0.958659 0.852520 0.906434 0.983197 0.844368 0.852024 0.957493 0.975752 0.867759 0.955887 0.930862 
4.953032 0.862015 0.834691 0.905066 0.866708 0.952772 0.995066 0.864721 0.833753 0.923661 0.859154 0.993353 0.892483 0.854052 0.890971 0.989007 0.886725 0.970575 0.923734 0.903225 0.847009 0.868612 0.852467 0.970320 0.934950 0.999986 0.942112 0.845706 0.874033 0.923242 0.880821 0.922286 0.853332 0.829434 0.867929 0.843492 0.946731 0.867036 0.941583 0.992442 0.859173 0.828222 0.954576 0.863100 0.923087 0.878160 0.914514 0.936463 0.963969 0.937592 0.873805 
5.473947 0.904593 0.966008 0.872788 0.864753 0.992698 0.882495 0.957919 0.852090 0.955705 0.823204 0.815124 0.844218 0.842338 0.863569 0.925255 0.871875 0.948564 0.978499 0.813678 0.988694 0.843359 0.938875 0.962185 0.975074 0.882043 0.993286 0.987646 0.830914 0.891208 0.851557 0.944994 0.892907 0.910812 0.931193 0.968910 0.902777 0.987194 0.983805 0.821460 0.895953 0.915855 0.980108 0.835722 0.847065 0.884086 0.932522 0.989390 0.819507 0.971919 0.825409 
6.049647 0.973305 0.889489 0.872633 0.931133 0.915092 0.820084 0.971361 0.846520 0.816660 0.934126 0.913739 0.898370 0.882034 0.836572 0.890735 0.920487 0.936196 0.873359 0.951332 0.826545 0.890708 0.984552 0.957363 0.812852 0.885188 0.902179 0.880089 0.944512 0.961387 0.807564 0.832889 0.952864 0.864649 0.956458 0.943079 0.904482 0.921992 0.984650 0.900046 0.874900 0.931420 0.917897 0.959568 0.983808 0.927127 0.985582 0.935094 0.914205 0.850714 0.931841 
6.685894 0.816076 0.933355 0.882308 0.884964 0.853304 0.826768 0.971000 0.948709 0.965396 0.902050 0.836928 0.936880 0.895985 0.902681 0.873259 0.893498 0.831457 0.848935 0.890798 0.812284 0.970432 0.824974 0.944047 0.935202 0.804904 0.888170 0.966116 0.930388 0.965911 0.884724 0.853206 0.928293 0.893969 0.967314 0.889537 0.923053 0.893303 0.974055 0.907689 0.823305 0.925868 0.913187 0.840329 0.964633 0.936818 0.840684 0.913675 0.822328 0.944988 0.886740 
7.389056 0.890344 0.912863 0.869505 0.860796 0.833958 0.965782 0.815943 0.918105 0.855835 0.961278 0.874167 0.913830 0.906872 0.934247 0.846159 0.920032 0.888083 0.918686 0.934097 0.889094 0.815134 0.793319 0.917973 0.934273 0.853733 0.852835 0.939252 0.918598 0.794893 0.958815 0.852809 0.870991 0.835841 0.907980 0.910391 0.915088 0.919178 0.957575 0.935364 0.883781 0.849871 0.911895 0.954716 0.924843 0.908895 0.928758 0.941548 0.947908 0.817579 0.843291 
8.166170 0.890499 0.813782 0.813486 0.813521 0.809454 0.840153 0.801790 0.791243 0.807555 0.886537 0.915111 0.786175 0.804411 0.913230 0.793516 0.891370 0.862570 0.832611 0.941037 0.813921 0.947064 0.939208 0.882983 0.942701 0.932389 0.851945 0.942971 0.861873 0.831400 0.930177 0.882757 0.884081 0.931257 0.871479 0.847407 0.941969 0.793185 0.857579 0.940036 0.830495 0.881067 0.826140 0.905766 0.858529 0.901394 0.879465 0.915433 0.943807 0.843305 0.875476 
9.025013 0.864778 0.780307 0.782117 0.782738 0.815031 0.914791 0.875327 0.931873 0.871948 0.858727 0.799535 0.932571 0.809274 0.785090 0.917187 0.936415 0.782470 0.924461 0.813937 0.899536 0.835242 0.890495 0.809490 0.863200 0.937087 0.868423 0.903777 0.868630 0.909646 0.869940 0.902139 0.880041 0.844386 0.901975 0.894615 0.901010 0.925763 0.871267 0.849368 0.841482 0.830209 0.832493 0.825537 0.942595 0.827175 0.794666 0.873905 0.855090 0.876456 0.818970 
9.974182 0.849362 0.814227 0.903049 0.937424 0.784361 0.915471 0.900329 0.776552 0.937041 0.888103 0.768640 0.916766 0.861187 0.877488 0.795061 0.857188 0.910764 0.879688 0.782366 0.840742 0.893048 0.869576 0.902963 0.858348 0.784694 0.864111 0.906501 0.768640 0.778879 0.880745 0.812207 0.900798 0.810553 0.808276 0.845073 0.860488 0.891010 0.934764 0.903671 0.873669 0.768359 0.910048 0.853019 0.907797 0.927066 0.796391 0.883661 0.830597 0.817399 0.854119 
11.023176 0.863143 0.814689 0.923813 0.789775 0.773056 0.799168 0.812084 0.924108 0.776083 0.874870 0.864188 0.771421 0.868952 0.860369 0.845800 0.840876 0.912246 0.761177 0.830759 0.791318 0.796082 0.844729 0.846770 0.772374 0.905248 0.800601 0.788932 0.797751 0.918738 0.825043 0.892045 0.803687 0.885401 0.891269 0.861035 0.798704 0.794379 0.828693 0.857452 0.839123 0.907971 0.789160 0.841795 0.893410 0.926578 0.826442 0.786681 0.899860 0.872173 0.918771 
12.182494 0.883899 0.858051 0.862644 0.876163 0.912313 0.904512 0.872129 0.812899 0.816300 0.786168 0.872054 0.841164 0.829920 0.806039 0.896285 0.831487 0.756253 0.904520 0.758262 0.863769 0.874596 0.814650 0.869537 0.868445 0.865294 0.815725 0.794370 0.795445 0.758095 0.871512 0.912405 0.880198 0.911071 0.855025 0.909738 0.832754 0.812699 0.909821 0.821985 0.761379 0.753578 0.846990 0.887474 0.803581 0.886099 0.901536 0.808390 0.784393 0.791870 0.880639 
13.463738 0.788281 0.876155 0.741897 0.828626 0.879953 0.867117 0.846084 0.873667 0.748570 0.777950 0.905419 0.803308 0.805236 0.749559 0.812083 0.852180 0.878240 0.752443 0.855468 0.863954 0.905584 0.822785 0.827341 0.767907 0.855451 0.742556 0.870858 0.749806 0.799766 0.899792 0.884855 0.900698 0.882071 0.785875 0.811292 0.877605 0.875801 0.843283 0.890820 0.774613 0.813623 0.797088 0.815518 0.746791 0.888727 0.894420 0.893143 0.802114 0.780611 0.893984 
14.879732 0.803917 0.854473 0.872052 0.806173 0.827441 0.834166 0.772895 0.769907 0.813558 0.769711 0.757278 0.821871 0.796190 0.836063 0.824925 0.752311 0.844849 0.842854 0.750324 0.777723 0.867362 0.845403 0.858137 0.734252 0.837285 0.776771 0.864301 0.877093 0.762554 0.778375 0.863202 0.862868 0.837179 0.798576 0.774711 0.854074 0.756024 0.822669 0.807980 0.851778 0.778766 0.749518 0.767155 0.861329 0.833669 0.833148 0.851501 0.764215 0.831504 0.806588 
16.444647 0.794228 0.830929 0.754541 0.745231 0.793085 0.882822 0.846185 0.843474 0.729114 0.844946 0.820806 0.855359 0.820114 0.747854 0.806499 0.868507 0.870511 0.846234 0.850040 0.781795 0.849790 0.758693 0.834542 0.864741 0.863840 0.871001 0.837648 0.794083 0.856139 0.772493 0.757229 0.880561 0.867928 0.884238 0.754573 0.819961 0.854007 0.860903 0.746503 0.732405 0.877865 0.785771 0.826680 0.869054 0.772349 0.744829 0.829569 0.843023 0.795435 0.779639 
18.174145 0.851125 0.759131 0.805080 0.803227 0.762328 0.743910 0.800269 0.783362 0.727408 0.751918 0.854330 0.788539 0.748538 0.785620 0.751170 0.785135 0.854402 0.778527 0.847093 0.852692 0.754288 0.862052 0.739337 0.812047 0.815379 0.724879 0.732919 0.764674 0.801716 0.775258 0.786471 0.749437 0.765198 0.824866 0.738025 0.745428 0.740641 0.793000 0.749063 0.745126 0.773525 0.762797 0.817629 0.744562 0.817430 0.807386 0.826488 0.838131 0.854799 0.783147 
20.085537 0.857647 0.787203 0.764015 0.832793 0.797445 0.744428 0.824539 0.832958 0.831315 0.783808 0.751997 0.825200 0.716948 0.811043 0.819705 0.794828 0.847083 0.775436 0.860445 0.848057 0.714779 0.766696 0.750488 0.708514 0.824563 0.735208 0.788547 0.837021 0.732936 0.787761 0.743296 0.761492 0.720619 0.732685 0.734037 0.833225 0.714433 0.726326 0.815618 0.797422 0.748539 0.822857 0.730641 0.748798 0.844614 0.728424 0.853127 0.831472 0.720666 0.767042 
22.197951 0.835016 0.704335 0.805808 0.827145 0.797765 0.837309 0.824254 0.782357 0.740335 0.718578 0.843471 0.843292 0.854007 0.799218 0.819771 0.768331 0.774618 0.821729 0.708585 0.772854 0.768502 0.739200 0.719036 0.703216 0.772007 0.703923 0.807836 0.767243 0.713566 0.790959 0.768425 0.764260 0.720093 0.817448 0.795551 0.725851 0.778246 0.759761 0.811589 0.839982 0.716457 0.706984 0.782699 0.848949 0.828932 0.846423 0.779746 0.750335 0.760242 0.750102 
24.532530 0.844292 0.834320 0.788490 0.767200 0.828603 0.757005 0.752779 0.781990 0.768960 0.728731 0.770873 0.712743 0.819991 0.742561 0.723714 0.812776 0.697692 0.814444 0.735116 0.805500 0.696117 0.770796 0.750882 0.775198 0.785993 0.791425 0.783873 0.794429 0.756068 0.790203 0.758680 0.810141 0.771073 0.827305 0.814697 0.845122 0.758941 0.735369 0.824992 0.802082 0.706412 0.805070 0.719711 0.809711 0.810372 0.747901 0.747877 0.755238 0.763067 0.798709 
27.112639 0.810919 0.793366 0.724813 0.755206 0.715330 0.810843 0.694122 0.769499 0.739516 0.700171 0.716393 0.699882 0.694229 0.755252 0.691592 0.764826 0.800471 0.795144 0.827050 0.832681 0.800721 0.809285 0.785935 0.697656 0.734098 0.813722 0.818821 0.795053 0.736636 0.796854 0.787546 0.792196 0.732996 0.759317 0.761840 0.820014 0.799255 0.809999 0.800091 0.708354 0.701516 0.701158 0.824793 0.713612 0.748771 0.763192 0.824041 0.829170 0.750100 0.688059 
29.964100 0.708962 0.796499 0.811644 0.780060 0.792748 0.777768 0.771093 0.774145 0.681632 0.692501 0.794048 0.683248 0.771401 0.695658 0.742688 0.753955 0.785525 0.749814 0.762216 0.770356 0.695830 0.805278 0.746875 0.816808 0.781090 0.761825 0.789426 0.688727 0.745717 0.682105 0.676558 0.748093 0.772326 0.759450 0.759766 0.681940 0.772266 0.761540 0.683864 0.751580 0.676671 0.776407 0.687540 0.738502 0.804631 0.697198 0.775498 0.694011 0.736171 0.787411 
33.115452 0.801489 0.783113 0.686429 0.791115 0.788802 0.693226 0.708062 0.746963 0.721842 0.813417 0.727910 0.776888 0.716748 0.680070 0.798150 0.692363 0.815738 0.817329 0.724668 0.794357 0.790289 0.728513 0.720474 0.698900 0.700417 0.754021 0.769221 0.701049 0.796841 0.790974 0.792245 0.777587 0.746413 0.780354 0.781023 0.716785 0.762855 0.813574 0.671934 0.702655 0.813492 0.697264 0.779915 0.687128 0.758014 0.749365 0.694245 0.762461 0.767169 0.754489 
36.598234 0.690891 0.687197 0.709744 0.698779 0.799320 0.784183 0.793381 0.782366 0.738920 0.692385 0.765875 0.764808 0.781166 0.796796 0.684953 0.704328 0.759804 0.801432 0.748560 0.768936 0.721076 0.697263 0.693209 0.753490 0.786788 0.713791 0.690972 0.731209 0.721871 0.673561 0.787892 0.787907 0.780408 0.805111 0.761791 0.689905 0.788311 0.690140 0.700965 0.808444 0.724991 0.721885 0.786670 0.680714 0.673856 0.763226 0.706911 0.694482 0.761622 0.712084 
40.447304 0.692211 0.796671 0.673774 0.684827 0.682526 0.714652 0.661789 0.768011 0.677553 0.702281 0.668677 0.682541 0.740305 0.737516 0.721177 0.678958 0.735062 0.665153 0.697199 0.667956 0.784278 0.706286 0.679606 0.773218 0.695167 0.674771 0.702594 0.719138 0.792259 0.683859 0.792565 0.771507 0.731822 0.703599 0.778191 0.662458 0.669755 0.752676 0.797662 0.739854 0.713080 0.772723 0.759426 0.684347 0.779953 0.766832 0.707961 0.741412 0.793446 0.746385 
44.701184 0.786575 0.685169 0.722367 0.752432 0.746474 0.655925 0.723757 0.759903 0.772857 0.712410 0.755515 0.788117 0.769810 0.673331 0.668778 0.681220 0.686883 0.697986 0.744708 0.760105 0.719218 0.683490 0.701956 0.678151 0.746048 0.657964 0.735126 0.671624 0.727583 0.778664 0.708995 0.783657 0.717900 0.652819 0.733080 0.658490 0.676343 0.791503 0.773679 0.671091 0.686026 0.656162 0.701487 0.687820 0.756805 0.672812 0.734370 0.655622 0.653288 0.692971 
49.402449 0.777791 0.664822 0.658906 0.669946 0.683730 0.721406 0.701570 0.666489 0.686090 0.746958 0.775987 0.723380 0.702796 0.672605 0.700608 0.698498 0.782423 0.702083 0.670160 0.684351 0.745233 0.641693 0.726794 0.714920 0.653439 0.659362 0.759238 0.729923 0.758418 0.752631 0.774719 0.657316 0.705376 0.776030 0.650788 0.652591 0.748440 0.745782 0.695918 0.710472 0.722525 0.705091 0.701292 0.781183 0.667786 0.730180 0.672284 0.666917 0.680117 0.651237 
54.598150 0.727437 0.718203 0.649195 0.686222 0.719789 0.749718 0.743177 0.688830 0.769983 0.770836 0.714756 0.678913 0.754250 0.733654 0.769370 0.660988 0.756153 0.763548 0.735338 0.735282 0.769412 0.774424 0.656089 0.716201 0.644698 0.693842 0.635661 0.764154 0.754842 0.681330 0.710611 0.738616 0.773818 0.764295 0.709392 0.752199 0.682916 0.634731 0.711464 0.656244 0.671483 0.764344 0.732018 0.726266 0.677270 0.773176 0.735952 0.716419 0.769610 0.761651 
60.340288 0.751939 0.635352 0.636815 0.694715 0.659692 0.754615 0.695510 0.681399 0.726358 0.653191 0.741438 0.742191 0.694116 0.696541 0.647303 0.679211 0.694437 0.711070 0.730073 0.758580 0.749960 0.652034 0.635847 0.634272 0.744797 0.734114 0.717425 0.646418 0.646313 0.661511 0.741013 0.694764 0.670068 0.758057 0.756406 0.710373 0.707133 0.669845 0.667699 0.720630 0.632551 0.721738 0.727912 0.638718 0.654055 0.629429 0.719509 0.764782 0.678932 0.645839 
66.686331 0.742273 0.642151 0.654345 0.748477 0.723634 0.623519 0.681722 0.688339 0.744745 0.719682 0.642660 0.674031 0.642543 0.707598 0.686535 0.648031 0.709684 0.659661 0.661561 0.715275 0.660397 0.657967 0.640457 0.647955 0.684462 0.651563 0.748966 0.694412 0.672089 0.743320 0.752030 0.727194 0.645180 0.745317 0.628042 0.750116 0.664949 0.698295 0.693661 0.648589 0.686349 0.736462 0.679319 0.732647 0.704899 0.630377 0.720783 0.654386 0.646041 0.664742 
73.699794 0.706952 0.676338 0.711739 0.620257 0.687626 0.646275 0.691584 0.629669 0.617442 0.620448 0.664070 0.662622 0.667654 0.623528 0.742877 0.724904 0.688000 0.662588 0.671646 0.707781 0.730677 0.617170 0.667260 0.637720 0.675236 0.635626 0.739810 0.720960 0.619781 0.683240 0.673631 0.729215 0.672911 0.647329 0.618972 0.723360 0.613342 0.684675 0.712494 0.628071 0.712936 0.682403 0.688354 0.616579 0.662540 0.624977 0.643854 0.652871 0.650049 0.668470 
81.450869 0.694544 0.610926 0.640083 0.689591 0.652319 0.662152 0.693846 0.667287 0.676845 0.625914 0.613906 0.707733 0.661058 0.674086 0.684704 0.673119 0.726876 0.671609 0.731916 0.725909 0.675086 0.666609 0.712465 0.694296 0.716351 0.704062 0.626478 0.703283 0.711566 0.613094 0.638559 0.644459 0.617510 0.706324 0.632545 0.643097 0.667938 0.722298 0.644459 0.617551 0.716996 0.674381 0.621276 0.617665 0.708438 0.653010 0.701108 0.661367 0.606429 0.730353 
90.017131 0.633942 0.674564 0.625546 0.667128 0.717517 0.676087 0.663778 0.645013 0.633366 0.712617 0.653183 0.629155 0.660805 0.649462 0.651667 0.705863 0.698043 0.659461 0.645178 0.631141 0.642649 0.679179 0.644940 0.616309 0.713901 0.673445 0.707346 0.689071 0.647132 0.708836 0.669704 0.654845 0.708545 0.648211 0.662837 0.724873 0.680927 0.682900 0.673332 0.644344 0.650462 0.640014 0.620977 0.623579 0.655388 0.688906 0.623473 0.608456 0.607165 0.642225 
99.484316 0.611138 0.625415 0.676794 0.706395 0.627002 0.617686 0.672349 0.688272 0.702079 0.680483 0.715437 0.608761 0.606574 0.672760 0.677251 0.624012 0.688761 0.613390 0.668334 0.658169 0.666858 0.695361 0.611333 0.659259 0.691601 0.605752 0.712734 0.607260 0.624762 0.594790 0.643532 0.632061 0.615629 0.613879 0.627792 0.685778 0.692678 0.676037 0.625977 0.590906 0.703176 0.712205 0.641932 0.604870 0.654441 0.717676 0.593915 0.656354 0.716311 0.716200 
109.947172 0.695426 0.595978 0.673621 0.693991 0.614295 0.629646 0.696667 0.673280 0.617255 0.651560 0.582197 0.624840 0.657704 0.591519 0.670926 0.587601 0.698334 0.588341 0.655607 0.586218 0.681432 0.661912 0.684340 0.618007 0.580337 0.632432 0.642604 0.607546 0.650241 0.630631 0.684321 0.665225 0.598584 0.606150 0.622916 0.601196 0.697407 0.649533 0.634774 0.619616 0.693084 0.612777 0.649900 0.688799 0.591461 0.692685 0.625606 0.606935 0.664331 0.609392 
121.510418 0.694310 0.625910 0.640386 0.674554 0.685741 0.695571 0.609913 0.644506 0.602834 0.585779 0.626405 0.647396 0.676373 0.680398 0.575422 0.613450 0.636153 0.643796 0.641312 0.600261 0.659711 0.634885 0.618457 0.576506 0.604685 0.643967 0.672463 0.671829 0.673971 0.602042 0.606529 0.579358 0.643314 0.576272 0.616727 0.653309 0.646857 0.646369 0.650134 0.674624 0.694436 0.626316 0.633605 0.644050 0.573692 0.639740 0.616987 0.610249 0.589125 0.646718 
134.289780 0.598827 0.678931 0.591475 0.637294 0.573443 0.623200 0.655987 0.685877 0.576664 0.637830 0.657048 0.669194 0.632500 0.562502 0.581301 0.574342 0.623962 0.656199 0.638205 0.643186 0.571346 0.562340 0.564680 0.657909 0.591156 0.668975 0.631027 0.575060 0.580321 0.592592 0.656829 0.604588 0.652279 0.566484 0.593697 0.622252 0.617820 0.668769 0.561984 0.635777 0.634416 0.633630 0.595469 0.600150 0.608058 0.686002 0.680578 0.600887 0.613994 0.670386 
148.413159 0.575816 0.561977 0.600814 0.599241 0.624123 0.643290 0.661332 0.623570 0.581605 0.593403 0.582133 0.569124 0.595075 0.636542 0.591984 0.626440 0.589231 0.619182 0.589489 0.591787 0.669253 0.672866 0.653773 0.561430 0.581064 0.565529 0.606314 0.671022 0.613467 0.561424 0.568036 0.601755 0.637255 0.572326 0.657429 0.659875 0.631141 0.618426 0.558407 0.631313 0.626679 0.664109 0.649152 0.649410 0.560066 0.590220 0.576664 0.618525 0.635319 0.665443 
164.021907 0.632083 0.582283 0.566276 0.570396 0.585120 0.662651 0.598847 0.603632 0.619518 0.554758 0.556143 0.603450 0.603813 0.648991 0.586699 0.552804 0.575012 0.603354 0.589077 0.662445 0.645815 0.629627 0.556168 0.549846 0.619839 0.656716 0.644859 0.630050 0.547021 0.568593 0.643474 0.607540 0.644412 0.652536 0.571812 0.587450 0.606614 0.632555 0.598363 0.586264 0.604364 0.559489 0.618411 0.607830 0.628193 0.606409 0.570977 0.568920 0.580130 0.652778 
181.272242 0.644326 0.571350 0.584648 0.650549 0.586846 0.536202 0.638204 0.562560 0.566461 0.559719 0.619755 0.640128 0.639752 0.647369 0.583445 0.643719 0.649209 0.540371 0.597345 0.537333 0.559833 0.642825 0.628765 0.617283 0.568700 0.565782 0.591818 0.602073 0.608422 0.546403 0.575263 0.645440 0.604086 0.622619 0.609964 0.604920 0.595904 0.569438 0.643052 0.638549 0.574882 0.536577 0.554610 0.645886 0.541472 0.623012 0.620273 0.585792 0.626526 0.583225 
200.336810 0.609998 0.539337 0.577617 0.598360 0.644062 0.591131 0.603314 0.605753 0.642215 0.622662 0.593459 0.554282 0.612431 0.613727 0.543811 0.611587 0.566811 0.574709 0.588457 0.531616 0.583603 0.602828 0.529499 0.617016 0.546930 0.624480 0.548366 0.608005 0.580994 0.599785 0.532542 0.527863 0.537485 0.536523 0.590897 0.619397 0.587003 0.559617 0.604727 0.551655 0.539560 0.576825 0.557829 0.615885 0.569391 0.576046 0.617016 0.644156 0.579264 0.547088 
221.406416 0.543287 0.587439 0.538322 0.565530 0.591405 0.523243 0.546081 0.603783 0.612148 0.611195 0.531625 0.561605 0.545798 0.578468 0.600163 0.588398 0.530401 0.557887 0.593830 0.566425 0.607455 0.576118 0.528623 0.607841 0.624762 0.598264 0.594171 0.602161 0.529853 0.525431 0.550480 0.576176 0.528773 0.534985 0.598333 0.529709 0.568671 0.623048 0.569364 0.537508 0.598933 0.630576 0.532716 0.559711 0.592191 0.598385 0.623665 0.607258 0.609013 0.566258 
244.691932 0.592976 0.583185 0.576908 0.528277 0.569908 0.539165 0.531535 0.556024 0.573638 0.520101 0.549064 0.527106 0.571364 0.594005 0.615713 0.577374 0.517025 0.517520 0.526276 0.534946 0.559640 0.579119 0.545914 0.598508 0.549161 0.568373 0.585357 0.622252 0.575026 0.587506 0.546528 0.532780 0.548405 0.591213 0.558741 0.604455 0.614093 0.611966 0.566758 0.550099 0.556899 0.532769 0.585482 0.593715 0.516399 0.547870 0.518441 0.540689 0.560908 0.550992 
270.426407 0.581437 0.608591 0.515376 0.544278 0.612232 0.577264 0.567148 0.508828 0.545953 0.527861 0.557676 0.590679 0.526646 0.511842 0.505686 0.547734 0.545589 0.561580 0.567619 0.605057 0.529127 0.507210 0.606911 0.556915 0.508683 0.549465 0.574424 0.520092 0.560376 0.563356 0.505753 0.612512 0.530421 0.583027 0.580552 0.535204 0.511623 0.550731 0.513954 0.534555 0.517762 0.524949 0.534000 0.512245 0.523285 0.560858 0.537400 0.547202 0.602267 0.519146 
298.867401 0.550741 0.541436 0.514922 0.599034 0.547766 0.584391 0.502288 0.555388 0.589971 0.518890 0.528212 0.578320 0.564500 0.558440 0.510672 0.526286 0.598686 0.540691 0.554224 0.533709 0.600822 0.605243 0.583426 0.598807 0.583779 0.572669 0.564854 0.601788 0.566134 0.497983 0.511930 0.567641 0.509850 0.561735 0.508398 0.507747 0.523250 0.553451 0.554516 0.536060 0.510534 0.550239 0.558887 0.559185 0.554395 0.564131 0.497597 0.531314 0.518586 0.533124 
330.299560 0.526228 0.550640 0.556373 0.574633 0.519875 0.494957 0.535279 0.576950 0.493934 0.542454 0.541616 0.584005 0.500391 0.528447 0.562019 0.565381 0.569466 0.588846 0.515170 0.562008 0.536721 0.520446 0.497187 0.593774 0.595156 0.593350 0.539043 0.494326 0.590222 0.592485 0.501158 0.508022 0.505809 0.500734 0.582760 0.570717 0.494195 0.536683 0.503861 0.517188 0.583711 0.541083 0.583059 0.565288 0.561399 0.591158 0.575264 0.558484 0.513979 0.596641 
365.037468 0.495960 0.566354 0.533468 0.554929 0.524675 0.570949 0.536851 0.586459 0.545794 0.498421 0.510875 0.565486 0.568000 0.525630 0.558816 0.533141 0.512478 0.511610 0.539875 0.510286 0.482911 0.528423 0.547209 0.539419 0.492658 0.516510 0.518177 0.544384 0.517057 0.571405 0.526048 0.495949 0.496234 0.577404 0.488647 0.488803 0.488915 0.510993 0.526750 0.537082 0.510688 0.543488 0.579409 0.499536 0.552903 0.550581 0.497311 0.495708 0.516703 0.553803 
403.428793 0.511590 0.566901 0.572054 0.525995 0.575092 0.492223 0.556755 0.490670 0.486606 0.520864 0.511807 0.516072 0.476260 0.495093 0.512499 0.569676 0.579335 0.559413 0.512240 0.496319 0.514851 0.485000 0.574294 0.531639 0.519464 0.574046 0.552243 0.503019 0.493492 0.536020 0.537156 0.479858 0.540691 0.524326 0.521245 0.525546 0.537204 0.495220 0.553072 0.552449 0.527216 0.558103 0.516790 0.554552 0.512357 0.495341 0.569686 0.504013 0.502903 0.574907 
445.857770 0.499174 0.475875 0.570159 0.529055 0.472584 0.498383 0.505288 0.531378 0.554968 0.569945 0.548068 0.552370 0.504757 0.470423 0.508303 0.514417 0.552948 0.524035 0.490441 0.527082 0.518729 0.556916 0.523916 0.569201 0.562624 0.501695 0.569820 0.559129 0.477818 0.516312 0.522947 0.522202 0.493003 0.496133 0.471407 0.525592 0.497159 0.526342 0.469298 0.469996 0.481921 0.490347 0.488816 0.568612 0.524218 0.475724 0.562504 0.532091 0.520229 0.525941 
492.749041 0.564183 0.461740 0.497268 0.531893 0.464459 0.534843 0.512690 0.513403 0.465834 0.489659 0.481425 0.533565 0.562136 0.466332 0.511653 0.472216 0.559202 0.486863 0.522730 0.555939 0.526870 0.531985 0.536649 0.518749 0.519421 0.497293 0.483980 0.463161 0.523274 0.504681 0.465490 0.517456 0.507657 0.527907 0.550219 0.485258 0.539050 0.547971 0.475566 0.523289 0.519093 0.525136 0.525972 0.474196 0.512048 0.540461 0.548074 0.508031 0.534663 0.479948 
544.571910 0.507332 0.553658 0.509645 0.470417 0.538926 0.513672 0.471544 0.547414 0.534956 0.541255 0.459262 0.526160 0.539821 0.506912 0.529959 0.523341 0.475701 0.514627 0.537209 0.467224 0.495268 0.515829 0.487058 0.481066 0.457727 0.513480 0.487674 0.466350 0.533066 0.495121 0.475479 0.536784 0.468209 0.489539 0.497101 0.502421 0.475696 0.502310 0.534299 0.518638 0.532652 0.526009 0.531429 0.525665 0.485765 0.529459 0.499476 0.523776 0.527863 0.537891 
601.845038 0.478750 0.544460 0.471685 0.470825 0.490259 0.459445 0.489106 0.463895 0.485297 0.455353 0.544520 0.456884 0.488673 0.495822 0.508828 0.544082 0.523251 0.473664 0.480972 0.519632 0.472247 0.532807 0.467524 0.471496 0.470561 0.464491 0.451928 0.507108 0.490702 0.485909 0.467653 0.488484 0.521312 0.541527 0.519567 0.509922 0.450700 0.504085 0.542581 0.483224 0.490135 0.479446 0.477939 0.481380 0.461995 0.506074 0.529301 0.503623 0.539996 0.504856 
665.141633 0.479178 0.518085 0.464008 0.476455 0.536424 0.495967 0.470515 0.473180 0.447268 0.495234 0.455652 0.531056 0.499649 0.475057 0.451052 0.500392 0.524226 0.511661 0.456117 0.493058 0.514673 0.492946 0.477594 0.487832 0.465240 0.449820 0.534674 0.467528 0.445904 0.502787 0.443640 0.460096 0.448333 0.477443 0.480723 0.465983 0.478205 0.479736 0.476191 0.449732 0.494794 0.467640 0.508425 0.510419 0.491719 0.528509 0.488912 0.513724 0.468740 0.529521 
735.095189 0.471725 0.503900 0.495676 0.447792 0.511442 0.503896 0.473420 0.474612 0.446543 0.433477 0.474564 0.473733 0.465749 0.488975 0.491079 0.512538 0.450847 0.506768 0.450506 0.525056 0.470889 0.450535 0.496190 0.476562 0.473219 0.464783 0.450059 0.481827 0.511063 0.453316 0.435461 0.484291 0.512898 0.441153 0.448772 0.508421 0.512768 0.474751 0.509756 0.514714 0.503550 0.518240 0.480698 0.511361 0.519210 0.476966 0.491055 0.480021 0.469078 0.488298 
812.405825 0.490014 0.455653 0.477847 0.470009 0.458549 0.437167 0.453649 0.517003 0.509457 0.468778 0.506133 0.499097 0.445410 0.462209 0.497196 0.448730 0.482067 0.444161 0.511532 0.484491 0.503190 0.433503 0.480851 0.505704 0.449386 0.473616 0.464628 0.448429 0.503657 0.485699 0.447330 0.449551 0.475885 0.510891 0.462303 0.501407 0.431517 0.513565 0.445146 0.457724 0.505119 0.492989 0.438761 0.485986 0.463204 0.467971 0.436360 0.498361 0.499115 0.434036 
897.847292 0.476776 0.504640 0.467923 0.486721 0.432274 0.506920 0.449254 0.426737 0.454490 0.498363 0.439568 0.427204 0.451391 0.501656 0.468565 0.505639 0.454101 0.490319 0.475342 0.491716 0.476327 0.498742 0.484482 0.461123 0.482678 0.455133 0.460573 0.500070 0.416334 0.418503 0.431603 0.416584 0.472756 0.482368 0.440341 0.462603 0.478806 0.440410 0.448421 0.496393 0.429508 0.441705 0.471840 0.426034 0.451867 0.495546 0.495990 0.448204 0.438698 0.483520 
992.274716 0.441376 0.498600 0.440447 0.487979 0.453624 0.497063 0.420321 0.427320 0.425851 0.449286 0.441386 0.461108 0.442061 0.493935 0.493056 0.430470 0.466484 0.418707 0.485676 0.491918 0.488872 0.447192 0.428091 0.485255 0.434156 0.461439 0.479226 0.486116 0.458248 0.419034 0.465877 0.468266 0.437025 0.435905 0.493591 0.412284 0.410752 0.464200 0.486016 0.409284 0.425017 0.493881 0.413177 0.416650 0.484321 0.482281 0.443638 0.457482 0.462550 0.488786 
1096.633158 0.457306 0.443395 0.477114 0.476608 0.457896 0.461234 0.480905 0.429911 0.418500 0.418118 0.471358 0.431971 0.457399 0.470927 0.432517 0.457847 0.452712 0.472294 0.427048 0.482694 0.449432 0.424656 0.433440 0.432925 0.430404 0.473413 0.438375 0.477137 0.474598 0.437576 0.431740 0.449489 0.415428 0.403600 0.440910 0.406578 0.472747 0.459538 0.469383 0.401514 0.453622 0.414834 0.450204 0.472143 0.468859 0.423427 0.429880 0.412632 0.421567 0.414585 
1211.967074 0.434264 0.438577 0.464608 0.402053 0.474631 0.460135 0.418122 0.434203 0.423394 0.465112 0.462224 0.444687 0.426951 0.445295 0.452391 0.404264 0.414509 0.469229 0.421627 0.436966 0.459705 0.396976 0.468247 0.396486 0.459535 0.463952 0.433213 0.462597 0.394405 0.421848 0.452187 0.471500 0.459066 0.462224 0.475799 0.420059 0.408741 0.413710 0.397802 0.392664 0.426113 0.424076 0.416294 0.456604 0.466831 0.463913 0.457551 0.400651 0.424497 0.445517 
1339.430764 0.420420 0.387177 0.418526 0.429206 0.460618 0.458419 0.451242 0.449199 0.390289 0.452588 0.414028 0.417162 0.454958 0.435903 0.405072 0.435015 0.393097 0.459213 0.448600 0.456015 0.463710 0.449921 0.422165 0.458954 0.393500 0.428352 0.434850 0.382225 0.440995 0.429316 0.420912 0.394965 0.435584 0.419022 0.456257 0.452771 0.449361 0.460907 0.410907 0.440409 0.401471 0.451204 0.448494 0.397390 0.401000 0.384081 0.402775 0.427533 0.395763 0.384374 
1480.299928 0.418518 0.428168 0.384035 0.440304 0.423274 0.449062 0.404086 0.375833 0.383715 0.383699 0.454624 0.436701 0.373928 0.410349 0.444753 0.445227 0.394577 0.398176 0.440030 0.425980 0.377240 0.435622 0.433281 0.437320 0.373957 0.394345 0.404846 0.423652 0.407826 0.416140 0.415932 0.402119 0.419286 0.385575 0.417339 0.375804 0.386343 0.409536 0.415953 0.408328 0.381358 0.390742 0.373924 0.442031 0.406788 0.402401 0.395362 0.422220 0.410100 0.430289 
1635.984430 0.381018 0.366784 0.412202 0.380344 0.407182 0.384075 0.437884 0.431067 0.398593 0.373321 0.381549 0.445419 0.431862 0.437762 0.419368 0.378795 0.432373 0.402295 0.429271 0.399120 0.434007 0.373763 0.389075 0.400649 0.400787 0.381289 0.414717 0.430917 0.372919 0.436388 0.392968 0.444149 0.383877 0.371565 0.367335 0.392624 0.382465 0.429644 0.365364 0.391326 0.376970 0.437973 0.434251 0.444178 0.384939 0.374902 0.365129 0.398483 0.419072 0.383662 
1808.042414 0.381070 0.379941 0.426392 0.371607 0.393647 0.382659 0.394669 0.377089 0.421749 0.435063 0.406751 0.385816 0.378785 0.368699 0.360947 0.382041 0.374665 0.388981 0.429414 0.418045 0.409968 0.377366 0.378535 0.416869 0.368834 0.379351 0.418849 0.429834 0.410309 0.405789 0.427719 0.406997 0.414246 0.371979 0.363173 0.380888 0.377624 0.420477 0.407128 0.418766 0.361905 0.383146 0.364021 0.393445 0.435645 0.387151 0.432979 0.368125 0.370557 0.368580 
1998.195895 0.349387 0.382121 0.375327 0.374696 0.388262 0.388092 0.416361 0.379057 0.393996 0.362902 0.379897 0.363545 0.400907 0.350842 0.384203 0.401917 0.350130 0.422726 0.376008 0.417704 0.378991 0.391768 0.355183 0.356615 0.417565 0.412929 0.379541 0.386393 0.410120 0.376538 0.353477 0.423705 0.379301 0.390007 0.350780 0.362705 0.409841 0.355226 0.355616 0.408959 0.401789 0.390034 0.377629 0.350853 0.350985 0.366482 0.399073 0.415336 0.388889 0.365205 
2208.347992 0.382850 0.377849 0.374330 0.361774 0.340823 0.375430 0.395694 0.384494 0.376285 0.401760 0.368132 0.365905 0.352000 0.395819 0.367209 0.388232 0.385995 0.389922 0.385341 0.412888 0.374841 0.410786 0.390474 0.414944 0.372263 0.365924 0.383417 0.413051 0.383194 0.349395 0.398684 0.364144 0.388115 0.361566 0.379739 0.347222 0.341749 0.390153 0.376852 0.366680 0.356766 0.343253 0.374701 0.362496 0.411580 0.349172 0.358070 0.349709 0.403612 0.370543 
2440.601978 0.348190 0.377659 0.377922 0.352282 0.387205 0.399514 0.375318 0.405626 0.341240 0.387084 0.380998 0.385961 0.338149 0.350879 0.389225 0.361064 0.343884 0.381699 0.370399 0.393834 0.380835 0.339239 0.353201 0.337123 0.344582 0.398029 0.353091 0.343205 0.349509 0.347780 0.385304 0.355026 0.397390 0.362330 0.377486 0.367792 0.346111 0.358582 0.337666 0.353556 0.342721 0.376548 0.380023 0.355919 0.353135 0.366023 0.370244 0.359188 0.334283 0.361023 
2697.282328 0.396401 0.329231 0.331140 0.350003 0.369025 0.374463 0.338628 0.395711 0.385917 0.347206 0.327438 0.382889 0.362056 0.389833 0.361176 0.340599 0.377404 0.363861 0.391052 0.347813 0.345557 0.329910 0.372042 0.336063 0.350205 0.368249 0.353330 0.359361 0.382709 0.369187 0.363659 0.328084 0.336514 0.380500 0.366950 0.385473 0.367015 0.387974 0.377054 0.382002 0.386592 0.395592 0.388173 0.382579 0.329210 0.381269 0.326532 0.337863 0.386776 0.325301 
2980.957987 0.378230 0.361408 0.366124 0.380304 0.337794 0.327657 0.351970 0.358410 0.359578 0.360495 0.326852 0.331635 0.381598 0.382928 0.366854 0.382544 0.337945 0.346704 0.332260 0.373905 0.368350 0.383683 0.366047 0.371020 0.364015 0.331529 0.326408 0.322433 0.368093 0.343490 0.355236 0.364033 0.342802 0.353215 0.372427 0.358220 0.363733 0.354022 0.351814 0.384025 0.387129 0.374075 0.381852 0.373108 0.339709 0.338644 0.343885 0.361592 0.348753 0.336640 
3294.468075 0.350700 0.357620 0.323523 0.354837 0.332443 0.367516 0.355048 0.349331 0.334632 0.315089 0.315913 0.313248 0.339301 0.374453 0.329122 0.322164 0.341380 0.324526 0.366278 0.333315 0.351814 0.315003 0.317327 0.319464 0.337446 0.378632 0.372388 0.330501 0.373057 0.342245 0.312024 0.371636 0.362147 0.349114 0.354886 0.347204 0.366971 0.315347 0.318278 0.317885 0.374132 0.357754 0.339780 0.330246 0.346479 0.362602 0.371767 0.372105 0.371102 0.331181 
3640.950307 0.364193 0.328583 0.321447 0.353902 0.367331 0.360738 0.346588 0.347697 0.334859 0.330035 0.312343 0.323078 0.316364 0.367483 0.306010 0.322775 0.314652 0.317793 0.335236 0.323186 0.311814 0.355598 0.366562 0.329435 0.314224 0.351624 0.318545 0.315926 0.304011 0.303401 0.327416 0.354125 0.370000 0.348196 0.357978 0.329118 0.322556 0.344043 0.327335 0.312673 0.327046 0.322994 0.336348 0.325229 0.354145 0.323213 0.319762 0.341745 0.313715 0.364190 
4023.872394 0.359566 0.357115 0.315244 0.352684 0.343632 0.306152 0.331650 0.361714 0.299069 0.362086 0.351617 0.313726 0.347921 0.353376 0.315261 0.350998 0.312382 0.338502 0.356529 0.349970 0.357227 0.297936 0.327318 0.337870 0.304452 0.338387 0.348010 0.337708 0.330234 0.338838 0.299886 0.334661 0.357847 0.311937 0.335136 0.306818 0.319237 0.361421 0.321929 0.349522 0.329459 0.349710 0.301062 0.343385 0.320324 0.298542 0.301922 0.299385 0.309927 0.340551 
4447.066748 0.308174 0.340217 0.329403 0.317623 0.309831 0.325489 0.308566 0.316542 0.310861 0.346261 0.342972 0.307002 0.298872 0.344369 0.328048 0.346782 0.352115 0.340722 0.310890 0.313291 0.294724 0.347265 0.297205 0.347243 0.337529 0.289800 0.306561 0.352601 0.313124 0.306651 0.293926 0.347001 0.291029 0.330732 0.301595 0.310069 0.322715 0.311891 0.351365 0.309889 0.291383 0.296552 0.333715 0.304289 0.346316 0.312625 0.343670 0.294508 0.310346 0.331768 
4914.768840 0.289573 0.343257 0.309871 0.292090 0.318688 0.338289 0.286377 0.307122 0.299706 0.306383 0.309428 0.324061 0.309202 0.311788 0.329136 0.338362 0.299222 0.317114 0.290088 0.338478 0.287364 0.299430 0.295493 0.292306 0.287339 0.307782 0.337560 0.339468 0.300699 0.286028 0.322054 0.298088 0.298779 0.344681 0.325431 0.312332 0.327420 0.325896 0.343948 0.312938 0.285233 0.310368 0.332404 0.325039 0.306823 0.344206 0.303596 0.315156 0.341136 0.313764 
5431.659591 0.328421 0.320866 0.328424 0.287147 0.301162 0.311022 0.319226 0.299097 0.311613 0.291484 0.297356 0.311567 0.305937 0.311813 0.288057 0.300638 0.304883 0.318046 0.278237 0.288216 0.308279 0.313510 0.334351 0.299814 0.303424 0.295456 0.302158 0.312462 0.291459 0.294784 0.297757 0.334103 0.302796 0.333055 0.275838 0.335430 0.302284 0.279083 0.279273 0.295967 0.330864 0.286797 0.331253 0.313765 0.300531 0.308634 0.284511 0.305551 0.326254 0.288100 
6002.912217 0.327110 0.322703 0.322700 0.327178 0.296458 0.281231 0.271250 0.307281 0.321798 0.285277 0.287008 0.282342 0.300384 0.323589 0.305171 0.296354 0.300158 0.287002 0.273659 0.295840 0.286749 0.323810 0.281906 0.301674 0.315561 0.293022 0.321879 0.287017 0.320475 0.316059 0.284662 0.319980 0.284011 0.300280 0.271931 0.315334 0.303385 0.314190 0.282598 0.314823 0.288701 0.286217 0.325518 0.286623 0.282888 0.271662 0.287958 0.296187 0.280511 0.326904 
6634.244006 0.296088 0.293526 0.306805 0.265734 0.274148 0.311540 0.278441 0.314752 0.278813 0.294862 0.313390 0.295194 0.263379 0.273387 0.264285 0.281029 0.282951 0.316253 0.298394 0.274235 0.262307 0.286594 0.318757 0.265818 0.264122 0.277172 0.289780 0.263692 0.314470 0.265046 0.305684 0.265566 0.293884 0.294717 0.317755 0.305307 0.269321 0.272995 0.290241 0.262673 0.270915 0.315042 0.292678 0.286027 0.266672 0.295539 0.291888 0.309509 0.268734 0.261894 
7331.973539 0.264863 0.270569 0.290993 0.262473 0.292897 0.289050 0.271593 0.264177 0.299559 0.295698 0.300671 0.279313 0.287191 0.307147 0.256770 0.270092 0.265624 0.298282 0.279857 0.302831 0.308182 0.258637 0.255264 0.284060 0.288096 0.269333 0.257833 0.290051 0.264030 0.268264 0.290553 0.260651 0.297605 0.266405 0.302200 0.304882 0.280613 0.281293 0.264451 0.297218 0.296919 0.290674 0.307435 0.271629 0.267929 0.280323 0.260375 0.260541 0.267012 0.264267 
8103.083928 0.261915 0.283604 0.277003 0.292051 0.293002 0.258142 0.276126 0.279735 0.272292 0.269374 0.277310 0.246198 0.274179 0.263649 0.273878 0.297224 0.300344 0.287853 0.279874 0.285100 0.272987 0.265273 0.246652 0.250608 0.294167 0.285693 0.258278 0.249892 0.266596 0.290271 0.282899 0.255377 0.277271 0.268705 0.252164 0.291993 0.291282 0.247573 0.281367 0.271633 0.278764 0.248703 0.248325 0.281351 0.250458 0.283506 0.271261 0.288154 0.284507 0.281050 
8955.292703 0.244668 0.270028 0.274859 0.277150 0.246631 0.239205 0.241361 0.241353 0.259495 0.248195 0.250693 0.246097 0.240255 0.268646 0.259225 0.250190 0.256775 0.277139 0.247094 0.270035 0.258601 0.265779 0.286868 0.280050 0.262567 0.248864 0.259275 0.253939 0.252351 0.271694 0.266210 0.244052 0.247388 0.239954 0.269242 0.250208 0.276181 0.258511 0.260111 0.277761 0.272634 0.285225 0.287238 0.257016 0.261328 0.288950 0.269930 0.253103 0.258476 0.245221 
9897.129059 0.264384 0.258122 0.262274 0.276881 0.267225 0.276400 0.273480 0.270056 0.272085 0.266428 0.269706 0.242963 0.277841 0.237477 0.261533 0.267095 0.240354 0.246244 0.273682 0.251860 0.252608 0.277568 0.267828 0.255521 0.255950 0.269671 0.241576 0.265514 0.253152 0.275874 0.238712 0.271868 0.230405 0.264290 0.233479 0.252986 0.277665 0.231987 0.249353 0.269870 0.275450 0.232332 0.237258 0.253479 0.279449 0.266886 0.230783 0.276620 0.267154 0.276978 
10938.019208 0.244977 0.255431 0.266540 0.247454 0.225105 0.227496 0.233057 0.236650 0.247205 0.265178 0.268375 0.265383 0.245878 0.248823 0.230535 0.223467 0.227940 0.222061 0.232089 0.252737 0.227873 0.223381 0.258105 0.253076 0.252540 0.234284 0.243295 0.234912 0.269648 0.241952 0.265757 0.256751 0.222512 0.233680 0.269584 0.225019 0.250198 0.224280 0.269215 0.224935 0.229343 0.263590 0.254490 0.259379 0.249725 0.243873 0.236500 0.241655 0.241992 0.221776 
12088.380730 0.243808 0.240856 0.233357 0.217011 0.221811 0.241889 0.232879 0.221065 0.222655 0.215490 0.235475 0.253919 0.216520 0.226514 0.228884 0.256262 0.248633 0.237736 0.259994 0.247716 0.259444 0.219309 0.233518 0.224605 0.245389 0.259266 0.247671 0.241707 0.224185 0.223711 0.248161 0.257070 0.236712 0.231241 0.213627 0.255283 0.257195 0.215276 0.222896 0.231357 0.242157 0.241498 0.245844 0.216075 0.248614 0.255269 0.215359 0.259074 0.227230 0.258636 
13359.726830 0.249810 0.237264 0.244696 0.211799 0.212095 0.214627 0.217135 0.248064 0.214149 0.249389 0.247609 0.229190 0.220822 0.233659 0.215522 0.236613 0.211730 0.239792 0.213592 0.211853 0.244812 0.249248 0.247739 0.238595 0.247020 0.247994 0.217219 0.218280 0.208228 0.226272 0.230332 0.215415 0.239027 0.232944 0.240969 0.216878 0.211751 0.241019 0.220123 0.211228 0.227829 0.221580 0.225278 0.241301 0.210044 0.227496 0.243021 0.226577 0.243262 0.227462 
14764.781566 0.199044 0.225675 0.211380 0.235552 0.206990 0.226576 0.220145 0.224516 0.230426 0.215994 0.201156 0.196634 0.208980 0.236141 0.209222 0.224981 0.239583 0.228765 0.220981 0.212118 0.199731 0.229701 0.209971 0.210084 0.235052 0.220112 0.222327 0.220452 0.197933 0.198782 0.237126 0.200960 0.200896 0.231908 0.213419 0.219117 0.238767 0.216481 0.211068 0.211791 0.235812 0.202269 0.220529 0.225751 0.200728 0.220086 0.231406 0.211522 0.235389 0.200958 
16317.607198 0.198175 0.201793 0.199376 0.205927 0.188274 0.210479 0.223297 0.213394 0.210362 0.190579 0.226087 0.207967 0.205532 0.190425 0.227458 0.226917 0.227373 0.208065 0.195443 0.224827 0.203826 0.209150 0.199742 0.225143 0.192444 0.208790 0.226181 0.192939 0.190203 0.206466 0.228039 0.207563 0.202054 0.215591 0.203371 0.224263 0.220064 0.216126 0.196275 0.205895 0.202787 0.208598 0.203874 0.224984 0.223073 0.202790 0.223293 0.207475 0.224202 0.210688 
18033.744928 0.207302 0.181709 0.205089 0.205413 0.200814 0.201416 0.210605 0.184658 0.184212 0.197929 0.212201 0.193034 0.210351 0.188763 0.180219 0.185642 0.210465 0.219051 0.192044 0.211601 0.208496 0.182847 0.209036 0.211541 0.187623 0.206192 0.215334 0.209400 0.183990 0.184790 0.212083 0.199916 0.199276 0.208774 0.195223 0.183197 0.189051 0.209561 0.209625 0.207144 0.201832 0.191198 0.204007 0.205557 0.208426 0.185790 0.218579 0.197869 0.205409 0.211363 
19930.370438 0.199300 0.195908 0.206444 0.197154 0.187869 0.197639 0.206406 0.200930 0.179347 0.191948 0.192888 0.183818 0.204623 0.172727 0.204819 0.202824 0.187206 0.199808 0.179691 0.185807 0.199715 0.204108 0.173828 0.209611 0.202159 0.208808 0.174768 0.189446 0.180465 0.174992 0.175758 0.176106 0.206371 0.192166 0.203946 0.172796 0.203810 0.206654 0.205227 0.180341 0.173742 0.194744 0.177849 0.201723 0.197593 0.187258 0.204464 0.205532 0.177169 0.203761 
22026.465795 0.193356 0.183047 0.194030 0.182381 0.189641 0.183222 0.170306 0.164473 0.190954 0.189908 0.181225 0.166547 0.193263 0.164446 0.166719 0.170761 0.185663 0.192864 0.172298 0.193683 0.180906 0.198490 0.182582 0.198068 0.178647 0.167400 0.196550 0.200007 0.186395 0.191598 0.186003 0.169077 0.194990 0.199573 0.175615 0.167913 0.200141 0.174919 0.166366 0.180380 0.190795 0.180298 0.180185 0.170299 0.189094 0.177346 0.172900 0.171451 0.181309 0.180071 
24343.009424 0.168584 0.175673 0.174434 0.181004 0.169645 0.164994 0.180734 0.172949 0.168078 0.186373 0.184860 0.181061 0.177765 0.157771 0.170104 0.191264 0.169539 0.191200 0.178263 0.188789 0.166534 0.175792 0.160724 0.169190 0.182214 0.173944 0.168151 0.184687 0.189918 0.182560 0.169197 0.159076 0.180007 0.183641 0.186479 0.168998 0.165223 0.177917 0.175352 0.187886 0.162367 0.179215 0.162922 0.172889 0.174103 0.171390 0.174130 0.184166 0.159383 0.161834 
26903.186074 0.156871 0.161762 0.174717 0.182133 0.168577 0.171531 0.163066 0.164459 0.174807 0.168482 0.168193 0.180666 0.158703 0.177434 0.168624 0.181727 0.178245 0.176904 0.174429 0.152350 0.173171 0.180052 0.153906 0.151373 0.169043 0.176524 0.168391 0.165341 0.164673 0.164231 0.182714 0.157136 0.178724 0.167564 0.176830 0.167825 0.151019 0.155399 0.181341 0.163898 0.170968 0.182281 0.170782 0.173732 0.167863 0.163938 0.176481 0.182699 0.173334 0.171258 
29732.618853 0.156615 0.166978 0.150585 0.144447 0.162506 0.162009 0.173942 0.168105 0.169110 0.165644 0.169525 0.163839 0.169449 0.169018 0.153559 0.174179 0.165560 0.170692 0.142928 0.164301 0.161973 0.172111 0.173747 0.169214 0.159609 0.162857 0.158880 0.148120 0.152346 0.152504 0.150404 0.157740 0.157798 0.155591 0.154586 0.172432 0.167429 0.155718 0.155434 0.146894 0.173153 0.150859 0.155656 0.159709 0.171497 0.154953 0.158076 0.171981 0.168677 0.163342 
32859.625674 0.138235 0.147917 0.155394 0.156978 0.165553 0.146263 0.137890 0.151110 0.155391 0.140986 0.159920 0.155713 0.154600 0.156154 0.149130 0.137395 0.160624 0.144829 0.154497 0.158515 0.146050 0.150742 0.161452 0.145624 0.164112 0.158731 0.157529 0.154102 0.147236 0.143878 0.162484 0.154285 0.142805 0.163956 0.153356 0.153303 0.148232 0.137431 0.137545 0.145653 0.143932 0.137337 0.147337 0.144923 0.138750 0.165088 0.159264 0.147492 0.157464 0.161325 
36315.502674 0.147212 0.146388 0.139549 0.140014 0.137807 0.155649 0.138583 0.137365 0.140154 0.149174 0.157226 0.133033 0.138026 0.151008 0.142186 0.139110 0.149794 0.143292 0.145377 0.144362 0.145973 0.130493 0.147508 0.149431 0.135934 0.135483 0.134955 0.138077 0.151099 0.144436 0.139640 0.135670 0.138313 0.147754 0.130780 0.155479 0.137277 0.134370 0.133993 0.151609 0.158005 0.131783 0.149359 0.150081 0.158148 0.151167 0.158571 0.146964 0.146168 0.131759 
40134.837431 0.144140 0.125220 0.132263 0.135434 0.126104 0.126976 0.141479 0.125205 0.141578 0.143198 0.136730 0.124541 0.132073 0.150586 0.134507 0.132185 0.149660 0.136689 0.149066 0.136127 0.131307 0.133887 0.135709 0.145089 0.147599 0.126562 0.136828 0.126208 0.150590 0.126775 0.127452 0.131728 0.134294 0.140098 0.141285 0.130271 0.124806 0.134655 0.124659 0.148805 0.129424 0.139876 0.137390 0.151114 0.126084 0.149926 0.141037 0.125451 0.150935 0.145628 
44355.855130 0.119688 0.139101 0.121978 0.123131 0.135114 0.139691 0.142015 0.119540 0.123417 0.126627 0.127427 0.118272 0.125071 0.135642 0.140851 0.141573 0.117978 0.128872 0.142715 0.138987 0.141296 0.118653 0.120400 0.128505 0.138908 0.137560 0.125244 0.119736 0.126691 0.138593 0.120714 0.132500 0.138602 0.129462 0.138071 0.137191 0.127457 0.125829 0.121195 0.124932 0.121027 0.137509 0.137083 0.125953 0.120672 0.122491 0.128475 0.123810 0.123481 0.123676 
49020.801136 0.120222 0.113259 0.135646 0.127313 0.123157 0.125031 0.117025 0.132490 0.132193 0.123496 0.119377 0.122672 0.127013 0.127735 0.135573 0.135215 0.123469 0.114562 0.114849 0.127626 0.116529 0.115028 0.118362 0.128040 0.127248 0.124782 0.134680 0.122282 0.119058 0.127047 0.118913 0.124358 0.134491 0.113704 0.125277 0.115632 0.123005 0.111589 0.127088 0.114078 0.120932 0.118782 0.114778 0.116008 0.134422 0.132754 0.117232 0.129322 0.126135 0.123100 
54176.363797 0.127921 0.121145 0.127233 0.126159 0.105844 0.110494 0.110817 0.110925 0.123531 0.120379 0.112933 0.127563 0.114445 0.115185 0.113650 0.121814 0.112177 0.108759 0.120086 0.116494 0.127343 0.116337 0.122323 0.125216 0.106278 0.128756 0.127604 0.115411 0.110393 0.117348 0.125474 0.123871 0.116059 0.109878 0.111340 0.122318 0.115139 0.127495 0.107972 0.114517 0.113637 0.114203 0.108825 0.117235 0.114096 0.115068 0.113192 0.119840 0.110214 0.114179 
59874.141715 0.105022 0.100869 0.109072 0.111710 0.105567 0.115204 0.106204 0.100578 0.104964 0.117913 0.108433 0.117666 0.117034 0.116487 0.112120 0.102326 0.115739 0.120797 0.118726 0.102349 0.103608 0.105888 0.120254 0.116092 0.107121 0.107395 0.114512 0.111705 0.106748 0.112663 0.113846 0.112915 0.120648 0.108412 0.107429 0.112353 0.102593 0.103522 0.100376 0.100938 0.121125 0.119825 0.117197 0.101977 0.107379 0.102759 0.113149 0.112677 0.101174 0.104612 
66171.160168 0.097455 0.107404 0.106775 0.107830 0.108736 0.107328 0.111628 0.105729 0.105823 0.098835 0.106223 0.110375 0.104110 0.105103 0.106929 0.111232 0.109043 0.108028 0.104031 0.106216 0.112169 0.098570 0.096179 0.101865 0.103000 0.112105 0.094320 0.103501 0.097361 0.113654 0.093469 0.100592 0.098972 0.109222 0.103821 0.112299 0.099375 0.107694 0.095437 0.094028 0.100658 0.095035 0.097824 0.113129 0.098005 0.100152 0.105580 0.100169 0.093744 0.108351 
73130.441833 0.100774 0.093551 0.092611 0.100482 0.093211 0.087560 0.103620 0.105696 0.092673 0.100312 0.098005 0.090010 0.105787 0.093356 0.098701 0.087776 0.104503 0.093395 0.095102 0.102211 0.100610 0.100551 0.086842 0.105511 0.098552 0.089990 0.102991 0.100535 0.092612 0.105410 0.103643 0.099710 0.094223 0.101189 0.104003 0.095190 0.091228 0.086955 0.094587 0.096273 0.091994 0.087880 0.097713 0.101964 0.103919 0.093533 0.090967 0.100114 0.088332 0.103298 
80821.637540 0.083105 0.088167 0.092905 0.085785 0.084376 0.090417 0.097242 0.096308 0.093135 0.087800 0.089981 0.082440 0.083473 0.093238 0.091283 0.087807 0.096494 0.083572 0.086514 0.091253 0.089262 0.084849 0.096038 0.082851 0.089418 0.081697 0.082011 0.093572 0.086414 0.091030 0.080502 0.090137 0.082745 0.081611 0.086724 0.097587 0.087965 0.097721 0.090758 0.087332 0.089604 0.084163 0.088892 0.088175 0.082350 0.088273 0.095754 0.083349 0.087797 0.086092 
89321.723361 0.079488 0.086754 0.075848 0.082942 0.084457 0.074025 0.080720 0.086571 0.084405 0.078160 0.084453 0.078319 0.081860 0.080956 0.089305 0.085215 0.073883 0.079574 0.083939 0.084037 0.074174 0.078382 0.086841 0.077585 0.083508 0.082772 0.074134 0.078840 0.085454 0.087157 0.074829 0.075780 0.080261 0.076961 0.075407 0.075077 0.087363 0.085006 0.084913 0.074279 0.087872 0.075122 0.078569 0.087872 0.083501 0.082832 0.087969 0.083056 0.077543 0.083385 
98715.771011 0.067307 0.071916 0.080819 0.069270 0.079524 0.076007 0.072372 0.073052 0.079347 0.078544 0.073225 0.073620 0.071803 0.069953 0.070307 0.081105 0.068232 0.069138 0.081231 0.072378 0.078974 0.076187 0.071675 0.067883 0.072388 0.069621 0.068648 0.080185 0.077050 0.073313 0.068999 0.075476 0.073178 0.075625 0.071055 0.078336 0.080974 0.075163 0.072525 0.081905 0.074311 0.072326 0.073629 0.070101 0.081346 0.080420 0.070717 0.078541 0.073097 0.077496 
109097.799277 0.066544 0.065898 0.064829 0.069101 0.073727 0.069031 0.063072 0.064305 0.062829 0.071175 0.062532 0.073418 0.068519 0.065490 0.067726 0.067080 0.065255 0.070285 0.069222 0.067201 0.068210 0.069966 0.061615 0.066937 0.070822 0.066878 0.062544 0.071659 0.071416 0.069256 0.069029 0.071162 0.068242 0.063764 0.061001 0.068882 0.062360 0.071883 0.067997 0.072224 0.068012 0.071787 0.064124 0.064509 0.069665 0.068681 0.065633 0.072198 0.065167 0.071467 
120571.714986 0.056434 0.060272 0.056001 0.065103 0.054741 0.061018 0.057767 0.055884 0.058975 0.060224 0.053994 0.064266 0.065755 0.056491 0.057955 0.057422 0.059715 0.056698 0.064091 0.063884 0.060591 0.054940 0.062971 0.061432 0.056718 0.064374 0.059365 0.055070 0.055803 0.055470 0.061242 0.057061 0.054221 0.055492 0.057382 0.056807 0.057086 0.062808 0.062777 0.060491 0.063044 0.059315 0.058545 0.059702 0.056147 0.055014 0.056284 0.054574 0.056817 0.063384 
133252.352946 0.049374 0.049895 0.047607 0.048812 0.050642 0.057978 0.053641 0.047973 0.056958 0.047972 0.057029 0.056485 0.056424 0.050626 0.047621 0.053706 0.055819 0.054136 0.047822 0.057991 0.050501 0.055077 0.053067 0.053877 0.050929 0.053578 0.057989 0.049442 0.055099 0.049709 0.051660 0.053897 0.056467 0.050521 0.050866 0.053137 0.054857 0.050689 0.055755 0.055573 0.056134 0.056254 0.053568 0.052787 0.049534 0.057448 0.053459 0.051861 0.055792 0.054587 
147266.625241 0.041733 0.050060 0.042255 0.049565 0.043172 0.045871 0.045749 0.044858 0.047348 0.044701 0.041726 0.047991 0.047089 0.046602 0.046691 0.048894 0.049658 0.049177 0.045632 0.049610 0.048415 0.042569 0.043654 0.048101 0.048779 0.049853 0.047179 0.049282 0.049668 0.049562 0.046651 0.041772 0.042544 0.048792 0.041370 0.044784 0.043823 0.043437 0.043508 0.042041 0.049640 0.048305 0.048715 0.049634 0.050098 0.044811 0.042154 0.049418 0.047353 0.048867 
162754.791419 0.038544 0.035460 0.041899 0.036040 0.041338 0.038523 0.040355 0.039549 0.037185 0.037467 0.035535 0.039297 0.041371 0.038075 0.039876 0.039920 0.042263 0.035515 0.037796 0.042323 0.040908 0.036697 0.042956 0.038100 0.035571 0.037978 0.040949 0.042619 0.038014 0.039847 0.037418 0.038369 0.041652 0.039603 0.036508 0.036504 0.042627 0.038617 0.036251 0.039315 0.040948 0.036171 0.038000 0.043091 0.038783 0.039765 0.039283 0.038184 0.039094 0.036624 
179871.862254 0.034123 0.030455 0.034841 0.036187 0.032062 0.032444 0.031900 0.035402 0.033517 0.034147 0.032938 0.030061 0.032179 0.035118 0.034472 0.033264 0.034967 0.032399 0.034092 0.034484 0.034939 0.030255 0.033361 0.034348 0.032383 0.033019 0.032467 0.031479 0.030429 0.031146 0.031478 0.036169 0.032580 0.035665 0.033879 0.033505 0.033266 0.033212 0.032629 0.031337 0.032552 0.035609 0.035109 0.031997 0.032837 0.035182 0.029965 0.032240 0.033032 0.033090 
198789.151143 0.026628 0.027729 0.030066 0.029190 0.027691 0.027514 0.028684 0.028151 0.025019 0.028766 0.026228 0.029495 0.029370 0.025520 0.025617 0.025998 0.027136 0.028958 0.028189 0.027461 0.026583 0.028294 0.026666 0.028616 0.026191 0.025414 0.025914 0.026618 0.025664 0.028624 0.026317 0.025568 0.026375 0.024877 0.027936 0.028005 0.025660 0.029079 0.028268 0.024759 0.028767 0.028255 0.029727 0.026127 0.026851 0.027572 0.028476 0.025593 0.025935 0.029927 
219695.988672 0.020360 0.022516 0.022075 0.020030 0.023016 0.022221 0.022177 0.021423 0.021088 0.020756 0.023567 0.024196 0.023131 0.022200 0.020866 0.022202 0.021201 0.022341 0.020746 0.021409 0.020673 0.020462 0.023156 0.023784 0.022390 0.020500 0.024183 0.022764 0.024356 0.022097 0.021936 0.021739 0.023609 0.020951 0.021793 0.023488 0.020207 0.022856 0.023028 0.021274 0.023510 0.020675 0.022138 0.021984 0.021806 0.022096 0.022301 0.022048 0.020913 0.020370 
242801.617498 0.016330 0.018652 0.018257 0.017607 0.017993 0.017711 0.017819 0.016414 0.016823 0.017789 0.018030 0.016283 0.016014 0.017135 0.019009 0.017859 0.016215 0.017297 0.016046 0.017734 0.016195 0.016906 0.017520 0.017686 0.015944 0.019160 0.018855 0.017728 0.016128 0.018055 0.016408 0.018264 0.017426 0.016342 0.017962 0.018099 0.016247 0.017890 0.017270 0.017594 0.018557 0.018455 0.017536 0.016884 0.015984 0.017471 0.017691 0.018616 0.016191 0.017645 
268337.286521 0.012313 0.013200 0.013933 0.014778 0.014307 0.013152 0.012708 0.014494 0.013532 0.014479 0.014366 0.014834 0.014840 0.014004 0.014189 0.013225 0.012844 0.013124 0.014533 0.012954 0.013192 0.014972 0.014471 0.014930 0.014919 0.013107 0.014913 0.014920 0.013942 0.014882 0.012408 0.012549 0.015019 0.013956 0.014466 0.014170 0.012602 0.014623 0.012433 0.013904 0.013284 0.012991 0.014484 0.013197 0.013209 0.013445 0.014835 0.013186 0.013744 0.014814 
296558.565298 0.009800 0.010232 0.009980 0.009603 0.011001 0.010747 0.011224 0.010214 0.010201 0.009581 0.011187 0.010261 0.009772 0.009922 0.010543 0.009673 0.010143 0.009881 0.010017 0.010629 0.009336 0.009438 0.011003 0.010879 0.010231 0.009783 0.010096 0.009487 0.009386 0.011217 0.009648 0.010943 0.010818 0.010988 0.010064 0.009375 0.009683 0.010176 0.009309 0.010538 0.009882 0.010729 0.011191 0.010168 0.010731 0.009594 0.010392 0.011208 0.009760 0.010854 
327747.901874 0.007074 0.007760 0.007097 0.007654 0.008060 0.007108 0.006932 0.007991 0.006861 0.008285 0.008155 0.006971 0.007564 0.007473 0.007063 0.007397 0.007199 0.007287 0.007992 0.006899 0.007041 0.006872 0.007961 0.008036 0.006926 0.007504 0.007731 0.007184 0.007230 0.008084 0.006915 0.008248 0.007888 0.006987 0.007041 0.007297 0.007184 0.007116 0.008173 0.008056 0.008070 0.006866 0.007105 0.008235 0.007265 0.008290 0.007266 0.006974 0.008271 0.007984 
362217.449611 0.005272 0.005513 0.005737 0.005365 0.005799 0.004846 0.005000 0.005445 0.005861 0.004856 0.005720 0.005439 0.005379 0.005536 0.005487 0.005096 0.004959 0.005842 0.005872 0.005135 0.005760 0.005524 0.004888 0.004847 0.005076 0.005655 0.005737 0.005089 0.005506 0.005221 0.005874 0.005604 0.005161 0.005092 0.004979 0.005397 0.004876 0.005565 0.005071 0.004824 0.005770 0.005605 0.005198 0.005234 0.004991 0.005833 0.005633 0.005652 0.005428 0.005501 
400312.191330 0.003377 0.003657 0.003401 0.004004 0.003685 0.003470 0.003806 0.003705 0.003692 0.003859 0.003823 0.003875 0.003287 0.003812 0.003741 0.003667 0.003421 0.003621 0.003770 0.003750 0.003829 0.003533 0.003699 0.003837 0.003901 0.003946 0.003493 0.003899 0.003535 0.003468 0.003411 0.003512 0.003456 0.003689 0.003845 0.003517 0.003733 0.003552 0.003976 0.003636 0.003901 0.003412 0.003674 0.003340 0.003728 0.003506 0.003793 0.003704 0.003329 0.003689 
442413.392009 0.002200 0.002375 0.002207 0.002357 0.002369 0.002580 0.002243 0.002511 0.002361 0.002492 0.002463 0.002363 0.002422 0.002383 0.002265 0.002257 0.002567 0.002185 0.002245 0.002454 0.002194 0.002196 0.002162 0.002545 0.002579 0.002455 0.002491 0.002501 0.002492 0.002215 0.002333 0.002282 0.002458 0.002473 0.002158 0.002417 0.002202 0.002216 0.002534 0.002274 0.002195 0.002467 0.002420 0.002510 0.002239 0.002346 0.002325 0.002636 0.002302 0.002544 
488942.414615 0.001423 0.001462 0.001560 0.001359 0.001597 0.001577 0.001513 0.001535 0.001625 0.001579 0.001505 0.001606 0.001453 0.001616 0.001621 0.001544 0.001628 0.001580 0.001474 0.001387 0.001514 0.001536 0.001583 0.001643 0.001548 0.001373 0.001636 0.001482 0.001432 0.001394 0.001588 0.001618 0.001405 0.001480 0.001551 0.001550 0.001367 0.001410 0.001501 0.001491 0.001542 0.001465 0.001651 0.001523 0.001365 0.001449 0.001412 0.001406 0.001424 0.001434 
540364.937247 0.000893 0.000852 0.000929 0.000931 0.000827 0.000931 0.000915 0.000850 0.000821 0.000957 0.000907 0.000933 0.000918 0.000944 0.000844 0.000901 0.000942 0.000890 0.000860 0.000942 0.000847 0.000822 0.000965 0.000829 0.000946 0.000880 0.000919 0.000958 0.000862 0.000987 0.000904 0.000910 0.000825 0.000901 0.000920 0.000929 0.000963 0.000984 0.000929 0.000876 0.000843 0.000956 0.000970 0.000906 0.000861 0.000973 0.000844 0.000874 0.000833 0.000968 
597195.613793 0.000509 0.000542 0.000463 0.000518 0.000479 0.000532 0.000518 0.000496 0.000496 0.000485 0.000478 0.000495 0.000460 0.000490 0.000559 0.000495 0.000531 0.000465 0.000553 0.000530 0.000538 0.000560 0.000473 0.000463 0.000525 0.000521 0.000504 0.000497 0.000474 0.000535 0.000495 0.000508 0.000510 0.000498 0.000542 0.000468 0.000472 0.000508 0.000553 0.000527 0.000532 0.000541 0.000477 0.000505 0.000532 0.000459 0.000475 0.000477 0.000479 0.000505 
660003.224766 0.000281 0.000251 0.000251 0.000258 0.000278 0.000263 0.000272 0.000266 0.000284 0.000270 0.000263 0.000272 0.000264 0.000282 0.000257 0.000288 0.000279 0.000289 0.000277 0.000298 0.000252 0.000283 0.000295 0.000298 0.000264 0.000282 0.000279 0.000277 0.000275 0.000279 0.000245 0.000273 0.000290 0.000289 0.000246 0.000286 0.000289 0.000277 0.000293 0.000286 0.000276 0.000278 0.000266 0.000250 0.000251 0.000293 0.000281 0.000249 0.000247 0.000294 
729416.369848 0.000142 0.000144 0.000135 0.000137 0.000124 0.000149 0.000145 0.000147 0.000141 0.000127 0.000136 0.000136 0.000133 0.000138 0.000144 0.000137 0.000142 0.000147 0.000146 0.000135 0.000142 0.000142 0.000141 0.000134 0.000141 0.000131 0.000136 0.000133 0.000145 0.000134 0.000138 0.000131 0.000135 0.000139 0.000132 0.000128 0.000134 0.000127 0.000141 0.000146 0.000139 0.000145 0.000129 0.000144 0.000132 0.000145 0.000126 0.000147 0.000145 0.000147 
806129.759124 0.000060 0.000062 0.000064 0.000068 0.000063 0.000065 0.000058 0.000065 0.000066 0.000068 0.000059 0.000063 0.000063 0.000060 0.000062 0.000065 0.000062 0.000063 0.000063 0.000062 0.000061 0.000059 0.000066 0.000066 0.000057 0.000067 0.000065 0.000065 0.000068 0.000060 0.000068 0.000065 0.000067 0.000069 0.000057 0.000059 0.000064 0.000067 0.000058 0.000062 0.000065 0.000058 0.000057 0.000061 0.000066 0.000066 0.000061 0.000066 0.000066 0.000063 
890911.165979 0.000026 0.000026 0.000027 0.000028 0.000029 0.000027 0.000025 0.000028 0.000027 0.000026 0.000030 0.000028 0.000029 0.000028 0.000028 0.000025 0.000028 0.000026 0.000028 0.000028 0.000028 0.000025 0.000027 0.000028 0.000026 0.000030 0.000025 0.000029 0.000028 0.000029 0.000025 0.000029 0.000026 0.000028 0.000029 0.000024 0.000025 0.000030 0.000025 0.000028 0.000030 0.000026 0.000029 0.000026 0.000025 0.000029 0.000027 0.000025 0.000024 0.000028 
984609.111229 0.000012 0.000011 0.000011 0.000011 0.000011 0.000010 0.000012 0.000012 0.000010 0.000011 0.000011 0.000011 0.000011 0.000010 0.000011 0.000011 0.000011 0.000010 0.000010 0.000010 0.000011 0.000011 0.000012 0.000011 0.000011 0.000010 0.000011 0.000011 0.000010 0.000010 0.000011 0.000011 0.000010 0.000010 0.000010 0.000010 0.000011 0.000011 0.000010 0.000010 0.000011 0.000011 0.000010 0.000010 0.000011 0.000010 0.000011 0.000010 0.000010 0.000010 
1088161.355403 0.000004 0.000004 0.000004 0.000004 0.000003 0.000003 0.000004 0.000004 0.000004 0.000004 0.000004 0.000003 0.000003 0.000004 0.000004 0.000004 0.000004 0.000004 0.000004 0.000004 0.000004 0.000004 0.000003 0.000004 0.000004 0.000004 0.000004 0.000003 0.000004 0.000003 0.000004 0.000004 0.000004 0.000004 0.000004 0.000004 0.000004 0.000004 0.000004 0.000004 0.000003 0.000004 0.000004 0.000004 0.000004 0.000004 0.000004 0.000004 0.000004 0.000004 
1202604.284165 0.000001 0.000001 0.000001 0.000001 0.000001 0.000001 0.000001 0.000001 0.000001 0.000001 0.000001 0.000001 0.000001 0.000001 0.000001 0.000001 0.000001 0.000001 0.000001 0.000001 0.000001 0.000001 0.000001 0.000001 0.000001 0.000001 0.000001 0.000001 0.000001 0.000001 0.000001 0.000001 0.000001 0.000001 0.000001 0.000001 0.000001 0.000001 0.000001 0.000001 0.000001 0.000001 0.000001 0.000001 0.000001 0.000001 0.000001 0.000001 0.000001 0.000001 
1329083.280812 0.000001 0.000001 0.000001 0.000001 0.000001 0.000001 0.000001 0.000001 0.000001 0.000001 0.000001 0.000001 0.000001 0.000001 0.000001 0.000001 0.000001 0.000001 0.000001 0.000001 0.000001 0.000001 0.000001 0.000001 0.000001 0.000001 0.000001 0.000001 0.000001 0.000001 0.000001 0.000001 0.000001 0.000001 0.000001 0.000001 0.000001 0.000001 0.000001 0.000001 0.000001 0.000001 0.000001 0.000001 0.000001 0.000001 0.000001 0.000001 0.000001 0.000001 
1468864.189654 0.000001 0.000001 0.000001 0.000001 0.000001 0.000001 0.000001 0.000001 0.000001 0.000001 0.000001 0.000001 0.000001 0.000001 0.000001 0.000001 0.000001 0.000001 0.000001 0.000001 0.000001 0.000001 0.000001 0.000001 0.000001 0.000001 0.000001 0.000001 0.000001 0.000001 0.000001 0.000001 0.000001 0.000001 0.000001 0.000001 0.000001 0.000001 0.000001 0.000001 0.000001 0.000001 0.000001 0.000001 0.000001 0.000001 0.000001 0.000001 0.000001 0.000001 
1623345.985008 0.000001 0.000001 0.000001 0.000001 0.000001 0.000001 0.000001 0.000001 0.000001 0.000001 0.000001 0.000001 0.000001 0.000001 0.000001 0.000001 0.000001 0.000001 0.000001 0.000001 0.000001 0.000001 0.000001 0.000001 0.000001 0.000001 0.000001 0.000001 0.000001 0.000001 0.000001 0.000001 0.000001 0.000001 0.000001 0.000001 0.000001 0.000001 0.000001 0.000001 0.000001 0.000001 0.000001 0.000001 0.000001 0.000001 0.000001 0.000001 0.000001 0.000001 
1794074.772606 0.000001 0.000001 0.000001 0.000001 0.000001 0.000001 0.000001 0.000001 0.000001 0.000001 0.000001 0.000001 0.000001 0.000001 0.000001 0.000001 0.000001 0.000001 0.000001 0.000001 0.000001 0.000001 0.000001 0.000001 0.000001 0.000001 0.000001 0.000001 0.000001 0.000001 0.000001 0.000001 0.000001 0.000001 0.000001 0.000001 0.000001 0.000001 0.000001 0.000001 0.000001 0.000001 0.000001 0.000001 0.000001 0.000001 0.000001 0.000001 0.000001 0.000001 
1982759.263538 0.000001 0.000001 0.000001 0.000001 0.000001 0.000001 0.000001 0.000001 0.000001 0.000001 0.000001 0.000001 0.000001 0.000001 0.000001 0.000001 0.000001 0.000001 0.000001 0.000001 0.000001 0.000001 0.000001 0.000001 0.000001 0.000001 0.000001 0.000001 0.000001 0.000001 0.000001 0.000001 0.000001 0.000001 0.000001 0.000001 0.000001 0.000001 0.000001 0.000001 0.000001 0.000001 0.000001 0.000001 0.000001 0.000001 0.000001 0.000001 0.000001 0.000001 
