# Supplementary material for: Automatic Analysis of Composite Physical Signals Using Non-Negative Factorization and Information Criterion
Source: PLoS One. 2012 Mar 1;7(3):e32352. doi: 10.1371/journal.pone.0032352 (PMC3291575; doi:10.1371/journal.pone.0032352)
Supplement: Dataset S1 — CodeAndSample.zip. CodeAndSample.zip contains the source code of our proposed method and the simulation data in this article. (ZIP) [file pone.0032352.s001.zip › CodeAndSample/sample/SimulatedData/r5/nor_mat_10_k2.dat]

#145 50 
1.105171 1.038237 0.995997 0.924117 0.891527 0.893842 0.959266 0.916783 0.938327 0.993194 0.936960 1.002512 0.915171 0.909282 0.943523 0.953241 1.036996 0.973125 0.996359 0.992980 1.071891 0.923697 0.945467 1.068415 1.019271 0.941609 0.902114 1.003176 0.896401 0.935446 0.941462 1.030980 0.987667 0.953094 0.888578 0.881937 0.993566 0.888715 0.934724 0.906499 0.925983 0.891693 1.020628 0.889252 0.963065 0.880462 0.986006 0.928571 1.003039 1.073464 0.949275 
1.221403 1.011349 1.021696 0.917708 1.016182 1.004159 0.888986 0.884036 0.912983 0.915974 0.950630 0.976420 0.878970 0.944901 1.015285 1.019816 0.982685 0.984595 0.936474 0.910460 1.069262 1.053400 0.944414 0.961698 1.063338 0.934233 0.887291 0.920982 0.997670 1.060805 0.897102 0.957256 0.898222 0.919141 0.954099 1.063026 1.059645 0.910547 0.972367 0.969015 0.941764 1.004792 0.997046 0.891899 1.015675 0.971402 1.051296 1.056226 0.989846 1.047895 0.994357 
1.349859 0.966196 1.064403 1.002754 1.049613 0.945508 0.905529 0.992220 0.880924 1.053645 0.982357 1.036902 0.991579 1.029896 0.874627 1.055618 1.045045 0.979791 0.879204 0.994650 0.932690 1.053121 1.013366 1.000024 0.929405 0.890379 1.059146 0.907405 0.916248 1.005465 0.984660 0.885938 0.958063 0.988819 0.993600 1.039409 1.068271 0.934799 1.021276 0.931048 0.884403 0.921243 0.986370 0.917676 0.973067 1.023394 0.963077 0.898532 0.957324 1.060234 0.994378 
1.491825 1.002779 1.060027 0.887420 0.894678 1.003234 1.004416 0.972750 0.992081 0.915792 0.904203 0.903922 0.878438 0.979629 1.022720 1.057895 0.974697 1.053844 0.898070 0.892624 0.897798 0.914029 0.887759 0.985821 0.993176 0.937866 0.996325 1.001887 1.047391 0.892159 0.872944 0.958292 1.000821 0.942827 1.019397 0.993622 0.922459 0.872963 0.925288 1.011500 0.876267 1.056402 0.897546 0.940870 0.963816 0.981354 0.973796 0.931529 0.980928 0.940037 1.016238 
1.648721 1.005308 0.936222 1.057035 1.005337 1.045521 0.964795 1.007781 0.952267 1.051153 0.880525 1.054109 0.987003 1.033640 0.895913 0.925191 0.976088 1.057093 1.025081 1.034702 0.882872 0.997329 1.040827 0.983091 0.998237 0.935788 0.935846 0.977662 0.985486 1.061295 0.873493 0.970688 0.903090 0.961956 0.892020 0.971519 0.966293 1.049713 1.051771 0.917521 0.987554 1.025564 0.955986 0.922786 0.927413 1.036547 0.914720 0.895613 1.052515 0.965703 1.050245 
1.822119 0.988286 0.913390 0.973451 0.942646 0.979824 0.952725 0.897872 1.026937 0.928533 0.871726 0.985225 0.899509 0.883856 0.883865 0.940499 1.032145 0.917414 0.995728 0.960966 0.917626 0.985600 0.907557 0.930738 1.028718 0.882951 0.869897 1.022028 0.900520 0.897516 1.047510 0.997037 0.923643 1.048376 0.943657 0.885261 0.949481 0.867404 0.959579 0.896014 0.929852 0.953640 1.051457 1.007232 0.961428 1.050186 0.885030 0.896871 1.054248 1.002149 0.911465 
2.013753 0.896257 0.998611 0.991380 0.873431 0.918163 1.053289 0.939877 1.023423 0.993116 0.889937 1.016095 0.934573 0.942716 0.961188 1.049146 0.999388 0.863792 0.923630 0.961140 0.975027 1.006879 0.991552 0.932760 0.973569 0.907479 0.901312 1.009785 0.981961 0.963739 0.988464 0.917616 1.043103 0.864397 0.949803 0.898396 0.956555 0.934928 1.042048 0.994631 0.990095 1.022761 0.896737 0.987524 1.024583 0.873076 0.900075 1.047755 0.889237 0.874266 0.883540 
2.225541 0.986806 0.885221 0.882269 1.048302 0.981944 0.873357 0.908404 0.903160 0.950709 0.899969 0.949009 0.935140 0.962926 0.875631 0.875965 0.876634 0.970119 0.964483 0.914698 1.006980 1.024212 0.982279 0.975038 1.027259 0.975077 0.929857 0.904449 0.937365 0.873634 0.873739 0.981486 1.011068 0.990302 0.974628 1.019560 0.865534 0.954731 0.984332 0.984820 1.023028 0.929485 0.966699 0.976165 1.016016 0.984380 1.030602 0.907611 0.953260 0.993302 0.889978 
2.459603 1.027265 0.978774 0.983652 0.987076 0.946126 0.906727 0.875392 0.976197 0.991926 0.961979 0.907089 1.010337 0.883884 0.918548 0.959516 0.924454 0.996015 0.913631 0.882905 1.040740 0.864009 0.857846 0.986886 0.867223 0.872045 0.993352 0.997023 1.002025 0.933992 1.015063 0.903456 1.039580 1.029452 1.003014 0.902258 0.877969 0.878958 0.974694 1.018449 0.956159 0.892358 1.043593 0.917882 0.860775 1.030859 0.885244 1.021064 1.035614 0.862773 1.022272 
2.718282 1.014451 0.934856 1.026016 0.854854 0.888377 0.917073 0.915956 1.012757 0.999441 0.907750 0.962870 1.009511 0.875922 0.950927 0.878865 0.921000 0.933209 0.980313 0.962009 0.853406 1.003179 1.037516 0.938150 0.912473 0.991935 0.958044 0.872855 1.027900 0.876717 0.874218 0.913448 0.859738 1.014801 0.872742 0.963315 0.985973 0.867357 0.865890 1.039617 0.868161 0.921190 0.995674 0.957930 0.999933 0.914281 0.984354 0.903349 1.025524 1.022467 0.915880 
3.004166 0.992575 0.960366 0.907039 0.989450 1.033437 0.868926 0.945782 0.888472 0.895270 1.016791 0.992905 1.026960 0.906577 0.986361 0.951497 0.949463 0.878285 0.888830 0.999514 0.939766 0.885911 0.873577 0.881241 1.009692 0.936546 0.960554 0.886485 0.858503 0.892417 0.895552 0.976334 1.000691 0.952561 0.912848 0.943682 0.969179 0.984008 0.919646 0.863362 0.948399 1.007395 0.873963 0.868634 0.880205 0.900005 0.992265 0.906982 0.999618 0.897256 0.949162 
3.320117 1.002280 0.933841 0.903114 0.857379 0.923009 0.957350 0.913066 0.947557 0.870955 0.960880 0.984192 0.969427 0.920341 0.928570 0.930471 0.944870 1.008468 0.951171 0.868418 0.963473 0.949851 0.931042 0.855441 0.879568 0.992402 1.002308 0.892900 0.955066 0.872715 0.912074 0.967218 1.017540 1.025741 1.021753 1.005940 0.943307 0.956629 0.918281 0.954251 0.879493 0.967985 0.988985 0.990099 0.924544 0.889090 1.009919 0.875467 0.880252 0.906485 0.908806 
3.669297 0.993170 0.908080 0.933465 1.008719 0.968510 0.934629 0.983138 1.014610 0.915878 0.965774 0.852824 0.850051 0.933317 0.983418 0.995980 0.915859 1.002866 0.983501 0.870067 0.949536 0.963922 1.010785 0.986693 1.009845 0.838056 0.967161 1.022547 0.882229 0.928292 0.852359 1.011920 0.923285 1.007919 0.913570 0.866224 0.965849 1.023534 0.885365 0.940054 0.852777 0.881103 0.949424 0.993616 0.962154 0.970111 0.950253 0.875250 0.881401 1.021031 1.023292 
4.055200 0.943551 0.973902 0.917185 0.889885 0.872265 0.876748 0.837079 0.926097 1.001368 0.840869 0.844724 0.923638 0.850151 0.912267 0.899463 0.992216 0.994583 0.850595 0.947231 0.941175 0.994656 0.991939 0.915059 0.858416 0.844438 0.838836 1.014561 0.863621 0.847535 0.937921 0.952140 0.863528 0.836996 0.994065 1.003689 0.843199 0.881223 0.842903 1.012684 0.924119 0.909549 0.997310 0.899777 0.937339 1.010502 0.931561 1.008394 0.989008 0.873577 0.970435 
4.481689 0.934507 0.960991 0.963745 0.885825 0.846847 0.936095 0.974642 0.866501 0.970162 0.909445 1.001677 0.916229 0.879757 0.941979 0.830782 0.833802 0.887376 0.869292 0.903249 0.920544 0.851189 1.006680 0.931707 0.928191 0.998510 0.851776 0.928136 0.923647 0.830607 1.003632 0.839438 0.888698 0.835197 0.857854 0.968895 0.954850 0.929274 0.992377 0.945137 0.938169 0.950195 0.897952 0.950085 0.903001 0.947551 0.956878 0.943035 1.000456 0.992451 0.915853 
4.953032 0.937401 0.925620 0.993334 0.842973 0.986519 0.893248 0.957063 0.850216 0.942613 0.896592 0.973436 0.873878 0.955323 0.994091 0.843556 0.964653 0.835183 0.941292 0.879427 0.856139 0.909166 0.925666 0.844914 0.894642 0.856749 0.827885 0.933046 0.883645 0.944900 0.823439 0.912099 1.000733 0.900146 0.971741 0.912701 0.863792 0.956006 0.848394 0.983941 0.969600 0.891800 0.896638 0.876247 0.987376 0.937620 0.983613 0.995357 0.929520 0.894342 0.970639 
5.473947 0.970157 0.979032 0.868675 0.916578 0.962420 0.898944 0.943593 0.940692 0.971730 0.813714 0.842293 0.851738 0.840612 0.984284 0.984464 0.832622 0.882278 0.837801 0.928391 0.976710 0.939653 0.835830 0.862999 0.828220 0.876575 0.828853 0.962429 0.907811 0.957187 0.814057 0.886508 0.853961 0.885703 0.879422 0.966180 0.915991 0.968087 0.856871 0.990113 0.814654 0.917157 0.847951 0.968087 0.894371 0.880660 0.854630 0.911996 0.947959 0.832405 0.875644 
6.049647 0.890574 0.961969 0.917091 0.957202 0.890027 0.823561 0.948518 0.928543 0.890036 0.915334 0.974909 0.928982 0.899732 0.954836 0.880609 0.853895 0.859361 0.911481 0.925702 0.910128 0.914447 0.962695 0.909626 0.877463 0.806722 0.847703 0.907412 0.854217 0.820227 0.837200 0.896927 0.867875 0.883656 0.930515 0.886254 0.854011 0.950481 0.928256 0.839377 0.892303 0.849889 0.885896 0.931079 0.917879 0.955723 0.914994 0.833606 0.982589 0.944486 0.937254 
6.685894 0.816698 0.914421 0.853091 0.897929 0.803510 0.844627 0.819300 0.863472 0.919971 0.939704 0.830738 0.848029 0.967483 0.895727 0.944296 0.920593 0.885710 0.867158 0.898693 0.873285 0.881989 0.921623 0.801591 0.855018 0.877415 0.904963 0.949029 0.842443 0.807515 0.845134 0.972128 0.942848 0.869458 0.872344 0.807861 0.914678 0.864511 0.921046 0.867859 0.959544 0.953425 0.902396 0.873996 0.854840 0.851306 0.871234 0.884919 0.967474 0.868188 0.839716 
7.389056 0.927869 0.869971 0.931309 0.927289 0.942322 0.886218 0.949623 0.900354 0.899844 0.833967 0.813920 0.910725 0.884072 0.953036 0.889781 0.854058 0.958076 0.921342 0.911596 0.814694 0.921052 0.874308 0.799344 0.798209 0.949500 0.806443 0.885426 0.965228 0.827660 0.825522 0.925292 0.796529 0.820359 0.946782 0.947054 0.826235 0.939797 0.874615 0.818855 0.955930 0.813955 0.910496 0.952966 0.813911 0.925178 0.874888 0.813119 0.794761 0.920111 0.814210 
8.166170 0.846406 0.864947 0.794918 0.882600 0.890029 0.941290 0.906985 0.862099 0.887582 0.837967 0.955991 0.870164 0.905897 0.835424 0.820505 0.845195 0.837688 0.917288 0.795276 0.901734 0.786845 0.879056 0.809462 0.890316 0.788587 0.844560 0.896700 0.818677 0.899121 0.830747 0.917506 0.891274 0.927469 0.917332 0.861916 0.838498 0.909772 0.910748 0.790303 0.908779 0.957523 0.893164 0.951645 0.951610 0.914588 0.797087 0.866959 0.957880 0.832933 0.805091 
9.025013 0.913697 0.899657 0.910749 0.841904 0.880127 0.805387 0.935950 0.915550 0.781359 0.810076 0.826666 0.804896 0.900907 0.925340 0.778859 0.846515 0.787840 0.823572 0.920273 0.945404 0.787124 0.942448 0.930184 0.865062 0.861563 0.864510 0.906664 0.926375 0.848204 0.848920 0.863933 0.905742 0.795209 0.819177 0.801414 0.935795 0.905535 0.816824 0.874439 0.843102 0.829183 0.893848 0.921514 0.836319 0.879498 0.871664 0.849325 0.870578 0.877085 0.932838 
9.974182 0.880353 0.919682 0.860710 0.788437 0.889885 0.814338 0.783927 0.840163 0.894889 0.903407 0.769842 0.818447 0.854341 0.907755 0.780764 0.870403 0.887412 0.882868 0.776918 0.802086 0.925906 0.769169 0.901778 0.795257 0.801063 0.826462 0.882339 0.781522 0.815480 0.863591 0.871989 0.791600 0.810271 0.862048 0.927287 0.775895 0.809316 0.845994 0.862602 0.862858 0.847836 0.843658 0.793484 0.875681 0.771496 0.913416 0.869116 0.901343 0.833581 0.808685 
11.023176 0.839822 0.915171 0.888166 0.925853 0.898688 0.892019 0.891817 0.798611 0.790087 0.771893 0.835607 0.880005 0.840750 0.804833 0.905813 0.836020 0.870613 0.786580 0.799867 0.840202 0.803661 0.865874 0.760671 0.862966 0.840210 0.863463 0.922591 0.920339 0.865529 0.832192 0.866456 0.791883 0.812303 0.869390 0.836981 0.763369 0.889751 0.920500 0.918990 0.778495 0.890030 0.884271 0.784556 0.788688 0.775864 0.806815 0.825582 0.778284 0.867578 0.868117 
12.182494 0.911471 0.830695 0.891434 0.851258 0.904712 0.841472 0.908712 0.781342 0.861135 0.916498 0.779200 0.908862 0.843756 0.841022 0.903853 0.793762 0.912855 0.876022 0.778758 0.776358 0.757353 0.901319 0.825402 0.886082 0.752961 0.855759 0.872596 0.900644 0.888975 0.778758 0.874230 0.838972 0.856217 0.891167 0.868703 0.817125 0.857526 0.915181 0.909488 0.909121 0.779500 0.804397 0.863602 0.811016 0.901519 0.838713 0.808215 0.904078 0.803022 0.833170 
13.463738 0.893333 0.899265 0.888645 0.816589 0.779325 0.748513 0.835036 0.884312 0.753654 0.895632 0.783659 0.842327 0.790192 0.827613 0.869605 0.782670 0.782333 0.830340 0.783091 0.768936 0.880192 0.878413 0.897831 0.747936 0.781954 0.782662 0.760129 0.870693 0.852551 0.835266 0.890219 0.742457 0.748546 0.794205 0.816120 0.752929 0.833940 0.878528 0.742498 0.900838 0.766391 0.825001 0.779078 0.899042 0.886660 0.863855 0.870001 0.799148 0.751841 0.836906 
14.879732 0.736947 0.738013 0.853928 0.847552 0.767961 0.812581 0.739935 0.782405 0.733755 0.749299 0.827237 0.883167 0.838653 0.814999 0.873070 0.857095 0.855173 0.821985 0.795172 0.754957 0.838148 0.831406 0.797664 0.895356 0.788194 0.819925 0.736727 0.810301 0.863389 0.807280 0.790898 0.742027 0.890983 0.748346 0.854962 0.890153 0.760291 0.798739 0.803632 0.773603 0.757066 0.826366 0.772016 0.780826 0.807345 0.861777 0.753182 0.738738 0.756920 0.786574 
16.444647 0.733330 0.799860 0.763545 0.727882 0.750309 0.782149 0.724865 0.851721 0.832232 0.735326 0.874083 0.838557 0.755627 0.765453 0.824347 0.737048 0.867863 0.774610 0.827026 0.845542 0.798396 0.774296 0.801961 0.861780 0.766587 0.765935 0.813805 0.724615 0.814481 0.813564 0.770232 0.798838 0.774714 0.762733 0.830864 0.808205 0.748088 0.746873 0.857491 0.842910 0.767255 0.764117 0.825875 0.746462 0.742012 0.738319 0.830325 0.837913 0.866278 0.788659 
18.174145 0.751425 0.820357 0.785088 0.874776 0.773119 0.743082 0.747345 0.758860 0.735011 0.846155 0.847610 0.874617 0.795704 0.866569 0.751456 0.788945 0.754367 0.847920 0.829208 0.744069 0.826369 0.758327 0.814297 0.745500 0.722040 0.722517 0.831220 0.872144 0.854433 0.860764 0.863022 0.781851 0.830242 0.834815 0.836588 0.747043 0.760832 0.751902 0.766908 0.734271 0.776292 0.795489 0.727010 0.797056 0.860573 0.735559 0.851093 0.723320 0.734685 0.782869 
20.085537 0.720399 0.809173 0.762907 0.768645 0.735711 0.727513 0.849386 0.725304 0.797940 0.822590 0.781685 0.828965 0.751243 0.800063 0.815390 0.742730 0.764629 0.847326 0.761146 0.853347 0.788579 0.827455 0.847861 0.764306 0.725791 0.752225 0.750048 0.838971 0.824123 0.855831 0.846965 0.856617 0.754237 0.856680 0.800322 0.817921 0.726467 0.777535 0.805368 0.748059 0.836809 0.819139 0.806304 0.854581 0.713317 0.728330 0.821112 0.764864 0.776678 0.800023 
22.197951 0.784937 0.820882 0.803857 0.844395 0.791028 0.820929 0.792342 0.759574 0.737048 0.805481 0.728353 0.701273 0.795559 0.701413 0.706868 0.745487 0.745463 0.746217 0.753296 0.831970 0.775853 0.806515 0.832413 0.813757 0.844053 0.818994 0.724911 0.847472 0.820773 0.790042 0.730972 0.854590 0.840860 0.833532 0.715151 0.846983 0.766412 0.759730 0.787913 0.723551 0.816857 0.754850 0.810835 0.846563 0.712346 0.730832 0.712867 0.820191 0.722976 0.843105 
24.532530 0.697599 0.759548 0.794007 0.729938 0.758626 0.809665 0.780361 0.779847 0.799969 0.709439 0.791003 0.748385 0.821182 0.734325 0.784426 0.732865 0.802881 0.786462 0.765725 0.716961 0.708486 0.784956 0.810671 0.830616 0.775444 0.744835 0.775690 0.731228 0.744843 0.727102 0.799700 0.840873 0.706758 0.842679 0.810579 0.840474 0.742722 0.770289 0.791179 0.746379 0.788590 0.726311 0.739065 0.711129 0.707511 0.823440 0.736207 0.796427 0.709139 0.811655 
27.112639 0.801284 0.743193 0.769347 0.727989 0.686774 0.741013 0.826693 0.757585 0.801861 0.700748 0.833296 0.831267 0.807552 0.729387 0.776011 0.800516 0.699472 0.713612 0.790266 0.699289 0.776285 0.700596 0.733802 0.732305 0.746354 0.763572 0.787743 0.753269 0.788146 0.719410 0.729470 0.721036 0.790357 0.764674 0.766870 0.781254 0.728536 0.702412 0.698431 0.773754 0.785000 0.733612 0.819452 0.782394 0.791558 0.716409 0.809938 0.827499 0.760487 0.713035 
29.964100 0.679813 0.790546 0.726392 0.679490 0.697672 0.695680 0.735082 0.767628 0.701130 0.712186 0.707737 0.796822 0.739358 0.706496 0.823799 0.730609 0.802482 0.753384 0.699183 0.727362 0.766237 0.737171 0.779872 0.679234 0.678355 0.812629 0.726610 0.729640 0.744853 0.727001 0.715877 0.740899 0.751407 0.775986 0.819281 0.696417 0.787945 0.698033 0.805842 0.735472 0.826256 0.694290 0.695304 0.744740 0.681805 0.803369 0.708105 0.707053 0.720590 0.757879 
33.115452 0.775528 0.730692 0.780309 0.751544 0.713877 0.736515 0.683848 0.725858 0.686786 0.739006 0.790074 0.756928 0.756311 0.705310 0.753128 0.815782 0.795555 0.781187 0.784608 0.741371 0.745625 0.799481 0.723218 0.775840 0.679988 0.695234 0.729361 0.693583 0.736358 0.732112 0.719143 0.791635 0.766061 0.807639 0.756794 0.731116 0.747246 0.814094 0.724058 0.753322 0.756014 0.722563 0.768150 0.758721 0.768678 0.726349 0.758215 0.733347 0.766217 0.775185 
36.598234 0.732364 0.798039 0.768230 0.808592 0.799283 0.790313 0.758855 0.677027 0.767847 0.714505 0.680743 0.774838 0.760018 0.726587 0.794036 0.736742 0.700597 0.689905 0.771468 0.714887 0.729457 0.689294 0.677469 0.807355 0.800769 0.670316 0.698191 0.670765 0.762291 0.699839 0.783624 0.723960 0.716146 0.785169 0.673297 0.710627 0.723122 0.699390 0.713062 0.719560 0.732033 0.803816 0.714475 0.801910 0.746743 0.755720 0.684570 0.673915 0.662685 0.708515 
40.447304 0.777849 0.682832 0.784664 0.715919 0.761655 0.739228 0.735907 0.719422 0.753303 0.721046 0.775490 0.796963 0.756543 0.697621 0.735550 0.687507 0.697439 0.682017 0.748861 0.743371 0.686808 0.745257 0.685614 0.780783 0.696762 0.789871 0.675973 0.732638 0.745104 0.695626 0.673767 0.788130 0.747026 0.664526 0.662298 0.737487 0.764072 0.773786 0.684514 0.760475 0.747871 0.666922 0.780099 0.674793 0.799504 0.673803 0.709016 0.708499 0.800742 0.795375 
44.701184 0.658893 0.665536 0.734989 0.735803 0.759730 0.739067 0.746942 0.706307 0.789788 0.736063 0.763008 0.786950 0.792476 0.783751 0.752050 0.748556 0.771200 0.684938 0.689621 0.658165 0.686220 0.726884 0.752929 0.717280 0.692056 0.702193 0.672640 0.787987 0.671638 0.659296 0.764413 0.758001 0.743080 0.703425 0.759644 0.778455 0.777836 0.661674 0.682928 0.707878 0.735018 0.752043 0.720313 0.739009 0.778945 0.731416 0.755926 0.756856 0.750652 0.649008 
49.402449 0.688178 0.649469 0.644915 0.665342 0.749367 0.659654 0.655335 0.688199 0.695619 0.748640 0.752538 0.690765 0.697151 0.742182 0.665206 0.726245 0.760998 0.772951 0.645734 0.659782 0.686760 0.759117 0.742261 0.648443 0.745689 0.728141 0.709660 0.707657 0.775275 0.714863 0.733857 0.671621 0.648557 0.703716 0.655413 0.719189 0.771333 0.654394 0.668007 0.676282 0.645086 0.715861 0.778945 0.777342 0.700295 0.716958 0.698826 0.749089 0.768090 0.708862 
54.598150 0.765268 0.752100 0.739532 0.649294 0.689444 0.753285 0.753073 0.670849 0.689077 0.661883 0.647672 0.771217 0.638361 0.721769 0.647870 0.716356 0.638030 0.729248 0.744953 0.741873 0.697106 0.749119 0.760799 0.649477 0.712698 0.725533 0.644225 0.702794 0.664434 0.676622 0.687498 0.643358 0.710816 0.637585 0.701730 0.756513 0.641998 0.696140 0.668375 0.669510 0.751008 0.669989 0.686363 0.683078 0.762659 0.674028 0.694032 0.678088 0.639270 0.752298 
60.340288 0.643596 0.730797 0.725710 0.739849 0.761744 0.649442 0.656236 0.688207 0.733215 0.639672 0.680388 0.737891 0.644871 0.717585 0.633868 0.661511 0.666473 0.757103 0.634704 0.663699 0.635798 0.726338 0.652445 0.738428 0.633171 0.643951 0.666082 0.638982 0.693886 0.654180 0.645359 0.738992 0.699349 0.695774 0.703391 0.738274 0.650341 0.650355 0.685371 0.696708 0.648564 0.719864 0.635457 0.684465 0.660034 0.691580 0.629722 0.746504 0.738246 0.700840 
66.686331 0.658924 0.735698 0.666670 0.634584 0.722298 0.653044 0.730699 0.694908 0.707047 0.735043 0.695720 0.660948 0.742418 0.706558 0.744415 0.664171 0.645690 0.639328 0.622995 0.730588 0.691644 0.752526 0.741846 0.745158 0.647886 0.648492 0.714194 0.717410 0.644196 0.725851 0.691183 0.648864 0.703480 0.727731 0.729232 0.671772 0.707370 0.685055 0.657037 0.727228 0.740228 0.736641 0.630349 0.637262 0.715027 0.686500 0.744332 0.722918 0.640794 0.647157 
73.699794 0.718233 0.655822 0.621379 0.662418 0.723517 0.674039 0.641671 0.723415 0.685362 0.613729 0.616953 0.700111 0.672299 0.648036 0.714133 0.654652 0.735995 0.646363 0.737416 0.667477 0.614402 0.650912 0.632572 0.653415 0.660344 0.679921 0.658032 0.623671 0.688163 0.703205 0.617741 0.747725 0.708047 0.634510 0.684899 0.666960 0.702171 0.615837 0.615185 0.697982 0.704871 0.641963 0.658576 0.743802 0.658814 0.635762 0.718716 0.706816 0.688422 0.637836 
81.450869 0.732205 0.645553 0.633988 0.726862 0.718949 0.720587 0.737145 0.656393 0.653507 0.708666 0.666414 0.610530 0.715244 0.662192 0.615591 0.718674 0.651970 0.700316 0.634848 0.610825 0.728574 0.690363 0.626786 0.726305 0.610282 0.713787 0.665783 0.647741 0.733850 0.665810 0.638157 0.664414 0.687275 0.615786 0.698236 0.694423 0.626357 0.660957 0.734131 0.707075 0.656158 0.639868 0.724688 0.639929 0.731406 0.638204 0.633787 0.616463 0.734199 0.699800 
90.017131 0.605728 0.701288 0.726727 0.651674 0.723403 0.684655 0.706280 0.627824 0.668770 0.713173 0.702758 0.701202 0.726912 0.604483 0.631717 0.645622 0.629552 0.652733 0.681602 0.648297 0.673796 0.597961 0.665062 0.627671 0.656554 0.653130 0.709730 0.604715 0.655223 0.666049 0.618256 0.646536 0.680046 0.708068 0.691766 0.654005 0.607668 0.666559 0.653422 0.657487 0.659553 0.694322 0.654687 0.712875 0.682986 0.623652 0.601861 0.675180 0.670611 0.721456 
99.484316 0.660284 0.619200 0.694376 0.678361 0.603016 0.618985 0.615322 0.616896 0.629789 0.648422 0.717101 0.605595 0.707831 0.704488 0.713158 0.658201 0.619527 0.675482 0.656471 0.707916 0.631924 0.646985 0.682337 0.593563 0.625931 0.695244 0.704240 0.692352 0.663809 0.670729 0.602481 0.631728 0.686163 0.631676 0.628445 0.625526 0.641142 0.603140 0.675195 0.619161 0.658613 0.667348 0.589796 0.638133 0.612515 0.597016 0.666812 0.696223 0.648578 0.700408 
109.947172 0.656083 0.693380 0.601427 0.608222 0.678061 0.613767 0.674696 0.650524 0.608260 0.628642 0.642404 0.647210 0.652473 0.628996 0.606710 0.662356 0.635668 0.628256 0.650505 0.611033 0.656597 0.607681 0.642347 0.620233 0.610937 0.689770 0.589332 0.689777 0.686894 0.640642 0.676748 0.635816 0.586707 0.697414 0.606073 0.696571 0.591693 0.677559 0.690787 0.678665 0.703609 0.667464 0.629627 0.602914 0.679412 0.598603 0.626603 0.668256 0.627587 0.648484 
121.510418 0.689696 0.660623 0.631171 0.696103 0.693733 0.612125 0.640551 0.690184 0.624377 0.579656 0.692915 0.571277 0.611669 0.595228 0.597840 0.655021 0.650876 0.641876 0.606269 0.631862 0.606694 0.611650 0.694931 0.634752 0.672723 0.635981 0.657068 0.645007 0.601211 0.637972 0.666613 0.670859 0.574846 0.620846 0.642497 0.571157 0.690101 0.692072 0.622583 0.630195 0.600876 0.585626 0.631925 0.635931 0.574129 0.649424 0.668799 0.613849 0.678788 0.631013 
134.289780 0.564961 0.575409 0.639247 0.628655 0.634666 0.603646 0.562340 0.674767 0.683493 0.570865 0.678019 0.562658 0.616797 0.651980 0.608570 0.662260 0.652317 0.594053 0.609007 0.624118 0.577706 0.602479 0.622539 0.616878 0.621783 0.591749 0.618713 0.570297 0.667396 0.662609 0.662185 0.669918 0.584884 0.565429 0.679573 0.631102 0.588385 0.661411 0.566783 0.674911 0.659869 0.568462 0.673844 0.562801 0.587898 0.646319 0.656368 0.561797 0.614543 0.659058 
148.413159 0.661571 0.619047 0.634557 0.672067 0.673437 0.640481 0.558241 0.665768 0.664490 0.597570 0.635356 0.674783 0.639553 0.667520 0.579804 0.593680 0.566918 0.669910 0.567207 0.657700 0.561467 0.565038 0.615133 0.630981 0.637599 0.631921 0.566476 0.588659 0.661780 0.666506 0.665953 0.583731 0.631817 0.616644 0.607697 0.622267 0.610290 0.608514 0.607212 0.636210 0.655801 0.608834 0.653091 0.637187 0.584892 0.621542 0.657761 0.654621 0.647118 0.670242 
164.021907 0.653480 0.563409 0.577474 0.659203 0.546277 0.649288 0.621532 0.635029 0.571860 0.582356 0.578188 0.649657 0.647376 0.580620 0.660612 0.547117 0.637201 0.603354 0.562659 0.618931 0.569567 0.640637 0.547577 0.610353 0.629645 0.639699 0.593148 0.614013 0.621109 0.654726 0.607165 0.643662 0.590916 0.578260 0.599113 0.591436 0.639566 0.619125 0.612936 0.593475 0.588847 0.640685 0.593094 0.622277 0.662318 0.556095 0.653105 0.588030 0.615223 0.617794 
181.272242 0.581861 0.626669 0.617539 0.570433 0.581248 0.586703 0.642944 0.600412 0.604009 0.603884 0.548613 0.618069 0.552895 0.538268 0.627919 0.576918 0.562298 0.538977 0.611084 0.557028 0.553294 0.543039 0.611536 0.542312 0.618701 0.606159 0.570594 0.567997 0.596541 0.567378 0.626299 0.593575 0.559356 0.652967 0.582713 0.639562 0.550590 0.620934 0.545242 0.610315 0.651449 0.617176 0.638603 0.554788 0.650371 0.647923 0.586179 0.558117 0.619963 0.643391 
200.336810 0.629651 0.579522 0.601866 0.569010 0.618136 0.535843 0.641652 0.634910 0.542404 0.593541 0.545429 0.546420 0.599943 0.643247 0.577171 0.636434 0.549175 0.554481 0.544086 0.625705 0.543488 0.557102 0.574738 0.545558 0.549498 0.546080 0.629586 0.546889 0.585291 0.568471 0.599978 0.549967 0.616107 0.617931 0.619127 0.607184 0.575172 0.630390 0.551081 0.557425 0.566647 0.544010 0.605056 0.531926 0.628678 0.562860 0.582219 0.593681 0.590949 0.629129 
221.406416 0.584691 0.546849 0.614330 0.527913 0.604308 0.557471 0.604377 0.539869 0.538126 0.553909 0.574958 0.539130 0.561253 0.533721 0.545544 0.591919 0.573936 0.560040 0.564930 0.614197 0.556940 0.634097 0.519623 0.622863 0.529737 0.535054 0.549943 0.617055 0.625340 0.574531 0.556311 0.536711 0.592999 0.521996 0.586077 0.570224 0.523312 0.528646 0.533981 0.537069 0.522475 0.569116 0.605191 0.573238 0.540903 0.629617 0.598212 0.557933 0.631984 0.617575 
244.691932 0.517611 0.611198 0.584271 0.564712 0.535561 0.536271 0.589831 0.600088 0.618931 0.585385 0.575583 0.579279 0.604296 0.566110 0.584924 0.624043 0.612256 0.554477 0.611130 0.607872 0.579665 0.590673 0.585123 0.609174 0.553039 0.535595 0.541508 0.558668 0.527799 0.591196 0.556837 0.610186 0.570124 0.584276 0.609066 0.521136 0.613990 0.588160 0.536032 0.617134 0.596751 0.581297 0.534509 0.549838 0.518725 0.537261 0.604688 0.567156 0.572700 0.595437 
270.426407 0.506711 0.516575 0.557889 0.520345 0.582355 0.594112 0.516323 0.515477 0.592751 0.566778 0.540582 0.516631 0.524013 0.584388 0.563490 0.546121 0.542788 0.523106 0.559850 0.524176 0.524047 0.521767 0.508442 0.521342 0.547678 0.592656 0.571713 0.511556 0.561244 0.583139 0.544525 0.605931 0.547830 0.573057 0.559105 0.513035 0.509601 0.601102 0.521504 0.527318 0.561060 0.577006 0.563076 0.549062 0.590281 0.506039 0.595232 0.579409 0.600077 0.544783 
298.867401 0.570847 0.538643 0.596042 0.575544 0.603079 0.537661 0.550614 0.521953 0.522615 0.542965 0.577923 0.582973 0.569203 0.588481 0.517527 0.503624 0.596594 0.505081 0.588498 0.515722 0.514982 0.497696 0.601506 0.599795 0.554086 0.559643 0.538246 0.586627 0.582393 0.522235 0.521098 0.513757 0.571648 0.534355 0.499910 0.573348 0.562232 0.597201 0.531711 0.530348 0.516180 0.510181 0.603758 0.543185 0.503977 0.594050 0.568143 0.572023 0.521274 0.564484 
330.299560 0.518183 0.588194 0.531075 0.508104 0.556079 0.586562 0.569036 0.518662 0.592741 0.591272 0.525173 0.545826 0.560262 0.507930 0.564728 0.571239 0.578919 0.590021 0.537754 0.596331 0.516122 0.522148 0.514539 0.582569 0.566072 0.590821 0.520658 0.497671 0.592164 0.526772 0.591751 0.589901 0.542291 0.589575 0.575721 0.494870 0.517188 0.497921 0.560115 0.508855 0.498542 0.509817 0.537536 0.558087 0.566284 0.511580 0.503546 0.546539 0.563988 0.496757 
365.037468 0.491092 0.564810 0.580160 0.500512 0.487532 0.500045 0.494652 0.578364 0.552061 0.569866 0.510060 0.483415 0.522509 0.499568 0.498850 0.551241 0.508028 0.534288 0.517100 0.582572 0.570992 0.552747 0.538475 0.503396 0.572413 0.507798 0.519652 0.489929 0.490127 0.510479 0.551873 0.522477 0.577978 0.486910 0.518944 0.547032 0.523646 0.483232 0.500694 0.496550 0.585666 0.578889 0.499472 0.560328 0.489586 0.493773 0.553165 0.523126 0.561808 0.584352 
403.428793 0.570283 0.479562 0.511078 0.570717 0.529525 0.552623 0.567863 0.528410 0.513192 0.500837 0.554943 0.577718 0.512098 0.577644 0.519247 0.530846 0.491193 0.485401 0.552835 0.512610 0.480561 0.504827 0.555382 0.508029 0.534704 0.540342 0.506063 0.559910 0.563752 0.490702 0.491108 0.535840 0.517731 0.504726 0.578611 0.483732 0.482252 0.490136 0.562764 0.520109 0.554124 0.541473 0.499542 0.488086 0.492752 0.476260 0.528225 0.552734 0.531359 0.479388 
445.857770 0.504699 0.545761 0.545204 0.527014 0.551125 0.490103 0.534685 0.527785 0.523296 0.538226 0.551995 0.518312 0.480640 0.547662 0.508038 0.570289 0.507371 0.572789 0.569810 0.478661 0.567274 0.494644 0.481500 0.510657 0.469340 0.510548 0.546089 0.563623 0.559468 0.517875 0.554828 0.474672 0.569581 0.559187 0.508579 0.566373 0.527144 0.542533 0.496987 0.514094 0.563019 0.562108 0.495367 0.547022 0.546058 0.523015 0.472631 0.561306 0.501065 0.536940 
492.749041 0.526460 0.537213 0.521570 0.491209 0.546166 0.475274 0.553851 0.509709 0.553184 0.512792 0.526347 0.482969 0.480014 0.498515 0.501429 0.557971 0.516604 0.561326 0.530456 0.561531 0.513398 0.497093 0.519626 0.557268 0.540697 0.481415 0.514157 0.483113 0.465680 0.464859 0.465470 0.499869 0.563003 0.471021 0.507041 0.537434 0.545381 0.521386 0.537613 0.510243 0.535423 0.507087 0.468055 0.530790 0.477090 0.512392 0.538275 0.496873 0.469702 0.551496 
544.571910 0.466987 0.503234 0.473777 0.488665 0.550394 0.523791 0.519092 0.481036 0.479718 0.509428 0.494939 0.488690 0.492625 0.479374 0.475292 0.534718 0.460601 0.526519 0.495106 0.525625 0.470614 0.461849 0.508291 0.494934 0.484158 0.469427 0.456938 0.460384 0.473009 0.511348 0.458429 0.528267 0.523811 0.499708 0.549243 0.459389 0.513545 0.539209 0.502532 0.552137 0.492575 0.458323 0.527666 0.479551 0.481632 0.459843 0.534410 0.515192 0.519608 0.455084 
601.845038 0.477721 0.478914 0.495494 0.532006 0.546558 0.505288 0.522973 0.452673 0.477353 0.543386 0.525319 0.491835 0.539797 0.453200 0.464372 0.539836 0.494594 0.485362 0.514173 0.485566 0.502604 0.501679 0.510857 0.519214 0.507466 0.539568 0.489881 0.484060 0.521411 0.517668 0.478596 0.477487 0.532513 0.505786 0.458913 0.523495 0.532488 0.530087 0.502499 0.468677 0.522744 0.488251 0.462199 0.487271 0.492342 0.520611 0.533706 0.449477 0.528496 0.531698 
665.141633 0.522055 0.488345 0.449908 0.470055 0.534253 0.465401 0.468124 0.447229 0.445410 0.530083 0.521913 0.440736 0.516521 0.494584 0.475873 0.469146 0.494662 0.487152 0.440672 0.470422 0.468031 0.513182 0.464643 0.532840 0.534669 0.449536 0.442985 0.494960 0.488243 0.494046 0.487387 0.536444 0.505657 0.513587 0.496476 0.525116 0.494437 0.529071 0.516873 0.524607 0.528064 0.494813 0.458283 0.452435 0.458107 0.491225 0.533520 0.493381 0.476294 0.498906 
735.095189 0.434461 0.439967 0.444007 0.517788 0.473954 0.463279 0.520872 0.493947 0.485324 0.451227 0.452562 0.521290 0.524634 0.479089 0.523971 0.524874 0.519532 0.494725 0.449190 0.468160 0.496805 0.523260 0.439947 0.443363 0.467281 0.463121 0.473295 0.471331 0.493092 0.526805 0.485987 0.485266 0.464504 0.468448 0.482701 0.476754 0.442589 0.510174 0.513220 0.483215 0.446187 0.488091 0.469520 0.435552 0.443963 0.474112 0.487390 0.453052 0.478484 0.519004 
812.405825 0.498068 0.446971 0.461138 0.427315 0.511929 0.484581 0.481200 0.456394 0.443689 0.472136 0.433366 0.461902 0.497899 0.488655 0.448155 0.465472 0.511264 0.495659 0.480935 0.494310 0.425490 0.493192 0.494319 0.508712 0.493348 0.440195 0.505251 0.482152 0.481916 0.438341 0.454974 0.510014 0.445325 0.464213 0.442373 0.433234 0.449773 0.432286 0.509208 0.481284 0.446240 0.459525 0.489429 0.474923 0.444378 0.459398 0.426221 0.451367 0.424806 0.457210 
897.847292 0.496439 0.479496 0.432510 0.500417 0.480481 0.418305 0.418772 0.481050 0.483635 0.467950 0.477599 0.506948 0.460462 0.494788 0.501180 0.481508 0.494746 0.495056 0.476332 0.425692 0.462802 0.467344 0.476045 0.508507 0.439651 0.435465 0.449430 0.442089 0.443652 0.493011 0.472830 0.499371 0.444133 0.416440 0.491351 0.473695 0.461558 0.483284 0.507549 0.470605 0.465869 0.492720 0.437533 0.457622 0.432482 0.476480 0.463561 0.500560 0.467687 0.468459 
992.274716 0.433412 0.425924 0.473429 0.469766 0.426590 0.494180 0.462817 0.428712 0.456231 0.480917 0.408468 0.414592 0.421219 0.446548 0.485821 0.467608 0.493686 0.489797 0.466643 0.464753 0.418771 0.469317 0.480890 0.461679 0.468383 0.487698 0.461838 0.441898 0.496759 0.413273 0.440891 0.453044 0.497861 0.493500 0.451657 0.457885 0.425258 0.415942 0.415321 0.419573 0.475509 0.451961 0.414474 0.467985 0.410385 0.425792 0.436880 0.495726 0.425153 0.490105 
1096.633158 0.425597 0.425659 0.436161 0.433564 0.476751 0.467403 0.478042 0.458646 0.451309 0.422326 0.477039 0.465432 0.414510 0.433853 0.436573 0.418624 0.483364 0.459605 0.455299 0.476635 0.445180 0.448668 0.455752 0.483133 0.440453 0.484793 0.445739 0.422748 0.448122 0.458264 0.485747 0.426529 0.423542 0.475668 0.425033 0.456147 0.415411 0.414905 0.407004 0.474651 0.438757 0.478819 0.457474 0.459338 0.454869 0.479387 0.453382 0.403063 0.478668 0.400023 
1211.967074 0.476034 0.452014 0.470857 0.408316 0.398179 0.395291 0.466302 0.474114 0.417075 0.456291 0.472755 0.473406 0.450928 0.447684 0.408155 0.415720 0.396056 0.452543 0.444644 0.465898 0.402457 0.422608 0.437977 0.399869 0.461029 0.465007 0.428028 0.457216 0.435050 0.402045 0.476655 0.403678 0.393376 0.392964 0.415950 0.433131 0.454198 0.404933 0.426768 0.392786 0.438546 0.413840 0.458975 0.475817 0.414383 0.401080 0.401276 0.426195 0.442116 0.425613 
1339.430764 0.416067 0.393058 0.418661 0.423847 0.396740 0.407425 0.451323 0.438850 0.407123 0.458181 0.430926 0.386765 0.421226 0.388527 0.459243 0.389890 0.417341 0.383992 0.441780 0.457680 0.413400 0.415192 0.396804 0.431210 0.458279 0.398006 0.387270 0.421205 0.421125 0.419456 0.439954 0.407658 0.441292 0.419222 0.384663 0.411756 0.412538 0.403819 0.424577 0.435470 0.458533 0.394991 0.393364 0.404227 0.420313 0.453972 0.410860 0.383087 0.466016 0.434930 
1480.299928 0.437079 0.400401 0.451627 0.414413 0.424656 0.389613 0.430928 0.406660 0.391672 0.381445 0.424349 0.392535 0.378581 0.390497 0.400417 0.418277 0.384666 0.374057 0.443197 0.429546 0.376655 0.432065 0.432248 0.376834 0.444318 0.403132 0.406216 0.454225 0.449265 0.424955 0.429758 0.416447 0.379000 0.442363 0.395922 0.390381 0.373746 0.442832 0.403111 0.441109 0.415384 0.435240 0.449664 0.440130 0.415255 0.420987 0.431534 0.439138 0.392768 0.390630 
1635.984430 0.441834 0.382185 0.445265 0.411335 0.372287 0.421193 0.371999 0.443132 0.367177 0.427097 0.444397 0.413484 0.391002 0.373499 0.376005 0.428707 0.377745 0.443063 0.423963 0.402105 0.377230 0.432912 0.436323 0.413167 0.378211 0.408690 0.427126 0.367871 0.370543 0.444892 0.367396 0.376768 0.424599 0.395446 0.431870 0.371196 0.396776 0.395491 0.400398 0.418042 0.383775 0.404295 0.390328 0.441789 0.429940 0.403771 0.438338 0.388487 0.377295 0.427916 
1808.042414 0.399241 0.391124 0.408185 0.403345 0.373389 0.369578 0.435039 0.361010 0.423682 0.424633 0.359529 0.379323 0.379300 0.411461 0.435178 0.431323 0.417562 0.429727 0.365768 0.430911 0.379866 0.358986 0.398282 0.395141 0.431145 0.356779 0.397664 0.433415 0.390189 0.427703 0.430503 0.415874 0.396250 0.397961 0.414385 0.358178 0.397965 0.424997 0.408312 0.402505 0.393968 0.404311 0.373627 0.398227 0.402727 0.364377 0.415526 0.364655 0.367776 0.382968 
1998.195895 0.413196 0.371856 0.357083 0.418915 0.407392 0.415069 0.388831 0.397754 0.422107 0.361130 0.380643 0.350075 0.366485 0.383441 0.408607 0.418981 0.392654 0.381912 0.400245 0.368060 0.396643 0.418381 0.365975 0.369856 0.372255 0.409249 0.367809 0.351198 0.376093 0.359753 0.413691 0.354815 0.416884 0.414934 0.425106 0.397874 0.355287 0.376720 0.423802 0.369809 0.424425 0.400261 0.390545 0.415661 0.360608 0.408673 0.420165 0.392712 0.409803 0.374530 
2208.347992 0.378326 0.374542 0.415326 0.360368 0.355949 0.410779 0.376870 0.368483 0.380749 0.357722 0.413610 0.409906 0.358474 0.340226 0.347581 0.364889 0.370592 0.388270 0.359465 0.382937 0.391358 0.362311 0.400025 0.388576 0.388803 0.381743 0.404130 0.403552 0.403586 0.387223 0.365146 0.390814 0.391309 0.394125 0.364669 0.382026 0.414910 0.377645 0.348341 0.346405 0.398842 0.347426 0.379172 0.379524 0.415182 0.381818 0.378847 0.363475 0.401057 0.402652 
2440.601978 0.356285 0.370130 0.333253 0.392760 0.344800 0.378206 0.386604 0.391316 0.351621 0.364206 0.385274 0.392748 0.335623 0.352131 0.361451 0.389794 0.361647 0.368737 0.381999 0.359952 0.398642 0.364841 0.333766 0.405747 0.360118 0.336041 0.376625 0.393742 0.351791 0.373959 0.397291 0.360163 0.387538 0.378815 0.341702 0.341244 0.391999 0.392623 0.370920 0.358552 0.378649 0.367548 0.377342 0.398683 0.359184 0.364653 0.354549 0.404891 0.370717 0.396873 
2697.282328 0.394531 0.325994 0.367625 0.331335 0.377989 0.338683 0.343829 0.380407 0.365651 0.342068 0.366004 0.340415 0.365293 0.371746 0.396700 0.366758 0.353269 0.338130 0.393701 0.378256 0.331833 0.341501 0.353471 0.395008 0.346683 0.360266 0.333623 0.370014 0.368296 0.387418 0.368422 0.388108 0.332577 0.356950 0.365340 0.384925 0.327330 0.361865 0.352782 0.392366 0.354431 0.381962 0.327088 0.352789 0.351862 0.353955 0.375704 0.390991 0.385156 0.383810 
2980.957987 0.354869 0.357246 0.360834 0.387231 0.386505 0.349592 0.352030 0.350315 0.353571 0.352104 0.323720 0.325614 0.365638 0.381619 0.363952 0.339892 0.339596 0.323170 0.362160 0.335180 0.374233 0.374251 0.337110 0.323226 0.339335 0.373196 0.351903 0.381425 0.365782 0.360936 0.340090 0.368414 0.320824 0.383002 0.336348 0.325156 0.331702 0.338192 0.327918 0.387221 0.357102 0.341138 0.346647 0.354770 0.331678 0.346682 0.349589 0.339222 0.333558 0.360199 
3294.468075 0.324581 0.313648 0.369712 0.364526 0.320516 0.333215 0.376705 0.359644 0.321868 0.377860 0.336939 0.366040 0.361899 0.336873 0.365319 0.330605 0.345445 0.340887 0.377436 0.325833 0.320792 0.360199 0.359292 0.353600 0.314710 0.358006 0.359178 0.318647 0.333332 0.343852 0.378160 0.366319 0.337070 0.320413 0.349700 0.370281 0.341983 0.341570 0.320578 0.312468 0.342228 0.374470 0.352313 0.350486 0.366061 0.322764 0.333653 0.378894 0.342776 0.367343 
3640.950307 0.361827 0.327585 0.361766 0.318531 0.354061 0.319870 0.309212 0.338354 0.369336 0.353158 0.360647 0.309154 0.331117 0.367365 0.312953 0.344040 0.314217 0.361176 0.322991 0.339918 0.336473 0.305140 0.344431 0.338243 0.316398 0.334690 0.338738 0.329479 0.331828 0.355878 0.324177 0.350357 0.336520 0.352234 0.316812 0.318285 0.358722 0.312174 0.312785 0.326375 0.355777 0.342958 0.345146 0.317999 0.339443 0.349629 0.356579 0.334596 0.331758 0.331930 
4023.872394 0.303194 0.330197 0.328497 0.314836 0.320143 0.354572 0.334328 0.296941 0.314230 0.312793 0.309338 0.349529 0.297224 0.304060 0.324893 0.340103 0.331736 0.303494 0.313910 0.336957 0.359105 0.353449 0.303022 0.317649 0.309061 0.333752 0.347819 0.320324 0.321504 0.354477 0.301711 0.310062 0.312576 0.302910 0.352256 0.307358 0.330145 0.309229 0.323652 0.349146 0.343773 0.309901 0.326900 0.354012 0.319428 0.319830 0.300651 0.341336 0.304363 0.329950 
4447.066748 0.294582 0.333207 0.321456 0.310555 0.348839 0.327497 0.297427 0.330198 0.320504 0.324491 0.324256 0.299568 0.313108 0.313520 0.303800 0.303929 0.346229 0.344887 0.308927 0.305564 0.320095 0.352379 0.296838 0.351855 0.317716 0.344278 0.338817 0.307984 0.290379 0.290961 0.328305 0.289803 0.298805 0.348630 0.312252 0.324907 0.345292 0.310845 0.312087 0.319979 0.352817 0.306117 0.318943 0.329490 0.332766 0.320597 0.341385 0.337510 0.290324 0.334211 
4914.768840 0.321598 0.331923 0.337670 0.301485 0.325032 0.318820 0.334418 0.326471 0.303251 0.296759 0.303508 0.310541 0.343056 0.299015 0.317573 0.308947 0.322512 0.295879 0.337485 0.305538 0.334010 0.283948 0.321117 0.308696 0.300492 0.320435 0.332316 0.297365 0.304064 0.310519 0.322208 0.335942 0.290833 0.329683 0.331540 0.324285 0.285293 0.307650 0.311125 0.325472 0.344938 0.295527 0.305510 0.325658 0.328049 0.322984 0.312369 0.344492 0.319304 0.311621 
5431.659591 0.285247 0.299520 0.283420 0.321470 0.322095 0.293212 0.291842 0.323888 0.300234 0.280815 0.322212 0.300295 0.276527 0.312199 0.291827 0.315656 0.301521 0.316805 0.295731 0.304013 0.320817 0.321488 0.321479 0.298156 0.309802 0.334774 0.289752 0.323318 0.307776 0.322726 0.316416 0.291643 0.333686 0.320918 0.330294 0.291024 0.312377 0.328890 0.325614 0.320345 0.304359 0.325819 0.316413 0.288600 0.312358 0.322723 0.329818 0.286139 0.316030 0.290791 
6002.912217 0.285778 0.326868 0.278272 0.296754 0.316719 0.292075 0.293544 0.323494 0.295975 0.285826 0.320251 0.295691 0.301077 0.285035 0.324596 0.315456 0.282094 0.270357 0.316301 0.294165 0.318690 0.276594 0.288797 0.286993 0.269363 0.317976 0.301749 0.300796 0.299838 0.312050 0.326109 0.274516 0.311614 0.311569 0.270381 0.306171 0.274648 0.291463 0.298793 0.320323 0.297945 0.322840 0.327313 0.281019 0.306030 0.298444 0.316666 0.293526 0.320487 0.283121 
6634.244006 0.278177 0.270776 0.306291 0.272867 0.298316 0.268952 0.290186 0.267761 0.304735 0.298635 0.275987 0.285144 0.307953 0.277389 0.315295 0.289202 0.303378 0.277886 0.302150 0.303224 0.271058 0.273779 0.304674 0.292292 0.307938 0.282013 0.281734 0.264081 0.268046 0.311252 0.263367 0.272202 0.319062 0.277256 0.318934 0.281975 0.308984 0.279155 0.316799 0.318536 0.281793 0.280244 0.291435 0.267372 0.307041 0.291668 0.279030 0.299960 0.318867 0.265606 
7331.973539 0.287868 0.270397 0.282376 0.259563 0.285016 0.263746 0.263892 0.256770 0.273412 0.254781 0.258601 0.305559 0.301664 0.296860 0.307564 0.276455 0.277925 0.287253 0.297170 0.289247 0.309040 0.266865 0.308831 0.276723 0.278887 0.304205 0.293298 0.301774 0.290550 0.270402 0.298290 0.274532 0.278041 0.301303 0.302750 0.281095 0.301824 0.261111 0.279854 0.304837 0.284776 0.264454 0.259675 0.255230 0.270851 0.262519 0.264882 0.292900 0.283535 0.281860 
8103.083928 0.266093 0.286631 0.249958 0.291124 0.248098 0.286604 0.285196 0.290454 0.251836 0.251623 0.262826 0.271256 0.296128 0.269735 0.261087 0.269260 0.271357 0.284178 0.252621 0.265743 0.292469 0.299305 0.293024 0.283656 0.292535 0.249414 0.295285 0.279254 0.288655 0.300041 0.289513 0.271786 0.289551 0.287580 0.266200 0.268787 0.272503 0.277465 0.282910 0.300514 0.270780 0.300298 0.263889 0.297049 0.283872 0.289237 0.271349 0.299704 0.289434 0.266708 
8955.292703 0.257738 0.248647 0.253706 0.253119 0.245832 0.240493 0.267466 0.270358 0.253346 0.284680 0.238218 0.257963 0.255733 0.250862 0.266001 0.238192 0.284172 0.267892 0.270840 0.251679 0.249407 0.264032 0.274414 0.239427 0.267038 0.246243 0.281743 0.282777 0.288312 0.248023 0.257524 0.287968 0.268670 0.276994 0.289193 0.270782 0.241726 0.271419 0.279311 0.259537 0.243097 0.245197 0.287315 0.259662 0.288286 0.275869 0.280531 0.268795 0.265472 0.253696 
9897.129059 0.278427 0.241152 0.251729 0.263735 0.257026 0.258922 0.280930 0.261584 0.232861 0.274413 0.233527 0.259535 0.279122 0.256551 0.256310 0.258674 0.270731 0.269683 0.267698 0.266901 0.235610 0.254468 0.244437 0.271255 0.262450 0.244992 0.252552 0.268830 0.266132 0.278577 0.261359 0.251614 0.259762 0.266226 0.242708 0.251448 0.250978 0.272752 0.276891 0.256811 0.262644 0.234281 0.248311 0.269630 0.232201 0.264451 0.241872 0.269162 0.272719 0.237700 
10938.019208 0.270727 0.245127 0.263009 0.236256 0.263976 0.264627 0.251821 0.244531 0.270714 0.260295 0.267727 0.254497 0.235387 0.260590 0.254199 0.239448 0.270736 0.254493 0.269673 0.237988 0.238953 0.237283 0.251609 0.252074 0.261282 0.234079 0.251018 0.221677 0.261868 0.231639 0.262541 0.222995 0.269301 0.223371 0.270663 0.229161 0.236323 0.229277 0.251133 0.244684 0.239157 0.242975 0.249870 0.260590 0.263038 0.235559 0.231875 0.237537 0.264501 0.243204 
12088.380730 0.236591 0.254267 0.236165 0.242621 0.226477 0.247791 0.222354 0.215909 0.247445 0.242050 0.241039 0.255788 0.246820 0.236243 0.247886 0.259671 0.257269 0.226216 0.214123 0.258669 0.239648 0.239821 0.232327 0.233300 0.214400 0.227441 0.253378 0.217345 0.219409 0.248696 0.232386 0.245014 0.225642 0.221792 0.255949 0.244711 0.252905 0.244143 0.225192 0.239567 0.244297 0.221299 0.244147 0.253023 0.232244 0.258297 0.250054 0.221712 0.229623 0.236205 
13359.726830 0.216330 0.229192 0.209157 0.236561 0.228778 0.211576 0.247741 0.243847 0.221093 0.242812 0.206594 0.205966 0.245363 0.239605 0.236037 0.235637 0.225667 0.220508 0.231927 0.209657 0.235100 0.205959 0.209694 0.228935 0.215715 0.223327 0.207318 0.219151 0.225378 0.234749 0.209996 0.246328 0.233254 0.226780 0.221423 0.213253 0.225419 0.243713 0.226304 0.238454 0.222881 0.235816 0.236385 0.221334 0.235835 0.223514 0.217868 0.240668 0.234490 0.213232 
14764.781566 0.197352 0.203271 0.237486 0.222772 0.232344 0.210307 0.200174 0.228038 0.206778 0.227220 0.238280 0.225852 0.199096 0.219756 0.197623 0.233315 0.228783 0.211036 0.239269 0.232593 0.232381 0.207406 0.198433 0.229289 0.230142 0.211684 0.223770 0.220970 0.218058 0.229389 0.210154 0.205126 0.224300 0.230786 0.221406 0.205536 0.198186 0.199281 0.221325 0.210942 0.207588 0.204251 0.229581 0.236471 0.205643 0.231606 0.211690 0.198790 0.215058 0.198158 
16317.607198 0.209622 0.227611 0.213399 0.217171 0.225659 0.190237 0.192855 0.225036 0.199525 0.221732 0.229197 0.188504 0.216074 0.194707 0.224503 0.227515 0.189047 0.226689 0.203987 0.201956 0.197640 0.217079 0.208247 0.218369 0.204328 0.221796 0.199523 0.208688 0.227751 0.218676 0.194304 0.205130 0.220814 0.211355 0.213660 0.201159 0.193524 0.215198 0.199807 0.199433 0.221523 0.219466 0.197514 0.224591 0.217700 0.211994 0.202723 0.212362 0.222630 0.204261 
18033.744928 0.188739 0.210927 0.206770 0.216510 0.205555 0.211397 0.209186 0.187807 0.202419 0.193572 0.185304 0.204291 0.214176 0.197759 0.184892 0.191882 0.195097 0.183948 0.187739 0.213834 0.214450 0.210111 0.213870 0.204327 0.186200 0.202903 0.183866 0.217021 0.182401 0.219591 0.197457 0.180169 0.213800 0.216118 0.209593 0.198538 0.208802 0.184908 0.194785 0.193622 0.212515 0.189519 0.195257 0.215874 0.183113 0.218649 0.192180 0.190323 0.213624 0.201246 
19930.370438 0.174828 0.173010 0.176448 0.191623 0.198878 0.185003 0.176322 0.188231 0.177792 0.182101 0.202885 0.204128 0.199715 0.193765 0.177023 0.200152 0.194543 0.186239 0.203229 0.207572 0.191606 0.202725 0.198463 0.200670 0.172970 0.193299 0.209655 0.173054 0.202264 0.194356 0.207398 0.182847 0.207929 0.202169 0.186679 0.203711 0.199371 0.202195 0.200412 0.176056 0.202274 0.179332 0.178713 0.193049 0.186776 0.196578 0.204915 0.177792 0.209567 0.195086 
22026.465795 0.193353 0.176329 0.183049 0.178074 0.168099 0.171173 0.190550 0.168409 0.193723 0.193344 0.170686 0.167327 0.164358 0.192409 0.190947 0.193033 0.199657 0.164736 0.165300 0.169558 0.183783 0.177813 0.181552 0.182658 0.173092 0.196131 0.166259 0.195954 0.168466 0.199943 0.189780 0.197338 0.199365 0.182552 0.167714 0.195817 0.176007 0.191189 0.184287 0.178879 0.190981 0.172909 0.175151 0.190631 0.197928 0.192356 0.195516 0.184329 0.164875 0.181782 
24343.009424 0.181298 0.165803 0.166302 0.167287 0.174697 0.182606 0.178372 0.158600 0.168458 0.184227 0.157155 0.169150 0.157771 0.157539 0.175769 0.174814 0.174666 0.190480 0.157227 0.188358 0.170053 0.174129 0.173700 0.182620 0.184919 0.182031 0.178474 0.163485 0.178133 0.186160 0.177657 0.167707 0.167475 0.189967 0.164393 0.166976 0.159923 0.173759 0.179268 0.169957 0.172330 0.168017 0.164635 0.176857 0.187889 0.158769 0.160347 0.167342 0.182485 0.175673 
26903.186074 0.151570 0.174063 0.157189 0.173526 0.175958 0.168963 0.182421 0.168694 0.171031 0.156528 0.174742 0.176073 0.163617 0.157194 0.166946 0.150508 0.177562 0.152503 0.164269 0.182385 0.171266 0.161578 0.157565 0.151077 0.150393 0.169617 0.169689 0.176095 0.165945 0.179694 0.153074 0.164108 0.154911 0.183017 0.178338 0.166469 0.164570 0.154347 0.154968 0.154022 0.161103 0.171133 0.154607 0.167349 0.177822 0.175070 0.155312 0.174526 0.175010 0.156081 
29732.618853 0.154986 0.163334 0.146993 0.144606 0.157552 0.158313 0.165730 0.173569 0.151964 0.170724 0.166676 0.153151 0.157546 0.143868 0.169036 0.170770 0.160944 0.149861 0.166052 0.143941 0.171514 0.166992 0.169277 0.145437 0.147237 0.144740 0.146502 0.159169 0.161082 0.156075 0.154900 0.155307 0.163737 0.146772 0.146793 0.155517 0.170338 0.148524 0.150281 0.149651 0.168801 0.155174 0.162424 0.174042 0.154643 0.168291 0.154920 0.166563 0.148892 0.151974 
32859.625674 0.156057 0.153867 0.142701 0.160269 0.140151 0.164530 0.145633 0.149894 0.152990 0.138299 0.160730 0.153906 0.144561 0.143073 0.137875 0.137925 0.155825 0.165695 0.137374 0.153806 0.154532 0.147998 0.142057 0.159879 0.156210 0.138669 0.142340 0.146836 0.157755 0.155857 0.144585 0.161377 0.153147 0.165519 0.151007 0.151230 0.139031 0.145971 0.141898 0.147673 0.165006 0.138210 0.140535 0.153311 0.148184 0.155268 0.166124 0.144683 0.140918 0.164514 
36315.502674 0.130014 0.157174 0.136111 0.138208 0.131788 0.137757 0.137294 0.145337 0.154572 0.157949 0.151034 0.146555 0.151248 0.144815 0.154170 0.158671 0.158629 0.131261 0.134670 0.147980 0.152983 0.135522 0.138627 0.148259 0.140593 0.139246 0.145872 0.130333 0.151358 0.155509 0.133694 0.151980 0.132149 0.146158 0.149694 0.152043 0.130626 0.144802 0.147089 0.157923 0.151866 0.133624 0.143191 0.143690 0.148559 0.136854 0.132016 0.130939 0.132747 0.134345 
40134.837431 0.149035 0.125945 0.150334 0.146587 0.142284 0.146736 0.143264 0.129472 0.127401 0.143975 0.150490 0.140533 0.144330 0.143649 0.123789 0.123954 0.133054 0.127679 0.146999 0.128079 0.129122 0.150575 0.133577 0.144459 0.125898 0.125425 0.141142 0.137018 0.128787 0.137474 0.137427 0.127587 0.133191 0.146594 0.124812 0.135242 0.139501 0.129994 0.148109 0.145548 0.136782 0.128572 0.146585 0.137683 0.149948 0.148456 0.132246 0.147056 0.132838 0.140778 
44355.855130 0.130480 0.119487 0.131004 0.140910 0.140936 0.138424 0.118117 0.124807 0.135706 0.123709 0.123514 0.138308 0.130923 0.135366 0.139382 0.142931 0.128203 0.133092 0.136125 0.118152 0.128434 0.125275 0.133453 0.124000 0.121644 0.119004 0.134318 0.127721 0.119410 0.138398 0.125610 0.120211 0.129213 0.117951 0.130145 0.121136 0.122368 0.140461 0.121842 0.134732 0.141997 0.141715 0.135577 0.128943 0.136927 0.128270 0.141521 0.139888 0.121131 0.124714 
49020.801136 0.124155 0.126049 0.121341 0.129913 0.118337 0.116650 0.129927 0.134082 0.121238 0.121199 0.133592 0.128531 0.135875 0.124367 0.134812 0.124168 0.126003 0.133101 0.126579 0.116295 0.127967 0.123630 0.113869 0.122998 0.116490 0.113017 0.121437 0.112517 0.125969 0.124166 0.127604 0.126927 0.130246 0.118400 0.116388 0.119487 0.111881 0.111830 0.133594 0.117464 0.124849 0.121731 0.135746 0.136290 0.131984 0.135787 0.126045 0.120077 0.133958 0.135853 
54176.363797 0.111217 0.123735 0.128461 0.120709 0.106177 0.116217 0.120283 0.105658 0.114738 0.113779 0.121661 0.119906 0.124093 0.109668 0.114779 0.123918 0.122741 0.120409 0.122005 0.117961 0.112048 0.115246 0.118698 0.123018 0.116154 0.112470 0.115307 0.117225 0.120336 0.106971 0.118701 0.121970 0.107629 0.116289 0.109382 0.122492 0.114425 0.106518 0.119437 0.108963 0.107871 0.120793 0.120175 0.119360 0.117279 0.117742 0.119799 0.105874 0.106350 0.117062 
59874.141715 0.109456 0.105395 0.101669 0.103040 0.117335 0.103188 0.105585 0.100344 0.109143 0.113878 0.116927 0.099511 0.100886 0.110721 0.099665 0.115584 0.116991 0.120597 0.118078 0.120255 0.114738 0.110918 0.103515 0.104130 0.113546 0.115471 0.116146 0.103734 0.118270 0.113967 0.119437 0.120900 0.115622 0.109460 0.104351 0.102734 0.108235 0.107892 0.111470 0.112385 0.111023 0.115101 0.119318 0.099496 0.101849 0.121367 0.113022 0.120427 0.120775 0.101307 
66171.160168 0.093885 0.100013 0.093287 0.108182 0.098310 0.106768 0.097869 0.100833 0.094920 0.094457 0.113317 0.109649 0.110674 0.105758 0.109292 0.110197 0.111641 0.112746 0.098047 0.106095 0.102746 0.099133 0.104636 0.108181 0.103625 0.110661 0.094596 0.095814 0.102449 0.099523 0.096279 0.100171 0.109675 0.101185 0.102664 0.105817 0.101391 0.103252 0.093856 0.097791 0.098970 0.112378 0.104995 0.107832 0.097465 0.101190 0.097763 0.110435 0.099664 0.105210 
73130.441833 0.099017 0.102666 0.087255 0.095123 0.090151 0.105542 0.101764 0.100662 0.101154 0.093153 0.088194 0.098472 0.097171 0.097593 0.094056 0.091866 0.095046 0.091854 0.103385 0.104912 0.095055 0.093009 0.092008 0.097554 0.100318 0.105805 0.092773 0.098712 0.105375 0.100913 0.097283 0.100248 0.095972 0.098436 0.104531 0.098198 0.102933 0.096316 0.101070 0.093779 0.101199 0.101560 0.091270 0.090089 0.092732 0.100288 0.089331 0.090530 0.096517 0.096499 
80821.637540 0.089381 0.091559 0.083073 0.087261 0.093690 0.091054 0.090169 0.093647 0.087795 0.090659 0.091785 0.085247 0.092169 0.091868 0.086377 0.089624 0.097390 0.094890 0.082751 0.088989 0.083620 0.093400 0.097816 0.096675 0.095183 0.083740 0.088676 0.090718 0.085245 0.091451 0.084162 0.095591 0.084346 0.083526 0.087865 0.086948 0.084254 0.092817 0.095869 0.082365 0.085727 0.088948 0.089614 0.084256 0.095150 0.092456 0.087554 0.091038 0.090568 0.089405 
89321.723361 0.079027 0.087544 0.084844 0.073812 0.086744 0.085618 0.089921 0.079926 0.082591 0.078819 0.079557 0.086645 0.074454 0.085594 0.080238 0.081688 0.080751 0.077652 0.084986 0.077659 0.083561 0.079295 0.084448 0.074510 0.085149 0.083523 0.087638 0.081766 0.087312 0.076812 0.077507 0.082664 0.074432 0.081688 0.081794 0.086460 0.088622 0.084895 0.084091 0.077164 0.073713 0.075907 0.074289 0.083274 0.085898 0.088946 0.078418 0.082183 0.080846 0.078264 
98715.771011 0.080483 0.077342 0.074838 0.081171 0.071284 0.075469 0.080493 0.075095 0.070457 0.067966 0.078986 0.078442 0.080572 0.068859 0.076008 0.074343 0.071691 0.068913 0.069500 0.072676 0.080554 0.071540 0.075584 0.074934 0.071938 0.067424 0.068217 0.068442 0.069517 0.078336 0.069270 0.077554 0.079106 0.077642 0.073930 0.069190 0.080347 0.067253 0.068442 0.079540 0.077975 0.070212 0.077361 0.081663 0.069557 0.072582 0.081058 0.081088 0.074789 0.072805 
109097.799277 0.062182 0.066030 0.060867 0.072222 0.066163 0.062848 0.068016 0.068937 0.070503 0.071271 0.062625 0.072641 0.068870 0.072664 0.072496 0.073097 0.070910 0.063332 0.060585 0.060953 0.062996 0.073097 0.068433 0.067418 0.064540 0.073621 0.066442 0.071445 0.068755 0.061372 0.060881 0.072426 0.067750 0.062000 0.065666 0.063424 0.066495 0.061789 0.064830 0.073663 0.064420 0.069719 0.072355 0.072627 0.067907 0.067294 0.061332 0.068325 0.065085 0.062567 
120571.714986 0.059640 0.056678 0.063538 0.065133 0.060505 0.054037 0.056916 0.058097 0.065175 0.060851 0.057500 0.056172 0.056819 0.059958 0.061811 0.055549 0.054329 0.064801 0.054067 0.064535 0.057927 0.057168 0.058705 0.061088 0.059165 0.060627 0.054838 0.059332 0.058122 0.055594 0.054868 0.065778 0.065745 0.058806 0.058487 0.054225 0.059979 0.060481 0.061481 0.065136 0.059488 0.055535 0.062265 0.065630 0.057983 0.062239 0.058154 0.062122 0.055005 0.062394 
133252.352946 0.049434 0.054471 0.056627 0.053824 0.050353 0.048961 0.050813 0.052284 0.054691 0.051135 0.056429 0.049741 0.052201 0.051628 0.055089 0.052296 0.053112 0.051034 0.057606 0.057906 0.055300 0.053997 0.057053 0.047684 0.053000 0.056433 0.054126 0.054117 0.054709 0.054520 0.048623 0.057886 0.053025 0.051980 0.054591 0.057560 0.057924 0.051626 0.055727 0.054871 0.051772 0.048712 0.056527 0.051392 0.055831 0.056632 0.057263 0.051231 0.051537 0.056045 
147266.625241 0.045100 0.048265 0.048641 0.041942 0.043531 0.045804 0.041806 0.048066 0.047507 0.045362 0.045056 0.044167 0.045195 0.044665 0.041363 0.045119 0.045864 0.047545 0.049501 0.048215 0.044531 0.042683 0.046084 0.041730 0.043942 0.044341 0.048570 0.041731 0.049693 0.049769 0.041873 0.041976 0.047890 0.046536 0.044741 0.048254 0.045442 0.046692 0.043833 0.050138 0.048905 0.041398 0.046671 0.043058 0.044392 0.043253 0.044654 0.045267 0.044334 0.043377 
162754.791419 0.037455 0.040936 0.039246 0.035654 0.036164 0.038278 0.040187 0.038507 0.037610 0.040036 0.039832 0.037644 0.036065 0.038916 0.041622 0.041040 0.038982 0.040754 0.041491 0.039396 0.039280 0.039304 0.039761 0.035391 0.042288 0.038916 0.042918 0.037728 0.036833 0.038764 0.042172 0.038162 0.040091 0.037317 0.037310 0.039356 0.039622 0.040675 0.036085 0.035566 0.036925 0.037897 0.043107 0.035376 0.040394 0.042024 0.039675 0.039784 0.040207 0.036963 
179871.862254 0.033435 0.033693 0.035995 0.032599 0.031833 0.035621 0.031224 0.032784 0.036239 0.033982 0.030807 0.035484 0.033418 0.029863 0.036377 0.035614 0.036380 0.031240 0.031542 0.032087 0.033687 0.033697 0.036086 0.034463 0.032253 0.035807 0.034524 0.032577 0.032855 0.034115 0.030373 0.032806 0.033139 0.032244 0.030062 0.032239 0.032916 0.036187 0.034030 0.035624 0.030080 0.031734 0.032229 0.033022 0.032980 0.034132 0.032362 0.033243 0.030959 0.031037 
198789.151143 0.028973 0.025462 0.025191 0.027628 0.027822 0.027608 0.028013 0.027592 0.029956 0.027459 0.027945 0.028439 0.028822 0.029021 0.027596 0.026961 0.027707 0.026006 0.027479 0.024728 0.028790 0.029201 0.025808 0.025064 0.024785 0.027330 0.028052 0.025093 0.029403 0.025277 0.027023 0.024758 0.026292 0.026346 0.027556 0.026729 0.028539 0.026881 0.024971 0.027709 0.029730 0.025464 0.027495 0.027952 0.027254 0.029747 0.026607 0.024738 0.024856 0.028545 
219695.988672 0.021793 0.024139 0.020484 0.023941 0.022819 0.024180 0.023556 0.020923 0.022362 0.022904 0.022851 0.023875 0.020240 0.020717 0.021399 0.021276 0.021988 0.022899 0.023143 0.021888 0.022719 0.020755 0.020141 0.023620 0.023138 0.024157 0.021806 0.021112 0.023990 0.021720 0.022977 0.024306 0.021660 0.020654 0.023049 0.020521 0.020631 0.023121 0.020884 0.022462 0.020120 0.022648 0.022371 0.024297 0.023880 0.023163 0.024315 0.021477 0.022027 0.022417 
242801.617498 0.018464 0.016767 0.018619 0.018421 0.016470 0.019192 0.018803 0.019112 0.016429 0.018008 0.016848 0.017737 0.015923 0.019363 0.018191 0.017384 0.016505 0.016131 0.017379 0.018929 0.016322 0.016208 0.017851 0.017019 0.016501 0.017103 0.016976 0.017365 0.017520 0.018898 0.019117 0.018238 0.017547 0.017309 0.016662 0.017721 0.019251 0.016305 0.016721 0.017108 0.017286 0.018441 0.019199 0.016861 0.017671 0.016316 0.018637 0.018856 0.016698 0.018743 
268337.286521 0.013575 0.012334 0.014397 0.013251 0.012417 0.013031 0.015008 0.013918 0.014183 0.012626 0.013318 0.013907 0.014089 0.013578 0.013539 0.013902 0.014136 0.013721 0.014267 0.012730 0.013151 0.013874 0.014483 0.014168 0.012430 0.014452 0.014083 0.012754 0.012798 0.014654 0.012359 0.014691 0.014339 0.013635 0.013984 0.012923 0.013790 0.012966 0.013654 0.013115 0.013888 0.013167 0.012764 0.014013 0.014691 0.012479 0.013171 0.013337 0.013344 0.013339 
296558.565298 0.011009 0.010618 0.010078 0.010860 0.009988 0.009840 0.010805 0.009791 0.011105 0.010279 0.010676 0.009444 0.009543 0.011181 0.009658 0.011261 0.009461 0.011328 0.010280 0.010368 0.010228 0.010058 0.009559 0.010366 0.011222 0.009977 0.010607 0.010822 0.009993 0.009748 0.010888 0.011088 0.011331 0.010571 0.009761 0.009897 0.010499 0.010804 0.010656 0.010260 0.010530 0.010227 0.009741 0.009952 0.010416 0.009908 0.009803 0.009904 0.009879 0.010775 
327747.901874 0.008209 0.007408 0.008154 0.007561 0.007057 0.007179 0.008171 0.007758 0.007384 0.007257 0.007144 0.007375 0.006902 0.007578 0.008102 0.007482 0.006949 0.007685 0.007686 0.007837 0.008224 0.007311 0.007704 0.007187 0.006994 0.007842 0.006977 0.007047 0.008241 0.007713 0.007422 0.006872 0.007240 0.007362 0.007989 0.007894 0.008294 0.007353 0.008293 0.008099 0.007779 0.006929 0.008129 0.007367 0.007876 0.008194 0.006989 0.006918 0.007786 0.006847 
362217.449611 0.005859 0.004964 0.005208 0.004857 0.005817 0.005151 0.004922 0.005319 0.005839 0.004928 0.005191 0.005449 0.005355 0.005479 0.005157 0.005376 0.005751 0.005483 0.004917 0.005532 0.005586 0.005098 0.005110 0.005445 0.005276 0.005644 0.004930 0.005514 0.005149 0.005643 0.004992 0.005112 0.005375 0.005057 0.005054 0.005388 0.005532 0.005764 0.005838 0.005419 0.005416 0.005081 0.005233 0.005345 0.005433 0.005492 0.005724 0.005836 0.005033 0.005829 
400312.191330 0.003331 0.003598 0.003330 0.003785 0.004006 0.003466 0.003768 0.003749 0.003751 0.003296 0.003880 0.003791 0.004006 0.003557 0.003512 0.003477 0.003765 0.003492 0.003921 0.003562 0.003524 0.003520 0.003412 0.003388 0.003496 0.003360 0.003830 0.003781 0.003586 0.003583 0.003447 0.003933 0.003308 0.003812 0.003406 0.003982 0.003652 0.003919 0.003452 0.003291 0.003731 0.003799 0.003867 0.003588 0.003884 0.003487 0.003833 0.003699 0.003385 0.003612 
442413.392009 0.002164 0.002366 0.002167 0.002258 0.002579 0.002533 0.002171 0.002278 0.002419 0.002521 0.002177 0.002266 0.002630 0.002290 0.002247 0.002251 0.002490 0.002620 0.002354 0.002546 0.002379 0.002318 0.002300 0.002163 0.002323 0.002368 0.002209 0.002252 0.002518 0.002340 0.002412 0.002319 0.002360 0.002327 0.002332 0.002515 0.002588 0.002324 0.002511 0.002624 0.002461 0.002382 0.002187 0.002604 0.002297 0.002432 0.002243 0.002270 0.002465 0.002554 
488942.414615 0.001644 0.001553 0.001376 0.001537 0.001424 0.001507 0.001357 0.001588 0.001586 0.001382 0.001570 0.001615 0.001509 0.001530 0.001427 0.001506 0.001610 0.001604 0.001393 0.001601 0.001433 0.001547 0.001637 0.001384 0.001614 0.001551 0.001404 0.001569 0.001484 0.001582 0.001371 0.001411 0.001502 0.001631 0.001451 0.001476 0.001409 0.001600 0.001508 0.001401 0.001444 0.001502 0.001619 0.001477 0.001562 0.001533 0.001568 0.001564 0.001478 0.001540 
540364.937247 0.000981 0.000933 0.000903 0.000840 0.000899 0.000987 0.000860 0.000933 0.000984 0.000954 0.000811 0.000851 0.000812 0.000880 0.000817 0.000983 0.000840 0.000854 0.000968 0.000894 0.000970 0.000810 0.000961 0.000821 0.000826 0.000811 0.000909 0.000819 0.000847 0.000888 0.000957 0.000879 0.000904 0.000930 0.000878 0.000854 0.000916 0.000873 0.000966 0.000879 0.000819 0.000814 0.000813 0.000987 0.000937 0.000903 0.000963 0.000966 0.000820 0.000841 
597195.613793 0.000466 0.000495 0.000503 0.000553 0.000546 0.000496 0.000479 0.000543 0.000497 0.000474 0.000559 0.000461 0.000519 0.000529 0.000550 0.000500 0.000532 0.000464 0.000462 0.000539 0.000470 0.000529 0.000532 0.000483 0.000496 0.000482 0.000550 0.000477 0.000483 0.000507 0.000523 0.000556 0.000518 0.000514 0.000482 0.000503 0.000494 0.000508 0.000550 0.000488 0.000475 0.000470 0.000499 0.000506 0.000492 0.000512 0.000494 0.000559 0.000500 0.000461 
660003.224766 0.000264 0.000261 0.000256 0.000291 0.000293 0.000255 0.000295 0.000285 0.000258 0.000297 0.000270 0.000255 0.000298 0.000278 0.000248 0.000265 0.000268 0.000247 0.000247 0.000291 0.000254 0.000277 0.000287 0.000265 0.000299 0.000283 0.000260 0.000257 0.000245 0.000254 0.000278 0.000286 0.000263 0.000247 0.000279 0.000288 0.000247 0.000299 0.000285 0.000265 0.000261 0.000292 0.000272 0.000266 0.000248 0.000266 0.000260 0.000269 0.000277 0.000294 
729416.369848 0.000139 0.000134 0.000142 0.000126 0.000139 0.000147 0.000138 0.000126 0.000141 0.000124 0.000144 0.000149 0.000130 0.000139 0.000125 0.000123 0.000149 0.000133 0.000147 0.000129 0.000136 0.000133 0.000128 0.000145 0.000148 0.000125 0.000148 0.000133 0.000147 0.000124 0.000130 0.000133 0.000124 0.000145 0.000124 0.000142 0.000146 0.000146 0.000124 0.000143 0.000149 0.000130 0.000132 0.000142 0.000130 0.000126 0.000123 0.000131 0.000128 0.000125 
806129.759124 0.000058 0.000061 0.000065 0.000062 0.000068 0.000065 0.000062 0.000061 0.000060 0.000058 0.000066 0.000067 0.000061 0.000059 0.000066 0.000062 0.000066 0.000060 0.000062 0.000062 0.000058 0.000068 0.000059 0.000068 0.000068 0.000066 0.000062 0.000062 0.000069 0.000061 0.000069 0.000066 0.000065 0.000058 0.000058 0.000062 0.000064 0.000059 0.000063 0.000062 0.000068 0.000060 0.000068 0.000058 0.000059 0.000066 0.000064 0.000057 0.000063 0.000061 
890911.165979 0.000027 0.000027 0.000025 0.000028 0.000028 0.000024 0.000028 0.000029 0.000027 0.000028 0.000027 0.000030 0.000028 0.000027 0.000025 0.000027 0.000029 0.000026 0.000025 0.000025 0.000027 0.000027 0.000025 0.000026 0.000026 0.000029 0.000025 0.000029 0.000026 0.000029 0.000025 0.000029 0.000028 0.000029 0.000028 0.000027 0.000029 0.000027 0.000028 0.000026 0.000029 0.000026 0.000027 0.000025 0.000025 0.000027 0.000027 0.000027 0.000025 0.000027 
984609.111229 0.000010 0.000011 0.000010 0.000010 0.000011 0.000011 0.000011 0.000010 0.000011 0.000010 0.000010 0.000011 0.000012 0.000011 0.000010 0.000010 0.000010 0.000012 0.000011 0.000010 0.000010 0.000011 0.000010 0.000010 0.000010 0.000010 0.000011 0.000011 0.000010 0.000011 0.000011 0.000011 0.000011 0.000011 0.000011 0.000010 0.000010 0.000011 0.000010 0.000011 0.000010 0.000010 0.000010 0.000010 0.000010 0.000011 0.000012 0.000010 0.000011 0.000010 
1088161.355403 0.000004 0.000004 0.000003 0.000004 0.000004 0.000003 0.000004 0.000004 0.000004 0.000004 0.000004 0.000004 0.000004 0.000004 0.000004 0.000004 0.000004 0.000004 0.000004 0.000004 0.000004 0.000004 0.000004 0.000004 0.000003 0.000004 0.000004 0.000004 0.000004 0.000003 0.000004 0.000004 0.000004 0.000004 0.000004 0.000004 0.000004 0.000004 0.000004 0.000004 0.000004 0.000004 0.000003 0.000004 0.000004 0.000004 0.000004 0.000004 0.000004 0.000004 
1202604.284165 0.000001 0.000001 0.000001 0.000001 0.000001 0.000001 0.000001 0.000001 0.000001 0.000001 0.000001 0.000001 0.000001 0.000001 0.000001 0.000001 0.000001 0.000001 0.000001 0.000001 0.000001 0.000001 0.000001 0.000001 0.000001 0.000001 0.000001 0.000001 0.000001 0.000001 0.000001 0.000001 0.000001 0.000001 0.000001 0.000001 0.000001 0.000001 0.000001 0.000001 0.000001 0.000001 0.000001 0.000001 0.000001 0.000001 0.000001 0.000001 0.000001 0.000001 
1329083.280812 0.000001 0.000001 0.000001 0.000001 0.000001 0.000001 0.000001 0.000001 0.000001 0.000001 0.000001 0.000001 0.000001 0.000001 0.000001 0.000001 0.000001 0.000001 0.000001 0.000001 0.000001 0.000001 0.000001 0.000001 0.000001 0.000001 0.000001 0.000001 0.000001 0.000001 0.000001 0.000001 0.000001 0.000001 0.000001 0.000001 0.000001 0.000001 0.000001 0.000001 0.000001 0.000001 0.000001 0.000001 0.000001 0.000001 0.000001 0.000001 0.000001 0.000001 
1468864.189654 0.000001 0.000001 0.000001 0.000001 0.000001 0.000001 0.000001 0.000001 0.000001 0.000001 0.000001 0.000001 0.000001 0.000001 0.000001 0.000001 0.000001 0.000001 0.000001 0.000001 0.000001 0.000001 0.000001 0.000001 0.000001 0.000001 0.000001 0.000001 0.000001 0.000001 0.000001 0.000001 0.000001 0.000001 0.000001 0.000001 0.000001 0.000001 0.000001 0.000001 0.000001 0.000001 0.000001 0.000001 0.000001 0.000001 0.000001 0.000001 0.000001 0.000001 
1623345.985008 0.000001 0.000001 0.000001 0.000001 0.000001 0.000001 0.000001 0.000001 0.000001 0.000001 0.000001 0.000001 0.000001 0.000001 0.000001 0.000001 0.000001 0.000001 0.000001 0.000001 0.000001 0.000001 0.000001 0.000001 0.000001 0.000001 0.000001 0.000001 0.000001 0.000001 0.000001 0.000001 0.000001 0.000001 0.000001 0.000001 0.000001 0.000001 0.000001 0.000001 0.000001 0.000001 0.000001 0.000001 0.000001 0.000001 0.000001 0.000001 0.000001 0.000001 
1794074.772606 0.000001 0.000001 0.000001 0.000001 0.000001 0.000001 0.000001 0.000001 0.000001 0.000001 0.000001 0.000001 0.000001 0.000001 0.000001 0.000001 0.000001 0.000001 0.000001 0.000001 0.000001 0.000001 0.000001 0.000001 0.000001 0.000001 0.000001 0.000001 0.000001 0.000001 0.000001 0.000001 0.000001 0.000001 0.000001 0.000001 0.000001 0.000001 0.000001 0.000001 0.000001 0.000001 0.000001 0.000001 0.000001 0.000001 0.000001 0.000001 0.000001 0.000001 
1982759.263538 0.000001 0.000001 0.000001 0.000001 0.000001 0.000001 0.000001 0.000001 0.000001 0.000001 0.000001 0.000001 0.000001 0.000001 0.000001 0.000001 0.000001 0.000001 0.000001 0.000001 0.000001 0.000001 0.000001 0.000001 0.000001 0.000001 0.000001 0.000001 0.000001 0.000001 0.000001 0.000001 0.000001 0.000001 0.000001 0.000001 0.000001 0.000001 0.000001 0.000001 0.000001 0.000001 0.000001 0.000001 0.000001 0.000001 0.000001 0.000001 0.000001 0.000001 
