# Supplementary material for: Automatic Analysis of Composite Physical Signals Using Non-Negative Factorization and Information Criterion
Source: PLoS One. 2012 Mar 1;7(3):e32352. doi: 10.1371/journal.pone.0032352 (PMC3291575; doi:10.1371/journal.pone.0032352)
Supplement: Dataset S1 — CodeAndSample.zip. CodeAndSample.zip contains the source code of our proposed method and the simulation data in this article. (ZIP) [file pone.0032352.s001.zip › CodeAndSample/sample/SimulatedData/r5/nor_mat_10_k3.dat]

#145 50 
1.105171 0.896606 0.910015 0.909566 1.063453 1.062975 0.937585 0.894232 0.978877 0.908013 0.893119 0.941892 0.942410 0.993634 0.903667 0.963241 1.017434 1.016126 1.041997 0.919166 1.036313 1.045923 1.020970 0.977773 0.984043 0.942556 0.921109 0.909292 0.913326 0.913550 0.937673 0.989024 0.881859 0.995656 0.980742 0.958964 0.931110 1.054185 0.986026 0.899037 1.036186 1.005627 0.935124 1.006799 1.001965 1.037016 0.981651 1.015862 1.040004 1.005119 0.958817 
1.221403 0.938149 0.896098 0.916140 0.897229 1.036379 1.018656 0.977765 0.891315 1.033924 0.906455 1.053439 1.036194 1.014252 1.034284 1.070509 1.058632 1.066894 1.070236 0.985413 0.973945 1.038746 0.950981 0.967145 0.927364 1.027834 0.926087 0.970701 1.002395 0.948594 1.069047 1.052153 1.050955 0.887700 0.980239 0.952745 0.887388 1.022826 1.030816 0.892815 0.998332 0.917426 1.053994 0.878122 1.011281 1.003759 1.027503 0.991308 1.044826 0.957567 0.883354 
1.349859 0.892449 0.974670 0.967275 0.975486 0.937111 1.032908 1.065802 0.884743 0.904470 0.905286 1.049710 1.049098 0.883130 1.015970 0.920475 1.066764 1.068795 0.920485 0.952514 0.936324 0.876930 1.049127 1.034638 0.917355 0.976701 0.898503 1.054141 0.958782 0.911165 0.955886 1.004620 0.945809 0.944021 0.897629 0.906860 1.020129 1.061575 0.962309 0.942689 1.034599 1.036659 0.927404 1.030236 0.963310 0.938103 0.991511 1.020372 0.886133 1.036115 0.876600 
1.491825 1.046790 0.963389 0.920385 0.984755 0.914533 1.020259 0.986829 0.885744 0.925783 0.964775 1.013389 0.941645 0.906471 1.029019 0.878690 1.022682 0.990424 0.874475 1.054532 0.937672 0.992856 0.928787 0.892614 0.933128 0.910337 0.967023 1.026238 1.031994 1.031780 0.955850 1.053554 1.062371 0.953854 0.872905 1.036267 0.940414 0.961742 0.899814 1.019232 0.999387 0.923506 1.023631 0.994116 1.045782 0.892711 0.910686 0.983922 1.018273 0.903845 0.957914 
1.648721 1.010312 1.047424 0.886929 0.909600 1.060648 1.029467 1.044942 1.017247 0.890754 1.020087 0.890638 0.973402 0.952682 0.941960 0.994122 1.001985 0.872372 0.934841 0.990983 0.884031 0.894367 0.884253 0.894087 0.970166 0.977701 1.032490 1.025149 1.007549 0.966882 0.999029 0.879047 0.981999 1.004670 0.977083 1.018986 1.055355 0.910933 1.010379 0.948664 0.878100 0.980338 1.017808 0.913116 0.891382 1.011123 0.909291 0.898994 1.001377 1.041580 1.012157 
1.822119 0.959339 1.027178 0.946920 0.997884 1.028275 0.906681 0.974260 0.868626 0.938295 0.948326 0.990308 0.933231 0.866634 1.052092 0.904746 0.989634 0.966636 0.986948 0.894493 0.934252 0.885078 0.885194 0.912803 1.000069 0.950963 0.869454 0.972335 0.867462 0.947681 0.880130 0.985177 0.952898 0.956557 0.973875 0.973288 0.883750 1.002303 0.952446 0.957519 0.889141 0.875413 0.984156 0.909328 0.975848 0.966212 0.897901 1.022519 0.888380 0.974636 1.007000 
2.013753 0.916015 0.874342 0.869748 0.929758 0.958847 0.991274 0.945209 0.945180 0.952278 1.031422 0.978144 0.959145 0.934314 0.874764 1.016345 0.941325 0.863313 0.942226 0.890196 0.893371 1.045415 0.925136 0.863313 1.003148 0.966760 1.023586 0.969033 0.903412 0.919362 0.982537 0.881708 1.026463 0.964803 0.927629 0.970155 1.007464 1.025370 0.914960 1.031316 0.870794 0.967585 0.903374 1.014350 1.010283 0.885506 1.040888 0.901062 0.961514 0.872760 0.971066 
2.225541 0.943565 1.044519 0.971246 0.927269 0.892184 0.959249 0.890341 0.880818 0.892633 0.906083 0.897791 0.956966 0.930001 1.047337 1.040737 1.003169 0.920229 1.001316 1.034375 1.000332 0.954301 0.899148 0.982069 0.949563 0.961904 0.985297 0.953269 0.871896 0.935952 0.991420 0.861456 0.939075 1.005949 0.999740 1.009282 1.043421 1.039658 0.940231 0.925884 1.035713 0.891831 1.023916 1.037346 1.025683 0.916657 1.030058 0.936200 0.910142 0.894783 0.948436 
2.459603 0.860661 0.881887 0.995825 0.856049 1.014778 0.963634 0.952831 0.977538 0.896856 0.998250 0.873690 0.974932 0.927639 0.967609 0.920754 1.036965 0.947306 0.949883 0.913593 0.975455 1.013704 1.034911 0.935789 0.996110 0.889448 0.993001 1.002995 0.909761 0.896561 0.928001 1.004954 0.895572 0.995720 0.957662 0.985126 0.953810 0.867461 0.947049 0.982597 0.915590 0.879538 0.866348 1.012496 0.999848 0.912043 1.041729 0.919461 0.961504 0.994475 0.922979 
2.718282 0.903520 0.930133 0.917943 0.975449 0.907173 0.856473 1.031638 0.959870 1.035973 0.878742 0.946100 0.890724 0.973139 0.976546 0.908119 0.885784 0.933143 0.946242 0.943970 1.040203 1.026840 1.011905 1.037023 0.915274 0.946223 0.914536 0.961101 0.986986 0.914139 0.893497 0.892551 1.006463 0.886957 0.857003 1.021871 0.993024 0.907031 1.006605 0.931014 1.036323 0.934932 0.905488 1.020546 1.010003 0.960826 1.007163 0.952062 1.040468 0.940099 1.009965 
3.004166 0.848344 0.864746 0.955564 1.030010 0.981305 0.970864 0.938984 0.976664 0.925662 0.937346 0.921331 0.939587 0.850811 0.903225 0.976438 0.898433 0.951525 0.999138 1.012554 1.028767 0.994863 0.996577 1.022450 0.950640 0.899262 0.993376 1.023834 0.945170 0.991549 0.876741 0.908310 0.887474 0.922414 1.031912 1.006783 0.988197 1.025453 0.906238 1.029596 0.869039 0.971777 0.926434 0.990043 0.914119 0.873031 0.850133 0.912386 0.898706 0.879565 0.864407 
3.320117 0.983527 0.958642 0.897113 0.875711 0.992084 0.937727 1.005407 0.844637 0.919592 0.985334 0.913263 0.868539 0.898368 0.902197 1.018635 0.868801 0.886374 1.001830 0.959550 0.897928 0.962686 0.865628 0.918777 0.950881 1.005172 0.853513 0.984164 1.004349 0.993245 0.941780 0.913488 0.986710 0.846444 0.961629 0.891982 0.895100 0.961619 0.935892 0.868361 1.010781 1.001587 1.009357 1.018476 0.946808 0.915987 0.912477 0.853457 0.934281 0.911522 0.858868 
3.669297 0.895415 0.875408 1.019597 0.976224 0.938370 0.943013 0.919479 0.984469 1.018425 0.935755 0.970269 0.863479 0.914277 0.892298 0.883262 0.935317 0.947610 0.978086 0.883262 0.899947 0.983529 0.936406 0.967040 0.982738 0.952439 1.005779 0.845137 1.005248 0.874264 1.001666 0.929408 0.994417 0.906079 0.849874 0.976187 0.846394 0.931781 0.930683 0.860371 1.009352 1.019914 0.950085 0.882052 0.882015 0.978393 0.861962 1.004169 0.878730 0.907345 0.960507 
4.055200 1.009143 0.897318 0.845769 0.951650 1.016419 0.879060 0.840379 0.842700 0.866237 0.835914 0.934741 0.915937 0.848718 0.927428 0.929139 0.876980 0.892640 0.864628 0.914708 0.986632 0.888887 0.850613 0.886881 0.980161 0.872551 0.993307 0.918729 1.001803 0.928307 0.916917 0.940408 1.011787 0.923176 0.842228 0.964324 1.005796 0.866302 0.842940 0.989045 0.899075 0.893481 0.897272 0.873762 0.865830 0.901885 0.879827 0.947027 0.847747 0.906702 0.880825 
4.481689 0.896813 0.892269 0.973017 0.892123 0.862673 0.918598 0.910841 0.938023 0.881437 0.989183 1.003889 0.970639 0.914705 0.886146 0.947111 0.887395 0.952628 0.831195 0.862609 0.886156 1.006818 0.998188 0.887487 0.962552 0.827477 0.953316 0.995287 0.963828 0.900008 0.862407 0.863233 0.844194 0.830038 0.858964 1.009057 0.923647 0.849188 0.934598 0.835271 0.931642 0.984685 0.843716 0.947019 0.873579 0.915577 0.880528 0.935728 0.997344 0.905011 0.996710 
4.953032 0.845324 0.922340 0.988979 0.901394 0.976597 0.845752 0.943396 0.828596 0.920299 0.988588 0.850690 0.901148 0.860421 0.935606 0.870616 1.001990 0.858681 0.916008 0.834399 0.841087 0.834718 0.976652 0.893522 0.951797 0.883035 0.846572 0.901166 0.945874 0.864366 1.000614 0.955988 0.925948 0.847255 0.945282 0.829069 0.919306 0.955614 0.875946 0.912245 0.888456 0.959076 0.970192 0.985453 0.967295 0.928026 0.946038 0.925083 0.843811 0.892128 0.994482 
5.473947 0.917419 0.911020 0.862331 0.911598 0.863759 0.848638 0.923194 0.963740 0.899179 0.911218 0.940873 0.982069 0.867799 0.866569 0.860514 0.882649 0.985829 0.977216 0.937285 0.890268 0.893079 0.907422 0.925851 0.892157 0.863126 0.962239 0.955560 0.818631 0.980334 0.846414 0.870302 0.974676 0.991080 0.895112 0.843829 0.907404 0.916750 0.960432 0.987239 0.907748 0.981147 0.940647 0.881663 0.954485 0.893693 0.866208 0.841172 0.944922 0.992147 0.835613 
6.049647 0.906077 0.828131 0.870375 0.823776 0.923050 0.859523 0.892868 0.939691 0.942442 0.884319 0.893603 0.903514 0.887115 0.967785 0.900628 0.900431 0.817117 0.851914 0.953608 0.817691 0.897617 0.911499 0.860616 0.930676 0.937576 0.913434 0.836537 0.844208 0.963089 0.975393 0.933131 0.941743 0.916472 0.811230 0.853303 0.820854 0.888826 0.984238 0.908111 0.882222 0.945695 0.884346 0.882052 0.877580 0.965159 0.901668 0.899607 0.910271 0.858913 0.978861 
6.685894 0.860151 0.918888 0.853579 0.867104 0.893249 0.908604 0.855400 0.886535 0.882965 0.879262 0.953674 0.948248 0.913897 0.812621 0.828189 0.862966 0.931783 0.876225 0.849263 0.949429 0.919909 0.967936 0.845134 0.889653 0.904226 0.931294 0.807444 0.855835 0.843366 0.875852 0.879804 0.806414 0.860479 0.975307 0.799957 0.973131 0.889688 0.944349 0.905665 0.903578 0.813252 0.836324 0.896882 0.825658 0.888942 0.849716 0.894484 0.952120 0.842691 0.945530 
7.389056 0.908499 0.935988 0.891601 0.855254 0.938900 0.802502 0.959282 0.853733 0.826182 0.844470 0.884037 0.959827 0.795553 0.957100 0.809003 0.886728 0.837389 0.817095 0.906863 0.828408 0.853821 0.889675 0.959792 0.846194 0.807490 0.847857 0.897926 0.945242 0.920216 0.933490 0.842306 0.907514 0.829824 0.939613 0.896527 0.863286 0.904647 0.837336 0.832551 0.855466 0.869777 0.919434 0.901594 0.938909 0.959317 0.897407 0.799019 0.842535 0.849405 0.905280 
8.166170 0.898224 0.910948 0.940532 0.910312 0.937162 0.878585 0.864381 0.854470 0.936665 0.928122 0.924281 0.787403 0.870652 0.908823 0.844290 0.827568 0.937136 0.839848 0.911070 0.799020 0.918385 0.798045 0.825853 0.903571 0.946089 0.950504 0.928836 0.864608 0.862265 0.824268 0.810734 0.943232 0.949616 0.935089 0.792611 0.861237 0.956470 0.809628 0.801389 0.902335 0.909702 0.849167 0.828918 0.949337 0.826523 0.930334 0.912219 0.842652 0.888218 0.843192 
9.025013 0.896123 0.846903 0.938923 0.930296 0.785427 0.804051 0.812360 0.895649 0.863528 0.847135 0.846463 0.837396 0.895365 0.814549 0.817151 0.928047 0.864614 0.879550 0.896753 0.815428 0.785375 0.938647 0.788727 0.798665 0.782514 0.855573 0.780143 0.899916 0.814006 0.875042 0.838129 0.929589 0.888522 0.853694 0.879877 0.811601 0.919833 0.875887 0.872284 0.791003 0.947309 0.816255 0.868622 0.907595 0.897002 0.909568 0.912042 0.893331 0.834363 0.879515 
9.974182 0.799034 0.871273 0.922368 0.886858 0.911881 0.896569 0.873720 0.847461 0.813895 0.876218 0.844349 0.821969 0.839310 0.845917 0.918293 0.769791 0.882595 0.847904 0.797619 0.865663 0.870591 0.924610 0.850973 0.882757 0.781915 0.830273 0.810416 0.846497 0.816094 0.889765 0.776833 0.776654 0.904208 0.862057 0.898249 0.920731 0.807978 0.895137 0.807202 0.853326 0.935088 0.882698 0.859346 0.828695 0.875238 0.829079 0.842942 0.883064 0.837758 0.899016 
11.023176 0.794994 0.871211 0.822884 0.760216 0.885367 0.908831 0.858683 0.843996 0.795289 0.862536 0.834907 0.841306 0.797414 0.874626 0.871751 0.874415 0.769718 0.925541 0.828761 0.829891 0.846373 0.769709 0.780720 0.784025 0.842234 0.856288 0.822387 0.901024 0.867830 0.834958 0.771691 0.865596 0.852494 0.773318 0.910913 0.758960 0.852435 0.817033 0.926755 0.815878 0.837538 0.849729 0.845404 0.885873 0.793139 0.922987 0.824385 0.793755 0.816089 0.802059 
12.182494 0.755720 0.848199 0.847049 0.893192 0.775991 0.913697 0.861910 0.770481 0.799096 0.823118 0.789436 0.867395 0.788327 0.845923 0.793278 0.859927 0.831587 0.779050 0.867228 0.905220 0.854367 0.854792 0.751861 0.753461 0.807431 0.881498 0.750385 0.814358 0.837972 0.908496 0.790353 0.770348 0.803906 0.888024 0.900561 0.877530 0.856209 0.865211 0.837571 0.830128 0.770398 0.837555 0.781167 0.765722 0.855709 0.913889 0.899427 0.869454 0.904170 0.914614 
13.463738 0.805228 0.869886 0.808350 0.800178 0.743569 0.790143 0.825380 0.845449 0.896645 0.743668 0.748257 0.836486 0.849231 0.870075 0.832803 0.836420 0.779531 0.760459 0.831600 0.879508 0.834657 0.750350 0.799560 0.891842 0.790448 0.897502 0.793117 0.802583 0.745308 0.774794 0.833602 0.900262 0.803069 0.844535 0.834451 0.818855 0.822538 0.871607 0.802971 0.820569 0.805483 0.752286 0.895384 0.868048 0.847443 0.789525 0.815296 0.797591 0.752879 0.811720 
14.879732 0.842650 0.764256 0.750984 0.766666 0.802167 0.759607 0.748826 0.809674 0.804764 0.872818 0.886521 0.740879 0.870912 0.813721 0.876482 0.756350 0.881636 0.872346 0.846697 0.747304 0.828703 0.749624 0.857787 0.870334 0.811262 0.879560 0.797078 0.805025 0.840167 0.817759 0.806490 0.738705 0.867835 0.750129 0.808843 0.837342 0.741759 0.747638 0.788536 0.790588 0.781436 0.744047 0.760861 0.863633 0.867867 0.749453 0.845378 0.760983 0.887336 0.894110 
16.444647 0.776420 0.725010 0.776967 0.815222 0.788442 0.790663 0.883450 0.760584 0.814031 0.798677 0.735358 0.881543 0.853218 0.845670 0.816598 0.769548 0.811319 0.870889 0.729596 0.724825 0.822633 0.872426 0.757985 0.794364 0.753608 0.857676 0.823743 0.848672 0.748812 0.758275 0.826447 0.870205 0.776992 0.835523 0.747259 0.782801 0.837479 0.821071 0.849163 0.734416 0.829134 0.871613 0.792280 0.872015 0.753053 0.852542 0.739848 0.807062 0.837455 0.725187 
18.174145 0.760164 0.734088 0.806313 0.855308 0.846823 0.796523 0.836493 0.799068 0.813446 0.830902 0.871086 0.857925 0.866728 0.836349 0.817828 0.756713 0.771783 0.824930 0.857193 0.865750 0.866967 0.753405 0.843714 0.727782 0.796849 0.849066 0.724808 0.777358 0.829455 0.835912 0.823148 0.746279 0.786161 0.842051 0.732808 0.837495 0.732434 0.814385 0.846950 0.809597 0.835514 0.755178 0.833757 0.756180 0.778614 0.857774 0.784165 0.759974 0.768029 0.766264 
20.085537 0.710306 0.710511 0.859282 0.724038 0.753813 0.783540 0.744899 0.740631 0.745308 0.772677 0.783092 0.726459 0.814879 0.738941 0.820130 0.854448 0.829114 0.807168 0.719982 0.847161 0.778769 0.766161 0.818267 0.769455 0.816624 0.762404 0.725870 0.715219 0.716178 0.824995 0.818322 0.734469 0.820680 0.845070 0.733353 0.846391 0.774831 0.717121 0.733455 0.836212 0.721932 0.748161 0.760423 0.828171 0.801776 0.819234 0.733777 0.805195 0.841651 0.735035 
22.197951 0.809351 0.708469 0.736745 0.714397 0.760709 0.841590 0.846144 0.803337 0.745409 0.844854 0.815645 0.736481 0.717987 0.832367 0.834869 0.790951 0.839469 0.753272 0.782559 0.799420 0.808201 0.763374 0.701763 0.795667 0.721142 0.740513 0.778705 0.839080 0.717622 0.834169 0.772760 0.782225 0.804603 0.703635 0.711919 0.780810 0.706899 0.749457 0.742145 0.738618 0.765441 0.838210 0.843424 0.838031 0.825047 0.758510 0.756474 0.814339 0.748020 0.815365 
24.532530 0.776881 0.762237 0.831661 0.817793 0.837808 0.815650 0.820160 0.725512 0.808735 0.813890 0.765994 0.753694 0.802489 0.827443 0.702747 0.714925 0.728455 0.800161 0.706105 0.806530 0.815266 0.839590 0.739196 0.814382 0.819883 0.699781 0.724114 0.778049 0.828557 0.700112 0.728178 0.723269 0.726250 0.739918 0.770911 0.696470 0.720380 0.717345 0.708963 0.752180 0.781767 0.773769 0.752403 0.702240 0.722907 0.755822 0.711621 0.735838 0.716169 0.803126 
27.112639 0.734440 0.701842 0.737593 0.744075 0.729410 0.744318 0.827050 0.727236 0.690992 0.798290 0.742737 0.702822 0.742905 0.713392 0.820136 0.692063 0.797720 0.807385 0.780661 0.770951 0.755374 0.798442 0.709441 0.783207 0.783458 0.775403 0.803145 0.817567 0.776535 0.823692 0.804065 0.722069 0.830074 0.745564 0.796375 0.826404 0.710877 0.813297 0.749743 0.751118 0.757790 0.737677 0.764347 0.753436 0.722054 0.757448 0.826860 0.757395 0.752859 0.743885 
29.964100 0.824693 0.762735 0.812336 0.769109 0.784217 0.786216 0.693696 0.812915 0.744169 0.718635 0.802083 0.697071 0.701137 0.792169 0.720718 0.763419 0.811922 0.792132 0.817267 0.821063 0.783608 0.751077 0.680271 0.680384 0.776572 0.734818 0.769778 0.726453 0.750445 0.719462 0.697762 0.689389 0.681684 0.698469 0.741591 0.717538 0.678099 0.792823 0.798543 0.687923 0.743432 0.701348 0.785930 0.756909 0.724852 0.824167 0.722153 0.796672 0.698191 0.818251 
33.115452 0.764975 0.807862 0.693315 0.756966 0.694773 0.782146 0.760847 0.712725 0.702945 0.737853 0.728803 0.782905 0.803140 0.800277 0.712948 0.807572 0.795919 0.776331 0.702410 0.682264 0.733064 0.735117 0.731242 0.686369 0.674203 0.777877 0.698126 0.754749 0.803475 0.741943 0.723024 0.725047 0.765711 0.744494 0.751128 0.726572 0.766083 0.715625 0.678085 0.704686 0.675095 0.716525 0.700856 0.813023 0.743223 0.788876 0.774628 0.675690 0.745245 0.694497 
36.598234 0.671442 0.695527 0.755065 0.751239 0.704916 0.695600 0.787509 0.697131 0.712856 0.740723 0.735491 0.787266 0.663127 0.746169 0.742099 0.771239 0.802204 0.684592 0.728861 0.757781 0.750569 0.664783 0.733254 0.688087 0.694070 0.728008 0.749281 0.749841 0.679132 0.749289 0.786060 0.665276 0.759760 0.684283 0.765411 0.794816 0.747486 0.775242 0.786479 0.734056 0.671229 0.680287 0.800924 0.746426 0.687454 0.791328 0.676152 0.714247 0.713099 0.682002 
40.447304 0.723572 0.741958 0.702208 0.725975 0.763606 0.673563 0.753594 0.670643 0.656742 0.758138 0.725094 0.725830 0.679395 0.762223 0.727191 0.714223 0.716720 0.712919 0.667337 0.728174 0.800334 0.741812 0.694104 0.760220 0.697716 0.714165 0.707298 0.731640 0.788465 0.707364 0.792885 0.760366 0.755662 0.785021 0.799256 0.735325 0.759703 0.714580 0.696864 0.710713 0.727009 0.768492 0.675288 0.670403 0.659145 0.703686 0.672026 0.669849 0.758232 0.753383 
44.701184 0.780804 0.673756 0.703433 0.783369 0.771776 0.736682 0.654642 0.778909 0.747950 0.697121 0.675140 0.713281 0.714240 0.784017 0.688483 0.696984 0.771193 0.667395 0.700796 0.683663 0.729802 0.758729 0.735349 0.652819 0.730983 0.756819 0.782677 0.761431 0.676516 0.691177 0.741200 0.707799 0.700882 0.769687 0.663958 0.695010 0.746740 0.759010 0.665954 0.715241 0.732468 0.751178 0.648453 0.780876 0.736812 0.753671 0.661638 0.728491 0.729197 0.780689 
49.402449 0.739460 0.695569 0.672034 0.662035 0.733551 0.774569 0.643090 0.717521 0.715048 0.752075 0.767349 0.719097 0.721285 0.746715 0.737856 0.711520 0.679625 0.652741 0.693759 0.696374 0.655043 0.673346 0.658984 0.733537 0.775061 0.682832 0.679540 0.735397 0.741227 0.708013 0.762688 0.730144 0.728997 0.767299 0.710444 0.764391 0.742261 0.694956 0.668613 0.726309 0.700651 0.781468 0.765781 0.730807 0.708370 0.777570 0.712005 0.729467 0.743408 0.753322 
54.598150 0.703992 0.737516 0.668741 0.729121 0.715989 0.758127 0.660388 0.739384 0.666126 0.724673 0.741351 0.676114 0.737093 0.705917 0.637282 0.684636 0.646826 0.645050 0.715010 0.652543 0.750754 0.736043 0.757373 0.725110 0.726520 0.678215 0.652755 0.774417 0.652430 0.738207 0.737051 0.765479 0.694173 0.720613 0.754751 0.643429 0.744001 0.759318 0.653755 0.732258 0.747533 0.636930 0.769786 0.755681 0.679702 0.704197 0.697669 0.726732 0.695738 0.664286 
60.340288 0.679838 0.709335 0.729062 0.735271 0.647867 0.741891 0.765583 0.693559 0.719655 0.720024 0.722428 0.718554 0.666710 0.736706 0.707370 0.725076 0.692346 0.740978 0.632237 0.686520 0.721299 0.738281 0.708234 0.678145 0.637157 0.664744 0.698116 0.696618 0.726163 0.725139 0.633457 0.659093 0.703781 0.634829 0.628028 0.636822 0.649470 0.708729 0.728365 0.688270 0.656215 0.652627 0.751438 0.732372 0.653546 0.703969 0.739689 0.730066 0.656849 0.758092 
66.686331 0.715089 0.684676 0.728364 0.635431 0.668894 0.700884 0.713891 0.650014 0.635947 0.680269 0.683306 0.624421 0.699328 0.650131 0.695114 0.750350 0.620647 0.741585 0.653305 0.693310 0.628586 0.647528 0.626948 0.646454 0.649002 0.654345 0.673446 0.669872 0.683801 0.705477 0.669280 0.734699 0.621432 0.738507 0.690825 0.729356 0.709595 0.740056 0.667104 0.743134 0.630149 0.700678 0.706420 0.642729 0.703101 0.753207 0.735395 0.630163 0.629633 0.740221 
73.699794 0.670803 0.685076 0.710039 0.727447 0.663288 0.664458 0.644629 0.740075 0.723843 0.692066 0.630505 0.671102 0.615579 0.724299 0.631947 0.704810 0.655795 0.737947 0.664016 0.669701 0.700777 0.726795 0.649967 0.667464 0.682961 0.687510 0.732541 0.617857 0.628118 0.673489 0.651830 0.732439 0.672469 0.645629 0.627975 0.658855 0.693488 0.689578 0.649396 0.692563 0.700621 0.624868 0.734356 0.693998 0.734322 0.730099 0.706238 0.656971 0.746549 0.652660 
81.450869 0.696605 0.710586 0.699350 0.674046 0.721768 0.681436 0.687282 0.664783 0.714412 0.655145 0.682348 0.735836 0.697564 0.614886 0.714358 0.659695 0.612060 0.705854 0.641989 0.706310 0.665850 0.673193 0.641378 0.623719 0.721607 0.627424 0.702921 0.682718 0.616698 0.707606 0.676449 0.613785 0.618088 0.645379 0.704961 0.644795 0.718560 0.615624 0.718070 0.677643 0.654379 0.709827 0.646661 0.628270 0.621860 0.720694 0.698450 0.732950 0.708042 0.709666 
90.017131 0.706710 0.705168 0.602464 0.721364 0.642861 0.707677 0.692481 0.632717 0.636047 0.656951 0.598220 0.660560 0.709094 0.693514 0.630201 0.621321 0.640245 0.628684 0.712094 0.669651 0.645191 0.660632 0.666817 0.619951 0.677762 0.612316 0.709703 0.633333 0.726528 0.631412 0.721231 0.702824 0.687509 0.609681 0.626638 0.693395 0.706916 0.719476 0.621533 0.654845 0.674623 0.612727 0.601411 0.666916 0.618362 0.650747 0.657117 0.641881 0.658957 0.614336 
99.484316 0.694225 0.598414 0.655512 0.638988 0.687025 0.703633 0.679073 0.683754 0.603636 0.649760 0.625402 0.640731 0.678224 0.607423 0.692698 0.589600 0.588934 0.605738 0.663391 0.685588 0.670664 0.689499 0.691888 0.607194 0.680881 0.619873 0.717245 0.691053 0.679817 0.696628 0.652130 0.715978 0.672636 0.643140 0.602363 0.595554 0.682135 0.608546 0.654199 0.633602 0.679066 0.636664 0.660369 0.699971 0.662269 0.609003 0.625350 0.621870 0.642200 0.641573 
109.947172 0.580871 0.648665 0.684945 0.703584 0.673750 0.671382 0.617248 0.643305 0.626944 0.618355 0.675738 0.633957 0.697195 0.694975 0.591809 0.632181 0.637946 0.639651 0.625554 0.587189 0.648645 0.627227 0.690652 0.586192 0.607527 0.644122 0.602418 0.614630 0.622472 0.677141 0.615756 0.687100 0.611722 0.707103 0.682153 0.688194 0.655864 0.629620 0.648703 0.593154 0.620722 0.681722 0.608009 0.601498 0.672367 0.651142 0.615022 0.590702 0.600951 0.698720 
121.510418 0.646192 0.640234 0.610966 0.632553 0.650628 0.598892 0.636622 0.607847 0.668951 0.594214 0.685557 0.647358 0.590095 0.574320 0.636235 0.666847 0.630543 0.589860 0.641692 0.591679 0.697010 0.571493 0.590342 0.672196 0.580410 0.587274 0.675803 0.633453 0.582515 0.627508 0.627051 0.659045 0.655889 0.664445 0.644715 0.626424 0.645926 0.688574 0.613621 0.692947 0.636584 0.675701 0.623508 0.610509 0.648169 0.659895 0.672019 0.579840 0.652891 0.627172 
134.289780 0.631433 0.587162 0.569555 0.622913 0.613145 0.608002 0.607753 0.644840 0.671765 0.573768 0.658565 0.680116 0.579703 0.568207 0.626177 0.629086 0.570428 0.633948 0.611835 0.663233 0.603015 0.630690 0.574311 0.565360 0.640614 0.565473 0.581788 0.585314 0.634142 0.658789 0.586806 0.677071 0.618032 0.641375 0.631689 0.602578 0.584634 0.580739 0.571365 0.658471 0.621309 0.662877 0.582331 0.617077 0.618813 0.671722 0.662690 0.565179 0.673688 0.608564 
148.413159 0.596937 0.579423 0.591757 0.618912 0.585642 0.616872 0.651260 0.674826 0.556692 0.645969 0.629359 0.585691 0.645188 0.673032 0.608133 0.647892 0.600974 0.564159 0.654947 0.664748 0.580112 0.615759 0.568491 0.622433 0.675760 0.583670 0.581046 0.626194 0.625057 0.599708 0.666727 0.561172 0.626630 0.674279 0.674888 0.654713 0.588961 0.601718 0.570316 0.638718 0.602554 0.576738 0.671139 0.615636 0.604213 0.656833 0.653318 0.669965 0.604034 0.645668 
164.021907 0.576125 0.589343 0.553391 0.647485 0.623777 0.579077 0.601920 0.622857 0.563748 0.603475 0.596875 0.612537 0.565901 0.563457 0.619191 0.580868 0.655797 0.603003 0.593215 0.590008 0.587026 0.612876 0.580601 0.580614 0.564867 0.599180 0.597117 0.589234 0.545914 0.575478 0.655845 0.610226 0.652270 0.614945 0.566482 0.647158 0.595731 0.567643 0.613801 0.584280 0.661320 0.611817 0.572241 0.585489 0.635471 0.604086 0.646481 0.610940 0.662875 0.578266 
181.272242 0.583767 0.550227 0.553657 0.583904 0.592944 0.644939 0.634982 0.544480 0.626383 0.646142 0.627473 0.651389 0.612507 0.649799 0.638823 0.652330 0.552168 0.643207 0.551698 0.546272 0.548279 0.611507 0.598893 0.621333 0.603098 0.653533 0.557331 0.613728 0.539602 0.559297 0.600471 0.538977 0.583963 0.618462 0.608743 0.627901 0.578943 0.593927 0.579348 0.590222 0.559803 0.580223 0.586482 0.582862 0.641807 0.644165 0.601001 0.601662 0.595082 0.643427 
200.336810 0.556023 0.623096 0.558380 0.578420 0.587215 0.629674 0.529054 0.630014 0.590902 0.569479 0.553174 0.622609 0.579727 0.551315 0.608439 0.626362 0.633890 0.608925 0.611804 0.544010 0.581897 0.602910 0.573091 0.631316 0.553942 0.633046 0.557413 0.586523 0.644256 0.639776 0.583157 0.544667 0.579182 0.600952 0.597533 0.553649 0.542732 0.642268 0.631674 0.619825 0.596203 0.577869 0.608110 0.559858 0.541747 0.600500 0.620645 0.623806 0.638053 0.569409 
221.406416 0.592762 0.538818 0.633093 0.583381 0.599182 0.524669 0.552478 0.554677 0.569525 0.534171 0.621766 0.621552 0.610272 0.612419 0.599141 0.577481 0.588421 0.630016 0.586625 0.535655 0.536146 0.597392 0.610716 0.632250 0.548944 0.520449 0.599020 0.615924 0.553996 0.538108 0.632319 0.588669 0.599696 0.535528 0.535268 0.606000 0.596041 0.534269 0.612760 0.521840 0.629242 0.568001 0.608407 0.600296 0.564047 0.524316 0.552685 0.545931 0.586296 0.525558 
244.691932 0.581758 0.601135 0.592981 0.558434 0.558906 0.603210 0.581047 0.577300 0.530079 0.594300 0.536686 0.584987 0.518270 0.605939 0.572365 0.587057 0.534543 0.612825 0.573911 0.569493 0.603682 0.612353 0.607730 0.610232 0.539506 0.597143 0.596148 0.589303 0.588717 0.585345 0.603153 0.607764 0.528158 0.621422 0.570056 0.620751 0.615895 0.606320 0.552675 0.602005 0.608725 0.615292 0.618345 0.549621 0.522199 0.612017 0.618033 0.598007 0.514222 0.529761 
270.426407 0.555772 0.569960 0.507361 0.557514 0.599187 0.599422 0.580518 0.615531 0.506207 0.593070 0.554859 0.582394 0.600329 0.611890 0.610238 0.560119 0.548266 0.509954 0.571959 0.511887 0.513909 0.534263 0.548636 0.514155 0.588528 0.581000 0.532673 0.603466 0.562460 0.514390 0.584120 0.533911 0.610272 0.554725 0.580725 0.523324 0.610596 0.578866 0.550176 0.533849 0.604015 0.610792 0.601786 0.566151 0.609319 0.571679 0.602043 0.564079 0.601018 0.542458 
298.867401 0.519541 0.511290 0.560195 0.597041 0.574225 0.554726 0.604917 0.510076 0.538036 0.532682 0.598956 0.547468 0.545227 0.561239 0.523581 0.505291 0.498177 0.525165 0.531341 0.604564 0.574981 0.577062 0.512377 0.594778 0.578138 0.602075 0.496874 0.539912 0.532197 0.557292 0.555835 0.558755 0.504187 0.601550 0.594547 0.520789 0.513741 0.597941 0.537153 0.551867 0.554588 0.570792 0.594894 0.548291 0.520369 0.553981 0.577824 0.580042 0.568148 0.570031 
330.299560 0.541377 0.507538 0.579425 0.577092 0.492466 0.594971 0.586806 0.494837 0.575416 0.573523 0.527561 0.565027 0.499515 0.524944 0.554986 0.577342 0.522246 0.590930 0.536568 0.554502 0.532793 0.597049 0.576330 0.587106 0.588781 0.580747 0.524694 0.503214 0.526130 0.507935 0.517443 0.585370 0.506924 0.497269 0.507598 0.554888 0.506630 0.501397 0.586192 0.525961 0.506037 0.507582 0.521735 0.524645 0.501245 0.508060 0.557662 0.502360 0.595167 0.526010 
365.037468 0.566762 0.546094 0.520788 0.487050 0.529045 0.530750 0.574482 0.526134 0.544378 0.530010 0.558479 0.555053 0.573297 0.559385 0.558382 0.586298 0.582830 0.585848 0.571008 0.510328 0.557481 0.522858 0.567598 0.538883 0.582921 0.557766 0.576182 0.573276 0.554774 0.535012 0.539950 0.501091 0.512082 0.517861 0.483940 0.539955 0.552688 0.531334 0.522590 0.537741 0.560779 0.575619 0.534090 0.533162 0.515164 0.525474 0.499402 0.507852 0.543504 0.539832 
403.428793 0.526968 0.501735 0.490860 0.578358 0.550874 0.479118 0.573396 0.563414 0.580075 0.480857 0.484984 0.532638 0.536337 0.531486 0.569147 0.530688 0.514233 0.489359 0.497043 0.572836 0.564983 0.491515 0.489592 0.577486 0.501756 0.579029 0.501429 0.557892 0.479430 0.507754 0.497872 0.574949 0.549204 0.554203 0.580598 0.579541 0.502982 0.532368 0.495801 0.485068 0.504895 0.486691 0.542319 0.571509 0.559683 0.519105 0.512684 0.479076 0.492699 0.579357 
445.857770 0.520218 0.487957 0.570565 0.478729 0.521593 0.535268 0.482473 0.515136 0.471840 0.488165 0.555213 0.468788 0.549428 0.542835 0.501851 0.565368 0.476459 0.547053 0.522030 0.538674 0.557359 0.525743 0.521051 0.499028 0.531883 0.488270 0.514557 0.506314 0.528889 0.479406 0.484093 0.493566 0.475579 0.567274 0.522525 0.519156 0.529706 0.486457 0.493685 0.504101 0.494086 0.532321 0.534617 0.478136 0.542397 0.560488 0.570737 0.545735 0.469803 0.521890 
492.749041 0.512382 0.547694 0.542148 0.476023 0.546781 0.499202 0.563147 0.469528 0.467830 0.500654 0.527696 0.472155 0.560921 0.539609 0.521206 0.518923 0.547638 0.493620 0.498751 0.554431 0.502737 0.561716 0.563850 0.495754 0.469600 0.560931 0.520247 0.538239 0.562044 0.498381 0.462561 0.553333 0.559530 0.517487 0.490496 0.467881 0.533878 0.541543 0.547438 0.540522 0.496755 0.559002 0.503614 0.518251 0.473365 0.561003 0.515619 0.561911 0.552245 0.509668 
544.571910 0.458909 0.526201 0.479207 0.553739 0.521826 0.457459 0.531753 0.459975 0.549424 0.457959 0.512656 0.467881 0.484704 0.515273 0.469290 0.522775 0.534733 0.539305 0.503603 0.541058 0.520492 0.485047 0.499440 0.531864 0.463082 0.476787 0.519638 0.489241 0.466244 0.509903 0.518911 0.469528 0.547919 0.479445 0.525059 0.475095 0.518673 0.544766 0.504300 0.522457 0.459818 0.538204 0.476287 0.553456 0.473494 0.538588 0.522184 0.505978 0.506069 0.545049 
601.845038 0.529739 0.477616 0.498930 0.496439 0.527760 0.451137 0.473361 0.538673 0.455129 0.540915 0.469140 0.478451 0.482225 0.537559 0.487336 0.545116 0.448428 0.503648 0.480773 0.490309 0.497960 0.495957 0.532677 0.460479 0.492009 0.526040 0.488350 0.471417 0.466127 0.449735 0.459867 0.514700 0.450257 0.482503 0.473027 0.507958 0.541880 0.449666 0.514421 0.543764 0.538574 0.543411 0.482121 0.520492 0.542809 0.502300 0.539006 0.469682 0.512159 0.456581 
665.141633 0.486893 0.498436 0.507227 0.532068 0.511544 0.467498 0.450064 0.456586 0.508038 0.504518 0.486786 0.463333 0.470975 0.491684 0.445865 0.471463 0.530381 0.466027 0.487270 0.445009 0.469175 0.486023 0.442002 0.474969 0.530802 0.492897 0.476861 0.465831 0.485925 0.502895 0.472832 0.535696 0.456997 0.525634 0.509774 0.490770 0.528010 0.512145 0.503291 0.442941 0.516931 0.451091 0.471517 0.466589 0.482557 0.532884 0.521068 0.534058 0.460791 0.480122 
735.095189 0.498170 0.511654 0.489062 0.487087 0.434442 0.525758 0.468693 0.483311 0.448090 0.497622 0.447706 0.518283 0.451275 0.478493 0.492309 0.490335 0.494178 0.503747 0.500259 0.522856 0.457909 0.521612 0.436719 0.516765 0.461377 0.445299 0.512735 0.442200 0.451808 0.453576 0.449925 0.482475 0.505077 0.504467 0.456045 0.506634 0.477508 0.469726 0.503079 0.441446 0.440975 0.446192 0.473281 0.444828 0.497987 0.493294 0.468496 0.485252 0.434188 0.456352 
812.405825 0.431593 0.491909 0.438417 0.451145 0.451173 0.466840 0.434950 0.438983 0.464137 0.469051 0.509486 0.439624 0.457969 0.469358 0.436658 0.492593 0.515046 0.509594 0.498719 0.431975 0.434611 0.472055 0.456446 0.453343 0.504633 0.464335 0.424670 0.426514 0.470504 0.499917 0.438770 0.490155 0.507123 0.471791 0.514801 0.490000 0.491843 0.498936 0.473239 0.485024 0.516612 0.432682 0.451857 0.470876 0.436705 0.482402 0.425853 0.478832 0.441614 0.445740 
897.847292 0.428698 0.434082 0.417148 0.472960 0.460235 0.471091 0.505436 0.441700 0.498761 0.450114 0.504862 0.500352 0.478085 0.457779 0.467483 0.483464 0.448273 0.494700 0.485842 0.467293 0.443481 0.439457 0.442806 0.440692 0.436603 0.503701 0.484172 0.506407 0.469000 0.433536 0.442214 0.481027 0.496097 0.487169 0.481207 0.439827 0.490546 0.446876 0.427241 0.454245 0.459296 0.423356 0.458778 0.468223 0.458972 0.459578 0.428286 0.421982 0.426015 0.424012 
992.274716 0.479566 0.408073 0.496088 0.470727 0.487548 0.477839 0.463039 0.447487 0.485441 0.409537 0.439264 0.456068 0.484099 0.463021 0.489747 0.419442 0.469752 0.487276 0.431200 0.441744 0.409488 0.487802 0.466779 0.490386 0.413508 0.488383 0.494493 0.414569 0.460872 0.471760 0.482920 0.492625 0.418934 0.478514 0.440098 0.416708 0.421772 0.422152 0.485735 0.458588 0.468986 0.411881 0.463474 0.412411 0.434849 0.457894 0.467255 0.434464 0.477386 0.440035 
1096.633158 0.467230 0.407887 0.431660 0.437412 0.481975 0.433489 0.426889 0.477035 0.410395 0.438078 0.469130 0.478619 0.480736 0.435029 0.470994 0.434980 0.436249 0.486635 0.429689 0.457270 0.434012 0.464136 0.457017 0.411749 0.469365 0.479294 0.423396 0.476431 0.416174 0.423178 0.399676 0.444283 0.443027 0.450137 0.455211 0.448948 0.436902 0.430639 0.478823 0.420550 0.450816 0.422153 0.413915 0.410036 0.469196 0.450004 0.461242 0.433205 0.479121 0.400400 
1211.967074 0.461542 0.471092 0.428979 0.415564 0.411681 0.431680 0.403704 0.408694 0.417132 0.391374 0.453047 0.408620 0.425283 0.473871 0.456856 0.414174 0.428540 0.471040 0.418960 0.466080 0.401211 0.475230 0.420814 0.469654 0.466684 0.429218 0.395196 0.474874 0.467617 0.400303 0.391578 0.461698 0.431910 0.423659 0.439098 0.418517 0.441239 0.409675 0.413062 0.416081 0.414079 0.415208 0.443458 0.443636 0.458841 0.474501 0.457260 0.469246 0.453942 0.416519 
1339.430764 0.396456 0.432395 0.441937 0.421957 0.400252 0.432658 0.449029 0.390566 0.442027 0.440277 0.384654 0.398035 0.392702 0.415617 0.422776 0.452635 0.410690 0.456741 0.407072 0.465833 0.456813 0.455590 0.401781 0.421367 0.409298 0.395517 0.421579 0.430726 0.407174 0.432552 0.456270 0.411850 0.454987 0.452983 0.428650 0.396290 0.424543 0.461013 0.431809 0.397747 0.387950 0.401399 0.425014 0.466301 0.439283 0.406665 0.421396 0.384811 0.465345 0.407115 
1480.299928 0.426852 0.436041 0.401592 0.433966 0.397350 0.386737 0.455977 0.381349 0.393569 0.446173 0.409470 0.450419 0.429982 0.425159 0.418331 0.402505 0.408523 0.377958 0.422075 0.404414 0.411221 0.383234 0.447186 0.416617 0.389011 0.386077 0.443774 0.392759 0.443263 0.379864 0.419082 0.401770 0.430779 0.424984 0.400986 0.418356 0.395179 0.392241 0.408768 0.400106 0.427873 0.376016 0.454785 0.412765 0.406020 0.433721 0.418053 0.426856 0.386459 0.447082 
1635.984430 0.384927 0.417446 0.377919 0.390864 0.414996 0.368349 0.396419 0.391983 0.375089 0.413196 0.368057 0.431886 0.414335 0.428342 0.372469 0.376066 0.441364 0.367818 0.437316 0.388512 0.442669 0.431104 0.430674 0.390511 0.412069 0.445816 0.374882 0.365802 0.365145 0.425548 0.389392 0.421829 0.373345 0.415649 0.434628 0.433829 0.394586 0.428800 0.423095 0.370547 0.373479 0.410467 0.405941 0.382039 0.435378 0.366370 0.402064 0.398962 0.423001 0.428269 
1808.042414 0.359933 0.401709 0.403978 0.370406 0.363585 0.384750 0.388731 0.414888 0.412951 0.376340 0.405000 0.384560 0.421487 0.408807 0.394963 0.375814 0.402544 0.421626 0.402097 0.415641 0.398084 0.386541 0.411537 0.404644 0.371928 0.397458 0.372355 0.368968 0.387262 0.385360 0.389092 0.389904 0.432682 0.367689 0.394895 0.393691 0.384354 0.357619 0.405579 0.414436 0.406308 0.372347 0.421587 0.370014 0.420259 0.368933 0.384287 0.370525 0.416203 0.362844 
1998.195895 0.385283 0.407350 0.392607 0.400481 0.412260 0.362852 0.404119 0.377014 0.404749 0.374216 0.397471 0.394685 0.389593 0.375992 0.410019 0.404479 0.421148 0.385894 0.398377 0.420099 0.349158 0.395084 0.380930 0.416829 0.410480 0.369500 0.402807 0.388011 0.349170 0.374866 0.400923 0.374031 0.377722 0.404235 0.406166 0.383979 0.355880 0.360476 0.396039 0.407435 0.381882 0.360360 0.349793 0.348899 0.391628 0.358983 0.362496 0.424793 0.411513 0.364558 
2208.347992 0.359000 0.395376 0.405653 0.394087 0.368793 0.348995 0.360942 0.345449 0.358917 0.359604 0.364964 0.357733 0.363082 0.349214 0.346504 0.351705 0.350643 0.353356 0.375914 0.357340 0.385114 0.399303 0.386222 0.389416 0.362507 0.372709 0.348904 0.414940 0.393755 0.384188 0.414392 0.405990 0.411304 0.358062 0.352139 0.347452 0.346942 0.411826 0.357337 0.372032 0.401088 0.411013 0.358988 0.359635 0.373457 0.353897 0.396631 0.391725 0.364371 0.354849 
2440.601978 0.336591 0.340587 0.363527 0.342928 0.393310 0.337817 0.398059 0.349797 0.338604 0.373405 0.372940 0.390019 0.400625 0.373789 0.375529 0.394591 0.335213 0.367722 0.341425 0.392150 0.350941 0.388003 0.373852 0.381326 0.376814 0.347758 0.360539 0.378132 0.399687 0.341691 0.397542 0.365384 0.361998 0.356156 0.353456 0.369542 0.342282 0.376156 0.344220 0.334331 0.402701 0.345934 0.349527 0.371574 0.385230 0.385318 0.392638 0.352108 0.400574 0.333086 
2697.282328 0.330303 0.347488 0.330502 0.336709 0.371414 0.354626 0.342421 0.372933 0.374842 0.362565 0.364081 0.339733 0.387985 0.352894 0.361129 0.359963 0.354839 0.370973 0.339949 0.345160 0.325543 0.382518 0.380046 0.374532 0.329773 0.367639 0.363503 0.325590 0.332541 0.395552 0.333991 0.340552 0.328769 0.358368 0.348935 0.390009 0.374903 0.344727 0.335218 0.377581 0.393838 0.337290 0.356463 0.348228 0.350772 0.327001 0.395931 0.329372 0.358577 0.385751 
2980.957987 0.374399 0.325904 0.325544 0.344905 0.386332 0.351825 0.362830 0.369331 0.339695 0.355504 0.337875 0.330182 0.348979 0.329537 0.359768 0.366265 0.345250 0.370558 0.379112 0.333399 0.325286 0.354171 0.380646 0.365447 0.382861 0.363042 0.350047 0.329992 0.337818 0.355941 0.343448 0.373493 0.345088 0.379143 0.368142 0.347321 0.349825 0.337624 0.352026 0.331297 0.350534 0.383288 0.346640 0.380007 0.323336 0.334986 0.369757 0.380621 0.332743 0.357603 
3294.468075 0.351720 0.332794 0.361133 0.369967 0.329377 0.364054 0.357799 0.338794 0.331019 0.344642 0.334887 0.326333 0.369619 0.347355 0.312565 0.365502 0.339870 0.349565 0.375953 0.359851 0.355679 0.341321 0.370550 0.338835 0.364540 0.341873 0.352334 0.337959 0.344621 0.358037 0.365995 0.358537 0.323140 0.331591 0.342245 0.345942 0.339728 0.322385 0.343907 0.360223 0.347635 0.336280 0.323640 0.313082 0.332253 0.349031 0.353893 0.338225 0.346483 0.362961 
3640.950307 0.338694 0.362110 0.313671 0.317025 0.323688 0.363057 0.364385 0.324592 0.360856 0.304109 0.369266 0.367789 0.306920 0.352736 0.311524 0.369040 0.338586 0.324241 0.344687 0.360307 0.327784 0.340525 0.307692 0.369963 0.331930 0.306458 0.368861 0.341600 0.311413 0.331862 0.306600 0.367267 0.312276 0.319121 0.350724 0.354081 0.311318 0.347441 0.351735 0.319984 0.310675 0.365106 0.360964 0.348115 0.310924 0.351189 0.359238 0.344681 0.333480 0.311719 
4023.872394 0.310227 0.312270 0.313834 0.348646 0.338707 0.322983 0.340011 0.361912 0.301388 0.339342 0.300295 0.318595 0.314642 0.317112 0.327018 0.352816 0.343674 0.339520 0.309147 0.329344 0.310616 0.306679 0.324429 0.322647 0.341085 0.338216 0.351008 0.351215 0.329779 0.345341 0.302821 0.296862 0.361108 0.346109 0.330458 0.309351 0.350500 0.347390 0.352777 0.351690 0.340571 0.316569 0.298061 0.314964 0.360532 0.306827 0.315429 0.325938 0.343470 0.327545 
4447.066748 0.343873 0.310629 0.301553 0.308824 0.352112 0.331440 0.346715 0.308048 0.343693 0.292252 0.326593 0.304328 0.321196 0.349190 0.336094 0.330973 0.311180 0.318502 0.344713 0.292471 0.297398 0.295532 0.318421 0.320777 0.290321 0.312589 0.292812 0.347767 0.333281 0.331369 0.307717 0.343998 0.329908 0.349747 0.305416 0.349148 0.337356 0.299458 0.313732 0.334436 0.309715 0.341449 0.346255 0.309909 0.317861 0.313381 0.328978 0.316085 0.319638 0.309313 
4914.768840 0.292731 0.285202 0.291357 0.341963 0.345083 0.341230 0.306446 0.333394 0.300746 0.303141 0.337017 0.284372 0.335486 0.316520 0.333721 0.312706 0.301962 0.299537 0.306669 0.344646 0.326283 0.296960 0.285296 0.292218 0.337114 0.297859 0.335952 0.319738 0.309045 0.319464 0.284341 0.317139 0.334723 0.317871 0.284347 0.314283 0.331845 0.331895 0.327468 0.299533 0.298157 0.303876 0.322010 0.317306 0.325752 0.329972 0.301761 0.284514 0.296042 0.305544 
5431.659591 0.276472 0.277416 0.335773 0.299642 0.279246 0.299903 0.292394 0.322153 0.301693 0.310320 0.304236 0.285998 0.296252 0.284508 0.287030 0.307549 0.332034 0.320471 0.332537 0.276242 0.288652 0.289663 0.292280 0.303375 0.282406 0.310804 0.322169 0.318672 0.298413 0.311074 0.331011 0.327952 0.294916 0.319830 0.277585 0.285271 0.332341 0.324290 0.300381 0.314556 0.307834 0.300448 0.334771 0.324856 0.291171 0.289623 0.300865 0.299851 0.332295 0.325856 
6002.912217 0.286829 0.323270 0.292592 0.326074 0.269007 0.309673 0.313769 0.296563 0.271351 0.318541 0.270315 0.324052 0.289543 0.273068 0.319759 0.288292 0.323327 0.298587 0.296237 0.275469 0.281118 0.301346 0.270524 0.302937 0.314331 0.282366 0.297975 0.315868 0.280571 0.323998 0.279508 0.275292 0.302925 0.302830 0.275564 0.274430 0.310007 0.317657 0.326713 0.326106 0.280858 0.325020 0.324676 0.271966 0.302352 0.278132 0.308786 0.325196 0.288465 0.318499 
6634.244006 0.282588 0.271284 0.302710 0.310784 0.301662 0.298647 0.282103 0.315190 0.299727 0.299123 0.318028 0.289556 0.288339 0.268429 0.275316 0.293550 0.279876 0.302643 0.301682 0.317224 0.295493 0.269481 0.282751 0.263614 0.296355 0.272667 0.263323 0.318272 0.315132 0.279879 0.304737 0.278502 0.266036 0.301696 0.314307 0.313971 0.268403 0.312759 0.265870 0.305885 0.306044 0.272574 0.291212 0.273149 0.266260 0.277041 0.274319 0.306829 0.311226 0.262908 
7331.973539 0.281324 0.264645 0.309711 0.264753 0.258513 0.284762 0.263122 0.299232 0.265771 0.272732 0.299712 0.256437 0.277823 0.290694 0.298098 0.282655 0.276622 0.291097 0.274013 0.298414 0.288082 0.265917 0.257582 0.273381 0.254951 0.276921 0.258313 0.254451 0.304109 0.306323 0.262691 0.295100 0.280433 0.298355 0.275327 0.306924 0.258307 0.304600 0.270154 0.262459 0.302360 0.285865 0.268380 0.260764 0.274041 0.276151 0.266298 0.282607 0.304177 0.262389 
8103.083928 0.250958 0.283965 0.287482 0.246244 0.270094 0.253512 0.279568 0.249326 0.290232 0.261259 0.296475 0.289253 0.266952 0.299458 0.276842 0.262262 0.292578 0.271464 0.261740 0.276637 0.251169 0.252039 0.291146 0.261666 0.294561 0.296975 0.265970 0.280875 0.249288 0.278980 0.285269 0.271767 0.247986 0.295362 0.253091 0.290796 0.275182 0.261122 0.275133 0.282305 0.297128 0.300628 0.279133 0.285075 0.293549 0.286801 0.291405 0.266224 0.250770 0.276402 
8955.292703 0.240070 0.270057 0.240321 0.238567 0.269414 0.283661 0.253029 0.278171 0.282272 0.284963 0.241491 0.249256 0.240155 0.272507 0.254566 0.242076 0.274295 0.282581 0.242480 0.241668 0.261014 0.263297 0.264577 0.238234 0.239988 0.257098 0.252807 0.278213 0.245917 0.280899 0.288754 0.250526 0.289042 0.261270 0.242898 0.242065 0.268056 0.270258 0.262154 0.240316 0.250386 0.253857 0.255614 0.243928 0.241575 0.274152 0.268459 0.238173 0.239155 0.248375 
9897.129059 0.280113 0.258687 0.237830 0.244746 0.260128 0.239509 0.254614 0.252245 0.242289 0.266111 0.262838 0.241844 0.249678 0.248594 0.244703 0.261878 0.254384 0.251029 0.232784 0.263053 0.262864 0.278378 0.268523 0.262522 0.271454 0.260450 0.265999 0.248949 0.253904 0.231632 0.255018 0.237919 0.257407 0.267524 0.275813 0.251678 0.273426 0.233533 0.266484 0.255117 0.244752 0.239062 0.233857 0.250350 0.242802 0.253592 0.240188 0.242692 0.234483 0.273291 
10938.019208 0.259499 0.247757 0.257426 0.237800 0.234825 0.255473 0.260378 0.228294 0.224228 0.263146 0.249427 0.265516 0.247947 0.257829 0.228629 0.223564 0.264654 0.268961 0.262669 0.244391 0.255059 0.225733 0.261979 0.251998 0.228977 0.225736 0.227541 0.249599 0.232577 0.268855 0.266488 0.239477 0.230198 0.252685 0.241753 0.224763 0.233217 0.233397 0.239679 0.242819 0.244324 0.268193 0.222246 0.234624 0.269968 0.256699 0.248225 0.247769 0.229208 0.222694 
12088.380730 0.216980 0.236824 0.226728 0.221536 0.225377 0.216764 0.224178 0.260418 0.249836 0.218167 0.252277 0.229415 0.237973 0.225074 0.234831 0.248730 0.235805 0.254184 0.240103 0.256940 0.226048 0.258856 0.219366 0.258368 0.227680 0.240615 0.256871 0.226794 0.234473 0.230071 0.250147 0.240141 0.216620 0.254414 0.250538 0.226358 0.222683 0.236895 0.219473 0.255821 0.226647 0.219127 0.239051 0.226204 0.225169 0.237482 0.224690 0.237357 0.238278 0.226244 
13359.726830 0.250110 0.207168 0.235398 0.248883 0.231404 0.223482 0.238643 0.220911 0.227785 0.234287 0.206986 0.229597 0.246769 0.217151 0.244678 0.232439 0.227025 0.249311 0.222590 0.208399 0.211733 0.224634 0.232665 0.239790 0.225130 0.230905 0.210126 0.241173 0.243165 0.215827 0.232826 0.242696 0.239021 0.217276 0.220321 0.214814 0.249714 0.217486 0.222492 0.234267 0.214190 0.219805 0.232630 0.219368 0.214393 0.205461 0.218792 0.226338 0.238470 0.247595 
14764.781566 0.215359 0.201983 0.214475 0.216293 0.204495 0.238660 0.235225 0.209704 0.237189 0.218336 0.198262 0.202051 0.233542 0.216016 0.205215 0.220274 0.239336 0.206306 0.218333 0.226923 0.239042 0.228695 0.233045 0.203386 0.199790 0.223645 0.226207 0.232711 0.234719 0.230790 0.207153 0.219398 0.211575 0.218491 0.209844 0.221834 0.202300 0.203498 0.196994 0.224606 0.207197 0.198959 0.211009 0.227899 0.214578 0.225284 0.220623 0.217895 0.212391 0.215248 
16317.607198 0.227818 0.201609 0.190650 0.227015 0.199721 0.190051 0.221343 0.210090 0.227237 0.220850 0.229222 0.205736 0.218156 0.226397 0.199211 0.210613 0.200883 0.213484 0.207321 0.190201 0.218300 0.225379 0.195410 0.188813 0.221251 0.225663 0.227540 0.204347 0.215301 0.219966 0.228307 0.199619 0.222731 0.221776 0.189511 0.190193 0.216084 0.191206 0.224378 0.229624 0.203684 0.207097 0.194655 0.204969 0.193159 0.201981 0.221709 0.190594 0.218768 0.210019 
18033.744928 0.182797 0.210629 0.180201 0.197447 0.214652 0.181785 0.181583 0.207704 0.184418 0.192214 0.185370 0.215608 0.191044 0.217279 0.180169 0.200572 0.205335 0.215164 0.187078 0.193742 0.197787 0.217557 0.185444 0.190389 0.191814 0.187244 0.184720 0.212781 0.200630 0.189081 0.210643 0.208550 0.205077 0.218421 0.199340 0.216538 0.215432 0.190125 0.183626 0.191528 0.194721 0.204063 0.216022 0.212433 0.201014 0.205099 0.200276 0.189379 0.184258 0.186584 
19930.370438 0.193721 0.184232 0.195288 0.174604 0.204349 0.193419 0.204600 0.201253 0.203562 0.205177 0.179105 0.180559 0.191825 0.206312 0.207975 0.189540 0.184582 0.181952 0.181712 0.188682 0.189457 0.209846 0.183925 0.188194 0.190465 0.200854 0.187917 0.202801 0.189102 0.178120 0.192120 0.187768 0.187141 0.182398 0.172362 0.172876 0.207839 0.190845 0.184148 0.174149 0.199218 0.184263 0.209452 0.182810 0.174432 0.184058 0.198161 0.200279 0.190016 0.191688 
22026.465795 0.198114 0.182943 0.165510 0.187060 0.176787 0.164429 0.179009 0.169709 0.199973 0.193545 0.176316 0.199084 0.184707 0.190211 0.170436 0.188592 0.170636 0.181906 0.190452 0.186540 0.191299 0.199301 0.164656 0.168402 0.195494 0.199783 0.197090 0.181156 0.179651 0.181318 0.199894 0.178742 0.169251 0.185619 0.185274 0.169654 0.164588 0.172732 0.197594 0.191244 0.172772 0.189269 0.192389 0.187626 0.186346 0.166817 0.181026 0.177156 0.182540 0.196369 
24343.009424 0.157603 0.158564 0.169750 0.187046 0.184680 0.171849 0.169082 0.176682 0.165075 0.182745 0.160593 0.184197 0.170098 0.168533 0.191656 0.188815 0.158599 0.158579 0.174971 0.163234 0.157628 0.186694 0.184279 0.177298 0.159817 0.159733 0.176930 0.180871 0.181478 0.180646 0.190215 0.164557 0.161036 0.181950 0.160819 0.179839 0.167660 0.178000 0.191259 0.181748 0.189934 0.158440 0.165631 0.160978 0.167771 0.170281 0.164004 0.184844 0.163548 0.163037 
26903.186074 0.162465 0.164056 0.157545 0.161485 0.152615 0.156953 0.155969 0.182057 0.154019 0.151746 0.152678 0.164010 0.153114 0.178153 0.179271 0.180148 0.181338 0.155858 0.175166 0.159818 0.175110 0.181749 0.177804 0.166953 0.161600 0.156290 0.171464 0.181671 0.160771 0.158700 0.173739 0.163534 0.178666 0.171373 0.174742 0.167306 0.173170 0.173369 0.168838 0.167481 0.155257 0.175950 0.169233 0.152297 0.150829 0.159018 0.170882 0.177318 0.156327 0.182919 
29732.618853 0.145886 0.152036 0.172200 0.151715 0.166424 0.167791 0.154834 0.156644 0.170449 0.164205 0.160182 0.153227 0.170487 0.146175 0.169320 0.164518 0.159067 0.160237 0.143191 0.161758 0.168434 0.169028 0.156442 0.161115 0.154316 0.152893 0.154388 0.149859 0.165593 0.144775 0.169798 0.166551 0.174425 0.162062 0.146755 0.158738 0.158988 0.147947 0.158653 0.172151 0.158330 0.145948 0.157492 0.162878 0.151663 0.154240 0.146256 0.160971 0.164005 0.154261 
32859.625674 0.156395 0.166219 0.163368 0.159915 0.144499 0.159771 0.152339 0.156368 0.156377 0.160633 0.152651 0.163444 0.143735 0.165274 0.152579 0.149971 0.156209 0.145036 0.145083 0.153099 0.150712 0.165756 0.162337 0.145114 0.144511 0.143366 0.149070 0.164171 0.158472 0.159270 0.157239 0.158920 0.160810 0.146574 0.155386 0.142322 0.153575 0.161487 0.148744 0.137321 0.154565 0.138570 0.143270 0.159824 0.163264 0.139623 0.158746 0.149773 0.146819 0.143840 
36315.502674 0.153458 0.132165 0.141322 0.149349 0.150244 0.137399 0.151914 0.138719 0.142626 0.154224 0.133586 0.137268 0.150442 0.153651 0.158235 0.131397 0.132171 0.136260 0.148881 0.152438 0.150738 0.157754 0.148805 0.130463 0.133494 0.140902 0.152319 0.157942 0.144947 0.135775 0.135951 0.133273 0.158020 0.143249 0.152930 0.140819 0.131934 0.149664 0.138326 0.147318 0.143127 0.140001 0.137934 0.138235 0.155952 0.138488 0.132611 0.137093 0.132809 0.152387 
40134.837431 0.132627 0.147337 0.138085 0.136194 0.146563 0.127593 0.145255 0.128402 0.139682 0.149069 0.128032 0.142416 0.142678 0.149842 0.132461 0.149157 0.126214 0.133851 0.139813 0.138207 0.132777 0.129285 0.127064 0.133833 0.138976 0.124219 0.144301 0.139204 0.131679 0.140491 0.135955 0.133423 0.149975 0.149328 0.140399 0.127973 0.124948 0.133610 0.132025 0.146788 0.126884 0.136990 0.136578 0.145724 0.131068 0.137870 0.136285 0.144250 0.135231 0.140889 
44355.855130 0.126204 0.137274 0.134697 0.129513 0.120187 0.142821 0.129068 0.118523 0.132766 0.121261 0.122227 0.135464 0.142881 0.125866 0.131268 0.122281 0.133296 0.137889 0.142147 0.135122 0.135241 0.137594 0.129862 0.127127 0.124461 0.135773 0.125803 0.133838 0.137078 0.125166 0.127352 0.124582 0.127461 0.119267 0.127526 0.139764 0.139982 0.122219 0.123237 0.138508 0.123478 0.123684 0.129033 0.138153 0.134276 0.128990 0.120535 0.128973 0.121938 0.129650 
49020.801136 0.117761 0.131594 0.122643 0.125742 0.118214 0.120875 0.112458 0.125458 0.128618 0.118616 0.122838 0.128241 0.111896 0.134901 0.117763 0.116609 0.121539 0.121327 0.114766 0.111726 0.123991 0.130058 0.118081 0.128177 0.121953 0.131661 0.113471 0.115162 0.117239 0.131025 0.116284 0.115841 0.134221 0.128871 0.115057 0.123304 0.120121 0.131831 0.129020 0.112149 0.118083 0.123268 0.129224 0.125082 0.124644 0.128030 0.112204 0.114443 0.121976 0.135664 
54176.363797 0.114424 0.109149 0.108543 0.123839 0.125225 0.110520 0.125617 0.119375 0.125439 0.121043 0.122044 0.120644 0.119873 0.121824 0.126642 0.127844 0.108518 0.125349 0.122084 0.117732 0.119106 0.108810 0.125871 0.110568 0.113519 0.110799 0.112893 0.114132 0.114559 0.122746 0.113162 0.124242 0.118194 0.111425 0.107319 0.125279 0.109682 0.108736 0.120694 0.125779 0.107065 0.121109 0.121898 0.117609 0.109449 0.115276 0.111887 0.110173 0.117871 0.120355 
59874.141715 0.112385 0.104910 0.115511 0.117140 0.115773 0.111779 0.114404 0.118940 0.105364 0.118080 0.115251 0.118983 0.117928 0.119011 0.099903 0.114038 0.103799 0.112616 0.106721 0.120354 0.114454 0.111789 0.104503 0.104614 0.110751 0.109809 0.118097 0.117391 0.118146 0.109389 0.110375 0.110043 0.112978 0.115112 0.115094 0.120022 0.115585 0.113432 0.107275 0.115159 0.103330 0.108286 0.100696 0.105879 0.121358 0.109620 0.101486 0.114439 0.117432 0.106069 
66171.160168 0.094278 0.112289 0.104716 0.112979 0.102006 0.110948 0.107152 0.103065 0.093158 0.110142 0.108495 0.093904 0.106471 0.099271 0.110683 0.094781 0.113424 0.099976 0.097011 0.101760 0.105764 0.098606 0.100228 0.104193 0.104109 0.102545 0.108098 0.099777 0.107655 0.099932 0.108511 0.096260 0.099416 0.108790 0.110880 0.111654 0.109734 0.099081 0.097112 0.101495 0.112090 0.105330 0.099552 0.102032 0.105738 0.111980 0.108973 0.097185 0.106270 0.108140 
73130.441833 0.105654 0.099613 0.103450 0.099218 0.092598 0.090200 0.097278 0.086832 0.089645 0.093426 0.091522 0.087980 0.099447 0.094827 0.089063 0.101263 0.101072 0.098342 0.103035 0.094956 0.091333 0.098131 0.104638 0.098882 0.089216 0.099922 0.088876 0.101568 0.088088 0.094984 0.092915 0.096354 0.100766 0.101149 0.097164 0.093685 0.101990 0.092777 0.089346 0.101676 0.102049 0.087555 0.088257 0.097473 0.096122 0.089911 0.088484 0.101973 0.087745 0.097981 
80821.637540 0.082307 0.082464 0.096049 0.080414 0.084391 0.088264 0.094054 0.087189 0.082499 0.081074 0.092712 0.095337 0.096215 0.091375 0.086191 0.091673 0.093182 0.096508 0.082635 0.094464 0.084410 0.082310 0.088893 0.087622 0.097036 0.089534 0.080383 0.087119 0.083060 0.095918 0.093348 0.087976 0.093634 0.097170 0.090997 0.092549 0.095487 0.085467 0.084948 0.097435 0.088735 0.085984 0.096596 0.082862 0.085526 0.083379 0.082257 0.085550 0.088323 0.091224 
89321.723361 0.081087 0.079473 0.087199 0.086014 0.074857 0.081074 0.079256 0.081464 0.078004 0.084504 0.089872 0.079824 0.075457 0.086751 0.081867 0.089026 0.085130 0.089833 0.082982 0.088715 0.073896 0.083631 0.086280 0.075644 0.080160 0.078209 0.082737 0.079249 0.080158 0.077913 0.087465 0.076286 0.081423 0.082067 0.082878 0.078244 0.083906 0.074701 0.077528 0.077680 0.083302 0.075033 0.079190 0.088403 0.086284 0.074828 0.077633 0.087294 0.082464 0.076938 
98715.771011 0.079349 0.081886 0.070617 0.069028 0.071160 0.079428 0.076303 0.074179 0.069700 0.072845 0.079327 0.071430 0.069296 0.072207 0.067490 0.072965 0.071007 0.067818 0.077518 0.074080 0.072419 0.080017 0.072668 0.068763 0.071916 0.070444 0.069457 0.077091 0.078221 0.070975 0.078805 0.072186 0.075107 0.079999 0.081558 0.071315 0.077780 0.076787 0.077440 0.074086 0.068649 0.067566 0.069220 0.067929 0.068726 0.075021 0.080303 0.070066 0.074795 0.068185 
109097.799277 0.064119 0.065127 0.060739 0.073219 0.063445 0.065538 0.062462 0.063053 0.068477 0.065416 0.070487 0.072146 0.072800 0.062599 0.062372 0.064507 0.060847 0.065333 0.067346 0.073438 0.072876 0.067525 0.069989 0.068012 0.071265 0.070659 0.060973 0.073518 0.068174 0.069150 0.070642 0.062670 0.070691 0.069752 0.071372 0.065504 0.071472 0.063935 0.062597 0.066031 0.070121 0.071771 0.067705 0.072292 0.062666 0.061952 0.068511 0.067304 0.069359 0.073576 
120571.714986 0.061660 0.058435 0.065740 0.055583 0.057646 0.054250 0.061204 0.056654 0.062105 0.056565 0.059302 0.062599 0.059179 0.055394 0.062065 0.061560 0.063496 0.064675 0.059794 0.055214 0.058781 0.063870 0.054339 0.060708 0.062142 0.054285 0.057589 0.054354 0.063039 0.063872 0.062775 0.054001 0.063281 0.058871 0.063187 0.061300 0.062660 0.054354 0.063730 0.054631 0.057429 0.059689 0.059687 0.064487 0.054125 0.059652 0.063901 0.056560 0.059368 0.056297 
133252.352946 0.050780 0.057053 0.054207 0.048446 0.050424 0.052909 0.051421 0.057430 0.051768 0.051781 0.047846 0.051753 0.054697 0.053846 0.056795 0.055109 0.049361 0.053285 0.051146 0.055595 0.053455 0.053819 0.053723 0.056686 0.050379 0.054241 0.054337 0.052350 0.048875 0.051421 0.057691 0.054224 0.050622 0.052104 0.048390 0.051491 0.053765 0.054414 0.054513 0.052033 0.050741 0.057778 0.048336 0.048660 0.054593 0.056732 0.055336 0.050990 0.047846 0.057064 
147266.625241 0.048825 0.047728 0.049695 0.050316 0.042203 0.043157 0.047617 0.042366 0.045333 0.041442 0.047889 0.046232 0.046486 0.045551 0.046484 0.041647 0.044456 0.041941 0.044870 0.042310 0.047668 0.047374 0.043685 0.046780 0.046704 0.042550 0.041929 0.049997 0.047560 0.050125 0.045896 0.047190 0.041525 0.044808 0.047905 0.045553 0.049898 0.042584 0.043440 0.044636 0.047453 0.043294 0.043461 0.042034 0.045255 0.044763 0.048811 0.043948 0.047751 0.043000 
162754.791419 0.036407 0.041287 0.036640 0.039432 0.038454 0.039882 0.042891 0.037080 0.035994 0.041187 0.038883 0.042875 0.035754 0.041459 0.040470 0.037988 0.036956 0.039745 0.035627 0.042416 0.035460 0.037172 0.037618 0.042534 0.040907 0.038814 0.039851 0.037192 0.040485 0.042801 0.036004 0.042621 0.037346 0.036949 0.036573 0.039736 0.043176 0.042714 0.037670 0.037027 0.036562 0.037208 0.042629 0.036859 0.039769 0.042226 0.035784 0.041098 0.039548 0.038110 
179871.862254 0.032447 0.033758 0.033630 0.031644 0.034540 0.034093 0.030924 0.031033 0.031201 0.035554 0.036117 0.031073 0.030220 0.033621 0.032734 0.031143 0.031207 0.031112 0.035214 0.031956 0.035383 0.034485 0.032538 0.030828 0.030853 0.034800 0.031107 0.031665 0.031050 0.036242 0.035548 0.030506 0.031989 0.033265 0.032438 0.032327 0.030632 0.030569 0.032327 0.031639 0.032623 0.036230 0.035556 0.029858 0.033375 0.033900 0.034813 0.034427 0.030583 0.032849 
198789.151143 0.029369 0.027359 0.025455 0.025644 0.028452 0.025017 0.025529 0.024995 0.026174 0.025147 0.028957 0.029791 0.027981 0.026312 0.029471 0.025289 0.025843 0.025199 0.028275 0.025643 0.025367 0.026447 0.028836 0.028977 0.028094 0.028403 0.026568 0.029558 0.029218 0.028894 0.028200 0.029475 0.030079 0.024705 0.030132 0.027621 0.027428 0.029786 0.029458 0.026892 0.025158 0.027493 0.028794 0.026731 0.027392 0.024992 0.027840 0.026259 0.028633 0.027769 
219695.988672 0.021347 0.021417 0.021419 0.023600 0.020766 0.023400 0.021970 0.022922 0.021441 0.022006 0.021245 0.020850 0.022775 0.020636 0.020565 0.024274 0.023038 0.020705 0.020406 0.022436 0.023756 0.020802 0.020196 0.023283 0.023139 0.020998 0.021240 0.022698 0.020547 0.020747 0.022554 0.021192 0.024348 0.020558 0.021066 0.020756 0.023768 0.020863 0.020049 0.023969 0.021977 0.022675 0.020843 0.022632 0.023622 0.022332 0.021966 0.024364 0.022773 0.020889 
242801.617498 0.016477 0.016990 0.016959 0.018023 0.016481 0.017065 0.016384 0.017016 0.016814 0.018394 0.018367 0.016831 0.017991 0.016983 0.018603 0.017392 0.016185 0.016443 0.018178 0.019318 0.017723 0.019329 0.017359 0.019262 0.016969 0.018841 0.017002 0.018879 0.017988 0.016297 0.018630 0.018193 0.017662 0.016424 0.018729 0.017453 0.017155 0.017134 0.018521 0.018380 0.019012 0.019115 0.018994 0.017500 0.018378 0.017050 0.017586 0.016691 0.016842 0.018239 
268337.286521 0.012641 0.015008 0.013984 0.013270 0.014893 0.013191 0.013366 0.012456 0.012942 0.012828 0.014471 0.013568 0.012651 0.014316 0.013722 0.012437 0.014701 0.014932 0.012921 0.013087 0.013392 0.013090 0.012513 0.014324 0.012622 0.013522 0.013036 0.012793 0.013575 0.013159 0.013971 0.014030 0.012466 0.014698 0.014449 0.012310 0.014735 0.013998 0.012829 0.013646 0.013323 0.014562 0.013627 0.014082 0.014860 0.014374 0.014548 0.014490 0.013502 0.014602 
296558.565298 0.010271 0.010037 0.011316 0.011260 0.011216 0.010017 0.010041 0.009295 0.010982 0.009477 0.009949 0.011173 0.010399 0.010510 0.009279 0.010828 0.010010 0.009937 0.010650 0.010948 0.009650 0.010926 0.011009 0.010318 0.009587 0.010917 0.010089 0.010493 0.009586 0.010118 0.010048 0.009480 0.011161 0.010096 0.010853 0.010460 0.009314 0.010247 0.010480 0.010386 0.010614 0.011192 0.010924 0.009475 0.009708 0.010384 0.010818 0.010593 0.010405 0.009945 
327747.901874 0.007701 0.007458 0.008157 0.006886 0.007608 0.007530 0.006839 0.008017 0.007091 0.007115 0.008199 0.007674 0.007468 0.008221 0.007032 0.008263 0.007177 0.007655 0.007304 0.007807 0.007825 0.007873 0.007462 0.006969 0.007654 0.007490 0.007073 0.008100 0.007508 0.006930 0.006829 0.007066 0.006849 0.008068 0.007245 0.006833 0.007821 0.007853 0.008221 0.007606 0.007275 0.007034 0.007399 0.007063 0.007259 0.007061 0.006849 0.008161 0.007755 0.006942 
362217.449611 0.004890 0.005345 0.005534 0.005116 0.005251 0.005408 0.005207 0.005633 0.005192 0.005854 0.005841 0.004887 0.004846 0.005509 0.005651 0.005639 0.005206 0.005420 0.005545 0.005172 0.005140 0.005004 0.005081 0.005620 0.005784 0.005180 0.005038 0.005618 0.004935 0.004892 0.005622 0.005781 0.004891 0.005540 0.004817 0.004868 0.005409 0.005554 0.004876 0.005528 0.005808 0.005112 0.005497 0.005069 0.005071 0.005106 0.005679 0.004860 0.004996 0.005401 
400312.191330 0.003691 0.003522 0.004014 0.003579 0.003878 0.003583 0.003588 0.003800 0.003378 0.003718 0.003760 0.004016 0.003293 0.003675 0.003292 0.003483 0.004010 0.003570 0.003904 0.003401 0.003745 0.003964 0.004001 0.003982 0.003750 0.004001 0.003798 0.003723 0.003774 0.003888 0.003526 0.003287 0.003683 0.003685 0.003469 0.003644 0.003948 0.003817 0.003780 0.003297 0.003436 0.003676 0.003799 0.003356 0.003825 0.003544 0.003610 0.003926 0.003765 0.003645 
442413.392009 0.002329 0.002612 0.002493 0.002220 0.002343 0.002271 0.002191 0.002434 0.002258 0.002286 0.002215 0.002545 0.002231 0.002563 0.002295 0.002455 0.002438 0.002557 0.002442 0.002210 0.002225 0.002496 0.002609 0.002506 0.002184 0.002262 0.002536 0.002569 0.002600 0.002278 0.002422 0.002442 0.002366 0.002214 0.002396 0.002182 0.002455 0.002252 0.002285 0.002443 0.002173 0.002478 0.002430 0.002469 0.002337 0.002395 0.002593 0.002557 0.002299 0.002542 
488942.414615 0.001355 0.001358 0.001568 0.001383 0.001638 0.001524 0.001588 0.001386 0.001511 0.001645 0.001443 0.001362 0.001589 0.001520 0.001397 0.001487 0.001518 0.001426 0.001532 0.001395 0.001425 0.001453 0.001490 0.001616 0.001641 0.001450 0.001388 0.001476 0.001572 0.001574 0.001576 0.001446 0.001418 0.001491 0.001529 0.001471 0.001582 0.001633 0.001648 0.001478 0.001460 0.001400 0.001478 0.001620 0.001610 0.001459 0.001492 0.001531 0.001613 0.001540 
540364.937247 0.000947 0.000910 0.000909 0.000891 0.000953 0.000814 0.000981 0.000892 0.000875 0.000903 0.000946 0.000984 0.000913 0.000966 0.000844 0.000877 0.000851 0.000889 0.000909 0.000871 0.000927 0.000951 0.000981 0.000940 0.000939 0.000854 0.000893 0.000861 0.000911 0.000901 0.000895 0.000883 0.000963 0.000858 0.000909 0.000837 0.000882 0.000903 0.000929 0.000941 0.000838 0.000914 0.000981 0.000848 0.000852 0.000976 0.000926 0.000932 0.000962 0.000964 
597195.613793 0.000553 0.000497 0.000554 0.000527 0.000507 0.000505 0.000504 0.000534 0.000512 0.000511 0.000499 0.000502 0.000485 0.000549 0.000496 0.000513 0.000532 0.000461 0.000514 0.000501 0.000468 0.000527 0.000539 0.000484 0.000520 0.000501 0.000504 0.000542 0.000504 0.000531 0.000506 0.000460 0.000490 0.000556 0.000484 0.000518 0.000511 0.000468 0.000461 0.000472 0.000498 0.000505 0.000475 0.000533 0.000500 0.000557 0.000514 0.000526 0.000528 0.000540 
660003.224766 0.000260 0.000261 0.000279 0.000275 0.000282 0.000264 0.000263 0.000284 0.000276 0.000289 0.000246 0.000274 0.000280 0.000290 0.000298 0.000262 0.000248 0.000287 0.000277 0.000284 0.000247 0.000253 0.000292 0.000279 0.000262 0.000279 0.000281 0.000279 0.000269 0.000298 0.000287 0.000247 0.000266 0.000258 0.000283 0.000249 0.000259 0.000260 0.000280 0.000273 0.000290 0.000258 0.000248 0.000273 0.000262 0.000283 0.000275 0.000253 0.000273 0.000298 
729416.369848 0.000134 0.000137 0.000139 0.000129 0.000124 0.000149 0.000135 0.000126 0.000128 0.000131 0.000130 0.000146 0.000145 0.000145 0.000142 0.000145 0.000146 0.000147 0.000123 0.000124 0.000131 0.000148 0.000144 0.000123 0.000127 0.000140 0.000124 0.000133 0.000130 0.000134 0.000127 0.000132 0.000140 0.000139 0.000127 0.000137 0.000127 0.000132 0.000129 0.000143 0.000148 0.000145 0.000132 0.000127 0.000131 0.000123 0.000138 0.000131 0.000133 0.000130 
806129.759124 0.000066 0.000063 0.000063 0.000063 0.000061 0.000068 0.000059 0.000057 0.000069 0.000064 0.000063 0.000068 0.000059 0.000068 0.000063 0.000064 0.000069 0.000062 0.000062 0.000062 0.000067 0.000067 0.000062 0.000060 0.000066 0.000069 0.000062 0.000069 0.000069 0.000068 0.000065 0.000061 0.000060 0.000062 0.000060 0.000059 0.000064 0.000069 0.000063 0.000068 0.000067 0.000069 0.000065 0.000059 0.000063 0.000060 0.000067 0.000058 0.000067 0.000066 
890911.165979 0.000028 0.000025 0.000026 0.000024 0.000028 0.000027 0.000025 0.000029 0.000026 0.000028 0.000025 0.000026 0.000026 0.000029 0.000027 0.000027 0.000026 0.000026 0.000026 0.000026 0.000026 0.000027 0.000025 0.000030 0.000025 0.000028 0.000027 0.000026 0.000029 0.000027 0.000025 0.000027 0.000027 0.000025 0.000027 0.000027 0.000027 0.000029 0.000025 0.000026 0.000029 0.000028 0.000027 0.000027 0.000027 0.000026 0.000025 0.000025 0.000029 0.000028 
984609.111229 0.000011 0.000010 0.000010 0.000011 0.000010 0.000012 0.000011 0.000010 0.000011 0.000011 0.000011 0.000011 0.000011 0.000010 0.000010 0.000012 0.000011 0.000011 0.000010 0.000011 0.000012 0.000011 0.000010 0.000011 0.000011 0.000010 0.000010 0.000010 0.000010 0.000011 0.000011 0.000011 0.000010 0.000011 0.000011 0.000010 0.000010 0.000011 0.000011 0.000011 0.000010 0.000010 0.000011 0.000012 0.000012 0.000011 0.000011 0.000011 0.000011 0.000011 
1088161.355403 0.000004 0.000004 0.000004 0.000003 0.000004 0.000004 0.000004 0.000004 0.000004 0.000004 0.000004 0.000004 0.000004 0.000003 0.000004 0.000004 0.000004 0.000004 0.000004 0.000004 0.000004 0.000004 0.000004 0.000003 0.000004 0.000004 0.000004 0.000003 0.000004 0.000004 0.000003 0.000004 0.000004 0.000004 0.000004 0.000004 0.000003 0.000004 0.000004 0.000004 0.000004 0.000004 0.000004 0.000004 0.000003 0.000004 0.000004 0.000004 0.000004 0.000004 
1202604.284165 0.000001 0.000001 0.000001 0.000001 0.000001 0.000001 0.000001 0.000001 0.000001 0.000001 0.000001 0.000001 0.000001 0.000001 0.000001 0.000001 0.000001 0.000001 0.000001 0.000001 0.000001 0.000001 0.000001 0.000001 0.000001 0.000001 0.000001 0.000001 0.000001 0.000001 0.000001 0.000001 0.000001 0.000001 0.000001 0.000001 0.000001 0.000001 0.000001 0.000001 0.000001 0.000001 0.000001 0.000001 0.000001 0.000001 0.000001 0.000001 0.000001 0.000001 
1329083.280812 0.000001 0.000001 0.000001 0.000001 0.000001 0.000001 0.000001 0.000001 0.000001 0.000001 0.000001 0.000001 0.000001 0.000001 0.000001 0.000001 0.000001 0.000001 0.000001 0.000001 0.000001 0.000001 0.000001 0.000001 0.000001 0.000001 0.000001 0.000001 0.000001 0.000001 0.000001 0.000001 0.000001 0.000001 0.000001 0.000001 0.000001 0.000001 0.000001 0.000001 0.000001 0.000001 0.000001 0.000001 0.000001 0.000001 0.000001 0.000001 0.000001 0.000001 
1468864.189654 0.000001 0.000001 0.000001 0.000001 0.000001 0.000001 0.000001 0.000001 0.000001 0.000001 0.000001 0.000001 0.000001 0.000001 0.000001 0.000001 0.000001 0.000001 0.000001 0.000001 0.000001 0.000001 0.000001 0.000001 0.000001 0.000001 0.000001 0.000001 0.000001 0.000001 0.000001 0.000001 0.000001 0.000001 0.000001 0.000001 0.000001 0.000001 0.000001 0.000001 0.000001 0.000001 0.000001 0.000001 0.000001 0.000001 0.000001 0.000001 0.000001 0.000001 
1623345.985008 0.000001 0.000001 0.000001 0.000001 0.000001 0.000001 0.000001 0.000001 0.000001 0.000001 0.000001 0.000001 0.000001 0.000001 0.000001 0.000001 0.000001 0.000001 0.000001 0.000001 0.000001 0.000001 0.000001 0.000001 0.000001 0.000001 0.000001 0.000001 0.000001 0.000001 0.000001 0.000001 0.000001 0.000001 0.000001 0.000001 0.000001 0.000001 0.000001 0.000001 0.000001 0.000001 0.000001 0.000001 0.000001 0.000001 0.000001 0.000001 0.000001 0.000001 
1794074.772606 0.000001 0.000001 0.000001 0.000001 0.000001 0.000001 0.000001 0.000001 0.000001 0.000001 0.000001 0.000001 0.000001 0.000001 0.000001 0.000001 0.000001 0.000001 0.000001 0.000001 0.000001 0.000001 0.000001 0.000001 0.000001 0.000001 0.000001 0.000001 0.000001 0.000001 0.000001 0.000001 0.000001 0.000001 0.000001 0.000001 0.000001 0.000001 0.000001 0.000001 0.000001 0.000001 0.000001 0.000001 0.000001 0.000001 0.000001 0.000001 0.000001 0.000001 
1982759.263538 0.000001 0.000001 0.000001 0.000001 0.000001 0.000001 0.000001 0.000001 0.000001 0.000001 0.000001 0.000001 0.000001 0.000001 0.000001 0.000001 0.000001 0.000001 0.000001 0.000001 0.000001 0.000001 0.000001 0.000001 0.000001 0.000001 0.000001 0.000001 0.000001 0.000001 0.000001 0.000001 0.000001 0.000001 0.000001 0.000001 0.000001 0.000001 0.000001 0.000001 0.000001 0.000001 0.000001 0.000001 0.000001 0.000001 0.000001 0.000001 0.000001 0.000001 
