# Supplementary material for: Automatic Analysis of Composite Physical Signals Using Non-Negative Factorization and Information Criterion
Source: PLoS One. 2012 Mar 1;7(3):e32352. doi: 10.1371/journal.pone.0032352 (PMC3291575; doi:10.1371/journal.pone.0032352)
Supplement: Dataset S1 — CodeAndSample.zip. CodeAndSample.zip contains the source code of our proposed method and the simulation data in this article. (ZIP) [file pone.0032352.s001.zip › CodeAndSample/sample/SimulatedData/r5/nor_mat_500_k1.dat]

#7150 50 
1.002002 0.940437 0.971316 0.951839 0.927734 0.977668 1.067925 0.972735 1.057942 0.886677 1.063716 0.964984 0.946545 0.903569 0.922361 0.956400 0.884856 0.898402 0.921411 0.934722 0.889397 1.028776 1.003750 1.047245 1.015749 1.013772 1.047225 1.065586 1.023785 0.896728 1.030724 0.965346 0.989579 0.881147 1.072221 0.956527 1.013998 0.974575 0.929084 0.927401 0.958867 0.937580 0.951742 0.928526 0.989598 0.966187 1.025850 1.028894 0.938871 1.037203 1.056758 
1.004008 1.045498 0.889135 0.939498 1.006185 1.012820 0.976286 0.948267 0.975738 1.000919 1.029575 1.025288 1.023742 0.917321 0.930298 1.072549 0.962017 1.039499 1.053455 0.892776 1.020121 1.046340 0.966147 0.971236 1.014562 1.026267 1.045185 0.915951 1.075357 1.002055 1.065140 0.884242 0.997641 1.039724 0.993971 0.975161 0.939586 1.009992 1.004286 0.977754 0.903169 0.976883 0.909687 1.019925 1.000068 0.923448 0.926902 0.938617 0.980857 0.886649 0.958288 
1.006018 1.058686 1.034601 1.056601 0.893003 1.003794 0.980630 0.976480 1.040826 0.900010 0.950782 1.013620 0.994487 0.917400 0.999214 1.007249 1.006192 0.909787 0.952132 1.074814 0.947650 1.061250 1.007973 0.933235 0.977968 0.883383 0.916735 1.016771 0.924251 0.965402 0.915903 1.025901 0.927647 1.072201 0.894735 0.943706 0.894657 0.999743 0.953903 1.003109 0.955958 0.934879 0.997423 0.945614 0.962995 1.047402 0.949363 1.039681 0.988478 0.907643 0.921452 
1.008032 1.054962 0.998429 0.988359 0.970823 1.036564 1.052114 0.991745 0.959588 1.013313 0.938637 0.959451 0.995317 1.059023 1.011434 1.029284 1.045939 1.035302 0.983799 1.004652 0.972975 1.054287 0.992205 0.928821 0.906480 0.924193 0.949900 0.895833 0.987028 0.961653 0.893377 0.904484 0.967309 0.989964 0.961898 1.056772 0.888220 1.028765 1.000268 1.072919 1.029763 0.953707 1.009947 0.982174 0.952875 0.968366 1.004046 0.945105 0.970059 0.986206 0.906020 
1.010050 1.058225 0.986233 0.899915 1.072639 1.058294 0.982427 0.975352 0.960693 0.971076 0.950311 0.980607 0.925720 0.944508 0.929487 1.058304 0.975273 0.935290 1.016568 1.069479 1.018927 0.911276 0.976291 1.065653 1.059595 0.999395 1.047862 0.905424 1.020052 0.991694 1.024465 0.945457 0.882732 1.076103 0.889259 0.885902 0.963012 1.047314 0.883319 1.066641 0.989805 0.939527 0.881626 0.889797 1.043713 0.954381 1.053098 0.894866 0.907254 1.058568 1.052912 
1.012072 1.007181 1.005586 0.990977 1.037975 1.007210 1.002191 0.985820 1.035274 1.057173 1.053611 0.949341 0.966769 1.051605 0.976563 1.068005 1.046909 0.951915 0.919487 1.019530 0.976514 0.882489 1.075148 1.038043 1.013894 1.022015 0.910896 0.986642 1.017651 1.074307 1.036106 0.980292 0.973882 1.034706 0.927178 0.991182 0.974753 0.920642 0.941689 1.033346 0.938216 1.002298 0.949009 1.007651 0.891345 0.904946 1.021174 0.978207 1.050333 0.930466 1.018101 
1.014098 1.053244 0.886533 0.964086 0.971728 0.976933 1.068185 1.004869 1.067207 0.972961 1.069418 0.993988 0.915270 1.051747 1.020211 1.072647 0.910632 1.030779 1.059154 0.973029 1.063185 1.016992 0.962951 1.039859 0.911112 1.030025 0.967657 0.901758 1.032383 1.045798 1.011503 1.014252 1.008704 1.031718 0.938714 0.984243 0.915994 1.047980 0.990417 1.047501 0.990162 0.995828 0.949370 1.058440 1.026268 0.891024 0.997638 1.064066 0.890789 1.047481 0.978440 
1.016129 1.042359 1.053474 1.050225 1.004220 0.967803 0.924086 1.017282 1.050803 1.010169 0.930388 0.973116 0.931503 1.013789 1.024894 1.058151 0.996705 0.915897 0.952138 0.988584 1.036146 0.894469 0.990091 1.034443 0.982098 1.016362 0.973566 0.961443 0.939800 1.048670 1.074373 0.917423 0.892493 0.990884 1.066761 0.962040 0.973888 1.031303 0.945211 1.006969 1.026039 0.993369 1.063287 0.959995 0.982548 1.068199 0.895663 0.920192 1.008730 1.012125 0.968488 
1.018163 0.886135 0.999149 1.057167 0.992730 0.889628 1.041963 0.948243 0.997838 0.973554 0.993738 1.008678 1.035408 1.017170 0.931522 1.066540 0.998170 0.895929 1.057568 0.983318 1.005860 0.987085 0.997182 0.908315 1.009686 0.981870 0.968124 1.068546 1.050426 0.889481 0.961980 1.071070 0.913393 1.049056 1.042628 0.890088 0.927531 0.967194 1.073927 0.955424 0.897856 0.891262 0.960962 0.962753 1.072430 0.974229 0.919351 1.073555 0.949094 0.921817 1.055680 
1.020201 0.966997 0.988824 0.882986 0.965441 1.074449 0.937627 0.892418 0.973894 1.045969 0.941218 0.898581 0.998558 1.049100 0.902504 0.932158 0.911955 1.023301 0.999605 0.979764 0.986016 0.888299 0.966361 1.033671 1.072101 0.974599 1.072512 1.048483 0.989411 0.886557 1.073343 0.992718 1.052309 0.977123 0.957634 0.932726 0.929967 1.021354 1.004517 0.905958 1.024211 1.075858 0.924155 0.979050 0.899697 0.915291 0.973073 0.968406 1.012461 0.964502 1.003577 
1.022244 0.967866 0.994769 0.903386 0.891959 1.032728 0.921631 0.942851 0.904560 1.041767 1.036797 1.031612 0.961566 0.881041 0.986708 1.023355 0.955725 0.970586 0.911760 0.964970 1.037795 0.886236 1.072231 0.980271 0.995474 0.919009 1.067614 1.038637 1.029890 0.979224 0.938077 0.955158 0.889827 0.983832 0.958112 0.894249 0.882665 0.881511 0.932882 1.060052 1.056187 1.061940 0.933616 1.048116 1.002077 1.069541 1.029274 0.974108 0.884064 0.945893 1.056246 
1.024290 0.895091 0.980718 1.037849 1.039277 0.940590 0.958121 0.931199 1.037800 1.061445 0.946147 0.964460 0.887500 1.071032 0.954305 0.961378 0.894083 0.926405 1.063822 1.071159 0.932539 1.069095 0.934750 0.978028 0.884232 0.900031 1.068038 0.915253 0.923441 0.896001 1.064996 0.987586 1.048111 0.952525 0.918706 0.913404 1.026012 1.023439 1.008442 0.957749 0.881914 1.027734 1.014322 0.942058 1.012228 0.917454 0.965174 0.927423 0.958903 1.057727 0.997603 
1.026341 0.992435 0.985470 0.957679 0.972871 0.927618 0.981724 0.924292 1.003528 1.002618 0.905980 1.026458 0.991056 0.954862 1.066261 0.960555 0.998940 1.003831 0.998109 1.074390 0.906987 0.920956 1.074498 0.919655 0.896892 0.926258 1.056812 1.026282 0.968566 0.897499 0.967931 0.912172 1.030038 0.958188 0.933350 1.032229 1.031799 1.008116 1.018779 1.041522 0.938584 0.938085 0.932666 1.046795 1.027299 0.938633 1.013212 0.887707 1.002501 1.021469 0.991056 
1.028396 1.018823 1.023802 0.927716 1.073102 0.966579 0.906313 1.055319 1.038338 1.062069 0.936226 0.960279 0.880665 0.928322 0.897509 0.892159 1.035501 1.064348 0.891503 0.989263 0.920487 1.038847 1.040187 0.997910 1.051915 0.988901 0.965043 1.031637 1.031765 1.019166 1.043874 0.909678 0.926014 1.013453 0.949324 0.932939 1.024996 1.022169 1.007897 0.998829 1.021924 0.959438 1.074932 0.959340 0.990935 0.957012 1.025759 0.967439 0.998174 1.027363 0.935541 
1.030455 1.034391 1.002132 0.981210 0.963544 1.021528 0.963114 0.970039 0.922952 0.895515 1.069105 1.038822 0.928615 0.924751 1.075874 1.069496 0.930239 1.014848 1.058375 0.901491 0.920301 0.911635 1.075013 0.978070 0.982872 0.930454 1.001750 1.013341 1.025686 1.041502 0.985582 1.040358 1.012794 0.922228 1.060957 1.040406 0.926277 0.960766 0.900552 1.036406 1.009556 1.012921 1.038519 1.072352 0.885851 1.004372 0.956600 1.044006 1.068029 1.065554 1.004059 
1.032518 1.041281 1.000935 1.039081 1.057224 1.039325 0.900612 0.961557 0.994343 0.884542 0.977930 1.033535 0.963308 1.043472 0.935725 1.012584 0.955317 0.961381 1.000104 1.020918 1.050632 1.035452 0.973167 0.929505 1.027373 1.041497 0.900837 1.025074 0.915048 0.974448 0.908476 1.004270 1.071534 0.929739 1.071329 0.948714 1.034562 0.978674 0.992651 1.037310 0.988445 0.982273 0.927509 1.050407 0.991477 0.892044 0.999888 1.014061 0.897511 0.906138 1.067338 
1.034585 0.974328 0.974700 0.935852 0.896123 0.915488 1.042724 1.008061 0.934678 1.018174 0.977673 0.937094 0.921161 0.938121 1.044445 1.047673 0.919733 0.961614 1.073073 0.990202 1.044504 1.026488 0.889257 1.067459 1.018448 0.922883 0.958904 0.891399 0.941426 0.905620 0.902177 1.028278 0.953271 1.022048 1.029549 1.056270 0.956469 1.073924 1.054079 1.016825 0.958474 0.943950 0.913239 0.896993 1.066930 0.904984 0.946864 0.942835 0.984656 1.064740 0.959716 
1.036656 0.881766 1.012087 1.014219 0.980438 0.891498 0.885737 0.935342 0.994835 1.033711 0.970619 1.054787 0.957073 0.968311 0.983578 0.978032 0.959078 0.976438 1.008937 0.942462 1.068489 0.981426 1.002884 1.010659 0.932789 1.007343 0.881855 1.046963 1.064440 1.025710 1.054542 0.925709 0.944839 1.047060 1.019500 1.029065 0.993407 1.060048 0.978394 0.912946 0.916212 0.928007 0.934628 0.978159 1.038180 1.032527 0.992155 1.049701 1.010962 0.936261 1.055276 
1.038731 0.965003 0.899655 0.972328 0.890970 1.040091 0.911615 0.987046 0.893797 0.909855 1.058683 1.031916 0.963467 0.897425 1.035994 0.959164 1.019182 1.003134 0.974430 1.019818 0.938206 0.916153 0.978870 0.966137 1.057470 0.885993 1.022195 1.041588 1.033607 1.035544 0.909982 0.975340 0.910012 1.019916 1.054135 0.965071 0.937228 0.888995 0.900017 0.960084 0.997266 0.934060 0.904212 1.044209 0.943243 0.891577 0.965081 1.074790 0.975291 1.035524 0.993413 
1.040811 0.948258 0.902393 1.033514 0.934460 0.977166 1.049317 0.915341 1.038120 0.935702 0.941305 1.042560 0.981048 1.040937 0.993448 1.031157 0.935907 0.927301 1.047821 0.983689 0.978789 0.928524 1.055332 0.972971 0.972227 1.063116 0.914481 1.032790 0.957148 0.949549 0.964267 0.901386 0.989243 1.057552 1.044252 0.932973 1.008655 1.024566 0.926979 0.901259 0.928612 0.939838 0.980334 0.914177 1.012567 1.034248 1.032937 0.931477 0.886972 0.931086 1.041787 
1.042894 0.960754 1.048803 0.887931 1.022165 0.885300 1.066483 1.070708 1.055061 0.912740 1.015124 1.056548 0.962426 0.903733 0.997483 0.979138 0.955806 0.895441 1.042965 0.882279 0.907606 0.946154 1.040667 0.927437 1.018029 1.031817 1.073465 1.000378 1.034721 1.044373 0.900448 0.891500 0.903020 1.054269 1.023163 0.956236 1.013990 1.014919 0.956138 1.013071 1.040139 0.887207 0.961448 1.039914 0.918460 0.914813 1.041860 0.971227 0.946731 1.022243 1.057848 
1.044982 1.011629 1.022610 1.043164 0.936775 0.911742 1.073761 1.035742 0.911791 1.001723 1.054488 0.889838 0.905093 1.026130 1.024419 0.954220 1.062027 0.916846 0.928062 0.965005 0.952655 0.908339 0.997108 0.957622 0.979067 0.965230 0.958884 0.898727 1.002916 0.919829 1.009517 1.052092 1.065489 0.911204 0.994429 1.042069 1.060678 1.067258 0.943111 0.891882 1.028282 0.966169 0.955061 0.885917 0.953545 1.030912 1.021261 0.920083 1.067464 0.920904 1.063494 
1.047074 1.039003 0.890651 0.928071 1.044674 0.988705 0.953122 0.966020 0.919691 0.929059 0.977890 0.953357 0.950854 1.032275 0.907684 1.075406 0.956056 0.925734 0.973069 0.915105 0.920268 1.002149 1.066635 0.950345 0.929391 0.911487 0.918557 1.017305 0.989047 0.914812 0.962265 0.907048 1.024375 1.005484 0.960612 0.943374 1.063193 1.006383 0.948419 0.957933 0.993594 0.919017 0.981185 0.901954 0.990807 0.993535 0.994200 0.975954 1.063467 0.900106 1.000604 
1.049171 0.996718 0.885088 0.973849 0.881353 0.929312 1.011395 1.004892 0.951986 0.883963 0.955995 0.913883 1.008569 0.969791 1.025562 0.944819 1.069092 0.891130 0.898180 0.915261 1.071194 0.902638 0.939901 1.061984 0.999935 0.981680 0.990471 1.033326 0.969498 1.063001 1.029082 0.880013 0.945943 0.985738 0.910812 0.966457 1.038518 0.939079 1.009312 1.020722 1.071967 0.906989 0.881225 0.915144 0.891580 0.961705 1.054279 0.970475 0.907537 0.995692 1.003514 
1.051271 0.968458 0.919308 0.928792 1.004076 1.065614 0.928059 0.994397 0.932928 0.913481 0.988795 0.890515 1.001222 1.046754 0.899764 0.976515 0.910528 1.049315 0.978167 1.050303 1.035696 0.921929 1.050479 1.053041 0.906608 0.923552 1.009689 0.881647 0.949627 0.947164 0.983525 1.051359 1.055837 0.956579 1.052034 0.956931 0.937592 1.027033 0.927267 0.890280 1.006218 0.910030 0.935842 1.022448 0.934903 1.004194 0.977932 0.956520 0.982987 0.921254 0.897750 
1.053376 1.018434 0.962882 0.889176 1.027448 1.031046 0.949283 0.918956 0.885548 0.925076 0.919063 0.925301 1.038232 0.939233 1.002615 0.983482 0.888345 0.931304 0.961416 1.015227 0.997365 1.068794 0.990609 0.887846 1.050032 0.895697 1.000914 0.903811 0.890632 1.060464 0.919611 0.943124 0.938949 0.985760 0.905493 0.898151 1.061706 1.019685 1.062615 1.044157 0.984949 0.962188 0.985770 0.898649 0.971906 0.957945 0.881775 1.040676 0.994227 0.916453 1.031056 
1.055485 0.996891 0.888257 0.923207 1.069549 0.915298 1.026895 1.047533 0.976039 0.913275 1.071729 0.992502 0.884122 0.926766 1.006462 0.957385 1.009571 1.007029 1.000773 0.994868 1.055569 0.936210 1.062217 1.020951 0.960240 1.009366 0.964884 1.043906 0.936161 0.985883 0.990596 0.962616 0.980047 1.058394 0.900428 0.908885 0.880856 1.051336 1.032086 0.920646 1.020296 0.945302 0.958920 0.898170 1.052832 0.986890 0.913079 1.056459 0.965040 0.940208 1.038959 
1.057598 0.942455 0.917820 1.061916 1.048005 0.902237 0.894944 0.880613 0.982253 0.946101 0.988548 0.982233 1.071712 0.935602 0.968449 0.943833 0.946414 0.933793 0.944830 0.951879 1.024778 1.020877 1.030829 0.882147 1.009351 0.943560 0.930294 1.057009 0.923568 1.034974 0.913851 0.917292 0.905746 1.024172 0.992380 1.010231 0.909334 0.955027 1.034798 0.961410 1.017524 0.972516 0.881013 1.034407 1.012137 0.945055 0.962495 1.062894 0.905893 0.954069 1.036049 
1.059715 0.902588 1.069778 0.897681 1.063092 1.039552 0.923361 1.029190 0.995827 1.042495 0.971251 1.021497 0.892461 0.950234 0.975298 0.946832 0.952375 0.918649 1.016570 0.972151 1.042837 1.019317 1.002494 0.955034 1.053121 1.059485 0.963920 0.949667 0.895990 0.920820 0.913302 1.074881 0.916049 1.066367 0.952150 1.008682 0.963353 1.029718 1.008721 0.966979 1.026483 0.887759 0.934691 1.036678 1.045261 0.923674 0.885051 0.882891 0.938953 1.067178 0.912031 
1.061837 0.947211 0.917817 1.032762 1.032156 0.912334 1.067121 0.890457 0.905335 1.075117 0.999097 0.918580 1.033857 0.920154 0.986810 1.054746 0.932148 0.974327 0.924699 0.929293 0.944171 0.894690 0.915784 1.047591 1.054991 0.913898 0.905100 0.970485 1.033114 0.987005 1.007484 0.949332 0.933076 1.041902 1.056076 1.006761 0.880545 0.959987 0.884954 1.062136 0.891376 0.886440 0.888825 0.910789 0.913604 1.027249 1.035714 0.981424 0.992753 1.000485 0.916556 
1.063962 0.900242 0.983052 0.982612 0.909058 0.933553 0.980159 1.054358 0.967374 1.038445 0.901590 0.947033 0.987128 0.950190 0.931765 0.951324 0.907572 0.914141 0.881768 0.982016 0.890447 1.008163 1.001917 0.961128 0.935430 0.935577 0.930895 0.969260 1.055961 0.946544 0.942439 1.062842 1.068443 0.903594 0.988145 0.897035 1.032062 1.030596 0.899606 0.968683 0.958664 1.017928 1.047027 0.947238 1.027751 0.996942 1.021926 1.036763 0.893214 0.885296 1.013832 
1.066092 0.961985 0.964496 0.968465 0.914287 0.976998 0.950959 0.961701 0.977066 0.889059 0.958261 0.946277 0.994327 0.972805 1.016632 1.058534 0.992627 0.936063 1.056950 1.062199 0.892119 1.007796 0.929622 0.961975 1.028586 1.032984 0.934470 0.938546 1.075003 0.972932 1.062864 0.963636 1.024520 0.907406 0.984025 0.888639 0.900710 0.964066 0.897641 1.013348 0.945144 0.944303 1.005372 0.888678 0.958241 1.008793 1.066128 1.030629 1.033160 1.064066 0.892099 
1.068227 0.952442 0.926014 0.895754 0.961747 0.884935 1.003217 0.957720 1.036389 0.999444 0.988419 1.062749 0.980981 0.956498 1.036115 1.050610 1.049505 0.937195 0.937879 0.941124 0.924059 1.059895 1.037268 0.942277 1.029313 1.059044 0.910024 1.005455 1.031785 0.948845 1.032333 0.952638 1.049632 1.041354 0.973465 0.941740 0.939130 0.893389 1.008152 0.963330 0.913591 1.018640 0.953918 0.890496 1.068955 1.069707 0.922495 0.879911 0.933422 1.042566 0.993824 
1.070365 0.918692 0.977449 0.962603 0.921155 1.056290 0.920647 0.954325 0.967979 1.057522 1.007766 0.920480 0.941454 0.986646 0.890818 0.918399 1.069074 0.979365 0.952918 1.016562 0.957130 1.029169 0.969709 1.013395 1.068742 0.974429 1.003055 0.945842 0.940135 1.030938 0.977400 1.012164 0.956006 0.935541 1.001961 0.996136 0.886684 0.953807 0.972533 0.931622 1.033626 1.071830 1.004277 1.011871 0.914255 1.004120 0.931182 0.999849 1.037027 0.948383 0.895216 
1.072508 0.940386 0.922805 0.916716 1.004144 0.937024 0.926518 1.072437 1.055687 1.057710 1.052335 1.024765 0.913169 0.955260 0.987921 1.047644 0.998378 0.931200 0.964271 0.990355 1.020485 0.985527 0.881719 1.046236 1.054172 0.880781 1.003421 0.989866 0.985547 1.053625 0.916257 0.987228 0.951752 1.016370 1.064951 1.064336 0.944432 0.916306 1.053273 1.046041 0.934747 1.053419 0.975178 0.989866 1.030170 0.937073 0.993668 0.935676 0.963128 1.010165 0.917234 
1.074655 0.934149 1.067650 0.951192 0.994210 0.903082 0.909219 1.052122 0.957046 0.894121 1.057809 0.966935 1.025814 1.056461 0.925608 1.032381 0.984721 1.027964 0.914350 0.970434 0.902896 0.894834 0.937139 0.967766 1.048740 1.018348 0.881397 1.030016 1.011722 1.059568 0.980314 1.053549 0.892430 0.881807 1.018250 0.983177 1.057575 0.900571 1.047001 0.953449 1.058796 0.918171 0.954720 0.899466 1.036154 0.984057 0.899085 0.893945 0.996184 1.024603 0.970219 
1.076807 0.885833 0.942990 0.913557 0.919049 1.023443 1.041902 0.900130 0.926808 1.038218 0.984902 0.988948 1.027332 0.998143 0.986485 0.909931 1.039508 1.050394 1.027938 0.959661 0.893641 1.067222 1.004730 1.011345 1.006215 0.956387 1.033117 1.051567 0.881368 1.065111 0.937068 0.952440 1.048977 0.930169 1.048293 0.910928 0.980534 0.993609 1.033352 0.924902 0.895518 1.034075 1.072401 0.979469 0.961176 1.028241 1.071394 0.938045 1.047248 0.997997 1.032355 
1.078963 0.953570 0.928584 1.036316 0.935913 1.069451 0.918265 1.037293 0.887367 0.954342 1.045296 0.978761 0.984008 0.966947 0.968120 0.884749 1.028225 0.885599 0.983354 0.923424 1.007226 0.962501 1.000180 1.046038 0.925398 1.029866 0.931124 1.010841 0.977891 1.022997 0.887758 0.961465 0.920454 1.008046 0.963752 1.008594 0.979631 0.887885 1.003698 1.017114 0.884934 0.972888 1.043713 1.008232 1.016401 0.947336 0.951313 0.959667 0.973162 1.017583 1.051159 
1.081123 0.936506 0.885667 0.961403 0.958472 0.990062 0.988899 1.029420 0.931474 1.023411 0.948329 1.059212 0.917452 0.993921 1.069609 1.014138 0.941479 1.063091 1.022052 0.882726 1.058127 0.944948 0.887298 0.925855 0.954544 0.958384 0.974135 0.951563 1.070722 1.031853 1.014646 0.894773 0.940561 0.991850 1.044976 0.905316 0.955179 1.050965 0.952335 0.884103 1.008480 1.067039 0.941616 1.015007 0.978776 0.975854 0.914032 0.969738 0.928591 0.960396 0.898809 
1.083287 0.891294 1.061305 0.930758 1.030957 1.068730 1.043893 1.003970 0.884758 0.971893 0.938741 0.957706 0.986422 0.939034 1.073616 0.900127 0.997766 1.065613 1.009158 0.903097 1.055032 0.978048 0.925648 1.038949 0.975977 1.057445 0.961370 1.043747 0.891832 1.073889 1.054621 0.983520 0.886223 0.902912 1.050948 0.920333 1.027322 0.920948 1.067265 0.999554 0.949039 1.044636 0.993506 0.902364 0.957246 0.926244 0.914578 0.971600 0.920137 1.039076 1.048046 
1.085456 0.880761 1.036636 0.879589 1.020603 1.067569 1.011546 1.049044 0.980506 0.960389 0.910365 0.996676 0.906349 0.939774 0.989954 0.936217 1.059489 1.064432 0.906740 1.058775 0.917038 0.970149 0.890375 1.003437 0.957546 0.964629 0.927326 0.983046 0.891098 1.028898 0.884806 1.073402 0.896481 0.908987 0.881582 1.060603 1.065243 1.064774 0.931987 0.883340 1.064677 1.008781 0.928098 0.947443 1.035425 0.981952 1.043622 1.047325 0.909388 0.905910 1.014858 
1.087629 1.023654 0.999689 0.984165 0.969813 0.982934 1.029878 0.896177 0.991756 1.025296 0.945261 1.014607 1.034675 1.030708 1.016503 0.997637 1.016503 0.957532 0.894106 1.003353 1.056041 0.950576 0.883272 1.061747 1.069260 1.033092 1.001838 0.950332 1.060741 0.934934 0.912982 1.005590 0.949785 0.935882 0.963316 0.918951 0.993593 1.051860 1.004545 0.904277 0.988424 1.052710 1.030923 0.986881 0.904677 1.005482 0.903456 1.063124 0.968416 1.025599 0.915170 
1.089806 0.942171 1.002272 0.892435 1.030408 0.933261 0.962296 1.054538 1.041789 0.957128 1.040588 1.041496 0.993343 0.970199 0.951842 1.017190 1.011270 0.952331 1.033114 0.898042 0.911524 1.007274 0.979763 0.977223 0.979646 0.917825 0.953200 0.882978 0.934658 0.930242 0.884346 0.931346 0.894506 1.011133 0.929978 0.989484 0.977174 1.063634 1.035908 0.881229 0.950397 0.996205 0.931678 0.963781 0.929695 0.999439 0.999077 1.018392 0.998384 1.056942 0.969525 
1.091988 0.992526 0.982386 0.956645 0.953773 0.955541 0.917208 0.933698 0.944297 0.923274 0.972139 0.983363 1.053084 1.014008 0.980042 1.052488 1.018688 0.992165 1.060528 1.056972 0.979817 1.046881 0.925052 0.883466 0.973887 1.010306 0.944346 0.933209 1.015386 0.886797 0.972099 0.945948 1.045806 0.986548 0.934342 1.053045 1.020905 0.996795 1.070053 1.044126 0.927250 1.066253 1.016519 0.918097 0.986606 0.880936 1.017076 0.895442 1.031211 0.887627 0.929849 
1.094174 0.966409 0.983778 1.067670 0.966781 1.068901 0.896623 0.911745 0.990352 1.011237 1.000922 0.898899 1.034838 0.883094 1.033490 1.045642 1.012273 0.982107 0.905112 0.916590 0.936938 0.949686 0.883729 1.019970 0.886034 0.982313 0.890889 0.905893 1.016415 0.914392 0.917127 1.034731 1.031595 0.909635 1.032054 1.007681 0.942525 0.997962 0.972739 1.058810 0.970629 0.972515 1.066058 0.906597 1.051337 0.886513 1.048533 0.954560 0.890557 1.013230 0.970161 
1.096365 0.900529 0.964754 0.993062 0.954351 0.915132 1.044843 0.948617 0.888856 0.972168 1.069947 1.004266 0.882419 1.014435 0.951626 1.010605 0.901955 0.927518 1.015421 0.955406 0.987670 1.038405 1.015030 0.915679 0.922898 0.967763 0.915308 1.052042 0.920681 0.895704 1.025697 0.932012 1.063021 1.052843 0.951216 0.953843 1.022933 0.984798 1.055978 1.036989 0.920300 0.969462 0.894160 0.960056 0.971436 0.964158 0.879752 0.986351 1.026674 1.046406 0.897589 
1.098560 0.957805 0.907374 0.956086 0.934988 0.918871 0.973726 1.051086 0.899052 0.927408 0.910500 0.977252 0.940487 1.017817 1.035282 1.025455 0.934460 0.913997 0.984676 1.038251 0.990790 1.042676 1.017680 0.968852 0.961624 1.012142 0.964740 0.882311 0.890945 0.980710 1.000118 1.069634 0.882272 1.072145 0.929645 0.925874 0.979469 0.935896 1.023101 1.005432 1.071490 0.972603 1.063539 0.928844 0.938494 0.928902 0.977369 1.028923 0.889256 0.913323 0.921157 
1.100759 0.901229 0.882613 0.927698 0.982502 0.944937 0.899744 1.039259 0.885572 0.953483 0.939077 0.955544 0.916554 0.977110 1.038321 1.053685 1.051566 1.063228 0.902196 1.062612 0.941831 0.936596 0.928948 1.047776 1.060268 1.024755 0.969316 0.953249 0.882017 0.939604 0.975245 1.023416 0.945367 0.892116 1.022010 0.987981 1.054857 1.032227 0.987190 0.999702 1.048616 1.035997 0.903505 0.923195 1.042267 0.911104 0.955906 1.016941 1.031045 1.001987 1.049387 
1.102963 0.938302 0.937315 0.967748 1.054321 0.926279 0.891226 1.039886 1.039544 0.966322 0.964740 1.019463 0.959056 0.943273 1.054731 0.949153 0.980601 1.023487 0.948488 1.017442 1.016553 0.980348 0.978394 0.886821 1.011630 0.899254 0.916834 1.059429 0.909187 0.881889 1.040647 0.977330 0.932070 1.060318 0.931191 0.943371 0.976831 1.005262 0.958538 1.069537 0.992468 1.017061 0.984733 0.898737 0.933711 0.920790 1.027765 0.996472 0.998103 0.906892 0.913289 
1.105171 1.042387 0.963056 1.047983 0.981983 0.883118 1.041342 0.962333 0.912544 0.956922 0.893305 0.933317 1.059889 1.034906 1.031752 0.908862 0.914156 1.073015 0.919674 0.982227 1.048608 0.883138 0.957108 1.054566 0.943211 1.054156 0.911099 0.884388 0.885052 0.976738 1.066090 0.969189 0.911949 1.016223 0.944246 1.046880 1.072653 0.980918 0.883783 0.926110 1.029281 1.062623 0.928405 0.897201 1.001359 0.976504 0.903032 1.064137 0.984122 1.068336 1.070456 
1.107383 0.969135 0.941068 0.921761 1.072956 1.041715 0.909593 0.915286 1.043219 1.008843 1.000034 0.958627 1.053541 0.942240 0.992348 1.009029 0.948138 0.914866 1.069528 1.006900 1.040221 0.984790 0.908460 0.945013 0.956762 1.012017 1.039830 0.910237 0.995151 1.008794 1.059127 0.885510 0.895207 1.069167 0.990434 0.881623 1.024068 1.017330 1.033844 1.020660 0.901565 0.936488 1.003442 0.993403 0.979047 0.905891 0.949379 1.068073 1.037730 0.893743 1.051686 
1.109600 1.018719 0.910342 1.011775 1.000731 0.931357 0.881915 1.034773 1.055144 0.998787 0.904141 1.000213 1.041140 1.003094 1.012830 0.888946 1.056071 1.038669 0.952031 1.055817 1.043894 1.046179 0.943291 0.933984 0.953915 0.891661 0.914492 0.984081 1.063474 0.886837 0.901846 1.024920 0.954843 1.038787 1.073932 1.019275 0.915088 0.944443 1.070680 1.043201 0.956835 1.024031 0.906856 0.899229 0.971903 0.955331 0.993846 0.892022 0.905528 0.889737 0.895352 
1.111822 0.978323 0.946304 1.015420 1.038495 0.950971 1.039325 0.958696 0.980442 0.919313 0.908396 0.942954 0.889433 0.985334 1.016807 1.019131 0.900438 0.914294 1.003829 0.907947 0.925651 0.947593 0.914890 0.972904 0.882988 0.943765 1.026035 0.939244 1.007618 1.016319 0.999923 0.981878 0.938023 0.888212 0.899354 1.013213 0.898602 0.972415 0.982962 0.974124 0.981848 0.989494 1.039520 0.939263 0.879297 0.931715 1.043914 0.908650 1.012169 0.950015 1.058181 
1.114048 0.968807 0.951553 0.969617 0.882967 0.991138 0.982467 1.037383 0.923724 0.898717 0.938664 1.031739 0.928831 0.935188 1.019836 1.045038 1.060271 0.996724 1.003334 1.041797 0.884969 0.947647 0.899391 1.051444 1.042275 0.884334 0.882869 0.888240 0.908589 1.043398 0.982155 0.948721 1.039238 1.035352 0.911821 0.944776 1.047880 0.948077 0.906704 0.939357 1.014856 0.975310 0.945372 1.015178 0.930579 1.019123 1.063269 1.004760 1.025480 0.913676 0.976657 
1.116278 0.939861 0.951656 0.910080 1.038292 1.016821 1.013023 0.964076 0.967942 1.038966 1.016255 1.070270 1.010455 0.897348 0.962777 0.953579 0.890533 1.049658 1.006403 0.895610 0.880446 0.909699 1.039327 0.920313 0.914611 0.993094 1.024701 0.978126 0.993758 1.069479 1.050624 1.024818 1.020580 0.985303 0.945612 0.910197 0.914328 1.003337 1.004391 0.988320 0.989462 0.891900 0.944303 0.934217 0.983350 1.036818 1.008805 1.018598 0.932918 1.005173 1.054930 
1.118513 0.907637 0.985482 0.905108 1.003359 0.977300 0.928287 0.913905 1.033216 0.952686 1.016979 0.989710 1.046758 0.992824 1.036458 0.920144 0.967195 0.888021 0.906494 0.882671 0.922106 0.989387 0.926119 0.950343 0.909492 1.023511 0.960175 0.940823 0.881782 0.924362 0.907939 0.993967 0.954590 1.000957 0.912138 0.931001 0.956045 0.960214 1.030082 1.020651 0.912538 1.055741 0.936244 0.886157 0.970397 1.055663 0.946340 1.021334 0.919646 1.027466 0.916873 
1.120752 0.911734 1.034282 1.015068 1.030191 0.946657 0.892667 0.917290 0.929230 0.943699 1.013965 0.881654 0.891534 0.994302 0.946960 0.953052 1.068550 1.047911 0.889318 0.981512 1.038470 0.977196 1.009815 0.900292 1.016747 0.899989 1.003586 0.911998 0.955503 1.064626 1.021668 1.011719 0.902791 0.945642 0.973574 0.999193 1.070337 0.892257 0.930089 0.907975 0.960667 0.898398 0.892013 1.070083 1.022332 0.937968 0.906042 0.969894 0.944226 0.950045 0.968517 
1.122996 1.056591 0.996228 0.989570 1.032311 1.052070 1.000767 0.972446 1.063844 0.913245 1.012444 1.023661 1.014562 0.944056 0.930124 1.030856 1.056259 1.017559 0.931735 1.046652 0.896843 1.002173 1.026014 1.061081 0.994754 0.963337 0.950519 0.946535 0.890898 1.016271 0.965788 0.912044 0.961550 1.004506 1.002349 0.975375 0.915187 1.015490 0.960994 1.065231 0.934303 0.957118 1.023114 0.988691 0.996999 0.984610 1.041829 1.035864 1.054169 1.065289 1.018389 
1.125244 0.970048 1.023282 0.927885 0.975915 0.999540 0.979576 0.950885 0.976433 1.018733 0.966475 0.896577 0.884042 1.048381 0.929554 0.983930 1.069877 0.978112 0.971278 0.954497 0.907804 0.971171 0.881524 0.988860 1.038706 0.891764 1.046770 0.958695 0.961672 0.920231 0.978112 1.031238 0.980337 0.949703 1.024404 0.902161 1.021700 1.071498 1.025771 0.906720 1.049913 0.952896 0.937296 0.881465 0.907130 0.925395 1.065084 1.008746 0.981880 0.942528 0.913817 
1.127497 0.934372 1.064937 1.032791 1.017846 0.910827 0.936061 0.907430 1.044984 0.947131 0.946233 1.059363 0.940386 0.905585 0.883279 1.019867 0.981961 0.927647 1.062106 0.914683 1.042221 0.957469 0.936959 0.975304 1.030770 0.920384 0.892221 1.017973 1.007869 0.910202 0.896067 1.047473 0.938873 0.936588 1.045696 0.932518 0.958387 0.882928 0.899796 1.031239 0.911774 0.906229 0.946711 1.031366 0.992182 1.017982 0.947492 1.009177 1.039507 0.978125 1.000577 
1.129754 0.928570 1.034100 0.946990 1.025442 0.925544 0.992497 0.982999 0.930327 0.912971 0.936252 1.062291 0.973072 1.020590 1.036902 1.010224 0.913196 0.916622 1.012820 0.937072 0.997368 1.016949 1.061861 1.069622 1.010692 0.997300 0.975698 1.073331 0.885005 0.964316 0.934290 1.017720 1.050987 0.971051 0.983048 0.943153 0.915851 0.900233 0.966054 1.051973 0.982101 0.963662 1.032040 1.055878 1.066986 0.936535 1.038512 0.978333 0.971627 1.026799 1.054999 
1.132016 1.026731 0.967434 1.030509 1.041402 0.894256 0.884515 0.929923 1.063833 0.981870 0.988185 1.000006 0.991182 0.959703 1.017732 1.055302 0.938639 1.012353 1.009523 0.897614 0.918395 0.940406 1.039762 1.070021 0.935291 0.947424 0.902504 1.047991 0.978630 1.023159 1.040611 1.018737 1.009757 0.973417 0.937312 0.955662 0.978464 1.026800 1.045492 1.031768 0.969698 0.895554 0.909015 0.985091 0.895925 0.883431 1.048049 1.006526 1.031543 0.984291 0.888712 
1.134282 1.016435 0.990589 0.926092 0.893365 1.044204 1.007114 0.989213 0.983191 0.992688 1.060904 0.930504 1.054745 0.998456 1.056238 1.039431 0.935726 0.983825 1.043764 0.937922 0.895600 0.890066 1.023023 0.898451 0.984118 1.073348 0.983132 0.917718 1.007563 1.003210 0.919982 0.972279 0.924491 0.964148 0.990863 0.977666 1.015586 0.967086 0.953929 1.005689 1.013341 0.970649 1.072099 0.881311 0.911598 0.987876 0.938332 0.964558 1.033731 0.966901 1.049162 
1.136553 1.001152 0.921384 0.999278 0.912082 0.930705 0.956871 0.901942 0.891518 1.032492 0.885857 1.049786 0.915245 0.902000 1.034122 0.985605 0.923804 0.973971 0.911946 0.998341 1.041598 1.037918 1.060230 0.936814 1.001123 1.017422 1.042232 1.039929 1.073132 1.033292 0.927747 0.931593 1.061713 0.973512 0.917714 1.041354 0.975132 0.950156 0.935360 0.940201 1.052187 0.943451 0.910862 1.066574 1.060688 0.967314 0.885955 0.978470 1.025201 0.994145 1.009985 
1.138828 0.906750 1.065011 0.918052 0.887563 0.911688 0.925381 1.040729 0.993064 0.964205 0.957148 0.881805 1.052812 1.066465 1.028793 0.898708 0.932525 0.916637 0.923712 1.034259 1.032004 0.930749 0.934399 1.044594 0.928846 0.883112 1.025660 0.955109 1.038943 1.015267 0.979254 0.992097 0.927040 1.065460 0.900494 1.071901 0.985412 0.905559 0.942948 0.924688 0.928172 0.928504 1.069705 0.958154 0.966732 1.007654 0.904213 0.967581 0.993405 1.052841 0.904183 
1.141108 0.918165 1.033634 0.999380 1.053963 0.942563 0.894987 1.022802 1.000063 0.975265 1.038094 0.916496 0.929280 0.915032 0.969117 1.011940 1.054246 1.035264 0.969332 0.889551 1.036201 1.032073 1.061350 0.905888 0.999468 0.879226 0.947803 1.027740 0.954391 1.018010 0.992812 0.920780 0.996452 0.941762 1.016976 0.966853 0.885033 1.003645 0.932072 0.976602 1.068318 0.948935 1.008563 1.027652 1.061867 1.045179 1.052147 1.056773 0.921844 0.901994 0.927758 
1.143393 0.896692 0.950247 1.070708 1.062794 0.954112 0.986393 0.878999 0.968808 1.046926 1.063779 0.941747 1.061203 0.919693 0.884825 0.979240 1.028726 0.926885 0.946607 0.893813 0.905923 0.894203 0.922435 1.024803 0.974780 0.960738 1.043959 1.031205 1.009814 1.054079 1.064589 0.910061 0.879273 1.011980 0.897248 0.949535 0.957625 0.971043 0.943611 1.050205 1.035879 0.981914 1.022149 0.891159 1.058080 1.071567 0.941689 0.992746 0.946373 0.980011 0.941552 
1.145682 0.912965 0.933106 0.951959 0.926949 1.055318 0.928578 0.902348 0.881320 0.963718 1.062285 0.990992 1.041441 1.025955 0.976637 0.928988 0.933331 0.928315 1.071828 0.955316 1.046008 0.922919 1.059338 0.980951 0.896406 0.959785 1.020071 0.931642 0.881817 1.005317 1.072931 1.064812 0.900992 0.920752 0.910077 0.907989 0.927320 1.055708 0.937614 0.969914 0.980365 0.887584 0.908174 1.057864 1.048175 0.960888 0.900553 1.025926 0.965630 0.975867 1.056723 
1.147976 0.992057 0.923705 0.960725 0.915040 0.937004 0.969946 0.985120 1.007836 1.049921 1.008402 1.015544 1.033577 1.002293 1.057532 1.053414 1.043812 1.041266 1.072968 0.933345 1.004801 0.919704 1.022921 1.072129 1.045217 1.065621 1.035587 0.963653 1.052565 1.002362 1.000976 1.002566 1.037265 1.070051 0.905858 0.936829 0.984964 1.048242 0.897164 0.955095 0.878487 0.883269 0.977294 0.960950 1.039626 0.917665 0.964921 0.941581 1.015300 0.880966 0.903945 
1.150274 0.953596 0.956367 0.993601 0.946444 0.905630 0.900449 1.064985 1.056974 1.031732 0.973608 0.962329 0.940209 1.033918 0.915787 0.954806 0.895414 0.951333 0.893765 0.933311 0.925417 0.959529 0.966495 0.912206 0.890828 0.880622 0.979560 0.944268 1.041870 1.011008 1.004334 0.925281 0.976536 0.928969 1.062458 0.975287 1.069464 0.983375 1.016306 0.895902 1.005788 0.973989 0.888974 1.026444 0.962007 0.972584 1.012442 0.887657 1.031674 1.060760 0.960797 
1.152577 0.924759 0.955825 1.003145 0.919363 0.890288 0.897606 1.026649 0.922886 1.055978 0.962586 0.910251 0.989368 0.890249 0.975328 0.985895 1.051441 0.919022 1.042445 0.978880 1.062437 1.057646 0.946565 0.945024 0.992754 0.978636 0.906680 0.936818 0.894152 1.040582 1.052641 1.009828 0.944019 0.980441 0.922447 0.985075 0.879800 0.938243 0.966274 0.894649 1.049802 1.052495 1.022024 0.885537 0.966957 1.043870 0.971894 0.959044 1.042514 0.940067 1.029869 
1.154884 0.993351 0.921827 0.960853 0.897153 0.966023 0.906705 0.995634 0.949896 0.935593 0.880421 0.973750 1.060416 1.062514 0.972716 0.951243 1.064748 1.067128 0.941359 0.953574 1.042318 1.046572 1.070114 1.037079 0.928042 0.991829 0.888236 1.067089 0.905349 0.992746 1.006307 1.037391 1.054250 0.904383 0.907993 0.958892 0.975341 1.038152 0.949633 0.958970 1.063460 1.012415 1.062162 1.028835 1.000229 1.056318 0.970014 0.950374 1.045186 0.907388 1.039157 
1.157196 0.902496 0.917647 0.903062 1.036708 1.045303 0.891872 0.922876 1.010308 0.982270 1.039361 0.902194 0.900116 0.989860 1.052678 1.072853 1.068619 1.065644 0.908438 1.057068 0.906662 1.066883 0.970339 0.935452 0.921588 1.034083 0.906672 1.015079 1.064092 0.907608 0.879014 1.051283 0.887970 1.021654 0.951090 1.014757 1.024640 0.960436 0.982416 0.920730 0.955802 0.988202 0.881443 0.974924 0.987236 0.939637 1.036435 0.912281 0.925403 1.047888 0.996494 
1.159513 1.023762 0.919720 1.052472 0.911360 0.944099 0.980409 1.006426 0.889957 0.974790 0.964742 1.072139 0.944343 0.980945 1.047682 0.928383 0.988008 1.028171 1.000837 1.033820 0.935700 1.026523 1.046804 0.883908 0.934051 1.053321 1.016699 0.976721 0.985657 0.896249 0.898766 1.061720 0.995422 0.916891 1.009275 0.936207 0.977463 0.927125 0.927466 0.896512 0.961883 1.010319 0.915418 1.006134 1.017196 0.968624 0.932607 0.902736 1.002515 0.958566 0.961054 
1.161834 0.947556 1.024737 0.879242 0.971495 1.042111 0.980821 0.891095 1.014758 1.015763 1.009393 0.882510 1.038794 1.038160 0.914467 0.929032 1.008768 0.984664 0.927178 0.972139 0.983835 1.055046 0.920633 0.882383 1.058753 0.963788 0.989454 0.962052 0.882393 1.000184 0.940113 0.908780 1.061650 1.011451 0.999218 0.937235 0.957896 0.996614 0.981260 0.928407 0.952473 1.040248 1.004018 0.908722 0.948522 0.899094 0.912448 0.966452 1.001716 0.951975 0.930768 
1.164160 1.025791 1.021977 0.896066 0.965254 1.039525 0.909176 0.955276 0.926100 0.918911 0.965693 0.958065 1.055435 0.993640 1.047826 0.885034 1.006282 0.973185 0.970512 0.935493 1.000517 0.978355 1.011061 0.880820 0.964611 0.941834 0.918248 1.041622 1.005901 0.942653 0.916794 1.047670 1.040052 1.051933 0.944829 0.947852 0.928958 0.920120 0.916921 0.904884 1.046997 0.886175 1.067940 1.002175 0.963918 0.946848 1.046607 0.987446 0.972941 0.986519 0.928412 
1.166491 0.886191 1.005092 1.007297 0.986345 0.979917 0.986950 0.916877 0.935839 0.908762 0.960058 1.038149 0.947495 0.957122 0.961141 0.900744 1.010662 0.881256 0.941701 0.951045 1.043962 1.026639 1.023567 0.920281 1.013930 0.946588 1.052682 0.954157 1.063304 0.948968 1.044996 0.919286 0.983819 0.931430 0.886035 1.046976 0.962126 1.068806 0.945135 0.895223 1.002859 0.905299 0.966603 0.928006 0.914136 1.053394 0.969393 1.045972 0.954615 0.930377 1.015646 
1.168826 1.026024 0.894049 0.956004 1.027175 0.922910 0.880111 1.062717 1.034559 1.063868 1.040616 0.980407 0.941168 0.981470 0.911518 0.879975 0.905139 1.055675 1.068774 0.935862 0.900155 1.023176 0.900106 0.971892 0.945938 0.937725 0.879760 1.001426 0.894108 0.942739 0.902047 0.903842 0.905890 1.045297 0.890772 1.020123 1.057996 0.894410 0.966147 0.895649 0.949381 0.938398 1.029272 0.958276 1.007707 0.985001 1.010458 0.957145 1.048018 0.986025 1.008936 
1.171166 0.889013 1.061681 0.980818 0.909640 0.910099 0.966013 0.956348 0.932482 1.029408 1.025497 1.070605 0.933955 0.896347 1.011648 0.900511 1.019626 0.998188 0.993487 0.923587 1.063066 1.035679 1.060745 1.049178 0.950359 0.928415 1.044555 0.956796 1.045013 1.002987 1.012730 1.032900 0.947355 1.064831 0.892377 0.897712 0.909309 0.877884 1.024775 1.025234 1.021108 0.883990 0.897137 0.887335 0.967983 1.015013 0.964423 0.966218 0.965799 0.950359 0.939602 
1.173511 0.945272 1.063181 0.900702 0.966201 1.026989 0.999009 0.882338 0.937235 0.995829 0.886766 1.019479 1.063590 1.021157 0.977699 0.970658 0.953191 1.025399 1.047235 0.894090 1.022386 0.932622 0.927600 0.927961 0.951152 1.002958 0.895241 0.975407 0.898225 0.987998 1.011199 1.053623 1.036673 0.917291 0.974305 0.916033 0.900907 0.999662 1.060704 0.926576 0.920958 1.043022 1.072036 0.983863 0.968639 0.936192 0.922733 0.968054 0.914629 0.994386 1.049742 
1.175860 1.030304 0.977886 0.929584 0.971128 0.926921 0.883359 0.987043 0.909172 0.946513 0.896027 1.070824 0.926639 0.941988 0.905184 0.945987 0.940145 1.054236 0.950512 0.880072 0.910655 1.063481 1.014291 0.952043 1.009951 0.917472 0.948015 1.006694 0.900054 0.881467 0.893725 1.030089 0.938692 0.987151 0.955836 0.992592 0.897441 0.996084 1.007103 0.978881 0.904287 0.962887 0.919734 1.012633 0.971011 0.887211 1.070629 0.946864 0.957816 1.016222 1.004948 
1.178214 1.015246 0.928534 1.023447 0.908222 0.913761 0.996494 0.992515 0.937643 1.000229 0.987522 0.991277 0.913137 0.995723 0.966000 1.030293 0.929831 1.033930 1.024910 1.051240 1.065214 0.982481 0.895037 0.919972 1.064239 1.061177 1.010029 0.987922 0.965874 0.973763 0.997479 1.039333 0.963475 1.059607 1.039879 0.936560 0.895359 1.052244 1.020561 1.007855 0.884808 0.941348 1.057637 1.001526 0.909070 1.041790 1.034633 0.996192 0.929188 0.965015 0.916930 
1.180573 0.889729 0.935686 1.069560 0.928977 0.920484 1.001887 0.879119 0.954350 0.956661 0.948138 0.945457 1.066703 0.950001 0.916271 0.980571 0.971239 0.989766 0.925086 0.911883 1.028254 0.940786 0.991785 1.019127 1.062218 1.015578 0.966958 0.921566 0.923663 0.995792 1.070262 1.004266 0.917334 0.918075 0.973891 0.897344 0.936924 0.906237 0.898280 0.931766 0.998659 0.992769 0.904775 1.004032 0.902629 1.012399 0.878641 1.017313 0.941108 1.005075 0.907281 
1.182937 0.970743 1.045112 0.907081 0.971660 1.035088 1.043474 1.066642 1.010487 1.023066 0.925402 0.975950 0.973366 0.889442 1.042811 0.890914 0.997860 0.894454 0.880149 0.909011 0.957258 0.936947 1.050143 0.887082 1.013939 0.982161 0.899826 0.908124 1.028507 1.054902 1.014495 0.974078 1.033928 1.032651 1.012457 0.967877 0.917036 0.930629 0.915905 0.878862 1.043298 0.914491 0.885015 0.877790 1.007611 0.939872 1.040276 1.012769 0.895780 0.928396 1.025143 
1.185305 0.909952 1.037320 0.955242 0.912243 1.025805 0.941124 0.991981 1.018638 1.019964 0.888414 0.948826 0.999235 0.893143 0.911678 1.001127 0.952161 0.956510 0.990372 1.055104 0.912487 1.051077 0.951742 0.897218 1.032298 0.907807 1.013939 1.033488 1.031752 0.979247 0.941796 0.913979 0.964807 1.057035 0.913959 1.002297 0.905321 0.926255 0.889545 0.909435 1.020530 0.878839 0.965217 0.978818 0.960634 1.023016 1.023660 0.926801 0.916777 0.999703 1.050795 
1.187678 0.950604 1.044611 0.905667 0.893138 0.899476 0.940805 1.000464 1.043256 0.957760 0.890282 0.977815 1.003038 0.968416 1.036304 0.896404 0.982846 1.001536 0.893684 0.964858 1.066060 1.007825 0.956960 0.901738 0.902849 0.970864 0.953811 1.020646 0.879625 1.027364 1.046707 0.991231 0.900080 1.024322 0.881770 0.928598 0.972297 1.066772 1.023600 1.041023 0.914052 1.042027 0.970084 1.059255 1.043207 1.011345 1.008361 0.998065 1.031322 0.972424 0.888049 
1.190056 0.999470 0.992840 0.969568 0.900982 0.938371 0.934091 0.906617 0.969617 0.901772 0.904599 0.891632 0.946014 1.003243 1.005173 0.932141 0.891057 0.939882 0.944025 0.912818 1.036722 0.888600 0.938595 0.958474 0.885793 0.931605 1.017301 0.969997 1.067685 0.905320 0.884798 0.894011 0.914534 0.959556 1.045671 1.019933 1.030385 1.048138 0.908187 1.020450 0.918190 0.896117 0.942319 0.921358 0.904004 0.957694 0.948919 0.996301 0.972795 0.881786 1.063084 
1.192438 0.979104 1.033824 0.896298 0.904682 0.898540 0.991222 1.030393 1.068969 0.926032 1.023364 0.987927 1.048194 1.044733 1.015994 0.916526 0.946631 0.966635 1.000854 0.998914 1.071903 0.954313 0.923828 0.918661 1.011295 0.928946 0.979806 0.907889 0.913319 0.969784 0.889454 0.887972 0.988736 0.928752 1.044860 0.963769 0.901582 0.975946 0.940743 0.974824 0.943531 0.898394 0.978383 0.974805 0.908942 0.923351 1.050826 1.017739 1.018363 0.912101 0.945354 
1.194825 0.933171 0.966890 1.052569 0.887744 0.877537 0.903906 0.899003 1.069326 0.992178 1.060036 0.963771 0.979905 1.069872 0.928852 1.048260 0.965077 0.945122 0.982839 0.973773 0.889108 0.936047 0.945278 0.925070 1.054928 1.055298 1.061722 0.893310 0.891731 1.005933 0.974865 1.060709 1.019005 0.954880 1.005162 1.061333 1.044916 1.008282 0.946975 1.068478 1.005767 0.925255 0.955495 1.010290 1.002530 0.922029 1.012464 0.959940 1.011470 0.999957 1.063731 
1.197217 0.931946 0.942201 1.018634 0.998017 0.900294 1.034776 0.978667 1.067159 0.882865 0.992207 0.945729 0.951305 1.013925 0.897204 0.878488 0.923221 1.039104 1.036423 1.024736 1.065726 1.017171 0.941372 0.909730 0.886842 0.944608 1.026373 0.891131 0.955506 0.983025 0.984029 1.046288 1.052254 1.030409 1.032417 0.884610 0.978160 1.045625 1.055003 0.889679 0.930415 1.006439 1.000795 0.924079 0.968627 1.004275 0.976299 0.931137 0.880808 0.945486 0.939393 
1.199614 1.034686 1.024812 0.891478 1.043625 0.966893 1.048489 0.900377 0.881340 0.994361 0.895835 0.973365 0.951083 1.071561 1.020562 0.898808 0.891049 1.015503 0.989020 1.034833 0.881525 1.069231 1.018281 1.051393 0.968170 1.006848 1.029569 1.046958 0.883621 1.037503 0.943071 0.897813 0.890123 1.022824 1.016634 1.017511 0.981154 0.980169 0.961805 0.932183 0.976553 0.925886 1.046296 0.968550 1.058529 1.062427 0.924541 0.953052 0.983961 1.011380 0.908370 
1.202016 1.019274 0.963425 0.925840 1.034314 0.924359 1.053856 1.039460 0.925957 1.062697 0.958843 0.952177 0.915489 1.016623 0.891911 0.984673 1.035825 0.983026 0.921844 1.032092 1.007646 0.879182 0.969526 0.920801 1.028066 1.015064 0.963649 0.929028 0.898071 0.896502 1.030415 1.004596 0.996125 0.888451 0.914437 0.930763 0.887087 1.066079 1.070514 0.887896 0.950364 1.046410 0.913696 0.992285 1.031887 1.016087 1.013387 1.059461 0.945607 0.952917 0.886170 
1.204422 0.921165 1.030881 0.975346 0.965609 0.915922 0.881975 1.066153 0.898466 1.022236 0.942939 0.908261 0.905025 0.899938 1.036115 1.054916 0.983153 1.013951 0.972178 0.885016 0.910483 0.883914 0.907335 0.942179 0.943436 1.049575 1.050208 0.901585 0.896692 0.932413 0.987100 1.027509 0.988250 0.966379 0.932335 0.961545 0.919177 0.998630 1.026680 0.883934 1.021359 1.059604 1.067401 1.030394 0.985911 1.045335 0.950531 1.058853 1.069779 1.050998 0.949469 
1.206834 1.013668 0.977978 0.975190 0.899718 0.937337 1.018151 1.010861 1.022069 0.949627 0.882964 1.061471 0.932065 1.032575 1.003015 1.059425 0.984381 0.925652 0.995296 0.935417 0.898529 0.885752 1.003834 0.912563 0.878618 1.006387 0.939023 0.891093 1.048685 1.003269 0.984410 0.991379 0.935973 0.949598 0.970074 0.957774 0.959285 1.068537 0.878384 1.059103 0.952443 1.054084 0.885917 0.971273 0.896560 0.976623 1.020480 0.880236 0.980210 0.940904 0.883773 
1.209250 0.983036 1.042464 1.046401 0.909136 1.012721 0.937135 1.062822 0.938918 1.021482 0.966147 0.928247 0.952143 0.881381 0.888622 0.932915 0.886098 0.919652 0.991476 0.956792 1.011795 0.879685 0.956022 0.978992 0.991797 0.995082 0.968437 0.895259 0.933724 1.051030 0.884617 1.057560 0.984098 1.019562 0.989819 0.898426 1.019816 0.978914 0.968574 0.949473 0.928832 0.916289 0.982247 0.985112 1.018831 0.909799 1.020790 0.964315 0.897140 0.909692 1.017428 
1.211671 0.949377 1.058453 1.014844 1.010917 0.949065 0.928805 1.069484 1.049127 0.949163 1.021471 0.911566 0.920434 0.928990 1.027532 0.916429 0.878443 0.893373 1.017329 1.040551 0.905125 0.972356 0.999427 0.913116 1.029968 0.895516 1.038485 0.978096 1.056903 0.910329 0.892788 0.946015 1.036712 0.958148 0.990559 0.959755 1.025934 1.061903 0.932372 0.930072 1.070946 0.914617 0.904755 0.951268 0.879096 0.979372 1.012466 0.989137 1.025846 1.030153 0.975114 
1.214096 0.894663 0.938017 0.901026 0.880066 1.001356 1.034653 0.996338 0.948580 1.046288 1.042371 0.904544 1.019071 1.069090 0.934889 1.034059 1.001268 0.923585 0.891126 0.946494 1.056052 0.880504 1.027812 0.939956 1.035715 1.043413 1.044524 1.040159 0.929588 0.947703 0.903687 1.033639 0.895150 1.012806 0.913490 0.887394 0.965857 1.034877 0.931926 0.998442 0.947118 0.965808 1.015836 0.925339 0.921061 0.948190 0.998998 0.899652 1.023534 1.000664 0.933018 
1.216527 1.001287 0.919281 0.884865 0.898351 0.893401 1.044959 0.904753 1.065441 1.031094 0.992595 1.027751 0.976030 0.922613 0.895028 1.069855 0.877557 1.004317 1.059556 1.008419 1.039249 0.931714 1.036229 0.966530 0.929376 0.918638 0.938837 0.889191 1.064925 1.067780 0.911885 0.894258 1.021204 0.958023 1.008624 1.005701 0.940260 1.071395 1.033666 0.926112 0.891169 1.019635 0.930867 1.034085 1.039590 0.944041 0.925322 0.919836 1.001257 1.011138 0.885567 
1.218962 0.983923 0.954458 0.929680 1.059416 0.967125 1.015190 0.898520 1.052059 1.034375 1.046476 1.060273 0.888387 0.881469 0.930752 0.966969 0.933334 0.943243 1.051855 0.958736 0.877630 1.016836 1.021484 1.015540 1.047957 0.976810 0.985082 1.067532 0.901707 1.037083 0.892177 0.973555 0.900654 1.036713 1.022205 1.025576 0.916176 0.885454 1.027778 1.021474 0.977882 0.960070 0.934513 0.935604 0.890024 1.061764 1.070864 0.941577 0.954331 0.968859 0.994563 
1.221403 1.044475 0.983328 0.983308 0.916734 0.901311 0.967495 0.944346 0.883013 1.058993 1.013609 0.882935 0.979197 0.997972 0.918946 1.050243 0.971617 0.927656 0.926857 1.037684 0.987440 0.958074 0.977297 0.974842 1.007462 0.876914 1.006653 0.966716 0.944950 0.912925 1.026158 0.999053 1.053848 1.009352 0.940975 0.945807 0.913704 1.009654 0.950737 0.880207 0.983533 0.970730 0.956018 1.007832 0.887252 1.023713 0.890574 0.962809 1.001664 1.003282 0.994844 
1.223848 0.881605 1.033502 1.000007 0.966405 0.956954 1.067065 0.896307 1.048973 1.025688 0.892907 0.953038 1.037847 0.919397 0.932471 0.951372 0.894670 0.882375 0.916377 1.063343 0.891426 1.049080 0.929422 1.036639 0.941902 0.920965 1.039951 0.955074 1.069627 1.005424 1.037740 0.977433 0.924424 1.008619 0.997639 0.907677 0.936281 0.981438 1.012848 0.979947 1.054731 0.956565 0.977784 1.023389 0.928302 0.879579 1.059271 0.965440 0.995788 1.034710 1.004206 
1.226298 1.066602 1.031911 0.895785 0.941845 0.979138 1.070753 1.046699 0.901757 1.053227 0.935815 0.897353 0.999343 0.929707 1.027693 0.915844 0.947661 1.020201 1.020941 0.900607 0.902945 1.037347 0.894840 0.923608 1.003678 0.918435 1.013459 0.931148 0.953838 1.040552 0.907709 0.910076 1.002587 0.943891 1.066320 0.973624 0.917724 0.945362 0.920812 0.879243 0.990565 0.975446 0.919468 0.979138 0.978602 1.032262 0.969493 1.058497 0.923501 1.066827 0.987351 
1.228753 0.964593 1.026871 0.907225 0.935651 0.988996 0.995942 0.902997 0.990847 0.957677 1.052053 0.978349 0.966288 0.987145 1.049569 0.928306 0.963025 0.921448 0.989922 0.918077 0.992708 0.967594 0.974062 0.938632 0.898614 0.990370 1.052901 0.996711 1.008294 1.027290 0.995455 0.963142 1.071020 0.876890 1.006960 1.062613 1.046939 0.974501 1.058298 0.997101 1.009902 0.946133 0.944847 0.999634 1.045342 1.042955 0.982255 1.071108 0.973536 1.068663 0.960697 
1.231213 0.942150 0.878073 1.061099 0.966113 0.929009 0.885895 0.940962 1.022320 0.934786 1.053861 0.977023 1.059745 1.067168 0.948131 0.950927 0.926253 0.910988 0.946602 1.047130 0.956129 0.884074 1.057699 0.898987 1.021501 0.881814 0.909810 0.896942 1.060427 1.034808 0.879992 0.991693 0.934211 0.957044 0.911865 0.885486 0.923944 0.904988 0.958350 1.022446 0.937397 1.066427 0.981056 0.925152 0.878619 0.940962 1.022446 0.999506 0.884356 1.009335 0.963766 
1.233678 1.017174 0.878604 1.069870 0.975026 0.886425 1.014281 0.979974 0.949817 0.954902 1.058552 0.932499 1.065448 1.068614 1.038399 0.966036 0.898796 0.975182 0.948629 1.056068 0.960435 0.990679 0.904689 0.965626 0.900929 0.898543 0.956986 1.065838 1.061201 1.058630 0.928330 0.934817 0.924872 1.018839 1.002436 1.031609 1.053156 1.030528 1.006323 0.933853 0.879373 0.912618 0.956704 0.912121 0.958886 0.964039 1.060130 0.924482 1.047701 0.952301 1.070143 
1.236148 1.070196 1.014717 0.908384 1.065161 0.957961 0.939942 0.915991 0.932500 0.900329 0.988331 0.982759 0.931935 0.952156 0.891066 0.979175 0.934945 1.027866 0.880361 1.011999 0.939718 0.949468 1.052781 0.942922 0.884199 0.917364 0.969279 0.885728 1.012584 0.990629 1.057388 0.993785 1.059473 1.046304 0.933094 0.926851 0.931799 0.934273 1.002727 0.888767 0.889352 0.913234 0.912017 1.066456 0.920841 0.905345 1.052801 0.964516 0.938403 0.947607 1.049547 
1.238623 0.931109 1.058036 0.884281 0.894624 0.931684 0.953228 1.054316 1.070289 1.011831 0.982797 0.898355 0.883482 0.987765 0.922850 0.994154 1.054296 1.005997 1.038927 0.909672 0.883609 0.984239 0.995693 0.901773 0.913120 0.981755 0.949965 0.901725 1.029509 0.940751 0.954932 1.002501 0.937420 0.935862 1.014792 0.991436 0.974782 0.983255 0.997163 0.890670 0.911299 0.879733 0.975853 1.049095 0.964370 1.045900 1.032177 0.950170 0.979116 0.959072 1.014052 
1.241102 1.025337 1.041757 1.040394 0.888405 0.988202 0.928267 1.055022 1.043802 1.021850 0.981910 0.933847 0.976271 0.952800 0.962841 1.024977 1.067498 0.978423 1.048467 0.970437 0.967584 0.980527 1.050045 1.007845 1.036654 0.967038 0.972843 0.947063 1.051418 0.970924 0.936516 0.976047 1.030538 0.877380 1.046685 1.005528 0.978579 1.026243 0.914788 0.951047 1.040287 0.939876 1.045166 0.998291 0.994961 0.980605 0.956569 0.897404 0.965636 1.004602 1.049013 
1.243587 1.023240 1.030778 0.986311 1.019344 1.002837 0.978325 0.941932 0.894076 0.891184 0.992183 0.926506 1.031284 0.896959 0.924578 0.981188 0.962081 1.046759 0.912356 0.911255 0.961877 0.935913 0.880091 0.878163 0.952080 0.977040 0.971070 1.009012 1.064931 1.055299 0.886636 1.055855 0.892567 1.018585 0.945886 0.910252 0.953024 0.950697 0.932222 0.942682 0.996916 1.009820 0.904565 0.988083 0.891846 1.012225 1.026532 0.885029 0.913417 0.896959 0.985522 
1.246077 0.978422 1.046725 0.987030 0.926313 1.000050 1.041184 0.937833 0.966210 1.004539 0.935379 0.932214 0.939450 1.042401 1.056385 1.016702 1.037230 0.931299 0.995765 0.991510 0.909943 0.946977 0.983466 0.914237 1.021688 1.032166 0.957806 0.980486 1.001559 0.907090 0.930997 0.962461 1.006750 0.963960 1.065452 1.047426 1.006127 1.019448 0.985248 0.879239 0.895735 0.922038 1.031280 1.058489 0.895764 0.987994 0.923761 1.038331 1.066854 1.031397 0.917091 
1.248571 0.897851 1.068231 1.063167 1.012843 0.978547 1.049213 1.059457 0.944524 0.981079 0.990778 0.880479 1.003164 0.901094 1.062505 0.959082 0.947922 0.930949 1.022785 1.022853 0.917112 1.035181 0.904911 0.899312 0.951272 0.933394 0.990184 0.885923 0.913188 0.886108 0.911104 0.992988 0.994312 0.952976 0.984419 0.885085 1.001567 0.953064 0.902574 1.035902 0.888522 0.946238 0.885718 0.909342 0.927045 1.038833 1.037587 1.023691 1.002327 0.962392 1.025833 
1.251071 1.016940 0.935907 0.879461 0.953969 0.893317 0.983833 0.892450 0.925371 0.995995 1.010338 0.960678 0.885254 0.961029 0.988118 0.890707 1.060523 1.028118 0.984924 0.913492 0.994642 0.926520 1.052578 0.988497 0.925478 1.016618 0.882615 0.979150 0.892343 1.058907 0.938740 1.049335 0.989568 0.969208 1.059997 1.024836 0.972597 0.910240 1.061302 1.043571 1.059549 0.936209 0.946404 0.927922 1.021127 1.021575 1.024262 0.990192 1.029520 1.035138 0.917689 
1.253576 0.957153 0.938868 0.973939 0.956696 0.877449 1.001173 1.052388 1.062192 0.932042 0.886426 1.045523 1.010968 1.001621 0.985925 1.010452 0.894439 0.928683 0.984134 1.006177 0.902346 0.892989 1.036906 0.992595 1.013090 1.056740 0.931322 0.931926 0.930991 1.002925 1.050508 0.965235 0.933776 0.986977 1.032525 0.911342 1.059885 0.998875 0.969285 1.045338 0.938975 1.021727 1.052319 1.023499 0.926999 0.993218 0.885618 0.961788 0.959636 0.959957 0.956180 
1.256085 0.909816 0.967551 0.901423 1.063978 1.057436 0.978417 1.060814 1.021003 0.901365 1.061048 0.984317 1.033309 0.973247 0.942442 0.903234 1.041264 0.884288 0.911539 1.056920 0.908881 0.939608 1.055001 1.040475 0.940718 0.876275 0.920740 0.929678 0.995270 1.003984 0.908599 0.924566 1.070054 0.993245 0.885670 0.904656 1.060648 1.017731 0.959305 0.895085 1.045489 1.061087 0.948936 0.876927 0.988114 1.014752 1.038460 1.004519 0.907070 0.894783 0.896798 
1.258600 0.951321 0.944555 0.945022 1.047772 1.050459 0.990848 0.886374 0.899449 0.946395 0.899459 1.058764 1.016998 0.972739 0.958243 0.903899 0.985746 0.886335 1.023579 0.944749 0.915562 1.021905 1.066231 0.997848 0.903003 0.962400 0.940933 1.009511 0.884417 1.041084 0.880591 0.950815 0.950824 0.929182 0.999805 0.956354 1.048084 0.963082 0.940923 1.044706 1.030141 0.972944 0.953696 0.964230 0.956091 0.925132 0.991841 0.930321 0.889052 0.927235 0.906401 
1.261120 0.989385 0.903560 1.051389 1.027440 1.025367 1.064521 1.008018 1.008213 0.915632 0.897174 0.921852 0.973858 1.053297 1.019876 0.975221 0.968825 1.043630 0.901944 0.988616 0.937117 0.907659 0.952372 1.012107 1.008982 0.892102 0.908895 0.892793 0.926350 0.909625 0.956033 1.037711 1.020781 0.971346 0.910268 0.877304 0.892764 1.047378 0.981140 0.882337 0.886903 1.022884 0.945003 0.929767 1.009839 0.943620 1.067617 1.047066 0.998682 0.923313 0.970548 
1.263644 0.982686 0.939581 0.965660 0.920968 0.884531 0.883012 1.024963 1.027884 0.981381 0.915195 0.889642 1.000043 0.905412 0.942394 0.921990 0.987826 1.008015 0.963800 0.949296 0.902336 1.069607 0.975725 1.064535 1.002136 1.005611 0.996811 0.877775 0.997258 0.995000 0.882720 0.879518 0.933973 0.981225 0.926040 0.991788 0.996674 1.011870 0.946570 0.899766 0.923363 1.066735 0.882769 0.899805 0.994951 0.953550 1.010507 0.930070 1.060544 1.025674 0.943445 
1.266174 0.914554 1.059642 1.036874 0.876426 0.952664 1.047260 0.951603 1.027568 1.006776 0.926440 0.914311 0.926839 0.903516 0.927160 0.958387 1.035414 0.984767 0.895213 1.016150 0.879764 1.032893 0.932436 0.920132 0.911215 1.052556 0.885751 0.943299 0.879541 0.910291 0.924026 1.003437 0.987716 1.011030 1.009151 0.940009 1.005939 0.938676 0.971480 1.028863 0.912199 1.027665 1.054551 1.007944 1.018690 1.005121 0.904587 0.890384 0.984124 0.931433 0.933147 
1.268709 0.896101 0.901153 0.911636 1.054536 0.887856 0.983334 1.002159 1.040870 0.964051 0.884313 1.068289 0.985777 1.025529 0.999647 1.014141 0.879339 0.937887 1.061291 0.915120 0.972714 0.984317 1.034805 0.894689 0.947835 0.979664 1.011007 0.923102 0.998304 1.037949 1.004144 0.889647 0.973328 1.022473 0.882649 0.963409 0.916775 0.987159 0.885773 0.979479 0.952799 1.043692 0.887224 1.026882 0.882727 0.989359 0.887467 1.028566 0.944604 0.957832 1.038251 
1.271249 0.879810 1.028834 0.945781 0.931201 0.884589 0.909389 1.046422 1.024737 0.937420 0.938997 0.975788 0.907608 0.939036 0.993668 0.897816 0.880588 0.917068 1.068974 0.886973 0.913934 0.933371 1.043395 0.917351 1.020824 0.988451 0.986067 0.893572 1.047687 0.928553 1.016171 1.062453 0.880598 1.058481 1.053518 0.980655 0.969160 0.983984 1.015948 0.931999 0.892979 0.919725 0.960663 1.032397 0.925108 1.034226 0.986797 1.012385 1.035832 0.953256 0.970932 
1.273794 0.968964 0.965820 1.019369 0.996809 0.975465 1.045881 0.894207 1.058514 1.012167 1.041025 1.018698 1.036791 1.039779 0.946881 0.995632 0.886431 0.987719 1.053940 1.004741 0.909303 0.977714 1.032479 0.952360 0.956808 0.961139 0.875998 0.956954 0.993704 1.051925 1.066651 1.013549 0.967582 1.005286 0.969198 0.947153 0.911814 0.948136 0.990308 0.882616 0.965081 0.997997 0.983018 0.896037 0.915045 0.973295 1.003281 0.944000 1.023681 1.035574 0.994989 
1.276344 0.894706 1.048328 0.925684 1.062031 1.013429 0.995697 1.025088 0.886336 0.922375 0.902716 1.005633 1.059335 1.060931 0.984125 1.035491 0.929187 0.917324 1.014275 0.913859 0.976816 1.017390 0.980787 0.909966 0.880020 0.914239 0.968262 0.933946 1.004495 1.003122 1.069700 0.910034 0.986023 1.009215 1.057875 0.944846 1.056581 0.895095 1.006266 1.034158 0.893344 0.933644 0.897412 0.959435 1.063569 1.015648 0.970743 0.909421 0.892546 0.933148 0.910706 
1.278900 1.057713 0.956310 0.994175 0.929470 0.967725 0.890962 1.049811 0.878593 0.964036 1.020344 0.892042 0.981894 0.883439 1.044400 1.041170 0.880374 1.058774 0.954937 1.041461 1.044011 0.971394 0.940749 0.996929 1.012850 0.931280 0.913782 0.981369 0.909909 0.947658 0.974323 0.994827 0.999177 0.911106 0.932078 1.070170 1.015069 1.013960 1.050346 0.942510 0.965866 0.893862 1.033141 0.988687 0.884753 0.978079 0.927952 1.035749 0.909306 1.028684 0.979714 
1.281460 1.048939 0.924497 0.922600 0.926531 1.050204 1.050506 0.888113 0.884979 0.998425 0.911886 1.049572 1.064431 0.903926 0.947005 0.978301 1.028319 0.929489 0.990212 1.012408 0.978632 1.020505 1.062427 1.017109 1.022811 0.974700 1.048628 0.981181 1.013031 0.948485 0.981609 0.968852 0.919904 0.899556 1.024125 1.031248 0.953613 0.910835 0.980996 0.889222 0.950460 0.985346 1.014374 0.890458 1.059673 0.946402 0.917939 0.966818 1.021186 1.014325 1.067010 
1.284025 1.067090 0.954235 1.023439 0.889789 0.878754 0.977929 1.000027 1.030912 0.994617 0.944601 0.994909 0.955597 1.021337 0.951238 1.058926 0.877703 1.001827 0.937469 0.971905 1.034240 1.025842 0.948727 0.945195 0.917570 0.884729 1.066108 0.983942 0.980994 0.934287 1.018223 1.060162 0.886198 0.886782 0.955889 1.025210 0.943813 0.891433 1.007354 1.057263 1.004600 0.915546 0.906048 1.053273 0.924381 0.920197 0.919088 0.948581 0.995327 1.032878 0.953407 
1.286596 1.004927 0.926658 1.004655 0.961317 0.908375 0.986985 1.040471 0.976389 0.913435 0.914486 0.979181 1.056672 0.923788 1.055748 0.938344 0.925432 0.906497 1.068990 0.962465 0.983735 1.010036 1.055612 0.903909 0.932603 0.890530 1.041046 1.035567 0.966318 0.962767 1.017888 1.016448 0.911246 1.053208 1.044490 0.896689 0.999002 0.920849 0.946907 1.014628 1.017372 0.932856 0.943355 0.901769 1.062335 1.046786 0.912871 0.928059 0.965384 0.902664 0.961278 
1.289172 0.926396 0.947071 0.901634 0.901643 0.927349 0.943617 0.921706 0.898248 0.875665 1.055936 0.925471 0.912978 0.955643 0.902500 1.017475 1.029549 0.981854 0.971716 1.017095 1.006509 0.920898 1.026046 1.052958 0.980735 0.992985 1.051246 0.923516 1.034054 0.981563 1.033373 0.879168 0.920772 1.016589 0.978897 0.919059 0.943714 0.936855 1.036078 0.942021 0.985503 1.058903 1.041876 0.964419 1.061550 1.048424 1.053007 0.883984 1.011199 1.008630 1.006354 
1.291753 0.889960 1.051201 0.888870 0.928915 1.038971 0.976783 0.924421 0.907618 1.005085 0.951166 1.022247 0.902696 1.018365 1.008889 1.020972 1.001631 1.048185 0.987621 0.882751 1.054450 1.065376 0.904554 1.044108 0.881301 1.050734 1.038601 0.988302 1.069550 1.040927 0.886321 1.057992 0.940386 1.058429 0.992164 1.035420 1.032375 1.048914 1.062029 0.983758 0.916063 1.004063 0.886127 0.906782 0.968231 1.027325 0.882362 1.007245 0.983077 0.997798 1.045383 
1.294339 0.970515 1.004973 1.048596 0.982520 0.960845 0.959979 1.068054 0.969834 0.908806 1.066001 0.934996 0.997035 1.005421 0.915237 0.936202 0.925890 1.069708 0.898163 0.935181 0.987228 1.064542 1.019878 1.029392 0.984796 0.931999 0.908086 1.047614 0.995449 0.994758 1.052605 1.069756 0.896733 0.939393 0.981197 1.025092 1.062041 0.956447 0.944841 0.905158 1.067596 0.916774 0.997025 0.900119 1.029956 0.955212 0.961010 1.006919 0.930958 0.878103 1.005917 
1.296930 1.069282 1.024338 0.990367 0.925335 1.053464 0.886958 0.943128 0.878397 1.032733 1.066684 0.950015 0.960483 0.996233 0.992303 0.948848 0.927339 1.047919 0.951650 0.904050 1.043259 0.902075 0.975658 1.032830 0.992974 0.934197 1.000699 0.919109 1.058639 0.982945 1.048454 1.011711 0.944324 0.981398 0.929236 0.908963 0.982760 0.981427 0.991972 0.927835 0.927777 0.947184 0.940842 1.059067 0.916093 0.879866 1.051907 0.984599 0.893758 0.905694 0.965288 
1.299527 1.057153 0.998953 0.994994 1.004761 0.904849 1.067105 0.991638 0.949810 0.992193 0.892971 1.028136 1.004722 0.944547 0.892368 0.999342 0.937708 0.904158 1.037377 1.043165 0.970111 0.987922 1.040869 0.947193 1.011541 0.892251 1.009644 0.883283 0.978982 0.882203 1.035227 0.985247 0.922368 1.032163 0.897641 0.945724 0.910617 1.022951 0.977241 1.023126 1.022406 0.939245 0.965014 0.879022 1.014634 0.979206 0.932096 0.898331 0.912952 0.965481 0.968438 
1.302128 0.975127 0.966684 0.976859 0.913438 0.882341 0.991401 0.928982 0.983201 1.057282 0.887331 1.047127 0.963085 1.047769 1.006838 1.010476 0.979748 0.880522 0.937503 0.926706 1.037848 0.883440 0.913866 1.030426 0.891251 0.975915 0.912446 0.931025 0.993239 0.928438 1.054734 0.975487 0.944118 0.912466 0.943301 0.897369 0.962881 1.060735 0.922134 1.007976 1.050502 0.996235 0.903118 1.046310 0.922835 0.957804 0.948456 0.900686 1.049578 1.035601 0.938388 
1.304735 1.064083 0.984520 1.009177 0.990142 0.960943 0.922125 0.918088 0.939389 1.050379 0.967110 1.006600 0.888150 1.048910 0.984462 0.987701 1.034145 1.032599 0.937074 0.963890 1.069209 0.903887 0.993527 0.921064 0.961157 0.975630 0.978645 1.009430 0.940858 0.951752 0.884619 1.044786 1.069773 0.889891 0.959971 1.005500 1.059668 1.049747 0.877421 0.930139 1.041236 1.045545 0.983305 0.966546 1.017610 1.034952 0.985950 0.971331 0.940255 0.900755 0.880981 
1.307347 0.986355 0.954162 1.061469 1.063414 1.016778 1.027603 1.017692 1.063580 0.914499 0.909519 0.934885 0.899433 0.896282 1.064776 0.892324 1.059893 0.948657 0.991870 0.889737 0.927396 0.883940 0.979527 1.045022 1.069415 1.005554 0.990839 1.002928 0.951828 1.068559 0.995245 0.913011 0.921657 1.032145 1.027515 0.936616 0.885875 0.962050 1.000010 0.984799 0.996849 1.008384 1.069046 1.037767 0.988271 0.986656 0.878950 0.933903 1.045645 0.962409 0.893763 
1.309964 0.881987 0.967902 1.002486 1.038762 0.934427 1.036613 1.029182 0.933911 0.956776 1.064068 0.952604 0.987353 1.043245 0.883475 0.926092 1.029066 0.914626 1.007144 0.938385 0.922464 0.890672 0.899911 1.052514 1.035679 1.017055 0.945368 0.987275 0.981994 0.927813 0.899522 0.931811 1.037575 0.992537 0.978260 0.942188 1.009897 0.930488 1.003507 0.994997 0.952604 1.027179 1.007164 0.899998 0.924604 1.058009 0.935487 1.023153 1.057065 1.009527 1.061354 
1.312587 1.009697 1.022495 1.043598 0.929874 0.970544 1.059392 1.057281 1.048471 0.933823 0.954051 1.062193 0.918185 1.045884 0.987475 0.918457 1.056085 0.936293 1.008783 0.948352 0.958174 1.017594 1.021357 1.009746 0.985248 0.997337 0.900369 1.003638 0.966635 0.938782 0.972256 0.944374 0.959429 1.067891 0.927074 1.001732 1.041206 1.044882 1.006741 0.987096 0.885460 0.922960 0.904745 1.037987 0.905037 0.963708 0.974473 1.055113 0.952563 0.976136 0.915695 
1.315215 0.984982 0.933578 0.898522 0.898687 0.939520 0.896168 0.898541 0.960894 0.938042 1.020914 0.882408 0.990710 1.007757 0.920723 0.994580 0.923465 0.941202 1.031640 1.060949 0.990253 0.992723 0.960758 0.952745 0.882321 0.887776 0.888700 1.048055 0.892930 0.987724 1.017257 1.066035 0.945773 1.043086 0.889245 1.022810 0.940833 1.019465 0.967458 0.996778 1.009410 0.886473 0.945919 1.068826 1.068457 1.015186 1.054716 1.021517 0.948856 1.069322 1.066278 
1.317848 0.972492 0.990618 1.010027 1.056624 1.025488 0.954678 1.011991 0.968865 0.933363 0.975468 1.010387 0.994109 0.995801 0.929542 0.885035 1.048038 0.885395 1.010776 1.007469 0.965540 0.998027 1.054893 0.919205 0.877519 0.963605 1.054679 1.012234 0.940044 0.991746 0.977627 1.057392 0.939859 0.893271 0.957799 1.056721 0.913312 1.036855 0.965443 1.008918 1.023310 1.066358 0.947823 0.913808 1.048310 1.032411 0.896208 0.901984 1.000974 0.897248 1.003959 
1.320486 0.963631 1.029002 1.012559 0.941598 0.923590 0.916404 1.040845 1.020844 0.920478 1.059115 0.924786 1.017625 0.963573 0.879018 1.066524 1.052114 0.879591 1.021991 0.883665 1.048944 0.962970 0.999958 0.946216 0.950485 0.929249 0.996399 0.915617 0.946615 1.032881 1.032006 0.885289 0.918563 0.910288 0.938515 0.972071 0.984643 0.999715 1.044783 0.903044 1.048818 0.986063 0.914683 1.001095 1.059319 1.067477 1.054234 0.881312 1.041379 0.945555 0.893282 
1.323130 0.973059 0.893010 1.044221 0.882889 1.065524 0.997716 0.999923 0.978309 0.988752 0.977989 0.968392 0.950638 1.028042 0.968596 0.940672 1.044960 0.916588 0.909005 0.901032 0.917065 0.893623 1.000390 0.954274 0.993847 0.988032 1.019175 0.985747 0.922646 1.007809 1.027245 0.892194 0.961683 0.990337 0.994576 1.056365 1.053283 0.898932 1.022957 1.062714 0.971202 1.019467 0.973808 0.985621 0.889160 0.956093 1.009889 1.066078 1.021771 0.895140 0.980517 
1.325779 0.915878 1.002193 0.962001 0.947972 0.954281 0.924560 0.878680 0.900060 1.061121 0.875880 1.065914 0.898582 1.003059 0.950772 1.024944 1.013948 0.976205 0.971471 0.927739 0.998839 0.910025 1.003302 0.992986 1.058574 0.960650 0.977469 0.957675 0.906535 1.058379 1.031944 0.984839 0.911532 1.016689 0.951900 1.032809 0.884368 0.985014 0.915654 1.011556 1.042415 0.917259 0.907808 0.937141 1.067440 0.985354 0.979492 0.905193 0.996477 0.893536 0.886118 
1.328433 0.984903 1.025919 1.040599 0.919406 1.061608 0.894353 1.065186 0.930431 1.024850 1.014885 0.928720 0.985758 0.988082 1.064700 0.990639 0.965089 0.933921 1.009723 1.029750 0.931160 0.926912 1.064457 1.005124 1.061278 1.022186 0.951576 0.924987 1.019386 0.884145 0.908226 1.001556 1.036147 0.986604 1.046218 0.980596 0.915012 0.917841 0.912484 0.903881 1.060772 1.055639 0.923849 0.875561 0.951459 1.035038 1.020562 1.064408 1.008673 1.067441 0.884067 
1.331092 0.955005 0.988514 0.888900 0.960245 0.924033 0.910433 1.015841 1.063272 0.913612 0.917170 1.052432 0.995553 0.954159 0.921777 0.954869 1.034244 0.909713 1.017260 0.974156 0.876758 0.943573 0.981739 1.066091 1.042740 0.969655 1.025281 0.893790 0.974642 0.995485 0.894937 1.064759 0.880131 0.924626 0.983343 1.046181 0.954772 0.968800 1.049185 1.035070 0.959525 0.884632 1.043596 0.878693 1.033563 0.942669 0.999140 0.985131 1.016269 1.053531 1.057808 
1.333757 0.996452 1.064497 1.059326 1.064254 0.955274 0.890825 0.896084 0.891078 0.922175 0.922029 0.882018 1.069056 0.969758 1.060074 0.964285 1.068065 1.028346 0.920717 0.899000 1.060852 0.926540 0.969058 0.914505 1.000554 0.946214 1.032244 1.013064 0.997161 0.990201 1.047447 0.915215 0.968776 0.932596 0.949471 0.909382 1.067511 0.912804 1.008340 0.985739 0.910393 1.062310 0.925140 0.889523 0.923458 0.907496 0.988636 0.990396 0.921261 1.013084 0.965724 
1.336427 1.054418 0.922494 1.065567 0.948428 1.047906 1.032372 0.896609 0.916555 1.049752 1.040965 0.878209 0.947981 0.926509 0.972359 1.017413 0.971426 0.977968 1.044785 1.015547 0.963582 0.990011 1.048323 0.974498 0.967217 1.058219 0.995834 0.978172 0.943626 1.011522 0.940370 0.891389 0.876799 0.944997 0.897202 1.008801 0.940710 1.058938 0.995251 0.958702 0.876896 0.887336 1.032441 0.876090 1.062982 0.978726 1.024091 0.997885 1.039284 0.927529 0.904444 
1.339103 1.029838 1.056587 0.993622 0.936975 0.939609 1.060902 1.062001 0.891905 1.019700 0.940232 1.040122 0.941544 1.050386 1.003527 0.982357 0.985195 0.955841 0.969818 1.042425 0.915913 0.930638 0.976894 0.992961 0.911082 1.055556 0.895326 1.062895 0.982678 1.001690 0.935342 0.980831 0.990648 1.013528 0.948338 0.967787 0.931804 1.055372 0.955385 1.044884 0.954811 1.017231 0.962548 0.966426 0.954908 0.991367 0.956182 0.880756 1.028924 0.909906 0.893373 
1.341784 0.914940 0.933455 0.881467 1.020724 0.945847 0.884343 1.027576 1.058930 0.997592 0.979019 0.927487 0.972021 0.952048 1.045148 1.063022 1.002179 1.037140 0.946304 1.011131 0.927137 0.957831 0.886754 1.050076 0.974761 0.998146 0.906523 1.065665 1.047111 1.059610 0.932629 0.881962 0.918604 1.027469 0.983363 0.946537 0.925679 0.925368 0.954750 1.027906 0.957131 1.014222 0.993714 0.979057 0.898534 1.010868 0.985219 0.966461 1.043438 1.059999 0.901566 
1.344470 0.966253 1.021864 0.960403 0.993057 1.056142 1.039085 1.045062 1.067921 0.996459 0.885423 0.927728 0.877162 0.991775 1.038376 1.063042 0.888406 0.951267 0.973931 0.930216 0.989598 1.024799 0.953211 1.004234 0.898485 0.992941 0.957944 0.979665 0.906192 0.971822 0.982979 0.894636 0.934415 1.049785 0.946903 0.965894 1.060923 1.036082 1.065433 0.982153 0.960082 0.883110 1.038910 0.899593 0.987071 0.897649 0.963707 1.051583 1.065015 0.882303 1.007674 
1.347162 1.068086 0.887095 0.959621 0.937172 1.052080 1.037270 0.942857 0.884791 0.955647 1.026531 0.919913 0.992070 0.919398 1.054364 0.906162 0.949748 1.064199 1.024927 1.023897 0.955608 0.892673 0.874791 1.036784 0.982177 0.878990 0.941001 0.935462 1.022138 0.877483 1.019223 0.913450 0.907580 0.953722 0.886667 1.031458 1.061312 0.959485 1.050486 1.002887 0.990729 1.010204 0.946201 0.939709 0.902760 0.925666 0.984500 0.894908 0.942265 1.001186 0.950204 
1.349859 0.970987 0.958383 0.916870 1.040566 0.957509 1.027486 0.995136 1.028972 0.890953 0.987128 0.961075 0.923235 0.942952 1.010188 1.006369 1.041479 0.940522 0.972911 0.891788 1.023521 0.907580 1.045133 0.910330 1.046299 0.943243 0.882936 0.954292 0.974651 1.026728 1.060380 0.895413 1.051760 1.015309 1.025970 1.033617 0.966216 1.036163 0.964321 0.936655 0.875414 1.023249 1.004737 0.971298 0.905072 0.965642 1.032636 0.960385 0.917365 0.983290 0.905170 
1.352561 1.006071 1.016099 1.029927 0.889825 0.906364 0.914079 1.056853 1.058058 0.899436 0.948186 1.063373 0.944756 1.054560 0.961343 0.926478 0.929014 0.992137 0.972090 0.941035 1.063480 0.887571 0.961994 0.887173 0.884753 0.910707 0.909502 1.033221 0.883111 1.024145 0.928422 0.886308 0.938868 0.879263 0.929636 0.912039 0.995577 0.949382 1.046796 1.037924 0.976891 0.962801 0.965084 0.897414 0.877757 1.055483 0.879826 1.029392 1.030072 0.959303 0.907948 
1.355269 1.002596 0.976682 0.944481 0.899513 0.993093 1.048575 0.997096 1.066929 0.933317 0.996834 1.062285 0.958152 0.924630 0.966829 1.025507 0.996222 0.981278 1.044290 0.957977 0.988769 1.030298 1.030929 0.954732 1.062751 0.963914 0.940915 1.052345 0.945200 0.894849 1.051276 1.050683 1.035078 0.924513 1.015791 0.908053 0.938768 1.067571 1.006308 1.045543 0.921375 0.937553 0.894771 0.995784 0.977819 1.022709 0.953284 0.998865 0.931422 0.966061 0.910716 
1.357982 0.989609 0.972198 1.002580 1.068046 0.900328 0.988744 0.949588 1.039229 0.973363 1.049906 0.896121 0.911890 0.933197 0.959897 1.007370 0.900182 0.981729 0.916573 0.965698 0.965931 1.048702 0.991503 0.944196 0.892069 1.017523 1.011159 1.012092 0.908548 0.995399 1.059360 0.965503 1.003357 0.990065 1.013151 0.944118 0.988268 0.896986 0.899988 0.936336 0.928845 0.886405 1.026054 1.054541 0.934120 0.910676 0.932838 0.993699 0.969992 0.882110 0.939785 
1.360701 1.029300 0.901949 0.989729 0.943221 0.997939 0.965168 1.036033 0.902455 0.987329 0.934118 0.885044 0.892302 0.903795 0.971289 0.933204 0.933379 1.016427 0.892720 0.948059 1.036879 0.982812 1.062780 1.007907 1.021382 1.002048 0.983375 0.944086 0.916979 0.937499 1.062732 1.041095 0.903669 0.914317 0.985619 0.911568 0.976234 0.892797 1.026512 0.909984 1.066598 0.980626 0.927647 1.009918 0.886502 0.999202 0.931708 0.994538 0.905136 0.953558 1.047653 
1.363425 0.980980 1.061284 1.027194 0.950008 0.972732 1.064655 1.009221 0.917755 1.055581 0.874533 0.883121 0.988149 0.952554 1.037754 0.969516 0.954011 0.876563 0.964027 0.936048 0.896955 1.016430 1.058923 0.901336 1.051190 0.904329 0.955138 0.999215 0.923895 0.967262 0.962424 0.985254 0.884627 0.948075 1.005539 1.063091 1.052443 0.908059 0.916851 1.058768 0.995766 1.046760 1.032965 1.046400 0.966912 0.934872 0.995202 0.931404 0.918260 0.946035 0.943295 
1.366155 1.022309 0.892233 0.991699 0.923737 0.939319 0.896284 0.915343 1.035802 0.933713 0.924164 1.014926 0.991446 0.920230 1.035103 0.995769 0.901986 0.949276 0.978031 0.903385 0.929692 1.040213 1.064188 1.013372 0.933665 1.026311 1.006737 0.961788 1.049607 1.053667 1.043273 0.955153 1.049762 1.037056 0.934831 0.935015 0.897896 0.948635 1.031217 0.923086 1.057330 0.962128 0.897974 1.037298 0.982509 0.991038 0.975942 0.908087 0.931052 1.038833 1.017151 
1.368890 0.963843 0.988808 0.924006 1.028528 1.066538 0.881809 1.006069 1.002825 1.060982 1.008828 0.988196 0.914671 0.987797 0.956577 0.995578 0.982872 0.888852 0.891241 0.876369 0.986408 0.958617 1.047917 0.877749 0.883723 1.016687 0.953983 0.945377 1.007283 1.060409 1.046353 0.987137 0.975140 0.933225 0.995811 0.932370 0.904879 0.937712 0.939276 0.890386 1.049704 0.879380 0.995025 0.877632 0.914535 1.011694 0.968651 0.888502 0.994519 0.980308 0.938616 
1.371630 1.067606 0.938117 1.052948 1.011929 1.060311 0.938049 0.896894 0.940147 1.055406 0.896223 0.932697 1.025246 1.068383 0.906238 0.916651 0.949355 0.982429 0.901624 0.882809 1.063575 0.903285 1.014600 0.920060 0.997777 1.021302 0.972133 1.046819 0.887588 0.878545 0.961575 0.988588 0.965654 0.930473 0.914154 0.948102 0.962080 0.968996 0.918710 0.966713 0.947121 0.877117 1.004450 0.976699 0.994202 0.912911 1.013949 0.975698 1.053415 0.884354 0.879332 
1.374376 1.036456 1.067382 1.004763 0.976790 0.944126 1.033270 0.963911 1.067586 1.062817 0.999440 0.966873 1.018312 1.062593 1.009853 0.982589 1.063778 0.927128 0.931557 0.910354 0.913802 0.877088 0.934772 1.023285 0.939182 1.042847 1.011154 0.879856 0.890647 1.024266 1.053784 0.942795 0.919980 1.025121 1.051025 0.936278 0.896125 0.927216 1.059029 1.067032 0.903264 0.932082 0.908324 0.910111 0.916677 0.948059 0.982511 1.039341 1.038175 1.002510 1.028336 
1.377128 1.058465 0.923571 0.938469 0.977017 0.993373 1.002065 1.039943 0.938644 0.899727 1.004513 0.889247 1.035786 0.923007 0.996015 0.897823 0.874825 0.888257 0.913645 0.935740 0.903457 0.952853 1.033689 1.067303 1.028755 0.878593 1.022422 0.922716 0.932535 0.984962 1.064797 0.986584 0.996112 0.996782 0.906836 0.923367 0.932768 1.054444 1.044411 0.955913 0.888859 0.956505 0.921861 0.901990 0.910391 0.896774 0.895677 1.019480 1.049646 0.982670 0.874329 
1.379885 1.066612 0.892286 1.009313 1.061494 1.043527 0.985441 0.964231 0.979002 1.054065 0.892675 1.006904 0.951780 1.030601 1.058814 1.025833 1.000922 0.960123 1.013605 0.947284 1.036603 0.929647 0.920149 0.918838 0.956753 0.921596 0.902697 0.932056 0.912137 1.021773 0.939806 0.930133 1.034175 0.877903 0.967620 0.981324 0.874727 0.880321 0.876699 1.018772 0.999135 0.984645 0.875242 0.965523 1.034534 0.917090 1.031757 0.926326 0.877194 0.950460 0.968795 
1.382647 1.023425 1.032369 0.965818 0.911455 1.009422 1.030165 0.921623 0.983512 1.021056 1.052870 0.961011 0.952932 0.973267 1.062678 0.947979 0.931489 0.991747 0.898792 0.883370 1.044265 0.989193 0.905492 0.900472 0.916767 1.059415 0.950698 0.923633 0.993825 1.066941 1.054987 0.894130 0.966644 0.987134 0.878748 1.042381 0.931052 0.916194 0.966207 1.056162 0.891693 0.995583 1.033690 0.949630 1.055443 0.893363 1.038876 0.903880 0.917321 0.897956 0.926731 
1.385415 0.999722 1.014512 0.881485 1.050927 1.000101 0.923445 0.899003 1.046071 0.923028 1.016221 1.060502 0.965026 0.936807 0.968940 0.874397 0.978815 0.893197 0.975456 0.986768 0.907355 0.996829 0.877659 1.027631 0.886283 1.014900 0.901120 0.978058 0.891895 0.879621 1.049402 0.928213 1.064512 1.033584 1.010579 0.981243 1.056044 1.045032 0.896644 0.929981 0.905393 0.882728 0.985477 0.878203 0.957559 1.014997 1.004558 1.044518 1.065231 0.984312 0.973164 
1.388189 1.060598 1.037216 0.948494 0.981664 0.970682 1.031933 1.042828 1.042731 1.034380 0.984091 0.943513 0.964370 1.009445 1.009445 0.979703 1.001172 0.958826 0.880815 1.035477 0.877630 0.957942 1.037934 0.964283 1.042226 1.057655 1.005629 1.065715 0.977343 0.903624 0.985004 0.941008 0.875775 0.928375 0.893826 0.952971 0.900478 0.896157 0.914713 0.915179 0.970323 0.996268 1.018961 0.898283 1.018261 0.918150 0.947747 1.058083 0.977945 1.011756 1.010348 
1.390968 0.976006 0.916681 0.957267 0.940984 0.956247 0.987794 0.905505 1.013194 1.059985 0.892621 1.056431 1.012951 0.994018 1.057421 0.964772 0.921380 0.906700 1.051100 0.933721 0.937984 1.033740 1.009349 0.875522 0.916157 1.031157 0.907768 1.050848 0.875813 1.065451 0.980308 0.931585 1.048848 0.985444 1.066645 0.945305 0.941411 1.002601 0.932440 0.971055 1.012845 0.970161 0.874619 0.953558 1.009932 1.004339 1.042303 0.962199 0.929109 1.020865 0.981094 
1.393753 1.042371 0.948727 1.008312 1.019749 0.900901 0.926271 0.894415 0.946349 1.040342 1.046439 0.979447 0.882551 0.946261 0.976942 0.924969 0.937970 0.968437 0.948854 0.891522 0.954300 1.012011 0.902095 1.010195 1.046245 0.962058 0.970922 0.895503 0.998263 0.968029 0.915348 1.020603 0.874084 0.992389 0.955135 1.047866 0.996059 0.941892 1.060614 1.049323 0.982428 1.034206 0.958893 0.938853 1.042759 1.003040 1.064488 1.033885 1.052323 0.923960 0.964553 
1.396543 1.000459 1.025983 0.958344 1.036041 1.065661 1.021410 1.066321 1.057429 0.934626 0.904539 0.971936 1.043196 1.021565 0.927131 1.022672 0.987353 1.019614 1.050099 0.950227 0.996391 0.941830 1.025575 0.904209 0.957684 1.021303 1.030546 1.035662 0.874229 1.003022 0.887501 1.009857 0.959664 0.926354 0.945412 0.884899 0.907947 1.065351 1.045827 1.062807 0.980353 1.043730 1.048235 0.902539 0.889773 1.042439 1.046642 1.043283 1.054963 0.954256 1.050565 
1.399339 0.891266 0.974813 1.016508 0.964270 1.020304 1.044690 0.964775 0.904411 0.964493 0.879888 0.905401 0.970046 0.968134 0.908517 0.889616 1.005528 1.008557 1.012936 0.960959 0.894644 0.992850 0.936544 0.952785 0.959231 1.043535 0.957212 1.029070 0.929486 0.983443 0.927797 0.963901 0.924953 0.958707 0.922438 0.898343 1.042904 0.952290 1.024381 0.898091 0.988608 0.981259 0.945067 0.952523 1.008519 0.949756 1.063300 0.950057 1.038603 1.020314 1.013644 
1.402141 0.945208 1.063832 0.948625 1.042709 1.050825 1.005511 1.030876 1.039739 0.904117 0.988367 0.956246 1.001152 0.908505 1.067201 0.970797 0.952363 1.014616 0.926046 1.023459 0.886333 0.940345 0.923337 0.895963 0.890391 0.892167 0.991940 0.874160 0.904835 0.926230 1.017489 1.044330 0.938539 1.046437 1.037487 0.876752 0.875946 0.945121 0.992541 1.024653 0.936006 1.030750 1.031274 1.013403 1.021285 0.965701 0.927288 0.902457 0.983601 0.981980 0.934948 
1.404948 0.894514 0.985302 0.937370 0.944213 0.955852 1.062462 0.879430 1.044708 0.979760 0.893932 1.057482 0.991146 0.915559 0.930886 1.055570 1.005861 1.023916 1.002415 0.958618 1.011734 1.029391 0.992010 1.011171 0.874741 0.881031 0.993427 0.881779 0.981594 0.966209 1.043980 1.055968 1.039000 0.961317 1.008560 0.981546 1.017141 1.031546 1.057007 0.932487 0.959453 0.996290 0.893417 1.064277 0.879381 1.040156 1.067267 1.049299 1.062743 1.060540 0.910501 
1.407760 1.025062 1.028682 1.027187 0.971929 1.052249 0.972822 0.895123 1.043445 0.883689 0.982490 1.034535 0.887320 0.926552 1.037864 0.991090 0.980840 1.049851 1.046648 0.986722 0.936424 1.011211 1.061499 1.031710 0.883515 0.998127 0.942898 0.981374 0.976831 0.921660 0.921544 0.980840 1.011269 0.915604 1.041591 0.921165 1.026508 1.012074 1.013831 0.927261 0.890290 0.967231 0.885466 1.062732 1.058548 1.066604 1.039699 0.946450 0.990750 1.040184 0.960728 
1.410579 1.021956 0.996498 1.035301 0.921239 0.971777 0.896791 1.034360 1.064564 0.895626 1.025188 0.952540 1.060623 0.878165 0.948522 0.926179 0.932886 0.921336 1.058294 0.917910 1.009794 1.011250 1.051248 1.013580 0.879369 0.977503 0.899925 0.956539 0.972272 0.914998 1.015977 0.959664 1.010949 0.993566 0.919939 0.876127 0.885134 1.054771 1.032943 0.966662 0.944960 0.914736 0.905836 0.881125 1.019083 0.917677 1.031438 0.932430 0.946678 1.000302 0.945872 
1.413403 1.040221 0.977826 0.908444 0.988415 0.947905 0.923642 0.875058 0.905794 0.971227 1.033456 0.952962 0.943577 1.028332 0.962133 0.976749 0.901544 0.924593 0.942655 0.918858 0.873544 0.923070 1.023004 0.946818 1.060582 1.063960 0.875621 0.967675 0.967597 0.975216 0.919013 0.988056 1.041725 0.914607 1.021344 0.928835 1.056953 0.880056 0.900165 0.997305 0.986774 1.018491 0.978185 1.064688 0.991705 1.041774 1.018316 0.886132 1.001924 1.058399 0.919440 
1.416232 0.910731 0.947803 1.040967 1.056941 0.943115 1.044218 1.035659 1.037202 0.922163 1.060619 1.017462 1.007593 1.005506 0.890361 0.876629 0.981730 0.926414 1.030583 0.927627 0.938108 0.921581 0.973860 1.064384 0.892904 0.898425 0.898736 1.036154 0.882112 0.883869 0.977479 1.012203 1.052419 0.965067 0.991658 0.933993 0.948065 0.911527 1.029642 0.892874 0.974597 1.012872 0.895708 1.066316 1.058746 0.939952 0.969434 0.898328 0.937584 1.060328 0.949035 
1.419068 0.949068 1.027642 1.061276 0.916055 0.893891 0.912562 0.897375 0.922576 0.978802 0.914104 0.959510 1.060199 0.972736 0.975260 1.051388 0.931504 0.916404 0.909786 0.941848 1.037307 0.904682 0.987108 1.052970 1.040791 1.048564 0.898888 0.936346 0.900092 1.029971 0.993988 0.999772 0.910427 0.893047 1.030359 0.910427 0.919306 0.934483 1.008021 0.919189 1.016366 0.907603 0.955861 0.931708 0.909427 0.950097 0.950737 0.889611 0.992824 0.980131 0.878423 
1.421909 1.025245 1.061352 0.940727 1.061720 0.962550 0.886679 0.896654 0.947296 0.951605 1.005061 0.956175 1.052550 0.921776 1.059333 0.924852 1.033929 1.027399 0.954186 0.901205 0.998114 0.879925 1.001956 1.046166 0.958562 1.052774 0.996270 0.912703 1.036113 0.953536 0.984286 1.004421 1.043517 0.984500 1.043517 0.904446 0.964569 0.905727 1.056345 0.886785 1.024779 1.030805 0.941280 1.065767 0.985286 0.951236 1.009176 1.008826 0.971846 0.916750 0.984956 
1.424755 1.065376 0.971179 0.965367 0.924780 1.007672 1.035782 1.028310 0.896156 1.066676 0.931708 1.024381 0.916115 1.022673 1.054838 1.019976 0.897718 1.007177 0.967318 0.936870 1.015114 0.977195 0.917667 1.024216 0.929001 0.920772 0.955208 1.029698 1.025778 1.046523 0.879807 0.923829 0.973838 0.909342 1.064920 1.026680 1.004829 0.933687 0.915863 0.904568 1.054324 0.996950 1.019277 0.999667 0.980601 0.898213 1.050530 0.904142 0.897243 0.937248 1.003539 
1.427608 0.989044 0.928132 0.873760 0.903682 0.964739 0.958103 0.891845 0.912249 0.907233 1.018054 1.048112 0.999193 1.049762 0.987268 1.045114 0.900616 0.884316 1.017191 0.919895 0.895387 0.987482 0.998950 0.875817 0.946412 1.013630 0.930470 0.932731 0.877961 1.056398 1.051615 1.042921 0.990179 1.045366 0.980671 0.981951 1.006110 1.020975 0.893669 0.877883 0.904400 0.888750 0.880425 1.035693 0.933032 0.927880 0.902925 1.017132 1.003112 0.970852 0.905060 
1.430466 0.958533 1.014047 1.062236 1.021760 0.949481 0.892706 1.066582 0.982089 0.915059 1.051709 1.008963 1.054853 1.038505 1.028512 0.954778 1.047450 0.945736 1.053097 0.992596 0.954710 1.029628 0.922229 1.017365 1.018257 0.976598 0.921268 1.053446 0.909442 0.892405 0.934278 1.060266 0.945018 0.965082 0.921385 0.995342 0.992373 1.066689 0.894588 0.993925 0.915806 0.881102 0.947114 0.932513 0.903261 1.010098 0.903834 1.027300 0.967633 0.924198 0.923500 
1.433329 0.906333 0.983449 0.892101 0.987058 0.990608 1.040017 0.938299 0.942238 0.989434 0.925241 0.875367 1.033187 0.909244 0.882099 1.051280 1.008643 1.038300 0.923155 0.891675 0.901735 1.031131 0.917664 0.991879 0.878258 0.961068 1.057392 0.896205 0.978821 0.891248 1.024000 0.962426 1.042656 1.024233 0.918819 0.989027 1.033071 1.018238 0.933313 0.874503 1.012097 0.938076 0.932614 0.906518 1.044606 0.949009 1.002085 0.924222 1.000698 1.063416 0.920866 
1.436199 0.927176 1.011621 0.951913 0.875190 0.889421 0.916544 1.012029 0.908279 0.959509 0.972294 0.940243 1.047582 0.959897 0.928437 1.018567 1.067061 0.949983 0.921142 0.936906 0.885977 1.056351 1.011097 0.911345 0.959732 0.924062 0.974739 1.012135 1.013794 1.050162 0.884959 1.063539 0.972847 1.027734 0.937595 0.982606 0.939477 1.024164 0.983091 0.975796 0.941165 0.879070 1.046292 0.938031 0.963311 1.018615 1.060542 0.908580 1.045642 0.921269 0.935432 
1.439074 0.931750 0.961180 1.023164 1.036851 1.017179 0.932021 1.054379 0.971113 0.939762 0.967136 1.003279 0.966845 1.060122 0.957077 1.006460 0.907635 1.062964 0.992376 0.900884 0.949152 0.884539 1.009380 1.029799 1.028276 1.012533 0.956010 1.017654 0.917849 0.883676 0.987904 0.913911 1.045174 1.005733 1.012319 1.032602 0.955108 0.983306 1.066388 0.998933 1.017819 0.969056 1.037346 0.955185 0.906325 0.996537 0.945049 0.987690 0.964808 1.008653 0.992783 
1.441955 1.034065 0.891297 0.997905 1.047955 0.914828 1.055705 1.060526 0.940173 1.047984 1.047208 0.904770 0.958622 0.959136 0.974122 1.043939 0.935993 0.950726 0.898494 1.010951 1.015655 1.028575 0.915769 0.913897 0.908135 1.050167 0.965605 0.915682 0.891326 0.911414 1.042388 0.980232 1.008778 0.879987 1.059711 1.058450 0.939155 1.052892 1.064735 1.045103 1.058731 1.000864 0.952695 1.063533 0.953568 0.938893 0.886573 0.890307 1.057354 0.996731 0.956866 
1.444842 0.884087 0.951137 0.921758 0.910401 0.951195 1.030494 0.928965 0.914717 0.900188 0.989380 0.997808 0.926879 1.054470 1.013589 0.957092 0.934677 0.899014 0.999127 1.063927 0.977159 0.878229 0.933785 1.016916 0.977159 1.066730 0.917064 0.991475 1.047661 0.976732 0.911497 0.960263 0.943465 0.948983 0.918005 0.894087 1.052938 1.046488 1.008429 1.037410 1.031406 0.926947 1.039553 0.959759 1.058806 0.896715 0.924658 1.063558 0.982949 0.928761 1.036585 
1.447735 0.892241 1.024605 0.980225 0.911395 0.982446 1.022472 1.057658 1.035041 1.052333 1.062672 1.049822 0.984551 0.895305 1.053633 1.065000 1.002454 1.046670 1.010504 0.974261 0.953293 1.028698 1.003279 1.005005 1.016934 0.945815 0.906740 0.929153 0.960198 0.982611 1.017846 0.922267 0.880234 1.045409 0.965280 0.875550 1.056610 1.037592 1.060160 0.876393 1.051616 0.917040 0.932431 0.896324 0.954340 0.926981 1.038183 0.949559 0.995335 0.929609 0.971584 
1.450633 0.946361 0.883781 0.956340 0.965418 1.048965 1.051525 1.037095 0.983339 0.876866 0.889328 0.913369 0.878088 0.879164 0.979198 0.944790 1.015352 0.952772 1.023945 0.878398 0.880163 0.976260 0.905892 0.976764 0.890540 0.922029 0.888203 1.040179 0.940630 1.004006 0.972245 0.896805 1.054949 0.989517 1.032605 1.052709 0.922805 0.892392 0.949096 0.877176 1.021869 1.014916 0.916899 1.041129 0.887931 0.999147 1.043146 0.947118 0.907036 0.874160 1.025525 
1.453537 1.031681 1.004956 0.880917 0.959591 1.052017 0.894386 0.969774 0.881828 0.959349 1.038993 0.944056 1.043658 0.906178 1.016059 0.920307 0.998235 0.973701 0.908544 0.898818 0.874410 0.885824 0.965313 0.997692 1.036259 1.024331 1.049108 0.884679 1.064614 0.997750 0.886056 0.882934 0.924497 0.917330 0.978268 0.954549 0.882362 0.926552 0.970937 0.928056 1.019977 1.014459 1.063014 0.964430 0.972683 1.049175 1.062054 0.939227 1.039430 0.934970 1.021131 
1.456447 1.017609 0.944835 1.065802 0.907376 0.980277 1.065928 1.031194 1.005343 1.044605 1.002880 0.969436 1.024727 1.008494 0.977775 1.028062 0.916763 1.061070 1.027287 0.976214 1.065085 0.918789 1.018608 1.008329 1.062302 0.929970 0.986182 0.999990 0.934964 1.010405 0.995530 1.034802 0.980800 0.910159 0.892521 0.969494 0.929136 0.942896 0.967021 0.928428 0.874766 0.958081 1.052828 0.935623 1.030467 0.906154 0.974381 0.963618 0.957353 1.035316 1.035665 
1.459363 0.981402 0.947436 0.940668 0.908797 1.040636 0.921140 1.059563 0.891150 1.057595 0.911163 0.971599 1.064790 0.914993 1.047084 1.023076 0.896260 0.902785 1.051137 0.922924 0.875112 1.005129 1.045882 1.058448 1.049819 0.874773 0.985814 1.018374 0.989906 1.044243 1.059292 1.046910 0.952120 0.887659 0.878370 0.968438 1.010365 1.022941 1.029447 0.969369 0.900545 1.053726 0.888900 0.949337 1.043642 0.879757 0.988529 0.890413 0.927918 0.920219 1.066545 
1.462285 0.999601 1.039819 1.011139 1.061877 0.927757 1.053073 1.059210 0.916917 0.989663 1.006030 0.878600 0.993454 0.936279 0.993493 1.028388 0.993425 1.062497 0.965686 0.934796 0.949921 0.888596 1.025654 0.952461 0.943144 0.998622 1.027835 0.926293 0.886967 0.989576 1.065212 0.951307 0.970088 0.910023 0.996819 1.052472 0.940216 1.015434 0.961391 0.926516 0.891010 0.914260 0.939091 1.000154 1.051047 0.928852 1.012186 0.910043 1.045142 1.062933 0.980937 
1.465212 1.007551 0.994055 0.935962 1.046021 0.905248 0.999562 1.002655 0.875688 0.912161 0.938968 1.020455 1.028104 0.899305 0.941460 1.051566 0.953394 0.881098 0.908748 0.879731 0.936360 1.033320 0.983817 1.007095 1.022578 0.970361 0.940151 1.048348 0.993125 0.963050 0.991796 0.989062 0.908506 0.874622 0.961111 1.054572 1.023606 0.928837 0.942953 1.009936 0.889348 1.040175 0.942477 0.963303 0.908680 0.928623 0.995742 0.914662 0.974578 0.985669 0.877879 
1.468145 0.979542 1.001539 0.917691 0.901841 1.015722 1.032164 0.991573 0.995751 1.043196 0.965660 0.946222 0.948297 0.877207 1.037428 1.016585 1.058824 1.024612 1.032426 0.995858 0.879388 0.902616 0.897818 0.909063 0.938282 0.958156 1.050302 0.882190 1.027743 0.997613 0.930847 0.944875 0.953968 0.891351 1.007695 0.917517 1.046938 1.065087 1.031902 0.955829 1.061315 0.970042 0.889926 0.882646 1.009750 0.958631 0.951874 0.942432 0.966968 0.996323 1.003110 
1.471085 0.990758 1.003836 0.944790 0.941252 1.062765 1.050948 0.948735 1.062135 0.978457 0.990506 1.001373 0.914254 1.035205 0.987763 0.944228 1.050638 1.022021 1.026335 0.980047 0.961890 1.039500 0.899093 0.978709 0.985659 1.025705 0.910318 0.975665 1.042495 0.988102 1.051791 1.007296 1.062387 1.058868 1.037444 1.026471 0.996992 1.057365 0.895448 0.950364 0.944577 1.035467 0.940505 0.917647 0.880267 0.984079 1.018764 0.975772 0.894304 0.928843 0.875575 
1.474030 0.975113 0.940304 0.943309 1.028620 1.031015 1.048792 1.063546 0.889530 0.997049 0.923002 1.012617 0.924960 0.997951 1.036113 1.051817 1.057894 0.936214 1.045971 1.028252 0.969539 0.961911 0.987346 1.002516 1.034708 0.917001 0.967097 0.994267 1.010862 0.968531 1.008943 0.885236 0.940750 0.876008 0.903440 1.003679 1.011318 0.941642 0.965429 1.065678 0.920568 1.048744 1.053629 1.003437 0.991970 0.911437 0.932055 0.926947 0.971459 0.937852 0.976751 
1.476981 0.971857 0.970509 1.028046 1.045318 0.918285 1.031933 0.966148 1.006295 1.045396 0.917674 1.051599 0.880628 1.012343 1.014747 0.928142 0.991804 0.915338 1.039134 0.999161 0.882945 1.022405 0.903590 0.999113 0.912265 0.947537 1.023800 0.915706 0.973010 1.027096 1.041577 1.047761 0.991727 0.945560 1.027396 0.996273 0.879407 0.893238 0.878593 1.032921 0.963501 0.898143 1.034559 0.942895 0.995875 1.002631 1.061476 0.932242 0.876780 0.939890 0.945260 
1.479938 0.898691 0.888611 1.027878 1.008096 0.987035 1.006710 0.980154 1.007176 0.970219 1.045121 0.989584 0.895143 0.997173 1.013030 1.034808 0.940096 1.054619 1.009221 0.881846 1.025726 1.041118 0.876389 1.016257 1.063768 0.988693 0.980066 0.994382 0.886469 1.021384 1.000081 0.906948 0.885228 0.976209 1.035845 0.939815 1.064253 0.991843 0.953762 1.047214 0.889289 0.973621 0.941094 0.997038 1.015947 0.920295 1.028944 0.905989 0.985358 0.881565 0.982470 
1.482901 0.949354 1.050990 0.883557 1.016332 1.057871 0.907127 0.890089 0.997851 1.005323 0.901312 0.960102 0.933517 0.876250 0.945031 0.944915 0.963969 1.030502 0.962922 1.045747 0.891931 0.905848 1.051465 0.980696 1.048867 1.040998 0.906080 1.051804 0.977130 1.062406 1.050234 1.031606 0.976917 1.030279 0.984466 0.983400 0.975385 1.009432 0.993945 1.046851 1.028825 1.050883 0.980590 0.874340 0.966595 1.040271 0.928381 0.928798 0.955643 0.987742 0.873323 
1.485869 0.940381 0.964512 0.918460 1.013287 0.951904 0.985299 0.964367 0.995620 0.912142 0.948231 0.955577 1.049600 1.001939 0.874007 0.882797 0.947243 1.060764 1.057207 0.881479 1.041265 0.896345 0.897198 1.029336 1.031933 0.900813 1.022348 0.919381 1.009372 0.962118 1.055104 1.025653 0.919526 1.033948 0.940963 1.043281 0.913372 0.926562 0.892420 1.027611 0.911957 0.909884 1.050762 1.007511 1.047739 0.976994 1.040034 0.907461 0.899727 1.056131 0.963805 
1.488844 0.952119 0.989369 1.012481 0.940548 0.975424 0.983380 0.877066 0.879876 0.902901 1.051107 1.057095 0.991152 0.897425 0.889838 0.892735 0.877686 0.995212 0.990251 0.968776 1.046436 0.966034 0.938959 0.901195 0.955132 1.000271 1.063239 0.991520 0.941992 0.972972 0.896127 0.996811 0.936226 1.060875 0.890477 0.964232 1.039129 0.912339 0.946227 0.913599 1.039876 0.923037 1.048219 0.881717 0.992567 1.032094 1.024187 0.982043 0.955956 1.063801 0.928154 
1.491825 1.056654 1.046819 0.958224 0.991083 0.882973 0.880822 0.889106 0.969639 1.035550 1.015656 1.042362 0.902856 0.910870 0.944242 1.041713 1.042352 1.013263 1.051092 1.037333 0.904416 1.008302 0.907052 1.002779 0.907633 1.059280 1.023980 1.052120 1.044135 0.956936 1.035860 1.007972 0.883748 1.008748 0.954009 0.986306 0.977488 0.886781 0.918622 1.003573 0.933128 1.049746 0.943942 1.049726 0.956025 0.974213 1.017808 0.957372 0.907459 0.901887 0.934339 
1.494811 0.997128 0.918082 0.981935 0.925834 0.876079 1.015896 0.969998 1.008493 1.017931 1.004395 0.981199 1.008988 1.043627 0.931018 0.906523 0.921348 1.052861 1.027843 0.966170 0.985152 0.893937 1.051281 0.972662 1.032881 0.944108 0.947964 0.927365 0.959233 0.896630 0.873444 1.013706 0.890652 0.927520 0.917753 0.993087 0.898742 0.890245 0.881534 0.928450 1.033540 1.032174 0.876554 1.003862 0.895564 0.985317 1.039354 0.924933 0.930611 1.048733 1.000461 
1.497804 0.909385 0.986304 0.971858 1.038565 0.959825 0.924548 0.934479 1.049300 0.912844 0.965861 1.023799 1.004703 0.986207 1.053679 1.009886 1.020660 1.013268 1.005119 0.923821 0.951269 0.945524 0.932599 0.901159 0.964892 0.930642 0.938480 0.905170 0.887169 1.056867 0.979909 0.909937 0.915780 0.908871 0.900307 1.047634 1.033876 0.892701 0.928336 1.003085 1.056383 1.016368 0.902177 0.912650 1.019304 0.873081 1.032103 0.896887 0.878982 1.036152 1.014992 
1.500803 1.010862 1.011666 0.961821 0.880828 0.980897 0.903895 0.891775 1.002453 0.899710 1.009147 0.963332 0.895689 0.915347 1.055001 0.936370 0.943704 1.060814 1.041583 0.887687 0.882562 0.951842 0.890526 0.984695 0.913312 0.969116 0.892434 0.977080 0.948751 0.998171 0.984104 0.936060 1.020783 0.970685 1.036226 0.988734 1.024959 0.909824 0.919871 0.938647 1.004274 0.896930 0.976033 1.057133 0.907383 1.018119 0.981488 1.052066 0.980325 1.064331 1.042446 
1.503807 0.969639 1.022097 1.052729 1.040407 0.950225 0.872037 1.007459 1.040581 0.921569 1.006209 1.060373 0.885028 1.040310 1.019356 1.009455 0.985255 0.909944 0.902959 1.047362 0.985062 0.979336 1.006597 1.045706 1.061758 0.940324 0.949944 1.057282 1.053020 1.034081 0.918750 0.934144 1.058445 1.004466 1.065207 1.048176 0.887973 0.932710 0.944073 1.051896 0.988743 0.982988 1.016972 1.000794 1.013427 0.959380 1.026040 0.937408 1.058668 1.039380 1.046171 
1.506818 0.946477 1.060377 0.981234 1.063874 1.065269 0.937168 0.902508 1.054894 0.997382 0.958799 1.009694 0.980750 0.960174 0.912698 1.048956 0.934843 0.872236 1.004115 0.977776 1.051716 1.029485 0.874987 0.933913 0.984179 0.991492 0.999630 0.873699 0.931743 0.873360 0.889857 0.890602 0.936587 1.036237 1.018180 0.914161 0.914452 0.930581 0.890360 1.022326 0.999484 0.997692 0.960320 0.947339 1.046418 0.975393 0.934010 0.921591 0.978919 1.028787 0.932586 
1.509834 0.892505 1.007793 0.991520 0.923279 1.001206 0.942865 0.915578 0.893697 1.004800 1.049628 0.891449 0.924325 1.050423 0.998823 0.920170 1.037608 0.945887 0.920053 0.991927 1.046045 0.982928 1.039942 0.970055 0.922572 0.986124 0.953791 1.039768 1.011299 0.996615 0.910600 0.904381 1.057591 0.990154 1.035060 1.061591 0.912934 0.970665 1.054113 1.020269 0.953094 0.966994 0.900506 0.957482 0.979257 0.936830 0.900845 0.874353 0.905650 0.976971 1.047304 
1.512857 0.963429 1.015878 0.926100 0.876867 1.039133 0.921257 1.030571 0.920511 1.035598 0.979846 0.949162 1.063774 0.930817 1.047173 0.903028 0.951680 0.905905 1.019558 0.881284 0.951767 0.985755 0.977134 1.060365 0.988970 0.925567 0.878775 0.902680 1.057643 0.956291 1.065392 0.907154 0.876731 0.921538 0.883492 0.885332 1.014938 0.964892 0.968911 0.907464 0.946033 0.982336 0.926943 1.035036 0.931291 0.879298 0.967739 0.914816 0.999150 0.888819 0.999731 
1.515886 0.980388 0.964204 0.915312 0.921385 1.005530 0.941540 0.899429 0.919874 1.032591 1.053007 0.966644 1.023342 0.951458 0.936097 1.001501 0.995128 1.041782 0.904097 1.041085 0.999400 0.975361 0.955187 0.890712 0.881957 1.038731 0.923564 1.029685 0.890092 0.888465 0.896233 0.940911 0.879138 0.914392 1.051622 0.909453 0.887942 1.026770 0.932727 0.895719 1.022363 0.927254 0.912174 0.915661 0.959651 1.000116 0.953114 0.952252 1.038712 0.898751 1.062451 
1.518921 1.043995 1.062425 1.027918 0.989557 0.934713 1.027424 0.934006 0.968532 0.880905 1.000307 0.872160 0.892237 0.875085 0.918782 0.933919 1.064768 0.956794 1.063597 1.038339 0.910327 0.939139 0.971554 1.008520 1.031502 0.968435 1.010777 0.905282 1.015861 0.985577 0.930840 0.879908 1.016481 1.004143 0.948427 1.012268 1.045419 0.960310 0.880634 1.060778 1.020083 1.018360 0.907538 0.961821 1.038794 0.991223 0.966372 1.053893 1.035153 0.916584 0.885196 
1.521962 0.890807 0.998668 0.920973 1.025038 0.957462 0.940593 0.872098 1.065101 0.883534 0.964193 0.926880 0.893586 0.901992 1.008352 0.984336 0.931780 0.978177 1.041317 1.036368 1.032988 0.984094 1.025938 1.046449 0.939934 1.028640 0.962672 0.888773 0.899968 0.975320 0.932516 0.936090 0.948292 1.049161 0.931461 1.043157 0.940060 1.000237 0.990117 1.063871 1.024457 1.026113 1.036620 0.900394 0.997196 1.015819 1.034209 0.874809 0.935606 0.975630 0.892134 
1.525009 1.013365 0.916521 0.970128 0.877303 0.964977 0.914284 0.964328 0.988701 0.954828 0.911166 1.004747 1.025295 0.987345 0.944893 1.021509 0.936546 1.048835 0.989912 0.901773 1.027784 0.975260 1.035521 1.045127 0.922960 0.932653 0.913664 0.894897 1.031473 0.942433 0.889029 0.872238 1.048206 1.065065 0.939403 1.024985 1.047441 1.013791 0.992642 0.896941 0.967223 1.027958 0.971397 0.948834 0.936972 0.918041 0.887993 1.039123 0.972191 0.930891 0.952272 
1.528062 0.940188 1.006874 0.912766 0.991497 0.950868 0.913008 0.914915 1.039534 1.003059 0.941534 0.975094 0.872601 0.961596 0.973894 0.885315 0.906917 0.875758 0.953753 0.944235 0.923049 0.964279 0.951517 0.888907 0.960192 1.019161 0.918411 0.886302 0.962478 0.968500 0.978571 0.912233 0.958256 1.000715 1.048704 0.927765 0.917859 0.917288 0.990306 0.969459 0.894213 1.024167 0.922642 1.062531 0.971047 0.978696 0.995700 0.895482 1.049585 0.964530 0.983315 
1.531121 0.949270 0.892832 0.913049 0.994729 0.907540 1.035346 0.895340 0.969167 0.986024 0.900336 0.899106 1.023107 0.930961 0.934447 0.923699 1.002203 1.009968 0.966611 1.064005 0.915140 0.995416 1.004237 1.045125 0.937109 0.974067 1.045338 0.875356 0.980583 1.021810 0.889395 1.012776 0.926304 0.987786 0.912710 1.008603 1.021829 0.916486 1.025325 0.995706 0.975161 0.964162 1.042830 0.982248 1.030262 0.981299 0.912274 1.025141 1.027067 0.953211 1.011518 
1.534186 1.016364 0.934651 0.901026 0.894191 1.042611 0.938901 0.993748 1.055614 0.971732 0.927312 1.036318 0.952988 0.915568 0.888072 1.034363 0.999286 0.932618 1.015212 0.881721 1.012414 0.936771 0.884413 0.892148 0.957897 0.951739 1.041992 0.937371 1.049621 0.980639 1.057976 1.015183 1.025968 0.914271 0.968014 1.052322 0.919673 0.999557 1.026269 0.874963 0.994852 0.997814 1.050802 0.981268 1.017265 0.983689 0.937439 1.056253 0.998453 1.054268 1.035844 
1.537258 0.951167 0.927158 0.997375 1.028732 1.028829 0.876497 0.970694 0.887447 1.030097 1.057621 0.905947 0.962330 0.949009 0.956521 1.005198 0.968400 0.901649 0.885927 0.941099 1.062955 0.969407 1.048133 1.032479 0.906460 1.018800 0.962310 1.040505 0.979126 0.914350 1.016912 1.035287 1.028500 0.918852 0.935910 0.948728 0.939773 0.932764 0.967780 0.975864 1.052248 0.884281 0.931205 0.955388 0.962785 1.038297 0.889557 0.928010 0.965592 1.020107 0.952881 
1.540335 1.004458 1.044129 1.056065 0.875408 1.052774 0.990876 0.922029 0.973277 0.971370 0.896017 0.881952 0.940780 0.953200 0.957121 0.957711 0.937750 0.989647 0.910199 0.971399 0.995252 0.993180 0.976627 0.983219 0.887131 0.889105 0.885349 0.967411 0.873955 0.937547 1.033955 1.061902 0.969521 0.966211 1.004787 1.047130 1.011428 0.887121 1.018466 1.035078 0.995804 1.008079 0.908476 1.041506 0.953810 0.877537 0.919522 0.907886 0.991525 1.009676 0.916259 
1.543419 0.932000 0.981445 0.984233 0.986460 1.024637 0.923511 0.963944 1.008152 0.975599 0.943626 0.883001 0.958078 0.921740 1.030116 0.948437 0.983798 1.048275 1.008288 0.923163 1.055584 0.882265 0.917268 1.031761 1.011434 1.000689 0.899582 0.946665 0.959530 0.953819 0.963421 0.881355 1.049989 1.030590 0.933723 1.038082 1.005432 1.018916 0.908614 0.879158 0.985859 0.981881 0.937024 0.955484 0.874579 0.952018 0.913676 0.972637 0.874841 1.055419 1.030493 
1.546509 0.916020 1.058935 1.005331 0.921625 1.049992 0.933937 0.873761 0.932349 0.958755 0.872173 1.012968 0.939135 1.018205 0.941796 1.052470 0.899866 1.038260 0.957496 1.002950 1.064414 1.018282 0.946723 0.963391 0.911907 1.012330 0.980572 0.894629 1.012862 1.038938 0.872415 1.045249 0.886363 0.999195 0.883469 0.872609 0.985198 0.986283 0.871999 1.030885 1.041416 1.061568 0.927336 1.046710 0.904763 1.020596 0.884737 0.994181 0.974203 0.924432 0.907203 
1.549605 0.955317 0.922342 1.055018 0.945861 0.966361 0.989967 0.886473 0.911899 0.985196 1.061793 0.978343 0.934779 0.930985 1.061812 0.919022 1.017561 0.983889 0.906759 0.916961 1.029514 1.039000 0.928488 0.960834 0.918635 0.982108 1.034460 0.900691 0.971945 0.881227 0.998785 1.029911 0.919661 1.039425 1.060389 0.985970 0.909992 0.957011 0.918838 0.896916 0.997681 0.899529 0.930530 0.910534 0.917512 0.910757 1.020833 0.998465 0.918258 1.014222 0.921171 
1.552707 1.040368 0.898341 0.894383 1.022357 0.998539 0.971730 0.992761 1.026421 1.002449 1.017895 1.017614 0.992122 0.999836 1.010462 0.904826 1.043184 0.884579 1.028686 0.973163 0.900287 1.050336 0.932437 1.023450 1.030515 1.038635 1.048371 0.898370 0.882818 0.931334 0.991967 1.055127 0.971556 0.887821 0.939260 0.975931 0.985135 1.011169 0.871368 0.975524 1.049533 0.968866 0.953061 0.874282 1.045081 0.994948 0.871601 0.990177 0.929844 0.909123 1.030254 
1.555816 0.885056 1.032087 0.985867 0.952818 0.911282 0.920331 0.902302 1.012412 0.881853 1.005183 1.018761 0.902040 0.888018 1.062281 1.050213 1.020290 1.034042 0.892682 0.907295 0.983835 1.034061 0.941757 1.042916 0.982151 0.980370 0.941776 0.948047 1.063016 0.997945 1.064506 0.966057 1.019506 1.036355 1.007283 0.894424 1.052497 0.971119 0.996474 0.926950 0.902040 0.909395 1.029532 1.016274 0.925150 0.918995 1.059910 0.873811 0.952673 0.920679 1.015171 
1.558930 0.932351 0.885901 0.924561 0.925286 1.034819 0.959010 1.016162 0.914855 1.060560 0.934344 0.968242 0.932322 0.993518 0.936841 0.903978 0.904510 1.028249 0.978722 0.923951 0.935476 1.005721 0.881837 0.937402 0.910665 0.885998 0.944195 0.918445 0.898568 0.971387 0.924067 0.988467 0.955372 0.883763 0.955043 0.973923 1.060599 1.013017 1.024939 1.033871 1.050264 0.909126 1.000147 1.036948 0.953398 0.966558 0.950050 0.882766 1.055925 0.933396 0.962320 
1.562051 0.953474 1.026965 0.939318 1.051447 0.983780 0.973388 0.917885 0.991715 1.015102 0.917149 0.897468 0.910056 1.004342 1.017357 0.890936 0.877892 1.036235 0.994589 0.938572 0.906989 0.886659 0.993534 1.059749 0.902451 0.930396 1.032104 0.943875 0.880070 1.056033 1.050014 0.969633 1.052685 0.906466 0.916491 1.020676 0.965521 1.009674 0.872783 0.900980 1.044257 0.872503 1.006278 0.920255 1.024343 0.887191 0.986664 1.059797 1.023956 0.875009 1.002891 
1.565179 1.038977 0.969505 1.057893 1.021319 0.943555 0.904804 1.014275 1.008024 1.023505 0.965306 0.989727 0.979597 1.050297 0.983651 0.964135 1.040428 1.025615 0.888587 1.050520 0.879395 1.043079 1.004173 0.955263 0.937440 0.939636 1.015397 0.893367 1.039015 0.955669 0.892264 0.906942 1.015368 1.028701 1.014255 0.890464 0.983090 0.997981 1.055242 1.004541 0.973859 0.878408 0.903739 1.061192 0.932786 1.030240 1.012223 0.976781 1.010308 0.976791 1.018097 
1.568312 1.034693 0.989520 1.031162 0.923527 1.035429 0.941377 1.049245 0.967790 1.027263 0.984673 0.914500 0.984605 0.925142 0.906556 0.925375 0.895972 0.898236 0.958270 0.885823 1.032255 0.937362 0.996399 0.873584 0.878982 0.930357 0.881034 0.882407 0.879089 0.909643 0.902677 1.001092 1.059413 0.887197 1.021845 0.911259 1.041543 0.888425 0.960089 1.033087 0.904631 0.891454 1.023345 0.974031 0.915061 1.005339 1.009422 0.973044 0.961085 1.034548 0.872790 
1.571452 0.895113 0.967246 0.901053 1.030391 0.871942 0.938987 1.047341 0.931721 0.994141 0.998214 0.882710 0.918148 0.986392 0.965795 0.946465 1.032955 0.885448 1.003370 0.871468 0.953402 0.878773 1.024538 0.992583 0.978120 1.005267 1.025573 1.022971 1.016383 1.052797 1.061224 0.951031 1.014138 1.015367 0.877573 0.986682 1.008382 0.872833 0.914849 1.061079 0.977549 0.934082 1.010491 0.990494 0.953943 1.053059 0.981758 0.961877 1.064184 0.978255 0.881985 
1.574598 0.871646 0.985604 1.019492 0.999177 0.900406 0.881300 0.928248 0.984966 0.963558 0.944142 0.913118 1.002214 1.017248 0.966450 0.932669 0.950411 1.013910 1.061080 1.059851 0.874877 1.017896 1.008077 0.941279 0.934894 0.898143 0.929293 1.015052 1.052973 0.910806 1.055634 0.941366 1.064079 0.938734 0.983815 0.957695 1.017006 0.923624 0.978862 1.021446 1.026631 1.015371 1.008232 1.028015 0.918497 0.920470 0.974895 1.046221 0.929476 1.021852 0.970378 
1.577750 0.953979 0.974263 1.042257 0.873690 1.063035 1.012018 0.873381 0.899499 0.966428 1.049502 1.038010 1.045575 0.928963 1.015036 0.997740 1.023346 0.898551 0.891112 0.901346 0.894227 0.970723 1.017609 0.981663 0.897632 0.941132 0.914637 1.061458 1.019602 0.941800 0.922676 1.002490 0.970210 0.887281 0.940184 1.058024 0.950815 1.061178 0.887900 1.049686 0.903271 0.912103 0.937814 1.011941 1.045052 1.015384 0.907779 1.029304 0.886662 0.956155 0.909694 
1.580909 0.963001 1.059215 0.983053 1.013550 0.987328 0.894228 0.981669 0.897275 1.033824 0.880455 1.001769 0.901580 0.922241 0.967431 0.992861 0.950204 0.916021 1.030371 0.916563 0.928508 0.902711 0.891830 0.991768 0.943917 0.876170 0.981795 0.876411 0.959645 0.984881 0.892661 0.946558 1.061188 1.019151 0.982037 0.999786 0.891830 0.926932 0.970855 1.058528 1.017052 0.971523 1.031068 0.931903 0.935521 0.963997 0.955631 0.996904 0.933993 0.968195 0.973254 
1.584074 0.987295 0.944970 1.001909 0.873812 1.003321 0.992160 0.968976 0.992508 0.994084 0.929137 0.940085 0.963347 0.884829 0.983929 0.989045 0.955773 0.979093 0.985322 0.998640 1.048683 0.953965 0.881124 0.970098 1.017549 1.025857 0.962389 0.940559 0.965030 1.011281 0.885922 0.908158 0.934389 0.969479 1.037918 1.049428 1.026022 0.999559 1.052620 0.905169 1.000400 0.872536 1.026321 1.037377 0.881057 0.886492 0.969005 0.962263 1.012955 1.019503 1.062089 
1.587245 0.944572 0.991024 0.970578 1.028288 0.880256 1.020541 0.890199 1.032678 0.935954 1.035145 1.014332 0.918633 1.003490 0.929407 1.009399 1.035638 1.039284 0.876175 0.872664 0.962309 0.949040 1.052311 0.954475 0.932937 0.934349 0.908623 0.890054 1.033675 1.026305 0.892520 0.980472 1.017659 1.023520 1.057757 1.014370 1.055832 0.882200 0.934184 1.023268 1.000008 0.931796 1.045338 0.995608 0.935200 0.923681 0.895595 0.956787 0.921795 1.021701 0.971652 
1.590423 0.930228 0.911544 0.935121 0.873625 0.991174 1.037642 0.885829 1.033300 1.021801 1.048386 0.917105 0.880655 0.899900 1.062100 1.063076 0.999239 0.902898 0.992257 1.010351 1.041230 0.960382 0.877135 0.934570 0.910848 0.947935 1.057390 0.967451 0.889050 1.045224 0.929880 0.894349 0.886139 0.916892 1.027488 0.926988 0.918314 0.980913 1.016134 0.921205 1.020612 0.937752 1.035379 1.063299 0.994810 0.919435 0.965004 1.049508 0.992276 0.986938 0.943806 
1.593607 1.024434 1.058889 0.907995 1.039916 0.933370 0.887001 0.873743 1.011863 1.034675 1.022655 0.898016 0.938195 1.034646 1.007657 0.969063 0.946550 0.926514 0.960582 0.892765 0.970184 1.063164 0.977437 1.035014 0.952652 0.926784 1.028573 1.009484 0.980000 1.002203 0.993470 0.945864 1.013913 1.042092 0.872583 0.873695 0.993993 1.020054 0.915248 1.035855 1.026833 1.016476 1.056269 0.920334 1.027935 0.923410 0.935227 1.022926 1.055727 0.989747 1.011206 
1.596797 0.925633 0.936908 0.902687 1.036969 1.024824 1.052257 0.909833 1.005330 0.999480 0.978497 0.911960 0.942168 0.889208 0.954526 0.880118 0.913672 0.876792 0.887912 0.924212 1.008714 1.028614 0.913246 0.873436 1.010039 0.873746 0.964892 0.994829 0.916747 0.958713 1.040295 1.044298 0.972627 0.964466 0.870719 0.973343 1.050941 0.955841 0.981852 0.932237 0.938503 0.956566 0.955638 1.022851 1.006384 0.911989 1.040750 0.978971 1.029804 1.056124 0.948250 
1.599994 0.870209 0.903887 0.922055 0.884249 0.875798 0.880188 1.056956 1.044068 0.913797 0.988867 0.911680 0.893608 0.910432 1.051687 1.006794 0.918815 0.976704 1.023086 1.027891 0.996583 0.874058 1.047413 0.950472 0.942775 1.016066 0.941721 0.958922 0.876282 1.013533 1.012460 0.992300 0.914764 1.049047 1.062835 0.945367 0.970177 0.884026 0.894614 0.943288 0.943674 0.891056 1.022583 1.034360 0.942514 1.006591 0.961272 0.957298 0.985125 0.960537 0.960170 
1.603197 0.941342 0.896094 1.052993 1.038016 0.932892 0.952045 0.904196 1.001006 0.966422 0.951871 1.035454 1.046737 0.929257 1.048255 0.952297 1.045248 0.962719 0.899053 0.998337 0.956164 1.026936 1.016388 0.903413 0.907203 1.046041 0.998540 1.011158 0.882210 1.039515 1.047259 1.000397 0.884976 1.048584 1.054462 0.915779 1.036353 0.921097 0.933579 1.028464 0.960669 0.984502 0.951011 0.995524 1.008615 1.026598 1.033086 0.879020 0.969042 0.988814 0.914251 
1.606407 0.982128 0.879119 1.022027 0.930783 0.996417 0.965616 0.989350 1.027026 0.974665 0.962455 0.967404 1.030419 0.909949 0.887790 0.964224 0.885654 0.950592 0.935926 0.886563 1.025073 0.981964 0.887549 1.007332 1.060544 1.023690 1.046574 1.004915 1.055836 0.889763 0.885480 0.883276 1.000507 0.925040 1.033522 0.969241 0.898454 1.054356 1.006269 0.886901 1.019485 0.894026 0.984139 0.914831 0.956084 0.976753 0.876209 1.017329 0.906034 1.003523 0.965867 
1.609623 0.961571 0.890218 1.012121 0.889222 0.885336 0.929467 1.057914 0.935180 0.883828 0.903240 1.024765 0.927736 0.969237 1.033244 0.880474 0.998442 1.010632 1.013059 0.879855 0.882929 1.023673 0.959068 0.981196 1.059625 0.876259 0.984550 1.025607 0.904294 0.940362 1.012208 0.870091 0.919587 0.905222 0.881025 0.994739 0.919577 0.976855 1.027414 0.978779 1.053632 1.001284 0.884147 1.003807 1.001787 1.049929 1.056918 1.000124 0.954737 1.013397 0.894394 
1.612845 0.892297 1.024255 0.903008 0.930065 0.908943 1.021607 0.967706 1.048924 0.933506 0.939335 0.972675 1.040543 1.044681 0.954985 0.888354 0.974927 0.974956 0.931244 1.009862 0.890122 0.972858 0.906208 0.958213 0.953264 1.019238 1.050142 1.011302 0.900437 0.898716 0.914202 0.875980 0.928228 0.897682 0.883153 0.953322 0.895023 0.882380 1.030306 1.052269 0.917546 1.039789 1.027223 1.039238 0.902892 0.961258 0.920833 0.995246 0.942235 1.051621 0.947116 
1.616074 0.960655 0.912026 0.984501 1.048316 1.059209 0.927608 0.894077 0.966194 0.983747 0.933349 0.967760 1.050800 0.913235 0.970660 1.026229 0.884933 0.878070 0.970002 0.895440 0.870183 0.891815 1.023097 0.986415 1.062553 0.926796 1.027901 1.038331 1.042236 1.039307 0.980384 0.891380 0.951579 1.057131 0.952623 0.916115 0.914385 0.949356 1.015075 0.882207 1.010116 1.040312 1.055768 1.040660 0.929425 0.938579 1.006578 1.005728 0.911717 0.890858 1.015200 
1.619310 0.980591 1.016904 0.903888 0.884876 0.970897 1.034147 1.058242 0.934845 0.931569 1.031479 0.886471 0.949546 1.035384 1.012216 0.992856 1.058358 0.959492 0.988971 1.044179 1.043879 0.942471 0.919642 0.962237 0.970307 0.875520 0.881976 0.885234 0.968432 0.886384 0.915496 0.970288 1.031953 0.888984 0.940635 0.972501 1.023727 0.911774 0.952233 0.977218 1.012709 0.997989 0.891361 1.032387 0.933666 1.036350 1.061702 1.039134 1.018479 0.959714 0.914751 
1.622552 0.876372 0.875676 1.001259 0.971637 1.038013 0.906758 1.060155 0.972381 1.052443 1.014693 0.912160 1.000524 0.966795 1.028040 0.880547 1.039647 0.958444 0.891903 0.882528 0.888578 0.882925 0.912383 0.938004 1.004438 0.922733 0.934669 0.877107 0.902573 0.969327 0.967471 0.912499 0.911107 0.897393 0.950751 0.948973 0.877136 1.024212 0.993662 0.920114 1.012905 1.038390 0.933423 0.958879 1.004013 1.043484 0.973077 1.005009 0.885206 0.917389 1.027537 
1.625800 1.029065 1.047002 1.061498 0.974628 0.980929 0.968897 0.937276 0.940475 0.921611 1.003108 0.913677 0.894416 1.003021 0.915378 1.039860 0.920152 0.918151 0.894619 1.003861 0.957464 0.984282 0.909511 1.003649 0.957619 0.916711 0.881273 0.895615 0.975546 0.978629 0.893817 0.967873 0.880693 0.992642 0.972009 1.008094 0.960518 1.030872 0.976164 1.015806 0.875301 0.999232 0.949327 1.037869 0.871310 0.888096 0.937093 0.872189 0.931990 0.983577 0.933353 
1.629055 0.900794 0.880772 0.945275 1.043745 1.042730 1.004299 0.924605 0.874925 1.045794 0.902843 0.913946 0.907491 0.901355 0.881670 0.887536 1.031376 0.940279 0.890532 1.042924 0.930007 0.908738 0.894716 0.942163 1.035696 1.013769 0.898089 0.889015 0.883941 1.036324 0.933283 0.917918 0.929234 1.040923 1.017635 0.951923 0.980392 0.992548 0.948348 0.943767 0.958746 0.897093 1.062289 0.985494 0.934723 0.952561 0.944966 0.999091 1.016320 1.041184 1.054423 
1.632316 1.020931 0.938682 1.030681 0.994243 1.015472 0.974009 1.024806 0.998784 0.959157 0.877081 0.883362 0.888542 1.010737 0.887218 1.043069 1.009829 1.055360 1.035310 0.892706 1.029193 0.984000 0.925241 0.994533 0.933309 1.038740 0.911539 0.978792 0.887053 0.884957 0.996233 1.055872 0.907935 0.976009 1.047040 0.936150 0.961157 0.958703 0.954819 0.923540 0.978657 0.971139 0.955031 0.875130 0.956181 0.998089 1.038846 1.032044 1.011887 0.942460 1.034198 
1.635584 0.951278 0.945249 0.993869 0.974265 0.944718 1.009850 1.036296 0.956409 0.922630 1.031571 0.984043 0.985096 0.923084 1.000256 1.016005 1.016884 0.948273 0.945008 0.880078 0.955317 0.924717 0.892571 0.971066 0.992536 0.870493 1.007899 0.871063 0.925674 1.021406 0.881672 0.938099 1.037426 0.882619 1.036305 0.927877 0.871382 0.898774 0.879015 0.926727 1.055726 1.047948 1.008932 0.964293 0.998401 1.054596 0.955143 0.928621 1.061881 0.974603 1.014594 
1.638859 1.033581 1.053146 0.936309 0.890407 1.030460 0.966211 0.975109 0.976588 0.988230 0.927391 0.960414 1.012673 1.018925 0.967206 0.973670 0.904310 1.058266 0.965187 0.985389 0.896310 0.872968 0.999727 1.053735 0.894059 0.874108 0.911991 0.984819 0.922425 0.909063 0.938202 0.914793 1.027137 0.978211 0.957477 0.969989 0.962820 1.008200 0.937816 0.913855 0.889644 0.876204 0.906001 0.997940 1.016944 0.958656 0.992964 0.878175 0.978877 0.985901 0.941854 
1.642140 0.888204 1.048536 0.950082 0.915873 0.975191 1.061984 0.959898 0.942064 0.905893 0.985161 0.930934 1.011043 0.903710 1.045667 0.926732 0.964738 1.038663 1.014665 0.944402 1.019805 0.994861 1.006995 0.961366 0.915825 0.974563 0.975645 1.053927 0.975056 0.967250 0.930809 0.872592 0.928925 0.941677 0.951976 0.945252 0.937668 0.948672 0.991991 0.967259 0.899691 0.888204 1.056507 0.995034 0.995324 0.885335 0.923776 0.975809 1.051280 0.932915 0.999759 
1.645427 1.031843 0.939288 0.970336 1.060408 0.929821 0.879124 0.881442 1.053260 1.009895 1.032403 0.968133 1.052777 0.876477 0.877365 1.039513 0.888088 0.957613 1.031012 1.047415 0.990758 0.878177 1.003780 0.869743 1.033031 1.047183 0.959652 0.930284 0.873723 1.031408 0.882775 0.918470 0.895150 1.010252 1.048420 0.929173 0.985048 1.049463 0.915659 0.928710 0.874979 1.044594 0.907554 0.946118 1.031766 1.010349 1.004475 0.893971 0.971321 1.027612 0.893131 
1.648721 0.960188 0.946838 0.962448 0.964863 0.968089 0.891469 0.990278 1.017131 0.944665 0.960284 0.874072 0.918787 0.921250 1.000111 1.057267 0.893063 1.013393 1.036547 1.030993 1.054253 1.040382 0.899564 0.985844 0.941342 0.984743 0.917608 1.050119 1.022918 0.954952 0.872266 0.915869 0.882215 0.952837 0.953030 0.891266 1.001473 0.936502 1.021237 0.939468 1.051761 0.940366 0.965153 1.037117 0.905823 0.998073 0.949031 1.005134 1.061711 0.935372 1.027602 
1.652022 1.057034 0.918350 1.009144 0.909473 0.945018 0.969089 0.888011 0.939716 1.036875 0.974295 0.883857 0.974449 1.032085 1.027371 0.996230 0.979115 0.894733 0.978622 0.888899 1.048804 0.980438 0.910845 0.920108 0.881626 0.984398 0.959256 0.923759 1.022570 0.870006 1.051325 0.898906 1.029071 0.994192 1.019885 0.892522 1.051364 0.895168 1.028076 0.914109 0.884476 0.985673 0.980921 1.034036 0.975647 1.044777 0.924164 0.901340 0.916582 1.006691 1.001234 
1.655329 1.045693 0.942658 0.891642 0.984652 1.005804 0.964148 0.948472 1.001033 1.056501 0.972966 0.958198 0.926335 0.893313 0.910882 1.025024 0.879704 0.962931 0.895235 0.890280 0.910022 0.883529 0.881057 0.883935 0.986545 0.962989 0.872886 1.007021 0.872045 0.964746 0.918512 1.013193 1.043211 0.981929 1.027014 0.952393 0.972850 0.956025 0.883490 0.984392 0.905811 0.889556 0.872441 0.933704 0.892463 1.058075 0.999661 0.896635 1.052667 0.919777 1.036865 
1.658643 1.021306 0.961612 1.051728 1.054867 0.974254 1.015145 0.977808 0.903559 0.976514 1.059329 0.971028 0.979884 1.043432 0.872539 0.896886 0.926409 0.977045 0.950766 0.926487 0.925308 1.017482 0.910281 1.051999 0.980831 0.999596 0.990556 0.940123 0.893081 0.897813 0.961071 1.033012 1.002261 1.001402 0.879569 1.029825 1.033350 0.920904 0.981584 0.944682 1.037377 0.978310 0.936714 1.009447 1.023904 0.936096 1.027816 1.052694 1.052974 1.033475 0.925463 
1.661964 0.982060 0.880806 0.884108 0.896363 0.900303 0.913997 0.934769 1.060148 0.987468 1.056237 0.946165 1.013369 1.007883 0.980216 1.016063 0.985942 0.902380 0.908753 0.956295 0.927430 1.031939 1.033088 0.915291 0.912973 0.886397 0.926831 1.032384 0.874335 0.897416 1.036768 0.997299 1.053108 0.872307 0.872066 1.041857 0.988415 0.876305 0.872568 0.943982 1.057347 1.023045 0.958661 0.889970 0.935484 1.060872 0.882341 0.932500 0.911969 1.046560 0.939646 
1.665291 1.020187 0.883760 0.885035 0.941525 0.920996 0.997881 0.898322 0.944635 1.015542 0.873949 0.883558 0.877513 0.915057 1.059257 0.960751 1.048809 0.924095 0.912797 0.876315 0.918408 0.898071 1.013978 1.003974 1.052855 0.874278 1.017020 0.872124 0.882534 0.892036 0.975680 1.049050 1.030066 0.982111 0.976839 1.007759 0.927504 0.889622 0.874239 0.960452 1.044405 0.932892 0.941062 0.966314 0.990068 1.059779 0.947464 1.038148 1.034469 1.061295 1.026444 
1.668625 1.027516 0.886821 1.018488 0.950124 0.945277 0.892305 0.962629 1.000219 0.939397 0.979691 1.050429 0.936124 0.904375 0.944032 0.987145 0.987319 1.040204 0.880728 0.977277 0.929104 0.926555 0.878295 1.054620 1.024774 0.901681 1.000615 0.987493 0.937147 0.936442 1.028665 1.005684 1.033145 1.053538 1.030181 0.912843 1.010464 0.938354 0.877416 0.949304 0.913780 1.034700 0.931614 0.955126 0.874790 0.913027 1.008803 0.961451 0.949787 1.003608 0.927308 
1.671966 1.006226 1.012917 0.950149 0.898377 0.901361 0.981962 0.953682 0.963647 0.953277 0.990169 0.957960 1.060517 0.930027 0.917746 0.934285 0.990488 0.952852 0.883798 0.992796 1.045706 1.039787 1.029225 0.879559 1.055931 1.056443 0.888095 0.991029 1.019550 0.885855 0.876402 0.920092 1.002934 1.016509 0.914675 1.000211 0.968436 0.878256 0.916452 0.940677 0.970656 0.892980 0.904866 1.045272 1.054299 1.049539 0.992998 1.023316 0.947696 0.996513 0.950718 
1.675313 1.056904 0.998310 0.876228 0.876508 0.986435 1.044237 0.991562 1.058535 0.914962 0.947122 0.961690 1.008641 1.061181 0.961555 1.022466 0.935111 0.909710 0.909575 0.907799 0.922445 0.887679 0.993753 0.881171 0.923661 0.901543 0.918168 1.016075 0.871218 0.931945 0.967000 0.962241 0.872627 0.892689 0.932408 0.901330 0.880283 0.978238 0.982062 0.953581 1.006768 0.884039 0.885081 0.930072 1.037623 0.916188 0.894137 1.020062 0.899872 1.018884 0.932678 
1.678667 0.917441 1.026028 0.996516 0.953035 0.979979 0.876103 1.001140 0.871700 1.034852 1.000879 1.060135 0.917479 0.998369 0.930831 0.956674 0.946480 0.874809 0.901029 1.043695 0.988426 1.026298 1.024840 1.008091 0.894387 0.971898 0.887214 1.020612 0.892582 1.043241 0.887349 0.979950 0.975190 0.876894 0.942270 0.942550 0.897235 0.935291 0.894513 0.934760 0.946209 0.882831 0.998514 0.902911 0.891558 1.057345 0.888556 0.962486 1.001565 0.931632 0.966145 
1.682028 0.941156 1.043857 0.869181 1.040922 1.017735 1.041337 0.871324 1.026056 0.922969 1.035796 0.895660 0.934128 1.017359 1.050180 0.899019 0.876720 0.998052 1.043133 1.038538 0.910275 0.914532 1.050276 1.036289 0.935875 1.061851 1.034870 1.032620 0.951118 1.035709 0.898305 0.995774 0.999925 0.971554 1.025767 0.935924 0.989490 0.970289 1.052313 0.935026 0.959535 0.993592 0.871816 0.949149 0.961785 0.985455 0.920565 0.992067 1.010833 0.900699 0.895891 
1.685395 1.016123 0.915301 1.007223 0.879654 0.961663 0.972396 0.932512 1.022957 0.880986 1.041384 1.030969 0.943979 0.918139 0.881517 0.983439 1.055959 1.017918 1.059917 1.035515 0.942956 0.970813 1.040090 1.016326 0.913100 0.899278 1.009704 0.928660 0.965398 0.915127 1.018140 0.999655 0.936238 0.991306 0.906266 0.922589 1.035332 0.913805 1.006490 1.023922 0.943159 0.885909 0.883293 0.939298 1.047967 0.967898 0.992291 0.954317 1.041876 1.010254 0.930649 
1.688769 1.027165 0.953124 0.903223 0.953250 1.025504 1.061651 1.056593 1.033448 0.942903 0.972013 1.010486 1.001326 0.973828 0.989502 0.902123 0.918116 0.886024 0.942497 0.888591 0.886873 0.947420 1.049017 0.898716 0.956589 0.878360 0.925153 0.882867 1.055329 1.005554 0.945142 0.896535 0.928878 0.872366 0.935982 0.892963 0.924950 0.982765 0.993875 0.929969 0.918203 0.943897 0.979831 1.027657 0.991935 0.953143 0.949408 0.891342 1.052626 0.925288 0.909835 
1.692150 1.000699 0.927610 0.969535 0.886843 0.945050 1.015022 0.922485 0.995411 0.916791 1.020205 0.978038 0.944201 0.889497 1.048271 0.898115 1.005149 0.873196 0.971533 1.020900 0.923489 1.040087 0.899689 0.907110 1.011992 0.946005 1.028273 0.936257 0.969564 1.016972 0.957510 1.055413 1.051369 1.017782 1.025233 1.028158 0.880009 0.923286 1.004531 1.021479 0.916241 0.903510 0.879189 0.948466 0.892749 1.034219 1.050732 1.013516 0.939249 1.052759 1.004907 
1.695538 1.012609 0.946193 0.887507 0.891618 1.060312 1.024759 0.935741 0.970986 1.044842 1.000179 1.058402 1.011528 0.888926 1.018399 0.888762 0.938800 0.880771 0.956760 1.057707 0.885316 1.005960 0.953769 1.023379 0.995083 0.955448 1.010331 0.874343 0.917559 0.889447 0.983724 0.917733 0.922240 1.005419 0.944253 0.925782 1.001433 0.905940 0.894012 1.031804 0.906143 0.874488 0.875666 0.989032 1.047940 1.020687 0.899754 0.913400 0.876573 0.972134 0.913960 
1.698932 0.925121 1.055349 0.971306 0.926414 0.986534 0.892948 0.938766 0.975031 0.878656 0.922728 0.894801 0.879872 1.028454 0.916301 0.947693 0.997159 0.928267 0.959919 0.942250 1.060782 0.948156 0.934598 0.937608 0.938786 0.881667 1.055310 1.007002 0.944402 0.936518 0.921628 0.877025 1.030847 0.966202 0.972156 1.031561 0.912065 0.874960 0.947944 0.991639 0.986119 0.872731 0.907732 1.022625 0.970486 0.994602 0.926356 0.999649 1.054538 0.917575 1.023388 
1.702334 1.000508 0.961042 1.021080 0.900675 0.986342 1.060691 0.915670 1.011624 0.960106 0.945419 1.019228 1.003268 0.929459 1.036172 0.877160 1.053464 0.979298 0.966812 0.985059 1.049421 1.043718 0.883354 1.022933 0.891209 0.934284 0.942341 1.060517 1.011334 1.002708 0.906281 0.984046 0.938530 1.038970 1.024265 0.945863 1.015503 0.936899 0.871592 0.937111 1.025278 0.924133 0.873985 0.955001 0.964728 1.013033 0.948401 0.907227 0.896661 0.949704 0.901495 
1.705742 0.890474 0.971899 0.876811 0.901878 0.929725 0.913303 1.005439 0.908391 0.983623 0.924447 1.030168 1.030467 0.983632 1.038852 0.970558 0.920365 1.008883 1.021311 1.028335 0.970973 1.005149 0.942432 0.899283 1.031866 0.937801 0.945269 1.014885 0.929406 1.058285 1.003190 1.047536 0.972749 0.990309 0.935012 1.007031 1.010012 0.956597 0.993030 1.032513 1.032204 0.988428 0.992085 0.920964 0.992924 0.983623 0.869189 0.957967 1.010987 0.897373 0.993686 
1.709157 1.036737 0.907066 0.929768 0.986789 0.955336 0.988091 1.057596 0.974371 1.018743 1.014710 1.027629 1.039689 0.875044 0.933772 1.041435 1.012481 1.008410 0.868358 0.994391 1.022255 1.059612 0.951833 0.917313 0.971583 1.034769 1.038242 0.948379 0.972500 0.991854 0.972693 0.925899 0.967820 1.020837 0.942079 0.937332 0.976079 0.901605 0.890674 1.044108 0.977941 0.932344 1.057258 0.874099 1.056100 0.943768 0.968168 0.953416 0.933116 0.893472 0.925784 
1.712578 0.934587 0.980982 0.969704 0.955532 1.037303 0.926821 0.910015 0.883465 1.009567 1.014256 1.016368 1.060641 0.871203 1.005872 0.887392 0.988429 0.962343 0.916392 1.030550 0.905018 1.039764 1.007927 0.940694 0.923164 0.976206 1.056425 1.058489 0.888250 0.879722 0.890923 1.019793 1.023681 0.880909 1.035017 0.913054 0.907680 1.043304 1.028476 1.045436 1.051225 0.897869 0.923782 0.895341 0.938948 0.999389 0.977644 0.879799 1.016899 0.935513 0.925615 
1.716007 0.948454 0.932710 0.909587 0.997556 1.004309 0.907378 0.909809 0.929729 1.046813 1.029361 0.975388 1.007531 0.964834 0.930520 1.024586 1.060800 0.956383 0.925186 1.010666 1.026766 0.914661 1.014284 0.987147 0.957715 0.929517 0.967815 0.998665 0.995501 0.929691 1.047112 1.053305 1.030683 1.053642 0.983858 0.897046 1.034793 1.004675 0.959876 1.057164 0.886512 1.000643 0.955853 0.932643 0.868511 0.917468 0.919764 0.925736 0.925832 0.921414 0.877521 
1.719442 0.934133 0.948901 1.043915 0.971675 0.951100 0.888419 0.888545 0.877307 0.939187 0.884860 0.968010 0.870015 0.918091 0.877066 1.040163 1.027256 1.052221 1.003942 1.019646 1.058192 0.924197 0.911561 1.033372 0.970691 0.934268 1.002746 0.959203 0.987215 0.967749 0.889789 0.983010 0.892066 1.050417 1.060314 1.019125 1.020244 1.016578 0.878301 0.899107 0.924708 0.909255 0.892538 0.887262 0.958219 1.047976 0.911406 0.931702 0.974627 0.914175 0.877635 
1.722885 0.887867 0.970481 1.003459 1.006198 0.980888 0.897648 0.940782 0.948132 0.878010 0.982403 1.032723 0.982904 1.036205 0.954807 1.009940 1.019297 0.894552 0.878029 1.011368 0.921453 0.954971 0.900358 0.875656 1.023203 0.981641 0.911267 0.880691 0.986434 0.896018 0.936268 0.926874 0.992309 0.935690 0.948393 1.051175 0.868113 0.927877 0.953428 0.995318 1.000642 1.025537 0.945046 1.057338 1.002417 1.008301 0.975959 1.048532 1.007963 1.024978 0.970220 
1.726334 0.954800 0.938365 0.883553 0.906055 0.979047 0.979944 0.942551 0.874883 0.878924 0.980831 1.017453 0.980744 0.904396 0.931209 0.878066 0.880149 1.044632 0.947036 1.023143 1.045288 0.963442 1.056562 1.054990 0.898956 1.018022 1.032344 1.041623 1.027994 1.028814 0.987332 0.902776 0.914658 0.888038 0.871517 1.011753 0.884875 0.965641 0.890372 0.914234 0.872105 0.975758 1.055019 1.057218 1.002262 0.933572 1.022622 1.060459 0.940998 0.968698 1.034736 
1.729790 0.935919 0.968574 0.885152 0.919119 0.868950 1.023054 0.991624 0.947695 1.026632 1.053636 1.011645 0.894439 0.893880 0.922417 1.052700 0.920324 0.907411 0.871534 0.960377 0.988489 1.038292 0.986927 0.973878 0.901161 0.980928 1.049923 1.020691 0.899695 0.883310 0.949498 0.887823 0.938677 1.015821 0.969240 0.999956 0.953606 0.984256 0.984313 1.044676 0.930046 0.881275 1.007643 1.054841 0.959566 0.873174 1.014307 0.933932 1.036527 0.870570 0.976801 
1.733253 0.918709 0.981324 0.921669 0.986792 0.996359 0.874783 1.031258 0.953146 0.896558 1.015269 0.919673 1.056303 0.874696 1.002434 0.870530 0.987544 0.964795 0.934515 0.991141 0.981440 1.029609 0.925141 0.983668 0.995770 0.932326 0.939404 0.935662 1.036321 0.869228 1.035405 0.974805 1.051510 0.913482 0.902942 0.940137 0.978393 1.050275 1.031712 0.876152 0.896413 1.052667 0.944158 1.015674 0.874214 0.897898 1.050864 1.020438 0.961189 1.038896 0.997361 
1.736723 0.912716 1.042943 1.044080 0.873219 0.967381 0.926900 0.904326 1.003571 0.968066 1.023927 0.873942 1.035286 0.888020 0.948549 1.050956 1.019858 1.036877 0.955183 0.888965 1.011420 0.884491 0.954836 1.022413 0.998190 0.993687 0.916949 0.957459 1.045151 0.886892 0.920584 0.931452 0.988557 0.993995 0.891386 0.920922 1.011893 0.897335 0.975182 0.967825 0.980717 0.919861 0.983031 0.869603 0.931423 0.868686 1.034274 0.872447 0.925763 1.041159 1.005875 
1.740200 1.017242 0.886909 1.044867 1.059263 0.979618 1.005845 0.964924 0.877160 0.886494 1.022218 0.968674 1.009519 0.982964 1.052619 1.005739 0.910156 1.021620 0.946613 1.006520 0.916857 0.936113 1.045542 0.882097 1.023664 1.017512 1.030751 1.057826 0.991353 0.877652 0.961356 0.956005 0.948995 1.028610 0.942563 1.057913 0.955195 1.049052 1.029391 0.944501 0.958627 1.059080 0.953633 0.956275 0.930935 1.057614 0.906617 0.992645 0.878375 1.011062 0.928457 
1.743684 0.925260 1.007386 1.023999 1.043291 0.963913 0.971076 0.943559 1.059778 1.050696 0.915830 1.046049 1.041961 1.059470 0.942730 0.974268 1.057917 0.960094 1.029783 0.949595 1.007955 1.032830 0.897907 0.974441 1.055912 0.936694 1.017452 0.893549 0.896046 0.944369 0.910874 1.055642 1.051602 1.021742 0.990523 0.883223 0.878450 1.031471 0.906796 0.920198 0.952169 1.059103 1.016227 0.950761 1.057011 0.986647 0.980988 1.028848 0.913140 0.961975 0.876483 
1.747175 0.967086 0.871631 0.967346 0.955208 0.915719 0.925987 0.994369 0.918843 1.004203 0.982202 0.935088 1.019387 0.957869 0.967221 0.950918 0.957753 1.048541 0.907042 0.999421 1.004270 1.009438 0.899050 0.921070 1.044232 0.941393 1.022704 0.984381 0.993338 1.020149 0.981595 0.934364 1.047674 0.908893 0.973526 1.032219 0.886902 1.012051 0.940284 0.872374 1.010662 0.938356 0.976640 0.994716 1.056823 0.920202 0.895415 0.978375 0.914176 0.947293 0.978722 
1.750673 0.986299 0.956444 0.952549 0.899885 0.882744 1.015316 1.012598 0.867619 0.869547 0.991833 0.874165 1.035339 0.989799 0.903394 0.982453 0.964464 0.916601 0.914865 1.026991 1.037749 0.980535 0.986589 0.918105 1.029786 1.001878 0.927764 0.925528 0.995448 1.039128 1.010361 1.004760 0.974471 0.976119 0.964050 0.960377 0.913439 1.035696 0.882503 1.039340 0.999844 1.040853 0.991486 0.875668 0.899933 1.041085 1.041200 1.052817 0.979879 0.975898 0.951922 
1.754177 1.051578 0.891687 0.923873 0.981450 0.905298 1.028800 0.907100 1.050084 0.932828 1.042247 1.050527 0.934130 0.918224 0.880206 0.968774 0.888544 0.946690 1.003602 0.917887 1.035326 1.046344 0.963723 0.933542 0.970596 1.051636 0.872581 0.916807 1.049091 1.029590 0.949447 0.909028 0.907274 0.947895 0.916875 0.940762 1.045968 0.941321 1.058162 1.025831 0.941186 0.936935 0.954681 0.925175 0.900382 0.922080 1.060282 1.007197 0.912094 0.870711 0.877276 
1.757689 0.961430 0.920388 0.949767 0.995089 0.991079 0.868453 1.012834 1.024786 1.014289 0.893987 0.985276 0.931308 0.963184 0.931964 0.920455 0.874343 0.916773 1.015938 1.018772 1.026261 0.963203 0.940311 0.971580 1.056305 1.056045 0.919462 1.038512 0.989151 1.020632 0.970249 0.963705 1.049973 0.876405 0.966664 1.055168 0.911472 1.037644 0.941612 0.916898 1.025586 0.897360 0.930894 1.001971 1.005798 0.902334 0.949979 1.010135 0.997026 0.927270 0.917380 
1.761208 1.005265 0.872586 0.974693 1.014855 1.054700 0.917028 0.898667 0.998943 1.056223 0.938222 0.962742 0.935176 1.049466 0.944747 0.980784 0.974693 1.009892 0.940603 1.047760 0.885443 1.030440 1.034026 0.968428 0.953846 0.902435 0.931205 0.905905 1.033891 0.977295 1.059307 0.991280 0.990953 0.931456 0.928507 0.886243 1.016629 0.965161 0.932391 0.997111 1.036117 0.903987 1.030325 0.939803 0.958771 0.879622 0.978356 0.887149 1.005795 0.869203 0.962077 
1.764734 1.046252 1.019585 0.913070 0.973768 1.009947 0.981478 1.051157 0.891396 0.882828 1.039004 0.995028 1.044392 0.899144 0.919219 1.032065 0.981314 0.897217 0.927903 1.010728 0.934206 1.037212 1.004531 0.923007 0.924896 1.024644 0.993505 0.987395 0.879946 1.057932 0.884042 0.915412 1.039872 0.922727 0.927035 0.943959 1.052661 0.992734 1.013195 0.908194 0.916058 1.045625 1.021859 0.908040 1.054578 0.988648 0.868690 0.997341 0.902537 0.877566 0.933242 
1.768267 0.881167 0.967706 1.000365 1.057917 1.021971 0.913036 0.921227 1.022434 0.975271 0.887758 0.905047 0.918153 0.908690 0.885735 0.910000 1.026578 0.949752 0.898378 0.948644 0.927337 0.968573 0.946832 1.053291 0.942949 0.916158 1.012700 1.008451 1.029999 0.891758 0.980436 0.898648 1.040590 0.879394 1.005242 0.877678 1.030307 1.044579 0.944838 1.027252 1.056298 1.050756 1.020034 1.022549 0.879047 0.900730 0.998814 0.916274 0.882680 0.911378 0.987558 
1.771807 0.998966 0.887051 1.026265 0.930057 0.949407 0.888496 0.963524 0.881395 1.045277 0.978739 1.012842 0.943394 0.938248 0.941592 0.915189 0.961115 0.907701 1.019896 0.897892 0.970337 1.059163 1.021534 0.910110 0.980156 0.907432 0.921761 0.908752 1.047099 1.035863 0.972726 1.013786 0.994514 1.044054 1.035844 1.024444 0.917839 0.985456 0.937342 0.895348 1.018123 0.967475 0.945061 1.036634 0.886569 0.877000 0.899491 1.055675 0.977891 0.868097 0.962030 
1.775354 1.047334 0.880264 0.869308 0.897636 0.928971 1.040358 0.987478 1.022127 0.952867 0.992354 1.018977 0.954264 0.970086 1.029730 0.957011 0.906434 0.910991 0.939387 0.925820 1.029826 0.901683 1.049425 0.915298 0.887403 0.900161 0.931900 0.948541 0.947741 0.968120 1.043162 0.894736 1.046563 0.913940 0.930792 0.987488 1.000862 0.868990 1.021357 0.988114 0.960537 1.018013 0.891383 0.993770 0.903244 0.875494 1.043856 0.932498 1.018803 1.047536 1.027061 
1.778909 1.053813 0.954294 0.888469 0.894336 0.897227 0.868756 1.041422 0.959844 1.059208 1.044370 0.993672 0.952252 1.005282 0.934225 1.010841 0.954930 0.876406 0.912990 0.879316 0.910802 0.981985 0.913857 0.906785 0.936614 0.910340 0.874720 0.973198 1.023193 0.944274 0.987650 0.985328 1.017210 0.869584 0.893787 1.044313 0.936653 0.896784 1.027885 0.905889 1.000705 0.881792 1.055653 1.005561 0.906958 0.888026 0.929667 0.877398 0.961058 1.038464 0.912074 
1.782470 1.029509 1.051841 1.033353 0.973293 0.909650 0.870574 0.893021 0.913600 0.898330 1.056581 0.912531 0.925797 0.937223 0.877000 0.875535 0.870131 0.948225 0.867568 0.972359 1.059413 0.884977 0.953206 0.958004 1.034586 0.975654 1.006570 0.898571 0.892347 0.905854 0.913571 0.914024 0.998024 0.874871 0.942156 1.056581 0.928995 0.937512 0.893214 1.015501 0.998631 1.018227 0.996849 0.940614 0.897896 0.923995 0.924477 1.049442 1.008583 1.017572 0.868618 
1.786038 0.938766 1.036922 1.032375 0.981452 0.882834 0.890541 0.926609 1.024755 0.961482 0.931214 1.016971 1.038444 0.942302 0.898681 1.044446 1.019553 0.916744 1.007145 0.943275 0.956251 0.901783 1.048039 1.054060 0.948554 1.002800 0.985874 0.907110 1.007077 0.949267 0.904577 1.005411 0.959777 0.921782 1.003860 0.868143 1.028974 0.970952 0.889924 0.896851 0.880695 0.874915 1.056430 0.870715 0.925713 0.870725 0.906465 1.025747 0.994188 0.917283 0.967098 
1.789614 0.968976 0.936119 0.924511 0.909089 0.888841 1.040751 1.043727 0.923914 0.956222 1.018133 1.056115 1.017246 0.960654 0.922363 1.040799 0.998482 1.005215 0.929944 0.891692 0.952013 1.027419 0.937939 0.881067 1.039200 0.910129 1.040269 0.943806 0.948314 0.917980 1.016900 0.919165 0.991026 1.007787 1.050239 0.918423 0.900073 0.997875 1.018133 1.007633 0.898377 1.041984 0.901624 0.892877 1.035404 1.040095 1.016977 1.036069 0.909937 0.913270 0.974766 
1.793197 0.983713 0.905442 1.014516 0.983982 1.002187 1.009681 0.956473 0.874648 0.946205 1.035986 0.881573 1.000685 1.022164 0.925409 1.025651 0.899961 0.904238 0.901348 0.945926 0.976440 1.022492 0.967194 0.912425 0.921826 1.005934 0.990214 0.958188 1.024457 0.987797 0.905654 1.044472 0.908360 1.032846 0.979407 0.917444 0.938230 1.018128 1.030487 1.013332 0.915873 0.878337 1.011164 1.010827 0.919755 1.022752 0.890762 0.941967 1.024341 0.965932 0.966067 
1.796787 0.904087 0.964178 0.909828 0.908836 1.039150 0.890276 0.957128 1.032167 1.035345 0.877331 1.001462 0.977951 1.047028 1.054907 0.920808 0.911870 0.969697 0.887964 0.962945 1.010053 0.980167 1.035133 0.927010 0.879277 1.048097 0.885219 0.921077 1.036318 0.928850 0.980687 1.032995 1.019656 0.925267 0.878179 0.928041 0.928108 0.927800 1.050505 0.957821 0.929938 0.985628 1.010323 0.872381 0.891721 0.990674 0.986831 0.891345 1.020734 1.009417 1.043802 
1.800384 0.907943 1.030621 1.025015 0.962916 1.000765 1.029831 0.904630 0.893449 1.004088 0.976553 0.972450 0.935661 0.981292 0.944646 0.913221 0.941892 1.045404 1.032441 1.043458 1.042399 1.005686 0.968743 0.955125 0.989420 1.022993 1.006736 1.011099 0.892053 0.873195 0.948595 0.912740 0.980560 0.963802 1.049516 0.920637 0.947093 1.052213 0.996749 1.003163 0.981542 0.883953 0.947825 1.008200 1.059262 1.012505 1.005860 0.987812 1.016059 0.904197 0.917940 
1.803988 0.934632 0.982715 1.033206 1.042624 1.000704 0.972719 1.059149 1.012510 0.929297 1.010324 0.914043 0.986355 1.042268 0.882119 1.045590 1.005692 0.952072 1.025001 0.977698 0.992961 0.966767 0.895235 0.874106 1.047891 0.935643 0.938859 0.963753 0.880520 1.008427 1.020378 0.900705 0.997565 1.012414 1.054729 0.974346 0.878016 1.055210 1.055673 0.983408 0.953189 0.884064 1.053872 0.938214 0.905944 0.981733 0.921698 1.022343 1.032117 0.876466 1.011162 
1.807600 0.960392 0.957821 1.012217 0.966429 0.999940 0.914488 1.027037 0.945649 0.888498 0.931253 0.870722 0.989087 1.013816 0.909779 1.035463 1.040066 1.029127 1.014827 0.879562 1.009107 0.866842 0.908277 0.995780 0.949231 0.868411 0.878840 0.902317 0.955067 0.996521 0.876721 0.884512 1.024668 1.058400 0.981422 0.897954 0.971379 0.969877 0.972785 0.923723 0.890338 0.989636 0.892495 1.025987 0.993295 0.959525 1.044351 1.022030 1.013556 0.901402 1.041366 
1.811219 0.882774 0.930214 0.984521 1.030710 0.961440 1.028861 0.951561 1.036140 0.938582 0.896398 0.965947 0.877410 0.885210 0.955066 0.921722 0.969557 0.963212 0.973630 1.002844 0.873424 1.023613 1.019251 0.916493 1.047753 0.895898 0.887675 1.045788 0.877699 1.042813 0.986157 0.871142 0.893529 0.977001 1.012194 1.033521 0.901049 0.963540 0.999686 0.878884 0.981083 0.975171 0.953150 0.937600 0.998357 0.999811 0.892845 1.026300 0.887241 1.020917 0.950724 
1.814845 0.992297 0.929051 0.884646 0.883250 0.904952 1.053157 1.003110 1.052213 1.044087 0.909313 0.918546 0.955316 0.964482 0.895285 0.990584 0.900609 0.935319 0.984807 0.980349 0.902545 0.946285 0.968930 0.904749 1.054052 1.004718 1.051202 0.952986 0.941230 1.040958 0.997940 0.922533 0.908918 0.977114 0.964241 0.919923 1.054976 0.986261 1.023078 0.990227 0.959706 1.039494 0.984508 1.026313 0.873285 0.939767 0.922311 0.954777 1.017446 0.941028 0.979232 
1.818478 0.971499 1.032103 0.880751 0.927695 0.893989 0.877064 1.058945 0.894528 1.038400 0.920387 0.872761 1.003144 1.020310 1.010711 1.051243 1.026953 1.011963 1.050463 1.005166 1.005753 0.900796 1.027232 0.887712 1.052061 0.877574 1.048210 1.017826 1.058819 0.927011 0.980674 0.977593 0.966993 1.053621 0.898081 1.002442 0.921957 1.002875 0.994874 0.906379 1.035348 1.053303 0.924094 0.874792 1.023718 0.877863 0.951195 0.949982 0.921254 0.926308 0.905917 
1.822119 0.948769 0.885762 0.928803 0.960840 0.937371 0.930343 1.028834 1.051081 0.886830 0.885155 0.920986 0.912457 0.887957 0.935445 0.940605 0.896707 0.900154 1.057261 0.972017 0.909906 1.001985 0.965846 1.024396 0.909771 1.003410 0.918512 1.042841 0.897449 1.054017 1.008550 1.057974 1.048424 0.989403 0.985831 0.885444 0.940182 0.945447 0.966790 0.898768 0.970891 1.004498 1.044169 0.964412 0.876126 0.973711 1.001792 1.037584 1.035370 0.931075 1.043563 
1.825767 0.879634 0.993211 0.925743 1.012127 0.883850 0.935301 1.044403 0.956671 0.872838 0.877391 1.025295 0.937419 0.903978 0.993086 0.989698 0.900061 1.023100 1.041447 0.965585 0.868044 1.028260 0.921950 1.023235 0.950607 0.908965 0.957846 0.926243 0.875514 0.909561 0.983711 0.950318 0.914134 0.969416 0.922720 0.984317 1.028452 0.929689 0.921806 0.986030 0.977762 1.014706 0.879230 0.897856 0.909215 1.024535 1.009374 1.011973 0.882195 0.993914 0.988312 
1.829422 0.880428 0.955756 0.899255 0.874094 1.012381 0.932915 0.922365 0.903471 0.952358 0.936861 0.972225 1.004787 0.913221 1.019389 1.030150 1.028793 1.002900 1.029033 0.999426 1.038466 0.956526 0.913626 1.052384 0.997453 0.943358 0.989772 0.951761 0.984882 0.869503 1.037869 0.899486 1.026463 1.042749 0.932934 0.996172 0.881005 0.994064 1.004797 0.937073 0.899043 0.937400 0.984044 0.893672 0.920854 1.057110 1.029976 1.013190 0.870600 1.007848 0.951001 
1.833084 1.004109 1.023550 0.906987 0.905947 1.049720 0.995456 0.908642 0.938218 0.932357 1.034850 0.928372 1.026832 1.055514 1.057583 0.925254 0.890711 0.926361 0.874446 0.922280 0.962954 0.895957 1.033647 1.031722 0.871847 0.959806 0.961395 0.898498 1.051154 0.924965 0.883859 0.923907 0.979643 0.899951 0.873243 0.875447 0.940009 1.040711 0.895042 1.025523 0.946255 0.968883 0.928228 0.996351 1.045793 0.920904 0.952530 0.868219 0.982213 0.930740 0.988555 
1.836754 1.001833 0.906498 0.976849 0.893169 1.030243 1.046776 0.926044 0.963298 0.883516 1.025565 0.981680 0.893005 0.940066 0.899232 0.999504 0.911955 1.042417 0.963385 0.963472 0.888049 0.930750 0.917383 1.052888 1.017077 1.058431 0.964915 0.906777 0.878261 0.913119 0.945869 1.020599 0.960459 0.989168 0.961816 0.970834 0.888357 0.870216 0.979707 1.031927 0.981622 0.929490 0.908942 0.893948 1.042956 0.897220 1.006731 1.047084 0.990630 0.937468 0.997771 
1.840431 0.948034 1.055930 0.916200 0.960746 1.048953 0.930799 1.045546 0.982832 0.953798 0.965260 0.922898 0.874310 0.938873 0.881018 1.021777 0.888341 0.885367 1.032372 0.934744 0.966020 0.969609 1.032122 0.965365 1.030361 0.899206 0.978636 0.911466 1.052129 0.920425 0.962334 0.919097 0.904325 1.033392 1.033777 0.935177 1.002069 0.953221 0.963999 0.956522 0.996593 0.950469 0.930722 0.923273 1.047856 0.869595 0.983294 0.886320 1.038608 1.010219 0.902728 
1.844116 0.897919 0.944030 0.960437 0.867714 1.021001 1.002093 0.878972 0.866405 0.996540 1.025004 1.015622 1.057932 0.905396 0.999119 0.927672 1.045692 1.022829 0.940720 0.888383 0.919377 1.057114 0.898063 0.954538 1.035040 1.023868 1.032519 0.965902 1.026505 0.926074 0.894147 0.873708 1.005970 0.981029 0.908013 0.983127 0.893387 0.873333 1.058288 1.033520 1.010301 0.960562 1.039909 0.951112 0.895196 0.950622 0.942414 1.020221 0.918424 0.908686 0.925045 
1.847808 0.889733 0.924362 0.960030 0.898335 0.936880 0.948821 0.998046 0.941864 1.019118 0.988636 0.987549 0.867430 0.995785 1.015366 1.025344 0.906783 1.018397 1.050312 0.984326 0.874463 0.947156 1.003983 1.014432 0.990262 1.027114 1.013692 1.031790 0.898345 0.931915 0.998277 0.891388 0.924045 0.958183 0.985086 0.866929 1.031886 0.935245 0.894140 0.974810 0.937381 1.016982 1.023669 0.931300 0.949523 0.897854 0.980121 1.051438 1.048196 0.953545 0.942827 
1.851507 0.940324 0.882338 0.900252 0.959153 1.003670 0.875911 0.985611 0.991961 1.008048 0.962501 0.866722 1.015533 1.053585 0.908623 1.002564 0.966215 1.038662 0.918359 0.916329 1.050573 1.037565 1.052622 1.015225 1.029031 1.048399 0.948589 0.944250 1.018564 0.930058 0.898847 1.042722 0.985149 1.001197 0.951523 0.968052 0.932425 0.941440 0.932598 1.032851 0.930376 0.984495 1.016168 1.011357 0.918196 0.902186 1.021815 1.046503 0.892305 0.960529 0.998859 
1.855214 0.990927 0.890749 0.959526 1.042704 0.924325 0.912578 0.990234 1.057837 0.986473 0.916157 1.000904 1.039126 0.939891 0.881312 0.877146 1.042820 0.958141 0.945586 0.969868 0.902467 0.872576 0.963769 0.904179 1.030169 0.935831 0.989263 0.991447 0.897916 1.038144 0.936995 0.904391 0.996796 0.977863 1.030333 0.998364 0.903881 1.036519 0.940420 0.929029 0.901909 0.994679 0.995429 1.033748 0.891452 0.876655 0.898590 1.024137 0.963528 1.038318 0.969368 
1.858928 0.988729 0.928115 0.902661 0.985478 0.984622 1.042600 0.931838 1.028517 0.998513 0.946085 0.897986 1.054413 0.893157 0.922064 0.951568 0.996464 1.042032 0.896957 0.958966 1.010576 0.931790 0.878458 0.910886 0.973809 0.908048 1.011547 0.955608 1.023534 0.891445 0.919332 0.957734 0.946845 1.034895 0.933877 1.030931 0.894234 0.886692 1.002197 1.015087 0.887443 0.894879 0.975560 0.901247 0.981437 0.950077 1.043389 0.969259 0.937754 0.876168 0.896812 
1.862650 0.901941 1.006568 0.984800 1.026932 1.054346 0.866495 0.973459 1.027547 1.009762 0.929635 0.908858 1.026076 1.018669 0.979914 0.960329 0.870247 0.930712 1.001095 0.882771 1.027711 0.993409 0.978721 0.908781 1.034021 0.989744 1.044198 1.001826 0.989292 0.944390 1.041081 1.022738 0.934964 0.952653 1.047536 0.868005 0.977951 0.952345 0.983049 1.047372 0.905510 0.964754 0.982944 1.019169 0.986031 0.882684 1.038196 1.038677 1.004134 0.911763 0.926162 
1.866379 0.981949 0.950429 1.015507 0.963741 0.997579 0.916678 0.872886 1.047363 0.894797 0.897884 1.026665 0.912947 0.990240 0.929529 1.013747 0.906945 0.880311 0.924537 1.055664 0.877291 1.050778 0.867144 0.969820 0.976168 0.962712 0.994058 1.040371 0.922267 1.043006 1.054298 0.945572 0.879619 0.901231 0.922728 0.914611 0.925114 0.917525 0.973812 0.894373 1.010977 0.907099 0.925556 0.934424 0.924008 0.966656 0.934107 0.970868 1.043554 1.041236 0.978861 
1.870115 0.889884 1.016472 1.020338 0.920218 0.951139 1.043324 0.920074 0.992870 0.952399 0.972308 1.051105 0.961276 0.988436 0.986195 1.004209 1.038871 0.934395 1.044873 0.917333 1.012192 1.027080 0.986705 1.050326 1.005412 0.939405 0.906600 0.933683 0.988129 0.887480 1.057443 0.896943 0.936347 1.043555 0.876044 0.869023 0.937915 0.899704 0.883565 0.871793 0.888413 0.960266 1.038612 1.035236 0.926854 0.984628 0.968884 0.954794 0.910225 0.935616 0.946398 
1.873859 1.039267 1.047268 0.935038 0.981450 0.892050 0.951570 1.040190 0.966187 1.005559 1.000058 1.039536 0.901090 1.007723 0.900273 0.916660 0.977083 0.916083 0.917324 0.905937 0.888896 0.963495 0.988162 1.009348 0.963456 1.024457 0.951031 0.883424 0.962812 0.897243 0.883395 0.953733 0.901436 1.052105 0.951685 0.886578 0.970034 1.049653 1.047643 0.984181 0.881270 1.036795 0.988691 0.934586 0.920391 0.894647 0.992076 0.901552 0.949617 0.913333 1.020389 
1.877611 1.003659 0.909756 0.904323 0.913131 0.983061 1.030324 1.056077 0.878763 0.910015 0.876599 0.961482 0.932816 1.057510 1.016842 1.021295 1.020439 0.909890 0.984724 1.041922 0.943788 1.027670 1.039585 1.025112 1.033344 0.927084 0.963145 1.003351 0.970396 1.040575 0.878359 1.029084 1.051538 0.956260 0.982051 0.990821 0.917449 0.885850 0.926767 0.970684 0.902774 0.892418 0.887158 0.974800 0.954039 0.930902 0.971002 0.908006 0.921853 0.894620 0.887811 
1.881370 0.939286 0.959873 0.960546 0.953651 0.948709 0.932170 1.009441 0.990883 0.867592 1.028268 0.896198 1.011787 1.029508 1.040134 0.890035 1.041009 1.052220 0.919093 1.034057 0.879535 0.935565 0.873506 1.043336 0.924112 0.987940 1.051461 0.881977 0.993691 0.911670 1.013537 0.928007 0.916708 1.055374 1.049249 0.914949 0.943805 0.884054 0.996498 0.874650 0.884458 0.950767 0.998441 0.997575 0.974142 1.053528 0.907554 1.003431 0.925353 1.015162 0.909622 
1.885136 1.013924 0.874480 0.936957 1.043894 1.009597 1.008328 0.943707 0.980089 0.990666 0.954543 0.992271 1.012645 0.921804 1.010030 0.964283 0.913987 0.956235 0.877114 0.972080 1.027327 0.962456 0.949572 0.895354 0.883585 0.907786 1.005203 0.960418 0.985512 0.872970 1.024212 0.907420 1.028221 0.879441 0.927381 1.043221 1.020299 1.010828 0.925044 1.047768 0.875076 0.980041 0.873797 0.946861 0.939457 0.904171 1.024020 0.932823 0.903276 0.913968 0.922420 
1.888910 0.990881 0.958376 0.942013 0.943301 0.887962 1.010581 1.019339 0.876646 1.031078 1.001293 0.956194 1.019493 0.967644 0.986497 0.954165 0.902845 0.989160 0.900018 0.943666 0.913555 0.869570 1.028886 0.916372 0.896759 0.995544 0.870974 0.927774 0.894028 0.984526 1.053739 1.056334 1.037981 1.038471 0.888770 0.918343 0.894096 0.887443 0.923861 0.934610 1.031482 0.886183 0.946868 0.944359 0.989795 0.938975 0.954761 1.008735 0.916401 0.882069 0.890615 
1.892692 0.968832 1.046624 0.981618 0.980580 0.978522 0.969351 0.990837 0.926658 0.902538 1.012612 0.865747 0.904211 0.974840 0.914564 1.033223 0.971870 0.868968 1.000412 0.889473 0.922918 0.893443 0.955700 0.926158 0.993231 1.030829 0.902288 0.987607 0.956902 0.988434 0.941280 1.045739 0.909738 0.865315 0.883330 0.899260 1.048729 0.949211 1.000162 0.948894 1.053305 1.000960 1.029810 0.978974 1.013659 0.881859 0.969745 1.049220 1.054632 1.029377 0.954258 
1.896481 0.983506 0.866385 0.910402 0.957379 1.051853 1.047373 1.005154 0.869798 1.057399 0.951150 1.037405 0.878747 1.027360 1.019708 1.008278 0.916833 0.880496 0.913180 0.884649 1.026744 0.980103 0.878814 0.985881 0.894041 1.051699 0.987669 0.991629 1.046277 0.947238 0.878113 0.954063 1.002155 0.922792 1.002088 0.883313 0.925359 0.888619 0.986688 1.003366 1.041913 0.938375 1.038866 1.020025 1.005779 0.996532 0.924580 0.922321 0.887773 0.907441 0.959532 
1.900278 0.870012 0.935441 0.914544 0.900790 0.903558 0.877346 0.886324 0.877355 0.932855 0.872876 0.949119 0.998063 0.886064 1.017883 0.938747 0.898367 1.038568 1.039645 1.019546 1.038155 0.904067 1.052794 0.946312 0.977916 0.938565 0.989374 0.967574 1.033580 0.874126 0.934499 1.037703 0.973822 0.900636 1.025121 0.955030 0.899011 1.026726 0.982280 0.964171 0.888429 0.893869 0.979176 0.983616 1.048142 0.978234 0.993911 1.010405 1.043086 0.967805 0.990277 
1.904082 0.878175 0.958929 0.882356 0.865930 1.035915 0.986071 1.010522 0.983284 0.991405 0.970991 0.897830 0.897493 0.911651 1.005409 1.014213 0.910661 1.042489 0.870812 0.913958 1.043345 1.053360 1.026314 0.940033 1.008398 0.917216 0.882779 0.907595 1.037866 0.882654 0.934209 0.941129 1.033340 1.005640 0.909536 0.986177 0.889305 0.887392 0.994308 0.896821 0.892188 1.018903 0.871947 1.040385 1.025035 1.054427 0.926981 1.025487 0.940812 0.918888 0.869390 
1.907894 0.907624 0.940415 0.901031 0.917542 1.030159 0.997387 0.937859 0.913102 0.944077 0.963192 0.895361 1.012043 0.989833 0.885654 0.974235 0.949622 0.917571 0.983115 0.963317 0.943606 0.978675 0.978694 1.031100 0.948651 1.033734 0.918272 0.926038 1.011043 0.875438 0.952351 0.974571 1.043306 0.895947 0.957666 0.933563 0.996339 1.039318 0.993244 0.992802 0.898340 0.949583 0.990361 0.971188 0.866077 0.959607 0.948190 0.997021 1.044671 1.006055 0.866048 
1.911714 0.942748 0.875911 0.957239 0.942498 0.883080 0.900551 1.011977 1.042123 0.944343 0.918925 0.926795 0.952261 0.873460 1.048860 1.028150 0.943103 0.984522 0.904049 0.923009 0.988615 1.016945 0.871836 1.041902 0.990124 0.927007 1.007499 0.865033 1.046006 0.935809 1.047889 1.046822 0.969636 0.994497 0.879764 1.051647 0.959949 0.895121 1.008883 0.898292 0.986953 1.012198 0.965677 0.988933 0.880533 0.945131 0.921212 1.034647 1.004212 0.917647 1.010190 
1.915541 0.919068 0.930012 1.040047 0.961675 0.977184 0.992116 1.048071 1.009692 0.971764 0.923882 1.038827 0.966028 0.869273 0.926447 0.903904 1.021165 1.028295 0.879478 0.933606 1.026152 1.035290 0.971399 1.027978 0.938353 0.880689 0.865794 0.894968 0.870676 0.924622 1.015649 1.022549 0.990204 0.945791 0.899475 0.883264 0.969247 0.915791 0.931588 0.876268 1.042267 1.035828 0.988378 1.024826 1.024682 1.043160 0.909113 0.953834 0.897370 0.991790 0.956005 
1.919376 0.975199 0.899523 0.874781 0.900676 0.971442 0.946508 0.937476 0.866191 1.042074 0.949852 0.942386 0.974766 0.972605 0.936582 0.996068 0.895900 1.038288 0.948651 0.917414 0.912936 0.886109 1.006935 0.881824 0.972787 0.910102 1.025816 0.866230 1.024596 1.016640 0.949045 1.044034 0.981454 0.884707 0.988622 0.884322 1.043150 0.878557 1.025134 0.952590 1.020176 1.002448 0.984711 0.885898 0.905028 0.917731 1.038605 0.995665 1.053046 1.051317 1.045734 
1.923218 0.879654 1.002441 0.910101 0.885428 1.015872 0.983831 1.015373 0.964298 1.001682 0.983177 0.966402 0.882046 1.020100 0.935244 1.004189 0.959504 0.954258 0.895276 0.935686 0.974117 1.052660 0.913175 0.978345 0.915885 0.964308 1.019437 0.936186 0.941835 0.908765 0.901291 0.872246 0.970678 1.029179 1.029832 0.890492 0.907814 0.997915 0.922389 0.955046 1.010367 0.978277 0.991248 0.991277 1.042447 1.037586 0.941902 1.033032 0.994149 0.952125 0.992122 
1.927069 0.970759 1.029035 1.001078 0.968808 0.879454 0.961651 0.976215 0.986485 1.043378 0.989166 0.945588 1.012357 0.887658 1.014518 0.958711 0.931524 0.968069 1.021829 0.877196 1.032743 1.035327 0.931351 0.921138 0.926759 0.945483 0.922387 0.881413 0.881567 0.908092 0.978319 1.026863 1.016863 1.055742 1.044560 1.049622 1.039170 1.012318 0.872027 0.924097 0.964120 0.951785 0.918122 0.903298 0.999522 0.983699 0.935107 0.956569 0.953524 0.953399 0.883335 
1.930927 0.908331 0.961714 0.892664 0.952905 1.045317 0.940378 0.881405 0.894883 0.870473 0.992329 0.994077 0.871001 0.913730 1.000821 0.927486 0.929705 0.914556 0.910061 0.874383 0.948668 1.001243 0.952492 0.919773 1.003280 0.891386 1.053454 0.952309 0.942511 0.998313 0.887812 0.907544 0.867140 0.994846 0.929504 0.973145 1.038804 0.997833 0.988967 0.883663 0.920781 0.982665 0.910070 1.045125 0.947314 0.990600 0.901895 0.891357 1.011253 0.969024 0.965815 
1.934792 0.984253 0.975358 0.959903 0.982063 0.886737 1.029927 1.015067 0.992081 1.016623 1.036766 0.972476 1.053960 1.016989 0.886833 1.031944 0.927301 0.942834 0.922287 0.881752 0.956493 0.894566 0.916995 1.035066 0.908734 1.010918 1.044163 0.894873 0.941422 1.004722 1.015039 0.982937 0.878640 1.023568 0.869024 0.869582 0.962976 0.977423 1.050310 0.994656 0.986529 1.008094 0.892155 0.999372 1.006989 0.892347 0.869851 0.924007 1.048600 1.011619 0.874893 
1.938666 0.896352 0.891761 0.906754 0.870707 0.985802 0.868873 0.945951 1.014155 0.907167 1.043402 0.999835 0.865982 0.908963 0.891079 0.876172 0.997289 1.001525 1.019918 0.982383 0.919557 0.978262 0.873992 0.886459 1.005559 0.925599 0.974180 0.900886 0.948084 0.902970 0.927818 1.025672 1.006135 1.021858 0.971375 0.876278 0.920441 0.934599 1.007730 0.956181 0.911787 0.932985 0.903172 1.036621 1.044747 0.934176 0.913612 0.970780 0.929787 1.053458 0.867787 
1.942547 0.957127 0.931724 0.987476 0.906061 0.870459 1.044706 0.902508 1.020543 0.912506 1.038867 0.960363 0.977458 0.951076 0.934960 0.894008 0.998885 0.914398 0.928209 0.973204 0.985891 0.970476 1.007759 0.919747 0.895046 0.933712 0.952421 1.047597 0.987197 0.884856 1.040452 1.026872 0.914638 0.905370 0.985555 0.898551 1.008220 0.904458 1.044082 1.038617 1.031741 0.938379 0.958462 0.919978 0.989886 0.991865 0.888044 1.036457 0.870497 0.904006 0.895209 
1.946436 0.998147 0.872333 0.992587 0.989639 0.875963 0.939845 0.914463 0.872631 0.910199 0.950610 0.885884 1.035572 0.871517 0.883051 1.003131 0.897158 0.886854 0.892385 1.050130 0.935994 0.984405 0.964026 1.028446 0.883070 0.895516 0.975070 1.015702 0.903198 1.007712 1.029675 1.051580 0.881927 1.043062 0.935331 1.034726 1.013196 0.948354 1.031932 0.908720 1.054730 0.886748 1.009450 0.870134 0.904869 0.890474 1.032979 0.878297 1.052675 0.960560 0.994959 
1.950333 1.033726 1.048534 0.947226 0.910150 1.012332 0.997620 0.988066 0.893710 1.008683 1.019351 0.905291 0.869703 0.941291 0.925476 0.934877 1.021502 0.904974 0.871576 0.881764 1.051597 1.043454 1.040842 0.895054 1.010949 1.018765 0.876857 0.932889 0.940331 0.961380 0.980941 0.926666 0.962743 0.898953 1.013897 0.921020 1.029588 0.952152 1.036261 0.958576 0.991446 1.035205 1.000568 0.974161 1.031614 0.988536 0.999522 1.008289 0.888985 0.925533 1.025391 
1.954237 0.900239 0.971773 0.905645 0.968537 1.033984 0.876311 0.997785 0.925185 0.929621 1.005639 0.883359 1.004036 0.868284 0.967760 1.026850 1.044354 0.898002 1.025006 0.913768 1.007512 1.034704 0.902332 0.949535 0.889101 0.969017 0.894420 0.895841 0.999052 0.931512 0.927700 0.988682 1.044249 0.871587 0.888726 1.038516 0.873824 0.944033 0.965090 1.011727 0.990391 1.037086 1.036673 0.983228 1.009739 1.022635 0.871779 0.868370 0.994491 1.010680 1.026322 
1.958150 0.923377 0.905230 0.886047 0.927543 0.866173 1.004190 0.936991 0.988905 1.033234 0.893027 0.978084 1.043536 0.943942 0.933477 1.001924 0.954878 0.941619 0.901774 0.926353 0.879182 0.895427 0.973149 0.935224 0.890454 0.928350 0.930827 0.904433 0.932306 0.905384 0.933429 0.947917 0.919872 1.053434 0.946122 0.911385 0.956597 1.035067 0.937346 0.998746 1.028394 1.006456 0.881679 0.926996 0.893978 0.929493 0.993369 0.934005 0.876215 0.947840 1.031284 
1.962070 0.873297 0.934107 0.884904 0.947356 0.974707 0.976848 1.000753 0.893881 0.946645 0.985709 1.054343 0.868948 1.016076 0.866040 1.031888 1.008511 0.869188 0.981620 0.939589 0.912563 0.885548 0.916279 0.983156 1.023055 1.019714 0.886479 1.032320 0.943928 0.864782 1.044493 0.969840 0.945848 1.013484 1.055553 1.037638 0.864638 0.959231 1.035824 0.969177 0.978864 0.972998 0.981802 0.866808 0.868459 0.880690 0.919217 0.969878 0.941058 1.003605 0.892018 
1.965998 0.923745 1.029812 1.035006 1.000610 0.948215 0.958784 0.937328 1.036417 0.925934 0.971513 1.040180 1.040986 1.033326 0.960310 1.029342 0.928564 0.893592 1.016689 1.031646 1.015768 0.923466 0.883541 0.941159 1.012907 0.937578 0.885317 0.869084 1.031127 0.997096 0.867500 1.013819 0.909960 0.999112 1.043089 1.039249 1.039162 1.012936 1.028708 0.928093 0.869410 0.995522 1.001771 0.891902 0.900869 0.897941 1.021192 1.053217 0.984070 0.941552 0.946487 
1.969934 0.997414 0.957146 0.920113 1.020375 1.003432 1.013943 0.864218 0.958173 0.982823 0.989197 0.978677 1.036319 0.974703 1.011601 0.981768 0.898467 0.921774 0.989629 1.012168 0.871235 0.910226 1.002953 0.927715 0.896730 0.953940 1.048836 0.982401 0.892410 0.969183 0.966083 0.932121 1.038632 1.031913 1.031327 1.048807 1.022755 0.953930 1.003672 1.008808 0.936211 0.932563 0.875123 0.915630 0.981662 0.965478 0.992422 0.921994 0.902364 1.042030 0.971708 
1.973878 0.997894 0.994458 0.978170 0.931618 0.876572 0.866993 0.968380 0.928979 0.910521 1.035683 0.996877 0.885374 0.897746 0.916990 0.886679 1.028590 0.996791 0.868980 0.886909 0.948905 0.892064 1.013770 0.864920 1.030509 0.897333 1.045127 1.001139 1.011428 1.036489 0.923277 1.043793 0.920024 0.933048 0.871188 1.013367 0.938107 0.973035 0.953733 0.875737 1.014624 0.945056 0.954616 1.034128 0.929526 0.926992 0.987394 0.971336 0.882043 0.983487 0.995111 
1.977829 1.046209 0.935520 0.915317 0.963564 0.874605 0.943016 1.038742 1.042293 0.866188 1.051411 0.915836 0.880747 0.868443 1.016245 0.922736 0.902486 0.912985 1.047562 0.968133 1.003749 0.989113 0.895988 1.021658 0.964207 1.015247 1.030546 0.958506 1.032043 0.866236 0.956443 0.949082 0.990629 0.975648 0.954543 1.047533 0.875353 1.033578 1.008327 0.920596 0.926537 0.868078 0.919118 0.927084 1.016053 0.981838 1.006197 0.999968 0.899414 0.951702 0.977231 
1.981789 0.877090 0.905507 0.882484 0.989037 1.035159 1.050198 1.007223 0.927464 0.934364 0.896514 1.021494 1.039833 0.935141 0.933356 0.919710 0.902791 0.986417 0.932522 1.028950 0.876419 0.881179 0.923520 1.006177 0.872503 0.885526 1.034718 0.961734 1.051205 0.891226 0.984594 0.896620 0.951245 0.926466 1.020553 1.050860 0.978260 1.040140 0.928558 0.997876 0.975707 1.031158 1.027597 0.876582 0.945247 0.982195 0.972339 0.938107 0.884019 0.931495 1.031791 
1.985757 0.957467 0.886878 0.971228 0.873041 1.007990 0.917710 0.975373 0.953830 0.975095 0.875670 0.965364 0.968061 1.021847 1.016224 1.034226 0.877618 1.046893 0.927527 0.920052 0.996005 0.920330 1.015024 1.004353 0.948600 0.993961 1.016780 1.019006 0.875756 0.865038 0.919342 0.931356 0.933745 0.968330 0.927930 0.870047 0.997223 0.868339 0.869500 0.939896 1.003154 0.986197 1.014160 0.910580 0.987531 0.871333 1.055471 0.884153 0.903105 1.002213 0.951604 
1.989732 0.913993 0.929634 0.877579 1.053548 0.959763 0.963908 0.936648 0.977121 0.952605 1.001436 0.908793 0.976008 0.990804 0.980124 0.904609 0.883240 0.981420 0.878069 1.019533 0.957863 0.993788 1.052320 1.013814 0.911566 0.896741 0.879306 0.870008 0.997847 0.923579 0.991418 0.980144 0.904782 0.996763 1.000457 0.894505 0.983022 0.875459 0.869817 0.926573 0.949093 0.962344 0.899610 0.904206 0.885035 0.944161 0.952807 0.932522 0.979443 0.865144 0.901414 
1.993716 0.894033 0.930426 0.987331 0.948272 0.869481 0.943897 0.989356 0.871486 0.917665 1.030526 1.002961 0.883172 0.920591 0.967806 0.970512 1.049581 0.880428 1.019684 0.912839 0.899531 0.978715 0.889457 0.957530 1.005705 0.887682 0.963585 0.979377 0.991821 0.922664 1.002193 1.020116 0.986861 0.956197 0.914374 0.915420 0.890397 1.031697 0.953846 0.924122 1.026890 1.045590 0.958336 0.980980 0.999766 1.046722 0.942169 0.973841 1.003412 0.978974 1.029854 
1.997707 0.903232 0.966571 1.009781 0.956094 0.968902 0.925787 1.009129 1.002576 1.019327 0.886587 0.904748 1.035032 0.865135 0.975128 1.033267 1.032029 0.899097 0.890117 0.904000 0.917728 0.890069 1.032317 1.007220 0.923984 0.899030 0.922113 1.000149 0.980242 0.883354 0.967693 0.938192 0.962983 0.902503 0.887844 0.994911 0.892669 0.888477 0.966158 1.044665 1.040155 1.012861 0.879391 1.055151 0.883785 0.936417 1.004332 0.962090 0.959164 1.031080 1.009378 
2.001706 1.023191 1.023671 0.972300 0.949478 1.042656 0.874124 0.923970 0.945909 0.990268 0.971820 0.975005 0.929965 0.998124 0.962352 0.928977 0.902069 0.975705 0.967129 1.031393 1.007449 0.907393 0.903987 1.034923 0.969940 1.054484 0.908554 0.922051 0.933735 1.005223 0.947108 0.886202 0.955761 1.029897 0.991774 0.943741 0.869145 0.929562 1.000407 0.971283 1.003592 0.891113 1.032132 0.879697 1.029014 0.939760 0.994642 0.913849 0.882854 1.050052 0.945324 
2.005714 1.042066 0.939332 0.866708 0.970028 1.013203 0.894488 0.911150 1.021462 0.886325 0.927438 0.973203 0.873768 0.976723 0.955773 0.912838 0.906018 0.970920 0.875035 1.019121 0.869087 0.919217 1.008992 1.022958 1.023678 0.929826 0.911044 0.917845 0.919629 0.965759 0.968608 0.870018 0.992973 0.970047 1.011754 0.936522 0.888627 0.984762 1.048887 0.914066 0.880214 0.967927 1.002258 0.870229 0.917318 0.893375 0.944109 1.040944 1.041030 0.871111 0.930411 
2.009729 0.872195 0.867389 0.894265 0.877576 0.991313 0.914398 1.006458 1.013690 1.028356 0.865931 1.030936 1.032499 1.002756 0.904000 0.929879 0.877441 0.866334 0.924574 0.982009 1.001375 0.894150 1.003475 0.866123 0.955181 1.028787 0.927586 0.870430 1.008703 1.002123 0.999341 0.936746 0.978911 0.883244 0.911089 0.891474 0.921227 0.946088 0.868233 0.921755 1.013892 0.877345 0.960591 0.977654 1.043501 1.045419 0.901535 0.913160 1.045640 1.047597 1.034427 
2.013753 0.934515 1.048292 0.932079 0.908217 0.999321 1.013515 0.892949 1.007003 1.027278 0.926824 1.011012 1.004347 0.951136 1.047055 0.904563 1.008269 0.979228 0.909972 0.863533 0.908649 0.935350 0.994065 0.903662 0.941296 0.871513 0.945344 0.887808 1.024996 0.936098 0.866641 0.909963 1.035661 1.029762 1.009622 0.977492 0.895893 1.013161 0.978681 1.054555 0.999187 0.870199 1.004289 1.028679 0.985050 0.991840 0.942562 0.905388 0.879799 1.021764 0.877814 
2.017784 0.968104 0.976035 0.947341 0.905701 1.007433 0.884267 1.050627 1.025865 0.886108 1.048709 0.953019 0.887135 0.946517 0.917948 0.863610 0.957373 0.986009 0.958437 1.038352 0.873977 0.877564 1.022394 0.951360 0.896140 0.959598 0.876940 0.887691 0.908319 1.047433 1.017014 0.994208 0.937617 1.027333 0.992022 0.954428 0.948502 1.043636 0.978087 0.895622 0.864550 1.040759 1.019210 0.868415 0.865595 1.024245 1.003185 0.905931 0.871560 0.913105 1.024360 
2.021824 0.876910 0.973063 0.943403 0.948677 1.029468 0.926420 0.871300 0.869593 0.903933 0.909188 0.922747 1.008812 1.023465 0.900116 1.038836 0.946126 1.039210 0.942396 0.944084 0.982019 0.968517 1.034397 0.982643 0.911422 0.945743 0.895255 1.008170 1.020463 1.046604 0.876575 0.916955 0.895379 0.954191 0.914424 1.016695 0.954862 0.915335 0.984963 1.020396 1.036947 0.941543 0.918077 0.903885 0.877984 0.966264 0.873736 0.866132 1.031194 0.958036 1.002982 
2.025872 0.947424 0.949955 0.949159 0.908916 0.977800 0.942265 1.037911 0.968653 0.997025 0.876238 1.043511 1.036521 0.997438 1.030768 0.897093 1.053570 0.964271 0.951221 0.912166 0.930241 0.966927 0.962967 1.013969 0.892346 0.959064 0.962842 0.930087 1.041104 0.989163 0.971155 0.985692 1.011562 1.013710 0.897697 0.942035 0.919914 0.879143 0.915656 0.929934 0.869967 1.023528 1.046647 1.047289 0.952678 1.024468 1.039839 0.909174 0.955219 0.919175 0.917651 
2.029927 1.046124 0.895000 0.983112 0.957954 0.980245 1.051857 0.931347 0.917569 1.000514 0.990389 0.983131 0.877578 0.879122 0.974061 1.008108 0.885527 0.882181 0.884328 0.980149 0.987916 0.990811 0.979536 0.960801 0.979440 0.935988 0.929928 0.948433 0.897761 0.901558 0.912200 0.947253 0.923562 0.901932 0.928193 0.866562 0.887588 0.869496 0.914079 0.866869 0.897655 0.968865 0.952316 1.009881 0.866514 0.962345 0.894223 0.881394 0.894558 0.897569 1.025212 
2.033991 0.990053 0.983840 0.879235 0.869811 0.891296 0.961780 1.017846 0.890126 1.018661 0.962883 1.019965 0.903989 1.031776 0.891689 1.009716 0.867855 1.002248 0.981242 1.037528 0.949145 0.963909 1.041085 0.967255 1.036148 1.043165 1.037317 1.008077 1.009160 0.961033 0.902858 0.906491 1.035342 0.927200 0.929050 1.011020 1.049483 0.980955 0.936633 1.053481 0.966727 0.896540 1.018421 1.027423 0.929060 0.890021 0.965395 0.879206 1.013867 1.046128 0.955951 
2.038063 1.036987 1.014765 0.967687 1.040994 0.897927 0.877297 1.028742 0.921212 0.911741 0.970620 1.025119 0.981175 1.001642 0.900275 0.935870 1.017555 0.971061 0.965616 1.016242 0.934901 0.945025 0.877326 1.020431 1.001162 0.974666 0.963593 0.959941 0.890631 1.048586 0.965328 0.986744 0.944670 0.938189 0.932064 0.960209 0.867816 0.965453 0.982047 0.941132 1.046784 1.002150 1.013596 1.050599 0.955867 1.010404 0.892041 1.033430 1.023134 1.045624 1.008400 
2.042144 1.000000 0.929479 1.028546 1.029227 0.930390 0.941442 1.003672 0.918791 1.021117 0.883324 0.868629 0.987127 1.022172 1.045484 0.947145 0.952053 0.863367 1.003480 1.032448 1.035745 1.047555 0.965090 0.977608 0.895258 0.981011 0.934329 0.949676 0.865284 1.052865 0.996070 0.969825 0.883708 0.921619 1.051552 0.921552 0.909292 0.883056 0.882136 0.954287 0.896437 0.949944 0.915704 1.030732 0.942161 1.014963 0.875723 1.047449 0.926143 0.927418 1.013794 
2.046232 1.004743 0.929319 0.959991 0.925955 0.885871 0.924364 0.976218 1.024957 0.963374 0.924824 0.965148 0.956761 1.030526 0.961860 0.992599 0.962243 0.935320 1.047194 0.916399 0.866385 0.959493 0.933163 0.924374 0.895264 0.986253 1.035405 0.887453 0.894172 1.004781 0.939163 0.949476 0.949122 0.899367 0.901868 0.880475 0.936211 0.957585 0.993969 0.987327 0.955793 1.045306 0.988391 0.997429 0.914472 0.870583 1.042191 1.046935 0.986733 0.941396 0.926808 
2.050328 0.950935 0.986856 0.947552 0.952986 0.948175 1.009551 0.948136 0.886530 0.898165 0.938600 0.913950 0.936635 0.868349 0.893564 0.873486 0.928019 0.882332 0.966193 1.028547 0.946363 0.959072 0.979342 0.884881 0.906877 0.899075 0.864956 0.976457 0.907318 0.900015 0.886827 0.956666 0.904624 0.972595 0.955315 0.952842 0.885705 0.956542 1.024857 1.035898 0.989760 0.932830 0.875029 0.897235 0.934191 0.972921 0.997801 0.968886 0.919882 0.977905 0.870793 
2.054433 0.887418 1.026175 0.900327 0.961095 0.954473 1.052510 1.020233 0.984478 1.026779 1.046233 1.033286 1.028973 0.879301 0.989490 1.045361 1.016822 0.948694 1.048629 0.885980 0.963395 0.991982 1.052577 0.876435 0.877422 1.043195 0.930878 0.880968 0.942848 1.030028 1.019026 1.012471 0.921726 0.895353 0.960069 1.029654 0.891222 1.051456 1.006041 1.008772 0.952307 0.875860 0.996553 1.018940 1.024488 0.984449 0.948416 0.882252 0.880585 1.031408 0.922886 
2.058546 0.967966 0.883687 0.863276 1.043026 0.907845 0.897524 0.970189 0.960329 0.923244 0.904797 0.880975 0.989536 0.990753 1.019568 0.967745 0.868662 1.013244 0.912933 0.969049 0.957952 0.989258 0.985310 0.902651 0.974837 0.940426 1.022740 0.953209 1.006354 0.952768 0.897457 0.911400 0.963012 0.901836 0.941834 0.885345 1.034239 0.914006 1.023094 0.925275 0.921299 0.996647 1.015745 0.975737 0.900399 0.933823 0.891286 0.914390 0.978497 0.931935 0.936957 
2.062667 0.982549 1.013882 0.989544 0.959026 0.877379 1.013738 1.029232 1.035690 0.940581 0.925269 0.892815 0.973609 0.948227 0.955586 0.884987 0.868698 0.862891 0.929428 0.989975 1.001128 0.916406 1.024297 0.942296 1.047447 0.959879 0.974232 1.048252 0.990550 0.973897 0.985500 0.961297 0.889788 0.973427 0.905780 1.000084 0.941367 0.870317 0.975919 0.971185 1.036763 1.036648 0.949128 0.912803 0.922203 1.042273 1.046632 0.883099 1.020522 0.974596 0.909584 
2.066797 0.979740 0.901492 0.866943 1.038108 0.960329 0.884562 0.902057 0.948410 0.882924 1.028431 0.937172 0.949924 1.001240 0.903705 0.883048 0.994792 0.998376 0.920443 1.030003 0.892764 0.905966 1.039392 0.967122 0.943467 0.920501 0.862516 0.871925 0.909176 1.050228 1.038472 1.018362 0.971654 0.936051 0.889104 0.907528 0.878545 0.935227 1.029102 0.990740 0.963079 0.985135 0.934202 0.918192 0.993480 0.919773 1.007459 0.897736 0.886488 0.914723 0.989082 
2.070935 0.945288 0.891485 1.026692 1.011843 0.919259 0.972669 1.019996 0.968406 1.004466 1.026328 0.937940 0.968549 0.997712 0.882068 0.950050 0.936877 0.879529 0.976376 0.998229 0.873283 0.952876 0.928590 0.874567 1.028972 1.006995 0.977028 0.912399 0.888956 0.939636 0.906249 0.906392 0.980362 0.923991 1.048114 0.899178 0.990910 0.997645 0.998459 1.005022 0.919431 0.862840 0.968693 0.981320 0.940661 0.959707 0.867726 0.963788 1.010224 0.871769 0.875467 
2.075081 0.995448 1.041535 0.916149 1.040242 0.868960 0.990601 0.996569 0.908887 0.892851 0.888186 0.933564 1.014473 1.024867 1.016456 0.990888 0.869420 0.903322 0.972170 1.007221 0.996205 0.903370 1.044284 0.972821 1.037608 0.957858 1.022242 0.924885 0.910267 0.914625 0.945730 0.867389 1.023487 1.007825 0.863260 0.864898 0.914501 0.957810 0.955693 0.873472 1.007461 1.015354 0.893301 1.022242 0.932999 1.010066 1.025384 1.026601 1.044965 1.035510 0.878530 
2.079235 1.051126 1.044259 0.943748 0.950396 0.973558 0.896458 1.035130 1.044690 0.983644 0.977724 0.956095 0.933279 1.040743 1.042467 1.045121 0.982715 0.875940 0.924725 0.887646 0.879609 0.884283 0.885624 0.896104 0.968107 0.868929 0.892492 0.903307 1.043511 0.925568 0.910012 0.950741 0.995129 0.943222 0.949026 0.889657 0.887962 1.014670 0.973596 0.946114 0.897176 1.001451 0.914476 1.036739 0.946881 0.886046 1.050446 0.901707 1.016279 0.869082 0.959017 
2.083398 1.004187 0.967934 1.048332 0.883322 0.956747 0.956249 0.900898 0.936738 0.981372 0.863371 1.051416 0.991381 0.921184 0.951058 0.931375 0.871282 0.956642 1.013726 0.868514 0.888111 1.019531 0.881224 0.980941 0.863438 0.914910 1.043351 0.952408 0.992415 0.980587 0.975185 1.025431 0.879826 0.921069 0.938108 0.946125 0.927007 0.976382 0.915351 0.947523 0.927170 1.004637 1.021628 0.887891 1.005872 1.024703 1.032116 1.033285 0.866129 0.955090 1.042029 
2.087569 1.004441 0.919625 0.972377 0.931549 0.979148 0.946978 0.976792 0.974072 1.010676 1.009355 0.967263 0.863206 1.020378 1.018204 1.002181 1.048966 0.943875 0.897674 0.890788 0.888451 0.960242 0.904589 0.935495 1.040069 0.921368 0.888461 0.936625 1.025387 0.915143 0.933972 1.008358 0.913304 0.965117 0.898192 0.881949 0.950512 1.052538 0.970921 1.013779 0.930208 0.967885 1.010571 1.024755 0.937180 0.870513 0.924261 0.976016 0.929988 1.018577 0.906236 
2.091748 0.954601 0.862007 0.958231 0.894930 0.865818 0.990820 0.952159 1.024921 1.045214 0.928860 0.975737 0.953730 1.017892 0.946777 0.862390 1.046909 0.905273 0.885316 0.898790 1.030820 0.979060 0.904928 0.972892 0.960539 0.942142 0.913566 0.943818 0.862572 0.902247 0.913308 0.944086 0.884856 0.921898 0.971571 0.872751 0.870980 0.971494 0.981789 1.045482 0.938025 0.976532 1.051726 0.872809 0.983455 0.955348 1.015498 0.934366 0.979941 0.981894 0.885191 
2.095936 0.981231 0.869186 0.948262 0.883301 0.939807 0.949794 0.936618 0.874663 0.943867 1.023776 1.009757 1.007239 1.031494 0.906637 0.892838 0.905545 1.014143 0.983003 1.016211 0.930834 0.909595 1.019716 1.044354 0.895979 1.004510 1.036052 0.914489 0.864714 0.929475 0.885359 0.901705 0.898018 0.896917 0.913378 0.974461 0.929350 0.874424 0.898670 0.935948 0.999080 0.881357 1.032567 0.939280 0.931581 0.934262 0.968543 0.899455 0.939912 0.976654 0.993431 
2.100132 0.982043 0.893829 0.894691 1.034561 0.991608 0.949900 0.889329 0.882933 0.865497 1.024651 0.908229 0.884474 0.862442 0.915095 1.024718 1.021549 0.920399 0.938209 0.949210 0.973090 1.023789 0.898051 0.936351 1.014569 0.990191 0.877580 0.881851 0.980855 0.931267 1.028663 0.996118 0.969126 0.878040 0.940928 1.030894 1.024364 1.005338 0.868848 1.025398 0.888898 1.048674 0.909369 1.038496 1.002485 0.933306 1.047296 0.891502 0.983546 0.946175 0.881085 
2.104336 0.944863 0.968990 1.009412 0.994256 0.912043 0.913757 0.934973 1.011270 0.891507 0.924327 1.027431 0.970426 0.866432 0.907151 0.920995 0.929411 0.954141 0.912570 1.002682 0.978708 0.912359 0.972466 0.938659 0.868998 0.937147 0.923848 0.882229 1.030217 0.940105 1.041151 1.028953 1.046809 1.033271 0.870386 0.899980 0.917941 0.984778 0.934255 0.910416 1.000403 1.016220 0.950809 0.971374 0.979263 0.881396 1.001456 0.878505 1.050878 0.877873 1.033788 
2.108549 1.029971 0.946300 0.966758 1.043728 0.919130 0.944117 0.923706 0.973670 1.014127 0.864773 1.011054 0.991208 0.946644 1.011513 0.948482 0.944308 0.980448 1.051406 1.024945 0.943284 0.926808 0.923276 1.030363 0.940154 1.026027 1.050535 1.012059 1.051540 0.956696 1.041354 0.969946 0.985129 0.994923 0.913760 0.969438 1.043393 1.050219 0.998762 0.878080 0.954705 0.892325 1.004324 0.987513 1.012691 0.896374 0.920815 1.009082 0.959942 1.044044 0.969381 
2.112770 0.883934 0.916787 1.001792 0.887840 0.979526 1.039221 1.036196 0.972682 0.976463 1.036406 1.045098 1.024039 0.864205 0.875615 1.038790 0.879406 0.911513 1.037335 1.005257 0.913437 0.888634 0.893009 0.920645 0.907607 0.964105 1.030127 0.880775 0.992698 0.932429 0.928131 0.907588 1.038828 0.982254 1.040456 0.881187 1.001524 1.009775 0.910096 0.909751 0.872007 0.979210 0.867833 0.893602 0.969982 0.976367 0.891094 0.947372 1.022679 0.892712 1.004233 
2.117000 1.030541 1.034647 0.867303 1.027689 1.007770 1.049235 1.043252 0.968458 1.015714 0.870175 0.916454 0.890907 0.993134 0.867370 0.961710 0.984414 0.880014 0.926801 1.002180 0.916694 0.886207 0.969061 0.932478 0.952272 1.005625 0.939312 0.924045 0.972459 0.999729 0.976977 0.989152 0.896210 1.010048 1.006717 0.930611 1.036868 0.996389 0.940250 1.008660 0.929644 0.923049 0.986520 1.047292 1.036045 0.997183 0.898785 0.947065 0.974756 0.914837 0.879833 
2.121238 0.868735 1.012818 0.934220 0.936594 0.960474 1.024073 1.049015 0.981386 0.876469 0.875358 0.994106 1.046202 1.038966 0.959488 0.863557 0.938259 0.997083 1.015517 0.882470 1.014607 0.885686 0.948931 0.968092 0.890337 1.049886 0.958674 0.971576 0.987847 1.051083 0.988010 0.934498 0.952118 0.895706 0.999887 0.865165 0.914150 0.870487 0.897199 0.973950 0.926018 0.917930 0.942863 0.913020 0.956932 0.887485 0.999064 0.927463 0.907842 1.003151 0.943657 
2.125485 0.959017 0.863630 0.991719 1.015664 0.928680 0.945351 1.025464 0.919827 0.975918 0.903433 0.894629 1.039149 0.901289 0.986809 1.016525 1.047360 0.982464 0.907883 1.045466 0.967363 0.950586 0.869832 0.872426 1.003385 1.034977 0.896983 1.016927 0.953160 0.987671 1.031895 0.981929 0.982063 0.865171 0.908735 1.012123 1.030440 1.034508 1.047944 0.898887 1.048069 0.972215 0.883527 0.928814 1.025655 1.048920 1.031416 1.045542 0.962109 0.868301 0.958146 
2.129740 0.998308 1.038509 1.011351 0.921924 0.994959 0.868306 0.912039 0.894766 0.950642 1.013744 0.871799 0.992719 0.971523 0.965887 0.871120 1.022768 1.027466 1.030079 0.978135 0.904393 0.929896 1.044950 0.911972 0.902546 1.004614 1.019763 0.982346 0.886613 0.949580 0.904470 1.011686 1.023753 0.984509 0.978757 1.010547 0.886575 0.906374 0.920920 0.924652 0.877886 0.986097 0.998825 0.871914 1.009619 0.881732 0.873713 1.032787 0.993944 0.909427 0.996978 
2.134004 1.046835 0.932623 0.937379 1.042826 0.918376 0.899142 0.905094 0.947522 0.899209 0.974716 0.912098 0.864992 0.960459 1.051495 0.912749 1.016235 0.948402 0.871183 1.037688 0.864341 0.941245 0.902635 0.935724 0.894310 0.960200 1.041659 1.025736 0.888004 0.997241 0.901420 0.976563 0.889842 1.037563 0.991940 0.937982 0.939178 1.027028 0.890712 1.024339 0.942651 1.022062 0.925456 0.955311 1.046175 0.952861 0.888033 0.948651 0.929121 1.010685 1.010360 
2.138276 1.003311 0.867552 0.866653 1.029709 0.864835 0.996145 0.976703 0.913909 0.949013 0.905891 0.905929 1.016372 1.040244 1.027231 0.891376 0.905498 0.985314 0.968838 1.007914 0.913555 0.981181 1.045104 0.875082 0.939082 1.044099 0.996547 1.023854 0.942268 0.934595 0.976033 0.899251 0.905843 0.884918 0.991839 0.884267 0.932260 0.925524 0.861304 0.992634 1.042329 0.986041 1.016027 1.042722 1.013846 1.039019 0.913593 0.939312 0.952448 0.896227 0.937312 
2.142557 0.913470 1.031557 0.888481 0.966625 0.974767 1.018058 0.977120 1.038015 0.958350 0.921239 1.019053 0.941942 0.867672 0.993327 0.912188 0.975905 0.951624 0.920751 1.013858 0.985128 1.037259 0.983903 0.987740 1.015858 1.048281 0.910122 1.006683 0.892059 0.866333 0.943310 0.902353 1.004205 0.994686 0.933245 0.968577 0.918990 0.900009 1.035910 0.923975 1.048941 0.992868 0.983588 0.881038 0.975188 1.045468 0.952695 0.883295 1.045879 0.876053 1.011332 
2.146846 0.995570 1.045047 0.865430 0.929314 0.906373 0.955621 0.900586 0.953899 0.957525 1.003874 1.037165 0.888752 0.887690 0.950197 0.948618 0.918676 0.915031 0.966068 0.865162 0.874967 0.955430 0.905560 1.023523 0.927046 0.900481 0.863861 1.050003 0.968478 1.025121 0.898979 0.951364 0.963944 1.009795 0.964546 0.873111 1.024126 1.051122 1.005194 0.900777 0.979460 1.043287 0.889604 0.960366 1.048405 0.922034 1.027541 0.991141 0.972917 0.904565 0.979623 
2.151144 0.861169 1.012687 0.946599 0.959149 0.874914 0.903401 0.984708 0.955810 1.025170 0.951697 1.000855 1.005800 1.008689 0.908231 0.875192 1.023745 1.005073 1.047764 0.932786 0.876282 0.930423 1.024462 1.029762 0.987109 0.970608 0.872705 0.977046 0.943337 0.926147 1.024883 0.988400 0.937875 1.011214 1.042847 1.037318 1.023621 1.013051 1.018302 0.993623 1.024223 0.872791 0.879353 0.891884 0.872772 0.985999 0.924033 0.977763 0.964218 1.026356 0.885350 
2.155451 0.997491 0.962350 1.009830 1.047812 0.897769 0.941183 0.960074 0.951867 0.900524 0.934239 1.043173 0.923517 1.037176 0.969151 0.981595 1.010069 0.896726 1.008548 0.906961 1.051982 0.949400 0.892097 0.946808 0.889189 0.952566 1.045105 0.882073 0.878219 0.991992 1.050987 0.868826 0.960868 0.953503 1.003249 1.047199 1.011159 0.915923 0.896908 1.026128 0.864350 0.961470 1.010844 0.873369 0.908711 1.014995 0.937578 0.964751 0.981920 0.931896 0.874316 
2.159766 1.022390 0.921098 1.020716 0.868190 0.867492 0.952573 0.968631 1.008197 0.938849 0.939499 1.001129 0.903165 0.939231 0.869548 0.901932 0.976598 0.969616 0.987195 0.981896 0.999456 0.927085 0.865971 0.965226 0.887356 0.973155 0.966096 0.979352 1.003004 0.872130 0.947934 0.879562 0.868506 0.892769 1.029439 0.912127 0.892789 0.866143 0.900287 0.904514 1.049466 0.957432 1.014156 0.915446 0.896040 0.865292 0.902821 1.044923 1.004257 0.938916 0.949991 
2.164090 0.987849 0.941860 0.998302 0.965864 0.903081 1.037454 0.947808 0.982800 0.989073 1.051263 0.966064 0.890917 1.021263 0.936791 0.865794 1.028503 0.952609 1.009921 0.915532 0.962153 1.031008 1.010734 0.942396 1.004049 0.958978 1.046529 0.965988 0.897783 1.023874 0.873282 0.876008 0.954024 0.883888 0.917359 0.993606 0.862581 0.939345 0.935969 1.027862 0.971917 0.941774 0.878638 0.900155 0.938618 1.012867 1.026102 1.029430 0.923355 1.017658 1.013594 
2.168423 1.015346 0.922475 0.958554 1.034069 0.968193 0.991028 0.969714 1.045515 0.949155 0.885909 1.013596 1.041403 0.984182 1.006319 0.898589 1.008547 1.004521 0.955208 0.868563 0.932411 0.875534 0.941983 0.912588 1.027012 0.908275 0.989737 1.014361 0.905789 1.021427 0.997349 0.992271 1.042321 0.872818 0.916442 0.988456 1.051520 0.862443 1.051243 0.948370 0.892010 0.944584 0.969781 0.904833 1.001356 1.006338 1.002130 0.979066 0.950379 0.958382 0.863686 
2.172764 0.967845 0.987475 0.994646 0.878416 0.970379 0.875222 0.953340 0.872650 0.940977 0.995411 1.042368 0.871388 0.906823 1.051653 1.021515 0.874247 0.970044 0.936139 0.995306 1.016151 0.919999 0.967884 0.923938 0.955186 0.935259 0.881638 0.874629 1.005336 0.905934 0.925067 0.986194 0.889239 0.951313 0.870651 0.970599 0.939036 0.921806 0.919454 1.031220 0.891620 1.044214 0.875537 0.927161 1.010653 1.016963 0.951170 1.037702 0.876044 1.003233 0.944802 
2.177114 0.973702 1.043716 0.903946 1.028792 0.926032 0.907551 0.905218 0.953242 0.933671 0.921806 0.876851 1.020158 1.032826 0.879882 0.995214 0.936377 1.024872 1.002538 1.004507 1.001228 0.971713 0.889615 1.003742 1.036345 0.926395 0.871736 0.990510 0.964600 1.009756 0.949398 0.962411 1.040064 0.955890 0.991849 1.011152 0.935765 1.033820 0.911088 0.960757 0.873371 0.968099 1.003866 0.878735 0.990089 0.864900 1.049309 1.021793 0.891269 0.940316 0.886125 
2.181472 0.912026 0.890583 1.043084 0.932800 0.862132 0.946184 0.899187 0.913517 1.019997 0.961528 0.908967 0.959386 0.989701 1.036994 0.909253 0.882371 0.868356 0.867122 1.033907 1.015771 0.971575 0.867017 0.934616 0.915324 0.944463 0.991881 0.972072 0.985772 0.867314 1.021297 0.894684 0.928383 0.982349 1.008725 0.922618 0.883126 0.955964 1.021660 0.929817 1.018658 1.050006 1.017549 0.974759 0.916911 0.960524 0.945562 0.893661 1.042893 0.881979 0.871673 
2.185840 0.992458 0.994866 0.876504 0.976541 0.870683 0.908910 0.954813 1.029672 0.913412 0.987238 1.021279 1.037233 0.958924 1.022445 1.012465 0.872336 0.900154 0.965940 1.018478 0.925342 1.048924 1.001615 0.937607 0.969831 0.924080 0.949623 0.892831 0.929606 0.917198 0.925352 0.979916 0.983663 0.983845 1.003326 0.945904 0.967460 0.918871 0.906778 0.985680 0.980977 0.901654 1.009033 0.891780 1.016365 0.947156 0.881007 0.901521 0.929434 0.980279 1.004798 
2.190216 0.887547 0.909044 0.904561 0.861883 1.006664 0.977894 1.012476 0.895041 1.029662 0.999400 0.930704 0.955508 0.969387 0.880799 0.944410 0.977922 0.983868 0.897048 0.955001 0.905087 0.906808 1.047527 1.043608 0.992604 1.039536 0.875810 0.925198 0.952306 0.908433 1.019664 1.046590 0.984518 1.030522 0.879623 0.878142 0.951293 0.929404 0.879948 0.867599 0.931870 0.946121 1.000929 0.991533 1.027712 0.935894 0.886649 0.917752 1.006817 1.009408 0.995816 
2.194600 0.876090 0.885896 1.014093 0.873385 0.912466 0.941340 0.909819 0.930578 0.942162 1.024042 0.974677 0.878948 0.883937 0.938559 0.931591 0.924031 0.868664 0.969372 0.969774 0.998332 1.025246 1.028333 1.014112 0.944112 0.885896 0.912055 0.966085 0.957798 1.013911 0.988268 1.028706 0.955504 0.901724 0.860616 0.868606 0.997271 0.963657 0.979073 1.038140 1.001209 1.032424 0.912677 1.024826 0.976369 0.984139 0.937966 0.949693 1.009228 0.993716 0.918555 
2.198994 0.953780 0.878138 0.880919 0.960528 0.968249 0.930892 0.994234 0.924164 0.969320 0.997130 0.904563 0.968794 0.941691 0.872347 1.032911 1.004279 0.880088 1.023698 1.029920 0.955510 0.901075 1.022437 0.886347 1.050553 1.017467 0.985175 0.937773 0.976134 0.948840 0.909704 0.944204 0.901361 0.901581 1.029824 0.990784 1.018987 0.991387 0.917350 0.922405 0.890113 0.868371 0.924919 0.982871 0.955816 1.039811 0.870005 0.972206 0.988902 0.876743 0.939875 
2.203396 1.005742 0.973558 0.877262 1.010903 0.907736 0.932238 1.014027 1.036293 1.015709 1.007262 1.005991 0.905748 0.948722 0.900368 0.876201 0.861007 1.000888 1.010692 0.899288 0.951445 1.032557 0.922337 0.900091 0.967547 0.992546 0.990099 0.975010 0.978728 1.020975 0.872197 0.934808 0.946533 0.900741 0.873688 0.914779 0.888280 0.873114 0.860042 1.009813 1.024252 0.946495 0.915744 0.918945 0.950117 0.877319 0.927469 1.018825 0.998614 1.018681 1.008772 
2.207808 1.008821 0.873481 0.876576 1.050797 0.919021 0.913660 1.043659 0.976954 1.008094 1.049746 1.045656 0.875095 0.890460 0.936669 0.904210 0.966606 0.945068 0.887746 0.958665 0.976228 0.910536 1.018624 0.968679 0.927764 0.981130 0.915944 1.028418 1.005543 0.874876 0.915820 0.878115 0.925069 0.891244 0.897053 0.906675 0.893671 0.903274 0.881020 0.893604 0.954776 1.029412 0.943511 0.993131 1.046783 0.975865 0.944992 0.957920 1.035757 1.010818 0.934663 
2.212228 0.950998 0.868525 0.997700 1.048367 0.923644 0.964948 1.011048 0.914969 0.899223 0.956674 1.033654 0.884012 0.964107 0.860948 0.868572 0.968798 0.893681 0.894828 0.864053 1.008296 0.958537 1.045654 0.920061 1.000490 1.024032 1.015252 1.014210 1.001302 1.011917 0.992828 1.032392 0.878289 1.017831 0.960734 0.862486 0.888990 0.987783 1.028341 1.005984 0.960448 1.042711 0.976948 1.001283 1.040151 0.907898 0.866566 1.011478 0.986904 0.919048 0.880773 
2.216657 0.956211 0.887874 0.907344 1.031894 1.037541 1.025990 0.897017 0.955026 0.978967 1.043903 1.039127 0.879027 1.043043 0.988951 0.980706 0.870028 0.939482 1.006224 0.941097 1.012778 0.998323 0.976808 1.018481 1.004275 0.889517 1.015185 0.909389 0.953010 0.947899 0.984852 0.906484 0.964054 0.994970 0.949370 1.033996 0.988426 0.986964 0.913028 0.939310 0.933454 0.932986 0.919181 0.944527 0.902290 1.039365 0.905816 0.998323 1.038018 0.955724 1.032535 
2.221094 0.995172 0.966342 0.986498 0.928895 0.880166 0.998239 1.002423 0.933031 1.000665 1.040987 0.959368 0.876125 0.892738 0.901220 1.043853 0.961833 0.871024 0.958709 1.022742 1.002423 1.008355 0.905376 1.041799 0.914126 0.884637 0.942154 0.947122 1.012788 0.963256 0.987425 1.023926 1.011603 0.993921 0.968520 0.961938 0.981779 0.902080 1.025034 1.044818 1.022627 0.943759 0.935993 0.999748 0.966036 0.984167 1.006903 0.915932 0.912292 0.975723 1.014144 
2.225541 0.887733 0.903972 0.902501 0.925559 0.962888 0.937805 0.909789 0.921853 0.926361 1.023247 0.955915 0.975401 0.963968 0.945408 0.904401 0.997610 0.972287 0.953518 0.900657 0.985498 0.884123 0.932828 0.875048 0.907592 0.948331 0.911040 0.904631 1.001736 0.896416 0.888373 0.958628 0.900982 0.886386 0.914402 0.908652 0.897839 0.905815 0.956632 1.033363 1.036152 0.965763 1.010553 1.011928 1.005652 1.000905 0.864063 0.928014 0.948904 1.038521 0.939352 
2.229996 0.919597 0.895012 0.993342 0.897572 0.924038 0.957993 1.006943 0.967601 0.869539 1.014163 1.030935 1.023858 0.865499 0.877916 1.011403 0.948976 0.900151 0.935815 0.903828 0.890332 0.890246 0.943026 1.044813 0.882605 1.031623 1.033237 0.961708 0.955662 0.859654 1.043629 0.981594 0.999922 0.874238 1.036102 0.955061 0.864515 1.034842 0.949559 1.013017 0.879100 0.987783 0.898241 1.021556 1.007191 0.955872 1.012052 0.880122 0.924621 0.879004 0.972520 
2.234461 0.923893 0.998099 0.863630 0.945553 1.045011 0.930435 1.029692 0.953929 1.004154 1.012205 1.041038 0.934112 0.893208 0.989752 1.015128 0.965513 0.929308 1.034735 0.918707 0.957749 1.014249 0.941361 0.960471 0.910847 1.012530 0.957720 0.966936 0.940329 0.876876 0.998185 0.966688 0.927446 1.009923 1.047265 0.974940 0.988262 0.889598 0.876380 1.016770 0.893972 0.974491 1.018795 0.984777 0.950691 0.899816 1.036243 0.980928 0.878070 0.868673 1.033178 
2.238934 0.970483 1.010792 1.049630 0.902108 1.012883 1.025059 0.982668 0.915363 0.955882 0.930012 0.965536 0.928169 0.968468 1.026061 0.963349 0.873918 0.873269 1.004040 0.885607 0.946514 0.969996 0.887631 0.951613 0.950200 1.023368 0.972823 0.960437 0.978591 0.974417 0.876162 0.934233 0.894411 0.901850 0.922859 0.946628 0.989277 0.872906 0.873316 0.926249 1.018794 0.928665 0.908201 0.965632 0.931683 1.020322 1.038810 0.980099 0.946380 0.863423 0.919784 
2.243417 0.896312 1.014792 0.942518 0.888023 1.016712 1.040049 0.877644 0.923688 0.865994 0.861611 0.988762 0.961892 0.950100 1.027215 0.906815 1.031226 0.863006 0.969436 0.911064 1.007106 0.990586 1.004298 1.021887 0.960727 1.039906 1.030433 0.920546 0.953881 0.989822 1.031665 0.898422 0.967421 1.007001 0.932406 0.906920 0.890162 0.876269 0.895137 1.029201 1.007268 0.862729 0.884910 0.955896 0.966648 1.025840 0.915400 1.026996 1.022479 0.905297 0.924328 
2.247908 0.981527 0.897514 1.038843 0.971559 1.006991 0.951985 1.048200 0.909115 0.963099 1.030928 1.032894 0.904990 0.931180 1.003544 1.036227 0.983093 0.978930 0.863409 0.870857 1.009273 1.041020 1.008041 1.019184 0.956568 0.959137 0.934665 0.985890 0.915474 0.982892 0.873387 1.012376 0.948605 0.974633 1.034489 0.994292 0.936671 1.037239 0.960130 0.909163 0.904188 0.900646 0.869386 0.861080 0.867658 1.014123 0.874494 0.875325 1.038576 0.935086 0.984276 
2.252408 0.983448 1.027842 0.899758 0.876720 0.967599 1.021130 1.008308 0.866429 0.918537 0.973986 0.864720 0.957298 0.944123 1.031689 0.907663 0.996327 0.927081 0.878009 1.025732 1.036883 0.994427 1.030257 0.866772 1.040539 0.975944 0.894803 1.022619 0.933621 0.956649 1.026686 0.870410 0.964363 1.049829 0.912083 1.015364 1.008547 1.007258 0.951675 0.881876 0.895586 1.025378 0.877274 0.959780 0.950147 1.000012 0.884816 0.909801 0.903710 0.916436 0.973394 
2.256918 0.903404 0.974628 1.014923 0.962801 0.924339 1.046627 0.909141 0.887719 0.880808 0.875318 0.965464 0.955039 0.936042 0.969378 0.908740 0.952223 1.033653 0.967497 0.967383 0.968729 1.014561 0.900416 0.937112 1.024871 0.881294 0.971793 0.874793 0.888826 0.987831 1.002275 1.006628 0.866727 0.885552 0.879366 0.945971 0.942553 0.885113 0.966151 0.985788 0.880531 0.918897 1.001463 1.042665 0.906277 0.860674 0.861543 0.937217 0.913131 1.046455 1.006141 
2.261436 0.923314 0.899594 0.977714 0.934330 0.882994 1.035559 0.865326 0.967233 0.921749 0.881744 0.910457 0.891203 0.970803 0.973056 0.999840 1.012994 0.908586 0.909626 0.898907 0.959387 0.938864 1.016278 1.030004 0.942615 0.941183 1.005520 0.985436 1.042365 0.917740 0.887891 0.977008 0.877868 0.978220 0.890592 0.989044 0.949708 0.863388 0.955101 0.981923 0.934826 1.046537 0.926827 0.928173 0.875940 1.010054 0.888521 0.903441 0.983432 0.977323 0.889676 
2.265963 0.964516 1.013470 1.049243 0.937017 0.945321 0.872515 0.867809 0.899631 1.042973 0.934927 0.910531 0.897273 0.862960 0.980407 0.917270 0.966272 0.901721 0.890783 0.986669 0.888750 0.907248 1.022308 0.917145 0.926070 0.963303 0.861767 0.952232 0.958674 1.044500 0.914139 0.864841 0.935290 0.981591 0.873660 1.008621 0.878165 0.896624 1.010950 0.980407 0.911944 0.994247 1.014262 1.005682 0.906980 0.864793 0.932531 0.889762 0.880437 0.964258 0.953129 
2.270500 0.932966 1.045631 0.935286 0.988349 1.016656 0.928853 0.952713 0.973614 0.954020 1.023843 1.015998 0.958592 0.879445 0.968059 0.995450 0.915740 0.965005 0.977231 0.987805 0.971629 0.938779 0.977049 1.046729 0.902274 1.015349 0.960663 0.883319 0.950871 0.932403 0.886784 0.966084 0.895087 0.870369 1.045068 0.866961 1.020111 0.894934 0.995354 0.957380 0.997082 0.888235 0.909937 0.980905 0.899668 0.987404 0.923614 1.024225 1.016170 1.039934 0.999296 
2.275045 0.874044 0.941293 0.982996 0.946886 0.921997 1.014612 0.980401 0.864281 1.044701 0.926177 0.954921 0.890467 0.958347 0.947620 1.029776 0.901652 0.876869 0.861485 1.045093 1.046954 0.903016 1.008657 0.888311 1.020147 0.968090 0.984981 0.956629 0.932170 0.990802 1.037802 1.014794 0.957765 1.037220 1.020758 1.011893 1.020424 0.927408 0.955045 0.921978 0.924460 1.015519 0.890229 0.953709 0.872689 1.031876 0.940635 1.016721 0.883415 1.047602 1.000956 
2.279600 1.016557 1.027931 0.920992 1.042082 0.867651 0.873548 0.983360 0.920563 0.984410 0.994725 0.877041 1.013236 0.869350 0.921240 1.003561 0.925238 1.027340 0.950105 0.983484 1.012282 0.891917 0.953731 1.043275 0.889388 0.958951 0.910496 0.941899 0.989371 0.894169 0.995956 0.905820 0.886993 0.923788 0.980965 0.960277 0.935735 0.935258 0.994247 0.887575 0.943779 0.934618 0.980888 1.025365 1.020593 1.048514 1.023704 0.947233 0.873720 1.014486 0.911927 
2.284164 0.911648 0.882785 0.939499 0.865420 0.870849 1.023015 1.027480 0.910713 0.894741 0.975279 1.036134 1.021555 0.941369 0.865964 0.891773 1.008569 1.018673 0.890962 0.991728 1.020849 0.877423 0.865935 0.862424 0.967942 0.863655 0.998808 0.916294 0.867013 0.940549 0.924462 0.900656 1.033062 0.863245 0.957275 0.878845 0.991738 0.893519 0.948105 1.032336 0.924166 0.879007 0.938259 0.924462 0.931045 0.892718 0.934175 0.998455 0.936732 0.892307 0.962045 
2.288737 0.874084 0.901618 0.912895 1.044631 0.935735 0.865917 0.948309 0.958728 0.862130 0.861176 0.903440 0.879446 0.950179 0.994581 0.888443 0.873016 1.020445 1.047636 0.961199 0.906703 1.007623 1.016209 0.865688 0.990440 0.886439 0.996508 0.916902 1.014149 0.900301 1.010266 0.950876 0.878969 1.031560 1.046644 1.032266 1.027143 0.923599 0.956466 0.863303 0.931795 1.027114 0.943911 1.019873 0.884311 1.001059 1.038858 0.942194 1.021733 1.021542 0.869762 
2.293319 0.961792 0.938124 0.878559 0.882193 0.904268 0.953474 0.926782 1.046619 1.023743 0.912377 0.867874 0.920199 0.889701 1.029038 0.968442 0.883042 0.907569 0.941883 1.029238 1.047373 0.980023 1.020166 0.973450 0.917442 0.894900 0.903247 0.962842 1.041955 1.024754 1.030049 0.913569 1.022036 0.860672 0.931952 0.990602 0.930121 1.025460 1.029973 0.861416 0.947044 0.879446 0.939450 0.882298 0.877280 1.046705 0.944688 0.859832 1.029763 0.929796 0.960638 
2.297910 0.917324 0.942746 0.943499 0.872606 0.912832 0.959038 0.979518 0.866740 1.007886 0.862772 0.985089 0.872807 1.019390 0.909999 0.968100 0.968548 0.936202 1.016834 0.921502 1.003623 0.943346 0.870918 0.966392 1.029711 1.011025 0.948316 1.034347 1.008669 0.951655 1.046662 0.954669 1.040519 0.894946 0.969969 0.965343 0.868142 0.898657 1.022786 0.920415 0.921350 1.010691 0.935725 1.014258 0.966001 0.897016 1.011387 1.026583 0.924316 0.970036 0.860005 
2.302510 1.036184 1.017833 0.894639 0.958497 1.013264 1.042002 0.879674 0.889498 1.025444 0.895746 1.043795 0.909366 0.954805 0.914946 0.893314 1.040161 0.921088 1.040924 1.015648 1.007665 0.986462 1.010326 0.982447 0.942406 1.019731 1.026322 1.021696 0.895603 0.872053 1.022564 0.965908 0.971840 0.863660 0.912132 0.973796 1.028763 1.001809 1.031300 1.029812 1.042488 0.952440 0.997059 0.868200 0.961806 0.961816 1.012806 0.919476 0.928700 1.022554 1.022039 
2.307120 0.925118 1.035063 0.976009 0.864214 1.046823 0.928027 1.035349 1.040004 0.956515 0.937364 0.864958 0.945004 1.012708 1.018831 1.006061 0.875086 0.895601 1.035979 1.036895 0.927951 0.994654 0.910298 1.025030 0.927903 0.942200 1.031802 0.925176 0.895992 0.994120 0.975399 1.044639 1.047738 0.908104 0.987387 0.927102 0.965013 1.027024 0.873818 0.948714 0.978117 0.962962 0.892825 0.926168 0.862154 1.036504 0.894828 1.013233 0.928275 1.027062 0.963449 
2.311739 1.024101 0.913842 0.886263 0.890201 1.022137 0.973425 0.881075 0.914071 0.897106 1.032551 0.975437 0.918877 0.910027 0.909636 0.937664 1.017445 0.889915 0.936710 0.864930 0.967818 1.002397 1.013230 1.029366 0.933105 0.894550 1.004590 0.892871 0.997562 1.032160 0.955497 0.889000 0.913613 1.020726 1.015280 0.884127 0.946199 0.959521 0.890535 0.899671 0.987587 1.038358 0.950433 0.889705 0.960208 0.862050 0.946256 1.012267 0.939533 0.956841 0.943815 
2.316367 0.958121 1.045085 0.937763 0.970880 0.923154 0.897961 0.924070 1.017270 0.907459 0.992163 0.904617 0.877670 0.935741 0.969554 0.872225 0.960353 0.929581 0.991629 0.968324 0.992554 0.906439 0.883887 0.969840 0.962326 0.894500 1.037285 0.995882 1.034701 1.020712 0.955747 0.912093 0.959981 0.994080 0.887682 0.968591 0.948347 1.019196 0.890800 0.974322 0.899840 0.904293 0.984573 0.886185 0.935589 1.001460 1.045638 0.924890 0.959170 0.911206 0.892126 
2.321004 1.011841 0.909668 1.002736 0.971672 1.048274 1.013338 0.918544 0.937490 0.960211 0.882761 0.913167 1.043478 0.986184 1.039463 0.899303 0.932255 0.903298 1.042419 0.863748 0.927440 0.950047 0.916666 0.943554 0.982436 0.870566 0.971958 1.036317 1.020795 1.036231 0.980386 0.923331 0.924561 1.029490 0.944355 1.024389 0.987423 0.966838 1.034420 1.017696 0.944994 0.996586 0.894097 0.884753 0.918287 0.945385 1.015007 1.046147 0.954814 1.048312 0.974437 
2.325651 1.000407 0.892579 0.937646 1.041355 1.032203 0.866409 1.010561 0.892036 0.985287 0.968164 0.945016 0.904382 1.008120 0.915871 0.898462 1.029152 0.964875 1.041803 0.867219 1.032412 0.999540 0.998672 0.950955 0.886859 0.993371 0.902704 0.925052 0.875704 0.897918 0.864883 1.008034 1.036388 0.988433 0.966943 1.004717 0.897585 0.862443 0.972101 1.024452 0.916976 0.924089 0.943280 0.956313 0.924890 0.983895 0.966629 0.897871 1.043681 0.921009 0.932440 
2.330307 1.020567 0.902796 1.017174 0.972244 0.878258 0.859850 0.920442 0.861023 0.885513 0.940004 0.974637 1.007907 0.889136 0.989785 0.955924 0.922253 0.861947 0.872863 0.907363 1.037002 0.988098 0.879755 0.961777 0.903397 0.882396 0.897324 0.869717 0.971043 0.913292 0.923817 0.942492 0.892987 0.972969 0.906762 1.021645 1.038890 0.897220 0.910204 0.981387 1.006497 0.989690 0.933950 1.016878 0.947154 0.885961 0.881013 0.981997 0.949890 0.904522 1.027088 
2.334972 0.872252 0.935069 0.965315 0.984579 0.944954 0.938825 0.967803 1.007447 1.041715 1.045947 1.027121 0.906730 1.045080 0.926700 0.970281 0.995684 0.946984 0.960387 0.972816 0.909799 0.923764 0.928940 0.941646 0.875226 0.895978 0.868248 0.986476 0.927224 0.998630 0.952684 0.935984 0.864197 0.915471 0.980004 1.032517 0.968708 0.879134 0.962064 1.039723 0.930208 1.012918 0.946212 0.858068 0.878734 0.913583 0.901668 0.979956 0.948023 1.026025 0.877218 
2.339647 0.938389 0.910319 0.958148 0.950589 0.984607 0.972244 0.953420 0.991145 0.903304 0.949388 1.024572 1.048000 0.934043 0.927828 0.915400 1.017490 0.984540 0.858869 1.036352 0.972111 0.884956 0.969661 0.976867 0.885929 0.959406 1.027193 1.037734 1.026649 0.986170 0.914113 0.936464 0.922081 1.029537 0.980775 0.979603 0.900626 1.028603 1.028927 0.931136 0.946653 0.932079 1.007663 0.887864 0.864931 0.972216 1.011704 1.009426 0.981213 0.937360 1.011742 
2.344331 0.974989 1.015770 0.878922 0.931825 0.961055 0.931625 0.918616 0.881419 1.040530 0.931435 0.964791 0.898078 0.977343 1.029742 1.007250 0.958444 1.037652 1.022880 0.946264 0.972730 0.969271 0.977114 1.036928 1.045848 0.859155 1.026797 1.019611 0.933998 0.882934 0.935695 1.016809 0.979011 0.858145 0.955594 0.920818 0.911621 0.910020 0.945425 0.975342 0.979392 0.920503 0.989256 0.920198 1.036747 0.902958 0.948027 0.949476 0.897230 0.871879 1.019992 
2.349024 1.020473 0.948296 0.981621 1.019492 1.039056 0.992123 0.995601 0.968718 1.034025 0.889193 0.866293 0.921575 0.920069 1.038418 0.859003 0.911168 1.031604 1.023294 0.915857 1.025505 0.973959 0.931781 0.859213 0.978076 1.016585 0.923852 0.963610 0.917029 0.858088 1.008142 0.953833 0.964353 0.946419 0.861586 0.923681 1.002062 0.957549 1.018263 0.882389 0.869381 0.991046 0.874136 0.990646 0.909672 1.028926 1.021684 0.922242 0.932486 0.985604 0.951479 
2.353727 0.873868 0.954139 0.904751 0.983173 0.892802 0.886170 0.913327 1.045806 0.977751 1.045663 1.007004 0.881186 1.037725 0.928630 0.959265 0.935253 0.862853 0.928935 0.885093 0.929268 0.983097 0.964077 1.036610 0.870781 0.967717 1.026729 1.000773 0.976817 0.982401 1.046444 0.953129 0.940179 1.031646 0.890505 0.981934 0.929411 0.965297 1.041527 0.921455 0.891553 0.959036 0.969004 1.028635 1.044472 1.019830 0.862967 1.005203 0.917043 0.996103 0.877174 
2.358439 0.915742 1.043483 0.926089 0.948080 0.947470 0.941982 0.955464 0.976140 0.968517 0.924203 0.988240 0.916990 0.969251 0.967679 0.936980 1.003818 0.926261 1.013499 1.027067 0.934445 0.952024 0.902955 1.004323 0.999064 0.888540 0.990908 0.878202 1.026695 1.005991 0.905023 0.907967 0.892132 1.028153 1.044646 0.939162 1.039643 0.881470 1.033688 0.863786 0.861995 0.993223 0.857631 1.039882 0.923707 0.926661 1.029106 0.932235 0.919591 1.002751 1.036852 
2.363161 1.000156 0.899245 0.952664 0.933076 0.904037 0.974871 0.947071 0.886441 0.983741 0.914612 1.000871 0.973109 0.952721 0.888946 1.042380 0.857640 1.042580 0.931161 0.887612 1.012418 0.966802 0.977034 1.040542 0.876942 1.041132 1.005787 0.859936 0.878857 0.961095 0.980102 0.926759 0.924997 0.924873 0.969841 1.025355 0.968402 0.999508 1.027728 0.911621 1.031586 0.919462 0.985399 0.974900 1.015438 0.962181 0.977615 0.978025 1.020087 0.945899 0.914650 
2.367892 0.901623 0.998067 0.947215 0.858078 0.995494 0.999295 0.998505 0.952455 0.888905 1.017976 0.947625 1.031818 0.950921 0.858793 1.003620 0.917474 0.974927 1.022273 0.925724 0.899413 1.042669 0.881684 0.861127 0.918341 0.865337 0.887143 0.890248 0.927706 1.018777 0.884247 0.861022 0.981119 0.867481 0.944843 1.030513 1.002668 1.046498 0.982853 0.903890 0.876778 0.874044 0.928677 1.025121 1.034685 0.969869 0.867109 0.882551 1.041230 1.019120 0.956399 
2.372632 1.010770 0.923441 0.868698 0.985690 1.046919 1.039851 0.911639 0.928509 1.013609 0.923022 0.968325 0.925479 1.010313 1.021124 0.897599 0.902161 1.001892 0.898713 0.915821 1.000283 1.017771 0.985909 1.033688 1.021734 0.904790 1.008732 0.979793 0.931700 1.041223 0.933243 1.029383 0.876757 1.042480 0.874795 0.879034 1.044261 0.865479 0.968049 1.016561 0.916649 0.965715 0.931376 1.046043 0.880129 0.867355 1.025792 0.952455 0.984185 1.021829 0.994120 
2.377382 0.909014 1.037196 0.956504 1.018623 0.898280 0.890270 0.961457 0.980344 0.972648 0.876126 1.026557 1.047225 1.021499 0.863516 1.042215 0.963104 0.956828 0.950589 0.946389 0.919606 0.965781 0.903319 0.950427 0.927892 1.038377 0.948379 1.002269 0.994640 0.978134 0.927625 0.878317 1.027919 0.919549 1.001746 0.949675 0.906024 1.029233 1.044263 0.913129 0.910595 1.033862 0.953466 0.909043 0.915577 1.037539 0.963095 0.908329 1.038301 0.990211 0.932521 
2.382142 1.047541 0.958237 0.981580 0.900381 0.957751 0.973694 0.930628 1.043389 0.984827 0.897581 0.898124 0.909581 0.868895 1.024713 0.951913 0.931647 0.988437 0.975713 0.986989 0.985989 0.962142 0.909552 0.988246 1.008589 1.028579 0.999970 0.990722 0.891219 0.978113 0.936114 0.935361 0.860667 0.944961 1.043255 0.926695 0.941380 0.869152 0.996418 0.970266 1.035455 0.978265 0.977037 0.940247 0.951390 0.974999 1.045741 1.002627 0.937161 1.022798 0.861257 
2.386911 1.047323 0.923145 0.951380 1.013984 0.858037 0.874245 0.965036 0.992386 1.019926 0.925002 0.942057 0.872426 0.910051 0.997757 0.944667 0.918269 1.040676 1.043666 0.967122 0.992300 0.957875 0.975130 1.040438 0.967493 0.929544 0.988577 0.885492 1.025697 0.980558 0.949771 0.913003 1.019707 1.034382 0.947381 0.961636 0.884206 0.917517 1.038886 1.030610 0.873417 0.968788 0.992014 0.986977 0.986862 1.033124 0.890910 0.964322 0.991538 0.876874 0.868151 
2.391689 0.875633 0.920006 0.980270 0.975271 0.890297 1.017882 0.959122 0.874728 0.920872 1.047038 1.008941 0.937478 0.902447 1.007132 1.027918 0.931270 0.885412 0.954418 0.993087 0.913892 0.991725 0.860960 0.954599 0.869615 0.947200 0.868263 0.973214 0.859941 0.946105 0.976842 0.875709 0.961674 1.034308 0.985726 0.929013 1.018358 0.860931 0.954075 0.962607 0.990535 0.919786 0.998686 0.910560 0.959084 1.001200 1.013407 0.959484 0.871339 0.910493 0.866444 
2.396478 0.980706 0.935690 0.866719 0.917580 0.875126 0.944459 0.888617 0.859844 0.888693 1.011773 0.938774 1.042555 0.953323 1.041422 0.999948 0.913105 0.900823 1.029597 0.997767 1.007879 0.941697 0.889426 0.995492 1.034119 0.989684 1.035166 0.998386 0.965167 0.884561 0.947848 0.981677 0.965272 0.944344 0.940669 0.927140 0.935033 0.861529 0.897900 1.028007 0.880991 0.988684 1.030187 1.040260 1.041793 0.924693 0.915962 0.897776 1.016686 0.924559 1.010297 
2.401275 0.936167 1.038043 0.951466 0.962081 0.922800 0.870544 1.014623 1.020602 0.886243 0.940860 0.857396 0.967803 1.021897 0.916984 0.993850 1.046250 1.023991 0.961005 0.884367 0.946315 0.922182 0.861023 0.962909 0.977494 0.986796 0.945640 0.936262 0.900009 0.918193 0.901827 0.904826 1.026971 0.870001 1.002695 0.857529 1.002561 0.978570 0.954884 0.966194 0.929912 1.028095 0.978675 0.979303 0.878588 0.879359 0.928474 1.041909 0.890098 0.908425 0.859500 
2.406083 0.939452 0.995569 0.907905 0.859641 0.913902 1.003194 0.965088 1.017759 0.983118 0.914368 0.904916 0.969248 0.858632 0.965535 0.977615 0.894102 0.969962 1.039987 1.032523 0.858689 0.880613 0.862507 0.969810 0.952684 0.873835 1.014056 0.908552 0.887505 1.004336 1.040729 0.993075 0.980138 0.997854 0.861897 0.903393 0.918062 0.864982 0.859165 0.894444 0.875396 0.916072 0.875577 1.014636 0.975626 0.996502 0.887514 1.003461 0.995103 1.028154 0.932132 
2.410900 0.895268 0.934513 0.865808 0.995117 0.996374 0.993080 0.932561 0.900113 0.881523 0.932238 0.989892 0.925460 0.992414 0.971816 0.902806 0.864856 0.943165 0.906033 0.934417 0.882294 0.989539 0.897067 0.898228 0.910335 0.903035 0.882665 0.936112 0.909327 0.914343 1.002561 1.022635 1.041073 0.911373 0.955025 0.921120 0.953873 0.898799 0.894211 0.958404 0.968960 0.932894 0.994356 0.995860 0.934379 0.930201 1.024453 0.928192 1.037779 0.874298 0.913505 
2.415726 1.045157 0.878626 1.027340 0.900507 0.889476 0.940024 0.952911 0.979732 0.980817 0.950113 0.858848 0.911976 0.887115 0.870612 0.974773 0.912242 0.939120 0.888343 1.012635 0.868071 1.001547 0.978571 0.959555 1.020439 0.952140 0.891884 0.960316 0.991439 1.026616 0.964761 1.046841 0.907797 0.916573 0.997682 0.865291 0.972651 1.014196 0.900297 0.909149 0.912471 0.902087 1.029262 0.910301 0.954377 1.007238 0.992714 1.016090 1.046660 0.898308 1.034649 
2.420563 0.989740 0.887149 0.876509 0.947181 1.012019 0.967899 0.931088 1.022888 1.013237 0.981242 1.035868 1.035916 0.993024 0.863433 0.992852 0.971934 0.987647 1.042311 0.872674 0.891089 0.959820 0.856714 0.998905 0.958325 0.982517 0.984611 1.041217 0.960362 0.945287 1.028541 0.957954 0.923570 1.020518 0.868172 0.865403 0.923989 0.968508 0.990264 0.957136 0.940567 0.881696 0.942023 0.954005 0.989150 0.978415 0.968813 0.970259 0.864375 1.025752 0.883238 
2.425409 0.862022 0.912600 0.927606 1.022709 1.040342 1.007531 0.901609 0.961464 1.006551 0.877219 1.043225 0.888895 1.038087 1.033823 0.892007 0.930880 0.956078 1.032253 0.868179 1.035127 0.867380 0.991496 0.927035 0.940596 1.038087 0.933982 1.018741 0.884375 0.949369 0.984160 0.914341 0.913989 1.011347 0.886269 0.867151 0.875421 1.010224 1.029056 0.986853 0.898526 1.043672 0.960922 1.006779 0.940558 0.964233 0.998300 1.016133 0.897460 0.874403 0.966241 
2.430264 0.942746 0.937798 0.952708 0.942356 0.936732 0.913306 0.930633 1.031312 0.861563 0.875779 1.035537 0.883800 0.969303 0.913002 1.007468 0.906522 0.943479 0.955658 0.990093 0.874608 0.865017 0.985497 0.962984 0.974184 0.992205 0.876435 1.017477 1.034852 0.953041 1.030056 0.933469 0.891098 0.920833 0.905380 0.920528 0.950130 0.858309 1.024604 0.927132 1.012891 0.957475 0.953403 1.011017 1.026250 1.040866 0.912792 0.964849 0.969264 0.931566 0.947094 
2.435130 1.040266 0.965170 0.965779 0.977501 0.898324 1.010287 0.865357 0.967520 1.016433 1.018897 0.925363 0.866080 0.893738 1.034158 1.022294 1.021409 0.958434 0.885308 0.974713 0.938769 0.917828 1.013617 1.041056 0.899199 1.009973 0.931528 0.944135 0.960280 1.021980 1.024568 0.894784 0.943583 1.002381 0.865128 0.883415 0.901473 1.033016 0.897248 0.996919 0.858373 0.894565 0.871903 0.924231 1.014473 0.929882 0.957978 0.898419 0.871893 1.033026 0.929483 
2.440005 1.000129 1.027081 0.982682 1.045993 0.895359 0.947016 1.004781 0.958461 1.016112 0.966034 0.897338 0.950108 0.878568 0.858380 1.036727 0.990435 1.004677 0.924774 0.883258 0.877968 0.988266 0.962095 1.041351 1.034454 0.883753 1.013676 0.967565 0.876741 0.959955 0.964616 0.968935 0.886483 0.858285 0.994602 0.998588 0.946541 0.986097 1.044823 1.024817 0.986506 0.873925 0.886435 0.875286 0.994364 0.996705 0.929027 0.862233 0.877654 0.980589 0.877493 
2.444890 1.001151 0.866692 1.037213 0.991562 1.026054 0.858454 0.896200 0.884395 1.010302 0.915196 0.971234 0.933222 0.939224 0.964119 0.961636 0.861165 1.020708 0.923044 0.862392 1.019091 0.949393 1.033008 0.915453 0.954397 0.953779 0.965764 1.002302 0.994064 1.045679 0.872304 1.029117 0.917517 0.992323 1.016295 1.026834 0.959486 0.933517 0.997897 0.988632 0.920437 0.954131 1.030154 0.975819 0.978311 0.888732 0.874749 0.941945 1.034635 0.887676 0.983733 
2.449784 1.027007 0.969024 1.001630 0.886786 0.897639 1.002838 0.886311 1.033636 0.992470 0.865604 0.919725 0.952036 1.025009 0.935400 0.901957 0.857272 0.865823 0.876818 0.976386 0.932499 0.890420 0.974579 1.009600 0.982701 0.980314 0.908473 0.916453 1.032485 0.880442 0.997739 1.037117 0.866184 1.042720 0.953843 0.998234 0.880861 1.020872 0.914560 1.012711 0.886843 1.023468 1.009924 0.933726 0.962442 0.877884 0.956820 0.994448 0.941735 1.041569 0.902157 
2.454689 0.911604 1.012798 0.944920 0.896720 0.928229 1.016241 1.026180 0.984513 0.958901 0.889739 0.903682 1.036261 1.032267 1.018181 0.993530 1.042243 1.041549 0.911433 0.870841 0.982526 0.969087 1.013645 0.862224 0.913306 1.002517 0.996145 1.033950 0.949428 0.940260 0.926251 0.999607 0.884879 0.907667 0.932784 0.912042 0.862424 0.963808 0.869738 0.924424 0.950836 1.013407 0.920573 0.978065 0.997885 0.983867 1.000539 1.016460 0.982535 0.958340 1.017449 
2.459603 1.011421 0.957253 0.910027 0.868317 0.998982 1.008435 0.954086 0.939793 0.893936 0.898530 0.932993 0.993410 0.990585 0.860252 1.040540 1.019657 0.897160 1.001008 0.904178 0.973239 0.938034 0.997052 0.930996 0.873937 1.025077 0.921201 1.036527 0.942484 1.028586 1.004403 0.869268 0.972450 0.963843 0.982378 0.862126 0.892091 0.879415 0.874974 0.874822 0.858931 0.943245 0.931567 1.006894 0.924872 0.927639 0.962246 0.940430 0.960562 1.021112 0.913945 
2.464527 0.936188 0.964943 0.925890 1.034292 0.962166 0.887407 0.987137 1.001790 1.041329 0.998957 0.965770 1.006573 0.911864 0.855999 0.915706 0.958914 0.936768 1.045018 0.931129 0.876034 0.973663 0.999927 0.930464 0.931471 0.861438 0.932004 0.898694 0.863226 1.042270 0.904552 0.935770 0.967444 0.987755 0.982982 0.953238 1.005898 0.990950 0.946819 0.938052 0.928134 0.878963 0.945478 0.996760 1.039351 1.020504 0.953285 0.905883 1.042166 0.939335 0.971124 
2.469461 0.874470 0.909127 0.898697 1.009704 0.962800 1.015951 0.895977 0.873215 0.870267 0.914062 0.993711 0.875849 1.004893 1.008563 1.034320 0.925709 0.931519 0.940171 0.911590 0.896595 0.905695 0.916952 0.947188 1.037021 1.014648 0.954595 0.866398 0.956591 0.927440 0.893125 0.909574 0.986266 0.923513 0.863726 0.922800 1.026514 0.881791 0.890510 0.928504 0.882419 0.961032 0.991572 1.004351 0.902823 0.915821 0.966546 0.858715 0.888513 0.992950 0.942995 
2.474405 0.962949 0.991423 0.989151 0.860718 1.017596 1.016494 0.915755 0.973435 1.020572 1.043475 0.864682 0.884562 0.985186 0.917675 0.925776 0.999856 1.003440 1.029195 0.913074 0.992069 0.888716 0.946853 1.023386 0.937812 0.969585 1.000854 0.948279 0.995207 0.913293 1.010941 0.863827 0.959868 0.903453 0.935920 1.043523 0.966647 0.918930 1.023843 0.885741 0.917457 1.044226 0.861526 0.914452 0.991280 0.862724 0.915479 1.015258 0.990634 0.928846 0.987877 
2.479359 0.943305 1.044747 0.894252 0.957821 1.017512 0.889033 0.894395 1.039928 0.913740 0.925728 0.927078 0.965673 0.942687 1.022578 0.858366 0.867986 0.975845 0.869450 0.980123 0.899557 0.913018 0.866608 0.878966 0.976511 0.920927 1.006370 0.910156 0.975741 0.942383 1.005334 1.019793 1.037465 0.947393 0.876599 0.961424 0.995904 0.875059 1.034015 0.870724 0.885849 1.045451 1.020981 1.000182 0.973231 0.893368 1.011370 1.029309 0.978773 0.985504 0.984734 
2.484323 0.888552 0.985830 1.040934 0.981002 0.859237 0.906251 1.005326 0.867364 0.898589 0.946582 1.007436 0.924302 1.036523 0.922153 0.991353 0.872744 1.020107 1.042112 0.871195 0.948103 0.971135 1.022911 1.030440 0.863894 0.862221 1.000032 0.994376 1.025468 0.912772 0.987408 0.987190 0.992275 1.016039 1.020620 0.906564 0.946611 0.938094 1.029518 0.919454 0.954282 0.925243 0.924615 1.004243 0.958721 1.006467 1.045297 0.980194 0.978141 1.005583 0.997370 
2.489296 1.043023 1.043498 0.934186 0.952986 0.953642 0.940212 0.856096 0.916013 0.875552 0.944394 1.030724 0.883869 0.870828 0.987231 1.018302 1.004064 0.974799 1.029964 0.936115 0.951028 0.950895 0.868015 0.951722 1.000946 0.880514 1.014737 0.937323 0.973183 1.041027 0.876693 0.942008 0.868947 0.919701 0.868177 0.974571 1.009073 0.898886 1.039449 0.958603 1.041160 0.963251 0.855973 0.944156 0.998095 0.976557 0.913951 0.976054 0.958679 1.007904 0.986366 
2.494280 0.869873 1.011963 0.915130 0.876716 0.965528 0.997821 0.954855 0.873171 0.941037 0.998952 1.033565 1.040987 0.906975 1.003723 1.007220 0.968160 1.000264 0.879158 0.878046 1.013968 0.869255 0.985409 0.867317 1.009093 0.957440 0.984583 0.881230 0.861424 1.002611 0.892701 1.023415 1.003381 0.982891 0.973929 1.024051 0.859267 0.962306 0.931077 0.987757 1.042270 0.917658 0.997127 0.907470 0.961375 0.938205 0.911034 0.965775 0.863154 1.034686 0.956167 
2.499273 0.895944 0.921231 1.009540 0.952029 0.885167 0.885367 0.952523 0.977858 0.884132 0.977753 1.015755 1.023129 0.943762 0.947430 0.992416 0.961209 1.038562 0.862218 0.928975 0.960496 0.932121 0.906463 1.031691 1.019081 0.865744 0.875684 0.945045 0.929669 0.948304 0.947116 0.928101 0.943676 0.914189 1.024241 1.007497 0.935627 1.037431 1.034666 0.979207 0.965694 0.903280 0.940787 0.981858 1.010319 0.986904 1.018492 0.889605 0.862408 0.978171 0.900571 
2.504277 0.904279 0.949441 1.016306 0.887897 0.988485 1.003802 0.946800 0.948757 1.030483 0.941621 1.024744 0.942505 0.895518 0.903100 0.929364 0.891175 0.979771 0.910768 0.963286 0.867544 0.921097 1.009313 0.975277 1.013817 0.990090 0.993065 0.925145 0.901751 1.010501 0.910075 1.037011 0.951057 0.902958 0.900753 0.908241 0.890358 1.041391 1.032526 1.022017 0.884686 0.874091 0.966839 0.959770 1.029476 0.983382 0.919054 0.968284 1.017694 0.991050 1.005617 
2.509290 0.963043 1.042443 1.018605 1.002131 0.864936 0.891738 0.897581 0.991214 0.896783 0.910493 1.008952 0.909971 0.863463 0.958616 0.896147 0.923757 0.913857 1.034463 0.892194 0.935718 0.998606 0.875767 0.858789 0.995280 0.988117 0.962644 0.901619 1.029883 0.995708 0.975186 0.883406 0.882940 0.962749 1.005589 0.915149 0.885962 0.985922 0.916469 1.029085 0.891767 0.898047 1.032315 0.899035 1.027109 1.042244 0.927205 1.040021 0.924811 0.989190 0.980050 
2.514314 0.883351 0.962659 0.914198 0.872531 0.931394 1.037567 1.041643 1.006502 0.855164 0.879827 1.003832 0.983521 1.038508 0.978581 1.021892 0.961139 0.878212 0.935488 0.958802 0.960113 0.886249 0.870802 0.869320 1.038251 0.894011 0.868702 0.982618 0.986114 0.861387 0.879152 1.032314 1.010777 1.016524 0.981374 1.019992 0.891351 1.024143 1.014178 1.032969 0.984414 0.964872 0.913457 0.908698 0.977574 0.936410 0.983378 1.009599 1.024352 0.876103 0.992717 
2.519348 0.948158 0.899484 0.950979 0.923707 0.971298 0.955064 0.897280 0.888664 0.871651 0.946866 0.959813 0.926205 1.023914 0.939618 0.920297 0.986212 0.906732 0.884969 0.876533 0.909230 0.915623 0.878642 1.014111 0.884342 0.997763 0.867842 0.957686 1.006987 1.016533 0.971982 0.885719 0.919546 0.948139 1.023078 0.926006 0.880352 0.885054 1.002731 0.913486 0.939153 0.925825 0.883031 0.936787 0.861373 0.905297 0.928513 0.993127 0.856110 0.962074 0.949440 
2.524391 0.925852 0.953483 1.029697 0.939910 0.899152 0.918899 0.951526 0.907321 0.862431 0.975794 0.929423 1.013066 1.015811 0.931741 0.971435 0.968243 0.903160 0.920846 0.950320 0.923411 0.968386 1.003786 1.034447 1.004346 0.880573 0.923411 0.868890 0.949170 0.988864 0.896018 0.864787 0.902116 0.957168 1.022764 0.936576 0.882179 1.029156 1.026658 1.032984 0.986053 1.005914 0.951270 0.932377 0.859620 0.862014 0.904994 0.979993 0.861121 0.998353 0.926241 
2.529445 0.934759 0.987251 0.858333 1.033238 0.972084 0.915621 0.955340 0.974382 0.970042 0.898441 0.982455 0.982759 0.857459 1.019942 1.016133 0.911841 0.977307 1.028337 0.892837 1.022060 0.994260 0.951873 0.997366 0.953820 0.884451 0.959376 0.972369 0.932926 1.017064 0.984459 0.863120 1.026096 0.888440 0.935262 0.921947 0.975114 1.040769 0.855835 0.898479 1.037369 0.950791 1.044521 0.995467 0.880880 0.926012 0.898726 0.905678 0.860071 1.043818 0.877575 
2.534509 0.947814 1.035382 0.920198 0.966579 0.881414 0.881082 1.005657 0.884196 1.034071 0.986930 1.000415 1.013578 0.880749 0.916513 1.014546 0.905630 0.882800 1.038297 1.005781 0.882857 0.865469 0.930663 0.989960 0.880521 1.013834 1.010026 0.900682 1.040700 0.946940 0.895858 0.998820 0.922809 1.035458 0.863836 1.030443 0.999456 0.932126 0.951394 1.026037 0.962097 0.856409 1.037689 1.019399 0.955117 0.867967 0.961726 0.983322 0.935668 0.972391 0.953284 
2.539583 0.960724 1.019113 0.968871 0.941543 0.899885 0.935779 0.869015 1.042016 0.870002 1.043270 1.013919 1.028105 0.913777 0.881853 0.868597 0.874418 0.896077 0.916740 0.905212 0.868084 0.878719 0.966649 0.872509 0.924261 0.987938 0.899714 0.932341 0.962471 0.921811 0.988214 0.955663 0.909457 0.943793 0.957961 1.040592 0.944344 0.934563 1.017755 1.015827 1.002087 0.962462 0.895650 0.871740 1.024145 1.037344 0.938504 0.896752 0.994975 1.017831 0.972375 
2.544668 0.953104 0.895242 0.981028 0.960994 1.040360 0.885909 0.902354 0.991814 0.878902 0.933127 0.979138 0.908174 0.902553 1.014801 0.996390 0.985661 1.040712 0.970640 1.028302 0.923945 0.938434 0.955572 0.904519 0.966149 1.009502 0.970356 0.898091 0.970944 0.915742 0.949135 0.881551 0.940295 0.910434 0.908801 1.028853 0.981189 0.889840 0.952410 1.003549 0.980354 0.858574 0.995631 0.894046 0.982452 0.879652 0.899885 1.007632 0.874145 0.906978 0.922094 
2.549762 0.881107 0.923763 0.929725 1.026809 0.934662 1.003464 0.882436 0.886888 0.875591 0.986517 0.927209 1.008524 1.011970 0.910357 1.002334 0.961425 0.926354 1.020315 0.956070 1.033151 0.949776 0.998157 0.937984 0.902420 0.991397 1.032933 0.886945 0.993799 1.009578 0.986289 0.933067 1.030607 0.967795 0.947127 0.910300 0.887192 0.936484 1.027331 1.041800 1.021170 1.022898 1.020296 0.857495 0.984656 0.970643 0.865784 1.023799 0.904851 0.885028 0.916082 
2.554867 0.885029 0.855107 0.873096 0.891684 1.000739 0.949201 0.871568 0.860613 0.899088 0.972222 1.014209 0.983936 0.888247 0.976911 1.040315 0.873182 0.907964 0.865825 0.967741 0.957071 0.978962 0.970561 0.978041 0.889775 0.927387 0.988018 1.011285 1.005257 1.018073 0.878261 1.003254 0.924311 0.991986 0.913271 0.886462 0.899525 0.865834 0.960697 0.970048 0.920143 0.978421 1.016896 1.028942 0.891010 0.869650 0.855136 0.891180 0.873334 0.914457 1.010089 
2.559981 0.880768 1.033410 0.877237 0.998925 0.907204 1.031683 0.855595 0.997549 1.004659 0.990316 1.026889 0.865571 0.904185 0.933136 0.962096 0.868106 0.998774 0.963226 0.858899 0.925628 0.997293 0.996363 1.016998 0.907004 0.871722 0.972405 0.984820 1.001336 0.908124 0.942467 0.862705 0.908542 0.861034 0.949007 0.885220 1.042048 0.897797 0.989870 0.886321 1.033989 0.952804 0.859592 0.896696 0.910858 1.018764 0.930307 0.999106 0.857323 0.887783 1.032319 
2.565107 0.954658 1.001118 0.973897 1.010049 0.883864 0.949372 0.993174 0.929953 0.935439 0.871763 0.905266 0.886996 0.957212 0.870396 0.893535 0.969313 0.857820 0.914729 0.878805 0.868583 0.927476 1.038152 1.014481 0.955674 0.882829 0.904042 0.965905 0.856188 0.876964 0.976963 0.943782 0.869845 0.867549 0.890413 1.009622 0.983863 1.013542 0.874648 0.953121 0.978329 0.908788 1.002779 1.031356 0.872028 0.889179 1.032837 0.905001 0.930665 0.937669 1.007809 
2.570242 0.882982 0.912146 0.888610 0.935217 0.878740 0.877620 0.967360 1.018465 0.868197 0.875381 1.016169 1.038879 0.953751 0.990611 0.968043 0.928431 1.025317 0.932550 0.933243 1.003565 0.968727 0.937409 0.925926 0.863091 1.022394 1.022926 0.959929 0.984936 1.032814 0.985866 1.038176 0.975104 0.897018 0.863878 0.894883 0.860490 1.022736 1.004011 0.867675 0.975598 1.023504 1.034285 0.927710 0.988267 0.865112 0.990621 0.895462 0.908103 0.955792 0.997530 
2.575387 1.013357 0.873864 0.932233 0.934558 0.907513 0.987964 0.965019 0.973360 0.970845 0.959913 0.861158 0.854411 0.885555 0.975077 0.943279 1.018254 0.939454 0.993724 0.910085 0.995147 0.945528 0.996286 1.004210 1.008262 1.032431 0.910056 1.014221 0.950111 1.031691 0.923930 0.963614 0.975144 0.869831 0.960359 0.929139 0.954542 1.009211 0.968463 1.021718 0.963026 1.012959 0.944607 0.993648 0.888364 0.985535 0.887529 0.957750 0.900235 0.901791 0.904183 
2.580543 0.959964 0.902369 0.890110 1.021079 0.877215 0.945285 0.883459 0.879948 0.930379 0.927542 0.901477 0.919116 0.948284 0.892548 0.964063 0.888801 0.956928 0.899997 0.925568 0.892036 0.938121 1.018052 0.894807 0.884853 0.873923 0.981104 0.937685 0.919116 1.004683 0.914258 1.001248 0.962288 1.021762 0.955210 1.020026 1.002510 1.012122 0.856739 0.928415 1.020016 0.905443 0.916896 0.991190 0.990972 0.996409 1.019532 0.909504 0.971303 0.955324 0.927238 
2.585710 1.004169 0.993088 1.019729 0.866239 0.993932 0.969454 1.041142 1.002860 0.873137 0.929796 1.040079 0.911485 0.876334 0.892359 0.963980 1.013486 0.922130 1.031303 0.876562 1.021474 0.977082 0.876154 0.877530 1.015630 1.003097 1.042650 0.930546 1.008173 0.939160 1.004330 0.925005 0.855016 0.961048 0.947813 0.958619 0.989046 0.869940 1.017025 0.938003 0.976949 0.969587 0.940992 0.891894 1.002926 0.859086 0.892150 1.003382 1.020421 0.876049 0.897956 
2.590886 1.006776 1.017487 0.886704 0.865416 0.949173 0.951507 0.973791 0.929555 0.975812 0.932050 0.929792 0.863936 0.957949 0.962417 0.954107 0.992869 0.886600 1.022382 0.873470 0.887378 1.041924 0.963138 1.033718 0.896333 0.995639 0.984834 0.911787 0.863794 1.006871 0.937021 1.037029 0.872171 1.015257 1.004205 0.955928 0.999339 1.030701 0.854601 0.971913 0.964836 0.861100 0.959922 0.871383 0.891400 0.904197 1.023975 1.034790 0.915543 0.923322 0.976922 
2.596073 0.948769 0.882768 1.015966 0.865874 0.951302 0.881136 1.031352 1.016952 0.935129 1.036787 0.942233 0.858057 0.970311 0.894473 0.954062 0.867960 0.950277 0.968110 0.952279 0.913482 0.915104 0.968917 0.924732 0.872608 0.936438 0.948115 0.858740 0.939331 0.918130 0.867676 0.958938 0.992204 1.023545 0.903209 1.007277 0.937870 0.951634 0.890138 0.906548 0.959934 0.958150 0.946787 0.855506 0.938724 0.981789 0.937424 0.915266 0.992413 0.889351 0.983496 
2.601271 0.958779 1.038631 0.855888 1.001043 0.973386 0.971498 0.926398 1.030759 0.872211 0.988438 1.000152 1.023399 0.994233 0.999782 0.879202 1.018220 0.931558 0.943319 0.917852 1.029270 0.915396 0.897858 0.936433 0.923619 0.910482 0.997259 0.921618 0.955715 0.973480 0.865762 0.907533 0.951276 0.906878 0.952832 0.938851 0.902126 0.982149 0.968387 0.880150 1.040794 0.877324 0.924539 1.010983 0.970056 0.926644 0.910463 0.934251 0.854001 0.942550 1.024935 
2.606478 0.987271 0.940164 0.877210 0.931117 0.990381 0.943199 1.038977 0.916673 0.921879 0.941312 0.993027 0.959398 0.936456 0.886865 0.999609 0.993815 0.931382 1.042799 0.993208 0.998642 0.921500 0.926650 0.996849 0.867964 0.964860 0.882427 1.007054 0.885073 1.030916 0.888345 0.873189 0.917327 0.857010 0.947031 0.943029 0.869396 1.005062 0.912699 0.938163 0.995266 0.873398 0.958677 0.983876 0.997229 0.925711 0.969764 0.982813 1.000719 0.918361 0.868220 
2.611696 1.003970 0.884513 0.949983 0.941543 0.868695 1.040688 1.011101 0.990447 1.037492 0.915778 1.024832 0.883204 0.991433 0.901573 0.936565 0.863774 0.980660 1.023135 1.002120 1.039407 0.873247 0.971472 0.930714 0.929528 0.927907 0.933236 0.881573 0.877865 1.001912 0.972790 0.947499 0.866362 0.885129 0.979541 0.908514 0.944047 0.904503 0.903621 1.009830 0.899866 0.925185 0.856548 0.977000 0.925574 0.919363 0.891644 0.885357 0.928665 1.026463 0.989840 
2.616925 0.923929 0.949758 0.944904 1.013146 0.926129 0.933667 1.024041 0.959762 0.909896 0.876301 0.887092 0.970571 0.973881 1.003844 0.908692 0.991574 1.007722 0.898091 0.965736 0.956329 0.997036 1.038349 1.011060 0.976640 0.889263 0.907734 0.947094 0.887414 0.955751 1.013591 0.955893 0.877572 0.859888 0.924309 0.980082 0.973245 1.005323 1.022419 0.934056 0.853876 0.999454 1.035011 0.971605 1.038558 0.997927 0.861879 0.863908 0.993404 0.917377 0.892876 
2.622164 0.912775 0.859074 0.946831 0.919175 0.941787 0.974440 0.979987 0.907608 0.952236 0.894135 0.948026 0.955089 1.027354 0.922076 0.904688 0.941977 1.011834 1.041529 0.878397 1.018518 1.038741 0.880445 0.881364 0.943153 1.005482 0.993422 0.859890 0.892211 0.872547 0.971975 0.952672 0.874016 0.988321 0.883924 1.039898 1.018793 0.985173 1.003178 1.019893 0.912737 0.931510 0.893453 0.934506 1.025591 0.935302 0.877041 1.032455 1.031886 1.036655 0.982945 
2.627414 0.868025 0.937496 1.027823 0.940454 0.975199 0.856185 0.861332 1.007602 0.897357 0.973673 1.007773 0.903007 0.985532 0.899367 0.960021 0.933306 0.866338 0.952702 0.867921 0.925513 0.958097 1.032232 1.021633 0.955679 0.931751 0.877202 0.927229 0.978176 0.918782 1.009792 1.000909 1.031540 0.987741 1.022505 0.975123 0.959718 0.965501 0.973312 0.892484 0.926215 0.875581 0.991751 0.970563 1.007536 0.979010 1.037152 0.888076 0.996359 1.008645 0.922224 
2.632674 0.876330 0.895260 0.888141 0.863580 0.897734 0.939452 0.929348 0.887326 0.884473 0.908996 0.931111 1.034387 0.948439 0.875799 0.978355 0.980744 0.965189 0.916550 0.868386 0.902474 0.875401 0.974658 1.023685 0.868680 1.002613 0.897924 0.884852 1.026301 0.858623 0.978535 0.963767 1.016509 0.907299 1.004082 0.977521 0.894037 0.913811 1.000224 0.963786 0.915261 1.032861 0.886245 0.875638 1.019164 1.004689 0.956562 0.868472 0.938106 0.990091 0.870140 
2.637944 0.999984 0.857866 1.020401 1.020865 0.913400 1.007520 0.864103 0.936859 0.855648 0.999093 0.864738 0.875012 0.959616 0.898746 0.907220 0.954081 0.977160 0.900756 1.037594 0.907769 0.941408 0.891192 0.904433 0.909163 0.880775 0.953910 0.914073 1.011766 0.958848 0.931437 0.926556 0.865553 0.925276 0.904632 0.955569 1.004107 1.004316 1.026495 0.880396 0.942669 0.930982 0.868548 0.924110 0.953038 0.972715 1.032125 0.861496 1.000117 1.011595 0.957133 
2.643226 0.935999 0.912893 1.022860 0.875761 0.978648 0.941809 0.856181 1.019145 0.975331 0.909918 0.969417 1.006625 0.976193 1.000834 0.940918 0.985500 1.030214 0.984202 0.883324 1.017581 0.883561 0.855005 1.041474 0.963778 0.973464 1.021059 0.911140 0.993072 0.975634 0.951467 0.977634 1.013326 0.957968 0.997290 0.871468 0.895995 0.893285 0.956982 0.991262 1.024452 0.944870 0.870823 0.929033 0.920618 0.939705 0.882243 0.857858 0.928806 0.968441 0.873856 
2.648517 0.908852 0.892998 1.001684 0.995875 1.030673 1.023726 0.929758 0.982750 0.939556 0.997458 0.951364 0.908180 0.998794 1.042234 0.950938 0.939130 0.894401 0.900778 0.948606 0.997543 0.970345 1.022201 0.965133 0.859252 0.873069 0.866985 1.001533 0.989147 0.853898 1.034729 0.895557 0.875429 1.006394 1.016515 0.941764 0.892704 0.992151 0.993885 0.876850 0.945915 0.950549 0.886545 0.999125 0.971587 0.970914 1.014648 0.988502 1.040794 0.987564 1.000452 
2.653820 0.859926 0.859519 0.925459 0.887623 1.023010 0.995038 0.998336 0.954369 0.940848 0.952474 0.887936 0.870349 1.010825 0.856913 0.868871 0.876783 0.931855 0.924246 0.870416 0.911407 0.955014 0.866360 0.951384 0.872680 1.017590 0.928245 0.974884 1.017552 0.951148 1.003690 0.939606 1.012909 0.862674 0.868360 0.969246 1.007745 0.921157 0.947452 0.857908 0.974514 1.028108 0.855406 0.975822 0.904225 0.865536 0.933106 0.971359 1.007631 1.000610 0.903125 
2.659133 0.976304 0.978407 0.986887 1.007258 1.008196 1.006812 0.988176 0.986840 1.039093 0.877550 0.974911 0.984206 0.874651 0.902942 0.887896 0.936605 0.868928 0.990857 0.991824 0.967976 0.995197 0.941068 1.027581 0.972600 0.983637 0.886883 1.000398 0.877474 0.913876 0.888531 0.895732 0.911697 0.862211 0.975982 1.023014 0.975868 0.920413 0.981345 0.925065 0.980018 0.992477 0.991103 0.900744 0.885452 0.916443 0.890492 0.891857 0.935667 0.936473 0.954039 
2.664456 0.957545 0.986724 1.007822 1.028209 1.009063 1.017390 0.866607 0.921535 0.959838 0.929124 0.930668 0.994994 1.038725 0.935481 0.870396 1.010010 0.864134 0.991196 0.866635 1.009584 1.035788 1.021360 0.895123 1.017172 1.007329 1.039464 0.881518 1.035296 0.854291 0.934931 0.887108 0.970780 0.864267 0.907429 1.029659 0.962774 0.988041 1.016197 0.888709 1.010313 0.969131 1.032870 0.913634 0.990864 0.908973 0.923809 0.946754 0.858810 0.968515 0.995923 
2.669790 0.967302 0.891842 0.898748 1.033962 0.878306 1.031281 1.040413 0.935588 1.017394 0.853222 1.041076 0.960056 1.018872 0.959876 0.944795 0.980233 1.025418 0.913345 0.907160 0.991524 0.943611 0.886727 0.954789 1.012203 0.960454 1.035203 0.866768 1.037306 0.901609 0.968913 0.967558 1.040385 0.969756 1.018152 0.874630 1.038225 0.897119 0.854150 1.031139 1.010801 0.881166 0.877633 0.865139 0.921255 0.862420 1.039977 1.001234 0.887381 0.979797 1.027445 
2.675135 1.039515 0.931242 0.856169 1.024426 0.894605 1.034324 0.984512 0.948140 1.038947 0.902031 0.968808 0.922604 0.903139 0.871674 0.899815 0.887947 0.927056 0.881364 0.905564 0.883031 0.871845 0.956532 0.887340 1.000804 0.868037 0.900279 0.973136 0.853734 0.955206 0.912346 0.882803 0.912526 1.022987 0.912242 0.997754 0.857618 0.934576 0.950300 0.948017 0.919308 0.947515 0.859635 0.989248 0.853185 1.032572 1.018213 0.891518 0.950035 0.957224 0.901605 
2.680491 0.860782 0.876664 0.913857 0.942288 0.935355 0.927495 0.908581 0.954894 0.976222 1.020518 0.880775 0.911574 1.017468 1.019637 0.935308 0.986413 0.915523 0.866663 0.887916 0.909235 0.941805 0.855270 0.899376 0.856775 0.995259 0.862600 0.983704 0.997172 1.015157 0.897169 0.952791 1.034914 0.992181 0.885378 0.910788 0.987843 0.863594 0.973826 0.946825 0.904556 1.039535 0.906403 0.994975 0.996992 0.994160 0.996897 0.894830 0.859740 0.920874 0.935668 
2.685857 0.883633 0.989914 0.883396 0.964288 0.957451 0.940670 0.947081 0.987622 0.870479 0.973550 0.925708 0.928104 1.024877 0.882080 0.871341 0.938824 0.883869 1.014119 1.037311 0.870176 0.902355 0.880782 0.944165 1.006780 1.021051 0.949089 0.880517 0.941627 1.034953 1.009668 1.012415 0.933028 0.917308 1.031089 0.955851 0.911001 0.916465 1.025199 0.864854 0.951902 1.031525 0.973503 0.942176 0.960974 0.869305 0.900262 0.936295 0.928606 0.933180 0.944155 
2.691234 0.929565 0.908894 0.894700 0.858509 0.857145 0.905305 0.930332 0.912956 0.999408 0.945312 0.906432 0.895779 0.905561 1.036091 0.871037 0.944582 0.894794 0.899993 0.943247 0.895400 0.856502 0.863679 1.029254 0.909869 0.897370 1.039538 0.900703 0.931402 0.927339 0.887219 0.890865 0.893686 0.866870 1.027455 0.910286 1.012580 0.930351 0.951078 1.026546 0.946931 0.888810 0.894416 0.975073 0.878962 0.913903 0.907587 0.942007 0.955036 0.991265 0.959307 
2.696622 0.988610 0.867182 0.978896 0.864190 0.996961 0.988761 0.904685 1.019268 1.000634 0.997917 0.871670 0.880352 0.853784 0.926831 0.940266 1.036916 0.978517 0.860090 1.038289 0.937047 0.952271 0.965991 1.033972 0.917505 0.999489 0.863073 0.875126 0.992956 0.917457 0.937946 0.906834 0.948390 1.017971 0.894232 0.896372 0.942510 0.940550 0.880579 0.928005 1.011371 0.886800 0.899212 1.004753 0.907450 0.852970 0.949175 0.868668 0.975449 0.883808 0.879547 
2.702021 0.989174 0.999503 0.997061 0.861321 1.002305 1.021315 0.996388 1.020047 0.885575 0.972001 0.930147 0.946686 0.894219 0.908978 0.920263 0.958302 0.960186 0.921636 0.898100 0.918578 0.926123 0.992223 0.961729 0.921806 0.964323 1.029003 0.992980 0.859531 0.947528 0.988445 0.923510 1.022660 1.041177 0.979698 0.986874 1.035421 1.031142 1.033424 1.025339 0.944537 0.984621 0.860005 0.994201 0.940371 0.897106 1.018863 0.978041 0.914157 0.941507 0.871933 
2.707430 1.027565 0.949214 0.866451 0.999621 0.888053 0.936321 1.012959 0.895446 1.023410 0.869281 0.876286 0.949005 0.988394 1.006238 0.858111 0.920938 0.890817 0.861377 0.962116 0.964341 0.975132 0.999385 0.889454 1.020882 0.897500 0.965373 0.943875 0.857855 1.023325 0.981276 0.917540 1.014152 0.957572 0.927157 0.929704 0.949223 1.000511 0.894272 1.020712 0.917985 0.892577 1.034826 1.014180 1.006238 0.973911 0.952536 0.940268 0.974309 0.853927 0.872272 
2.712851 0.860799 0.971249 0.899559 0.881679 0.922541 0.982948 0.932318 0.861991 1.021415 0.939985 0.943951 0.879606 1.010577 1.017524 0.898111 0.953946 0.860600 0.871106 0.985201 0.960837 0.892933 0.954883 0.962853 0.965059 0.981632 0.886667 0.942484 0.942276 0.917751 0.915016 1.020165 0.969640 0.976587 1.021585 0.987008 1.010094 1.022058 0.863364 0.960430 0.987983 0.865172 0.874978 1.007491 0.882900 0.968561 0.995423 0.883165 0.871315 0.914031 0.975953 
2.718282 1.019448 0.999942 0.861356 0.898267 0.993866 0.961479 1.013240 1.025969 0.929897 0.935131 0.899933 0.886285 0.962946 0.876812 0.916079 0.976774 0.859255 0.932783 1.010864 1.020707 0.895996 0.918483 0.930663 0.956832 1.036844 1.007864 0.995049 0.855640 0.921161 1.011981 0.917603 0.902791 0.988774 1.038140 1.018577 0.926054 0.852971 0.985055 0.986285 0.855753 0.918710 0.867716 0.978666 1.011839 0.947302 1.019325 1.014451 0.932793 1.001135 1.026934 
2.723724 0.899597 0.973449 0.924287 0.989461 0.940554 0.958837 0.859898 1.038017 1.018968 1.004650 0.894051 0.959973 0.883783 0.895272 1.000552 0.969654 0.880547 0.969730 0.966427 0.881115 0.963351 0.986679 0.897354 0.883869 0.949838 0.893569 0.919669 1.039418 0.887417 0.879620 0.960881 0.878664 0.964014 1.021314 0.960266 0.982070 0.854315 1.029179 0.863068 0.907603 0.990530 1.039806 0.866882 0.908284 0.983537 0.873979 0.930305 1.012258 0.922280 0.860239 
2.729177 0.960700 0.963387 1.018619 0.882739 0.951843 0.923484 0.916539 0.972462 0.948049 0.992418 0.994585 0.912044 0.958921 1.033362 0.972273 0.914372 0.899156 0.931187 1.009431 1.010094 1.000925 0.948730 0.933098 0.911893 1.009886 0.936088 0.864316 0.979180 0.940176 1.037137 0.919908 0.984943 0.989598 0.868120 0.952401 0.949799 1.026558 0.918696 0.869501 0.922179 0.954540 1.022849 0.994547 0.935625 1.003139 0.983959 0.933543 0.947282 1.032189 0.939551 
2.734641 0.893881 0.903466 0.930686 1.014061 1.018110 1.019832 0.971796 1.035472 0.978864 0.991259 0.907184 0.880976 0.872744 0.858590 0.875346 0.896531 1.029672 1.010702 0.935408 1.015357 1.009983 1.036447 1.001969 0.965486 0.861022 0.986623 0.910997 1.021006 0.909795 0.988988 0.911584 1.023144 1.031243 0.893522 0.904876 0.967331 1.020816 0.944954 0.999509 1.011809 0.933279 0.857833 0.862498 0.956034 0.957973 1.001070 0.866131 0.986329 0.948171 1.015565 
2.740115 0.868939 0.992928 1.037165 0.915418 0.993581 0.938057 0.970280 1.002644 0.981093 0.920678 0.900877 0.995255 0.914936 1.015671 0.900007 0.943856 1.000638 0.954679 0.867993 1.021537 0.865050 0.938975 0.892779 0.883338 0.938180 0.984347 0.889865 0.945663 0.875041 0.984234 0.915815 0.999134 0.979466 0.972985 1.034848 0.892760 0.854748 0.988936 1.029975 1.015983 0.959447 0.975767 0.851796 0.942229 0.960318 0.907102 1.033429 0.868787 1.004820 0.945171 
2.745601 0.912091 1.011359 0.865152 0.895092 1.009940 0.860252 0.945672 1.033277 0.869948 0.876277 0.887657 1.011927 0.863469 0.882331 0.892547 0.984031 1.036749 0.976804 0.926517 0.893749 0.895338 0.958036 1.008749 0.942418 0.875482 0.873363 0.947526 0.854643 0.900957 0.942938 0.877270 0.903454 1.002600 1.004000 0.963674 0.943610 0.994739 0.921191 0.978667 0.933460 0.851578 0.931284 0.977059 0.882738 0.990851 0.994729 1.023837 0.909981 0.943733 0.858323 
2.751098 0.889459 0.852797 0.941774 0.872093 0.968259 0.945567 0.969025 0.994516 0.997769 0.877465 0.938559 0.973338 0.930065 0.896695 0.984849 0.866210 0.943420 1.033296 0.992936 0.992955 0.978521 0.869161 1.025247 0.937272 1.009536 1.020536 1.022352 0.985341 1.029749 0.984698 1.017415 0.869984 0.983799 0.986911 0.855039 0.912614 0.882535 0.918137 0.893895 0.945019 0.859172 0.944423 0.935333 0.950353 0.998072 1.038933 0.860932 0.998082 0.969989 0.870031 
2.756605 1.021199 0.966657 0.880507 0.926727 0.934406 1.035187 0.900453 0.888716 0.913287 0.998416 0.976370 1.040256 1.018504 0.969693 0.999740 0.893067 1.033040 0.933300 0.887345 0.900737 0.898373 0.858537 0.882720 0.925478 0.925336 0.960718 0.982603 0.955346 0.873423 0.877755 0.909050 0.863190 0.986168 0.968681 0.982385 1.037589 1.030855 0.989440 0.958268 0.972407 1.001641 0.892112 0.869073 1.014636 1.010285 0.887336 1.024396 0.930084 0.884669 0.913666 
2.762124 1.006580 0.886064 0.872701 0.942132 0.952970 0.887331 0.933338 1.006561 0.986049 0.904570 0.975647 1.015951 0.979458 0.957887 0.992319 1.033125 0.943560 0.901412 0.870545 0.953064 0.991459 0.883454 0.925290 0.996159 0.992887 1.002409 0.987439 0.974928 1.000093 0.991761 1.017096 0.887293 0.982465 0.863897 0.927333 1.027233 0.938104 0.957235 0.877089 1.039073 0.955438 1.023791 1.013739 0.967221 0.929092 0.888749 0.895747 0.858847 1.014164 1.022637 
2.767654 0.994015 0.883043 0.943739 1.018789 0.898229 0.908857 0.887336 1.016860 0.862051 0.857654 0.895222 0.953166 0.916024 0.853002 0.856113 0.876093 0.866883 0.933272 0.902720 1.013815 1.039800 0.948183 0.953554 0.852832 0.911968 1.009485 0.935881 0.932874 0.959795 0.996493 0.881719 1.002251 0.882646 0.896385 0.939739 0.995868 1.010402 0.878324 0.955247 0.942198 0.917717 0.860888 0.902805 0.912195 0.881445 0.941337 0.976238 0.998147 0.869228 0.886607 
2.773195 1.000277 0.898790 0.903829 1.038957 0.916612 0.970325 0.931116 0.986558 1.016313 0.931683 0.961201 0.991541 0.946924 1.037794 0.991125 0.878708 0.921226 0.932591 1.026316 0.856007 0.965852 0.966335 0.871390 0.939578 1.036026 0.989215 0.946234 0.986483 0.860876 0.947359 0.928355 0.926511 0.989329 0.872477 0.882197 0.899149 0.992496 0.859004 0.888408 0.924289 1.021125 1.031828 0.998736 0.968462 0.927996 1.002925 0.999029 0.922597 0.984195 0.928014 
2.778747 1.002407 0.951923 0.968657 1.029662 0.967862 0.919799 0.901119 0.953738 1.015302 0.966425 0.992282 0.891381 0.962795 1.005555 0.920962 0.854010 0.880991 0.916386 1.018488 0.984246 0.856979 1.000837 1.002019 0.917776 0.912889 0.927722 1.015160 0.998956 0.958692 0.921331 0.921454 0.935067 0.859834 1.024500 1.017107 0.963315 1.023876 0.853036 1.032706 0.895928 1.026656 1.026561 0.947499 1.038813 1.029681 0.961717 0.927268 0.968732 1.032413 0.969195 
2.784310 0.910149 0.978852 1.034690 1.023857 1.005651 1.023791 0.868131 0.933535 0.953301 0.880249 0.963727 0.915811 1.035872 1.037913 0.910990 0.859699 1.020482 1.012731 1.014451 0.927069 0.993636 0.943224 0.956562 1.010623 0.982633 0.909468 1.029018 0.966516 0.907663 0.966837 0.983654 0.872167 0.888861 0.966828 0.911869 0.925992 1.007674 0.857506 1.035380 0.942411 0.909166 0.852628 0.866495 0.907464 0.871383 0.949529 1.021607 0.948367 0.967934 0.960892 
2.789884 0.905387 0.904271 1.031976 0.915273 0.850670 0.901748 0.903251 0.886530 0.925585 1.007287 0.901464 0.903666 0.931115 0.917003 0.853014 0.966843 0.925113 0.966077 0.897145 0.866577 0.961380 0.993100 0.934281 1.028866 1.033545 0.974735 0.952523 0.871105 0.879800 0.911502 0.873260 0.946880 0.969754 0.937920 0.914073 0.874810 0.934612 0.854280 0.865169 0.983270 0.944905 0.882504 0.925510 0.986058 1.009471 0.872418 1.023450 0.946474 0.977646 0.903099 
2.795469 1.016862 1.035660 0.953409 0.927286 0.900143 0.922476 0.944100 0.953494 0.869967 0.932352 0.992195 0.940754 0.905389 0.897393 1.027154 0.968757 0.928969 1.015284 0.878973 0.866990 0.961272 1.025132 1.015747 1.019641 0.990910 0.986515 0.899605 0.969371 1.023771 0.923289 0.914547 0.958692 0.993679 1.003924 0.984474 0.880164 0.946481 1.007666 0.917675 1.003603 0.859608 0.975325 0.875165 1.003319 1.000919 0.990929 0.996902 0.922107 1.033184 1.037701 
2.801066 0.968157 1.020548 0.915426 0.880112 0.895959 0.920520 0.943842 1.002498 1.019423 0.970831 0.887332 0.907224 0.941555 0.906345 0.881699 1.021814 0.942878 0.886632 1.029345 1.011135 1.015530 0.910248 0.972447 0.871966 0.942340 0.953840 0.906487 0.985006 0.912856 0.937709 0.939798 0.880925 0.977758 0.928004 0.881747 1.001657 0.878846 1.039041 0.991527 1.039221 0.899059 0.920539 0.923827 0.883693 0.868356 0.898501 1.036594 0.878940 0.950325 0.977550 
2.806674 0.862598 0.943963 1.009501 0.928457 0.910580 0.901641 0.914000 0.969806 0.927890 0.963579 0.912847 0.925282 1.037064 0.997435 0.906753 0.878274 0.894724 1.013337 0.891852 0.920860 0.860188 0.876988 0.985217 0.895499 0.907046 0.885993 0.859234 1.029060 1.020159 1.024534 0.981438 0.994213 0.887637 1.024213 0.862163 1.025139 0.931292 1.026925 0.927323 0.918479 1.022314 0.897682 1.031234 0.896444 0.939465 0.896841 1.031555 0.903814 0.946410 1.006581 
2.812293 0.910363 0.941268 0.933511 0.984889 0.871352 0.856944 0.947022 0.965048 0.991682 0.988848 0.919008 0.904676 1.027953 0.855555 0.925546 0.946766 0.951566 0.956829 0.944121 0.877021 1.026631 1.026857 0.860572 0.975980 0.921758 0.999978 0.957329 0.919774 0.991928 0.867384 0.884740 0.929297 0.909078 0.958520 1.002614 0.922787 1.021538 0.957244 0.866298 0.985277 0.986117 0.992826 0.985881 0.916637 0.933265 1.019809 1.001470 1.032583 0.994177 0.869236 
2.817923 1.023662 0.906425 0.909684 1.022387 0.919122 0.936759 0.866388 0.977863 0.951714 0.960859 0.985232 0.962068 0.932924 0.905877 0.979186 0.953688 1.019128 0.969257 0.935503 1.001235 0.978515 0.924960 0.895107 0.878046 0.997334 1.002756 0.865443 0.931592 0.948747 0.964902 0.982048 0.903137 0.941539 0.901890 0.970088 0.887247 0.863611 0.990333 1.015113 0.942692 1.031296 0.988964 0.880389 1.036917 0.985752 0.905688 1.017673 0.912206 0.895343 0.970561 
2.823564 0.904584 0.985518 0.892691 0.962885 0.926196 0.854227 0.869870 0.916977 0.861595 0.908872 0.947592 0.977640 1.005345 1.001236 0.957642 0.937059 0.973257 0.895317 0.944295 1.014149 0.996966 0.925394 0.894259 0.950199 0.882112 0.960930 0.980672 0.850269 0.928964 1.020855 0.878739 0.999744 0.897206 0.850477 0.977989 1.025503 1.034297 0.932034 0.932138 0.850600 1.007829 0.935151 0.999772 0.982580 0.951880 1.011768 0.995653 0.868953 0.939685 0.867508 
2.829217 0.879518 0.912509 0.913218 0.949732 0.872311 1.010294 0.892854 0.944689 0.988268 0.859532 0.886771 0.881709 0.895735 0.905359 0.995475 1.030101 0.967442 0.905341 0.893591 0.991650 1.014582 0.925704 1.034634 0.906276 0.898219 1.033728 0.950488 0.979324 0.863678 0.902828 0.927348 0.987806 0.918261 0.892202 1.018304 0.891503 0.899806 0.896264 0.973298 0.958110 0.971371 0.976717 0.879688 0.948986 0.996505 0.868240 0.886413 0.926054 0.888453 0.969983 
2.834881 0.974180 0.886066 0.875215 0.854457 0.921028 0.911820 0.915201 0.857356 0.869407 1.036822 0.908968 0.949937 0.929263 1.023327 1.031732 0.921387 1.030287 0.918204 0.984313 1.003636 1.007055 0.903981 0.972329 0.852908 0.997488 0.999811 0.929112 0.924504 0.950107 0.857762 0.862371 1.020635 0.987987 0.956236 0.957369 0.996779 0.998328 0.964188 0.861870 0.910696 0.958219 0.979449 0.940927 0.985503 0.887860 0.976361 0.922303 0.918082 1.010587 0.959352 
2.840557 1.018698 1.024392 0.938469 0.989698 0.986723 0.878401 0.868004 1.034609 1.025657 0.909261 0.946363 0.930782 1.017102 0.954182 0.860431 0.875181 0.991549 0.990793 1.033580 0.963502 0.933700 0.959177 1.031049 0.955325 1.024543 0.988989 1.029689 0.880459 1.012720 0.947666 0.993126 1.032947 0.860034 0.861564 0.999698 0.867673 0.924672 0.933350 0.956146 0.854359 0.882320 0.959867 0.858278 0.861894 0.996563 1.009434 0.954692 0.903406 0.912519 0.887863 
2.846243 0.876856 1.025891 0.916626 0.967142 0.949183 1.002418 0.870492 0.886052 1.020140 0.908676 1.002474 0.986489 0.981107 0.959371 0.853524 0.876299 0.852646 0.969002 0.981380 0.868093 1.033586 0.875449 0.915361 0.865015 0.913463 0.927352 0.881633 0.980285 0.965829 0.962241 0.957303 0.893653 0.934255 0.986649 1.009112 0.896363 0.981380 0.993514 0.914530 0.870728 0.876969 0.983562 0.862050 0.984544 0.986885 0.879481 0.925077 0.869311 1.027741 0.864949 
2.851942 1.017391 0.909998 0.936225 0.943825 0.849763 1.021545 1.006071 0.994421 1.027720 0.861574 0.936990 1.008658 0.939841 1.000907 0.925255 0.865879 0.939209 0.932156 1.019440 0.871166 0.907052 0.906580 1.018873 0.892154 0.985905 0.855985 0.870911 0.914850 0.923244 0.902143 0.962198 0.859742 0.973348 1.023962 1.015295 0.977804 1.009206 0.896119 0.990890 0.962434 0.990786 0.879295 0.929088 0.940521 0.875226 0.966418 0.999462 0.960262 0.924849 0.888377 
2.857651 0.895941 1.007571 1.004305 0.912216 0.902426 0.966223 0.997357 1.015501 0.854659 1.029850 0.865572 0.852374 1.035137 0.983584 0.914274 0.961173 1.022723 0.998112 1.028878 1.016152 0.983310 1.022402 0.933494 0.920212 0.849948 0.931483 0.903814 0.969235 0.851987 0.950562 0.998745 0.959417 0.924573 0.885849 0.948929 0.961050 0.988360 0.951732 0.968366 0.988521 0.907024 0.926707 0.982734 0.969971 0.859521 0.903248 1.038139 1.014330 1.027990 0.979156 
2.863372 0.988814 0.893290 0.993817 1.008240 0.953804 0.901360 0.983217 0.946328 0.977761 1.036322 0.867426 0.875950 1.033981 0.953578 0.907146 1.003238 0.929951 1.016330 0.918152 0.910875 0.883869 0.921730 0.902767 0.922221 0.993326 0.925005 0.929706 0.870126 0.886748 1.031961 0.995535 0.934718 0.983698 1.007362 0.913018 0.867162 0.905296 0.938088 0.899236 0.964886 0.913178 0.871655 0.984265 1.010902 0.894413 0.934407 0.860630 0.971541 0.977242 0.971446 
2.869105 0.964351 0.959840 0.908647 0.955555 0.993874 1.003775 0.869374 0.971949 0.986673 1.006634 0.956178 0.882824 0.976319 0.921417 1.012826 0.896160 0.876132 0.939812 0.862267 0.990665 0.852952 1.019801 1.011052 0.992166 0.943729 0.866637 0.928684 0.901294 1.023199 1.022538 1.016431 0.955432 0.949590 0.911960 0.905428 0.913942 0.943379 0.959321 0.912564 0.967220 0.871394 0.925956 0.892168 1.030494 0.910912 0.874093 0.861994 0.894131 0.956149 0.915433 
2.874849 1.032359 0.965506 0.994912 0.921188 0.898303 0.981030 0.987296 0.993912 0.922934 0.995469 0.943158 0.946452 0.888101 0.886393 0.981992 0.878041 0.976566 0.878419 0.920830 0.928521 0.903220 1.008181 0.888903 0.989467 0.961608 0.918838 0.855269 1.011522 0.946905 0.897482 0.880929 0.940440 0.924067 1.012824 0.929399 0.989910 0.977831 0.978604 0.987173 0.891659 0.850145 0.934353 0.935391 0.904079 0.939298 0.880504 1.009776 0.887176 0.928096 1.033793 
2.880604 0.974831 1.025070 1.007953 1.001498 1.024598 0.985173 0.989788 0.989391 0.994742 0.864540 0.891405 1.007528 1.016049 0.953458 0.948108 0.918063 1.003508 1.025410 1.027674 0.868994 1.006377 0.914779 0.974982 0.936709 0.849678 0.884149 0.867418 0.910844 0.903672 0.971821 0.906985 0.907381 0.899936 0.893274 0.990231 0.998960 0.864361 0.979974 0.878440 1.030401 0.988495 0.864937 0.956931 1.010765 1.015700 0.880752 0.983503 0.939577 1.014011 1.026504 
2.886371 0.972946 0.889831 0.955906 0.984976 0.875291 0.945404 0.984400 1.016839 1.001761 0.940545 0.894067 0.910192 0.980617 0.897539 0.905002 0.997628 0.884556 0.993798 1.030020 0.910267 0.893614 0.968558 0.932648 0.951084 0.919174 0.901049 1.018726 1.026236 0.899832 0.896445 0.995156 0.883820 0.884896 0.892142 0.851137 0.882660 0.959123 1.005592 1.020490 0.948990 0.884377 0.983806 0.893416 0.907503 1.026944 0.863308 0.892916 0.948339 0.864204 0.850118 
2.892150 0.856878 0.959296 1.004147 1.002335 0.850953 0.936475 0.994344 1.013637 1.035610 0.889539 1.025959 0.980542 0.998637 0.946164 0.892181 1.037459 0.983703 0.993995 0.925521 0.907917 0.947003 0.920757 1.002354 0.905181 0.992184 0.920540 0.997807 1.015043 0.862170 0.903294 0.981363 0.990986 0.906738 1.009571 0.941777 0.874935 1.013807 0.922446 0.932248 0.895332 0.916587 0.985042 0.907983 0.874642 1.034214 0.858538 1.018015 0.967645 0.923097 0.865774 
2.897940 1.022266 0.957441 0.926414 0.984929 0.924169 0.938093 0.997645 1.021228 0.972487 0.863155 0.933339 0.961563 0.859033 1.031690 0.907520 1.035350 1.031945 0.989165 0.988146 0.898049 0.963780 0.860363 0.866607 1.003579 0.947234 0.960704 0.934895 0.909001 0.974090 0.999343 1.015531 0.969072 1.011616 0.908491 0.944564 0.939932 0.901803 1.003003 0.889502 0.932225 0.937895 0.898596 1.006871 0.878173 0.993221 0.902680 0.872881 0.945753 0.895370 0.881116 
2.903741 0.927817 1.036062 0.968517 0.862130 1.010019 0.863187 0.860149 0.983420 0.944021 0.891946 1.036297 0.970139 0.898614 0.924864 1.024988 0.906320 0.966772 0.884155 1.033449 0.914394 0.853518 0.911499 1.013584 1.010868 0.887993 1.020074 0.877505 0.999521 1.022922 0.892436 0.909367 1.016442 1.022168 0.943408 0.986429 1.015348 0.944550 0.883485 0.849340 0.865479 0.986693 1.000624 0.882051 0.990956 1.024111 0.994956 1.009396 0.889852 0.855273 0.972601 
2.909555 0.933915 1.010761 0.929190 0.975394 0.863190 0.915307 0.925276 1.008045 0.973574 0.874998 0.927568 0.856041 0.865925 0.952910 0.915637 0.893361 0.972338 0.963709 1.008837 0.882298 0.916014 0.916165 0.963360 0.864944 1.001339 0.901368 0.903235 1.030114 0.955079 0.851401 0.887372 1.008196 0.932057 0.897576 0.994662 0.990088 1.028690 0.861737 0.925917 0.901273 0.997784 0.991012 0.953721 1.013638 0.986447 1.007328 1.032246 0.948166 0.865595 1.029020 
2.915379 0.885863 0.944642 0.922641 0.859770 0.912042 1.024130 0.927177 0.983005 0.912806 0.966983 1.017407 0.915993 0.957147 0.852933 0.955638 0.938522 0.991718 0.903149 1.004327 0.913786 0.977035 0.947339 0.907534 1.035051 0.879866 0.904271 1.007986 0.849104 1.032401 0.977875 0.890758 0.962466 0.985381 0.875839 0.973556 0.980817 0.904809 0.986211 0.913654 0.942417 0.856648 1.022244 1.006901 1.003478 0.912815 0.957883 0.865390 0.962749 0.859355 0.974272 
2.921216 0.988059 1.006625 0.981967 0.905449 1.014263 0.871776 0.988973 1.010944 0.962251 0.916500 0.883554 0.976376 0.910408 0.990529 0.877123 0.884770 0.962665 1.008916 0.919451 0.956367 0.932171 1.017544 1.016639 0.947805 0.946853 0.888174 0.973085 1.002476 0.883450 1.018534 0.969992 0.914538 0.984004 0.906674 0.909484 0.918386 0.933661 0.987908 1.011057 0.947041 0.986597 0.891389 1.007078 1.021919 1.009322 0.984051 0.992406 0.948003 0.982165 0.979233 
2.927064 0.971681 0.858475 1.019105 1.030928 0.979525 0.855524 0.888862 0.997014 0.965807 0.900836 1.014278 1.012533 0.944197 0.997882 0.859927 0.943047 0.910387 0.991348 0.996232 0.869761 0.889070 0.968786 0.982985 0.985484 1.005283 0.881235 0.884903 0.974849 0.944103 0.984126 0.864123 0.873032 0.910368 1.032493 1.033181 0.862350 0.870958 0.963195 0.968107 0.994441 0.851847 0.930055 0.848632 0.923502 0.978978 1.005490 0.888061 0.905626 0.983655 0.893897 
2.932924 0.901570 0.905963 0.951573 0.934792 1.029782 0.865181 1.011068 0.866623 1.009494 0.959963 0.953317 0.915608 0.935066 1.005865 0.949932 1.015047 1.019204 1.019789 0.886581 0.962885 0.870291 0.989442 0.973755 0.955306 0.953496 1.013161 0.950102 0.952657 0.865681 1.004045 0.983230 0.974123 0.966147 0.992676 0.915466 1.012831 0.930135 0.935150 0.866623 0.874391 1.006345 0.909235 1.024408 0.977526 0.882555 1.028688 0.884290 0.852530 0.927543 1.036239 
2.938796 0.989262 0.887693 0.849724 0.995907 0.962020 0.942686 0.882094 0.977045 0.907922 1.004589 0.853956 0.986933 0.884601 0.908120 0.864146 0.877400 0.901060 0.870217 0.938539 0.869161 0.918319 0.860941 0.901729 0.938633 0.899344 0.885252 0.920148 0.972134 1.031680 0.969881 0.946617 0.985406 0.961171 0.954215 1.020255 0.940198 0.866625 0.939924 1.036638 0.980646 0.936823 0.874704 0.980335 0.983879 0.898213 1.021264 1.036600 0.990496 0.990939 0.961369 
2.944680 0.960466 0.890125 0.957760 1.009317 0.872829 0.947977 0.924781 1.008563 0.976498 0.907166 0.904583 0.925517 1.008695 1.034624 0.899804 0.967742 0.925922 0.884507 0.858936 1.031758 0.888456 0.876816 0.931436 1.022050 0.877203 0.885469 0.969222 0.867617 0.863715 0.975386 0.929532 1.023502 0.941606 0.923943 0.967855 0.853017 0.876109 1.025180 0.918250 0.896496 0.918061 0.939598 0.935055 0.984198 0.855553 0.941766 0.859153 0.863479 1.036565 0.929089 
2.950575 0.896721 0.953389 0.850570 0.933428 0.941496 0.983914 0.902187 1.001547 0.985526 0.851654 0.909500 0.866978 1.030452 1.003310 0.900877 0.853916 0.935521 0.912365 0.907691 1.002706 0.984565 0.915664 0.993848 0.889935 0.984273 0.997259 0.891377 0.934041 0.875318 0.946415 0.906664 0.895722 0.950364 1.013836 0.946340 0.872076 0.917520 0.977968 0.903704 0.947244 1.022243 0.900773 1.017983 0.940949 0.959100 1.026437 1.031639 0.958770 0.871586 0.959326 
2.956482 0.951544 0.988172 0.966885 0.985355 0.889878 1.011118 0.966989 0.925884 0.883093 0.931001 1.029729 1.027024 0.995909 0.908640 0.933762 0.880276 0.965886 0.970334 0.951930 0.848444 0.959205 0.856765 0.898726 1.005049 0.960901 0.961599 0.930228 0.966046 0.985449 0.886429 0.863285 0.915632 1.004889 0.938540 1.032254 0.863530 0.850357 0.941810 1.029107 0.871861 0.923293 0.896163 0.922963 0.982452 0.922775 0.978042 0.959035 0.954277 0.983131 0.890566 
2.962401 0.865963 0.864126 0.987397 1.028149 0.873548 0.931693 0.941803 0.902305 0.925013 0.971333 0.863504 1.025134 0.851038 1.032389 0.994615 1.011415 0.906347 0.857219 1.021826 0.954109 1.030589 1.003773 0.883206 0.992617 0.854977 0.978767 0.993202 1.017784 0.920170 0.937384 0.873247 0.856070 0.979285 0.850888 1.028460 0.927745 0.878843 0.878184 0.948587 0.987567 1.011057 0.976223 0.950453 0.887013 0.875838 0.886523 1.029176 0.995557 0.999637 0.885175 
2.968331 0.950973 0.853133 1.031016 1.032580 0.941193 1.034520 0.954308 0.883592 0.871448 1.007491 0.959847 0.954581 0.956927 0.915728 0.902924 1.004495 0.856044 0.873728 0.953724 0.864862 0.941222 0.903961 0.888434 0.913891 0.977804 0.932168 1.027671 0.989166 0.939130 1.006756 0.928899 1.026390 0.880323 0.947101 0.855865 0.930915 1.035952 0.981253 0.952923 0.925733 0.962467 0.932215 0.903829 0.922219 0.963701 0.859351 0.861716 0.865522 1.032928 1.011278 
2.974274 0.928573 1.018970 0.915705 0.908131 0.974054 0.929091 0.906539 0.874802 0.937183 0.858844 0.982136 0.928158 0.861802 0.955006 0.921055 1.032836 0.855302 0.945774 1.014975 0.899587 0.880812 1.030472 0.874651 0.984821 0.947102 0.943429 0.978802 0.895724 1.004396 0.993667 0.926764 1.023096 0.958784 0.902667 0.976965 0.892738 0.980723 0.944719 0.942298 1.024104 0.967045 0.866851 0.982221 0.981015 0.883911 0.929204 0.951219 1.025272 1.011471 0.923429 
2.980229 1.018022 0.880002 0.863405 0.868943 0.918583 1.001199 0.881198 0.900178 0.904699 0.902579 0.899942 0.892953 0.976586 0.934388 1.025406 0.993456 1.033187 0.928021 0.858027 0.960574 0.853015 0.874614 1.004477 0.860353 0.981305 0.893066 0.860297 0.963136 1.017080 1.024022 0.997026 0.886124 0.952473 0.962919 0.870893 0.924771 0.906828 0.877440 0.900460 1.022015 0.870742 0.857329 0.869895 0.919817 0.928407 0.934087 0.872598 1.023588 0.910426 0.858187 
2.986195 0.962815 0.981153 1.035929 0.956712 1.035910 0.896878 1.017385 1.002315 0.983441 0.931603 1.021773 1.028903 0.954292 0.873615 0.993839 0.878626 0.899949 0.882516 1.029770 0.934806 0.985711 0.930172 0.869189 0.958549 1.033942 0.967336 0.847762 0.978553 0.954697 0.991616 0.905873 0.981030 0.952192 0.931669 0.867305 0.951448 0.927864 1.003549 1.029289 1.028329 0.980173 1.014079 0.930445 0.967807 0.863783 0.940409 0.853630 0.918474 0.974965 1.013297 
2.992173 0.988119 0.920937 1.033378 0.853613 0.994702 0.935392 0.849319 1.023914 0.924478 1.031683 0.861929 1.017077 0.885264 0.994965 1.030779 0.940280 0.955941 0.898317 0.919788 0.925909 0.902950 0.864434 0.884596 0.921398 1.018000 0.903939 0.931833 0.999712 0.956863 1.010353 0.960772 0.913130 0.863737 1.010231 0.940091 0.999721 0.962712 0.862635 0.992960 1.004976 0.948774 0.855308 0.963719 0.858444 0.966299 0.944527 0.948256 0.864942 0.966177 0.977026 
2.998164 1.002221 0.935734 0.957429 0.886967 0.986958 0.933822 0.932061 1.027099 1.005555 1.012551 1.034208 0.850837 0.870357 0.989547 1.000310 0.907918 1.012871 0.858022 0.977786 0.922447 0.980602 0.948813 0.860545 0.922834 0.939274 0.891515 0.875178 0.855583 0.926609 0.949651 0.939764 0.938568 0.854849 0.860800 1.025112 0.961365 0.919867 1.016807 0.911214 0.925508 0.897636 1.030376 0.899670 0.917259 0.874858 0.989058 0.850884 0.931732 0.955093 1.012881 
3.004166 0.863484 0.962494 0.889686 0.880460 0.923063 0.935689 0.883444 0.915324 0.994534 0.989836 0.965290 1.002377 0.955395 0.870649 0.912349 0.964970 0.869086 0.927262 0.934964 0.909656 0.943428 0.851593 0.947919 0.904685 0.912189 0.924174 1.012620 1.013392 0.879669 0.973133 0.934079 0.976541 0.998789 0.931697 0.994449 0.937610 0.922809 0.931575 0.957400 0.875168 0.983753 0.945198 0.890967 0.946215 0.964904 0.947919 1.033418 0.936922 0.910616 1.030274 
3.010180 0.863899 0.982884 0.907703 0.987714 0.863296 0.941537 0.891699 0.929610 0.873642 0.852498 0.933281 0.895041 0.965534 0.861470 0.987102 0.966165 0.884337 0.953126 0.997909 0.913474 0.878350 0.974590 0.915018 0.977142 0.877389 0.898420 1.031631 0.939937 1.005158 0.874330 0.849213 0.896867 0.966466 0.898646 0.954228 0.852423 1.011983 0.908409 0.927181 0.924065 0.916119 0.981274 0.992939 0.991799 0.923660 0.997373 0.984193 0.975438 0.850870 0.907948 
3.016207 0.972451 0.971406 0.982279 0.891150 0.869189 0.995165 1.031801 0.880890 1.024600 0.856943 0.904404 0.950208 0.984133 0.973750 0.992878 1.013831 0.850749 0.960779 0.923098 0.887037 0.948580 1.002347 0.982222 0.960487 0.897730 0.887328 0.953785 0.964620 1.026116 0.992134 0.951818 0.955122 1.027160 1.001463 0.978579 0.954133 0.914203 0.977073 0.957804 1.020769 1.005237 0.970823 0.990044 0.898803 0.947365 0.961466 0.957729 0.999326 0.961636 0.968328 
3.022245 0.878234 0.947865 1.012714 1.019528 0.905924 0.963809 0.936241 0.910894 1.016187 0.860445 0.907910 0.929455 0.968524 0.974322 0.957587 1.024903 1.010013 0.914179 0.964524 0.869377 0.873434 0.995273 0.939930 1.009486 0.897726 0.909294 1.003255 0.855287 0.853433 0.882027 0.923318 0.970435 1.008582 0.978068 0.990219 0.990069 0.997052 0.861236 0.909774 0.879354 1.015764 0.901284 0.899054 0.957889 0.957559 0.918386 0.984318 1.024997 0.972750 0.879542 
3.028296 0.890589 0.969849 0.974018 0.951140 0.962076 0.940148 0.947056 0.965445 0.854912 0.910917 0.896923 1.030993 0.907877 0.970405 1.025516 1.027294 0.921909 0.918418 0.940506 0.931414 0.908037 0.999842 0.980070 1.027012 0.940562 1.010458 0.874807 0.881460 0.967271 1.021140 0.991109 0.940298 0.862102 0.881545 0.959497 0.933579 0.989594 0.898146 0.991401 0.944628 0.977924 0.961069 1.004840 0.937550 0.906795 1.026636 0.905694 0.994572 0.874741 0.957784 
3.034358 0.951055 0.877995 0.915005 0.984668 0.868962 0.977902 0.999103 1.024839 1.013491 0.903506 1.026129 0.920115 0.885448 0.970939 0.879642 0.876433 0.939678 0.854442 0.938775 0.908145 0.852240 0.905510 0.962300 1.002490 1.033195 0.893296 1.009623 0.876048 0.945880 0.855872 0.910432 0.964822 0.961848 1.021621 0.990107 0.928302 0.919682 1.023023 0.909999 0.979596 0.992337 1.035012 0.880630 1.024039 1.007506 0.889269 0.918468 0.955995 0.848006 1.006556 
3.040433 0.924117 0.951807 0.978379 0.928407 0.958271 0.891533 0.894996 0.887741 0.867700 0.886622 0.923515 0.931898 0.964933 0.954348 0.868547 0.982575 1.029037 0.873694 0.989698 0.881898 1.006408 0.978971 0.870043 0.926337 0.897762 1.025602 0.868754 1.009250 0.890536 1.017360 0.883470 0.926375 0.929781 1.013860 0.935709 0.912619 0.981832 0.997742 1.027832 0.864332 0.884458 0.977823 1.031436 0.889341 1.002136 0.971538 1.018715 1.000640 0.962026 0.855186 
3.046520 1.029122 0.859985 0.964348 0.920845 0.912528 0.991499 0.926829 0.873448 1.017446 0.943631 0.949474 0.903826 0.938259 0.920638 0.894437 0.991988 1.001763 0.931213 1.008603 1.027259 0.941975 0.918314 0.879657 0.910967 0.895406 0.897184 0.989439 0.936707 0.850887 1.014473 0.948147 0.871735 0.995545 0.885405 1.022461 0.985854 0.891699 0.986118 0.852449 0.906131 0.887879 0.982816 0.950631 0.909922 0.986240 0.957743 0.951468 0.962692 1.001744 0.890815 
3.052619 0.912127 1.022744 1.008718 0.901968 0.859486 0.978258 1.018642 0.993460 0.996790 0.871743 0.944026 0.988089 0.858470 0.889212 0.889062 0.922710 0.965982 0.979237 0.986264 0.860455 0.890463 0.921873 0.969914 0.991268 0.973687 0.945146 0.935127 0.927442 0.930603 0.874970 0.888422 0.881997 0.873211 0.895458 0.857435 1.027287 1.013008 0.979058 0.972624 0.908515 1.013892 0.922785 0.957930 0.862873 0.880294 0.948551 0.965681 0.847078 0.989086 0.883850 
3.058731 0.953084 0.914134 0.935006 0.999700 1.006745 0.869353 1.032197 0.878401 0.940753 1.031962 0.863577 0.875250 0.850108 1.025961 1.000462 0.857717 0.967362 0.937376 0.872485 0.960515 0.871638 0.948823 0.944177 0.877564 0.856231 0.906393 0.909365 0.982421 0.987472 0.876868 0.949651 1.016856 0.850813 0.988328 1.015182 0.899292 0.956433 0.973109 1.011740 0.906214 0.884957 0.909093 0.963722 0.943594 0.903327 1.002268 0.990144 0.884882 0.887073 0.850616 
3.064854 1.000822 0.881822 0.969090 0.919159 0.898873 0.973529 0.878474 0.859711 0.973999 0.993543 0.991173 0.873160 0.916075 1.024184 0.992668 0.907121 0.967068 0.918360 1.032977 0.858479 0.945145 0.983310 1.004669 1.032818 0.930530 0.931668 1.007208 1.032771 0.904845 0.948183 0.852253 0.964369 0.857623 0.963983 1.009512 0.946631 0.906453 0.962958 0.881258 0.898271 1.026356 1.033109 0.904516 0.882480 0.998687 0.988812 0.896851 0.899277 1.012503 0.879066 
3.070990 0.882101 0.909833 0.961667 0.883925 0.920234 0.885768 0.999988 1.007144 0.960454 0.997515 0.988459 0.860491 0.989192 0.937123 0.944411 0.917281 0.847833 0.934969 0.978096 0.956053 0.934462 0.852469 0.864713 0.904426 0.855046 1.031538 0.950712 0.950523 0.980795 0.921795 0.880531 0.916237 0.943518 0.972980 0.859109 0.872236 0.934170 0.946546 0.954962 0.854614 0.895549 0.903570 1.001709 0.920723 0.869105 0.962325 1.008959 0.945643 1.003749 0.919500 
3.077138 0.960536 1.023685 0.936164 0.999041 0.855196 0.956164 0.988566 0.854059 0.938280 0.918863 0.886498 0.852902 0.998881 0.934312 0.855027 0.857114 0.913146 0.893428 0.948378 0.865765 1.003930 1.019953 0.908557 0.968171 0.998571 0.977311 0.869235 0.994424 0.847119 0.965604 0.928096 0.969883 0.942990 0.994885 0.954161 0.924758 0.932224 0.892836 0.941213 0.986996 0.986930 0.856240 1.022106 0.968754 0.934462 0.858280 0.970127 0.849677 0.995533 0.866969 
3.083299 1.020131 0.989613 0.857885 0.866290 1.008492 0.873962 0.873285 1.031084 0.908720 0.854265 0.921845 0.985063 0.960768 1.017884 0.862623 0.904508 0.996025 0.904696 0.983276 0.942068 0.871198 0.994323 0.868828 0.998498 0.875071 0.889635 0.939426 0.939173 1.029223 0.944654 0.864889 0.895689 0.866356 1.022961 0.916383 0.848906 0.993769 0.963081 0.956321 1.015910 0.926584 0.894166 0.873520 0.946252 0.954056 0.853955 0.955344 0.995423 0.870342 0.945782 
3.089471 0.960455 0.908037 0.892544 0.896812 0.892479 0.934688 0.857818 0.987830 0.866909 0.852065 1.021852 0.981043 0.850391 0.859482 0.966547 0.974199 1.000004 0.969790 0.973673 1.021015 0.973729 0.914580 0.875510 0.912502 0.928709 1.013767 0.978900 0.912295 0.965880 0.999863 0.940498 0.929875 0.962843 0.878819 1.030867 0.884789 0.876140 0.980705 0.990068 0.905828 0.879534 0.866467 0.846396 0.873969 0.890392 0.954533 0.980554 0.986138 0.856718 0.854453 
3.095657 0.892004 1.031721 0.862940 0.971835 0.869238 0.869097 0.911414 0.859443 0.909290 0.944661 0.964692 0.894805 0.862583 0.849743 0.956316 0.901225 0.882924 0.854612 0.954521 0.933823 0.917543 0.898734 0.869388 1.018900 0.997224 0.876344 0.958159 0.986781 0.952745 0.967859 0.966214 0.975388 1.025639 0.855147 0.911198 0.912232 0.923192 0.905417 1.017744 0.850946 0.947077 1.032651 0.938316 0.944698 0.918295 0.862959 0.999593 0.948411 1.011925 0.858278 
3.101854 0.903794 0.931868 0.966239 0.877008 0.883277 0.860504 0.951182 1.011559 1.007254 0.971850 0.901679 0.898766 0.880523 1.021738 1.003862 1.028674 0.950233 0.993608 0.985027 0.853586 1.033759 0.904292 0.927150 1.030855 0.905824 0.944697 0.909856 0.939236 0.870946 0.885072 0.906491 1.008749 0.849254 0.861660 0.852506 1.015243 0.896322 0.911802 1.020713 0.920975 0.969143 0.913794 1.030873 0.947159 0.864602 0.997433 1.006606 0.920749 0.915627 0.882609 
3.108064 0.946105 0.877230 0.872136 0.988112 0.904267 0.957448 0.997397 0.961301 1.014830 0.954384 0.868359 0.955033 0.946641 0.847618 1.029584 1.009887 0.925355 0.976224 0.855963 0.940081 0.903665 0.894653 0.854694 1.011033 1.026285 0.864872 0.949620 0.912321 0.847261 0.980895 0.873180 1.030214 0.944442 0.971338 0.903205 0.988986 0.995565 0.931219 0.963650 1.003600 0.863744 0.943756 0.851029 0.893384 0.862278 0.901213 0.970529 0.931849 0.989522 1.019303 
3.114286 0.861449 0.888295 1.032636 0.965338 0.846518 0.910725 0.951299 1.007124 1.025852 1.031424 0.976576 0.870000 0.957623 1.033266 1.002304 0.995106 0.979235 0.996647 0.913450 0.989619 0.957623 1.018269 1.003084 0.967095 1.000124 0.908630 1.029037 0.924388 0.859720 0.949683 1.016380 0.999466 0.933934 0.885213 0.941931 0.960649 0.980184 0.866411 0.983586 0.996065 0.950050 0.960574 0.938097 0.866119 0.860040 1.019086 0.850700 1.004982 0.958300 0.903189 
3.120521 0.956427 0.988869 0.880764 0.997729 0.910736 0.876884 0.959969 1.029336 0.979493 0.894736 0.852926 0.965390 0.966546 0.990354 0.916740 1.006448 0.932167 0.976120 0.869734 0.967344 0.867254 0.891551 0.898757 0.949079 1.010207 0.955581 0.857896 0.889812 0.887820 0.851920 0.887548 0.980695 1.001224 0.852146 0.953965 0.990805 0.977435 1.032869 0.850567 0.946514 0.973216 1.009023 0.865008 0.887567 0.933267 1.023764 0.854062 0.959461 0.994140 0.881544 
3.126768 0.898309 0.951096 0.873197 0.946925 1.017234 0.863230 0.877735 0.936291 0.920903 0.921861 0.908596 0.904913 1.017393 0.941852 0.857067 0.850585 1.012518 0.997674 0.980511 0.995448 1.008046 0.941843 0.942547 0.912758 0.923806 0.901353 0.867899 0.847466 0.876739 0.948729 0.970806 0.978547 0.868660 0.888614 0.921278 0.892278 1.013429 1.022156 0.963074 0.982155 0.951613 0.969688 1.017224 1.028141 0.946625 0.920283 1.004861 0.885298 0.943384 0.943684 
3.133028 1.007924 0.964658 0.953536 0.972595 0.870705 1.009784 1.027227 0.978654 1.000371 0.936844 0.879440 0.981641 0.964254 0.877834 0.865444 0.960919 0.868413 0.879497 0.923768 1.019233 0.997347 0.858502 0.932701 0.952080 0.875692 0.980345 0.961351 0.978306 0.909772 0.888167 0.909142 0.985896 1.026635 0.960327 0.872912 0.965052 1.007595 0.889501 0.900068 0.890872 0.866365 0.898340 1.024268 0.848367 0.901956 0.958993 0.896208 0.866872 0.992716 1.018388 
3.139300 1.004476 0.940477 0.917804 0.929441 0.850517 0.858951 1.013465 1.028925 0.928182 0.932841 0.948695 1.018743 0.994962 0.991722 1.003894 0.858913 0.865986 0.886846 0.928746 0.968109 0.849972 0.958501 0.855767 0.990369 0.957637 0.915972 0.900653 1.010027 0.949512 0.949540 0.945530 1.027741 0.914864 0.864051 0.898568 0.861374 0.858350 0.974008 0.940561 0.892012 0.993450 0.908186 0.846093 1.014667 0.890585 1.013211 0.883700 0.881493 0.864220 0.992013 
3.145585 1.001114 0.902543 0.991291 0.930510 0.870707 0.872528 0.995930 1.013501 0.955473 1.004176 0.901482 0.895105 1.011473 0.848984 0.977110 0.917316 0.941742 0.966273 0.895828 1.030415 0.930604 0.985112 0.992690 0.881037 0.883028 0.861278 0.949462 0.999687 0.860442 1.021559 0.985619 0.892635 1.024630 1.013398 0.916668 0.942315 1.015342 0.962319 0.990258 1.005509 0.873355 0.864386 0.938606 1.008806 1.020742 0.896589 0.927252 0.990821 0.924754 1.020639 
3.151883 1.025492 0.980400 0.904320 0.963985 0.895878 0.905033 0.967497 0.879567 0.888967 0.906573 0.894591 0.970023 0.966953 0.908423 1.011275 0.935636 0.961206 0.888394 0.943815 0.936819 1.026102 0.860580 0.967469 0.943008 0.882356 0.922518 0.952867 0.994307 0.981386 0.976953 0.968934 1.028543 1.004251 0.997828 0.864655 0.891324 0.850175 0.919288 1.000006 0.876787 1.028572 1.025830 0.973150 0.886957 0.964333 0.997058 0.888657 0.860758 0.955684 0.902216 
3.158193 0.919053 0.980308 0.947117 0.925372 0.943193 0.856840 0.966309 0.911279 0.986261 0.903777 0.872135 0.936911 0.915485 0.871177 0.870595 1.014682 0.873797 0.947221 0.846089 0.984674 0.942686 1.014043 0.930799 0.868004 0.933916 0.846775 0.891702 0.962675 0.887242 0.919729 0.873065 1.017471 0.981801 0.962609 0.906190 0.943803 0.857676 0.953718 0.857112 1.004204 0.919485 0.991894 0.936470 0.900584 1.005678 0.871421 0.897167 0.898753 0.860530 1.001640 
3.164516 0.893479 0.885030 0.905778 0.990299 1.031147 0.953225 0.901271 0.887217 0.891376 1.014830 0.847261 1.009798 0.872234 0.955516 0.896925 0.913617 0.948879 0.910725 0.874346 0.893883 0.998110 1.013976 0.866263 0.864432 0.981681 0.956267 0.926835 0.859316 1.016192 0.978789 0.911120 0.879247 0.982038 0.914875 0.857288 1.021693 0.959675 0.870788 0.896305 1.028021 0.991876 0.883058 0.884467 0.988375 0.868591 0.977391 1.029983 1.014492 0.899760 0.942805 
3.170851 1.007103 1.012238 0.954573 1.019729 1.001114 0.904849 0.847701 0.966476 0.945439 0.995857 0.981260 0.861941 0.942219 0.994477 0.847429 0.927726 0.957962 1.003038 0.953766 0.896138 1.031021 0.887080 0.970540 0.990197 1.015176 1.002316 0.965068 0.956159 0.962082 0.999490 0.929650 0.878706 0.920554 0.959463 0.922375 0.967799 0.943712 0.948584 0.899396 0.862439 0.898335 0.882227 0.994919 0.993426 0.856665 0.895031 0.913138 0.882902 1.017851 0.912340 
3.177199 0.880719 0.925302 0.946721 0.846028 0.977705 0.940545 0.982341 0.877387 0.933534 1.022072 0.892573 0.964442 0.868658 0.931694 1.016000 0.857488 0.925631 0.981656 1.027310 0.918404 0.892236 0.943145 0.951968 1.013165 0.966460 1.000700 0.926448 0.940010 0.993642 0.910097 0.930803 0.997256 0.897933 0.858296 0.925481 0.859215 0.937335 0.955967 0.885046 0.996205 0.863533 1.004624 0.865870 0.867231 1.021425 0.998504 0.937758 0.969041 1.022054 0.978662 
3.183560 0.880478 0.992788 0.902955 1.030938 1.024660 0.887667 0.902730 0.874969 0.967740 0.857495 0.896236 0.990705 0.909525 0.949317 0.891515 0.852934 0.868869 0.961011 0.980963 1.006593 0.865275 0.877672 0.902890 0.937745 0.998429 0.859353 1.010516 1.010667 0.972001 0.953005 0.870868 0.979227 0.845050 0.888981 0.984145 0.985299 0.921340 0.920458 0.888127 0.996852 0.939641 0.890492 0.999940 0.998898 0.986650 0.920918 0.942297 1.031492 0.864890 0.883819 
3.189933 1.008225 0.947098 0.876156 0.871070 0.987026 0.990611 0.931727 0.992403 0.949913 1.007277 0.979350 0.865026 0.964730 0.982982 0.999470 0.987674 0.969713 1.013226 0.930554 0.970567 1.010599 1.022704 1.018172 0.877291 0.918646 0.893112 1.027293 0.963933 0.887867 0.948224 1.021325 1.004133 0.962525 1.007361 0.946338 0.928227 0.862793 0.964261 0.962628 0.939929 0.948036 0.876531 0.893844 0.909891 0.918599 0.883072 0.951161 0.966598 0.972003 0.924117 
3.196320 0.931396 0.852055 1.023489 0.913634 0.900058 1.028246 1.017962 0.944814 0.927127 1.010953 1.009790 0.965841 0.976030 0.954581 0.927671 1.009311 0.946972 0.908192 0.961515 1.015082 1.022579 0.947037 0.899100 0.917191 1.030742 0.889239 0.903163 0.917481 1.025497 0.847457 1.016911 0.937983 0.860875 0.976969 0.919001 0.983771 0.859449 0.851895 0.994402 0.870830 0.999159 0.949027 0.909027 0.965446 0.985469 0.910707 0.935187 0.905218 0.897074 0.972943 
3.202719 0.931656 0.974859 0.962869 0.982899 0.852633 1.016214 0.981605 0.956734 0.993688 0.862419 1.016552 0.850326 0.874343 0.998060 0.877824 0.971135 0.940428 0.913446 0.943111 0.884578 0.930868 1.004252 1.005003 0.914112 1.028101 0.944950 1.006260 0.915022 0.976276 0.979644 0.907414 0.875591 0.963545 0.974784 0.902751 1.025005 0.932435 0.981070 0.967457 0.885395 1.007930 1.023729 0.992028 0.989861 0.909703 0.882543 0.925689 0.971219 0.903089 0.978893 
3.209130 0.980001 0.917854 0.857771 0.949505 0.855913 0.985029 0.927770 1.025657 0.938773 1.016670 0.883333 0.967403 0.948163 0.956062 0.991605 0.965789 0.972938 0.938473 1.005892 1.009963 0.958585 1.024269 0.964786 0.989917 1.003612 0.932816 0.980461 0.927920 0.913173 0.904740 0.972534 0.923736 0.953932 0.973144 0.889337 0.881776 0.964195 0.905762 0.884918 0.924974 0.952506 0.846730 0.883192 0.961024 1.018124 1.031567 0.873380 0.930265 0.898108 0.856917 
3.215555 0.962115 0.987093 1.000600 0.932466 0.958391 0.956619 0.918866 0.855375 0.907723 1.023917 0.917365 0.859990 0.909111 0.928358 0.849869 0.998564 0.921407 1.009642 0.890614 0.884245 0.860890 0.906785 0.991314 0.926013 0.928151 0.985827 0.905781 0.925347 0.878777 0.916886 0.939829 0.907882 0.868816 0.919560 0.908623 0.938319 0.855909 0.900603 0.903830 0.937587 1.014209 1.002710 0.995403 0.887932 0.907619 0.981456 0.884020 0.894600 1.022004 0.852261 
3.221993 0.974779 0.944270 0.936439 0.898775 0.967023 0.921115 0.893401 0.886864 0.848553 0.960720 0.878376 0.880712 0.934713 0.968017 0.867844 0.962896 0.862077 0.984307 0.883291 1.003299 0.991379 1.003543 0.984589 0.905612 0.968317 0.919942 0.880946 0.983951 0.908219 0.965278 0.863136 0.968270 0.978277 0.856196 0.861870 0.923356 0.886648 0.879033 0.958347 1.017292 0.950488 0.949485 0.961405 0.892182 1.003880 0.908575 1.018764 0.965278 0.930427 0.901382 
3.228443 0.930799 0.948523 0.925341 0.898906 0.912494 0.962570 0.926457 0.862400 0.951795 0.920062 0.874075 0.887363 0.986248 0.891779 0.871233 1.029778 0.912391 0.980556 0.944443 0.917980 0.963573 0.894771 0.926786 0.991959 1.001355 1.013630 0.989615 0.956644 1.011492 0.948260 0.847949 0.853369 0.880602 0.959372 0.844179 0.962598 0.883724 0.928295 0.982394 0.869330 0.944443 0.881230 0.916499 0.949667 1.025165 0.885881 0.979299 0.885994 0.933800 1.015722 
3.234906 0.851293 0.903857 0.978718 1.013458 0.881598 0.848208 1.001456 0.895868 0.928226 0.910589 0.993486 0.979375 0.873862 0.847664 0.906126 0.945976 0.915146 0.848546 0.845170 0.918906 0.866989 0.885526 0.861476 1.004944 1.013505 0.976121 0.927345 0.934255 0.922047 0.898991 1.010926 0.986857 0.986098 0.898175 0.996899 0.850937 1.025057 0.863164 0.896375 0.954724 0.863839 0.980275 0.991517 0.964898 0.909446 0.952765 0.867495 0.894940 0.983819 0.860313 
3.241383 1.003582 0.957174 0.865821 1.007220 0.844754 0.912454 1.007820 0.948080 1.018395 0.869449 0.980481 0.937326 1.025614 0.853830 0.915107 0.954699 0.863664 0.880653 0.891678 1.030236 0.933333 0.887028 0.864443 0.969324 0.863871 1.004801 1.022867 0.920657 0.912060 0.944602 0.963915 1.027751 0.973618 0.894462 0.849189 0.874184 0.931167 0.865015 0.998622 0.888631 0.991178 0.897266 0.911994 0.989744 0.955055 1.018901 0.970168 0.893000 0.931964 0.945014 
3.247872 0.995751 0.936216 0.933947 0.953745 0.959886 0.905927 0.944943 0.855813 0.948496 0.944774 1.005716 1.028027 0.845107 0.933919 0.913221 0.917758 0.878405 0.924873 0.895775 0.966326 1.006926 1.004329 0.861840 0.948262 0.975016 0.923963 0.924854 0.884245 0.942224 0.976178 0.924188 0.888332 0.941671 0.855091 0.854660 0.954805 0.896609 0.872452 0.920120 0.965594 0.923307 0.991702 0.874496 0.965529 0.870868 1.022027 0.910108 0.886148 0.922829 0.899862 
3.254374 0.957179 1.005788 0.879072 1.013155 0.888351 0.905532 0.846060 0.927325 1.021797 0.907585 0.857542 1.007653 0.877132 1.026175 0.906620 0.956794 0.882643 0.973666 0.905617 0.879588 0.926585 1.022032 0.958482 0.882924 1.022819 0.882840 1.024515 0.881875 0.909582 0.963787 0.925863 0.968773 0.990022 0.886571 1.012030 0.903217 0.946756 0.989010 0.908101 1.013868 0.936708 0.854814 0.920483 0.873814 0.965727 0.955042 0.857711 0.932846 1.023878 0.864084 
3.260889 1.004510 0.992101 1.022617 0.926768 0.896712 0.851332 0.851942 0.995850 0.992579 0.863169 0.971792 0.998502 0.942082 0.878080 0.907930 1.014838 1.018446 0.986890 0.889814 0.854425 0.878802 1.023123 0.869242 0.967265 0.947368 0.936806 1.030142 0.953441 1.004819 0.893085 1.004247 0.957471 1.019299 1.011286 0.858821 1.008596 1.025522 1.015709 0.845522 0.974847 1.017556 0.930395 0.969561 0.872738 0.918989 1.007856 1.020067 0.945353 0.909674 1.012082 
3.267418 0.843606 0.999155 0.861111 1.025731 0.845752 0.944897 0.910290 0.863191 0.874455 0.907666 0.959563 0.854336 0.987160 0.871494 0.858065 0.988126 0.914460 1.012865 1.026753 0.887893 0.941833 1.010082 0.914713 0.853258 0.983356 0.920757 1.028543 1.022620 0.923316 0.898464 0.957932 0.992539 0.850747 0.980985 0.901950 1.015152 1.018684 0.972007 0.875477 1.008367 1.006886 0.860961 1.029011 0.886750 0.928114 0.984696 0.884417 1.019659 0.891932 1.007317 
3.273959 0.918196 0.994842 1.003237 0.977648 0.896954 1.014744 1.022446 0.969646 0.960614 1.014491 0.897348 1.013938 0.876378 0.926170 0.915048 0.967294 0.983860 1.020337 0.854537 0.933591 0.895980 1.007360 1.020234 1.004109 1.021705 0.860599 0.859653 1.029220 0.910128 0.894977 0.854555 0.939100 0.898669 0.846966 0.931801 1.015999 0.879554 0.847678 1.002413 1.001223 0.889159 0.899334 0.942867 1.030457 0.865884 0.966695 0.980853 0.935933 0.984872 0.919302 
3.280514 1.024997 0.982182 0.846568 0.946505 0.870777 0.878740 0.913536 1.027255 0.867189 0.870946 0.894349 0.949194 0.868575 0.861521 0.924020 0.885242 0.980046 0.892363 0.873616 0.984571 0.903446 1.017886 0.891529 0.966208 0.975858 0.979811 0.935338 0.858410 0.846989 0.990923 1.022561 0.853969 0.886545 0.847205 0.963360 1.010982 1.019741 0.944482 0.989864 0.956286 0.909957 0.977910 0.996488 0.972176 0.873663 1.015272 0.975989 0.906379 0.933464 0.923617 
3.287081 0.992166 0.873205 0.907126 0.923444 0.891706 0.845514 0.956541 1.004166 0.894920 0.948185 0.947032 1.023398 1.025984 0.919416 1.012682 0.962958 0.880175 0.983304 0.966189 0.909412 0.916212 0.925496 0.943735 0.919163 0.912859 0.935042 1.008045 0.900896 0.889880 0.864044 0.899201 0.888343 0.966826 1.013281 0.898423 0.866020 0.895791 0.953327 1.018668 0.880203 0.852521 0.915847 0.876475 0.949103 0.971960 0.939932 0.865617 0.971520 0.937103 1.015323 
3.293662 0.963745 1.027110 1.019795 0.915385 0.919825 0.884943 0.899967 0.982731 1.023373 0.959989 0.862857 0.909755 0.892624 0.964457 0.872195 0.869526 1.020348 1.028600 0.962405 1.020806 0.966986 0.907095 0.855869 0.988744 1.019589 0.890563 1.005998 0.981832 1.016207 0.863634 0.974076 0.880391 0.924901 0.890666 0.843983 0.929182 0.991049 0.941471 1.020741 0.853340 0.989597 0.932554 0.847214 0.975987 0.972512 0.983284 0.946257 0.885196 0.997409 0.931242 
3.300256 0.895030 0.880204 0.966208 0.977203 0.942588 0.893007 1.018150 1.004682 0.875222 0.843697 0.984490 1.001563 0.902794 0.883988 0.928652 0.914613 0.931218 0.886788 0.859497 0.991907 0.937877 0.923267 1.007051 0.962883 0.882780 0.925468 0.846291 0.985988 0.871672 1.029641 0.895283 1.015967 0.924456 0.897493 1.004476 1.026925 0.882330 0.857371 1.011266 0.843463 0.879998 0.892773 1.028021 0.885449 0.892023 1.013467 0.948488 1.015518 1.002640 0.994745 
3.306863 0.904487 0.939079 0.967912 0.877648 0.949670 0.991333 0.919985 0.931625 0.910602 0.868770 1.004040 0.944613 0.973671 0.920931 1.008179 0.938845 0.994011 0.925641 1.010848 1.003057 1.008423 1.008723 0.987128 0.931063 0.905105 0.988589 0.958707 0.966882 0.925894 0.845921 0.926184 0.884521 0.877498 0.985592 0.990181 0.855960 0.857430 0.885673 0.983317 0.849854 0.870119 1.013152 0.916239 0.996202 0.988065 1.029680 0.989619 0.904487 0.892706 0.848122 
3.313483 1.013961 0.916769 0.866010 0.847021 0.920327 0.949438 1.004887 0.990814 0.862826 0.992294 1.027818 0.933660 0.851412 0.998595 1.027959 1.018118 0.965786 1.026227 1.029597 1.011442 0.890907 0.926319 0.859980 0.956938 0.985842 0.987809 1.001077 0.907471 0.877396 0.966966 0.991395 0.880879 1.012509 0.964578 0.939587 0.856131 0.972284 0.996629 1.005356 0.850457 0.940814 0.859427 0.938997 0.843566 1.021311 1.003296 0.985758 0.856337 0.956844 1.023062 
3.320117 0.852736 0.870243 0.848504 0.976037 0.854749 0.958707 0.979351 0.847746 1.008337 0.892366 1.026284 0.968173 0.870580 0.875514 0.999218 0.887320 0.864738 0.864120 0.883247 0.960468 0.993975 0.968734 0.872425 0.878407 0.894080 0.847484 0.858250 0.877284 0.948287 0.848326 0.971609 0.997814 0.891954 0.903704 0.924863 1.018841 1.013393 0.891262 1.015864 0.978565 1.006858 0.868062 0.894585 0.961797 0.979070 1.003394 0.956601 0.941369 0.997889 0.877799 
3.326764 0.956788 0.891569 0.995169 1.013236 0.968069 1.008659 0.986613 0.869364 0.985424 0.979396 0.879334 0.851082 0.957378 0.864216 1.019349 0.978422 0.972852 0.924549 0.957790 0.999719 1.017636 0.951967 0.931083 0.845353 1.017646 0.891494 0.980688 1.003342 0.991528 0.948494 0.898318 0.864384 0.935099 0.875805 0.878108 0.902278 1.024470 0.874157 0.912894 1.020557 1.010391 0.949309 0.899807 1.025443 0.936081 0.916601 0.960832 0.978656 1.024760 0.945667 
3.333424 0.988332 0.848071 0.973449 0.973459 0.980048 0.925685 0.998497 0.970857 1.016936 0.895854 0.908987 0.881870 0.969537 0.843344 0.860351 0.980479 1.023198 0.872632 0.954935 0.997084 0.854792 0.973871 0.981490 0.910522 1.015682 0.934708 0.963874 0.887196 0.941232 0.856851 0.867343 0.868177 0.853144 0.926378 0.966673 1.009888 0.981172 0.853013 0.872258 0.895461 0.961366 0.911879 0.964520 0.846218 0.890098 0.928914 0.883658 0.912253 0.916081 0.855475 
3.340098 0.858669 0.999596 0.955263 0.872333 0.859633 0.971959 0.959371 0.878042 0.938192 0.979278 0.941758 0.988281 0.867026 1.021094 0.969694 0.935394 0.885033 0.940036 0.966073 0.895300 0.998267 0.893999 0.882534 0.870283 1.005698 0.917593 0.947925 0.853924 0.864593 0.986709 0.883947 0.992053 0.960953 0.956882 0.977603 0.847298 1.026036 0.866830 0.958061 1.024763 1.001749 0.930405 0.929872 0.977846 1.023836 0.983153 0.994514 0.977097 1.016377 0.871313 
3.346784 0.959446 0.948375 0.988034 0.945521 1.027945 0.883170 0.949283 0.884405 0.942592 0.985096 0.969908 0.900491 0.970366 0.867664 0.998066 0.862751 0.881523 0.857679 0.855536 0.996737 0.915192 0.903869 0.890544 0.880755 0.867795 0.907182 0.931877 0.969739 1.006347 0.936706 0.885556 0.911337 0.961205 0.855910 0.948993 0.846365 0.854113 1.025353 0.904749 0.992750 0.850904 1.002894 0.992545 1.000920 0.923483 1.002286 0.889898 0.971059 0.916484 0.967784 
3.353485 1.015380 1.017382 0.879772 0.939225 0.877947 0.985064 0.967754 0.852516 0.873129 0.991585 0.957957 0.853695 0.938271 0.940947 0.873278 0.883178 0.951361 0.950257 0.900619 0.935772 0.847678 0.988928 0.950734 0.855407 0.900095 0.859168 0.883749 0.883206 0.924348 1.022725 0.990416 0.863491 1.011413 0.925882 1.020610 0.868422 1.020685 0.926612 1.026280 0.961513 0.991492 0.939290 0.939421 0.887604 1.008568 0.927660 0.926724 0.927510 0.873596 0.946879 
3.360198 0.966938 0.946917 0.869526 0.986893 0.991964 1.018207 0.927569 0.943745 0.926278 0.885160 0.968435 0.892373 0.971737 0.894478 0.842517 0.916988 0.913395 0.854408 1.001601 0.881829 0.942912 0.909784 0.967696 0.927681 0.941603 0.953821 1.028910 1.005661 0.906360 0.908484 0.911571 1.011218 0.909775 0.886591 0.885890 0.945420 0.885964 0.974825 0.969763 0.843574 0.888462 0.924117 0.868348 0.880547 0.996427 0.856793 0.893804 0.877975 0.879153 1.027057 
3.366925 1.007478 1.022801 0.861210 0.937740 1.026029 0.990762 0.852791 0.926225 0.988535 1.001744 1.006693 0.877356 0.997226 1.012352 0.862417 0.965701 0.984784 0.957740 0.919349 0.858058 0.915205 0.884887 0.911482 0.934681 0.851454 0.865513 1.013157 1.018536 0.989536 0.882660 0.951192 0.980013 0.945186 0.925299 0.995776 1.022193 1.002960 0.898460 0.990434 0.987731 0.844728 0.853437 0.879293 0.991202 0.946739 0.981622 0.921678 0.952567 1.005608 0.877871 
3.373666 1.024429 0.844469 1.023606 0.960882 0.846274 0.892237 0.970273 0.973415 1.007864 0.954634 0.906473 0.870434 0.847892 0.902638 0.910354 0.965456 0.876663 0.920475 1.008837 0.986557 0.880629 0.878394 0.888570 0.999951 0.882425 0.863503 0.850969 0.993815 0.888570 1.024186 0.922299 0.931746 0.934224 0.852690 0.910429 1.025449 0.931764 0.877383 0.893200 0.978710 0.857367 1.011016 0.936357 0.848275 0.867721 0.977344 0.842177 0.965110 0.858602 0.861529 
3.380420 0.850186 0.874595 0.970831 0.987824 0.971841 0.926248 0.877298 1.010738 0.862166 0.874483 0.863503 0.859070 0.995231 0.980810 0.860613 0.929363 1.028470 0.990527 0.996110 0.954913 0.989910 1.007511 0.921937 0.942914 0.875493 0.921834 0.922910 0.913174 0.902147 0.973281 0.997008 0.975778 0.962451 0.934581 1.000824 0.994305 1.012711 0.933047 1.009578 0.994203 0.941670 0.930840 0.889091 0.902643 0.985065 1.009699 0.986169 1.001516 0.868460 0.973076 
3.387188 0.890585 1.017809 0.919003 0.935995 0.865757 0.881037 0.910372 0.956109 0.923800 1.014199 0.905500 0.870339 0.874482 0.929262 0.943616 0.973615 0.856341 0.886311 0.867824 1.019118 0.935443 0.952275 1.003987 1.027113 1.004390 0.914655 1.025841 0.996572 0.963843 0.990316 0.976981 0.961523 0.945252 1.003950 0.947384 1.009738 0.891988 0.973680 0.846372 0.986809 0.939080 0.898814 0.846681 0.957521 0.935658 0.870237 0.866412 0.986164 1.025420 0.951387 
3.393969 0.847917 0.981138 0.902513 1.021764 1.022737 0.850451 0.904570 0.933377 0.925476 0.929422 0.888254 0.890526 1.002129 0.888029 0.912171 0.955500 0.848843 0.935995 0.941951 0.924766 0.858754 0.868581 0.874238 0.879997 0.990731 0.911592 0.880530 0.925402 0.931423 0.940119 0.945888 0.938202 0.864429 1.014611 0.859306 0.956238 0.984401 0.996360 0.858314 0.921185 0.994967 0.890311 0.985149 0.913078 0.941194 0.863167 0.982905 0.899362 1.020090 0.940511 
3.400764 0.936510 0.916653 0.996681 0.904200 1.026897 0.922066 0.897665 0.958172 0.944242 0.853080 0.875732 0.979712 0.973775 0.903200 0.943223 0.906304 0.943260 0.901489 0.960191 0.972392 1.014836 0.957162 1.010844 1.015051 0.908594 0.966128 1.015865 1.020399 0.930013 1.010713 1.016285 0.916419 1.013256 0.879294 0.887755 0.945784 0.875097 0.940138 1.006422 0.867926 0.943279 0.847723 0.987911 1.022877 0.973018 0.888372 0.924020 0.909501 0.955377 0.948552 
3.407572 0.977249 0.960507 0.849790 0.921526 0.873693 0.864999 0.859830 0.915553 0.920077 0.844864 0.889780 0.910757 0.938829 0.895109 0.976623 0.947401 0.951757 0.954833 1.000693 0.906644 0.869122 0.924293 1.011509 0.909280 0.847958 1.014556 0.847640 0.914440 0.907972 0.972575 0.852492 0.992299 0.876703 0.981362 0.853053 1.002404 1.014210 0.957375 1.003516 1.027344 0.914767 0.925041 0.841340 0.949972 0.848248 0.942755 0.947139 0.960039 0.896614 0.898128 
3.414394 0.982871 0.867176 0.915649 0.939315 0.847034 0.990405 1.022240 0.961626 0.867158 0.948708 0.961644 0.860737 0.918359 0.999106 0.871719 0.924089 1.011528 0.842585 0.950494 0.937371 0.972356 0.860690 0.841847 1.024810 0.962205 0.847333 0.863756 0.856259 0.847586 1.000041 0.886412 1.017052 1.008173 0.990507 0.903909 0.993274 0.951382 0.905115 0.898526 0.849109 0.915518 0.927230 1.023586 0.876925 0.961934 0.862540 1.011566 1.019510 0.921210 0.952784 
3.421230 0.866774 0.906586 0.965268 1.026631 0.953417 0.881633 0.971772 0.968997 1.007230 0.879727 0.948352 0.842980 0.885988 0.986763 0.983342 0.907680 0.867736 0.879119 0.853979 1.011977 0.878988 0.867063 0.970174 0.909315 0.991959 0.954791 0.889970 0.948773 0.998940 0.895885 0.924315 0.979585 0.885315 0.988875 0.986445 0.887110 0.886484 0.996034 0.878587 0.960698 0.925446 0.853241 0.951324 0.913979 0.848979 0.872699 0.963408 0.959427 0.945305 0.991052 
3.428079 0.955004 0.873108 0.941520 1.010473 0.843757 0.976225 0.943454 0.957873 0.958985 0.960788 0.923653 0.946939 0.841907 1.018285 0.999970 0.878556 1.004128 0.942099 0.852513 0.912841 1.015584 0.895956 0.999026 0.970282 0.971450 0.902889 0.884079 0.901366 0.971562 0.906094 0.871192 0.963563 0.857979 0.993101 0.870482 0.928923 0.869370 0.991868 0.930119 0.860540 0.868342 0.877612 0.957947 0.997568 1.007184 1.006688 0.968731 0.893563 0.982337 0.954920 
3.434942 0.882151 0.971035 0.844291 0.993711 0.949769 0.921346 0.917179 0.979640 1.009044 1.024189 0.991291 0.938426 0.907677 0.859511 0.898567 0.922010 0.892466 1.013136 0.863380 1.010772 0.939071 0.945761 0.958832 1.019779 0.966568 1.016070 1.008558 1.002989 0.862081 0.951479 0.924822 0.873947 0.857428 0.953020 0.903790 0.924233 0.990646 0.988806 0.884010 0.908845 0.863193 0.964027 0.943378 1.016687 0.955244 0.938753 0.993926 0.874143 1.010380 0.971455 
3.441819 0.873851 1.000785 0.947179 0.856278 1.025421 0.885632 0.976346 0.868358 0.938827 0.980643 0.944993 0.977682 0.915555 1.024954 0.858166 1.009081 0.973197 0.918227 0.889724 0.934287 0.901701 0.908250 1.022123 0.917377 0.973758 0.899356 1.007577 0.851626 0.889612 0.985240 0.903578 0.934838 1.026701 0.890527 0.951701 0.893825 0.879830 0.862809 0.965340 0.883941 0.945002 0.988846 0.945993 0.882138 0.914004 0.980877 1.021357 0.857867 0.932306 0.854989 
3.448709 0.961815 1.020533 0.997900 0.986120 0.879183 0.857464 0.919723 0.909373 0.980544 1.020776 0.907449 0.887730 0.870710 0.875866 0.918602 1.023513 1.023579 1.013257 0.899939 0.911456 0.952380 0.973491 1.019263 0.942946 1.025886 0.910933 0.910121 1.012397 0.887169 0.854148 1.025335 0.959694 1.021804 0.891167 0.910326 0.993640 0.990884 1.012668 0.897230 0.904927 0.862817 0.965346 1.025578 0.955818 0.965617 0.841911 0.907486 0.977041 0.883022 0.903367 
3.455613 0.881290 0.910823 0.968676 0.950967 0.878395 0.983031 1.017748 1.026136 0.926309 0.972486 0.965566 0.934949 0.908769 0.983863 1.002281 0.995482 0.961493 0.906854 0.949725 0.980547 0.914569 0.918669 0.976577 0.971562 0.910263 0.943644 0.902259 0.890985 0.959952 0.931091 0.852644 0.952872 0.989504 0.964043 0.949155 0.847815 0.890966 1.017113 0.959849 0.877928 0.942215 0.924348 0.973738 0.985665 0.981985 0.964062 0.872950 0.950892 0.936826 1.027079 
3.462532 0.986723 0.975255 1.016944 1.024919 0.882865 0.981783 0.978458 0.951478 0.964011 0.857267 0.958557 0.988768 0.948648 0.867680 0.920659 0.969483 1.011761 0.860713 0.951216 1.004570 0.984071 0.898928 0.949442 0.956250 0.999947 0.972901 1.000703 0.889467 0.989805 0.917867 1.019979 0.907202 1.020194 0.933043 0.932398 0.987666 1.017056 1.007390 0.877243 0.901244 0.850655 0.847638 0.870239 0.911946 0.883341 0.904783 0.848273 0.946491 0.924825 0.909854 
3.469464 0.969880 1.016214 0.989256 0.881974 0.931893 0.864969 0.962559 0.874093 0.941978 0.887996 0.848189 0.855099 1.003374 0.910015 0.982476 1.007100 1.010761 0.969011 0.980515 0.922033 0.987220 0.965351 0.857789 0.913918 0.942249 1.003580 0.943743 0.934826 0.895579 0.938000 0.846359 0.920894 0.857817 0.906009 0.925273 0.971019 1.019884 0.997127 0.933677 0.848712 0.849170 0.864820 0.998799 0.984615 0.888482 1.005373 0.931072 0.891414 0.948645 0.884252 
3.476409 0.915936 0.913695 0.985980 0.980294 0.880429 0.931809 0.932033 0.858749 0.956924 0.884173 0.928961 0.980266 0.899690 0.859505 0.864538 0.987324 0.845211 0.923387 0.945328 1.024531 0.860318 0.932415 0.860542 0.981041 0.897384 0.868385 0.934404 0.882492 0.887235 0.985625 1.001199 0.914386 0.996484 0.914041 0.855155 0.866639 0.878552 0.992889 1.026212 0.855239 0.952779 0.976260 1.006325 0.841766 0.879309 0.917757 0.948250 0.939427 0.984850 0.851289 
3.483369 0.909010 0.973911 0.989212 0.971689 0.970746 0.965528 0.969887 0.925039 0.893831 0.875542 0.860083 0.971708 1.016005 0.984675 1.026554 0.940695 0.964734 0.850075 0.996811 0.907451 0.849487 0.910093 0.973407 0.964146 1.025359 0.989791 0.864657 0.922407 0.869316 0.969028 0.844119 0.850346 0.923023 0.971101 0.868261 1.007407 0.900842 0.859411 0.883478 0.906284 0.930790 0.903166 0.969131 0.946110 0.940266 0.875430 1.019767 0.886465 0.913566 0.985254 
3.490343 0.998697 1.002356 0.840292 1.019326 0.993777 0.900069 0.845603 0.905194 1.000274 0.915331 0.933580 0.995131 0.841599 0.962675 0.910683 0.896662 0.960052 0.865681 1.010467 0.910589 0.894926 0.952351 0.905642 0.849449 0.922117 0.952631 0.848506 0.984378 0.899033 0.898156 1.024758 0.931293 0.900704 0.909675 0.892705 0.985871 1.008712 0.945715 0.927503 0.995812 0.950111 0.846770 0.999201 0.960808 0.918514 1.024488 0.876351 0.988774 0.886273 0.998790 
3.497331 0.877448 0.978089 0.897477 0.873313 0.963277 0.968606 0.858054 1.018912 0.856262 1.023280 0.880239 1.007600 0.894901 0.935240 0.846508 0.919709 0.916582 0.910796 0.915686 0.938282 0.967589 1.014180 0.995225 0.904524 0.966562 0.994413 0.946468 0.974486 0.933532 1.006144 0.870056 0.959142 0.932720 0.931320 0.944694 0.889161 0.930741 0.915677 1.014096 0.891896 0.961821 0.861712 0.887276 0.947074 0.855431 1.013900 1.005071 0.915089 0.926205 0.870635 
3.504332 0.842327 0.970336 1.013068 0.891535 0.860291 0.855047 1.026291 0.877266 0.921286 1.026515 0.914278 0.851211 0.878433 0.918682 0.903340 1.001505 0.989149 0.882754 0.928761 0.932345 0.972706 1.008346 1.020599 0.957075 1.014271 0.850166 0.840097 0.908464 0.889650 1.023967 1.009129 0.887289 1.004286 0.866320 0.868924 0.906252 0.861365 0.991930 0.873599 0.916256 0.924580 0.840134 0.972977 0.926335 0.882306 0.862951 0.935620 0.928183 0.915155 0.920894 
3.511348 0.863639 0.887246 0.997557 1.000851 0.940825 0.984382 0.867987 0.879418 0.845490 0.915790 0.887685 1.000935 0.935683 0.851359 0.995784 0.967791 0.861063 0.909090 0.874733 0.872083 0.989225 0.845443 0.882226 1.003398 0.996232 0.847925 0.886294 0.974678 0.962090 0.897249 0.924673 0.951471 0.981629 0.963732 0.866727 0.982226 0.860998 0.994515 0.908288 0.844100 0.986724 0.896148 0.996643 0.850939 0.967119 1.007420 0.981228 0.973763 0.893190 0.997800 
3.518378 0.973299 0.921761 1.021795 0.942426 0.917506 0.929635 0.969352 0.955152 0.923505 0.862180 0.888668 0.956776 0.873078 0.860846 1.010963 1.015069 0.880290 0.841104 0.896169 0.910994 0.945636 0.992509 0.986762 0.992127 0.876390 0.952689 0.874990 0.945860 0.864084 0.856993 0.952811 0.848466 1.001662 0.886634 0.904575 0.901954 0.944973 0.958054 0.967113 0.933311 1.023409 0.844510 0.960116 0.947670 0.847952 1.013109 0.964380 0.976210 0.975585 0.875615 
3.525421 0.860769 0.891908 0.849341 0.895509 0.972023 0.961071 0.849043 0.872635 0.940996 0.988591 0.911788 0.976230 0.886787 0.921788 0.900994 0.989318 0.924829 0.913411 0.962750 0.913532 0.868512 0.904698 0.850852 0.883960 1.004645 0.994421 0.845703 0.972657 0.923887 0.960810 0.970316 0.924997 0.986520 0.987425 0.965138 0.919306 1.024870 0.958347 0.848744 0.923644 1.021988 0.891208 0.916694 0.926863 0.873353 0.870760 0.925930 0.976137 0.841953 0.948375 
3.532479 0.908122 0.949163 1.003067 0.946859 0.987294 0.947839 1.003907 0.918923 0.858443 0.999747 0.883796 0.939108 0.963211 0.883833 0.999597 0.860132 0.882807 0.930200 0.914903 0.989188 0.987817 1.005511 0.911610 0.852147 0.860598 0.887182 0.936263 1.008869 0.880466 0.937327 0.866297 0.919194 0.843874 0.872407 0.948361 0.970887 0.844284 0.856065 0.928717 0.979254 0.998152 0.955888 0.896220 1.004084 0.916162 0.980681 0.942587 0.885251 0.895716 0.845944 
3.539551 0.900260 0.970311 0.986987 0.960341 0.855727 0.942994 0.926038 1.016262 0.879015 0.846409 0.959735 0.964976 1.021905 0.882158 0.848405 0.998271 0.857993 0.922532 0.858860 0.915462 0.933229 0.914660 0.888108 0.994606 0.864018 1.001144 0.860511 0.953915 1.012233 0.962272 1.008064 0.869949 0.907013 0.954186 0.974415 0.995875 0.974079 1.023938 0.885049 0.923819 1.003755 0.985317 0.865016 0.943040 0.940877 0.934721 0.930077 0.924966 0.970264 1.012774 
3.546638 1.005842 0.897221 1.014281 0.873927 0.922278 0.857179 1.004238 1.000294 0.928023 0.854959 0.977782 0.863371 0.861310 0.957090 0.953248 0.974696 0.952791 0.943186 0.887999 0.915480 0.880529 0.883523 1.023812 0.986194 1.025089 0.934196 0.966406 0.865105 0.870187 1.009544 0.994810 0.950338 0.996853 0.918903 0.936770 0.934010 0.976225 1.003259 0.878179 1.010859 0.988311 0.994792 0.886199 0.930317 0.955243 0.991332 0.966685 0.858848 0.915042 0.995743 
3.553738 0.924086 0.919023 0.928738 0.976422 0.852392 0.890174 0.968375 0.954184 0.988357 0.984040 0.982548 0.897708 1.022175 0.875134 0.974343 0.952552 0.959741 0.840728 0.851385 0.889829 0.956347 0.870145 0.986054 0.914398 0.871264 0.996562 0.854649 0.868271 0.937046 0.929055 0.907461 0.881549 0.996459 0.986231 0.931004 0.975499 0.875218 0.880178 0.857204 1.008870 0.970137 0.891516 0.983126 0.952254 0.944878 0.968841 0.907395 0.867414 0.882323 0.874528 
3.560853 0.864957 0.923944 0.945433 0.876443 0.853984 1.018143 0.880592 0.871455 0.978697 0.988449 0.900133 0.870905 0.962736 0.941881 1.003375 1.018367 0.896851 0.972292 0.871819 0.882606 0.853816 1.010442 0.970624 0.880862 0.923888 0.913726 0.949526 0.894147 0.988915 0.904291 0.899098 0.973187 0.873450 1.002173 0.928661 0.847868 1.020278 0.867773 0.981718 0.921678 0.860268 0.958569 0.862701 0.949041 1.021499 0.907386 0.977243 0.866523 0.857443 0.951045 
3.567981 0.839886 0.919746 0.899667 1.005041 0.957640 0.847521 0.977290 1.010289 0.993268 0.851800 0.941084 0.874592 0.956791 0.868756 1.018632 1.015249 0.874834 0.864133 0.945959 1.008453 0.920436 0.843019 0.945204 0.999075 0.896032 0.985531 0.855780 0.905726 0.986491 1.002673 0.990434 1.005973 1.013393 1.002021 0.927810 0.994563 0.967325 0.935314 0.909576 0.943004 0.950322 0.904794 0.982818 1.009991 0.934279 0.889749 0.898866 0.978297 0.980758 0.913305 
3.575124 0.896462 0.871454 0.990498 0.933977 1.001468 0.913640 0.866831 0.903443 0.885519 0.840239 0.956403 0.982230 0.964624 0.961762 1.009176 0.875154 0.844079 0.852766 1.010062 0.963850 0.870093 0.972024 0.959162 0.847668 0.970160 0.921161 0.854118 0.844564 0.849066 0.994934 1.011115 0.863373 0.877177 0.878538 1.009055 0.926418 0.953364 0.860428 0.984160 1.010052 0.864324 1.007666 1.009009 0.990293 0.911943 1.017900 0.993341 0.902921 0.953681 0.872135 
3.582282 0.877861 0.917422 0.964308 0.971596 0.885372 1.014335 0.891104 0.955129 0.972696 0.960925 0.877572 0.905894 0.930711 0.924933 1.023431 0.989592 0.887133 0.900926 0.983329 0.933051 0.926527 0.901159 0.853173 0.972957 0.933051 0.936900 0.968055 0.918065 0.983898 0.944551 1.007644 0.958689 0.976014 0.933163 0.895204 0.840760 0.842223 0.923796 0.942920 0.914896 0.862754 0.969695 0.899622 0.911019 0.973833 0.859837 0.904636 1.011120 0.868485 1.021195 
3.589454 0.869812 0.956734 0.894068 0.936914 0.996412 0.932115 0.918529 0.989320 0.971951 0.963881 0.853449 0.937464 0.997166 0.963704 0.900172 0.986357 0.943912 0.942179 0.960303 0.965913 0.958765 0.913823 0.839733 0.969873 0.936159 0.855071 0.864585 0.870446 0.846330 0.997614 0.883874 0.908819 0.918706 0.860792 0.995824 0.990765 0.904887 1.005078 0.995116 0.927335 1.000139 0.921324 0.890275 0.864352 0.994427 1.024441 0.933578 0.914401 0.845426 0.932618 
3.596640 0.904569 0.938568 0.932409 0.927508 0.944382 0.997518 0.936630 0.885143 0.905576 0.907243 1.012425 0.999157 0.965522 0.913626 0.841278 0.996819 0.878146 0.849020 1.011819 0.924583 0.865726 0.950484 0.852374 0.948174 1.003453 1.000639 0.969361 0.950112 0.908958 0.973964 0.979097 0.844930 0.845461 0.970740 0.980849 0.891749 0.937012 0.951109 0.999344 1.009909 0.963584 0.909731 0.904150 0.898942 0.902743 0.998524 0.950540 0.910104 0.979983 0.850995 
3.603840 0.926331 0.940948 0.889383 0.913596 0.909096 0.866913 0.993937 0.917182 0.902547 0.946174 0.975557 0.934175 0.997785 0.860243 0.938339 0.969073 0.936141 0.979786 1.009076 0.957875 0.867994 1.011079 0.862954 1.005741 0.943202 1.009327 0.999564 0.920434 0.918971 0.940677 0.990462 0.891470 0.892569 0.908211 1.000253 0.856283 0.926759 0.903357 0.981985 0.872875 0.994207 0.874664 0.939010 0.874487 0.915496 0.922697 0.929004 1.003095 0.864947 0.943845 
3.611055 0.875868 0.909169 0.989165 0.929829 0.990274 0.940672 0.981005 0.894163 0.868938 0.899463 0.934356 1.020603 0.970507 1.009695 0.970228 0.947900 0.950862 0.849647 0.873698 0.896845 1.010245 0.975118 0.872021 0.856214 0.932820 0.924567 0.937794 0.988355 0.970247 0.943830 0.987526 0.853159 0.975854 0.846610 1.013179 0.918381 0.860592 0.972659 1.011484 1.006360 0.966334 1.004255 0.881392 0.935325 0.907055 0.893986 0.887782 1.006351 1.023015 0.844589 
3.618284 0.998970 1.013174 0.900459 1.024369 0.977195 0.925867 0.992329 1.001131 0.856051 0.953184 0.859954 0.984934 0.910741 0.974848 0.977046 0.874818 0.979281 0.908553 0.978145 0.868438 0.851897 0.913815 1.020848 0.969176 0.883732 0.972892 0.956509 0.941793 0.845257 0.955978 1.001317 0.919347 0.864713 0.856489 0.875023 0.843766 0.970219 0.897479 1.011730 0.849662 0.878432 0.950334 0.863474 0.927757 0.847231 0.893306 0.846197 1.012261 0.906867 0.992069 
3.625528 0.909799 0.873089 0.897497 0.993165 0.975666 0.924838 1.012023 0.990799 0.980686 0.949358 1.023486 1.003008 0.908299 0.913514 0.921188 0.888138 0.894209 0.906260 0.981217 1.022611 0.895374 0.907107 0.880576 0.886815 0.949479 0.843670 1.005494 0.841333 0.985035 0.884832 0.849630 0.855292 0.962145 0.895783 1.011576 0.864838 0.912397 1.018644 0.956948 0.906269 0.880753 0.992401 0.938686 0.982409 0.922073 1.023412 0.847833 0.934738 0.954369 0.848485 
3.632787 0.865074 0.934695 0.911370 0.840976 0.844114 0.937368 1.009391 1.013786 0.894461 0.854627 0.867746 0.853444 0.860763 0.980377 0.848667 0.843872 0.968598 0.885354 1.016887 0.840715 0.954286 0.994158 0.906984 0.852559 0.866769 0.964976 0.959901 0.851396 1.010881 0.950115 0.880596 0.841786 0.990238 0.843434 0.923670 0.917944 1.004679 0.884367 0.916612 0.862271 0.888418 0.903344 0.876508 1.005201 0.840743 0.949556 0.905569 0.845781 0.916091 0.990070 
3.640059 0.837947 0.891807 0.872237 1.022587 0.937138 1.000532 0.970553 0.976586 1.021219 0.839725 0.966475 0.986427 0.955107 0.968011 0.966801 0.975450 1.005447 0.980729 0.990607 0.886770 0.889312 0.939326 0.997468 0.885187 0.882106 0.899562 1.004824 0.862480 1.002179 0.858625 0.897616 0.870738 0.943069 1.003380 1.019478 0.889274 1.015055 0.899907 0.897114 1.003120 0.962118 0.962071 1.007598 0.848431 0.889395 0.924439 1.002356 0.978178 0.858756 0.989508 
3.647347 0.871476 0.939376 0.845736 0.975420 0.978036 0.873002 0.962146 0.955294 0.946292 0.916773 0.953879 0.956616 0.943500 0.938231 0.893007 0.925217 0.870191 0.855073 0.840756 0.907595 0.917397 0.996142 0.851480 0.863712 0.927516 0.905007 0.896470 0.935782 0.963170 0.983985 0.914018 0.977068 0.978697 0.895409 0.889005 0.952092 0.974955 1.016995 0.893808 0.925394 0.942290 0.842301 0.868636 0.986461 0.935717 0.850335 1.009389 1.021379 0.943258 0.961643 
3.654649 0.940468 0.877816 0.949031 0.841357 0.986877 0.865614 0.898834 1.000085 0.875452 0.850721 1.017230 0.984903 0.961587 0.847007 0.905787 0.958990 1.019594 0.905061 0.852732 0.858084 0.865549 0.946704 0.837951 0.878905 0.840092 0.987575 0.975018 0.861006 0.845434 0.873740 0.998493 0.909016 1.006321 0.989436 1.020599 1.000606 1.001937 0.845202 0.959204 0.929624 0.910282 0.874121 1.012892 0.993774 0.988962 0.860504 0.871506 0.913205 0.933049 0.933580 
3.661965 0.905188 0.899335 0.977874 0.851470 0.934560 0.893295 0.919065 1.003672 0.932336 0.978711 0.918385 0.970894 0.843066 0.964947 1.018358 0.991201 0.950810 0.871340 0.887450 1.014189 0.984277 0.854644 0.991573 0.961131 1.014217 0.992178 0.984444 0.872941 0.898906 1.002183 0.994440 0.998712 0.976385 0.901019 0.978060 0.976394 0.902043 0.921485 0.869330 0.859567 0.914048 0.923039 0.925859 0.889293 0.996618 0.912122 0.995696 0.994812 0.984212 1.003263 
3.669297 0.991793 0.966668 0.850516 0.968426 1.015996 0.889376 0.854378 1.023348 0.899128 0.944316 1.020007 0.851605 1.007658 0.972902 0.970269 0.955482 0.865917 0.840522 0.899444 0.977741 0.842178 0.941924 0.842913 0.965244 0.925519 0.974624 0.965281 0.920354 1.009092 0.845510 0.946102 0.909113 1.007240 0.979965 0.958023 0.917962 0.938072 1.001805 0.984413 0.837525 0.963960 0.966147 0.900980 0.949266 0.873677 0.851214 0.889413 0.970688 0.985055 0.837591 
3.676643 0.980651 0.982056 0.890157 0.985601 0.838062 0.855693 0.923485 0.998432 0.960498 1.016408 0.989862 0.892427 0.843040 0.989397 0.915027 0.926816 0.988160 0.970723 0.961112 0.997166 0.973524 0.838015 1.007708 1.009029 0.943796 0.903750 0.849971 0.910868 0.998627 0.963550 1.010108 1.020511 1.002805 0.925932 0.942252 0.855935 0.865640 0.869250 0.926155 0.966452 0.859685 0.991835 0.993658 0.986429 0.943340 0.983163 0.938018 1.022725 0.842453 0.967522 
3.684003 0.899050 0.847157 0.967205 0.883411 1.011023 0.847622 0.870080 0.962386 0.868954 0.843584 0.884183 0.932150 0.985095 0.840207 0.946366 0.933239 0.969605 0.891142 0.845947 0.991170 0.940849 0.912521 0.948263 0.889998 1.021210 0.937621 0.992202 0.956004 0.861223 0.927415 1.021405 0.913321 0.968954 0.992863 0.917777 0.936551 0.926122 0.935927 0.905599 0.954366 0.923815 0.964414 0.989746 0.994742 0.852841 1.010427 0.851613 0.948561 0.916381 0.885895 
3.691379 0.968961 0.990002 0.998476 1.009471 0.955324 0.948125 1.010355 0.905084 0.999974 0.991379 0.875941 0.865923 0.983575 0.890443 0.959994 0.969752 0.883867 1.002932 0.887243 0.907252 1.022727 0.914600 0.894527 0.886676 0.875197 0.985370 0.881811 0.862630 0.877625 0.942423 0.951678 0.837515 0.838156 0.858900 0.890778 0.861681 0.930460 1.006113 0.890908 0.880099 1.006951 0.990105 0.872379 0.941130 0.955855 0.863793 0.979407 0.869709 0.941074 0.915568 
3.698769 0.904207 0.868771 0.848913 0.938657 0.912326 0.981134 1.014515 0.865013 0.924892 0.908309 0.926389 0.880099 0.936490 0.856745 0.938824 0.921516 0.841268 0.901705 0.913963 0.994295 0.993104 0.964067 0.876072 0.997429 0.848886 0.966001 0.978009 0.987161 0.858986 0.956543 0.983980 0.907899 0.971982 0.999038 0.991300 0.881848 0.903416 1.020923 0.924985 0.980967 0.971405 0.940880 0.972652 1.022132 1.016449 0.908532 0.893781 0.935058 1.020737 0.978102 
3.706174 0.967255 0.980033 0.963879 0.862662 0.954691 0.972156 0.998939 0.860542 0.956654 0.913075 0.903655 0.876798 0.973858 0.983808 0.980247 0.881596 0.907291 0.935246 1.001636 0.906389 0.984357 0.981800 0.894597 0.861741 1.019268 0.900279 1.016190 0.851540 0.924514 0.904008 0.838920 0.923082 0.865089 0.971496 0.945392 0.916758 0.986180 0.989314 0.982971 1.019835 0.862309 0.840771 0.931805 0.913866 0.986803 0.859138 0.844165 0.994298 0.989128 0.878667 
3.713593 0.940604 0.965282 0.846912 0.850269 0.956671 1.007515 0.864077 0.969587 1.007776 0.914568 0.968731 0.868652 0.984697 1.012220 0.843965 0.874352 0.851645 0.842059 0.870651 1.011727 0.890978 0.874696 0.959479 0.895655 0.991168 0.911127 0.924452 0.854649 0.970600 0.848521 0.949298 0.928041 0.898212 0.927893 0.942844 1.006567 0.946694 0.924973 1.012248 0.848911 0.930180 0.996376 0.844569 0.875040 0.847638 0.861167 1.015149 0.866104 1.021323 0.921932 
3.721028 0.941172 1.006001 0.905851 0.971499 0.848831 0.957516 0.880758 0.891561 0.940753 0.904596 1.000721 0.860769 0.839469 0.951296 0.944956 1.000572 0.917240 1.006485 0.837656 0.905870 0.968468 0.951259 0.844415 0.875375 1.009246 0.933501 0.897744 0.934803 0.951836 0.970328 1.013560 0.874882 0.912620 0.938280 0.909263 0.965094 0.842109 0.944574 0.946704 0.880935 0.941041 0.962156 0.868021 0.942455 0.845484 0.895466 0.871926 1.009507 0.920281 1.008251 
3.728478 1.003902 0.958268 0.950097 0.913777 0.974648 1.021472 0.846966 0.932034 0.886037 0.912698 1.012009 0.922329 0.860538 0.910579 0.857154 0.856327 0.869695 1.012185 0.903858 0.998139 0.964942 0.997897 0.888333 0.978143 0.855323 0.944761 0.864666 0.919522 0.973727 0.901097 1.007184 0.969944 0.877178 0.997451 0.973950 0.982521 0.855862 0.954466 1.016173 0.944184 0.946350 0.875282 0.912689 0.848286 0.842755 0.916380 0.939202 0.930528 0.912382 0.993612 
3.735942 0.998587 1.012186 1.003755 1.010383 0.871043 0.999842 0.926431 0.857379 0.861748 0.838604 0.864750 0.842944 0.893936 0.837451 0.847713 1.001525 0.872512 0.910779 0.939714 0.857603 0.888183 0.914590 0.850074 0.872391 0.960729 0.953470 0.970424 0.988688 0.940745 0.905434 0.847583 0.853029 0.887839 0.899681 1.003904 0.996747 0.967468 0.927426 0.894187 0.887467 0.890293 0.900824 0.849172 0.920399 0.974151 0.876499 1.004332 0.999238 0.888220 0.893072 
3.743421 0.922604 0.901498 0.935616 0.922168 0.960616 0.895448 1.009593 0.854937 0.872586 0.961238 0.863255 1.011666 0.872409 1.006592 0.929324 0.837706 0.991917 1.007512 0.928181 1.011146 0.887753 0.951824 0.839296 0.875597 0.859537 0.859825 0.967149 0.854324 0.975774 0.987196 0.974556 0.917874 0.887734 1.019268 1.008144 0.875448 0.946675 0.910820 0.887391 0.973859 0.972391 1.001183 0.987651 0.898366 0.853404 0.916573 0.844500 0.993813 0.903998 0.892363 
3.750916 0.838770 1.010022 0.959452 1.003712 0.954917 0.956237 0.856063 0.964609 0.986716 0.874927 0.897684 0.906810 0.907228 0.992124 0.952575 0.853870 0.988853 0.899478 0.840340 0.920144 0.993388 0.876516 0.933804 0.870690 1.019416 0.947353 0.870430 0.900454 0.906048 0.870225 0.985750 0.903381 0.871926 0.993053 0.947362 0.910276 0.854242 0.921120 0.873635 0.876274 0.941824 0.926370 0.837869 0.934901 0.910647 0.947083 0.873570 0.880345 0.914392 0.915740 
3.758425 0.880743 0.935218 1.015058 0.931120 0.866685 0.921569 0.904027 0.936184 0.880315 0.997925 0.943143 0.976434 0.865579 0.915882 0.855619 0.870457 0.949907 0.849533 1.014482 0.855145 0.849765 0.893788 0.956170 0.919246 0.981395 1.000619 0.880631 1.005785 1.015783 0.851289 0.873969 0.966678 0.926456 0.932133 0.960722 0.941424 1.006454 0.943589 0.982733 0.840521 0.896742 1.016433 0.905365 0.932746 0.898907 0.865551 0.920825 0.893184 0.943905 0.899167 
3.765949 1.017464 0.845764 0.896478 0.856503 1.011100 0.847073 0.944285 0.844992 0.946301 0.967873 0.982811 0.985143 0.868088 0.897575 0.937968 0.995660 1.010078 0.938711 0.947230 0.935302 1.015466 0.840645 0.887513 0.844073 0.918329 1.020632 0.987828 0.968096 0.996338 0.957998 0.990977 0.982551 0.989333 0.947435 0.956455 0.879756 0.929245 0.908509 0.967111 0.906354 0.984512 0.994926 0.861575 1.001280 0.954179 0.859950 0.934531 0.892874 0.848225 0.878929 
3.773489 0.853142 0.916130 0.982183 0.852055 0.851451 1.008267 0.868831 0.938841 0.923514 0.924778 0.884092 0.930472 0.963392 0.923310 0.879949 0.988444 0.915758 1.002638 0.923115 0.995699 0.882875 0.954827 0.931475 1.016701 1.018327 0.890316 0.996739 0.960401 0.971064 0.853708 0.989076 0.862440 0.842775 0.886210 0.858325 1.004291 0.990330 0.932887 0.946616 0.861074 0.938702 0.895137 0.884287 0.839450 0.840026 0.912396 0.848934 0.934067 0.838289 0.885458 
3.781043 0.999545 0.863202 0.952689 0.916272 0.879529 1.006576 0.881173 0.899192 0.842815 0.990639 0.934392 0.848601 0.896331 0.985911 0.838728 1.017619 0.918445 0.885316 0.875053 0.939835 1.000716 0.958856 0.916346 0.842620 1.012985 0.971246 0.930268 0.848620 0.927120 0.940494 0.976224 1.008517 0.897009 0.892504 0.900622 0.925652 0.856208 1.018641 0.849121 0.858028 0.841097 0.916978 0.897213 0.859264 1.003855 0.843187 0.837224 0.955531 1.021084 0.934039 
3.788613 0.857119 0.929981 0.850897 0.893401 0.874392 0.839382 0.985282 0.876936 0.933835 0.930557 0.857527 1.016476 0.839753 0.999639 0.950086 0.836958 0.916060 0.885313 1.014043 0.978308 0.844025 0.859840 1.018222 0.919933 1.002462 0.908863 0.946288 0.871402 0.959475 0.836856 0.864650 0.930027 0.837459 0.923796 0.859598 0.888182 0.958203 0.936751 0.923090 0.988291 1.005248 0.927836 0.884783 0.959252 0.984344 0.962224 0.920620 0.919877 0.900756 0.838945 
3.796198 0.888281 0.996242 0.856562 1.017152 0.969333 0.865235 1.006279 0.957967 0.925692 0.937215 1.020021 1.000151 0.894669 0.987179 0.872867 1.012491 0.985684 0.876154 0.843619 1.012983 0.963696 0.993047 0.885774 0.838920 0.889061 0.850248 0.861939 0.840824 0.931922 0.865281 0.953854 0.877296 0.865031 0.862570 0.946491 1.007727 0.932098 0.842783 1.016586 0.998925 0.863545 0.994914 0.841520 0.858317 0.969193 0.962629 0.908272 0.886786 0.979203 0.993716 
3.803798 0.870842 0.895333 0.917671 0.859515 0.890013 0.894981 0.943249 0.997719 0.923511 0.840483 0.865420 0.839935 1.021254 0.922257 1.008052 0.867694 0.957834 0.898824 0.894108 0.878278 0.880302 0.905434 0.850129 0.851067 0.992232 0.867165 0.979652 0.888528 0.971472 0.944456 0.961733 0.881398 0.969383 0.931681 0.884118 1.012518 0.969931 0.854038 0.993522 0.842534 0.866135 0.899075 0.880655 0.858624 0.925126 1.021198 0.990774 0.867824 0.949367 1.001367 
3.811413 0.895746 0.856851 0.975626 0.874247 0.920485 1.013955 0.885916 0.992511 0.881219 0.866217 0.930399 0.897297 0.965572 0.933964 0.948000 0.986877 0.963902 0.981437 0.971987 0.920727 0.965665 0.921673 0.881061 0.902124 0.944872 0.855152 0.923595 0.984602 0.918007 0.976452 0.846872 0.863470 0.973853 1.017473 0.950033 0.924375 0.961284 0.869968 0.875370 0.912623 0.843094 0.906784 0.945066 0.879743 0.932850 1.017390 0.985883 0.940091 0.930019 1.020342 
3.819044 0.918973 0.927828 0.945965 0.963535 0.940451 0.958003 0.934344 0.922027 0.872472 0.875943 0.848720 0.912541 0.866578 0.960249 0.968343 1.008115 0.939041 1.013471 0.999000 0.988243 0.931856 0.881902 0.886506 1.003836 1.020376 0.866281 0.921971 0.906703 0.973745 0.872184 0.847421 0.981393 0.978980 0.918825 0.951571 0.973216 0.997710 1.008226 0.986396 0.901227 0.838427 0.925777 0.927151 0.883582 0.938335 0.996216 1.002472 0.996429 0.985570 0.901283 
3.826689 0.970797 0.994611 0.859719 0.947791 0.995093 0.901889 0.889490 0.858132 0.838828 0.908580 0.887189 0.999585 0.961711 0.996690 0.859292 0.839385 0.996903 0.943438 0.880730 0.963632 0.907031 0.865491 0.898103 0.994462 1.005014 0.877194 0.923949 0.848220 0.890140 0.927884 0.950268 0.921954 1.010425 0.911903 0.839895 0.914028 0.916543 1.000355 1.002221 0.861807 0.839255 1.004170 0.980189 0.952978 0.988708 0.843440 0.916320 0.938761 0.938788 0.862289 
3.834350 0.982938 0.993154 0.840389 0.948771 0.839443 0.856322 0.854865 0.919486 0.944735 0.973185 0.915542 0.841233 0.938314 0.955322 0.896074 0.931011 0.875242 0.936244 0.990500 0.853742 0.994722 0.907673 0.939668 0.882814 0.863263 0.873962 0.898125 0.880290 0.846792 0.892307 0.846903 0.915950 0.876319 0.935502 0.925239 0.941784 0.863281 0.968824 1.018004 0.946563 0.997914 0.977036 0.859272 0.915301 1.009235 0.915319 0.890117 0.918131 0.990584 0.973863 
3.842027 0.990529 0.846978 0.910264 0.868717 0.940371 0.908510 0.925044 1.011794 0.902610 0.971008 0.978560 0.908167 0.846839 0.944983 0.948286 0.931288 0.865191 0.873291 0.882782 0.860561 0.917158 1.017797 0.954233 0.835677 0.928514 0.986354 0.835102 0.904734 0.919190 0.976918 0.995687 0.995771 0.964522 0.926714 0.974301 0.901515 0.868438 0.990584 0.972910 0.917195 1.000113 0.905105 1.004195 1.014364 0.855375 0.900207 0.900281 0.977818 0.983561 0.941680 
3.849718 0.944971 1.017441 0.921370 0.981790 0.982087 0.837804 0.857081 0.869021 0.856246 0.871692 0.908485 0.994286 0.848009 0.981345 0.997218 0.910015 0.951464 0.862091 0.868724 0.993349 0.954804 0.940434 0.894096 0.973469 0.898911 1.010976 0.855848 0.951038 0.896796 0.859252 0.926788 1.002385 0.850857 0.929738 0.910730 0.919181 0.862109 0.873427 0.838064 0.907381 0.878966 0.929886 1.004955 0.856237 0.846255 0.897974 0.958422 0.926185 0.855755 1.015187 
3.857426 0.902930 0.842063 0.933707 0.951813 0.976106 0.942352 0.842212 0.885677 0.935349 0.932584 0.914284 0.854131 0.856830 0.879027 0.978453 0.980465 0.930766 0.852730 0.947110 0.851636 0.900342 1.010537 0.981579 0.930970 1.008348 0.879138 0.878962 0.883145 0.992784 0.972989 0.892541 0.967201 0.999508 0.841562 0.946628 0.968027 0.971440 0.962721 0.984946 0.863063 0.888970 0.944791 0.959094 0.907651 0.941443 0.948501 0.933948 1.013997 0.920461 0.983805 
3.865148 0.866094 0.942933 0.982962 0.905835 0.980578 0.856115 0.909870 0.849985 0.992978 0.987172 1.007780 0.957679 0.869155 0.935421 0.958523 0.936747 0.843919 0.920090 0.875100 0.897414 0.881610 0.836425 0.837047 0.884346 0.991290 0.926916 0.956168 0.952208 0.905501 0.937201 0.886711 0.848139 0.930255 0.966249 0.873727 0.980764 0.848593 0.885367 0.865306 0.940985 0.864416 1.004321 0.856644 0.994981 0.892258 1.010943 0.967214 1.019670 0.909953 0.941765 
3.872886 0.979133 0.919756 0.989695 0.979865 0.895052 0.999441 0.988860 1.006804 0.853017 0.907655 0.885204 0.956339 0.998912 0.959566 0.974236 0.861168 0.966985 1.003994 0.869495 0.856142 0.854658 0.855595 0.901692 0.834693 0.942568 0.886502 0.870793 1.009642 0.874577 0.914044 0.834915 0.883711 0.989769 0.943208 0.905744 0.969971 0.887235 0.934834 0.931209 0.886094 0.851366 0.902211 0.837122 0.866370 0.897204 1.018303 0.936355 0.914563 0.910678 1.014807 
3.880640 0.936102 0.977391 0.975731 0.903057 0.964447 1.011530 0.965717 1.002342 0.857578 1.010863 0.878579 1.006625 0.996259 0.978698 0.882093 0.916186 0.962648 0.869585 0.949677 0.955305 0.979264 1.016889 0.843855 0.956399 0.946348 0.980219 0.971540 0.980376 0.931800 0.967247 0.968091 0.920071 0.988489 0.933098 0.997251 0.930521 0.922204 0.989871 0.889381 0.984456 0.841732 0.948888 0.838477 0.904401 0.853136 0.960608 0.919023 0.860035 0.839673 0.955805 
3.888409 0.968112 1.017006 0.942524 0.943609 0.943349 0.918068 1.004889 1.011378 0.844755 0.848815 0.849844 0.918485 0.841269 0.944314 0.840527 0.871751 0.839322 0.835892 0.924214 0.917354 0.908992 0.944657 0.836958 0.925030 0.842353 0.924901 0.941625 0.975037 0.947336 0.972719 0.861080 0.918828 0.946909 0.931575 0.904616 0.991706 1.011842 0.892490 0.835057 0.881235 0.936359 0.889264 0.879863 0.999104 0.857140 0.882329 0.849566 0.909038 1.004555 0.851467 
3.896193 0.895153 0.980878 0.978116 0.842391 0.840361 0.869124 0.918698 0.986412 0.981527 0.862441 0.965314 0.937821 0.853051 0.935123 1.002977 1.013822 0.928449 0.851799 0.918800 0.880776 1.000409 0.872229 0.903783 0.957398 0.967196 0.889211 0.865796 0.859039 0.935290 0.926707 0.839897 0.892919 0.942205 1.005999 0.859882 0.922424 0.985559 0.867103 0.996933 0.907630 0.927170 0.836041 0.924695 0.952003 0.869829 0.906722 0.908056 0.885383 0.870950 0.994004 
3.903993 0.938522 0.954769 0.988312 0.847729 0.990962 0.877425 1.016636 0.850788 0.953110 0.931487 0.909123 0.834902 0.979970 0.962286 0.863096 0.882449 0.839684 0.906750 0.860112 0.943722 0.983538 0.969617 0.883403 0.932368 0.848276 0.965521 0.947549 0.911625 0.951451 1.009341 0.890503 0.840148 0.971786 0.889261 0.966012 1.010305 0.836635 1.002242 0.849981 0.984094 1.001853 0.925759 0.935862 1.015366 0.923331 1.008378 1.004865 0.992353 0.835421 0.955520 
3.911809 0.959546 0.975346 0.994705 0.905500 0.943643 0.970416 0.904888 0.835153 1.001526 0.841427 0.850499 1.007419 0.881044 0.944477 0.917528 0.994964 0.838285 1.002842 0.896205 0.890774 0.893350 0.979386 0.855392 0.910263 0.947999 0.990627 0.953781 0.862482 0.922208 0.947128 0.847413 0.915499 0.925934 0.868524 1.008698 1.009783 0.888708 0.958350 0.923135 1.009430 0.992685 0.857394 0.849814 0.961807 0.962326 0.876299 0.949454 0.907918 0.858330 1.015222 
3.919641 0.956314 0.990320 0.921799 0.887997 1.013077 0.879074 0.950996 0.959771 0.861830 0.902850 0.860792 0.846606 0.849089 0.937662 0.925904 0.958140 0.874543 0.939580 0.927071 0.848367 0.952312 0.981295 1.013958 0.858680 0.964672 0.988791 0.834422 1.011419 0.958770 0.865258 0.837618 0.968304 0.922123 1.009714 0.939710 0.870086 0.888331 0.965015 0.913728 0.838554 0.862136 0.962328 0.925339 0.923124 0.919455 0.893492 0.921966 0.995861 0.949384 0.891175 
3.927488 0.884099 0.921297 0.997749 0.868164 0.922937 0.836757 0.852581 0.952556 0.964044 0.933869 0.947368 0.897681 0.940086 0.864134 0.985075 1.014138 0.885850 0.886175 0.909642 0.862309 1.017131 0.861040 0.940178 0.981295 0.920278 0.927439 0.840796 0.936611 0.991366 0.962932 1.004197 0.840148 1.006847 0.910541 0.868183 0.883479 0.963692 0.984797 0.937640 0.841148 0.985242 0.892400 1.005031 0.933193 0.855861 0.849190 0.960820 0.873528 0.973040 0.847921 
3.935351 0.840749 1.006528 0.855293 1.006315 1.018218 0.928233 0.930457 0.897117 0.903315 0.912050 0.939118 0.864594 0.979710 0.963694 0.867697 0.893394 0.842130 0.881536 0.972429 0.861731 0.897590 0.920202 0.893894 0.918803 0.959386 0.933365 0.942962 0.860814 0.943666 0.914931 0.842584 0.834876 0.874654 0.878692 1.011095 0.903176 0.954430 0.955801 0.859517 1.001535 0.940804 0.994912 1.018978 0.994930 0.989789 0.947131 0.854747 0.854339 0.855636 1.004471 
3.943229 0.934908 0.981627 0.862580 0.913235 0.944671 0.862580 0.961148 0.982868 1.015165 0.978302 0.926869 0.920413 0.985091 0.898286 0.917449 0.851428 0.978700 0.886300 0.939919 0.917171 0.947940 0.974375 0.885698 0.917477 0.995076 0.866211 0.861802 0.840276 0.894794 0.931685 0.839230 0.868434 0.949765 0.992510 0.896535 0.949209 0.851336 0.931111 0.873528 0.869573 0.887041 1.000198 0.834173 0.848557 0.917532 0.949682 0.963232 1.001374 0.949765 0.932352 
3.951124 0.836303 0.863604 0.856594 0.881181 0.891128 1.006390 0.879357 0.933608 0.948666 1.010891 0.927570 0.928987 0.901722 0.887673 0.991757 0.865855 0.900222 0.925467 0.977394 0.850898 0.885395 0.932848 0.911159 0.888701 0.888368 0.850268 0.927709 0.953963 0.973402 0.974162 0.965012 0.965086 0.882330 0.850074 1.007853 0.901389 0.887470 0.921393 0.926718 0.887275 0.927023 0.900157 1.012308 1.005315 0.866253 0.907520 0.987238 0.902315 0.971142 0.966771 
3.959034 0.978865 0.838747 0.958235 0.989366 0.879101 0.862943 0.973911 0.951345 0.855785 1.013710 0.916853 0.922631 0.982032 0.926640 0.975124 0.870989 0.956410 0.899482 0.972939 0.964689 0.843210 0.883138 0.901167 0.991357 0.945595 0.878601 0.852581 0.958123 0.907158 0.862396 1.018340 0.906973 0.984319 0.979458 0.897713 0.845432 0.959392 0.912056 0.968680 0.859933 0.893546 0.968661 0.864508 0.914603 0.998088 0.854479 0.889435 0.840849 0.972939 0.838932 
3.966960 0.915943 0.917184 1.009676 0.838968 0.931007 0.861133 1.005492 0.926757 0.878771 0.868475 0.950422 0.854652 0.857763 0.971568 0.937506 0.905139 1.011223 0.875595 1.006482 0.926915 0.890168 0.949404 0.971281 0.872854 1.013278 1.007991 0.889372 0.922489 0.845782 0.844773 0.858013 0.850125 0.839033 1.001538 0.847755 0.943386 0.870132 0.897352 0.866809 0.976327 0.995946 0.853106 0.944024 0.859818 0.957699 0.843533 0.914258 0.943756 0.839635 0.903130 
3.974902 0.997359 0.887484 0.837634 0.903259 0.959589 1.017919 0.968532 0.953989 0.973392 1.012541 0.955294 0.934993 0.992971 0.922671 0.851779 0.879116 0.970143 0.848326 0.894603 0.905990 0.970920 1.010208 0.924273 0.924051 1.011698 1.000830 0.909970 0.954405 0.891641 0.891678 0.975623 0.981122 0.967513 0.912627 0.988990 0.875431 0.866804 1.011541 0.983760 0.937650 0.980187 0.963820 0.873774 0.937724 0.852261 0.946962 1.003247 0.913284 0.871525 0.837532 
3.982859 0.913606 0.903212 0.871501 0.889235 0.851739 0.921372 0.995291 0.969392 0.891448 0.952472 0.977640 0.946095 1.017468 0.910607 0.916559 0.906359 0.925750 0.884376 0.878795 0.987618 0.928425 0.997707 0.903656 0.844834 1.002677 0.901546 0.982434 1.009999 0.894881 1.012202 0.970374 0.987729 0.849888 0.976029 0.883237 0.918392 0.918114 0.985785 0.833912 0.845769 0.843464 0.947224 0.864077 1.010360 0.863902 0.933960 0.897121 0.997262 0.854720 0.894298 
3.990833 0.952447 0.904701 0.981229 1.005338 0.863638 1.014657 0.839640 0.869042 0.877529 0.906571 0.860491 0.924516 0.962469 0.975676 0.867812 0.922248 0.977620 0.972576 0.859417 0.859353 0.861130 0.838381 0.882869 0.941174 1.010113 0.933067 0.957416 0.835318 0.949318 0.912632 1.006485 0.951003 0.874151 1.006559 0.992436 0.865988 0.922063 0.981442 0.938055 1.015721 0.949948 0.976879 0.945182 0.957648 0.846229 0.987948 0.950984 0.836549 0.917047 1.016295 
3.998823 0.890653 0.835076 0.864771 0.997420 0.989546 0.917433 0.885027 0.902516 0.866270 0.837464 0.910752 0.923623 0.871165 1.001640 0.870758 0.912862 0.932331 0.861245 0.886702 0.924475 0.833383 0.882057 0.892726 0.855721 1.005230 0.979080 0.988269 0.937818 0.919478 0.906329 0.862180 0.925576 0.871915 1.007784 0.927510 0.979866 0.850918 0.967430 0.978636 0.975989 0.889432 0.992266 0.942297 0.848411 0.948784 1.010227 0.902026 0.969651 1.012855 0.899897 
4.006828 0.908797 0.946889 0.931271 0.909186 0.840617 0.966356 0.917568 0.977856 0.850203 0.898259 0.938294 0.909084 0.898277 1.005882 0.867005 0.879838 0.948018 0.986202 0.838480 0.900951 0.921621 0.851193 0.988922 0.886851 0.899101 0.934324 0.982510 0.990412 0.869040 0.948129 0.939163 0.948120 0.851526 0.935879 0.852108 0.961489 0.859871 0.906864 0.998471 0.915385 0.990921 0.919956 0.889090 0.838776 1.015569 0.991753 0.844152 0.902765 0.900868 0.936582 
4.014850 0.969130 0.984136 0.941396 0.870320 0.913097 1.000778 0.872004 1.005533 0.998762 0.994626 0.908037 0.833196 0.903929 0.911626 0.945651 0.923088 0.906048 0.987531 0.945827 0.833029 0.941895 0.956383 1.012018 0.970148 1.006255 0.986781 0.966503 0.958871 0.898415 0.964329 0.973497 1.011371 0.914966 0.871125 1.014276 0.882633 0.890367 0.892504 0.862808 0.889673 0.901237 0.884779 0.992887 0.995117 0.884317 0.878600 0.963478 0.933875 0.918953 0.914531 
4.022888 0.868269 0.896352 0.980738 0.892060 0.847596 0.936459 0.964190 0.999607 0.907230 0.991236 1.008487 0.935904 0.931011 0.965633 0.873227 0.942897 0.863580 0.910116 0.959768 0.842611 0.997193 1.004158 0.972487 0.862072 0.845598 0.962904 0.896861 0.984539 1.009958 0.859556 0.851000 0.946532 0.932435 0.913168 0.991597 0.883855 0.905222 0.964033 0.991412 0.997646 0.894252 0.887620 0.852397 0.905759 0.930669 1.017080 0.937402 0.903400 0.861286 0.846690 
4.030942 0.929683 0.889748 0.945942 1.000610 0.878723 0.969544 0.881100 0.867875 0.947514 0.992277 0.993979 0.903685 0.936286 0.983676 0.980485 0.880647 0.842598 0.884559 0.865109 0.891958 0.963875 0.874811 0.985230 0.970293 0.914164 0.856166 0.907190 0.840508 0.841304 0.983223 1.001942 0.891024 0.887260 0.872591 0.909891 1.013280 1.015861 1.007047 0.900041 0.916328 1.008721 0.860698 0.937526 0.961396 0.978136 0.932300 0.962709 0.835588 0.965206 0.939357 
4.039012 0.870578 0.993104 0.996221 0.900151 0.860887 0.879270 0.891005 0.976367 0.903045 0.944797 0.940709 0.996655 0.962311 0.877180 1.016713 0.913855 0.904534 0.842484 0.987769 0.858723 0.918460 0.927772 0.876542 0.972982 0.908464 0.850354 0.992263 0.998015 0.843354 0.993419 0.940247 0.867452 0.943835 0.931971 0.973676 0.868673 0.986030 0.933626 0.857669 0.866934 0.928632 0.858048 0.847765 0.832303 1.016935 0.854136 0.884846 0.833847 0.910979 0.886603 
4.047098 0.937447 0.989919 0.911577 0.949957 0.901480 0.844719 0.920509 0.975763 0.994449 0.995735 0.887278 0.939879 0.965028 0.901046 0.894130 0.974506 0.985000 1.007144 0.832745 0.884800 0.856406 0.888397 0.986599 0.911559 1.001273 0.843452 0.855056 0.886354 0.994375 0.967645 1.010704 0.841270 0.880390 0.857996 0.854612 0.909192 0.888138 1.016436 0.997796 0.853651 0.958732 0.984907 0.931354 0.928359 0.834548 1.016603 0.906667 0.935154 0.974265 0.860946 
4.055200 0.989341 0.945095 0.934639 0.853932 0.997448 0.962004 0.930997 0.873420 0.842191 0.837606 0.903216 0.999297 0.880576 0.930867 0.941665 0.880585 0.970167 0.844669 1.000721 0.976518 0.908245 0.994712 0.879734 0.885790 0.872246 0.909826 0.994592 0.988694 0.923167 0.938328 0.862400 0.952953 0.874225 0.902994 0.838725 0.950910 0.955847 0.890505 0.939419 0.992808 0.865414 0.931376 0.895802 1.005103 0.924220 0.928196 0.927225 0.939447 0.908477 0.972589 
4.063318 0.953508 0.934309 0.955486 0.842558 0.999596 0.850572 0.989234 0.877406 0.939642 0.834349 0.988032 0.922644 0.842530 1.001204 0.963861 0.900653 1.007425 0.834645 0.999855 1.010633 1.014192 1.008146 0.961522 0.955504 0.907475 0.880807 0.893240 0.918188 0.980841 0.879208 0.951881 1.012537 0.936001 1.014718 0.938543 0.855129 0.996832 0.954931 0.857264 0.966587 0.965709 0.982144 0.973234 0.879994 0.968593 0.863503 0.900431 0.843436 0.875326 0.986295 
4.071453 0.887203 0.963369 0.935577 0.876797 0.909838 0.945143 0.974155 0.847693 0.847147 0.917897 0.938655 0.952694 0.940125 0.876602 0.917712 1.012621 0.960735 0.964016 0.912093 1.012298 0.961946 0.918156 0.863941 0.919283 0.985088 0.884884 0.943054 0.898913 0.863783 0.874652 0.939986 0.927278 0.904024 0.933988 0.893285 0.987279 1.003139 0.845142 1.013213 0.914145 0.962334 0.967879 0.890466 0.894764 0.836574 0.873894 0.836574 0.887397 0.926529 0.887527 
4.079604 0.985684 0.917245 0.973874 1.001135 1.001329 0.832265 0.950263 0.957074 0.950993 1.009129 0.982930 1.004970 0.832524 0.865348 1.001967 0.975704 0.859276 0.979400 0.970215 0.994648 0.881981 0.916099 0.983476 0.932909 0.934286 0.948119 0.906470 0.882822 0.968782 0.844435 0.873766 0.882601 0.914879 0.852142 0.962498 0.906295 0.833050 0.838447 0.970704 0.952925 0.876723 0.921866 0.953858 0.934092 0.912394 0.857234 1.015985 0.871271 0.878082 0.959911 
4.087772 0.957553 0.945828 0.845216 0.910153 0.953682 0.923403 0.893670 0.868279 0.856138 0.969436 0.945763 0.844680 0.853948 0.959882 0.925842 0.996148 0.886629 0.872418 0.862208 0.850843 0.945144 1.004944 0.895037 0.955761 0.849781 0.880725 0.927330 0.987231 0.913831 0.869739 0.961064 0.987407 0.879773 0.955188 0.892053 0.920992 0.879274 0.959032 0.843803 0.863215 0.979294 0.866736 0.956509 0.873425 0.988460 0.928060 0.999437 0.834877 0.872474 0.907307 
4.095955 0.846034 0.994349 0.870885 0.837932 0.871246 0.947630 0.845433 0.881306 0.868049 0.988528 1.011532 0.926242 0.987152 0.871661 0.928571 0.902222 0.926002 0.990681 0.945385 0.834477 0.896162 0.872456 0.956905 0.872105 0.863633 0.875080 0.997887 1.014193 0.925051 0.932903 0.880687 0.943269 0.919526 0.877630 0.968425 0.886009 0.879403 0.883145 0.865527 0.985932 0.855411 0.911664 0.909031 0.950004 0.847530 0.936331 0.959224 1.012308 0.946900 0.916283 
4.104156 0.902736 0.958465 0.921580 0.932489 0.991248 0.973392 0.991617 1.007339 0.900344 0.921340 0.911290 0.873417 0.854112 0.909036 0.994222 0.969974 0.954483 0.996855 0.931270 0.860615 0.946881 0.940341 0.978860 0.843535 0.921968 0.841493 0.984440 0.930596 0.940951 1.016077 0.930901 1.014091 0.893767 0.858518 0.888714 0.888206 1.003145 0.999857 0.969438 0.980671 0.930309 0.846260 0.926864 0.855867 0.833466 0.970103 0.963915 0.898977 0.997390 0.957513 
4.112372 0.988424 0.868504 0.842154 1.014987 0.913834 0.978726 0.968160 0.883143 1.013407 0.936148 0.933017 0.966803 0.922276 0.875062 0.864043 0.947010 0.895446 0.991463 0.936453 0.947315 0.991472 1.006249 0.931383 1.004809 1.005372 0.972206 0.897551 0.919117 0.833602 0.971458 1.012465 1.000385 0.974579 0.935447 0.964928 0.915718 0.892758 1.009094 0.873935 1.003072 0.858132 0.884935 1.012336 0.882330 0.860654 0.952838 0.946262 0.834008 0.947056 0.863194 
4.120605 0.989637 0.894048 0.840293 0.831917 0.965460 0.926702 0.998714 0.902101 0.920404 0.876179 0.911179 0.896763 0.965682 0.995769 0.882551 0.962681 0.907125 0.974270 0.979756 0.889957 0.950140 0.893014 0.838631 0.906210 1.005179 0.960778 0.848826 0.853055 0.998853 0.861311 0.915020 0.991798 0.888978 0.985435 0.888544 0.870130 0.931467 0.832268 0.961388 0.852123 0.871765 0.978629 0.911179 0.981270 0.943897 0.934192 0.875477 0.906829 0.871950 0.910671 
4.128854 1.003572 0.950065 0.877185 1.000396 0.935587 0.964635 0.971579 0.839088 0.957341 0.946288 0.989196 0.859808 1.014874 0.901959 0.890906 0.900620 0.931404 0.881082 0.895283 1.014939 0.940351 0.936926 0.987793 0.998965 0.848322 0.986287 0.935854 0.925181 0.887157 0.997552 0.913251 0.948587 0.896446 0.956371 0.900121 0.983481 0.905412 0.969510 0.839033 0.979298 0.971505 0.994201 0.930462 0.925144 0.886059 0.910629 0.897388 0.924054 1.002151 0.893261 
4.137120 0.936547 0.899720 0.949509 0.938698 0.837329 0.877018 0.952925 0.908749 0.873039 0.950146 0.982394 0.899868 0.928774 0.833886 0.904170 0.833544 0.934359 0.992568 0.840884 0.844909 0.915073 0.965361 0.967927 0.944376 0.862607 0.877305 1.003988 0.908519 0.945761 0.958529 0.853993 0.899434 0.901594 0.881561 0.849830 0.887368 0.918822 0.881902 0.908611 0.864675 0.959342 0.939243 0.872568 0.861361 0.882973 1.000203 0.995356 0.908029 0.965841 0.914215 
4.145403 0.899587 0.889405 0.983200 0.874018 0.971145 0.995385 0.932108 0.868617 0.916397 0.903889 0.891030 0.999521 0.984004 0.911172 0.865571 0.990816 1.000555 0.841054 0.913267 0.935911 0.930575 0.964803 0.907526 0.878181 0.952517 1.015102 0.879879 0.911726 0.914430 0.953015 0.920255 0.865174 0.845836 1.005779 0.913692 0.957566 0.931480 0.898987 0.938357 0.924834 0.963926 0.980007 0.850590 0.947837 1.013275 1.005973 0.982951 0.991711 0.908126 0.919092 
4.153702 0.956834 0.885185 0.880081 0.863246 0.906764 0.857071 1.002641 0.889661 0.890806 0.892568 0.878844 0.860200 0.975063 0.878936 0.919362 0.948352 0.970872 0.953013 0.920774 0.973383 0.904133 0.921180 0.886182 0.911757 0.896380 0.932099 0.863790 1.001958 1.003601 0.986997 0.968990 0.954176 0.848534 0.860597 0.880801 1.008234 0.941855 0.951896 0.888803 0.943608 0.953502 0.900414 0.881105 0.920617 1.008843 0.899158 0.882416 0.930954 0.852743 0.863504 
4.162018 0.910902 0.855486 0.958871 0.859232 0.946126 1.012469 0.872844 0.943819 0.854886 0.991456 0.998377 0.887582 0.975196 0.943515 0.836697 0.843212 0.938208 1.010014 0.902439 0.901055 0.973765 0.959461 0.988798 0.835312 0.975731 0.882635 0.938245 0.970803 0.848592 0.920508 0.901295 1.014518 0.992729 0.915534 0.873176 0.911769 0.972879 1.005326 0.996965 0.888735 0.966687 0.962110 0.887914 0.837998 0.860118 0.857294 0.959637 0.981222 0.989629 0.909684 
4.170350 0.836544 0.894555 0.920077 0.927495 0.964588 0.855386 0.898089 0.993579 0.943809 0.972145 0.917410 1.011738 0.998691 1.014091 0.991134 0.963887 0.890365 0.980246 0.855423 0.984232 0.897867 0.960934 0.936206 0.936796 0.932109 0.984352 0.880003 0.903542 0.888151 0.983817 0.923546 0.998627 0.933308 0.845642 0.868433 0.993173 0.985266 0.844599 0.832881 0.963388 0.841397 0.957243 0.941262 0.851723 0.947804 0.914651 0.919994 1.002336 0.872502 0.975725 
4.178699 1.006515 0.971927 0.858432 0.931426 0.844934 0.859640 0.836382 1.007530 0.835598 0.991827 0.991560 0.923436 0.930291 0.943087 0.885076 0.977324 0.872095 0.854566 0.995896 1.001348 0.901774 0.982242 0.991726 0.908048 0.982103 0.874743 0.870379 0.919377 1.009873 0.930633 0.988054 0.994410 0.870296 0.936648 0.914663 0.872750 0.920595 0.951658 0.991818 0.984853 0.953697 0.958375 0.866707 0.868995 0.845857 0.948420 0.858321 0.970119 0.991034 0.911517 
4.187065 0.951858 0.877057 0.979974 0.846256 0.979301 0.956000 0.968822 1.006578 0.923843 0.918881 0.918429 0.952292 0.935688 0.922386 0.870203 0.902295 0.980528 0.872721 0.890036 0.962918 0.886798 0.860692 0.863820 0.954026 0.950308 0.831340 0.896474 0.997390 0.957734 1.001006 0.944091 0.830759 0.848590 0.959948 0.864954 0.980565 0.942514 0.976322 0.872075 0.870987 0.922764 0.937735 0.887536 0.998193 0.830685 0.969883 0.980187 0.851191 0.860877 0.929184 
4.195447 0.937079 0.857114 0.982873 0.856266 0.924637 0.883889 0.840254 0.991653 0.974065 0.931361 0.859752 0.947612 0.998976 0.893610 0.889755 0.981240 0.850021 0.847854 0.960940 0.916890 1.011354 0.916244 0.837552 0.835458 0.908045 0.866264 0.907731 0.909825 0.948719 0.930937 0.963089 0.882755 0.898453 0.853379 0.965072 0.957739 0.852364 0.975669 0.906624 0.998810 0.894265 0.938278 0.941442 0.866264 0.846517 0.845391 0.864225 0.984524 0.987826 0.923503 
4.203847 0.858765 0.851379 0.881092 1.012846 0.901989 0.881322 0.916024 0.922360 0.949943 0.983621 0.934699 0.868024 0.847718 0.996652 0.892177 1.009148 0.938185 0.945802 0.988647 0.868144 0.987402 0.896326 0.918524 0.962651 0.886210 0.925403 0.998155 0.888829 0.964338 0.920193 0.934164 0.940601 0.918570 0.987089 0.903464 0.940001 1.008290 0.854348 0.934109 0.887870 0.862002 0.874231 0.894279 0.855289 0.912446 0.837297 0.860933 0.888119 0.977562 0.859411 
4.212263 0.911913 0.882039 0.919474 0.851131 0.874312 0.834930 0.923946 0.939207 0.980091 0.913647 0.851057 0.890660 0.898903 0.864759 1.010989 0.973692 0.918220 0.972493 0.878525 0.908852 0.896229 0.909885 0.965283 0.926528 0.877235 0.876027 0.915233 0.936772 0.846382 0.879374 0.943457 0.938017 0.998542 0.920590 0.928658 0.842049 0.917492 0.904150 1.006453 0.931378 0.982295 0.921946 0.918165 0.928557 0.844243 0.840389 0.851177 0.858277 0.849388 0.934329 
4.220696 0.868925 0.974635 1.008046 0.861587 0.871488 0.945584 1.011411 0.899939 0.834574 1.000347 0.976064 0.968513 0.872862 0.880864 0.843093 0.868003 0.876780 0.923956 0.948636 1.009770 0.883197 0.881418 0.974635 0.908845 0.902521 0.855493 0.997526 0.848200 0.995092 0.942007 0.987330 0.933479 0.903821 0.836187 1.013402 0.916903 0.923034 0.854691 0.939647 0.990759 0.905794 0.957643 0.901258 0.926648 0.970080 0.889577 0.944515 0.944045 0.843664 0.842604 
4.229146 0.837555 0.905123 0.919485 0.932160 0.843141 0.880575 0.900376 0.892227 0.939119 1.011776 0.905861 1.003369 0.856443 0.901003 0.910350 0.904432 0.924131 0.994815 0.865052 0.940309 0.939811 0.887885 0.858812 0.868389 0.879266 0.907612 0.889867 1.009205 0.872104 0.978084 0.925569 0.937479 0.901906 0.881442 0.908193 0.831637 0.857005 0.881562 0.933616 0.841482 0.857982 1.003978 0.934363 0.959067 0.965391 0.984574 0.845584 0.967539 0.830991 0.863411 
4.237612 0.991754 0.985837 0.957385 0.906729 0.892563 0.956841 0.935071 0.924545 0.853493 0.847843 0.994685 1.002860 0.932122 0.975929 0.943679 0.861945 0.860102 0.838857 0.958021 0.912342 0.990833 0.923430 0.885144 0.937882 0.895734 0.978178 0.879263 0.928241 0.941901 0.907365 0.929762 0.941606 0.864848 0.912545 1.012547 0.926684 0.851770 0.871521 1.006897 0.943661 0.992270 0.850922 0.982989 0.920389 0.908923 0.940527 0.948924 0.871392 0.870618 0.994934 
4.246096 0.987570 0.861373 0.970972 0.848581 0.901700 0.941824 0.867639 0.969811 0.912924 0.888936 1.003098 0.874984 1.001485 0.838315 0.877472 0.990869 0.870468 0.878311 1.008903 0.885628 0.945206 0.886485 0.873924 0.831929 0.928544 0.989136 0.936746 0.884513 0.960541 0.836666 1.009714 0.866340 0.944487 1.008728 0.987487 0.949445 1.011401 0.852185 0.893903 0.988049 0.871915 0.950551 1.012654 0.866137 0.832887 0.859244 0.911643 0.947252 0.961370 0.840518 
4.254597 0.894791 0.941277 0.950915 0.911377 0.848840 0.998746 0.986279 0.995549 0.972043 0.831683 0.983091 0.909073 0.894266 0.918721 0.982031 0.833747 0.872834 0.838410 0.952629 0.846887 0.974264 0.970827 0.918103 0.925115 0.900569 0.868586 0.859989 0.929041 0.958028 0.866587 0.988712 0.879450 0.940466 0.871010 1.002100 0.977710 0.908963 0.830937 0.928414 0.983699 0.913994 1.012328 0.892976 0.974190 0.896164 0.976531 0.948427 0.953375 0.859906 0.964128 
4.263115 0.917127 0.949132 0.905141 0.832515 0.934346 0.905251 0.834920 0.918702 0.870565 0.947041 0.949427 0.894223 0.997030 0.963689 0.977444 0.942794 0.974560 0.841360 0.963366 0.829927 0.894693 0.941449 0.856054 0.991410 0.995750 0.928965 0.878073 0.900626 0.977683 0.871928 0.885388 0.871864 0.917504 0.864908 0.847182 0.870261 0.912751 0.944996 0.987274 0.875604 0.999407 0.971722 0.854451 0.960326 0.906357 0.948515 0.959921 0.975076 0.972404 0.947962 
4.271649 0.973142 0.861949 0.928936 0.920065 0.831523 0.958929 0.940791 0.991639 0.893757 0.899938 0.927831 0.875214 0.887852 0.916657 0.839721 0.896327 0.943242 0.847975 0.971263 0.885687 0.903678 1.009372 0.867973 1.002822 0.951108 0.958017 0.885457 1.009878 0.841444 1.001763 0.999626 0.859747 0.841877 0.896714 0.833771 0.998870 0.918536 0.945766 0.923612 0.860227 0.939898 1.002113 0.987605 0.877636 0.884048 0.938967 0.891629 0.897736 0.862714 0.921760 
4.280201 0.964329 1.004486 0.948193 1.004597 0.863541 0.951923 0.932793 0.977325 0.896118 0.839465 0.973715 1.011679 0.842053 0.900971 0.837973 0.943339 0.903431 0.949630 0.929026 0.890886 0.953645 0.957145 0.872908 0.988460 0.913258 0.848141 0.958002 0.930113 0.984408 0.927451 1.006733 0.842698 0.889652 0.985255 1.010178 0.878517 0.831065 0.995847 0.902067 0.997799 1.009386 0.916859 0.912429 0.862528 0.843619 0.975713 0.868293 0.873644 0.888224 0.977878 
4.288770 0.829447 0.855941 0.867922 0.999685 0.830193 0.857267 0.917356 0.953667 0.834926 0.921675 0.925755 0.964865 0.915892 0.964018 0.940323 0.990476 0.984342 0.927237 0.845636 0.923176 0.875335 0.833388 0.857976 0.978403 0.926851 0.952267 0.952203 0.942616 0.986166 0.837588 0.869681 0.964166 0.971781 0.904592 0.958281 0.900108 0.910882 0.968613 0.904316 0.958833 0.990402 0.999519 0.993073 0.904215 0.901194 0.863428 0.905117 0.977869 0.954339 0.904169 
4.297356 1.010897 0.871842 0.941903 0.987288 0.859678 0.855433 0.998899 0.950549 0.963873 1.011615 0.851262 0.888646 0.867081 0.995262 0.838869 0.977196 0.864908 0.892071 0.941535 0.911665 0.989129 0.954149 0.945964 0.958367 0.842423 0.975631 0.860240 0.990345 0.886399 0.977647 0.956838 0.928690 0.986883 0.845719 0.974241 0.884806 0.921361 0.896399 0.982785 0.928662 0.885561 0.843215 0.852726 0.877320 0.917659 0.994617 0.943616 0.933211 0.974996 0.975484 
4.305960 0.884635 0.977021 0.842746 0.937342 0.932214 0.964040 0.870503 0.970034 0.873210 1.001998 0.844062 0.968643 1.008277 0.969196 0.933595 0.934810 0.871111 0.939339 0.929231 0.977196 1.011665 0.862871 0.876450 0.882978 0.931394 0.859041 0.980418 0.983696 0.961389 0.912098 0.850092 0.851427 0.971571 1.010579 0.882241 0.954861 0.920733 0.844909 0.916747 0.834653 0.950866 0.884442 1.010827 0.992221 0.879912 1.009096 0.942129 1.010100 0.879488 0.856261 
4.314580 0.835870 1.002408 0.969721 0.836956 0.994547 0.836468 0.831396 0.844615 0.844688 0.961087 0.996250 0.981145 0.998091 0.877919 0.864976 0.854289 0.937356 0.939427 0.829141 0.882540 0.950851 0.995017 0.939372 0.847404 0.966509 0.845213 0.963802 0.948347 0.926632 0.943072 0.933803 0.934309 0.829270 0.974876 0.998791 0.868244 0.849668 0.842313 0.861000 0.968653 0.839110 0.948154 0.906289 0.926301 0.992605 0.993075 0.849659 0.934548 0.845940 0.859637 
4.323218 0.981696 0.973422 0.880463 0.847624 0.876432 0.873643 0.971029 0.995437 0.920886 0.829529 0.856506 0.828765 0.877279 0.829483 1.004144 0.895383 0.855217 0.928654 0.958521 0.939386 0.986114 0.945129 0.890523 0.931176 0.951544 0.874057 0.955189 0.891738 0.850219 0.874490 0.891793 0.924062 0.906013 0.877536 0.895907 0.907541 0.901089 0.834417 1.007604 0.878273 0.868563 0.992437 0.993072 0.959064 0.869271 0.841559 0.861595 0.944282 0.833726 0.978944 
4.331873 0.973670 0.957786 0.979964 0.831924 0.859697 0.892421 1.011869 0.985440 0.922366 0.937486 0.950093 0.938783 0.931642 0.829338 0.834684 0.930400 0.849307 0.920765 1.008786 0.972437 0.956756 0.982725 0.908084 1.003946 0.899562 0.911525 0.940955 0.866047 0.843004 0.988615 0.991688 0.980369 0.859007 0.927841 0.943090 0.959452 0.906878 0.857829 0.947167 0.916283 0.930620 0.869746 0.884746 0.904679 0.884295 0.866516 0.980719 0.915206 0.973430 0.945621 
4.340545 0.988842 0.903133 0.961082 1.005312 0.829201 0.836682 0.983340 0.969096 0.997362 0.953325 0.996617 0.969225 0.998494 0.945293 0.884353 0.847521 0.998660 0.936312 1.000951 0.894622 0.850723 0.928841 0.906068 0.947832 0.884215 0.995016 0.853824 0.998853 0.878704 0.989606 0.975298 0.984600 0.911745 0.994823 0.944584 0.942155 0.884896 0.882918 0.849251 0.904927 0.883590 0.853502 0.843509 0.878069 0.922750 0.834050 0.883001 0.973559 0.926007 0.837142 
4.349235 0.922701 0.936998 0.893666 0.925498 0.847860 0.998940 0.882663 0.881789 0.944956 0.966437 0.969841 0.841457 0.933419 0.956879 0.913566 0.909095 0.909665 1.003154 0.988609 0.992399 0.949004 0.967569 0.987560 0.904651 0.969262 0.922618 0.866113 0.896564 0.931754 0.946345 0.870575 0.929049 0.953613 0.850473 0.989971 0.846416 0.948203 0.960963 0.835339 0.943631 0.831273 0.877245 0.933033 0.850556 0.875340 0.971506 0.844355 0.947164 0.874089 0.904154 
4.357942 0.987760 0.935576 0.834815 0.872235 0.933166 0.857950 0.841365 0.884901 0.958398 0.909489 0.979223 0.848769 0.902277 0.869006 0.931014 1.000454 0.943073 0.894928 0.972030 1.009257 0.871012 0.839139 0.882841 0.860001 0.965444 0.988790 0.922275 0.897862 0.935834 0.939440 0.856303 0.907291 0.980548 1.007638 0.929303 0.829370 0.954222 0.943156 0.980677 0.919948 0.954065 0.949227 0.961608 0.838338 0.934141 1.004786 0.923535 0.910897 0.938198 0.845697 
4.366667 0.875541 0.879579 0.866555 0.955860 0.838320 0.828028 0.992760 0.994176 0.881675 0.892786 0.926052 0.860963 0.836775 0.872506 0.896409 0.835459 0.971100 0.916745 0.950278 0.957599 0.965398 0.853008 0.902820 0.993781 1.008294 1.004698 1.005884 0.947509 0.837722 0.989154 0.924268 0.982174 1.007733 0.871715 0.851564 0.998361 0.871614 0.866362 0.986377 0.903482 0.832010 0.867981 0.938248 0.902103 0.958684 0.971845 0.830658 0.856521 0.906986 0.996623 
4.375409 0.929101 0.973702 0.938380 0.958345 0.929745 0.961434 0.868905 0.967311 0.976221 0.920770 0.921055 0.976074 0.839735 0.850394 0.980056 0.840048 1.007432 0.978336 0.943236 0.923621 0.924209 0.991698 0.902921 0.893164 0.992517 0.912871 0.931777 0.833970 0.967936 0.935842 0.866716 0.947355 0.911997 0.953866 0.938730 0.930168 0.859341 0.953719 0.911721 0.964607 0.857695 0.930343 0.929019 0.901063 0.938472 0.942454 0.992737 0.949526 0.839322 0.935594 
4.384169 0.995473 0.848139 0.877800 0.906874 0.882618 0.952755 0.858179 0.955191 0.862979 0.953959 0.908823 0.947983 0.886186 0.882876 0.832131 0.981322 0.834448 0.887381 0.969921 0.883501 0.989147 0.934614 0.924150 0.968606 0.954428 0.933566 0.973728 0.919314 0.918532 0.969094 0.973682 0.882977 0.853839 1.011168 0.986076 0.867852 0.904033 0.978104 0.960276 0.940462 0.844433 0.945997 0.891215 0.837785 0.862124 0.923075 1.001514 0.836195 0.828756 0.958750 
4.392946 0.897311 0.997739 0.912158 0.940226 0.942092 0.960717 0.948417 1.001802 0.857412 1.007180 0.899279 0.889267 0.869814 0.976990 0.955661 0.938617 0.886767 1.000414 0.829998 0.956452 0.889975 0.992315 0.908876 1.010913 0.841223 1.009203 0.960175 0.856999 0.893266 1.004882 1.005755 0.949161 0.888578 0.846491 0.954218 1.000074 0.979527 1.003898 0.844275 0.866872 1.005755 0.846215 0.887199 0.995440 0.829207 0.901044 0.896392 0.948794 0.927327 0.874300 
4.401740 0.850055 0.857960 0.906429 0.881418 0.935752 1.006944 0.990030 0.860571 0.833914 0.855258 0.887650 0.860479 0.971031 0.887209 0.868742 0.876528 0.926165 0.989240 0.952775 0.937177 0.857988 0.975507 0.855129 1.005767 0.839824 0.992889 0.919868 0.910897 0.898037 0.878670 0.923554 0.831340 0.981997 1.003901 0.991391 0.836350 0.980719 0.854449 0.988707 0.997825 0.835569 0.888174 1.004324 0.931009 0.840275 0.926771 0.972207 0.876271 0.973319 0.834300 
4.410553 0.879738 0.940341 0.845356 0.949532 0.838169 0.966608 0.958704 0.842838 0.982048 0.876714 0.968419 0.965956 0.854537 0.962537 0.900610 0.956425 0.853499 0.897237 0.867809 0.838178 0.938457 0.918026 1.000163 0.831561 0.925599 0.932860 0.838371 0.999511 0.851798 0.906556 0.878525 0.951048 0.902660 1.001147 0.918578 0.844097 1.003904 0.861770 0.917346 0.884076 0.976635 0.944541 0.910554 0.953980 0.893827 0.947482 0.968768 0.846440 0.905408 0.896649 
4.419383 0.838756 0.867794 0.960964 1.006461 0.867849 0.836991 0.969630 0.876312 0.916929 0.884592 0.946868 0.952492 0.863613 0.840832 0.859762 0.905783 0.876386 0.938009 0.919355 0.948531 0.996931 0.898211 0.963758 0.941621 0.940481 0.960156 0.992741 0.843378 0.881265 0.976311 0.993439 0.922121 0.940187 0.875936 1.003722 0.992649 0.906021 0.974565 0.935988 0.829346 0.978020 0.949487 0.937045 0.934968 0.856656 0.968849 0.981732 0.898633 0.948917 0.940812 
4.428230 0.963876 0.916613 0.850037 0.909593 0.900847 0.854282 0.847951 1.007161 0.857782 0.865509 0.870590 0.951077 0.930864 0.849724 0.874495 0.888764 0.883371 0.983731 0.874358 1.006977 0.850625 0.919664 0.862735 0.860502 0.984007 0.894746 0.877114 0.866373 0.915612 1.002052 0.844010 0.864572 0.993462 0.938499 0.849633 0.916852 0.972421 0.878520 1.004386 0.905744 0.970758 0.835005 0.877233 0.972219 0.869350 0.987186 0.916540 0.876324 0.981701 0.946924 
4.437096 0.919623 1.003772 0.968422 0.896206 0.971371 0.991031 0.876087 0.855343 0.910757 0.867874 0.870850 0.962304 0.872127 0.961229 0.910666 0.905135 0.946980 0.862261 0.892311 0.990939 1.005187 0.863813 0.955487 0.937105 0.842684 0.936140 0.921552 0.888121 0.908892 0.909324 0.970847 0.968532 1.004691 0.866294 0.990195 1.005757 1.008063 0.875499 0.919393 0.832322 0.837567 0.886652 0.836759 0.974761 1.010295 0.847176 0.907955 0.833488 0.981091 0.891355 
4.445979 0.864276 0.858866 0.839008 0.957149 0.916201 0.900007 0.975254 0.902827 0.921786 0.895470 0.957452 0.895249 0.962771 0.952740 0.913905 0.868042 0.917597 0.995921 0.934269 0.934682 0.918102 0.865360 0.940322 0.834883 0.907475 1.003976 0.848487 0.965857 0.875942 0.926222 0.966344 0.901376 0.979580 0.831880 0.937722 0.884925 0.995507 0.911232 0.946834 0.833303 0.916725 0.892861 0.972866 1.007255 0.905932 0.902295 1.009184 0.853713 0.958977 0.837529 
4.454879 0.900896 0.962861 0.849264 0.959362 0.899381 0.979163 0.836076 0.998633 0.984820 0.953420 0.992222 0.888535 0.885963 0.941132 0.913938 0.960152 0.848970 0.876118 0.933546 0.954981 0.906600 0.949627 0.895827 0.983406 0.953640 0.895487 0.942720 0.848759 0.892668 0.987979 0.957029 0.898922 0.861818 0.883585 0.883860 0.916647 0.900125 0.874097 0.861956 0.945953 0.878800 0.975875 0.968114 0.989531 0.903624 0.976316 0.881775 0.896837 0.862296 0.861368 
4.463798 0.842079 0.846588 0.936459 0.921877 0.915587 0.894678 0.885826 0.866331 0.904209 1.002491 0.900013 0.895229 0.890398 0.874568 0.969673 0.905734 0.966413 0.913741 0.872703 0.927441 0.852070 0.983391 0.962501 0.942042 0.919930 0.971748 0.998451 1.001289 0.877111 1.009333 0.953346 0.836882 0.888654 0.889104 0.940490 0.982914 0.880316 0.870573 0.995191 0.850454 0.901105 0.993979 0.981436 0.860858 0.842548 0.896220 0.975715 0.837387 0.988212 0.983970 
4.472735 0.892564 0.879802 0.923698 0.989327 0.987500 0.984901 0.911028 0.994422 0.891353 0.898587 0.911827 0.932742 0.830544 0.968797 0.975435 0.896577 0.875460 0.961333 0.942364 1.006441 0.924975 0.931043 0.878600 0.966612 0.997232 0.949076 0.831922 0.840405 0.859861 0.832013 0.886018 0.861651 0.917887 0.987940 0.861017 0.844610 0.988969 0.969275 0.866462 0.890590 0.982376 0.936534 0.852837 0.848384 0.987646 0.943356 0.855940 0.945394 0.921862 0.866471 
4.481689 0.982197 0.864941 0.972273 0.980122 0.943246 0.983785 0.963543 0.957622 0.950351 0.886973 0.863453 0.948681 0.988476 1.009636 0.944421 0.953482 0.970731 0.868300 0.832150 0.883760 1.006441 0.879436 0.846654 0.929770 0.850950 0.975220 0.877857 0.988990 0.942888 0.853245 0.920268 1.006212 0.879931 1.007690 0.832397 0.928384 0.837538 0.947680 0.853787 0.897162 0.880730 0.883521 0.906159 0.903754 0.951710 0.986374 0.902624 0.924748 0.881364 0.965003 
4.490661 0.914884 0.990471 0.929983 0.987331 0.956748 0.860188 0.916876 0.970002 0.908624 0.988323 0.861712 0.849422 0.932939 0.925082 0.982540 0.977584 0.829247 1.007148 0.841262 0.922686 0.939070 0.850826 0.956904 0.836801 0.842556 0.847540 0.832047 0.869799 0.857765 0.971232 0.960392 0.939795 0.996170 0.929286 0.939345 0.885687 0.972811 0.929185 0.954747 0.860959 0.826998 0.971452 0.868624 0.956968 0.832469 0.989553 0.905972 0.950819 1.001641 0.996345 
4.499652 0.934216 0.988729 0.863348 0.907418 0.851115 0.851638 0.981075 0.906904 0.999971 0.895983 0.987325 0.921762 0.856878 0.855878 0.905968 0.970659 0.969172 0.941815 0.977221 0.932637 0.884860 0.839230 0.907271 0.855373 0.862660 0.842755 0.925681 0.835266 0.901774 0.830044 0.831751 1.002807 0.989445 0.889697 0.938860 0.846242 0.866395 0.871149 0.969613 0.936152 0.860770 0.960307 0.990886 0.827474 0.972981 0.913659 0.905601 0.898727 0.956976 0.933885 
4.508660 0.993916 0.870811 0.949770 0.907185 0.856221 0.926592 0.884694 0.902431 1.007955 0.938979 0.878133 0.937328 0.906671 0.971435 0.874142 0.835970 1.000761 0.911369 0.959726 0.965838 0.983088 1.006698 0.901679 0.853734 0.916507 0.973417 0.961149 0.937465 0.870838 0.930381 0.870288 0.933841 0.914736 0.940530 0.864874 0.841200 0.859332 0.839713 0.880629 0.826885 0.892998 0.938594 0.875032 0.844457 0.880969 0.947082 0.871729 1.000183 0.956047 0.979886 
4.517686 0.922594 0.872509 0.921162 0.856637 0.878959 0.971742 0.988697 0.925869 0.842031 0.897813 0.850765 0.928576 0.920355 0.967705 0.880620 0.954411 0.869775 0.906043 0.836104 0.828902 0.870454 0.907290 1.000817 0.873096 0.975036 1.006202 0.938558 0.924291 0.838600 0.828682 0.955989 0.826801 0.926823 0.923915 0.912832 0.855454 1.004221 0.985605 0.869188 0.835031 0.868968 0.908144 0.901327 0.843765 0.835591 0.835334 0.838095 0.918373 0.949090 1.006991 
4.526731 0.849696 0.950465 0.984076 0.839422 0.870226 0.870648 0.987607 0.888563 0.992323 0.932118 0.956547 1.000799 0.921211 0.978682 0.874170 0.974691 0.862768 0.984626 0.950254 0.949758 0.845339 0.979783 0.995304 0.950410 0.967399 0.915652 0.989992 0.934219 0.880225 0.866822 0.990112 0.868841 0.950364 0.930852 0.927036 0.844311 0.945346 0.872418 0.884417 0.906002 0.944741 0.992781 0.870391 1.005514 0.855668 0.876381 0.840348 0.838404 0.987048 0.884252 
4.535793 0.897605 0.989866 0.841546 0.910125 0.994690 0.852616 0.890038 0.991177 0.899412 0.872474 0.997478 0.852369 0.924075 0.921498 0.872061 0.948739 0.961634 0.923121 0.943593 1.000303 0.898577 0.934605 0.962185 0.865567 0.898513 0.888910 0.825972 0.858881 0.868998 0.972549 0.925891 0.826623 0.852965 0.975713 0.916563 0.915875 0.942171 0.954664 0.888332 0.906887 0.912784 0.896669 0.933963 0.974668 0.957443 0.882040 1.001532 0.961561 0.948913 0.914280 
4.544874 0.882231 0.939007 0.836791 0.946884 0.881039 0.951323 0.916089 0.903920 0.906084 0.967995 0.982861 1.008263 0.829207 0.905204 0.890861 0.837552 0.833783 0.958614 0.977331 0.884937 0.944372 0.937127 0.889834 0.862304 0.912705 0.984860 0.845008 0.954624 0.850575 1.000266 0.976102 0.891127 0.973314 0.841578 0.951259 0.874849 0.909459 0.917951 0.962951 0.865715 0.978954 0.896629 0.909487 0.925893 0.924105 0.978523 0.900032 0.986355 0.832903 0.949553 
4.553973 0.984119 0.941427 0.953099 0.864662 0.938419 0.992711 0.907180 0.852522 0.875390 0.942197 0.950990 0.849624 0.967990 0.866578 0.916917 0.904768 0.936558 0.920961 0.866101 0.861746 1.003246 0.957721 0.889382 0.959536 0.867532 0.934376 0.934660 0.851155 0.885348 0.998643 0.834018 0.916285 0.827004 0.936796 0.957794 0.893307 0.981176 0.888933 0.990959 0.890327 0.974702 0.896488 0.987255 0.889254 0.904035 0.838731 0.879168 0.882551 0.896378 0.882872 
4.563090 0.931955 0.867184 0.914225 0.896466 0.995627 0.880578 0.977795 0.965785 0.905103 0.998661 0.910191 0.838186 0.826992 0.872327 0.982700 0.925895 0.966793 0.837333 0.959936 0.910438 0.944497 0.972863 0.990804 0.864855 0.995718 0.828055 0.948458 0.971799 0.841899 0.831603 1.000284 0.995131 0.994921 0.867358 0.861692 0.837205 0.840093 0.944167 0.997222 0.852561 0.889884 0.916966 0.947825 0.900051 0.879827 0.916122 0.927802 0.960275 0.890095 0.988906 
4.572225 0.913998 0.981547 0.949124 0.955119 0.945604 0.828300 0.901788 0.841491 0.891027 1.000448 1.004894 0.884161 0.901165 0.887296 0.934705 0.985021 0.869476 0.837943 0.940004 1.001255 0.954441 0.912376 0.856955 0.841784 0.925970 0.981473 0.876049 0.931790 0.941754 0.998890 0.919901 0.990291 0.981134 0.858155 0.912394 0.930333 1.001310 0.835725 0.932588 0.964854 0.885903 0.910689 0.933010 1.008001 0.828923 0.959941 0.864810 0.906628 0.978182 0.946035 
4.581379 0.890281 0.939581 0.966792 0.972557 0.891967 0.977919 0.982621 0.843758 0.953539 0.965225 0.965995 0.839478 0.963144 1.006184 0.871850 0.826821 0.829287 0.881611 1.000025 0.826005 1.001758 0.842228 0.936648 0.864059 0.969505 0.964290 0.936199 1.005204 0.867964 0.898035 0.855068 0.938637 1.003096 0.934265 0.827481 0.869421 0.889172 0.904799 0.929087 0.930086 0.946812 0.985810 0.984939 0.902562 0.954749 0.868862 0.842613 0.913662 0.946665 0.910041 
4.590551 0.938919 0.856692 0.905261 0.938635 0.828055 0.922260 0.831107 0.981440 0.920867 0.946965 0.927639 0.989825 0.846310 0.955277 0.869430 0.985298 0.925586 0.981541 0.994287 0.997981 0.916734 0.989064 0.951593 0.883341 0.983520 0.878475 0.933586 0.941540 0.973357 0.979442 0.921426 0.916780 0.846099 0.863547 0.847592 0.876440 0.894942 0.991639 0.845888 0.842571 0.934191 0.852440 0.841599 0.997064 0.859570 0.896308 0.948496 0.916276 0.941201 0.870319 
4.599741 0.917093 0.976383 0.851425 0.973891 0.843894 0.873030 0.894269 0.858306 0.982770 0.852021 0.849226 0.918284 0.983576 0.922132 0.960138 0.902167 0.929939 0.937443 0.920016 0.962200 0.927831 0.879078 0.952570 0.943783 0.864949 0.877383 0.852772 0.845323 0.963125 0.895222 0.833494 0.901883 0.874762 0.940851 0.830086 0.859598 0.924130 0.841401 0.961476 0.864967 0.925559 0.924478 0.913336 0.954439 0.903395 1.006766 0.897540 0.872490 0.833943 0.912283 
4.608950 0.851446 0.884911 0.934189 0.826665 0.922902 0.892258 0.981772 0.999902 0.897691 0.890335 0.937743 0.949177 0.916526 0.857703 0.877894 0.962259 0.849906 0.973344 0.846957 1.003301 0.980123 0.995660 0.866589 0.855376 0.890958 0.897645 0.898864 0.893266 0.882291 0.874074 0.834195 0.906449 0.850062 0.883876 0.975552 0.999673 0.967077 0.967966 0.863850 0.868201 0.865096 0.843475 0.891626 0.978272 0.826912 0.906596 0.994057 0.999856 0.941655 0.843283 
4.618177 0.949393 0.965084 0.854030 0.965505 0.862860 0.930386 0.985272 0.938163 0.939830 0.922078 0.945857 0.980747 0.832349 0.888315 0.925046 0.855065 0.911765 0.905618 0.833586 0.880548 0.938850 0.905701 0.845576 0.853014 0.855743 0.895121 0.958773 0.961978 0.874173 0.956574 0.918424 0.888957 0.963078 0.880008 0.963169 0.989586 0.951078 0.862558 0.866561 0.918671 0.839888 0.877342 0.890642 0.863154 0.953405 0.935910 0.853600 0.877461 0.855047 0.913010 
4.627422 0.861871 0.901289 0.916437 0.921438 0.863309 0.859646 0.982378 0.911482 0.949673 0.840367 0.840963 0.931283 0.904916 0.866853 0.861725 0.982506 0.861734 0.928224 0.896325 0.942264 0.864710 0.834460 0.927821 0.836502 1.005201 0.971205 0.890345 0.913213 0.916895 0.829469 0.909596 0.852988 0.850332 0.962815 0.841878 0.877560 0.894292 0.824313 0.968365 0.979704 0.928416 1.007188 0.868401 0.976480 0.984209 1.000090 0.947512 0.990739 0.879465 0.987708 
4.636687 0.861166 0.842669 0.974759 0.870470 0.844161 0.921804 0.845700 0.907153 0.844079 1.005262 0.938928 1.003632 0.841121 0.932353 0.831104 0.984557 0.998284 0.856514 0.990097 1.000271 0.873565 0.857357 0.920925 0.921053 0.878436 0.874297 0.843374 0.962544 0.989374 0.984759 0.896201 0.836039 1.001681 0.879288 0.892941 1.000729 0.943351 0.899150 0.832431 0.959476 0.841259 0.997982 0.875286 0.988266 0.966408 0.899159 0.905697 0.932985 0.867915 0.894727 
4.645969 0.996542 0.833131 0.892277 0.909481 0.873004 0.964314 1.000049 0.954362 0.844036 0.986407 0.894236 0.830256 0.875037 0.932470 0.992980 0.896424 0.870935 0.844750 0.989254 0.826301 0.892332 0.930447 0.954005 0.868857 0.851964 0.887745 0.986626 0.897651 0.883707 0.967766 0.830970 0.893238 0.958692 0.923379 0.837389 0.826805 0.845272 0.900618 0.875028 0.844594 0.877829 0.951075 1.000250 0.970860 0.934265 0.895811 0.856112 0.939777 0.967610 0.897587 
4.655270 0.962495 0.863198 0.877241 0.868050 0.964573 0.843424 0.839937 0.867024 0.914068 0.932707 0.933585 0.895540 0.916568 0.923186 0.829977 0.994425 0.857238 0.928798 0.827908 0.854309 0.994526 0.848386 0.853329 0.935425 0.836769 0.906589 0.844587 0.953176 0.873057 0.936817 0.948104 0.971786 0.968006 0.904951 0.952095 0.830206 0.925456 0.983522 0.902607 0.966587 0.991990 0.925887 1.003012 0.866045 0.911011 0.930848 0.928358 0.962605 0.924770 0.911643 
4.664590 0.844909 0.896880 0.841321 0.949079 0.932695 0.897054 0.909904 0.884835 0.913062 0.947615 0.836379 0.940036 0.899150 0.987046 0.835326 0.954159 0.855728 0.949793 0.982405 0.906545 0.851005 0.997645 0.833651 0.878025 0.855371 0.979476 0.988547 0.904486 0.930535 0.942187 0.858236 0.890875 0.878427 0.878647 0.867316 0.891425 0.836040 0.865586 0.998276 0.922471 0.857723 0.932421 0.972373 0.998047 1.000427 0.844882 0.895434 0.975275 0.868771 0.875956 
4.673929 0.916714 0.853340 0.827267 0.872412 0.837800 0.947610 0.971084 0.944508 0.873546 0.832913 0.965401 0.925527 0.950923 0.897926 0.971240 0.857760 0.963708 0.833563 0.991400 0.988454 0.988280 0.911159 0.851647 0.868119 0.899400 0.919341 0.935320 0.926717 0.948882 0.960971 0.859160 0.831010 0.870179 0.941982 0.963259 0.998328 0.996333 0.926928 0.925500 0.917565 0.871945 1.003435 0.910345 0.988719 0.935649 0.968723 0.958464 0.877161 0.883613 0.977929 
4.683286 0.835771 0.927402 0.989687 0.955612 0.923156 0.872940 0.852608 0.933825 0.920274 0.994189 0.844299 0.962237 0.910291 0.982431 0.904938 0.859992 0.989349 0.940651 0.986512 0.963325 0.875685 0.995562 0.914719 0.963728 0.848884 0.888037 0.936387 0.852974 0.977151 0.838590 0.894552 0.826438 0.938574 0.931400 0.966070 0.838864 0.894772 0.827115 0.913942 0.952912 0.850833 0.986091 0.995790 1.002964 0.923540 0.880507 0.923247 0.827930 0.920768 0.918224 
4.692662 0.896870 0.826168 0.893101 0.887483 0.943246 0.852489 0.891500 0.900045 0.883860 0.847585 0.976630 0.894802 0.926000 0.938388 0.942120 0.899423 0.915607 0.870183 0.839443 0.951150 0.995458 0.904665 0.856551 0.882012 0.952980 0.935314 0.999264 0.926704 0.954645 0.871866 0.908983 0.864858 0.953190 0.902506 0.991972 0.907885 0.862663 0.899660 0.904628 0.978716 0.857192 0.865865 0.871967 0.940858 0.917400 0.998322 0.887053 0.994031 0.980317 0.944737 
4.702057 0.962002 0.893534 0.994247 0.901702 0.878047 0.957099 0.929639 0.844211 0.962634 0.923867 0.935328 0.867033 0.986902 0.945290 1.003376 0.935758 0.829437 0.977690 0.933929 0.925989 0.825083 0.981596 0.987359 0.832868 0.862999 0.868488 0.950934 0.976602 1.002434 0.960210 0.841457 0.959322 0.833499 0.841311 0.955755 0.979776 0.891549 0.890405 0.850577 0.953495 0.838887 0.941924 0.836481 0.912762 0.998748 0.960530 0.963100 0.982081 0.855617 0.907795 
4.711470 0.971736 0.867369 0.863354 0.888579 0.996329 0.899783 0.907192 0.929901 0.950581 0.883265 0.921423 0.902472 0.830419 0.855791 0.951889 0.921167 0.862165 0.947425 0.850367 0.959196 0.898887 0.904512 0.949959 0.847824 0.855973 0.955154 0.985930 0.925895 0.882067 0.829614 0.911161 0.863546 0.955044 0.859120 0.988244 0.962050 0.856275 0.912140 0.941288 0.848016 0.993631 0.844797 0.896527 0.964217 0.999393 0.856723 0.829121 0.876744 0.891497 0.854336 
4.720903 0.988863 0.853083 0.850778 0.990199 0.937854 0.832681 0.940159 0.962079 1.001063 0.922116 0.837134 0.880407 1.004730 0.922903 0.842274 0.828118 0.851931 0.905089 0.938302 0.931215 0.840811 0.975137 0.984264 0.991415 1.002398 0.860838 0.910228 0.838460 0.887065 0.987647 0.903086 1.005562 0.980962 0.941412 0.971278 0.936748 0.893841 0.981758 0.847514 0.834894 0.867522 0.925052 0.915523 0.938842 0.916739 0.869287 1.001465 1.000240 0.950556 0.825667 
4.730354 0.998991 0.959190 0.857215 0.882313 0.966761 0.880805 0.928259 0.919636 0.908015 0.991924 0.916226 0.934906 0.973070 0.921493 0.940904 0.827654 0.919563 0.996861 0.891749 0.884224 0.949736 0.870811 0.951181 0.840656 0.977057 0.895727 0.823357 0.931824 0.868141 0.910018 0.980101 0.850367 0.836469 0.880128 0.882981 0.888458 0.910356 0.825323 0.969806 0.993679 0.962162 0.858522 0.832775 0.909222 0.894309 0.886510 0.961467 0.825670 0.838069 0.918183 
4.739824 0.862443 1.002653 0.885563 0.837522 0.885517 0.902448 0.916261 0.951933 0.958854 0.860313 0.937087 0.963754 0.889174 0.969458 0.889603 0.904907 0.918099 0.847495 0.990494 0.937763 0.829330 0.877774 0.835629 0.854736 0.982092 0.874501 0.952281 0.947572 0.981489 0.841096 0.891797 0.935185 0.989708 0.949511 0.896012 0.868440 0.963132 0.959046 0.976095 1.000495 0.896350 0.844214 0.854178 0.977183 0.926820 1.005404 0.917724 0.946302 0.960691 0.922615 
4.749313 0.855182 0.906763 0.993918 0.901927 0.843355 0.934239 0.850045 1.001358 0.895209 0.914121 0.944001 0.982501 0.885118 0.970390 0.835658 0.940683 0.990874 0.842779 0.835119 0.848510 0.865941 0.948106 0.970445 0.957237 0.946195 0.856279 0.932228 0.863318 0.937100 0.837623 0.846179 0.866690 0.859634 0.854552 0.901543 0.943270 0.947063 0.876434 0.866297 0.892430 0.975463 0.942594 0.886571 0.823876 0.966368 0.938353 0.966780 0.827861 0.962347 0.833300 
4.758821 0.915691 0.863214 0.953756 0.861377 0.977984 0.855464 0.829363 0.937763 0.972336 0.880615 1.000923 0.857621 0.976842 0.880103 0.940120 0.897221 1.002066 0.948008 0.824062 0.880332 0.898720 0.825872 1.002788 0.979922 0.963946 0.834718 0.862565 0.945421 0.901133 0.949278 0.890303 0.919164 0.927234 0.857813 0.951124 0.906260 0.923058 0.967246 0.860536 0.908417 0.968278 1.001847 0.892798 0.964778 0.905711 1.002614 0.841728 0.943831 0.966807 0.991748 
4.768348 0.868566 0.891995 0.881798 0.841591 0.852858 0.910143 0.869790 0.933554 0.899232 0.920423 0.973742 0.936469 0.901535 1.002846 0.824111 0.882428 0.878782 0.889016 0.847202 0.994631 0.825600 0.930365 0.889619 0.957449 0.857518 0.873674 0.854503 0.960419 0.914429 0.867634 0.985027 0.965189 0.859986 0.946977 0.935775 0.969758 0.973980 0.930776 0.854348 0.887911 0.984232 0.934888 0.967391 0.871170 0.868575 0.981619 0.844616 0.895203 0.866400 0.877594 
4.777895 0.977185 0.921243 0.948149 0.879288 0.824296 0.967765 0.940036 0.961424 0.828225 0.892472 0.979039 0.856548 0.991081 0.919762 0.991017 0.908324 0.844835 0.839892 0.849860 0.978281 0.978016 0.823565 0.917487 1.001469 0.962174 0.911247 0.937743 0.906451 1.002219 0.832985 0.979487 0.830756 0.879809 0.956893 0.865145 0.853432 0.943947 0.978665 0.845237 0.926752 0.975942 0.904130 0.962512 0.987783 0.823556 0.917908 0.897122 0.985645 0.953933 1.002401 
4.787460 0.840331 0.876122 0.990547 0.976059 0.853860 0.880643 0.834667 0.835197 0.996384 0.949914 0.829661 0.986582 0.824463 0.943474 0.836631 0.858135 0.995443 0.914178 0.825532 0.986116 0.956939 0.838714 0.900567 0.860035 0.851329 0.851055 0.961443 0.954253 0.827478 0.952911 0.895661 0.912068 0.940834 0.920865 0.880369 0.926045 0.962886 0.829076 0.854426 0.834987 1.002496 0.986400 0.907838 0.999846 0.868932 0.906742 0.920618 0.867114 0.914068 0.950006 
4.797045 0.886775 0.936352 0.822072 0.922177 0.916697 0.861320 0.927977 0.826685 0.897425 0.849939 0.876655 0.898320 0.981591 0.964630 0.905800 0.892118 0.903809 0.973755 0.980084 0.984834 0.833051 0.927292 0.964703 0.984779 0.947377 0.837499 0.988798 0.888410 0.958803 0.822602 0.846140 0.923556 0.982066 0.912011 0.974202 0.835910 0.858187 0.944162 0.942490 0.922533 0.867951 0.898009 0.867220 0.923291 0.957040 0.919172 0.889917 0.919647 0.846925 0.881834 
4.806648 0.890512 0.967405 0.860065 0.909671 0.876914 0.963999 0.953159 0.912000 0.844084 0.997807 0.854851 0.958538 0.936155 0.878019 0.896539 0.853362 0.922283 0.953442 0.859809 0.981003 0.873435 0.938374 0.908703 0.865526 0.961689 0.941817 0.900968 0.855481 0.831929 0.835563 0.960045 0.831454 0.980044 0.905534 0.985442 0.882640 0.938538 0.954721 0.888119 0.935598 0.835892 0.985770 0.854677 0.856622 0.866987 0.961040 0.909032 0.894768 0.927625 0.851051 
4.816271 0.863933 1.000010 0.999188 0.840722 0.931866 0.959058 0.995545 0.897498 0.830615 0.906857 0.959633 0.977904 0.953233 0.912792 0.918572 0.857496 0.849360 0.889426 0.983218 0.960610 0.827501 0.843151 0.920426 0.835226 0.992084 0.974279 0.942011 0.913294 0.915449 0.844868 0.910354 0.988669 0.915942 0.876561 0.832286 0.978224 0.899014 0.909277 0.946558 0.914637 0.938002 0.969732 0.985985 0.995846 0.932442 0.956876 0.968856 0.913450 0.925703 0.859304 
4.825913 0.992134 0.950923 0.871661 0.857383 0.902117 0.887948 0.991814 0.842611 0.970606 0.930309 0.864869 0.924685 0.896685 0.877166 0.951763 0.831802 0.890295 0.887903 0.948586 0.975801 0.939402 0.886862 0.951708 0.875605 0.871013 0.900255 0.988847 0.921262 0.853056 1.002587 0.979672 0.958254 0.826379 0.878536 0.881832 0.925516 0.973948 0.923690 0.855995 0.854516 0.954456 0.968461 0.974806 0.922750 0.905358 0.826425 0.882151 0.906052 0.969401 1.003801 
4.835575 0.980681 0.931481 0.905019 0.881614 0.965903 0.940344 0.860474 0.841177 0.958025 0.956757 0.828663 0.957587 0.939559 0.957094 0.995295 0.865111 0.930258 0.903075 0.862080 0.891254 0.842893 0.900592 0.823861 0.935872 0.865631 0.917579 0.920117 0.983757 0.890615 0.860675 0.961047 0.896548 0.978262 0.955232 0.927739 0.965474 0.873217 0.897844 0.842099 0.826737 0.839790 0.873691 0.972000 0.956300 0.964881 0.964452 0.982954 0.906014 0.968678 0.825678 
4.845256 0.873101 0.966622 0.977419 0.879581 0.861556 0.976734 0.928071 0.958207 0.914116 0.840327 0.901823 1.001732 0.946315 0.987485 0.860826 0.936276 0.993746 0.984300 0.840902 0.847930 0.821773 0.826062 0.983853 0.968520 0.851188 0.899924 0.901914 0.972636 0.974863 0.834541 0.918680 0.896301 0.951253 0.987212 0.963847 0.862989 0.871285 0.823680 0.962497 0.830434 0.937763 0.891628 0.964258 0.910529 0.827915 1.003831 0.839561 0.821499 0.996092 0.916288 
4.854956 0.915509 0.992371 0.959958 0.961975 0.922864 0.976703 0.994780 0.833683 0.901228 0.920108 0.949154 0.937273 0.932108 0.957722 0.959620 0.965689 0.848393 0.933613 0.933787 0.911731 0.909240 0.884958 0.967632 0.914761 0.891875 0.936725 0.962604 0.918283 0.869372 0.860037 0.971064 0.944527 0.846467 0.954145 0.917836 0.937127 0.839861 0.859261 0.844405 0.915399 0.869928 0.910882 0.947940 0.996915 0.993366 0.916631 0.835398 0.891619 0.851130 0.983857 
4.864675 0.920286 0.904401 0.879630 0.828245 0.903024 0.943205 0.970467 0.857222 0.840826 0.982419 0.824860 0.867505 0.832460 0.836182 0.921563 0.875470 0.825571 0.949510 0.827633 0.917759 0.971361 0.987155 0.855297 0.986105 0.965741 0.924383 0.821977 0.941070 0.823938 0.884831 0.906536 0.912129 0.950741 0.839275 0.831830 0.887395 0.899785 0.908115 0.982757 0.999518 0.900040 0.992538 0.896582 0.955541 1.002300 0.915843 0.873599 0.986854 0.938233 0.945778 
4.874415 0.937805 0.897895 0.969716 0.843717 0.927944 0.946162 0.902201 0.976567 0.893251 0.979641 0.893361 0.833363 0.934996 0.985051 0.907200 0.971732 0.997685 0.891810 0.832396 0.848679 0.848944 0.876904 0.912208 0.824623 0.846244 0.889767 0.829860 1.003168 0.868794 0.940934 0.982268 0.860611 0.945751 0.947129 0.966003 0.906935 0.968831 0.936802 0.883326 0.968721 0.876247 0.868958 0.974624 0.987450 0.956808 0.898652 0.856835 0.909508 0.934403 0.852127 
4.884173 0.880235 0.875218 0.857223 0.892457 0.925740 0.890879 1.000651 0.989268 0.847992 0.858901 0.902636 0.918717 0.953139 0.938710 0.821222 0.976553 0.982308 0.940753 0.953614 0.901305 1.000386 0.865669 0.911009 0.824168 0.867064 0.841279 0.922000 0.851677 0.868396 0.831182 0.918352 0.887203 0.867329 0.992323 0.974090 0.839655 0.909340 0.842547 0.898997 0.932717 0.829969 0.938026 0.998216 0.837047 0.845137 0.838944 0.958183 0.982308 0.966648 0.880271 
4.893951 0.829494 0.872630 0.905899 0.827962 0.921794 0.990948 0.856944 0.924284 0.849375 0.826831 0.882908 0.960325 0.841824 0.932847 0.873615 0.952245 0.930011 0.912893 0.922195 0.871864 0.925168 0.892429 0.982248 0.955783 0.856972 0.976466 0.849612 0.961236 0.995344 0.988623 0.948879 0.988604 0.851737 0.954570 0.870815 0.955728 0.998408 0.958336 0.936112 0.856808 1.000086 0.909063 0.984464 0.901904 0.931771 0.948250 0.945770 0.885571 0.981008 0.850196 
4.903749 0.998126 0.991543 0.896066 0.879416 0.877009 0.830789 0.875951 1.002248 0.965693 0.896267 0.823293 0.990996 0.843791 0.835266 0.993850 0.926019 0.874064 0.857177 0.854368 0.843873 0.821078 0.898418 0.953675 0.854970 0.945924 0.962164 0.937417 0.888780 0.925910 0.989838 0.991461 0.975714 0.822318 0.823412 0.933533 0.932429 0.961854 0.896786 0.922080 0.863322 0.950173 0.921369 0.892537 0.957669 0.992692 0.979944 0.842825 0.901245 0.868201 0.870426 
4.913566 0.821908 0.832511 0.920260 0.884085 0.997534 0.847554 0.829557 0.953637 0.962507 0.989676 0.840780 0.891588 0.960638 1.001910 0.921035 0.858220 0.886482 0.872752 0.996258 0.990715 0.931510 0.946216 0.965616 0.886209 0.931802 0.911307 0.906922 0.988244 0.917552 0.996294 0.863107 0.951066 0.856552 0.864894 0.963364 0.855275 0.886601 0.880164 0.940572 0.877712 0.845028 0.841892 0.881368 0.875260 0.824743 0.949562 0.838400 0.852349 0.848301 0.968078 
4.923403 0.900465 0.948895 0.848826 0.924302 0.960234 0.877321 0.865525 0.862271 0.973807 0.842482 0.899125 0.918003 0.921713 0.826411 0.944428 0.960909 1.000798 0.833631 0.845107 0.840513 0.998920 0.902178 0.936480 0.967527 0.888268 0.973871 0.948922 0.900930 0.938695 0.993351 0.851068 0.834424 0.877303 0.909717 0.887949 0.826028 0.885333 0.957946 0.930719 0.862727 0.954893 0.942314 0.879554 0.904594 0.908231 0.940500 0.919616 0.868552 0.887111 0.830167 
4.933260 0.852231 0.861153 0.897199 0.925124 0.930447 0.927622 0.930921 0.936034 0.985094 0.893836 0.971077 0.986899 0.860306 0.976500 1.000333 0.902968 0.898612 0.922919 0.870778 0.870413 0.869894 0.931067 0.901200 0.984948 0.999531 0.829355 0.956130 0.877750 0.941575 1.000871 0.880438 0.987108 0.998647 0.877923 0.853206 0.959384 0.897773 0.822656 0.963822 0.997626 0.966775 0.911690 0.943042 0.972207 0.951546 0.905794 0.957524 0.826875 0.945294 0.974194 
4.943136 0.844899 0.841200 0.987775 0.968748 0.863571 0.986809 0.822118 0.900668 0.981989 0.968584 0.910282 0.931296 0.862623 0.961048 0.940436 0.929901 0.966689 0.926894 0.977998 0.992532 0.850722 0.869449 0.912287 0.964347 0.993097 0.825963 0.886088 0.912724 0.976540 0.990555 0.869631 0.871171 0.990199 0.997298 0.976230 0.857657 0.941256 0.989908 0.842557 0.931706 0.932107 1.001872 0.908013 0.838748 0.934093 0.872237 0.869959 0.967172 0.990828 0.892503 
4.953032 0.889677 0.839247 0.935433 0.967832 0.951478 0.930258 0.881094 0.938704 0.880885 0.984296 0.859564 0.988888 0.865195 0.958758 0.983950 0.947961 0.851301 0.971568 0.882616 0.870398 0.986055 0.960042 0.965345 0.929766 0.900674 0.873505 0.969081 0.880857 0.838864 0.956954 0.974301 0.981235 0.838099 0.989972 0.866817 0.865833 0.837679 0.934148 0.860302 0.822118 0.973427 0.861159 0.875190 0.946130 0.846189 0.898196 0.874835 0.857879 0.987102 0.951022 
4.962948 0.906774 0.933520 0.914253 0.901108 0.856233 0.851824 0.834014 0.996386 0.925212 0.868376 0.983177 0.953862 0.968829 0.956358 0.863065 0.884018 0.930013 0.899614 0.846058 0.952395 0.930496 0.955393 0.910618 0.856288 0.848317 0.835636 0.937483 0.991586 0.865197 0.969968 0.914335 0.905134 0.904278 0.932145 0.930058 0.844072 0.943468 0.897801 0.954864 0.947094 1.000121 0.837203 0.908304 0.963017 0.978622 0.960285 0.880101 0.977283 0.841339 0.877386 
4.972884 0.937136 0.870372 0.842638 0.868551 0.877258 0.927554 0.968487 0.872267 0.849022 0.829075 0.902661 0.850088 0.988899 0.886248 0.904720 0.963423 0.923465 0.970236 0.962339 0.825641 0.865900 0.990037 0.939732 0.859880 0.919749 0.920832 0.848540 0.832709 0.918555 0.978488 0.904574 0.911988 0.887778 0.966328 0.932564 0.882833 0.930524 0.910066 0.977432 0.842574 0.979745 0.998171 0.993881 0.820477 0.896850 0.834048 0.855453 0.871711 0.901778 0.863468 
4.982840 0.901455 0.976131 0.918239 0.950587 0.868051 0.979009 0.909642 0.865911 0.828509 0.823300 0.913731 0.978235 0.951160 0.968218 0.882376 0.835557 0.867687 0.939431 0.862286 0.826997 0.889261 0.948674 0.907402 0.920616 0.959384 0.937309 0.932701 0.909760 0.991386 0.823254 0.896282 0.983681 0.986104 0.948620 0.826141 0.880709 0.908203 0.971177 0.949894 0.984401 1.000155 0.874298 0.897976 0.976022 0.979237 0.954493 0.973682 0.895763 0.901291 0.896574 
4.992816 0.831247 0.969723 0.834962 0.998351 0.975114 0.880381 0.901414 0.923968 0.836720 0.892045 0.986987 0.876247 0.888375 0.888239 0.980823 0.959279 0.839233 0.945758 0.895514 0.896989 0.953070 0.853711 0.977072 0.914226 0.828661 0.980513 0.963850 0.911822 0.847182 0.869518 0.850852 0.945985 0.850915 0.828325 0.915282 0.961656 0.833879 0.825047 0.853146 0.919115 0.885052 0.912960 0.990101 0.931235 0.889604 0.951813 0.976926 0.964542 0.848885 0.997741 
5.002811 0.892679 0.973769 0.830325 0.946202 0.965238 0.912098 0.891805 0.892697 0.839111 0.928804 0.865549 0.893252 0.969207 0.859067 0.935331 0.926710 0.929168 0.941376 0.923806 0.961360 0.901173 0.965056 0.920510 0.869027 0.958856 0.999278 0.975198 0.984921 0.948232 0.932236 0.956134 0.864875 0.897540 0.983829 0.915767 0.889975 0.849826 0.828240 0.822068 0.823570 0.846612 0.967578 0.858357 0.943033 0.888992 0.822059 0.994225 0.847268 0.967423 0.947185 
5.012827 0.900722 0.871503 0.957823 0.833199 0.891820 0.906639 0.992859 0.823559 0.988817 0.882745 0.829057 0.874661 0.957950 1.000250 0.828029 0.966598 0.939982 0.880615 0.922842 0.995881 0.964222 0.847144 0.851122 0.944743 0.991612 0.920056 0.946090 0.863402 0.901369 0.829303 0.983456 0.875235 0.934848 0.835784 0.841883 0.836476 0.974617 0.877238 0.884975 0.860498 0.839116 0.929304 0.970585 0.967781 0.972123 0.839270 0.979169 0.948684 0.820701 0.927202 
5.022863 0.847739 0.851025 0.862192 0.982237 0.940772 0.923452 0.835535 0.913769 0.831485 0.990246 1.000576 0.932945 0.920631 0.839057 0.851353 0.997763 0.901473 0.878829 0.861655 0.856076 0.970323 0.856531 0.955061 0.933227 0.824759 0.835653 0.902019 0.960621 0.910519 0.850916 0.963998 0.979042 0.859535 0.979634 0.914233 0.926219 0.903967 0.834470 0.910984 0.930506 0.928931 0.865914 0.899662 0.897905 0.834288 0.997408 0.972025 0.992294 0.827253 0.851744 
5.032918 0.919367 0.960807 0.864086 0.822882 0.959824 0.969297 0.848098 0.840408 0.923425 0.914590 0.991883 0.856160 0.970062 0.956785 0.870328 0.931015 0.876789 0.965930 0.991901 0.873804 0.844986 0.864140 0.865742 0.886289 0.929823 0.923143 0.975194 0.944719 0.992811 0.870356 0.930132 0.925673 0.910631 0.858317 0.826986 0.954801 0.970326 0.830262 0.819743 0.993157 0.836677 0.820571 0.901641 0.880356 0.993503 0.884979 0.983520 0.883487 0.833929 0.893433 
5.042994 0.939775 0.868135 0.871747 0.881346 0.953841 0.985504 0.903455 0.985567 0.941813 0.919686 0.942432 0.866434 0.875468 0.997641 0.928002 0.899761 0.852441 0.904801 0.941204 0.927884 0.970291 0.901481 0.897368 0.976105 0.819605 0.822980 0.892555 0.987196 0.876933 0.847145 0.903564 0.838584 0.952431 0.961530 0.914373 0.881528 0.931869 0.864323 0.889025 0.888843 0.945799 0.984057 0.853269 0.939020 0.927101 0.838657 0.925091 0.923053 0.957572 0.844152 
5.053090 0.913565 0.934333 0.884136 0.878724 0.960932 0.852124 0.862404 0.909244 0.937153 0.932723 0.938927 0.943494 0.982365 0.985703 0.863896 0.932823 0.886529 0.898446 0.873657 0.915257 0.831001 0.980982 0.953600 0.884782 0.947323 0.902585 0.862559 1.000649 0.842054 0.865415 0.986959 0.840462 0.929785 0.828973 0.844228 0.863878 0.845411 0.887611 0.953991 0.851415 0.898628 0.984875 0.996701 0.898700 0.976925 0.963989 0.933059 0.848922 0.965890 0.861940 
5.063207 0.829733 0.818928 0.846214 0.895002 0.932166 0.819710 0.854500 0.988540 0.890164 0.823894 0.987039 0.890682 0.975106 0.865569 0.986958 0.822994 0.873137 0.942281 0.844886 0.930920 0.920415 0.867070 0.862814 0.894438 0.888217 0.934841 0.832671 0.884670 0.922507 0.996089 0.849070 0.873337 0.866334 0.926882 0.954587 0.855774 0.888008 0.973896 0.857183 0.896248 0.981337 0.850580 0.823076 0.873446 0.893902 0.881869 0.854091 0.855719 0.977125 0.913348 
5.073343 0.837232 0.970833 0.930446 0.900026 0.835659 0.924308 0.984037 0.947679 0.869780 0.834913 0.944551 0.831494 0.953809 0.994859 0.963103 0.959074 0.941986 0.970678 0.965449 0.950798 0.824973 0.860458 0.963839 0.928154 0.854165 0.907456 0.957928 0.976034 0.968104 0.925599 0.883093 0.980290 0.989384 0.937003 0.844880 0.879710 0.934238 0.971769 0.954245 0.987456 0.924517 0.947497 0.997160 0.839060 0.824564 0.848663 0.946761 0.847026 0.852865 0.932529 
5.083500 0.885436 0.850530 0.827125 0.968888 0.996329 0.996520 0.831171 0.899266 0.976471 0.854112 0.946475 0.977153 0.820006 0.900393 0.883399 0.836154 0.942392 0.949384 0.900693 0.922052 0.985609 0.833781 0.866051 0.880835 0.938073 0.990701 0.829035 0.902085 0.872706 0.875662 0.994920 0.848502 0.986609 0.996393 0.886491 0.894483 0.966096 0.860968 0.976389 0.954985 0.869269 0.884018 0.987764 0.881126 0.977735 0.876844 0.825243 0.829244 0.914596 0.892765 
5.093677 0.881259 0.872259 0.865395 0.899742 0.997108 0.911360 0.900387 0.819230 0.915142 0.984489 0.994053 0.905905 0.828949 0.837895 0.852895 0.892241 0.863359 0.851595 0.847859 0.945652 0.906124 0.916969 0.974271 0.931715 0.916833 0.996999 0.822894 0.867714 0.961198 0.977744 0.921824 0.996235 0.836031 0.876677 0.830240 0.992590 0.845813 0.832322 0.922724 0.908596 0.978516 0.831804 0.907960 0.868041 0.940034 0.999462 0.985508 0.933897 0.886305 0.858322 
5.103875 0.935094 0.936167 0.930059 0.851296 0.929477 0.996804 0.907207 0.985688 0.978225 0.896127 0.998468 0.907034 0.964172 0.954510 0.864222 0.880392 0.874948 0.939412 0.940485 0.930577 0.835553 0.998631 0.957391 0.941703 0.830526 0.922423 0.941639 0.859841 0.955792 0.959555 0.906680 0.932886 0.818401 0.844306 0.995923 0.893118 0.969781 0.911052 0.925696 0.939030 0.821809 0.840861 0.859859 0.939448 0.958537 0.978761 0.832072 0.977598 0.877238 0.991605 
5.114093 0.953304 0.846972 0.898538 0.907817 0.868829 0.989503 0.961402 0.840546 0.850125 0.846990 0.978815 0.964719 0.933319 0.955813 0.957258 0.900883 0.860077 0.898066 0.971817 0.898175 0.854651 0.949296 0.952023 0.957648 0.894976 0.927793 0.907327 0.968891 0.882270 0.922659 0.983968 0.891431 0.995565 0.931192 0.867048 0.988321 0.933755 0.844781 0.860050 0.885915 0.916606 0.864903 0.871964 0.915261 0.840364 0.866938 0.911571 0.935191 0.871428 0.955176 
5.124331 0.956606 0.867473 0.893607 0.918178 0.924457 0.899613 0.891144 0.928009 0.923502 0.886946 0.982839 0.879104 0.959377 0.961894 0.982630 0.927373 0.924211 0.952326 0.826373 0.935433 0.911390 0.937805 0.890245 0.978469 0.904138 0.966547 0.975970 0.958378 0.872216 0.818513 0.861603 0.980104 0.929354 0.964602 0.840303 0.966065 0.956097 0.952816 0.864720 0.852652 0.945783 0.978659 0.889200 0.892925 0.901794 0.985502 0.949663 0.842939 0.841376 0.895261 
5.134590 0.922601 0.882662 0.831475 0.920257 0.861202 0.914397 0.928216 0.824370 0.978095 0.855924 0.859285 0.827423 0.856678 0.861393 0.845385 0.890076 0.942844 0.856987 0.918449 0.935630 0.986154 0.915142 0.904658 0.994948 0.879264 0.852299 0.959670 0.958561 0.986590 0.991260 0.915597 0.886669 0.822717 0.934331 0.907429 0.996057 0.972971 0.864264 0.959433 0.971290 0.953582 0.838653 0.863964 0.857895 0.893483 0.983055 0.925690 0.879409 0.875948 0.990687 
5.144869 0.929549 0.955992 0.981200 0.819297 0.830416 0.925588 0.851818 0.859712 0.985560 0.833277 0.985460 0.951777 0.902461 0.942384 0.948053 0.943838 0.819988 0.830907 0.863827 0.819261 0.875509 0.845841 0.987704 0.923099 0.938442 0.875064 0.857132 0.948198 0.984407 0.994989 0.940659 0.965667 0.969391 0.882122 0.972334 0.949415 0.984761 0.920338 0.913915 0.924480 0.968146 0.950206 0.839609 0.867260 0.834740 0.827082 0.923899 0.837138 0.835766 0.958854 
5.155170 0.825942 0.863725 0.866786 0.975639 0.997773 0.872108 0.996883 0.915850 0.833671 0.905359 0.914542 0.910282 0.935368 0.945059 0.839747 0.893389 0.913624 0.966130 0.879184 0.961398 0.911326 0.975794 0.869829 0.976548 0.967147 0.896377 0.873970 0.926767 0.876659 0.865006 0.958010 0.906313 0.910273 0.981289 0.981661 0.859129 0.857422 0.954632 0.823063 0.895033 0.879483 0.900219 0.883080 0.981207 0.907848 0.984931 0.967284 0.842636 0.833172 0.841400 
5.165490 0.868101 0.904670 0.969100 0.878208 0.961898 0.887007 0.918809 0.836326 0.875565 0.953871 0.838297 0.976255 0.818727 0.848930 0.982658 0.885527 0.821542 0.820534 0.882140 0.877363 0.891593 0.978081 0.868246 0.939677 0.982894 0.966793 0.952018 0.873013 0.886154 0.847732 0.882603 0.861063 0.881186 0.884483 0.821460 0.963034 0.991003 0.901655 0.834156 0.882875 0.853716 0.927427 0.841766 0.884437 0.882685 0.929643 0.939305 0.948994 0.939032 0.822541 
5.175831 0.879956 0.890570 0.891115 0.825969 0.945283 0.865011 0.818414 0.928985 0.856866 0.993378 0.840868 0.849648 0.947072 0.956905 0.899713 0.849630 0.857783 0.958249 0.869868 0.948797 0.876760 0.862823 0.839615 0.905215 0.934070 0.829564 0.857547 0.919270 0.986713 0.876288 0.843583 0.907930 0.950077 0.933525 0.834685 0.867072 0.880945 0.858628 0.892703 0.919951 0.864593 0.938710 0.914277 0.852772 0.833014 0.954708 0.975654 0.820040 0.985669 0.934615 
5.186194 0.975553 0.939812 0.832781 0.849975 0.955917 0.996224 0.929400 0.922409 0.905152 0.914983 0.986101 0.922128 0.866779 0.926268 0.958885 0.895148 0.941201 0.854541 0.923862 0.840670 0.938686 0.849376 0.993936 0.979665 0.991784 0.964359 0.916127 0.926022 0.923780 0.983923 0.970224 0.945286 0.852390 0.924742 0.977677 0.977995 0.822532 0.887831 0.884672 0.860015 0.934020 0.947492 0.853942 0.964786 0.894748 0.880142 0.854678 0.964069 0.979384 0.871962 
5.196576 0.926745 0.958296 0.857018 0.982776 0.918005 0.990001 0.915708 0.855711 0.902111 0.843467 0.919239 0.891600 0.949936 0.965775 0.834744 0.858462 0.981786 0.939425 0.832248 0.956962 0.888242 0.840635 0.991289 0.942484 0.846825 0.838847 0.870642 0.937011 0.966773 0.891337 0.831395 0.926636 0.960756 0.906886 0.973526 0.981242 0.930775 0.956544 0.911487 0.845963 0.862337 0.895785 0.836287 0.900096 0.940161 0.947168 0.927707 0.961409 0.935867 0.915009 
5.206980 0.921986 0.941752 0.827668 0.866501 0.863851 0.886212 0.887791 0.850038 0.884923 0.851191 0.936071 0.840373 0.967571 0.920235 0.985640 0.832314 0.818338 0.867953 0.822649 0.851445 0.980231 0.933730 0.852171 0.857625 0.969649 0.984106 0.919618 0.910878 0.830717 0.861400 0.970675 0.893000 0.980449 0.884714 0.917866 0.819455 0.909553 0.995114 0.859322 0.989143 0.894879 0.878380 0.929001 0.933103 0.976855 0.899598 0.951844 0.917912 0.963151 0.997220 
5.217404 0.822499 0.961708 0.941201 0.908055 0.830066 0.858131 0.836273 0.954975 0.867577 0.989800 0.840546 0.943488 0.923163 0.974148 0.983068 0.851861 0.846190 0.924252 0.990744 0.863385 0.972433 0.926366 0.978132 0.865635 0.934505 0.957008 0.850419 0.845664 0.880371 0.822617 0.958260 0.917664 0.853649 0.927056 0.941828 0.907284 0.996424 0.996942 0.837470 0.902085 0.880997 0.899562 0.925077 0.952961 0.884046 0.890525 0.910106 0.862332 0.878529 0.954848 
5.227849 0.927687 0.969773 0.955874 0.864117 0.946022 0.834977 0.958024 0.840075 0.861522 0.829942 0.972721 0.995656 0.941222 0.964366 0.968140 0.895580 0.899263 0.843260 0.825279 0.944425 0.816814 0.817622 0.953751 0.859717 0.990929 0.928793 0.989968 0.955774 0.881427 0.884375 0.873389 0.908417 0.996155 0.950612 0.933756 0.867664 0.848404 0.867746 0.882824 0.902484 0.920075 0.916627 0.930200 0.987899 0.943917 0.927432 0.945060 0.992626 0.963068 0.913715 
5.238316 0.819812 0.921505 0.855569 0.969499 0.854925 0.942440 0.932281 0.891308 0.889503 0.906529 0.866309 0.937116 0.920271 0.959548 0.927174 0.971748 0.997473 0.914475 0.846852 0.871062 0.975993 0.866998 0.967285 0.855968 0.855315 0.954949 0.899408 0.990588 0.948046 0.885430 0.853066 0.940291 0.888941 0.973181 0.836983 0.858426 0.826071 0.983849 0.821027 0.883135 0.880623 0.817871 0.987432 0.835024 0.882373 0.871026 0.902456 0.965399 0.847659 0.858798 
5.248803 0.887664 0.820541 0.835914 0.830572 0.973070 0.816904 0.945989 0.888326 0.883546 0.881143 0.990220 0.927469 0.996314 0.947757 0.980389 0.933754 0.923760 0.878322 0.859140 0.912876 0.873706 0.888534 0.876808 0.847704 0.964798 0.817947 0.837564 0.902465 0.819271 0.820559 0.870033 0.935604 0.883102 0.983989 0.974167 0.863893 0.891690 0.851205 0.832286 0.930498 0.878721 0.990111 0.899163 0.922318 0.866614 0.827561 0.864872 0.902256 0.854878 0.926181 
5.259311 0.951884 0.842652 0.974608 0.863962 0.988799 0.852808 0.959546 0.919820 0.874544 0.977274 0.914343 0.924426 0.983050 0.956500 0.906019 0.856753 0.863300 0.949100 0.981980 0.967898 0.880601 0.866301 0.863626 0.821442 0.981201 0.934156 0.873755 0.866084 0.855275 0.872168 0.955965 0.958767 0.835924 0.978834 0.941012 0.904586 0.968524 0.854903 0.904713 0.831707 0.849689 0.915667 0.869575 0.824580 0.909238 0.978834 0.846560 0.990840 0.984846 0.985290 
5.269840 0.888746 0.973943 0.822425 0.968530 0.985339 0.870359 0.992629 0.827656 0.983390 0.888238 0.938992 0.957115 0.964795 0.949554 0.942274 0.951005 0.880531 0.917250 0.942482 0.920795 0.993164 0.824592 0.963843 0.817175 0.968911 0.826387 0.865980 0.869334 0.818753 0.873686 0.824854 0.952673 0.940252 0.994243 0.883161 0.903615 0.843259 0.915618 0.860730 0.918547 0.851528 0.892164 0.894267 0.993862 0.941739 0.982148 0.956581 0.855018 0.832189 0.988757 
5.280390 0.973703 0.966968 0.963152 0.944732 0.827468 0.848299 0.993338 0.915960 0.987935 0.928986 0.823352 0.879038 0.962744 0.935531 0.841591 0.997127 0.885329 0.957241 0.918507 0.896724 0.983358 0.841645 0.819101 0.917256 0.992640 0.833233 0.987926 0.925315 0.897703 0.969515 0.816028 0.838681 0.966660 0.947651 0.902027 0.921290 0.866664 0.928333 0.966207 0.875340 0.876355 0.859295 0.839143 0.916730 0.842851 0.966878 0.958112 0.877143 0.875820 0.835381 
5.290962 0.920678 0.892618 0.849367 0.912104 0.864267 0.959678 0.959533 0.824080 0.936983 0.986080 0.996404 0.987893 0.969621 0.874663 0.842578 0.851750 0.966086 0.950832 0.975839 0.973301 0.926107 0.854052 0.982600 0.860977 0.898962 0.886735 0.935705 0.878560 0.986914 0.848424 0.892364 0.902542 0.903213 0.942938 0.871536 0.966920 0.930730 0.978086 0.913636 0.887741 0.827206 0.945213 0.894874 0.858630 0.837965 0.845043 0.881687 0.894512 0.918440 0.847046 
5.301554 0.822215 0.981688 0.920157 0.917130 0.885531 0.881018 0.934194 0.907035 0.991756 0.891467 0.850932 0.933234 0.913968 0.915708 0.823012 0.818871 0.927932 0.854775 0.836950 0.961407 0.880728 0.986328 0.869473 0.917275 0.926274 0.976813 0.830561 0.992327 0.989273 0.876877 0.934457 0.967941 0.924208 0.940873 0.922948 0.816433 0.964715 0.884743 0.842423 0.934548 0.883238 0.946147 0.971802 0.820239 0.918861 0.934629 0.928168 0.930370 0.946772 0.883601 
5.312168 0.984926 0.968481 0.978086 0.941028 0.834413 0.908483 0.893152 0.838263 0.857091 0.819508 0.989629 0.935084 0.883312 0.855977 0.854210 0.988233 0.938255 0.901207 0.993706 0.825896 0.934577 0.909008 0.975503 0.863569 0.820061 0.993063 0.949871 0.835527 0.924828 0.837602 0.846835 0.816636 0.849951 0.989701 0.815684 0.914798 0.880558 0.967122 0.851718 0.826539 0.974878 0.951883 0.861005 0.879969 0.912206 0.916864 0.933091 0.873545 0.904641 0.864838 
5.322803 0.845700 0.898342 0.859860 0.856680 0.827818 0.904004 0.883667 0.930357 0.989884 0.947026 0.894402 0.879744 0.970770 0.913743 0.957562 0.958150 0.927395 0.924297 0.931807 0.966639 0.825870 0.851127 0.935285 0.909974 0.856136 0.917847 0.942841 0.895389 0.933474 0.994033 0.846833 0.981097 0.980563 0.924949 0.967037 0.855520 0.994305 0.986451 0.915881 0.925212 0.887635 0.911052 0.933238 0.833797 0.940549 0.847313 0.907773 0.955551 0.884129 0.826341 
5.333459 0.902906 0.852057 0.910152 0.964280 0.957324 0.967559 0.925342 0.944598 0.831396 0.954226 0.860290 0.840472 0.904102 0.947931 0.865072 0.965104 0.866476 0.915433 0.939635 0.955549 0.843407 0.832465 0.900777 0.860553 0.949888 0.929200 0.956382 0.854638 0.889365 0.920170 0.916248 0.842030 0.891349 0.990593 0.945033 0.866893 0.937696 0.975729 0.907426 0.827692 0.902589 0.907752 0.940767 0.967650 0.923095 0.987821 0.939408 0.911266 0.947777 0.843144 
5.344137 0.865511 0.818636 0.873046 0.921758 0.955067 0.830735 0.942760 0.932046 0.868988 0.841974 0.841150 0.900467 0.983901 0.875418 0.919585 0.836966 0.838632 0.960193 0.888124 0.862278 0.903465 0.945802 0.962873 0.976702 0.858981 0.861608 0.884474 0.975932 0.834204 0.902541 0.843160 0.975380 0.889772 0.967818 0.943647 0.839801 0.817133 0.981936 0.942723 0.970680 0.902550 0.816861 0.940740 0.957947 0.960564 0.946400 0.903664 0.864325 0.946002 0.896890 
5.354836 0.945177 0.857927 0.938015 0.893837 0.967560 0.872043 0.912209 0.951235 0.912236 0.860598 0.884909 0.950003 0.973219 0.903010 0.860788 0.921753 0.837056 0.888966 0.922314 0.839618 0.851344 0.895657 0.981359 0.829097 0.966021 0.839944 0.950411 0.872658 0.958578 0.897260 0.990713 0.939373 0.923871 0.816230 0.974541 0.842851 0.963313 0.816094 0.949885 0.916972 0.904811 0.945883 0.867624 0.894462 0.932654 0.912571 0.923645 0.871871 0.898573 0.933714 
5.365556 0.875404 0.934367 0.962341 0.844922 0.943791 0.985526 0.861697 0.962649 0.953342 0.873032 0.982837 0.921095 0.993683 0.977985 0.973259 0.897756 0.933163 0.819437 0.879858 0.916188 0.846307 0.947965 0.831079 0.835534 0.983860 0.966542 0.881868 0.874344 0.980411 0.981570 0.819030 0.861254 0.842758 0.951006 0.892233 0.962522 0.902310 0.839426 0.829423 0.896941 0.847393 0.924318 0.827168 0.939364 0.849285 0.825973 0.863589 0.867129 0.937961 0.901603 
5.376298 0.959459 0.933281 0.937717 0.833659 0.948751 0.897247 0.838411 0.874301 0.839054 0.954996 0.994027 0.843145 0.817845 0.860099 0.964084 0.983772 0.939373 0.858008 0.942360 0.991592 0.948923 0.959441 0.915576 0.894595 0.986523 0.944632 0.927660 0.828074 0.890693 0.948561 0.862787 0.815501 0.852486 0.830183 0.968565 0.918002 0.843290 0.902642 0.929498 0.821701 0.834265 0.834437 0.970022 0.889698 0.936468 0.909448 0.835958 0.927633 0.910942 0.973136 
5.387061 0.989484 0.891525 0.817702 0.822092 0.932757 0.906403 0.947491 0.938857 0.835667 0.899127 0.904756 0.873940 0.947473 0.982986 0.846880 0.959356 0.924603 0.830599 0.981710 0.984651 0.985927 0.977130 0.877542 0.904159 0.887488 0.988878 0.963953 0.937979 0.914168 0.926096 0.839549 0.993384 0.823594 0.957256 0.962044 0.913109 0.850898 0.822897 0.840482 0.846455 0.885289 0.977248 0.871660 0.948604 0.826119 0.827757 0.958514 0.942061 0.908539 0.846527 
5.397846 0.893649 0.938205 0.892319 0.925673 0.960438 0.943055 0.845040 0.909765 0.856631 0.922642 0.926831 0.933618 0.980553 0.972047 0.935726 0.856251 0.874629 0.823178 0.844696 0.866440 0.886040 0.841972 0.975332 0.977947 0.871589 0.873634 0.839222 0.849727 0.947842 0.940377 0.916606 0.874539 0.865101 0.921176 0.918081 0.842018 0.836082 0.991565 0.964121 0.917339 0.986181 0.871272 0.823585 0.959397 0.854939 0.889297 0.843511 0.928795 0.971731 0.833675 
5.408653 0.844810 0.964858 0.946004 0.983052 0.978103 0.926814 0.884437 0.988064 0.815036 0.990127 0.940087 0.853469 0.819107 0.974991 0.847398 0.853731 0.915062 0.840694 0.876557 0.913352 0.933944 0.974339 0.962605 0.990018 0.924236 0.968395 0.937861 0.944665 0.944357 0.857848 0.857115 0.878783 0.838550 0.825992 0.854952 0.846032 0.842612 0.944628 0.905354 0.957267 0.918201 0.899383 0.990842 0.951739 0.947333 0.819931 0.876087 0.938033 0.858987 0.899438 
5.419481 0.870814 0.978530 0.897915 0.902817 0.963044 0.851383 0.847874 0.973075 0.931709 0.883215 0.932017 0.960773 0.991357 0.821180 0.914640 0.851637 0.969077 0.897073 0.829809 0.963722 0.891999 0.893998 0.851483 0.869393 0.985188 0.838104 0.820881 0.839524 0.875074 0.903469 0.975898 0.989113 0.840926 0.834052 0.973546 0.905251 0.911619 0.870198 0.944075 0.935988 0.863450 0.990308 0.994197 0.850461 0.980601 0.826779 0.943586 0.875789 0.975852 0.919688 
5.430331 0.862413 0.874360 0.856064 0.991926 0.923579 0.939533 0.966964 0.895198 0.834665 0.852609 0.924981 0.840779 0.944552 0.960081 0.833941 0.917836 0.964450 0.977157 0.818838 0.830713 0.936648 0.873971 0.932578 0.919581 0.883549 0.977039 0.814523 0.924519 0.937163 0.899801 0.857077 0.841113 0.864999 0.946822 0.947347 0.916271 0.839377 0.936349 0.923488 0.856353 0.989412 0.893516 0.898418 0.932451 0.994278 0.901502 0.857031 0.906169 0.882880 0.858686 
5.441202 0.831860 0.846048 0.878511 0.924774 0.847386 0.916201 0.879524 0.829201 0.846654 0.837674 0.952481 0.851871 0.967148 0.930823 0.838388 0.935842 0.956532 0.953647 0.848363 0.845523 0.822790 0.923689 0.948321 0.947670 0.819561 0.930000 0.879117 0.913534 0.860679 0.961623 0.874677 0.951468 0.834012 0.971914 0.937036 0.867931 0.957436 0.823649 0.946802 0.877209 0.835052 0.979310 0.863238 0.900883 0.821958 0.868284 0.821596 0.873366 0.911779 0.888322 
5.452095 0.861296 0.880265 0.972883 0.821397 0.887841 0.932351 0.954068 0.935045 0.889215 0.951573 0.914920 0.840447 0.984528 0.964131 0.897343 0.993868 0.927270 0.849633 0.871558 0.933084 0.984664 0.832111 0.956772 0.881621 0.889758 0.838494 0.977838 0.978968 0.962413 0.937360 0.838160 0.822075 0.985134 0.832500 0.848250 0.905119 0.867923 0.823269 0.843087 0.822997 0.843159 0.821831 0.917542 0.924784 0.882841 0.993226 0.927116 0.933997 0.851631 0.849108 
5.463010 0.966376 0.938579 0.869362 0.912689 0.819254 0.854491 0.895658 0.935044 0.993857 0.890234 0.818748 0.883690 0.835716 0.855929 0.894727 0.842251 0.941336 0.834974 0.952338 0.981292 0.923004 0.970507 0.871486 0.948342 0.978019 0.863829 0.955393 0.883428 0.957599 0.924893 0.954082 0.909335 0.903216 0.881611 0.855377 0.946127 0.993477 0.982232 0.883274 0.861597 0.943334 0.913937 0.944021 0.824832 0.888399 0.918429 0.816904 0.819968 0.940423 0.883238 
5.473947 0.976511 0.983371 0.893766 0.926050 0.893395 0.842464 0.913189 0.870736 0.832631 0.852904 0.938297 0.985007 0.904006 0.907422 0.967816 0.913885 0.992111 0.966460 0.893992 0.846803 0.913686 0.985007 0.936372 0.905081 0.939436 0.986760 0.918060 0.895926 0.845492 0.990547 0.815955 0.951222 0.837530 0.888541 0.943431 0.817926 0.976185 0.925508 0.861436 0.983172 0.837340 0.930036 0.918386 0.983533 0.838659 0.910965 0.926999 0.892419 0.963089 0.881329 
5.484906 0.869345 0.925897 0.874405 0.831300 0.919734 0.986298 0.985033 0.851768 0.904940 0.891476 0.830351 0.932421 0.920655 0.943527 0.952736 0.921839 0.841792 0.816425 0.932575 0.895126 0.896871 0.842162 0.861320 0.858763 0.857543 0.916634 0.886505 0.940166 0.840129 0.837120 0.830505 0.910118 0.896283 0.814383 0.830496 0.979792 0.940916 0.993004 0.848289 0.899808 0.904489 0.903802 0.982412 0.940166 0.825254 0.831535 0.895027 0.992253 0.866878 0.872544 
5.495887 0.835734 0.844335 0.872878 0.972853 0.815630 0.957050 0.849124 0.987146 0.870628 0.844968 0.839248 0.860698 0.836728 0.886991 0.911720 0.909723 0.978726 0.837794 0.835670 0.859867 0.815766 0.982918 0.955379 0.888924 0.961586 0.865053 0.941880 0.972049 0.844923 0.988339 0.871495 0.952442 0.966347 0.981644 0.892719 0.943569 0.838011 0.918587 0.899613 0.960041 0.832011 0.875968 0.820807 0.891237 0.986640 0.849052 0.937904 0.950608 0.880368 0.921641 
5.506890 0.857818 0.875244 0.966900 0.967966 0.839750 0.889662 0.913981 0.834493 0.905335 0.880736 0.814347 0.869769 0.852136 0.898939 0.902399 0.945734 0.851350 0.925679 0.979602 0.830283 0.972528 0.849263 0.991870 0.992240 0.874603 0.817925 0.991409 0.816389 0.866707 0.868198 0.875461 0.860374 0.969358 0.823191 0.960405 0.900800 0.892092 0.819244 0.969782 0.937884 0.884115 0.869824 0.867493 0.837790 0.887629 0.866680 0.937170 0.928462 0.949583 0.817067 
5.517915 0.879587 0.866951 0.889640 0.863663 0.876805 0.836395 0.915689 0.989808 0.845129 0.988498 0.817500 0.889487 0.822648 0.904706 0.946354 0.818448 0.817870 0.853349 0.891356 0.951809 0.870420 0.873924 0.856257 0.839493 0.883941 0.882107 0.984659 0.901093 0.945920 0.822097 0.982510 0.890227 0.964635 0.921145 0.842871 0.958800 0.979529 0.915906 0.948774 0.942127 0.873400 0.886118 0.837994 0.939661 0.902168 0.927521 0.965646 0.957400 0.880933 0.926763 
5.528961 0.978210 0.837574 0.945970 0.956780 0.949420 0.948174 0.947009 0.844645 0.988577 0.904591 0.974254 0.968195 0.821653 0.854046 0.929019 0.984233 0.814645 0.992885 0.884137 0.818167 0.919944 0.825419 0.947785 0.866409 0.843869 0.886467 0.847860 0.944047 0.812992 0.881283 0.885482 0.880524 0.961973 0.890070 0.901087 0.959589 0.950901 0.876452 0.993273 0.988487 0.876813 0.954017 0.839687 0.973568 0.928162 0.831217 0.900663 0.913288 0.817670 0.871783 
5.540030 0.962083 0.852161 0.977261 0.836369 0.919772 0.958309 0.837191 0.867177 0.972692 0.914553 0.966245 0.892820 0.854752 0.820848 0.889371 0.813733 0.852486 0.829146 0.837967 0.864369 0.954092 0.818211 0.846003 0.885407 0.879285 0.837019 0.946246 0.909614 0.880152 0.945767 0.881154 0.969388 0.984728 0.890391 0.879917 0.936621 0.836965 0.815683 0.831042 0.961920 0.814401 0.964286 0.978724 0.986724 0.865867 0.982263 0.924097 0.848035 0.947754 0.815602 
5.551122 0.884979 0.830289 0.866156 0.987778 0.923320 0.877260 0.934776 0.946386 0.928980 0.979725 0.874471 0.834686 0.961814 0.880402 0.930912 0.853084 0.846873 0.813019 0.883580 0.850872 0.844426 0.835688 0.835940 0.921415 0.853797 0.874362 0.870805 0.929522 0.828303 0.827644 0.975951 0.843325 0.820413 0.849978 0.967014 0.867953 0.977360 0.914283 0.822065 0.879698 0.970589 0.968178 0.979066 0.894259 0.821812 0.853599 0.877594 0.855422 0.975662 0.916847 
5.562235 0.907812 0.989643 0.937210 0.856723 0.897278 0.819129 0.940396 0.867681 0.852337 0.917506 0.948664 0.818470 0.945334 0.853781 0.932471 0.915466 0.896574 0.872059 0.892422 0.978613 0.953385 0.826115 0.903326 0.908967 0.836450 0.817207 0.839483 0.901602 0.910763 0.981953 0.975219 0.824581 0.959694 0.876103 0.870344 0.829473 0.982161 0.960579 0.911810 0.926586 0.979417 0.906205 0.985970 0.963070 0.873927 0.941164 0.847589 0.941109 0.816141 0.821115 
5.573371 0.818099 0.989920 0.868853 0.841373 0.957675 0.936331 0.952088 0.974876 0.864458 0.823288 0.834939 0.865577 0.957693 0.815960 0.852248 0.967909 0.851743 0.926332 0.867870 0.918345 0.965499 0.868168 0.815220 0.957936 0.951168 0.827547 0.881461 0.935573 0.863791 0.833504 0.917217 0.911685 0.875929 0.899032 0.899980 0.977989 0.846192 0.981906 0.835254 0.880938 0.877914 0.965291 0.820995 0.857861 0.964678 0.889222 0.828775 0.848954 0.978404 0.857401 
5.584528 0.955592 0.867733 0.885301 0.854641 0.898412 0.877478 0.916495 0.870729 0.815002 0.863339 0.866650 0.978502 0.813116 0.863907 0.913282 0.822671 0.986993 0.874374 0.959391 0.980162 0.901173 0.907192 0.929353 0.985829 0.820704 0.875620 0.891591 0.867941 0.864476 0.865099 0.848505 0.814758 0.920104 0.869547 0.943176 0.948500 0.871460 0.982183 0.837614 0.846042 0.851789 0.960203 0.880600 0.852448 0.871514 0.864440 0.959111 0.940568 0.833138 0.878868 
5.595709 0.895564 0.835110 0.947556 0.903900 0.888193 0.855237 0.902186 0.823553 0.943622 0.930514 0.865477 0.959392 0.964074 0.812591 0.841010 0.955441 0.976651 0.823490 0.910125 0.948702 0.836625 0.909205 0.950145 0.947384 0.853406 0.967809 0.929982 0.950867 0.982849 0.890358 0.933437 0.819231 0.978924 0.857113 0.813737 0.950650 0.986430 0.851827 0.852639 0.975207 0.831898 0.824356 0.858223 0.824139 0.819268 0.955720 0.911027 0.967602 0.836733 0.989028 
5.606911 0.890082 0.819319 0.908393 0.845875 0.978841 0.843114 0.980510 0.839164 0.883732 0.928328 0.956904 0.825155 0.924864 0.982007 0.977470 0.954910 0.915537 0.846208 0.846452 0.875316 0.960882 0.909864 0.961919 0.958645 0.922429 0.871050 0.930763 0.841337 0.866116 0.924061 0.959150 0.900383 0.818715 0.895531 0.819527 0.917837 0.872908 0.933695 0.912930 0.835700 0.946413 0.860199 0.932035 0.887566 0.942471 0.873684 0.821394 0.920931 0.847201 0.882018 
5.618136 0.965347 0.837264 0.884585 0.982437 0.943079 0.942890 0.912236 0.969901 0.838977 0.828642 0.873690 0.894054 0.958853 0.835731 0.971993 0.855788 0.875241 0.834233 0.880670 0.879760 0.920551 0.965969 0.932122 0.905842 0.815799 0.892485 0.881960 0.976421 0.945487 0.870723 0.881816 0.837065 0.922860 0.853425 0.881617 0.872545 0.955137 0.946777 0.839960 0.904804 0.945118 0.822563 0.936902 0.985945 0.931500 0.867440 0.919793 0.820697 0.925944 0.897860 
5.629384 0.852749 0.944751 0.980558 0.818989 0.969602 0.851235 0.898015 0.831460 0.916996 0.952749 0.898006 0.949864 0.969909 0.904381 0.900865 0.844012 0.945409 0.957501 0.922172 0.958205 0.946032 0.980441 0.968899 0.845139 0.935797 0.891180 0.902091 0.866113 0.972325 0.956004 0.862425 0.905202 0.918683 0.836464 0.868863 0.920252 0.920017 0.832587 0.949629 0.899575 0.876464 0.952785 0.936555 0.899972 0.874553 0.984417 0.976203 0.898719 0.938511 0.872903 
5.640654 0.929779 0.837387 0.831653 0.980023 0.867617 0.941337 0.951245 0.963272 0.878237 0.823043 0.844816 0.975335 0.875505 0.934359 0.837595 0.957700 0.880085 0.884773 0.867283 0.873179 0.844888 0.898964 0.868275 0.879012 0.885314 0.884241 0.978743 0.869979 0.891715 0.984576 0.896611 0.871187 0.959927 0.872954 0.925929 0.918230 0.840516 0.855256 0.939173 0.953634 0.832924 0.842887 0.906663 0.891751 0.864425 0.844906 0.932989 0.887902 0.977291 0.949253 
5.651947 0.986717 0.989088 0.865649 0.926584 0.814720 0.854679 0.989079 0.811817 0.879982 0.865802 0.866244 0.865875 0.879134 0.875628 0.863324 0.880513 0.850226 0.919130 0.910819 0.923249 0.891853 0.878269 0.944135 0.986798 0.853516 0.921987 0.868498 0.849153 0.873536 0.925863 0.946136 0.871373 0.956727 0.846062 0.914947 0.970943 0.872689 0.916903 0.875619 0.948921 0.922970 0.991423 0.981751 0.869354 0.880540 0.821147 0.856076 0.911630 0.867470 0.946542 
5.663262 0.882546 0.846612 0.877652 0.893261 0.834824 0.972572 0.965560 0.945489 0.909944 0.903040 0.976231 0.866756 0.977349 0.821585 0.895208 0.985685 0.909718 0.918722 0.857346 0.928005 0.956061 0.835311 0.907501 0.938883 0.829218 0.812473 0.848244 0.978872 0.942659 0.986605 0.893343 0.922949 0.902364 0.945111 0.872650 0.813068 0.950897 0.822161 0.868937 0.828191 0.947968 0.900823 0.906672 0.951438 0.818439 0.869027 0.920966 0.857518 0.859771 0.916964 
5.674600 0.836350 0.907176 0.925712 0.947636 0.828357 0.912223 0.913664 0.944843 0.927460 0.814255 0.889272 0.819778 0.963522 0.885721 0.886803 0.959675 0.930668 0.837359 0.843964 0.865690 0.906077 0.949231 0.952989 0.923703 0.872178 0.816994 0.938490 0.908789 0.965063 0.908294 0.850001 0.930984 0.888515 0.866789 0.907942 0.969208 0.815273 0.834313 0.850236 0.965595 0.919459 0.968082 0.884442 0.862752 0.971344 0.835998 0.909402 0.983040 0.962009 0.976588 
5.685960 0.856218 0.811963 0.956440 0.885607 0.987135 0.903374 0.968963 0.961323 0.966729 0.892148 0.891770 0.950421 0.899995 0.935240 0.966882 0.901869 0.906779 0.916384 0.983063 0.969774 0.832685 0.861227 0.910527 0.820252 0.896788 0.821162 0.937123 0.862101 0.892148 0.832235 0.973621 0.850236 0.883904 0.817414 0.862218 0.848398 0.874318 0.935790 0.855515 0.923078 0.862876 0.846055 0.959620 0.864399 0.844659 0.951413 0.943800 0.813513 0.817108 0.880814
[truncated: 2,907,987 more chars]
