# Supplementary material for: Automatic Analysis of Composite Physical Signals Using Non-Negative Factorization and Information Criterion
Source: PLoS One. 2012 Mar 1;7(3):e32352. doi: 10.1371/journal.pone.0032352 (PMC3291575; doi:10.1371/journal.pone.0032352)
Supplement: Dataset S1 — CodeAndSample.zip. CodeAndSample.zip contains the source code of our proposed method and the simulation data in this article. (ZIP) [file pone.0032352.s001.zip › CodeAndSample/sample/SimulatedData/r5/nor_mat_500_k2.dat]

#7150 50 
1.002002 0.990636 0.990949 1.064881 0.900780 0.990137 0.980995 0.926363 1.073817 0.954854 0.990000 0.922302 0.893772 0.943804 0.977971 0.987279 1.005150 1.016787 0.925218 0.886050 0.958142 0.947210 1.063207 1.049554 0.975152 1.070773 0.910332 0.910117 0.914208 1.006119 0.998661 0.925091 1.068884 1.051218 0.928575 1.027553 0.931560 0.984382 1.019713 1.016249 0.974506 0.949862 1.067817 1.019566 1.019987 0.944881 1.003251 0.963525 0.945517 0.917741 1.021074 
1.004008 1.007995 0.882471 1.042357 1.034145 1.034605 1.045204 0.984703 1.001428 1.055667 0.999031 1.054737 0.884604 1.062136 0.921950 1.034048 1.073136 0.977764 1.051742 0.918486 0.945057 1.043531 0.990477 0.936601 0.927372 0.883400 0.980504 0.914649 1.056998 1.006126 0.972861 0.907025 1.069622 1.035046 0.949774 0.955920 1.015962 0.987091 0.972450 0.899950 0.964092 1.057272 0.985701 0.919719 1.039606 1.044930 0.967517 1.063887 1.065434 1.018134 0.897728 
1.006018 1.029082 0.920150 0.982372 1.030521 0.923321 0.904110 0.998920 0.950419 0.897857 1.075538 0.886182 1.067190 0.924309 1.044133 0.949284 0.937374 0.895812 0.970217 0.943050 0.997687 1.035570 0.901194 1.066524 0.949725 1.065761 0.983576 1.049741 0.944039 0.946769 0.985445 1.014393 0.965011 0.983204 1.069754 1.029464 0.890860 1.013140 0.972595 0.982519 0.929995 0.988116 1.066133 0.920953 0.952220 0.974083 0.977214 1.018728 0.978252 0.968622 1.022995 
1.008032 1.016591 1.022991 0.931346 0.918566 0.957563 1.006708 0.903965 0.933832 1.043072 0.995620 0.990355 1.021719 1.048533 1.006453 0.951955 0.996951 1.066157 0.974942 0.902947 1.024802 0.933020 0.896087 1.069533 0.973758 1.053132 1.020241 0.886116 1.069680 1.004369 0.894903 0.916100 0.936024 1.036467 0.979464 0.883278 0.990248 0.965685 1.054482 0.971126 0.890852 1.013430 1.005974 1.026632 0.898456 0.927716 1.043874 0.905609 0.977956 0.937227 0.972447 
1.010050 0.948011 0.945594 0.972896 0.927980 0.972768 1.031716 0.883613 0.905796 0.954107 0.990333 0.978630 1.028340 1.034368 1.068520 0.906824 0.969128 0.917108 1.016500 0.981634 0.992878 0.934419 0.991968 1.005912 1.050563 1.034779 1.010178 0.935104 0.914241 0.918713 1.048088 0.989374 1.029906 0.991606 0.999121 1.053704 1.047070 0.988650 0.994933 0.938167 0.908957 1.030014 1.060858 1.052608 1.023810 0.975528 1.004199 0.910738 0.938480 0.995578 0.999874 
1.012072 0.950496 0.980546 0.888067 0.998169 1.026056 1.028180 1.011105 0.950887 1.055343 1.026115 1.072360 1.070520 1.002259 0.977062 0.943411 0.997435 1.028053 1.056459 1.016545 1.066332 0.935720 0.955398 1.075961 0.962228 1.059091 1.061733 0.883947 0.995957 1.026125 0.951014 1.001007 1.021428 0.979352 0.926982 1.037280 0.981857 0.920270 0.920446 1.038895 0.977092 0.939850 0.948382 0.908488 0.910074 1.042339 0.957101 0.941415 0.953735 1.026898 1.075510 
1.014098 0.968440 0.989712 0.943323 0.915769 1.042775 1.022031 1.029644 1.064047 1.027599 0.983969 0.995651 0.884830 0.975906 0.899497 0.976033 1.010348 0.960906 1.012794 0.943597 0.984898 0.982403 0.937755 1.031728 0.926650 0.982824 0.937129 1.010534 1.017579 0.959751 1.052843 1.005289 0.951209 1.055906 0.968000 0.935867 1.035808 0.994164 0.993606 0.938626 1.058851 0.935534 0.897012 1.022080 0.908597 1.075289 1.006552 1.052256 1.069144 0.961728 0.931141 
1.016129 1.031626 0.953449 1.014063 1.015149 1.005678 1.037388 1.075880 0.910604 0.969828 1.052202 0.893237 0.888941 0.974299 0.987332 0.939086 0.924811 0.909449 1.009513 1.056556 0.997302 0.935368 0.890575 0.892884 0.967499 0.975914 0.984162 1.014278 0.931425 1.048151 1.034209 1.014513 1.040020 0.911386 1.037907 0.987665 1.063180 1.036596 0.992342 1.019434 0.914263 1.052691 0.965650 1.033533 1.048190 0.971247 0.930153 1.030383 0.881779 1.026097 1.057955 
1.018163 0.963653 1.029156 0.985813 1.063644 0.934722 0.974992 0.987516 0.961980 1.003375 1.024000 0.930299 0.976401 0.969611 0.959631 0.913667 1.049085 1.051972 0.899353 0.891497 0.977467 0.980530 1.017278 0.932912 0.911505 1.013580 0.891252 1.072753 0.996008 0.970452 0.992300 0.888561 1.045416 0.904118 0.996174 0.985598 0.944466 0.993112 1.023618 0.922697 0.966588 1.019890 1.028011 1.032776 1.011721 1.006066 1.038362 0.895694 0.912385 0.991096 1.056883 
1.020201 0.950091 0.997746 0.901927 0.887056 0.933342 0.910028 0.893063 1.022861 1.016951 1.075818 1.017421 0.945698 0.949759 1.043592 0.948408 0.923774 1.026500 0.926591 0.945063 0.973356 0.953545 1.061104 1.042339 0.927697 0.922267 0.925085 0.939222 0.964316 1.033710 0.965197 0.922365 0.883456 0.984607 0.915781 0.909069 1.030834 0.919215 0.904637 1.021051 1.023770 0.917923 1.031265 0.890158 1.031421 0.942470 1.008127 1.065849 0.970480 1.071171 0.902945 
1.022244 0.928704 0.919812 0.967308 0.959501 1.068455 0.957154 0.923539 1.044135 0.897741 0.950892 0.915263 0.981024 0.947292 1.030888 0.975193 0.898719 0.965303 0.881511 1.021330 0.938536 0.968111 0.955442 0.922688 0.982521 1.036445 1.060179 1.074932 0.880699 0.928695 1.013465 1.071928 1.071185 1.057342 0.926943 0.899874 0.954903 1.036435 1.061568 1.063485 0.934095 0.938536 1.009923 1.060560 1.051491 0.937910 0.916505 1.047304 1.053331 0.898338 1.012115 
1.024290 0.941637 1.043993 1.033956 0.936031 0.969380 1.022001 1.024633 0.883567 1.056289 0.946509 1.002319 1.056671 0.929203 0.983986 1.001282 0.931248 0.900745 0.906400 0.912984 1.003561 1.026129 1.074495 1.020152 0.927765 1.007494 1.010125 0.887823 0.940796 0.947360 1.074319 1.029338 1.060212 0.953308 0.941069 0.899024 0.977921 0.978185 0.911614 1.045049 1.042819 0.914725 1.058921 1.045734 0.926513 0.898075 0.936286 1.055556 1.021375 0.893320 0.973117 
1.026341 1.058944 0.938173 0.930406 1.018524 0.884811 0.970376 1.026017 0.994225 0.998930 1.068815 0.925407 0.895601 0.926121 1.018818 1.026555 0.896589 1.066066 1.012234 1.058993 1.012048 0.947916 0.921935 1.012586 0.933429 0.964644 0.916437 0.923324 1.003127 0.963480 0.980511 0.917650 1.056205 0.946596 1.028042 0.913864 1.053525 0.978192 0.952299 0.928547 1.011011 1.017448 0.940423 1.052909 1.025362 0.906224 1.036944 0.961650 0.962374 1.073598 0.967500 
1.028396 0.915616 0.955662 0.882778 0.932998 0.994662 0.931159 1.072428 0.995562 0.979305 0.933477 0.931599 0.893264 0.890652 1.048804 0.883355 1.010861 1.032948 0.992139 0.999485 1.043786 1.045938 0.991777 0.990877 0.958391 1.041048 1.062391 1.055984 1.009775 0.936607 0.998888 1.040549 0.907761 0.952884 0.937243 0.884050 0.912299 0.916134 0.999582 0.942770 1.075734 0.961561 0.953500 0.998409 1.012876 1.031080 0.928586 0.896668 1.064015 1.035081 0.953373 
1.030455 0.969619 1.006895 1.014232 0.905756 1.008011 1.018164 0.989377 0.892580 1.075365 0.927735 1.048848 0.924448 0.931618 0.997153 0.921152 0.907116 0.960258 1.011082 0.952844 1.028092 0.995725 0.905746 1.023710 0.965481 0.998444 0.985553 0.946407 1.000185 0.916799 0.925524 0.891935 0.974177 1.012021 1.072431 1.072705 1.061407 0.967261 1.004988 0.912310 0.944001 0.938582 1.049151 1.033139 0.908945 0.938494 0.954379 1.044211 0.894781 0.931990 1.025793 
1.032518 1.040773 0.967210 0.937056 0.962672 0.931167 0.940939 1.016819 0.955522 1.067553 0.918452 0.972355 1.045204 0.942014 1.013337 1.069666 0.998020 1.039668 0.931167 1.054799 0.993423 0.952255 0.994783 0.951091 0.992719 0.943051 0.893863 0.937408 1.024840 0.954896 1.006579 0.909033 1.067817 0.980718 1.067847 1.028752 0.989618 0.929231 0.935764 0.890929 1.015675 0.901570 1.071270 1.046739 1.023852 0.962320 0.912173 0.903908 1.035432 0.946817 1.047170 
1.034585 1.020307 1.061003 0.883545 0.953457 1.058607 0.982554 1.071205 0.937778 1.073513 1.040963 1.071214 0.988461 1.054803 1.024434 0.961760 0.949916 0.966093 0.979130 0.961887 0.924193 1.054519 1.066011 0.884386 1.025441 1.008638 1.038361 1.054969 0.959393 1.055272 1.068437 1.056563 0.936174 1.049208 1.014859 0.964773 1.011700 1.041051 0.927675 0.908466 0.904192 0.981155 0.918726 0.981576 1.044944 0.905092 0.946796 1.058617 1.003024 0.923773 1.026566 
1.036656 1.010121 1.053613 0.991969 1.073232 0.973475 1.023216 0.900378 1.012742 1.047853 0.884759 0.930892 1.011392 0.945953 0.891762 0.929229 1.042982 1.070230 1.018473 0.975431 1.038160 1.012898 0.883126 0.955978 1.019940 0.989084 0.895850 0.940653 1.006600 1.037046 1.075305 0.968585 1.044703 1.024889 0.951597 1.060322 0.990424 1.033779 0.941680 1.014532 0.980614 0.995910 1.018894 1.020908 1.001915 0.887116 0.907576 1.036420 0.880857 1.037378 0.918931 
1.038731 1.043270 0.881064 0.974460 1.002166 0.950167 1.019143 1.071739 1.057157 0.968240 1.018253 0.987760 0.962431 0.939145 0.968083 0.930754 1.012141 0.961981 0.911097 1.074487 1.021295 1.030273 1.041832 1.039573 1.026820 0.949473 1.053656 0.905611 0.887655 0.888066 0.935096 1.033461 1.010645 0.941825 0.960338 1.027837 0.993716 0.881797 0.974470 0.946382 0.911038 1.039514 0.890569 1.065196 1.058301 0.924124 1.072531 0.951751 0.950597 0.915772 1.006782 
1.040811 1.048897 0.918999 1.045308 0.909650 1.002866 1.044154 0.985420 0.885358 0.906031 1.055097 1.031500 1.069844 1.050911 0.978760 1.027891 1.035685 0.985557 0.960629 0.985410 0.940875 0.978105 1.030033 0.955475 0.995150 1.064378 1.062549 0.938782 0.947153 0.950860 0.931438 0.942029 0.888272 0.972169 0.915488 0.909043 1.000089 0.910589 1.029084 0.958086 0.981312 0.909171 1.053180 0.892389 0.980149 0.956815 0.893015 1.023481 0.882854 1.053845 1.024556 
1.042894 1.019212 0.982228 0.919076 1.015124 1.049311 0.956813 0.881027 1.060254 0.969134 0.920915 1.061633 0.923604 0.960871 0.907968 1.022752 0.996906 1.014714 0.948315 0.902071 1.041743 0.988135 1.046798 0.979363 1.054338 0.894473 1.013120 0.904760 0.886317 0.896389 1.056381 0.905474 1.061740 1.058650 0.922274 0.999703 0.965194 1.067500 0.933940 1.066170 1.000926 0.971745 0.969721 1.059061 0.981994 0.982610 1.003194 0.902169 1.002979 0.889701 0.890063 
1.044982 0.975145 1.000257 0.913150 0.906012 1.057353 0.885311 0.938858 0.917502 0.902100 0.998311 1.063239 0.955051 0.945937 0.895031 0.922987 1.075375 0.928317 1.073888 0.991016 0.965338 0.941488 0.890777 1.010416 1.068627 0.927202 0.983428 0.894972 1.066026 1.069097 1.071062 0.902961 0.955207 1.033660 0.951619 1.043203 0.984640 1.024957 0.911234 0.948675 1.037023 1.060022 1.013193 0.913815 0.946964 0.974373 0.899235 1.017907 1.032897 1.067170 1.013966 
1.047074 1.003743 1.055058 0.974526 0.971593 0.921305 1.029762 0.991305 1.026516 1.063223 0.919994 0.893731 1.015037 0.949377 1.016318 0.993535 0.898502 0.881753 0.987521 1.040401 1.012631 1.008036 0.918049 1.027113 0.891384 0.991961 0.953660 0.931180 1.026076 0.948898 0.915467 1.014030 0.880305 0.980863 0.905102 1.068503 0.943638 0.983825 1.063653 0.889311 0.959977 0.939638 1.013775 0.885361 1.031141 1.066850 1.012778 0.952154 1.048937 0.997280 0.953005 
1.049171 0.887757 0.896821 0.907097 0.946090 0.913237 0.992651 1.050309 1.004208 1.072201 1.055188 0.891551 1.029366 1.022482 0.909884 1.000933 1.059432 0.952592 0.917931 1.010710 1.032866 1.074167 0.972402 1.025181 0.885479 0.904437 1.072641 0.949473 0.902531 0.946657 1.064976 0.917080 0.896938 0.897574 1.045558 0.920551 0.964423 1.009341 1.010133 1.008148 1.045743 0.963709 1.019246 0.882907 1.018904 1.009928 0.966828 1.001725 1.034264 1.019471 0.954430 
1.051271 1.073465 0.948865 1.009288 1.021930 1.016826 0.955494 0.946372 1.061801 0.989137 0.908202 1.032880 0.952336 1.042931 1.005787 0.958358 1.064636 0.990799 0.916219 0.936829 1.005895 0.979350 0.913951 1.028725 0.908426 0.895824 1.075323 1.025567 1.071060 1.005631 1.063795 1.067843 0.905347 0.990203 1.005162 0.936956 0.897359 0.972770 0.968830 0.992608 0.888882 0.924872 1.053275 1.041797 0.996519 0.944993 1.071373 0.980641 1.001847 0.951270 1.063160 
1.053376 1.072362 0.932213 1.018121 1.013917 0.946252 0.982328 0.988009 1.057169 0.984411 0.899089 0.921722 1.036932 0.918868 0.968954 1.009400 0.952187 0.956449 0.897320 0.899422 0.998636 0.969012 1.061970 1.016821 1.070417 1.024818 0.922426 0.881032 1.030195 0.981693 0.957857 0.918770 0.881911 0.977939 1.007777 1.026138 0.936495 1.058411 1.010730 1.047158 0.973793 0.994794 0.908113 1.009234 0.980178 0.931118 1.063348 0.918555 0.934051 1.056260 0.910274 
1.055485 1.053692 0.899832 0.985766 0.954775 1.025751 0.943034 1.020384 1.066606 1.035733 0.978150 1.064329 0.939592 1.047279 0.911280 0.936875 0.897867 0.940814 1.041951 0.992844 0.984974 0.920421 1.074056 1.049996 0.982960 0.916872 1.062491 1.015887 1.043202 1.036662 0.926121 1.050603 0.974572 0.917459 1.061474 1.006599 0.965246 0.904173 1.058267 0.946954 1.058648 0.957112 0.993665 1.038099 1.014948 1.066303 1.061093 0.948020 1.046829 0.976136 0.949691 
1.057598 1.054584 0.991647 1.061691 1.011561 1.032598 0.881668 1.055630 0.902520 1.070851 0.930714 0.891415 0.888785 0.981598 0.949112 1.055885 0.938320 0.945720 0.935661 1.051290 1.043440 1.045698 0.960208 1.029763 1.057185 1.021356 1.035678 0.967325 1.035414 1.066022 0.997835 1.054408 0.958184 0.905033 0.895550 1.025521 1.063363 0.922023 0.892960 1.055513 0.916031 0.962554 1.042472 1.024875 0.962642 0.953375 1.063852 0.918123 1.011023 0.968654 1.038376 
1.059715 0.900184 0.888795 0.950645 0.960107 0.999219 0.940410 0.930038 0.974184 1.060589 1.069817 0.927467 0.944936 0.975142 0.908014 0.908991 0.926294 0.952834 0.906723 0.886645 0.967390 0.944574 1.010314 0.883761 0.956696 1.013168 0.999620 1.044059 0.995475 0.928953 0.905394 1.021439 0.997078 0.943577 0.955640 0.996746 0.918581 1.048174 0.990841 1.068889 1.062544 0.933821 1.067080 0.909158 1.051987 0.963783 0.923039 0.973754 0.962424 0.992347 1.045212 
1.061837 0.971062 0.963535 0.890154 0.913614 1.012772 0.895276 1.008168 1.062791 0.939479 0.915295 0.929548 0.934484 0.954454 0.908551 1.027748 1.044903 0.912480 0.936009 0.974923 1.034776 1.060836 1.054736 0.884827 0.907212 0.917583 0.989410 0.934103 0.942558 0.956253 0.936889 0.898258 0.990710 0.944767 0.967084 1.064296 0.892031 1.044864 1.006829 1.008657 1.011941 1.003026 1.070464 1.002919 0.881063 0.887466 0.928951 0.986311 1.053857 0.912539 0.952685 
1.063962 1.061562 0.942663 0.981205 1.026471 1.050243 1.003891 0.993325 1.072773 0.927171 1.022004 1.032932 1.015152 1.021486 1.062314 0.927562 0.977285 0.960453 1.037956 1.014008 1.055150 1.025963 0.958831 0.969944 0.930631 0.935733 1.074112 0.893047 1.009580 0.887613 1.016413 0.984078 0.933475 1.051357 0.969602 1.043176 0.965761 0.954021 1.010343 1.030869 0.887877 0.926887 0.922489 0.883537 0.940190 1.057065 0.940229 0.932312 1.012855 0.982446 1.070339 
1.066092 1.009712 0.998647 0.938820 1.016261 0.949112 1.040315 1.011745 1.007649 0.975238 1.019574 0.968748 0.957723 1.037891 1.004893 1.051536 0.891190 0.929349 0.987290 0.928097 0.885335 1.010728 0.996810 0.893008 1.050754 1.007219 1.065317 0.914032 1.065043 0.894816 1.022936 1.065493 1.025624 0.954478 1.003192 0.947636 0.969110 0.992314 0.933913 1.044850 0.996820 1.002626 0.899049 0.888453 1.031684 1.063978 1.045163 1.056198 1.026885 1.029065 1.025996 
1.068227 0.902469 0.965070 1.051372 1.066629 0.970748 1.059338 0.916318 1.023996 0.954866 1.069620 0.907639 0.974521 0.976300 0.949520 1.021533 1.041354 1.045557 0.911109 1.048801 0.903319 1.064097 0.968637 0.976798 0.953595 0.956420 0.929728 1.004145 0.959274 0.922173 1.065065 0.960691 0.983659 0.903192 1.072200 0.943685 1.026889 0.955384 0.939111 1.064009 0.935866 1.020008 0.979594 0.882530 1.039546 1.051264 1.051802 1.009902 1.042615 0.890447 0.969468 
1.070365 1.050426 1.018243 0.923432 1.016787 0.897132 1.027068 0.952077 0.983088 0.944122 1.057268 1.038200 1.005713 1.064832 1.029844 0.995862 1.033685 1.011724 0.968037 0.880595 1.012662 0.984955 0.979101 0.959847 1.035737 0.961245 0.981173 1.061675 0.913522 0.953407 0.925347 0.921917 1.053847 0.994406 0.999097 1.032434 1.012076 0.890613 0.942803 0.973237 0.936919 1.033968 0.912007 0.923549 1.047788 0.991005 1.036431 0.910854 0.914607 0.910942 1.053124 
1.072508 0.986153 0.981481 1.025606 1.053918 1.062078 1.006881 1.034822 1.060554 0.941774 0.938705 0.918993 0.939301 1.009871 0.971210 0.963421 1.043510 0.955309 0.885775 0.950169 1.065469 1.062811 1.048376 0.885980 0.984413 1.020152 1.045396 0.919286 1.058130 1.054543 1.073317 0.941569 0.885238 0.950775 0.906191 0.950061 0.882882 0.881553 0.911840 0.939516 1.006793 0.975920 1.024013 1.034040 1.049246 0.951664 1.012481 0.921798 0.964740 0.926245 0.958349 
1.074655 0.969584 1.066116 0.984213 0.918249 1.062569 1.050930 0.955472 1.048926 1.028052 0.983509 1.041685 0.926380 0.934188 0.977871 0.888394 0.970444 0.922686 0.887515 0.990370 1.051594 0.922148 0.920536 0.906268 0.964013 0.914711 1.058914 1.058347 1.029020 0.996380 1.036632 1.069097 0.937080 1.050197 0.994865 0.957251 1.033808 1.063067 0.893974 0.925803 0.963974 0.973532 0.963925 1.054096 1.023234 0.950371 0.979542 0.880674 0.904734 1.005058 0.929262 
1.076807 0.924580 0.922410 0.930707 0.938554 0.883127 0.978804 0.886772 0.894003 0.959358 1.006948 1.034055 0.999736 1.027049 0.966892 0.899319 0.991078 0.963335 0.948023 1.052544 1.002502 1.039811 0.894521 0.995671 0.957971 0.980221 1.002785 0.905739 1.028544 0.939462 1.031847 1.041981 0.998837 0.897384 0.886136 1.029619 0.953915 0.930052 1.018772 0.935690 1.069469 0.933863 0.979518 0.987580 0.917935 0.956886 0.953544 0.971407 0.987462 1.056863 0.893035 
1.078963 1.073731 0.894852 0.929004 0.929796 1.064800 0.952524 1.024424 0.889068 0.892986 1.041788 1.033746 0.979738 0.945811 0.989940 1.058585 0.977481 1.035358 1.054012 1.012932 0.974022 1.005232 0.909852 1.036765 1.030257 0.926649 0.906246 0.889830 1.035680 0.937984 0.890651 0.906871 0.955612 0.930255 0.993330 1.041465 1.074112 1.031185 1.060911 0.997317 1.025577 1.030629 1.040244 0.979728 0.881602 0.950502 0.979035 0.934007 0.957449 1.007118 1.008672 
1.081123 0.961217 0.979665 0.958315 0.893435 1.028286 1.011949 0.991312 0.919690 0.957973 0.959331 0.895106 0.934601 1.064010 0.925269 0.946697 1.014480 0.951387 1.016160 0.970539 0.972591 1.013092 0.930399 0.954788 1.050692 1.009790 1.003135 0.996286 0.884221 0.968155 0.994478 1.007269 0.937112 0.921752 0.956410 0.904984 1.056945 1.023293 1.041829 0.905268 1.033836 0.986202 0.889683 1.047633 1.031403 1.040793 1.028912 1.030153 0.942163 0.991166 0.910837 
1.083287 1.043805 1.070694 1.072062 0.962220 0.937109 1.072990 1.029843 0.975205 0.922824 0.991004 0.924534 0.936259 0.956787 0.886673 0.932273 1.000189 0.938985 0.966675 0.904279 0.940099 0.980452 1.030947 1.047841 0.988757 0.953885 1.013340 0.902140 0.948287 1.029120 0.947886 0.890776 1.004292 0.957159 1.001498 0.975322 1.017620 0.883282 0.966089 0.977658 0.996183 0.913825 0.967584 0.980413 1.048808 0.923039 0.915604 1.022759 1.055481 0.971697 1.069014 
1.085456 0.947658 1.048165 0.986622 0.936207 0.958357 1.018229 1.036822 1.067461 1.029132 0.882227 1.011272 1.044706 1.014839 0.993608 0.967189 1.020554 0.985596 0.904474 0.918201 0.907551 0.918973 0.931019 1.039176 0.918181 0.968225 0.950638 0.948342 0.923819 0.895436 0.975103 0.984902 0.994780 1.070441 1.064774 0.910785 1.028673 1.069699 0.889457 0.978483 0.973090 1.067852 0.995239 1.025596 1.068556 1.048614 0.947287 0.923555 1.047168 1.038326 1.067305 
1.087629 1.009263 1.018818 1.044904 1.008599 1.020469 0.929336 1.034186 0.887609 1.011442 1.065880 0.929727 1.071253 0.935198 0.879950 1.041162 1.068918 1.072328 1.053413 0.952022 1.066798 0.905068 1.041494 1.033170 0.957053 1.006362 0.987066 1.031294 0.920680 1.016190 0.931749 1.039276 0.932033 0.902850 1.039042 0.924236 0.935726 1.019854 1.027132 0.892504 0.891840 1.044054 1.055191 1.031929 1.006645 0.938960 0.905703 1.001223 0.919254 1.008873 1.042178 
1.089806 0.945736 1.038487 1.066183 1.053962 1.062168 1.055173 1.014660 1.014552 0.902927 1.056854 1.046127 0.916731 1.005369 0.989963 0.893783 1.050797 0.995492 1.028835 0.936661 0.903884 0.930428 1.029206 0.991829 1.072240 0.885244 0.983671 0.945746 1.044788 0.936768 0.945991 0.880321 0.988292 1.066154 0.902868 0.993753 0.955789 1.017131 0.997094 0.982870 0.999165 0.947944 0.986661 0.949957 0.899283 0.940529 0.971254 1.038458 1.037041 1.020785 1.002379 
1.091988 0.966795 0.910330 1.036428 0.914990 0.962633 0.948908 0.986714 0.985610 0.988326 1.070268 1.056083 1.059747 1.060362 0.936316 0.953978 1.072935 1.011849 1.072358 0.901040 0.879871 0.986274 1.008733 0.975665 1.007375 1.052224 1.022849 1.027441 1.046256 1.014634 0.879558 1.021970 0.974825 0.941015 1.016685 0.980442 1.042387 1.008186 0.961139 1.026434 0.944356 1.045543 0.896009 1.038694 1.017789 1.074263 0.908113 1.004571 0.933502 1.035734 0.995105 
1.094174 0.885301 0.898508 0.888154 0.901996 0.939097 0.979949 1.066830 1.038882 0.951092 0.959747 0.980769 0.924962 0.945349 0.889023 0.884989 1.003725 1.029182 0.969516 1.070864 1.034486 0.911276 0.993586 0.948015 1.034848 1.007672 1.009684 1.011169 0.890762 0.913191 1.049989 1.040074 0.959269 1.011511 0.900335 0.927795 1.003842 1.055440 0.950682 0.991055 0.891446 0.965980 0.969057 0.990645 0.943463 0.930315 0.990098 1.053721 0.907154 1.004223 0.955918 
1.096365 1.034781 1.005731 1.004403 0.883845 0.994166 0.997311 0.928065 1.063001 0.938556 0.945042 1.055265 0.960681 0.897433 0.947484 0.934434 0.882048 0.916158 0.963904 1.008955 1.051329 1.045546 0.895430 0.939523 0.998122 1.003084 0.893252 1.011612 0.968984 1.009424 0.991001 0.891796 0.922869 1.038503 0.899220 1.026723 0.941125 0.908441 0.926082 1.051026 1.062621 1.042342 0.959753 0.943411 0.964090 1.034840 0.886062 1.006610 1.051338 0.913218 0.952153 
1.098560 0.931569 1.033357 0.897626 0.997139 1.049660 1.009349 0.963910 1.060609 1.016186 0.949229 0.988866 1.028933 0.962845 1.069058 0.947607 0.995000 0.975514 0.927662 0.879840 0.992734 0.898994 0.963919 0.887224 0.960501 0.955744 1.036268 0.925327 1.031463 0.893641 1.041904 1.050539 1.002951 1.041181 1.008499 0.933210 0.956076 1.056927 1.052756 1.073268 0.884069 1.066655 0.891258 1.009417 1.002003 0.997022 0.939832 1.064379 0.892948 0.906681 0.966264 
1.100759 1.061391 0.919884 0.927669 1.011325 0.921740 0.886627 1.062026 0.937182 0.948610 0.961112 1.012340 1.032900 0.960526 1.069234 0.966269 0.914151 0.955759 0.909121 0.993236 0.919220 0.889831 0.983605 0.988372 1.020691 0.940395 0.972090 1.026503 0.969677 0.892497 0.883414 1.020662 1.051341 1.021092 1.034639 1.048430 0.939633 1.056869 0.997914 1.019109 0.915245 0.907607 1.007349 0.896345 0.948805 0.955007 1.056420 1.072692 1.065982 1.047551 0.906552 
1.102963 1.005380 0.983414 0.956868 0.881147 0.928164 0.980982 0.984420 1.036204 0.946848 0.985797 0.946730 0.896207 0.999315 0.995232 0.983258 1.044476 0.946789 0.942853 0.908562 1.013574 0.982565 0.898229 1.015059 0.942179 0.916336 0.945090 1.071842 0.899723 0.970561 0.990358 1.016270 0.891665 0.987497 1.006728 1.011103 0.892066 1.061675 1.023683 0.989675 0.967407 0.962396 0.939112 0.888442 0.890161 0.882592 0.913269 0.967133 0.892847 1.070045 1.027033 
1.105171 0.898979 1.070446 1.028002 0.959833 0.924078 0.952655 0.996085 0.882884 0.908657 0.891654 0.900834 0.951942 1.021605 0.997716 1.034330 0.967656 0.898090 0.994757 0.914771 0.938200 1.048775 0.966230 1.046284 0.911480 1.024828 1.050376 0.950604 0.879798 0.901411 0.901274 1.008137 0.974121 0.943611 0.929420 0.885208 1.069333 0.899409 0.951443 0.980244 0.951111 1.030297 0.937859 0.998712 0.984424 1.040786 0.936462 0.940378 0.999494 0.942107 0.933571 
1.107383 1.034449 0.994917 0.897161 1.040660 0.885188 1.050299 1.008032 0.942279 1.010679 0.940375 0.968031 1.063219 0.971948 0.972250 0.954701 0.910374 0.901926 0.989389 0.939242 0.979750 0.987544 0.937845 1.063473 0.976420 0.928929 0.958803 0.889602 1.072809 0.999341 0.934535 0.887004 1.059323 0.917532 0.910823 0.881828 1.059293 0.891809 0.987534 0.901487 1.016158 0.936478 0.984702 0.944808 0.889563 1.067790 1.069137 1.020376 1.068561 1.025552 1.050651 
1.109600 0.948847 0.926299 0.995662 1.052204 0.901700 1.057458 0.985223 1.020652 1.035632 1.026433 0.968905 0.975868 0.884522 1.059265 0.930263 1.002000 0.885772 1.047185 0.966728 1.015877 0.931338 0.905596 0.955068 0.920732 0.966903 0.882491 0.937343 0.905811 0.986698 1.007283 1.041482 0.913965 0.970350 1.048718 0.971425 1.013260 0.894376 0.881993 1.016375 0.928955 0.894815 1.028484 0.908067 1.028132 0.984852 1.036072 1.025379 1.015437 0.920508 1.073180 
1.111822 1.030146 0.995021 1.060906 0.985627 0.942027 0.994103 1.054666 0.920153 0.930543 1.045965 0.924674 1.063034 0.928278 1.012530 0.881748 1.003595 0.946157 0.992873 1.025449 1.023232 0.951001 0.976800 0.981018 0.940689 0.912790 0.958149 1.001701 1.065397 0.931090 0.932916 1.030878 1.049031 0.901570 1.000753 0.889032 0.978313 1.043983 1.018789 1.048631 0.912419 1.050906 0.911716 1.068620 0.892128 0.975853 0.955483 0.882597 0.993019 0.969867 1.067175 
1.114048 0.998901 0.974275 1.027745 0.972996 0.926302 1.040732 0.923734 0.929475 1.034522 0.980163 0.981589 1.038936 1.041074 0.949268 1.067926 0.928714 0.939865 0.937638 0.903970 0.953086 0.956289 1.012025 1.014915 0.987633 0.881629 1.032208 0.940568 1.023215 1.067985 0.969803 1.057049 1.059461 1.054451 0.972078 0.910962 0.927376 1.031681 1.011819 0.946973 0.936896 1.032218 0.959169 0.986344 1.040351 0.899947 1.042607 0.896969 1.041797 0.983541 0.964432 
1.116278 0.956489 0.942985 1.058934 0.959115 0.971125 0.974533 0.996219 0.985605 1.068483 1.042296 0.980323 0.929618 1.063034 0.893686 0.891968 1.022113 0.994491 0.925976 0.938181 0.973127 0.966165 1.034094 0.940974 0.926103 1.027523 0.915802 1.006618 0.964534 1.053143 1.032922 0.883092 0.930770 1.024125 1.018627 1.011802 0.902152 1.023431 1.011851 0.948931 0.935398 1.014634 0.972121 0.910861 0.971428 0.955522 0.963695 0.951529 0.974074 1.059676 0.952085 
1.118513 1.027973 1.063708 0.994650 0.968327 0.919636 1.069410 0.925572 0.942688 0.880513 0.878756 0.918318 0.939896 0.931967 0.979106 0.996261 0.992619 1.056727 1.028959 0.886840 0.989915 1.050137 1.010633 0.970505 1.005331 0.928521 0.957841 0.951710 0.901866 0.897521 0.921101 1.059422 0.878971 1.047881 0.930376 0.945842 0.995568 0.977583 0.948458 1.002051 0.957558 0.900343 0.925729 1.071158 1.044747 0.881724 0.987562 1.019362 0.955664 1.040959 1.054706 
1.120752 0.995678 1.026374 0.970362 0.947741 1.028756 0.983923 1.067887 0.911090 0.943465 0.999193 1.059539 1.000325 0.920892 1.038060 1.038148 1.000765 1.052500 0.954907 0.959662 1.071518 1.045138 1.034750 0.992554 1.018797 1.026217 0.915581 0.977890 1.014218 0.974209 0.888566 0.900438 1.061316 0.993257 0.904363 1.056864 1.020096 1.014521 0.947048 0.918588 1.030523 0.951539 1.023532 0.920082 0.981395 0.950973 1.030376 0.971768 0.900458 1.000579 1.030952 
1.122996 0.971001 0.962790 0.969273 1.070112 0.921406 1.073802 0.977464 1.013010 1.028718 0.981369 0.969136 0.989130 1.034800 0.924931 0.985098 0.881008 1.055214 0.892440 1.050870 0.882687 1.042854 1.068931 0.915480 1.065250 1.064332 0.939106 0.983370 0.968580 1.050635 0.883703 1.053467 1.061540 1.061521 1.004575 0.979280 0.987285 0.888623 1.030924 1.015792 0.918546 0.932692 0.890361 0.909808 0.947248 0.982628 0.949279 1.055780 0.981730 0.960398 1.058006 
1.125244 1.043412 0.979967 1.017190 0.904485 1.072064 0.912168 0.905754 1.001541 1.071146 0.965782 0.929759 0.985033 1.033464 1.048156 0.976686 1.050889 0.963459 0.925639 0.899008 0.994239 1.056708 0.931829 0.924849 0.987044 0.910791 0.954409 0.880020 1.057108 0.924400 1.038814 0.879425 0.993429 1.072903 0.982270 0.895943 1.019777 1.055907 0.961438 1.018420 0.993575 1.019152 0.892760 1.020597 0.932043 0.955043 0.975935 1.057469 0.891286 0.970585 1.017629 
1.127497 1.015903 1.071555 1.040981 1.064136 0.988961 1.044320 0.958992 1.041557 0.964966 1.029892 0.948078 1.065239 1.015981 1.066099 0.908240 0.888140 0.930058 1.017992 0.966372 0.999933 0.914439 0.969700 1.032703 0.900206 1.000343 1.071448 0.946545 0.934353 1.059490 0.914009 1.041762 1.019378 0.897893 0.979989 0.978262 1.058689 1.023615 1.057820 0.948371 1.053955 1.005360 1.051495 0.985603 0.957967 1.071038 1.073420 1.065464 1.019173 0.917592 1.000753 
1.129754 1.062057 0.887406 0.979524 0.908540 1.054121 0.893917 0.946648 1.000414 0.892980 1.053047 1.018726 0.884741 0.950338 0.989881 0.973833 1.045804 0.928833 0.984815 0.986845 1.037370 1.028312 1.048283 0.920419 0.897285 0.906724 0.889573 1.037507 1.031162 0.931654 0.976957 1.071798 1.013279 0.931059 0.932728 0.968191 1.035730 1.053379 0.998764 0.985459 0.891506 0.896758 0.921776 1.032675 0.984756 0.990203 1.034598 0.966805 0.960216 1.029327 0.935461 
1.132016 1.029640 1.042700 0.959488 1.050919 0.888068 1.036043 1.055399 1.035282 0.959488 0.912509 0.887404 0.924915 1.015985 1.035126 1.060651 0.952949 0.885042 0.924622 1.032988 0.974061 1.007375 1.010704 1.051143 0.878844 0.966614 0.953183 0.893212 1.027737 0.932158 1.016277 0.983530 0.888068 0.890020 0.912997 0.900152 0.910332 0.934735 0.932841 1.010313 1.001587 1.066117 0.935350 1.024272 1.028625 0.973105 1.036238 0.950938 1.024125 0.914129 1.048937 
1.134282 0.986714 1.031310 0.940996 1.041490 1.058161 1.009368 0.895532 0.973987 0.901359 1.010549 1.073212 0.984138 1.014942 0.995782 0.884513 0.899514 1.015849 0.930094 1.014600 1.041763 0.886279 0.891316 1.045882 0.912018 0.968677 1.061460 0.980721 0.924111 0.879252 0.898041 1.068283 0.969760 0.972464 0.907977 0.887099 0.952631 0.977052 0.916615 0.917962 0.975568 0.969097 1.070693 0.994240 0.914419 1.059713 0.884405 0.887470 0.970815 0.907743 0.987837 
1.136553 0.925815 1.008911 0.991997 0.936248 0.986063 0.914356 1.019462 0.985536 0.967978 1.047405 0.887653 0.979368 1.046741 0.900644 0.920183 1.048264 0.899180 1.016114 0.996741 0.901981 1.053476 0.941811 1.017315 1.007330 0.983272 0.939469 0.966485 0.951649 0.974000 0.966787 0.957379 0.958120 0.954460 0.929680 1.032023 1.023737 0.933662 1.058014 1.010541 0.947531 1.036806 1.057780 1.071746 0.985409 1.002558 1.011166 0.937859 0.963947 1.039978 1.061352 
1.138828 1.041198 0.985802 1.003126 0.992566 0.905452 0.987959 0.932437 0.943280 1.023787 0.930925 1.045668 1.050723 1.041939 1.026139 1.017726 0.947809 1.016857 1.012807 1.033849 0.947916 0.953557 0.914724 0.935931 1.034649 0.889124 0.895595 0.916022 1.061468 1.042057 1.061820 1.025651 1.061946 1.040856 1.068515 0.893760 0.883610 0.945603 0.995826 0.908487 0.899801 1.061244 0.967581 0.909131 1.001232 0.925332 1.033819 1.018331 0.900055 0.945300 1.063186 
1.141108 0.897837 0.937751 0.927826 1.056578 0.886214 0.977490 0.891571 0.995711 0.963359 1.069480 0.917247 1.043657 0.949735 0.891971 0.968141 1.063107 0.896158 0.972484 0.926089 1.032073 1.069148 0.900891 1.052147 1.052918 0.913744 1.031722 1.056578 0.943421 0.894987 0.896217 0.971176 1.011608 0.884564 0.970757 0.993690 0.992139 1.015229 0.985034 0.977715 0.943617 0.906308 1.019601 0.953171 0.888546 0.972689 1.053328 0.929534 1.055739 0.954234 1.066376 
1.143393 1.015620 0.999928 0.901220 1.011112 0.973541 0.890212 0.899990 0.959381 0.957303 0.992229 0.890602 1.062345 0.906002 0.998728 0.928925 0.980040 0.978469 1.023954 0.912120 0.914823 0.900712 1.018948 0.885011 0.896389 1.054587 0.923304 0.949740 0.905621 0.895374 0.928359 0.987681 1.015464 0.965890 1.044740 0.950628 0.982480 0.957947 1.072308 1.056616 1.031732 0.935365 0.983056 0.891871 0.933599 0.914296 0.915731 0.938878 1.025301 1.006320 0.915692 
1.145682 0.927232 1.028531 0.895274 0.892551 0.908964 0.928139 0.975896 0.993968 0.944543 0.899216 1.041012 1.011796 0.993978 0.954418 1.037392 1.059114 0.905286 0.885935 1.011347 1.070628 0.918362 0.965923 1.051834 0.954018 0.989606 1.018598 0.942113 1.014997 0.906632 1.018646 1.028922 1.022120 1.058587 0.879846 1.043559 0.957814 1.032288 0.939605 0.964488 0.930530 0.920225 0.908477 1.053268 1.039490 1.002506 0.948768 0.914810 1.007756 0.963444 0.881407 
1.147976 0.932867 0.989315 0.977187 0.911546 1.071183 1.050331 1.036221 1.005191 1.013066 1.072588 0.912347 0.948499 1.052184 1.038494 0.988037 1.002010 0.892880 0.987813 0.900403 0.967527 0.999454 0.967439 1.050243 1.044515 0.960755 1.058342 0.907946 0.904140 0.953319 0.943591 0.998429 0.928671 0.935180 0.889182 0.996487 0.991228 0.971449 0.970951 0.936429 0.894246 1.057151 1.021174 0.894334 0.926895 1.043520 0.993775 0.983890 0.938322 0.922739 1.000117 
1.150274 0.902029 0.904751 0.979892 1.024980 0.926920 1.058750 1.047920 0.999485 1.071932 1.071913 0.906157 0.958465 0.931369 1.044397 1.032298 0.919631 1.050213 1.001524 1.039304 1.044056 1.034094 1.069727 0.996470 1.067307 1.025790 1.046729 0.907483 0.946610 1.020190 1.043148 0.956387 0.914099 1.008042 0.962641 0.976038 0.964476 0.942649 0.880349 0.923456 0.990645 0.883032 1.029488 1.059736 0.890096 0.916480 0.906049 0.894126 0.892672 0.922637 0.983258 
1.152577 0.896162 1.060603 0.892425 1.011468 1.002813 0.962518 0.967181 0.930691 0.987817 1.010570 0.890835 1.068477 1.071150 0.961591 0.931237 1.020785 1.000999 1.009311 1.072389 0.972284 1.019175 0.922008 1.024776 1.063130 1.063881 0.993398 0.964723 0.924837 0.897215 0.928096 0.881331 0.951580 0.977280 1.037987 0.944087 0.900601 1.036055 1.062379 0.903665 1.047051 0.954507 1.032757 0.958878 1.013399 0.887137 0.984822 0.899030 1.024639 0.896669 1.070662 
1.154884 1.037274 0.962638 0.889056 1.004522 0.954813 1.030054 1.034513 1.034084 0.967380 0.880197 0.885143 0.918374 0.992219 0.957331 0.916803 0.984063 0.998873 1.012786 0.939096 0.995575 1.038903 1.018932 1.014581 0.888031 0.890568 0.970580 0.976736 0.984756 1.005585 1.039098 0.908578 1.043830 0.930754 0.915408 1.027762 0.981390 1.002590 1.017234 1.035313 0.987751 0.891300 0.977955 0.881436 0.956892 1.053587 1.061509 1.027918 0.946960 0.886246 0.992551 
1.157196 1.067995 0.885140 0.986319 0.995138 0.908945 0.913452 1.043625 1.043956 1.008621 1.062961 0.956407 0.991197 0.987070 0.886087 1.034981 0.913735 1.047703 0.980143 0.916671 1.036025 0.900867 1.072726 0.954866 0.985987 0.957412 0.995382 1.059146 1.024113 0.961627 0.936564 0.957188 0.966641 1.067741 0.926915 1.020786 1.020698 0.887765 1.027859 0.972826 1.003050 1.047449 1.009869 1.053195 1.053449 0.975948 0.968612 1.052063 0.968758 0.893082 0.986953 
1.159513 0.962439 1.060647 0.920159 0.990681 0.990213 0.942938 0.907155 1.065681 1.047624 0.992671 0.898532 0.946938 1.038122 0.913194 0.945621 0.996827 0.958118 0.963425 0.934451 0.996749 0.911321 0.912814 0.978233 0.901761 0.910901 0.902414 1.031000 0.894903 0.954528 1.030913 0.882279 0.901527 0.968663 1.061427 0.899488 1.013206 0.978477 0.984799 1.043312 0.971541 1.059281 0.944753 1.065652 1.069573 0.984516 0.917750 1.057886 0.986945 1.037888 1.034659 
1.161834 0.929480 1.029878 1.045925 1.040111 0.879174 0.904400 0.946620 0.945078 0.917394 0.912058 1.061640 0.939713 1.014173 1.014221 0.991336 0.982274 0.936075 1.010407 0.997072 0.996097 0.986869 0.989317 0.951946 1.052188 1.063211 0.955068 0.965808 0.956316 0.945566 0.880491 1.051007 0.980352 0.992341 0.893758 0.969895 0.949088 0.972431 0.940094 1.023372 0.893855 0.898460 1.030893 1.040570 0.900030 1.053105 0.931412 0.994146 1.001043 1.042423 0.949332 
1.164160 0.878869 0.940624 1.031448 1.017792 1.004955 1.050255 1.035770 1.044490 0.921496 0.984480 0.898924 1.036784 0.894213 0.932099 1.040647 0.879181 1.038550 0.911419 0.949160 1.032170 0.932801 0.991738 1.023489 0.946204 0.890496 0.930480 0.995708 1.035545 1.031760 0.948213 0.922637 1.046499 1.040939 0.947921 0.910395 0.949959 0.904855 0.904026 0.889326 1.015168 0.975184 0.904396 0.969264 0.958709 1.063180 0.884146 1.031117 0.996566 1.017831 1.063453 
1.166491 0.922642 0.991827 1.045123 0.995251 0.946149 0.902022 0.992188 0.895253 0.911727 0.899554 0.879197 1.028239 0.897467 0.981322 1.000713 0.999601 1.031253 1.047942 1.063958 1.009774 0.882280 0.965257 0.879607 1.020455 1.034550 0.952694 1.004351 0.984502 0.925705 0.947388 0.931108 0.981371 0.932591 0.922544 1.046742 0.879890 1.007619 1.067840 1.019733 0.995836 1.027019 1.061422 0.934610 0.995465 0.944774 0.924544 1.026239 0.999981 1.071781 0.948636 
1.168826 0.981763 0.988697 0.905500 0.999065 1.049374 1.034344 1.067477 0.967425 1.054163 1.018260 1.012320 0.930420 0.902583 1.044995 1.059615 0.939091 1.068530 0.899979 0.997680 0.950659 1.006605 0.878804 0.959944 0.938252 0.980826 0.953107 1.011843 0.949547 0.996266 1.042947 1.063283 0.945119 0.995271 1.059147 1.023800 1.025829 0.954794 0.918296 1.058347 0.898701 0.890547 0.884110 0.975491 1.022649 0.975637 1.028229 0.983947 1.051042 0.911040 1.036256 
1.171166 1.060823 0.981267 0.884780 0.990952 0.888661 0.898892 1.059565 0.943620 0.990835 1.066284 1.031895 1.031485 0.975444 0.926815 0.968812 0.914107 0.919940 0.941328 0.904266 1.072136 0.979726 0.937222 0.937437 0.928727 0.987928 1.023254 0.947746 0.967115 0.886262 0.952437 1.063914 1.059613 1.023849 0.944371 0.884331 1.046613 0.887228 1.058892 1.065348 1.051167 1.003562 1.032383 1.022698 1.064519 0.943805 1.061135 1.029272 1.024307 0.990883 0.931985 
1.173511 1.048698 0.937177 0.927658 1.033533 0.995098 1.040008 0.902243 1.052102 0.979337 1.006060 0.982985 0.886493 1.017470 0.938464 0.945896 1.005913 0.903726 0.952771 0.934554 0.985228 1.021849 1.020601 1.051624 0.888326 0.912903 1.018543 1.001700 1.005045 1.016992 0.899668 1.068037 1.030158 1.040789 1.049956 1.019723 0.929092 1.031104 1.017100 0.971321 0.925191 0.951377 0.926235 0.980186 1.042749 0.948227 0.994912 0.955317 1.013657 0.908563 0.901248 
1.175860 1.001603 1.020990 1.054197 0.884617 0.935503 0.949010 0.989228 1.007484 0.924903 1.030782 1.034019 1.003154 0.886128 0.968368 1.019557 1.063812 0.928706 1.015471 1.033288 1.009668 1.017255 0.965823 0.968114 1.006869 0.967568 0.929077 0.924464 0.950248 1.054821 0.906305 1.033346 1.039997 1.059687 0.914322 1.066182 1.020727 1.011355 1.026832 0.964272 1.006908 0.882764 0.979086 0.936157 0.969041 0.978315 0.890439 0.886362 0.976189 1.010253 0.895578 
1.178214 1.057208 0.901903 0.939144 0.993549 0.894794 0.911137 0.993286 1.043029 0.963494 0.932445 0.925677 1.020317 1.068188 1.056155 1.044336 0.945385 0.979058 0.892736 0.964362 0.977624 0.893009 1.032204 0.926535 1.025944 1.037714 0.944108 0.958267 1.001828 1.006372 1.007825 0.913068 1.044550 1.062249 0.976084 0.923386 1.031522 0.936248 1.008430 0.892678 1.029298 0.902137 0.979097 0.893292 0.879942 0.973499 0.897124 1.011609 1.018474 0.978395 0.944576 
1.180573 0.959664 0.984383 0.885380 1.047698 1.017742 1.023135 1.044578 1.034758 0.976963 0.994495 0.877696 0.983213 1.059234 0.923409 1.033344 0.969961 0.946754 0.925652 1.022130 0.926851 0.915325 1.047123 0.968791 0.966275 1.036942 1.058278 0.901186 1.068078 0.965749 1.064031 1.071491 1.065036 0.973228 1.060638 0.916944 1.063134 1.046430 1.056338 0.913443 1.011336 0.967143 0.916730 1.009181 0.996602 0.895150 0.956690 0.942717 0.991112 0.949991 0.900094 
1.182937 0.957521 0.941823 0.882070 1.027395 0.998455 0.905228 0.969622 0.889842 0.976389 1.038764 0.884605 1.028185 0.971640 0.942973 1.058588 0.993199 0.995783 0.970441 1.020794 0.994954 0.930424 0.904750 0.911254 0.909733 1.001322 1.008137 1.047013 0.977647 0.911810 0.960174 0.989981 1.051041 0.923482 1.072200 0.881173 0.961158 0.981079 1.007679 0.974936 1.040285 1.054444 1.011765 0.966785 1.018444 0.916295 1.003116 0.926270 0.931311 0.905969 0.888476 
1.185305 0.981958 1.033390 0.892714 0.892450 0.978370 0.877679 0.879268 0.898457 0.923837 1.033517 1.064455 0.985049 1.035048 0.931344 1.038022 1.031362 1.039884 0.987632 1.025629 0.892918 1.006528 0.970062 0.903575 0.975727 0.881647 0.938423 1.056089 0.950864 1.000113 0.939817 0.895902 1.066054 0.883734 0.910342 0.955369 0.921145 0.893757 0.946087 0.996905 0.928419 1.055192 1.059199 1.000542 0.882398 0.994477 1.060555 1.029598 0.986072 0.924110 1.066219 
1.187678 0.878406 0.889638 1.065163 0.932781 0.914812 0.959885 1.002979 0.946294 0.971263 0.998923 1.015264 1.070126 1.048082 0.938173 0.887649 0.917952 1.062170 0.972658 0.886304 1.057217 1.002463 1.043343 1.030776 1.049681 0.990324 0.936388 1.028719 0.958559 0.981003 1.059089 0.916928 0.958082 0.923226 1.041413 1.049661 0.891335 0.995726 1.030347 0.983373 1.067747 0.943944 1.046103 0.882355 0.930256 1.007942 0.882628 1.015235 0.927409 0.935501 0.973174 
1.190056 0.947691 0.967677 0.997695 0.921729 1.039159 0.936781 1.016268 0.953580 1.014308 1.038652 0.924010 0.894119 1.024662 1.043068 0.980809 0.911784 1.014669 0.961593 1.065024 0.910839 0.906451 1.036332 1.002775 1.036020 0.892178 0.928270 0.961018 1.000610 0.966731 1.038623 1.011549 0.892412 0.897258 0.964908 0.984348 0.918979 0.920929 0.882166 0.902942 0.960131 0.917156 0.899832 0.963797 0.989087 0.919155 0.952936 1.066564 1.008010 0.909113 0.905350 
1.192438 0.939924 1.021999 0.984125 0.997549 0.933090 0.982633 1.068062 0.966957 1.024661 0.994985 0.891199 0.947655 0.882064 0.895362 1.038387 0.994400 1.018314 1.063597 0.911350 0.926626 1.013878 0.930770 1.017154 0.920514 1.065118 0.975127 0.960006 0.891072 0.936638 0.949546 0.953767 0.894572 1.034283 0.935858 0.938159 1.062213 1.065537 1.050495 0.877892 0.884921 0.932797 1.044967 0.883020 0.984827 0.907801 1.053156 0.963682 1.043944 1.045689 1.023120 
1.194825 0.970497 1.009803 0.996798 0.965126 0.993650 0.959638 0.906529 0.885345 0.962270 0.942646 0.910496 1.021598 1.045150 0.984262 0.993815 0.920176 0.884644 1.022573 0.899442 1.061099 0.971316 1.038219 1.067406 1.040880 1.016890 0.996623 0.938162 0.889518 0.957630 1.063984 0.896390 0.945590 0.910720 1.008311 0.955017 1.035958 1.041826 0.987274 0.961480 0.912456 0.997783 0.898944 0.913343 0.998631 0.916657 0.953028 1.033257 1.030216 1.053271 0.957152 
1.197217 0.917158 1.068747 0.977234 0.947435 0.878518 0.970167 0.884532 0.881228 1.047731 0.966853 1.011235 1.036531 1.020456 1.053521 0.883635 0.888724 0.940553 1.008428 0.926545 1.026169 0.925463 0.930630 0.890108 0.949180 0.924186 1.003836 0.962291 0.983746 1.012317 1.003485 1.012229 1.043208 0.932453 0.909584 1.037788 1.059809 0.939140 0.964747 0.883723 0.916096 1.057372 0.950106 0.946743 0.883606 1.031628 0.891287 0.891346 1.020525 1.037106 0.885341 
1.199614 0.918234 1.019597 0.951200 0.987753 1.043186 0.989312 0.989536 0.934610 0.952097 0.987265 0.996749 0.975237 1.055419 0.887540 1.067876 1.003816 0.910894 1.043976 1.035174 1.047680 0.890873 1.057905 1.012228 0.978259 0.991603 1.008895 1.064026 0.982928 0.922201 0.984809 0.957906 1.035047 1.053431 0.878309 0.878894 1.046958 1.051530 1.070645 0.947476 0.901235 0.900582 1.022531 0.989780 1.063977 0.904900 1.052612 0.955216 0.989234 0.925818 0.986300 
1.202016 0.994936 1.018524 0.938833 1.031234 1.010161 1.011145 0.974429 1.043203 0.976573 0.921825 0.891677 1.027657 0.921766 0.900362 0.930158 0.928404 0.934759 0.933609 1.043739 1.060884 0.962060 1.012637 0.950403 0.900791 1.044899 1.007510 0.901834 1.041800 1.046809 1.003445 0.930568 0.921328 0.999322 1.062288 0.885742 0.997841 1.021321 0.912253 1.068116 0.925285 1.015843 0.942001 0.908462 0.945880 1.064305 0.913793 0.962577 0.952956 1.008757 1.050133 
1.204422 0.909284 0.878953 1.057976 0.960804 0.887959 0.968679 1.061056 1.037674 0.969790 1.036953 1.019994 0.887813 0.962666 1.014838 0.906731 0.999215 0.946964 1.054350 0.922013 0.962783 0.895366 1.062518 1.062381 0.949410 1.012051 0.883339 0.976856 0.973962 0.907101 0.982256 0.922033 1.052625 0.980102 0.943914 0.900600 0.932793 0.995170 1.055150 1.015238 0.880211 1.049633 1.043025 0.933504 1.033405 0.931019 0.890006 0.999829 1.007129 0.877608 1.055413 
1.206834 1.026220 0.977159 1.049786 0.991749 1.063830 0.961244 1.006456 1.066150 0.974849 0.924102 1.032429 0.885703 0.996632 1.040839 0.878852 1.060974 1.047964 0.900468 1.012313 1.051950 0.898568 0.911939 0.984342 1.047915 0.886629 0.996563 0.971068 1.064649 0.959139 1.004233 0.988659 0.967413 0.988494 0.943935 0.887409 0.962219 0.954919 0.949939 0.986798 0.998093 1.027244 1.019427 0.910331 0.941080 0.927104 0.899747 1.000355 0.922660 0.954938 0.900458 
1.209250 1.042142 0.953770 1.052122 0.893924 0.922604 1.046898 0.920217 0.955106 0.907216 0.931794 0.900784 0.969665 0.931064 0.922439 0.971751 0.939220 0.991632 1.070979 0.966839 0.925616 0.941813 0.917147 0.930313 1.029395 0.990803 0.909692 1.025916 0.956139 0.947192 0.896633 1.045563 1.000792 0.916465 0.918424 0.880348 0.947894 0.917702 0.932808 1.041256 0.994175 0.978943 0.962327 0.906466 1.052590 1.029464 1.046226 1.021804 1.038235 0.975025 1.037738 
1.211671 1.071745 1.022367 0.987490 0.879788 0.951151 0.883072 0.956247 0.943696 0.919947 0.894376 1.028253 0.901139 0.967210 1.003598 1.045755 0.909764 0.890215 1.029802 0.918485 1.032093 0.970319 0.940022 0.961061 0.946678 1.058921 0.936679 1.050579 0.961753 1.070420 0.970387 0.910319 0.882224 0.947311 0.975006 0.915844 0.937897 0.903517 1.013636 0.886522 0.937761 1.037179 0.937050 1.000353 0.997293 0.977793 0.886454 0.944534 1.028643 0.980590 0.886259 
1.214096 0.886916 1.036358 0.904164 0.974695 1.071555 1.060125 1.055799 0.988308 1.059618 0.956200 0.912505 0.892022 0.909153 0.895677 0.968410 0.891798 0.906990 0.994359 1.059862 1.010418 0.894088 0.934343 0.999124 1.027198 0.921880 0.990949 0.990276 0.934606 1.011899 1.058215 0.886332 0.905460 0.994583 1.036095 1.038736 0.880826 0.896583 1.056354 0.927259 0.904505 1.055038 1.001707 1.021196 0.987412 1.021206 0.879462 1.051345 0.904778 1.066859 0.929461 
1.216527 1.020492 0.880207 0.916241 1.026426 1.017588 0.900027 0.978018 1.035956 1.022246 1.045437 0.949215 0.958423 0.994865 0.883949 1.058435 1.040692 0.896646 1.057656 1.000488 0.961970 1.000332 1.057471 0.936908 0.888694 1.008069 0.954515 0.902239 0.983299 1.000381 0.946506 0.996015 0.979002 1.003810 0.925868 0.952459 0.893177 0.997116 0.967777 1.060540 0.988629 0.877167 1.066806 0.919905 0.912782 0.906643 0.924835 0.887272 1.026251 0.944109 0.880051 
1.218962 0.925627 1.013660 1.040611 0.930216 0.981691 0.932769 0.895003 1.059114 1.022273 0.915192 0.995761 1.034375 0.887754 0.884646 1.009636 0.895364 0.917092 1.037337 0.892645 1.065427 1.010240 1.027437 0.975631 1.022205 0.975085 0.881810 0.919333 0.903285 0.939989 0.951818 0.902018 1.025771 0.968625 0.976469 0.922158 1.053482 1.057204 0.879881 1.008769 1.026093 0.920327 1.003371 0.980093 0.963286 0.943107 0.956758 1.017168 0.999191 0.906900 0.889293 
1.221403 0.941374 0.988541 1.002873 1.044105 1.069223 1.036983 1.054813 0.956349 0.999258 0.955297 0.946480 0.962088 0.887875 1.055612 0.883072 1.015295 0.921518 0.908794 0.923262 0.940848 1.051286 1.023323 0.975894 0.998245 1.040432 1.012070 1.019835 0.996627 0.891899 0.928484 1.006263 0.991980 1.051335 0.888294 0.961825 1.029812 1.025817 0.990197 0.985277 0.920398 0.880091 0.985715 0.878541 1.035892 1.027513 0.994747 0.998108 1.000943 0.916305 1.051062 
1.223848 0.885571 0.942896 1.017699 1.014280 0.907521 0.921608 0.952522 0.998341 1.020720 1.043887 0.977044 0.879871 1.047853 1.049811 1.053581 0.923343 0.909703 0.985822 1.002637 0.932617 0.997279 0.895138 0.896297 0.918822 0.960472 0.927834 0.931390 0.892907 0.947192 0.952502 0.915373 1.014747 0.974754 1.010090 0.891445 0.979236 0.902766 0.969824 0.910755 0.905942 0.881917 1.022892 0.906225 0.960822 0.944786 0.988813 0.939340 0.881985 0.988384 1.021119 
1.226298 0.943521 1.000873 1.054756 1.063232 0.911206 1.053168 0.983804 0.916613 0.936809 0.888722 1.008316 1.065696 0.921777 1.004117 1.062530 1.037688 0.881055 1.009582 0.891644 1.000697 0.992348 0.912522 0.963327 1.048190 1.001827 1.033041 1.041926 0.986065 0.995173 1.037834 0.905108 0.940374 1.067508 0.977355 1.024156 0.917178 1.056149 0.905137 1.034132 0.999781 1.032729 0.999031 1.060592 0.939624 0.988227 1.063163 1.037902 0.950496 0.925293 0.922819 
1.228753 0.905355 0.877991 1.013691 1.011616 0.987097 0.993740 1.016019 0.917152 0.929689 0.993526 0.953400 1.038435 1.037977 0.939752 0.921614 0.962382 1.042000 0.884576 1.020306 1.058045 1.053125 1.005226 0.953469 1.044289 1.052755 0.945695 0.959615 0.908160 1.055336 0.930537 0.877981 0.962499 0.908940 0.925442 0.952553 0.937979 0.991402 0.970409 0.983541 1.066023 0.929417 0.890460 0.881770 0.919597 1.007768 1.019166 0.952738 1.069579 0.960580 1.006619 
1.231213 0.916531 0.949855 0.967087 0.936228 0.974500 0.956840 0.922902 1.005282 0.992385 1.069807 1.055157 0.992736 0.961749 0.899114 1.015306 0.995103 0.884161 0.929048 0.882486 0.931659 1.019943 0.930821 0.972893 1.026479 0.881015 0.886295 0.953508 1.038636 1.066768 1.047062 0.994285 0.908251 1.005448 0.900166 1.033853 0.926720 0.912352 0.924460 1.005282 1.066885 0.892363 0.995794 0.886158 0.977247 0.883830 0.884278 0.918148 0.972445 1.039513 0.934893 
1.233678 1.063948 1.024538 0.901884 0.980773 1.059370 0.923040 1.049026 0.945307 0.947470 1.039343 1.028677 0.939561 0.922953 1.039119 0.935080 0.997615 0.960931 0.899916 0.947898 0.924316 1.025482 0.947158 1.063286 0.876958 1.070786 1.057276 1.035973 1.002806 1.071458 0.995550 0.945502 0.963737 0.999309 0.965548 1.045470 1.052055 0.961516 1.047896 1.040473 0.934466 1.055016 1.065546 1.053000 0.935956 0.899624 0.907884 1.058795 0.900579 0.926235 0.884292 
1.236148 0.992918 1.065804 1.022704 0.978581 0.988175 1.056258 0.925867 1.020288 0.968938 1.027437 0.978113 0.941383 1.015272 0.917121 1.034694 1.066408 0.941325 1.052947 0.944286 1.017288 1.003155 0.957708 1.027213 1.059550 0.884209 1.022557 0.888631 1.022528 0.927883 0.932939 0.892088 0.906036 1.059268 0.941091 1.044229 1.008882 0.890783 1.032317 0.970039 0.886936 0.949760 0.884472 1.044025 0.977763 1.023941 0.877585 0.910059 1.033768 0.966094 0.919186 
1.238623 0.917357 1.048579 0.925450 0.917211 0.906409 0.970233 0.921827 1.012903 1.035762 0.981259 0.917425 0.956432 1.014130 0.953101 0.982846 0.996238 0.885869 0.962383 0.953501 0.890748 0.916042 0.885781 0.959549 0.935959 0.929697 0.938657 1.071000 1.001088 1.061669 0.922304 0.880239 0.917892 0.973282 0.969941 0.907578 1.034768 0.939125 0.986645 1.052777 1.008987 0.989362 1.022097 1.013487 1.057783 1.068691 0.926619 1.070990 0.932219 1.020519 0.925217 
1.241102 0.913707 0.943382 0.910201 0.939292 0.932601 0.983274 0.968227 0.998769 0.981150 1.060846 1.066105 0.931023 0.978628 0.983722 0.899049 0.960474 0.955390 0.911058 0.938775 0.897335 1.065988 1.070517 0.906315 1.055441 1.032281 0.973281 0.967331 0.914340 0.924274 0.906276 1.034764 0.908389 0.895251 1.046257 1.055382 0.895368 0.932377 1.042643 0.987179 0.893566 1.008995 0.895319 0.950949 0.894696 1.002547 0.990597 1.012004 1.022376 0.924936 0.954826 
1.243587 0.901770 1.017806 1.050187 0.904711 1.000773 1.053839 0.920322 0.951057 0.986330 0.972725 0.917478 0.993761 0.881299 0.889119 1.057520 0.968888 0.973057 0.916368 1.063821 0.895079 0.936819 0.994784 0.950512 0.924948 1.023162 0.902792 1.058562 0.899208 1.046009 0.902890 0.882351 0.973096 1.017845 0.927217 0.995046 0.997968 0.967506 0.914040 0.955361 0.943889 0.998562 0.890629 0.982844 0.963678 0.962909 1.027632 1.052125 1.011787 0.999127 0.882458 
1.246077 0.941446 0.956978 0.968537 1.030073 0.917149 0.991169 0.908424 0.883718 0.989952 1.010791 1.071178 0.914987 0.916730 1.038155 0.878820 1.068597 0.927832 1.061926 0.979804 0.889912 1.017705 0.945010 1.018971 0.986689 1.039538 0.925232 0.982161 0.931601 1.069980 0.996710 0.907421 0.904538 0.924209 0.877758 0.913994 1.008415 0.984654 0.972559 1.045128 1.023422 0.956267 1.017783 0.963259 0.890768 0.975929 0.951018 1.063553 0.883621 0.974760 1.015446 
1.248571 0.925750 1.002589 0.996143 0.899945 1.049652 0.950386 1.028793 0.977953 0.923919 1.030283 1.012502 0.939626 0.959471 1.044208 0.966969 0.893547 0.981196 0.985841 1.031598 1.040761 1.051190 1.018248 0.885046 0.907336 0.908718 0.955206 0.932430 0.882787 0.904658 0.928038 1.066098 1.060451 0.899399 1.059526 1.002229 0.946510 0.890606 1.023107 0.885718 0.977057 0.923841 0.979842 1.053099 1.059321 0.914249 0.912682 0.930784 0.999405 0.991810 0.978158 
1.251071 1.061594 0.965975 1.067738 0.947718 1.058342 0.930143 1.031545 0.921983 1.033318 0.966920 0.914904 0.960357 0.889587 1.015752 1.040484 0.959821 1.023843 1.053795 1.060504 1.062948 0.917504 0.924105 1.040659 1.053795 0.917991 0.953969 0.910347 0.971516 1.027952 0.967562 1.037631 0.940250 1.004651 0.999880 1.024574 0.982110 0.906063 1.062811 1.041662 0.878010 1.003473 0.991730 1.041068 0.896218 1.063240 0.881681 1.060630 0.951457 0.936579 0.936413 
1.253576 0.962080 1.017287 1.029789 0.950902 0.970356 1.060683 1.059982 0.890194 0.880779 1.065347 0.960454 0.898792 0.948322 1.021483 0.886611 0.977552 1.065172 0.882084 0.907720 1.025826 1.069115 0.904439 0.909113 0.939861 1.040694 0.991456 0.903991 1.055445 1.003597 0.968029 0.942646 0.912530 0.949870 1.012136 0.995749 1.003383 0.884508 0.944486 0.901460 0.979937 0.980570 0.924175 1.014960 0.892930 0.876738 1.006547 1.002400 1.024093 0.916688 0.887371 
1.256085 1.007538 0.950542 1.039979 1.069645 1.030904 0.900820 1.000615 0.939988 1.059217 0.952110 1.012445 0.886420 0.945947 0.895056 0.963822 1.021850 0.891580 1.069898 0.981007 0.895036 0.893965 1.028840 0.975954 0.995728 0.909163 0.940718 0.955829 0.878095 1.028753 0.955537 1.064786 1.052694 0.994735 1.047378 1.041351 0.936882 0.900527 1.006671 0.921363 0.915696 1.013097 1.018763 1.025812 0.983236 0.931625 0.991502 0.995650 0.917848 1.063930 1.036688 
1.258600 0.982767 1.066212 0.877359 0.902458 1.020386 0.957620 0.928578 0.934108 0.973333 0.969225 0.921793 0.915873 0.983390 0.886180 1.026344 0.880406 0.983225 0.987869 1.044852 0.985269 0.970140 0.951117 0.879413 0.891028 0.882918 0.889470 0.920897 0.876571 0.903499 1.049895 0.991227 0.918590 1.050342 0.999347 1.064255 1.065433 1.045504 0.997838 0.980226 0.881857 1.021437 0.967073 0.971493 1.036742 0.943250 1.043128 0.950601 1.004984 1.001022 0.983400 
1.261120 0.907717 0.978044 1.044798 1.001885 0.876185 1.060676 1.061562 0.910959 0.926886 1.062448 0.952246 1.042238 0.910754 0.880361 0.888237 0.936290 1.068639 1.028112 1.055458 0.882552 1.003044 1.032931 0.934985 1.037779 1.044652 0.893620 0.887429 0.970032 0.967355 1.030078 0.997086 0.905916 0.992160 1.044759 0.878609 1.046784 0.936806 1.049023 1.056743 1.030614 0.963110 0.946950 0.979144 0.897661 1.029601 1.030653 0.995596 0.973829 0.963061 0.917150 
1.263644 1.008307 0.962535 1.032508 0.966215 0.909539 1.019181 0.931072 1.008551 0.957989 0.914738 0.955156 0.920160 0.957658 0.955516 0.973827 0.903621 0.917366 0.970060 1.025888 0.915877 1.018616 0.999595 0.934158 1.009028 1.057925 1.035613 0.911983 0.995146 0.937264 0.942014 0.909315 0.938315 0.881776 1.016202 1.054625 0.986794 1.054683 1.000675 1.063172 0.910824 0.884609 1.028487 1.030522 1.035788 0.903261 0.996499 0.974557 1.003781 0.926994 0.937371 
1.266174 1.052760 0.961454 1.033516 0.982762 0.987006 1.016724 0.908578 1.046209 0.951379 0.971567 1.004381 0.968608 0.971762 0.892944 0.970925 0.950795 0.961619 0.877058 0.878820 1.018476 1.035190 0.914924 1.040641 0.890764 0.897500 0.940087 1.004206 0.999427 0.992515 1.052195 0.930285 0.969630 0.911498 0.928056 0.976142 0.912053 0.930294 1.038626 1.041760 1.000507 1.060937 1.025504 1.057569 0.989585 0.984767 0.959877 0.980815 0.940506 1.068714 1.011117 
1.268709 0.970018 0.927589 0.992746 0.963234 0.967877 1.007123 0.898632 1.036470 0.915315 0.985018 1.002100 0.953773 0.951495 0.934383 1.048841 0.894504 1.050710 1.019193 0.930743 0.931570 0.980696 0.927599 0.915918 0.922206 1.037239 1.027281 1.006004 1.019757 1.026357 0.907275 0.914721 0.922927 0.953967 0.944506 0.975372 1.036470 0.966047 1.027009 1.057086 0.879505 1.054497 0.919432 0.984619 1.041006 1.059802 1.011299 0.886922 0.981504 0.972481 1.062508 
1.271249 0.942696 0.899957 0.993162 1.053702 1.061732 0.906518 0.996277 1.052593 1.042626 0.979789 1.024318 1.064039 0.930374 0.903656 0.895295 0.982465 0.924504 0.920232 1.047785 0.940749 0.953821 0.965384 0.965316 0.977472 1.002409 0.959875 1.008784 1.007139 1.053488 0.969754 0.964401 1.042519 0.914956 0.952127 0.973560 0.986544 1.024065 0.915599 0.952332 0.981950 1.040933 1.049887 0.907851 0.998262 0.978582 0.913448 0.935396 0.961578 0.944049 1.053128 
1.273794 0.897721 0.957791 0.938472 1.052626 1.024275 0.950832 0.915649 1.049969 0.926724 1.060821 0.943280 0.932768 0.919872 1.068743 1.013306 0.998259 1.024615 1.044051 0.927844 1.008498 0.888446 0.968030 1.053259 0.962385 0.944165 1.066271 0.894237 0.947095 0.968711 0.983349 1.064850 0.940457 0.966414 0.960137 0.941557 0.935678 0.991884 0.967319 1.048013 0.880640 0.887443 0.903366 0.968283 0.995729 0.944029 0.973694 0.994687 0.924904 1.069648 1.055205 
1.276344 1.046985 0.911124 0.907971 0.878745 0.974957 0.960408 1.010587 0.898910 0.989896 0.936253 0.926589 1.051442 0.970782 0.944496 1.044338 1.056931 0.889470 1.027044 0.893606 0.906930 0.994130 0.913168 1.050537 1.059111 0.992806 0.963902 0.997663 0.930443 0.912633 1.050722 0.995093 0.921878 0.935065 0.945401 0.976845 1.047297 0.945245 1.025273 0.968583 0.939513 0.919182 0.905898 0.902151 1.032611 0.892575 1.027774 1.000825 0.898492 1.020806 1.012767 
1.278900 1.060088 0.882466 1.054521 1.012666 0.999664 0.881658 0.898533 1.023507 0.983227 1.060380 1.038591 1.055640 1.010914 0.962839 0.948008 1.033413 1.018018 1.012607 1.019244 0.929333 1.038377 0.942004 1.038231 1.000851 1.011245 0.931377 1.069411 1.012880 1.028003 0.900985 1.053723 0.891760 1.036722 0.942111 0.981914 0.948388 1.009347 0.986643 0.984356 1.029784 0.984531 0.955979 0.938900 1.066657 0.970576 0.986030 1.020470 0.878622 0.880588 1.067172 
1.281460 0.929635 0.995622 0.960415 0.941332 0.876455 1.042050 0.940680 1.051625 1.019045 1.025555 0.891090 0.979449 1.041300 1.047596 1.042663 0.925315 0.935717 1.026149 0.972462 0.899187 0.942675 0.994503 0.884950 0.875929 0.884055 0.913832 1.029827 0.885154 0.998435 0.893474 0.951044 0.920858 0.910611 1.062835 0.964804 1.027268 0.951112 0.950226 1.027268 0.883529 0.901074 1.068810 1.024368 0.993131 1.033846 0.986348 0.922356 1.054515 1.069919 0.879938 
1.284025 1.001049 1.010847 0.885595 1.029248 0.966583 1.044233 0.981130 0.892863 0.892679 1.019206 0.923077 0.901417 0.895325 0.949379 1.045897 1.045703 0.901475 1.050188 1.028431 0.886704 1.051590 0.983981 0.998995 0.876419 1.038336 0.924576 0.932876 0.922902 1.030571 1.019050 0.911663 1.011869 1.046101 1.011947 0.986949 0.937469 1.022758 0.903178 0.919506 1.060133 1.068910 1.047824 0.971360 0.937877 0.978542 1.050188 0.929071 0.980011 0.939911 0.877479 
1.286596 1.066305 0.958894 1.034497 1.029321 1.044947 1.051058 0.977663 0.906634 1.049365 0.920217 0.903676 0.953290 0.906235 1.044169 0.883962 0.936875 0.973820 1.047623 0.950283 0.977634 0.908220 1.018053 0.896602 0.994360 0.966211 0.963779 1.023220 0.897030 0.939424 0.956559 1.027151 1.015124 0.881257 1.019435 1.021216 1.055144 1.049735 1.042126 0.953494 0.988123 0.927660 1.040929 1.004285 1.047098 0.964148 0.996345 0.970181 1.039372 1.014434 1.032794 
1.289172 0.965489 0.945962 0.875938 0.980123 0.950301 0.889501 1.055809 0.959603 0.903317 1.042694 0.883527 1.003357 0.936553 0.979188 1.016336 0.957842 0.948715 1.020102 1.013690 0.895446 1.035659 1.057230 0.968700 0.945310 0.907102 1.009428 1.044533 0.969585 1.032945 1.022729 0.984121 0.925880 0.980619 0.965869 1.039590 0.929470 0.977398 0.891846 1.036564 0.980210 1.060810 0.970159 0.952724 0.918427 0.975871 1.031797 0.989599 1.011102 1.014731 0.888995 
1.291753 1.046988 1.011409 0.912571 0.932029 1.002283 1.032307 0.964894 1.040061 0.916472 0.903532 0.958385 0.916268 0.963483 0.967881 0.942400 1.060307 0.931270 1.008801 1.052446 1.055968 0.910090 1.041082 0.926182 1.026236 0.924586 1.038203 0.887440 1.016468 0.970507 1.005221 0.957042 0.881729 0.968746 1.012236 0.989878 0.977337 0.883753 0.923720 0.969544 0.929032 0.893511 1.013773 0.956780 1.047971 0.927767 0.894095 0.908407 1.007595 0.934724 0.929723 
1.294339 1.051058 0.998183 0.878969 0.983804 1.026804 0.915538 0.883823 0.906851 0.999671 0.893708 1.011881 0.876099 1.023808 1.050980 0.906627 0.905615 1.029519 1.033284 0.915081 0.903981 1.067460 1.003543 0.992511 1.005917 0.902385 0.882675 0.889913 1.039257 1.062499 1.062051 0.951281 0.922261 1.043975 0.909721 0.938050 0.876585 1.011161 0.938050 0.942049 0.904876 0.927728 1.035726 0.888619 0.924314 0.993640 1.043985 1.016521 1.029888 0.886732 0.877334 
1.296930 1.050166 0.887765 0.880858 1.033181 0.896394 0.945122 0.879127 0.982993 0.889925 0.922378 1.002041 1.002031 0.983431 1.022947 0.954121 1.012304 1.024873 1.021740 1.065429 0.888942 1.010232 1.048969 0.908729 0.931853 1.041167 1.050351 0.892143 1.031965 0.901190 0.938984 1.045224 0.915977 0.913652 1.065108 0.890032 0.911035 0.998870 0.930861 0.973470 0.934431 0.945618 0.937884 1.055584 1.040710 0.883427 0.916774 0.971096 0.938458 0.886131 0.901209 
1.299527 0.916658 0.928175 1.038233 0.904284 1.035801 1.033632 0.947835 0.960879 0.880160 0.981687 1.027727 1.037397 1.010519 0.987815 0.984644 1.039974 1.011891 0.882154 0.904032 0.925121 0.925714 0.992572 1.024897 0.988885 0.893185 1.014653 1.030033 0.977504 1.021550 0.898234 0.891512 0.996512 0.984410 1.023476 0.879975 0.935325 1.032319 1.036716 0.919255 0.972339 0.896580 0.927718 0.958302 1.048204 0.919654 1.047834 1.065499 0.972942 1.010140 0.945121 
1.302128 1.059626 1.063984 1.055667 0.926327 0.898926 0.960099 0.995457 1.028023 0.984825 0.901999 0.917222 0.878995 0.999854 1.065161 0.888411 0.951909 1.062175 0.983590 1.040542 0.995729 0.992996 1.057856 1.011789 0.889335 1.021944 0.969661 0.980438 1.055142 0.974233 0.942882 0.989611 0.901464 0.947026 1.042633 0.952493 0.978688 1.036894 1.030756 1.011974 0.969992 0.968854 1.023033 0.954020 1.008024 0.902972 0.997266 0.884228 1.034871 1.034161 1.021263 
1.304735 0.922086 1.047714 1.058403 1.060825 0.966808 0.962723 1.022036 1.058792 0.985911 0.934147 0.974852 0.995939 1.028192 0.955370 0.981067 1.014439 1.065163 0.959620 0.885553 1.012523 0.930908 0.889939 0.994996 0.944486 0.971302 1.011648 0.898528 0.946363 1.019244 0.905084 0.878793 0.979326 0.945575 1.006998 0.878676 0.987409 0.983256 0.959017 0.972061 0.898732 0.942813 1.059784 0.886049 0.908751 0.994558 0.908167 0.937269 1.048093 0.934419 0.947034 
1.307347 0.981268 0.965473 1.016457 1.038807 0.951283 0.991947 0.892207 1.037261 0.932881 0.903596 0.945759 1.004134 1.012995 0.892227 1.029286 0.930780 1.018392 0.926024 1.047220 0.947645 0.907137 0.962351 0.906806 0.997676 0.910434 0.888803 0.954269 1.008725 1.005165 0.951798 0.928796 0.923632 1.052599 0.913595 0.955523 1.032505 0.952110 0.935546 1.061926 0.966631 0.985217 0.977456 0.999359 0.932492 0.891983 0.995332 0.982873 1.006974 0.935342 0.916308 
1.309964 0.904706 0.978522 0.987411 1.021810 0.996427 0.881627 1.041427 0.997905 0.941838 0.936323 0.936916 0.994705 0.926277 0.892860 1.026654 0.875451 0.911124 1.035698 1.046163 1.050442 0.941332 0.917203 0.949336 1.038733 1.026090 0.979086 1.056978 1.022141 1.005510 0.918302 0.948519 0.932822 0.880898 1.065896 0.914723 1.064661 0.913993 0.919945 0.945669 0.965208 1.020527 0.947255 0.999500 0.949919 0.909948 1.040863 0.925470 0.935788 1.038227 0.884681 
1.312587 0.914421 1.000682 0.925099 0.970097 0.954576 1.008890 0.999457 0.932656 1.056455 0.901915 0.931965 0.900262 0.915929 0.922911 0.880928 0.940533 0.990811 0.982700 0.956540 0.901623 0.921034 0.996374 1.022845 0.980824 0.970457 1.033504 1.057456 0.877651 1.055249 1.023652 0.983585 0.907789 1.067891 0.937265 0.888757 0.967860 1.067823 0.935330 0.940951 0.992494 0.926227 0.895370 1.061969 1.003998 1.053518 0.975397 0.924457 0.877301 0.983780 0.990694 
1.315215 0.902742 0.959708 1.003838 0.982133 0.904201 0.976648 0.977436 0.986052 1.061105 0.895731 0.888632 1.068642 0.956771 0.932528 1.028645 0.961818 0.924525 0.907439 0.956314 0.929630 1.033342 1.043163 0.898716 0.985663 0.954058 1.034373 0.966126 0.959747 1.056194 1.007893 0.944100 0.952872 0.881980 0.977834 0.928220 1.006084 1.002291 0.932538 0.960535 1.012969 1.058090 0.985157 0.971844 1.033332 1.038933 1.032330 1.016110 0.969219 1.024541 0.958668 
1.317848 0.981477 0.955612 1.036058 0.903919 1.026062 0.975001 0.891959 0.939373 0.906136 0.882390 0.977559 0.915977 1.063470 1.005311 0.974301 0.994789 0.920275 0.962905 0.964499 0.906136 1.016785 0.926265 1.032032 0.939567 0.920673 1.040920 1.056439 0.987992 0.995674 0.963819 0.952033 0.973932 1.013498 1.000653 0.981720 1.027948 1.012487 1.029698 0.963138 0.902772 0.938488 0.934102 0.941560 0.972395 0.943311 0.896179 0.961125 1.027384 0.987292 0.969303 
1.320486 0.987589 1.067273 0.994756 1.032609 1.046591 0.957009 0.896384 1.054555 1.002447 0.891318 0.962795 0.954530 1.017732 1.029789 0.903278 1.060379 1.069393 1.053203 1.054730 0.958439 0.915568 0.995427 1.052425 0.964827 0.967511 0.935462 0.953470 0.951447 0.944466 1.053193 0.946936 0.939468 0.928121 0.912097 1.067185 1.022710 0.965119 0.942735 1.051288 1.009350 0.900040 0.913993 0.941627 1.021981 0.984692 0.894653 0.901275 1.022779 1.068138 1.068722 
1.323130 0.964026 0.942374 1.018825 1.046341 1.028149 0.959097 1.021051 0.902062 0.976141 0.991678 0.965611 1.027274 0.961430 0.981178 1.050940 1.053925 1.020799 0.947118 0.948732 0.948061 0.935130 0.966642 0.972485 0.875606 0.905883 1.060487 0.953292 1.018465 1.067002 0.875811 0.985991 1.049180 1.022976 1.064513 0.888168 0.932758 0.898552 0.969889 0.880847 0.885650 1.021518 1.035305 0.883414 0.961936 0.930589 1.024785 0.996841 0.945864 0.988538 0.964483 
1.325779 0.887946 0.877601 0.969565 0.898883 0.908265 0.931123 0.923763 0.982681 1.055511 1.016388 0.977372 0.990507 0.945249 0.972151 1.012703 1.028211 1.007619 0.953484 0.909277 0.919446 0.963207 0.994581 0.979715 0.891212 0.888908 0.895014 1.003545 1.042911 0.994289 0.925474 0.982817 1.001834 1.061033 1.037991 1.019062 1.001270 0.925921 0.967232 0.973123 0.891096 1.054218 0.880615 1.064271 0.986550 1.042493 1.006685 0.953338 1.034394 0.927020 0.949654 
1.328433 1.036710 1.034834 0.955883 1.055969 1.061132 1.030731 1.048396 0.997522 1.049747 0.886547 0.904094 1.053695 0.906068 1.038908 1.029750 0.919076 0.979410 0.967860 1.015070 0.927942 0.895491 0.942447 0.902626 0.995568 1.035806 1.014000 1.009266 0.957681 1.008711 0.946317 0.977913 0.928632 0.950944 0.900352 0.998202 0.934281 1.015332 0.930791 0.902160 0.915245 0.947279 1.053315 0.959626 1.010014 1.022332 0.930752 0.991620 0.987158 0.988752 1.011881 
1.331092 0.954383 1.031706 1.051480 0.922993 1.015248 1.048826 1.017572 0.947490 0.974438 0.923683 1.003952 0.952721 0.974506 0.925763 1.020206 0.978832 1.009629 0.965873 0.974176 0.939772 1.012244 1.014179 0.941940 1.052627 0.983489 0.979551 1.023259 0.918890 1.059927 0.966739 0.952429 0.954558 0.992646 1.029422 0.877750 1.038200 0.964250 0.997633 0.887500 0.923343 0.953848 0.992072 0.889473 0.981622 0.958767 1.029947 1.022403 1.056885 0.890251 1.060472 
1.333757 1.009614 1.018217 0.928221 0.973219 1.002022 0.920629 0.912571 0.996393 0.901557 1.010537 1.061241 1.048973 1.017011 0.922515 1.022834 0.934705 1.001604 0.995275 0.940499 0.910325 0.961126 1.058684 1.048487 0.954535 1.052891 1.046008 1.031029 1.027179 0.962973 1.016904 0.890650 1.037843 0.976057 1.015184 0.979907 0.933568 0.970137 1.035150 0.998085 1.030601 0.963731 0.964441 1.008117 1.002994 0.884516 0.942132 0.920824 1.023534 0.967192 0.996724 
1.336427 0.973195 0.950586 0.924779 0.896211 1.020941 0.896842 1.014137 0.902743 1.037826 0.962134 0.881669 0.905426 1.011668 1.057509 0.922592 1.064284 1.030720 0.966615 0.925080 0.982721 0.913027 0.900215 1.002026 0.956438 1.068503 0.919957 0.894140 0.995542 0.966381 1.061485 0.971572 0.910218 1.069076 0.912803 1.004621 0.994658 1.039410 1.060843 0.983217 0.990653 0.925498 1.037174 0.914368 0.958411 0.919199 0.887414 0.916244 1.028523 1.017714 0.977482 
1.339103 0.902373 1.026835 1.052456 0.985215 0.964618 0.935527 0.875284 1.041307 0.876839 1.016405 0.891069 0.992164 0.923115 0.971733 1.011691 1.019030 0.958067 0.882788 0.984145 0.890272 0.911461 0.894393 0.981161 0.909021 0.990026 0.992631 1.067716 0.955268 0.892595 0.981745 0.908866 1.032880 0.971928 0.993953 1.065344 1.032540 0.974882 0.960662 0.991202 0.928830 0.940445 0.888221 1.020624 0.983494 1.025552 1.038187 0.902101 1.027039 1.050881 0.972909 
1.341784 1.040959 0.925368 0.938207 0.940346 1.038043 0.946469 0.939286 1.067143 0.988213 1.001966 0.978795 1.020209 0.893149 0.926554 1.034719 1.030754 0.999205 0.952427 0.924960 0.916553 0.929412 1.056792 0.912656 0.957500 1.062711 1.063265 0.883887 0.962496 1.053857 1.012171 1.047393 0.909147 0.897309 1.025107 0.982187 0.909361 1.030521 1.049327 0.983820 1.026400 0.892148 0.876724 0.916368 1.060456 1.037557 0.901828 1.039919 0.926476 0.895569 1.037480 
1.344470 0.946787 0.878493 0.886375 0.986011 0.895919 1.039532 0.910614 1.034809 0.961170 1.036694 0.996595 0.949245 0.898524 0.978382 1.019988 0.897192 0.877346 0.902032 0.916231 1.022252 0.896930 1.059504 0.901585 0.894587 0.897231 0.884655 0.929798 0.955990 1.063431 0.968877 1.040718 1.008325 0.880165 0.894286 0.988295 0.946767 1.023127 1.026801 0.975418 1.061302 0.969985 0.994739 0.910157 0.923277 0.946155 1.043614 1.014380 0.961433 0.910128 0.880252 
1.347162 0.884257 0.953693 1.051264 0.897192 0.916997 0.917590 0.943761 1.016618 0.951876 0.917201 1.019019 0.926171 1.018494 0.988416 0.911856 0.899087 0.885112 0.919787 0.986725 1.032294 0.875792 0.969194 0.950924 0.923538 1.011254 0.898164 1.037250 0.920049 1.044859 0.963052 0.998999 0.931740 1.043305 1.045686 1.006861 0.910078 1.065015 0.928416 0.962090 1.052916 0.966638 0.879048 1.007289 0.938455 0.975685 0.927318 1.006531 0.932984 1.048659 0.949369 
1.349859 0.940260 1.012851 1.054578 1.027262 0.971376 0.918988 0.961697 1.032782 1.027272 0.952407 0.910135 0.903294 1.004503 0.984670 1.012724 1.049030 0.979072 0.936995 1.015591 0.971852 0.875550 0.949910 0.988489 1.039603 1.065277 1.019741 1.013502 0.911467 1.045570 1.043199 0.891487 0.991987 0.974981 0.898941 0.886842 0.911195 0.925858 1.005533 1.006214 1.065861 0.875813 0.956080 1.060788 1.030634 1.026504 0.878524 0.892420 1.031635 1.027874 1.029118 
1.352561 1.013233 0.902283 1.039372 0.968923 0.886871 0.911650 1.066725 1.016605 0.969185 0.981963 0.986326 0.942482 0.988843 1.005857 0.880905 1.039508 0.925643 0.982216 0.929413 0.892391 0.974491 0.990397 0.990631 0.995761 1.023300 1.004419 0.904032 0.928577 1.046115 1.062343 0.934466 0.980078 0.955095 0.970157 0.927353 1.056999 1.012601 1.066191 1.051489 0.972576 0.940150 0.973839 0.977979 0.887007 1.048428 0.922659 0.915333 0.888533 0.977930 0.898765 
1.355269 0.942013 1.035253 0.955334 0.915263 0.906751 0.992209 0.983250 1.032008 1.038576 0.943451 0.927895 1.018910 0.904011 1.022554 1.048847 1.057213 0.875211 0.893129 0.880196 1.006278 0.924290 0.902787 0.969618 1.045844 0.884870 0.929857 1.055357 1.027091 0.942975 0.911940 1.029258 0.996008 0.975273 0.935231 0.877874 1.005734 1.022418 1.019493 0.939380 1.057436 0.977974 0.906285 0.941129 1.057893 0.885317 1.060915 0.966732 0.981715 1.047545 0.933841 
1.357982 0.916583 1.047856 0.892098 1.066093 0.875785 1.003211 0.901678 0.897413 0.946586 1.048663 0.996750 0.920226 0.904739 0.894819 0.986393 1.035274 1.028619 0.893410 1.033107 1.038830 1.029610 1.023119 0.968350 1.064170 1.023644 0.949258 0.976725 0.965785 0.923899 1.059399 1.046506 1.037732 0.875717 1.004338 1.023634 0.923987 1.031096 0.996322 0.904253 0.934868 0.918886 0.985878 0.892497 1.028745 0.884811 1.030018 1.016998 0.895849 1.014210 1.007428 
1.360701 1.038831 0.944902 1.023257 0.947195 1.046487 0.917300 0.931028 1.005692 0.881916 0.971717 0.954316 0.927501 0.929202 0.898219 0.988962 1.038472 0.909265 0.924266 0.914249 0.981792 0.942279 1.056280 0.994412 0.962234 1.000134 0.901532 0.902804 1.065228 1.003525 0.929095 0.917572 0.995801 0.957376 0.877991 0.874921 0.934924 0.951392 1.018458 1.001475 0.967928 1.048498 1.053677 0.882596 0.883033 0.984667 1.032507 1.059574 0.891156 0.982501 0.895314 
1.363425 1.031760 0.996553 1.039648 1.016682 0.907253 0.963706 0.889698 1.049208 1.023250 0.898490 0.979153 0.927917 0.874776 0.999594 1.057097 0.948318 0.934882 0.884928 1.012709 1.065607 0.990908 1.021151 0.978590 1.045808 0.929111 1.003820 1.050792 1.036268 0.907088 0.965591 0.909895 0.882664 1.009862 0.927489 1.002732 0.962473 0.903124 0.935465 0.932279 0.906816 1.003042 0.904523 0.894992 1.016692 1.042952 1.012942 1.049198 0.965659 0.888697 0.937816 
1.366155 0.883373 1.024407 0.901772 1.024864 1.002463 0.976943 1.006727 0.914353 0.963323 0.997401 1.043836 0.945691 0.960273 1.004328 0.997936 1.010467 1.054124 1.067404 1.027205 0.891436 1.010681 0.936696 0.933082 1.064664 0.991495 0.997838 1.033588 1.048839 0.884005 1.007980 0.924028 1.015305 0.887482 0.981984 0.976321 0.985443 0.983383 1.023543 0.947780 0.960642 0.953414 0.999344 1.023941 0.896303 0.987279 1.009690 0.911904 0.999791 0.883791 1.008981 
1.368890 0.876505 1.027790 1.023467 0.942249 1.020980 0.934060 1.032656 1.036396 1.055134 1.015987 1.018221 1.040952 0.959530 1.066247 1.033181 0.905074 1.007060 0.901460 0.988545 0.925250 1.010722 1.040078 1.015103 0.922384 0.896040 1.025448 1.049928 0.928193 1.066966 1.009663 0.910475 0.976675 0.998910 1.057475 1.020038 0.919615 0.930689 0.990138 0.884675 0.921850 0.905909 1.024157 1.010810 0.895846 0.878506 0.958481 0.995568 0.896263 0.926541 0.893844 
1.371630 0.926986 1.066567 0.881614 0.926519 1.017767 0.977359 0.911269 0.938564 0.892552 0.906957 0.986839 0.897107 0.935417 0.944644 1.003090 1.030200 1.007655 1.028976 0.992201 0.890910 0.992337 1.044109 0.913173 0.957029 0.960341 0.942925 1.024925 0.935582 1.063963 0.954115 1.054163 0.968792 0.956339 1.017388 0.971939 1.016028 1.040681 0.987607 0.934620 1.011045 1.029578 1.034852 1.007917 1.059214 0.948549 0.974367 1.004634 0.942585 1.063526 0.950978 
1.374376 1.054308 0.965533 0.974663 0.886742 0.934481 0.975090 0.937560 0.920242 1.040098 1.025102 0.932024 0.986114 1.047839 0.938143 0.906323 1.036553 0.951391 1.042070 1.009299 0.877078 1.044926 0.907460 0.983404 1.056727 1.040215 1.001859 0.887092 1.031153 0.978587 0.942931 1.005161 1.021236 0.980306 0.923943 0.895960 0.928712 0.991340 0.913268 1.041390 1.013806 0.971127 0.942834 0.910539 0.910092 0.881051 1.064108 0.980627 0.973255 0.978801 1.062826 
1.377128 1.051559 0.955767 1.026696 1.050141 1.013672 0.973803 0.882614 1.067449 1.020732 0.875806 0.959875 1.041303 0.949240 0.888820 1.064020 0.934915 0.966324 0.900640 1.027822 0.953455 1.044003 1.009544 0.937420 0.894240 0.958797 1.032377 1.064069 0.897202 0.901038 1.001405 1.022044 1.059271 0.972608 0.897144 0.887985 0.920472 0.907778 0.894240 0.987031 0.950950 0.993965 1.025754 1.023666 0.944355 1.032368 0.968344 0.941869 1.050170 0.937537 0.895454 
1.379885 0.906932 0.920499 0.886799 0.925656 1.038429 0.888576 0.914711 1.045693 0.906786 0.953577 0.918731 1.023249 1.042983 0.933551 0.923276 1.008468 0.998475 0.980527 0.987374 0.940291 0.932405 1.022841 0.946177 1.013100 0.931298 0.923053 0.883235 0.933493 0.931298 1.017306 1.029164 1.009021 0.994250 1.048373 1.022395 1.051306 0.969407 1.042682 1.032242 0.911574 0.941272 0.902688 0.993259 1.065845 0.992414 1.015383 0.905640 1.041391 0.879690 1.012595 
1.382647 0.937151 1.054113 0.978880 0.951494 0.936277 0.938578 1.009635 1.005343 1.044596 0.936724 0.925760 0.953359 1.024377 1.050131 1.015151 1.042498 0.893178 0.890459 0.879534 0.962623 0.900666 1.060337 0.938170 1.011675 0.899617 0.946396 1.041245 0.938598 0.966148 1.001624 1.057133 0.983803 0.930800 0.877301 0.900297 1.024435 0.989659 0.879845 0.926818 0.916107 1.028164 0.994835 1.029203 0.888138 0.961137 1.041760 0.975937 0.912290 0.954971 0.937947 
1.385415 0.882952 0.985759 1.048363 0.942692 1.036953 0.900072 1.002286 1.061511 0.935545 0.938322 1.037565 0.886593 0.915201 0.883855 0.918706 1.047237 0.994498 1.008462 1.034390 0.915298 0.966978 0.997266 0.915308 0.907966 0.946809 0.932049 1.010637 0.882233 0.999519 0.910481 0.977767 0.890856 0.885826 0.905820 0.964764 1.059540 0.910724 0.891060 0.928951 0.887108 0.892837 0.978709 0.943867 0.918473 1.059686 0.895585 0.950489 1.051072 0.937749 0.882796 
1.388189 0.989539 0.898167 0.911275 0.916412 0.935308 0.975615 1.060957 1.034400 1.016970 1.048207 1.017873 0.985344 1.037274 1.013241 1.064753 0.989034 0.993549 1.064462 0.997356 0.918956 1.023816 0.879125 1.065423 0.923840 1.063025 1.058937 0.906197 1.004191 0.916674 0.888709 0.874309 0.954534 1.064151 0.985373 1.061636 1.004881 0.882718 0.967924 0.970497 0.934725 1.008425 0.892409 1.039866 0.904760 0.917004 0.889864 0.967264 1.019417 0.974605 0.889738 
1.390968 0.884668 0.949713 0.961520 0.956451 1.011932 1.054829 1.062441 0.972628 0.943790 1.000912 1.032031 0.923701 0.967423 0.908739 1.010592 0.939596 1.035837 0.940906 0.892902 0.876571 0.968384 0.952820 1.005562 0.939430 0.970637 0.959675 0.961792 0.877396 0.901388 0.883591 0.952257 1.031846 0.913399 0.951480 0.980201 0.986959 0.908059 0.975929 0.918739 1.043216 0.943489 0.902408 0.958636 0.945043 0.977589 0.967171 0.888921 1.043546 1.014719 0.978686 
1.393753 0.948291 0.930581 0.965932 0.930737 0.963514 0.906241 1.009904 1.025672 1.037944 0.999088 0.904716 1.041779 0.965942 0.901241 0.875463 1.047216 1.030109 1.010370 1.046730 0.895813 0.874677 1.038934 0.989069 0.912921 0.939135 0.877444 0.997651 1.064809 0.971282 0.989399 1.050711 0.948135 0.891269 0.901755 1.040089 1.054216 0.949203 0.935484 1.035177 0.976719 1.037672 1.050391 1.067702 0.992826 0.936038 0.902668 1.000418 0.953223 0.906056 0.928154 
1.396543 1.064603 1.023235 0.960897 1.047070 1.050468 0.950810 0.990605 0.933480 1.003517 0.880472 0.916277 1.010148 0.883540 0.902598 0.876064 0.895986 0.914568 1.013498 0.884171 0.981256 0.875171 0.999896 1.018410 1.029080 0.999838 1.058691 0.893763 1.042545 0.938170 0.878657 1.018439 0.986858 0.904054 0.889064 0.880763 0.939121 0.880637 1.063865 1.035924 1.051613 0.901093 0.912345 1.031915 0.875084 0.936771 0.989692 1.052351 1.021303 0.924733 1.004847 
1.399339 0.912012 0.875879 0.895615 0.904993 1.040710 0.961755 0.970153 0.925079 0.971172 1.021236 1.045273 0.922487 1.048690 0.965823 1.005558 1.025905 0.890732 1.009052 0.973725 0.930758 0.968046 0.962289 1.064990 0.891499 1.049195 0.924254 0.894353 0.997772 0.923885 1.052029 1.020877 0.951164 0.920011 0.895732 0.874918 0.923293 1.034778 1.033012 1.039895 0.986414 0.967862 1.048146 1.054961 0.944699 0.982831 0.965823 1.029439 0.979191 1.005587 1.061844 
1.402141 0.896234 1.046874 0.968360 0.959294 0.955964 1.041894 1.026508 0.931569 0.874548 1.006151 1.006802 0.888206 0.995745 1.031022 1.010413 1.008442 0.880819 0.903641 0.941597 0.926589 1.015917 0.931744 0.951363 0.977068 0.984416 1.042777 1.020421 0.983116 0.897273 0.919707 0.969244 0.888546 1.065347 1.063007 0.952139 1.048543 0.891983 0.931569 0.928677 1.040244 0.942684 0.951023 0.939656 0.895574 1.003928 0.959624 0.928036 0.910883 1.017849 1.058105 
1.404948 1.018684 1.056880 0.922150 1.009987 1.027343 1.032409 1.047795 0.954434 0.936331 0.932623 1.039777 0.931245 1.061889 0.898843 0.940165 0.886652 0.950338 0.996970 1.063335 1.064277 0.951532 0.925693 1.037224 0.924324 0.933885 0.924615 1.007958 0.924431 1.007249 1.056288 0.931953 1.050940 0.956832 0.925848 0.878216 0.892165 1.006463 0.937050 1.053599 1.027420 0.925838 0.987127 0.940117 1.021567 1.046009 1.045155 0.920276 0.974401 0.959249 1.039932 
1.407760 1.036796 0.979044 0.880962 0.881690 1.035340 0.887475 0.957710 0.987993 0.913895 0.979461 0.977472 0.916264 0.976714 0.877458 0.986828 1.046270 0.878050 0.922806 0.889096 1.003475 1.027847 1.053559 0.967930 0.891891 0.921777 0.951187 1.008415 0.946635 0.921204 1.052598 0.937317 0.930697 0.909508 0.890571 0.923971 1.016850 0.900035 0.969483 1.045503 1.032933 0.919777 1.013802 0.905102 1.067381 0.880088 0.920991 0.992817 0.891687 0.924563 0.992914 
1.410579 0.909000 1.049277 1.062594 0.982958 0.989005 0.939719 0.916988 1.038892 0.896577 0.952987 0.950803 1.039465 1.065690 0.933692 0.953579 0.967079 1.013046 1.017947 0.975640 1.006902 0.909660 0.892937 0.897713 0.993071 0.998118 0.904555 0.954433 0.992557 1.052315 0.969923 0.918696 1.051112 0.898732 1.067514 0.937778 1.016394 0.978765 1.023470 1.026459 1.056120 0.927296 0.956452 0.970428 1.006766 1.012939 0.896781 1.042182 0.875710 0.875467 0.974427 
1.413403 0.985862 1.022179 1.002778 1.032505 1.018899 0.993626 1.062747 0.882502 0.952651 0.944033 0.910676 0.915393 0.934755 1.062349 0.936521 0.930533 1.054439 0.931533 1.008902 0.958989 1.007971 1.029011 1.064668 0.886559 0.900185 0.905261 0.947740 1.042967 0.982592 0.969334 1.034563 0.946333 1.032515 0.987143 1.037203 0.951224 0.952302 0.992617 0.886452 0.909463 0.997867 0.970887 1.060592 0.998207 0.998838 0.942664 1.036572 0.928242 0.914675 1.018433 
1.416232 0.921843 0.977402 1.057067 0.965640 0.981148 1.060929 0.905850 1.060270 1.013086 1.064093 0.948123 0.993773 0.917971 0.964184 0.973704 0.955722 1.048488 1.049556 1.024139 0.910061 1.006778 1.034407 0.876687 0.911158 1.030001 1.055475 0.962233 1.026478 0.911633 0.986097 1.050643 1.046149 1.026876 0.886663 0.926647 0.985573 1.025178 0.897727 1.057882 0.886993 1.034523 0.936477 0.955586 1.015725 0.963641 0.881491 0.981895 0.915195 0.939709 0.983875 
1.419068 1.043353 0.998103 0.957685 0.922993 0.957783 1.021344 0.990573 1.002052 0.923061 0.930281 0.978704 1.018996 1.049418 1.017210 0.907030 1.062751 0.981402 0.943877 0.883003 0.884138 1.031718 0.918306 0.876792 0.914444 1.017686 0.917268 0.916065 0.986448 0.945992 0.953561 0.934289 1.055638 0.999588 1.013319 1.042470 0.880722 0.879606 1.025313 0.991310 1.053416 1.051951 0.887719 0.909185 0.976521 1.058501 0.963780 0.893794 1.023964 1.003595 0.901809 
1.421909 0.925920 0.939660 1.052473 0.895703 1.006624 1.051541 1.007555 0.910219 0.957233 1.067135 0.917351 0.981889 0.877130 1.050455 0.984044 0.961531 1.051910 1.023013 0.900923 1.066533 0.887969 0.896217 0.997386 0.967878 0.935400 0.986266 0.966859 1.005323 0.915847 0.961434 0.972991 1.017618 0.874210 1.024886 0.972526 0.912723 0.958465 1.020170 0.994504 1.024934 1.048281 0.938709 0.941911 0.923503 1.042963 0.991185 0.919768 0.887435 1.057169 0.926657 
1.424755 0.949241 0.934958 0.882232 0.917765 0.912700 0.963436 0.942303 0.874295 1.014979 1.047328 0.964222 0.952821 0.966066 1.060806 0.916154 0.905500 0.937394 0.899407 0.939082 0.925372 1.043224 1.053810 1.018840 0.981290 0.950813 1.014979 0.996708 0.912583 0.965377 0.934745 0.890422 1.009729 0.965726 1.005479 0.922655 0.984938 0.966968 1.019413 0.979854 0.940809 0.905830 0.985841 0.906955 0.930019 0.956023 0.886511 1.045106 1.067035 0.921277 0.923712 
1.427608 1.051159 0.890526 1.020887 1.024438 0.962702 0.934827 0.896900 1.036004 1.036188 0.899180 0.888362 0.969988 0.873566 0.910813 0.908640 1.024264 0.911434 1.057378 0.969096 0.961838 0.928171 0.905836 0.950603 1.033015 1.047210 0.947362 0.925047 0.879834 0.966690 0.896541 0.948536 0.895755 1.058067 0.969202 0.991605 0.951253 0.877020 1.005383 0.942084 1.010583 0.875099 0.925668 0.986696 1.003801 1.062918 1.026767 0.900587 0.917498 1.060327 1.064121 
1.430466 1.033839 0.943301 0.906017 1.006683 1.063749 1.021876 0.885313 0.911964 1.043405 1.034644 0.880947 1.056163 0.936878 0.995846 0.970980 1.019936 1.054387 0.892192 0.942253 1.055716 0.910024 0.886516 1.060169 1.023681 0.993848 1.032151 1.057822 0.892269 0.910072 1.055299 0.944523 0.956806 0.915631 1.044288 0.927827 1.020625 0.948540 0.977810 0.936956 1.017006 0.949200 1.058394 0.977160 0.971863 0.956185 1.001706 0.901117 1.009982 0.898323 0.932066 
1.433329 0.994780 1.049825 1.058401 0.940123 0.954830 1.006150 1.011146 1.015890 0.933972 0.931702 0.950251 1.004103 0.951580 1.016278 0.989250 0.965851 0.983788 0.944333 1.050815 0.924659 0.886261 0.990084 0.900784 1.066036 0.929092 1.038290 0.964832 0.957769 0.977201 1.022846 1.014415 0.908632 0.939900 0.982023 1.054501 1.020149 0.962814 0.878898 1.066987 0.960680 1.033614 0.990075 0.881284 1.029666 0.898795 0.975047 1.018655 0.931062 0.936902 0.998156 
1.436199 0.958607 1.064490 1.042460 0.982645 1.059155 0.978998 0.983702 1.035815 0.994402 1.012805 0.959790 1.034583 1.003104 1.020546 1.046379 1.040306 1.015579 0.925469 0.915662 1.058767 0.928981 1.016966 0.906213 1.039637 0.885434 0.934170 0.905631 0.916496 0.943182 0.906785 1.001338 1.048891 1.000174 1.029451 1.039773 1.023728 0.964155 0.977998 0.879293 1.007324 0.876180 1.006858 0.978386 1.001474 1.056458 1.030518 0.954329 0.916185 1.019139 1.060270 
1.439074 0.978107 1.006936 0.876400 0.942808 0.881862 0.900825 0.882997 0.895713 0.943691 0.983781 0.992385 0.965885 1.050819 0.932749 1.013270 0.990426 0.947309 0.999525 1.032961 0.915444 1.045736 1.038112 1.017955 0.986604 0.948162 0.967621 0.893065 0.946057 0.887177 0.890660 1.040275 0.904075 1.031981 0.981638 0.980386 1.008575 0.892183 1.011039 0.955515 0.956776 1.050625 0.963333 0.922331 1.020235 0.935601 1.049568 0.941692 1.059879 1.037472 0.992182 
1.441955 1.062010 1.016121 0.981008 1.016751 0.986867 0.929484 0.961638 1.015044 0.903615 1.000379 1.003395 0.954102 0.980882 1.005995 1.005219 0.954092 0.984335 0.998865 1.056336 1.056054 0.971910 1.018168 1.031679 0.884992 0.939290 0.899377 0.987303 0.915934 1.045394 0.902151 0.974733 1.065870 1.040341 0.884585 0.899784 0.993075 0.916312 1.059585 0.973666 0.985228 0.942734 1.057742 0.947651 1.018565 0.909445 0.966973 0.916555 0.880036 0.951580 0.899318 
1.444842 1.036605 1.043433 1.059911 0.979807 0.902409 0.913378 1.010728 1.058563 0.908354 0.992552 0.887734 0.886114 1.033181 0.882817 1.000049 1.006683 0.975316 0.944250 0.879897 1.064790 0.889722 0.971214 1.035897 1.034868 1.034228 1.008691 1.007575 1.043607 0.992387 0.897268 1.015024 1.017730 1.001271 1.001038 0.994530 0.879015 0.926375 0.905503 0.908897 0.873486 0.956481 0.960021 1.032327 0.997440 1.066623 1.027740 0.902477 0.937393 0.964492 1.034936 
1.447735 0.984192 0.883163 1.060936 1.015314 0.895606 0.979585 0.975463 1.026623 0.987121 0.886780 0.914101 1.054826 0.947464 0.992455 0.933479 0.960062 0.981952 1.049143 0.878585 1.022491 0.955426 1.061615 0.943613 0.880137 0.915633 1.030628 0.957366 0.978509 1.015935 0.981205 0.925312 1.061198 0.920667 1.021143 0.980739 0.910939 0.968897 0.960692 0.888225 1.049986 1.030269 0.984240 0.930356 1.028689 1.045515 1.013249 0.932402 0.882445 0.951227 1.012890 
1.450633 1.061078 0.980052 0.951879 0.964690 1.055628 1.054619 1.012879 0.995462 1.052098 1.024303 0.913883 1.043495 0.981138 0.936877 0.993512 1.027765 1.044601 1.009252 1.000301 0.894953 0.894128 1.006653 0.941600 1.055996 1.029880 1.064559 1.005392 0.919527 0.920022 1.029162 1.046143 0.916104 0.981477 0.937478 1.063871 0.886913 0.980973 0.926451 0.873443 1.017466 0.877070 0.929797 1.004180 1.002599 0.883635 0.911187 0.896979 1.007119 1.001824 0.998604 
1.453537 1.045481 0.999137 0.929277 0.972062 1.030188 1.051774 0.984872 0.940488 0.997062 0.921306 1.056817 0.957235 0.960949 1.048545 0.965429 0.984562 0.996790 0.978976 0.874507 0.887753 1.025708 1.033340 0.900438 1.030760 0.957080 0.937889 1.008544 1.023700 1.037994 1.030557 1.064497 1.000437 1.014255 0.914411 0.902251 1.025902 0.877241 0.896452 0.982089 0.995607 1.035299 0.926805 1.023662 1.055314 1.021354 0.968765 0.939857 0.904627 1.009891 0.975253 
1.456447 1.022361 1.036276 1.015767 0.889069 1.041919 1.039117 0.939482 1.030438 1.009648 1.064202 0.899803 1.027102 0.874562 1.026084 0.898019 0.990662 0.956490 0.918256 0.992524 0.879275 0.897553 1.033017 0.926188 0.964112 0.973305 0.987433 0.974701 1.032184 1.050268 0.922261 0.997391 0.969319 1.044944 1.009929 0.968233 0.992145 1.061148 0.918353 0.934556 0.903371 0.903827 0.939773 1.066510 1.050064 0.891716 0.939288 1.053342 0.940345 1.039340 1.032271 
1.459363 0.955727 0.977970 0.959120 1.052834 1.004819 0.999553 1.049702 0.901680 0.876305 0.898975 1.062239 1.066176 1.042071 1.043109 0.964143 1.025452 1.019780 0.969650 0.923981 0.911473 1.011897 0.982149 1.016415 0.980646 0.921751 0.939039 0.997818 0.980646 0.915352 0.914818 1.031667 1.010365 1.063296 0.922401 0.967314 1.028332 0.953050 1.039492 0.933600 0.996034 0.874172 0.896066 0.943548 1.029253 0.993775 1.047104 1.063102 0.917349 1.032782 0.881134 
1.462285 0.873364 0.932333 1.029445 1.020534 0.932382 0.958424 1.048002 1.022406 1.004692 0.913989 0.956553 0.910983 0.976313 0.918313 0.997371 0.988655 0.879792 0.988578 1.045336 0.926593 1.038151 0.908559 1.009336 1.018905 0.964833 1.065202 1.021281 0.986318 0.984214 0.905108 1.037240 0.989237 0.962205 1.000028 0.923859 0.922337 1.030143 0.935339 0.954943 0.940914 0.974073 0.995200 0.901957 0.897080 1.064136 1.000367 1.045985 1.003392 0.920252 0.969496 
1.465212 1.041484 0.959774 1.010072 0.906809 1.023218 0.980618 0.983885 1.065421 0.998011 1.065712 0.985262 1.035986 0.949409 1.040592 0.929602 0.893353 0.890541 0.944581 0.987957 0.994404 0.873080 0.974122 1.025312 0.984040 1.057674 0.987414 1.006320 1.055057 0.883056 0.891336 0.950980 0.996149 0.985252 0.874913 1.017992 0.880429 0.936738 0.938289 1.047116 1.016005 1.059390 0.897075 1.057791 0.962178 1.049550 1.033194 0.926888 0.958096 0.908564 0.895573 
1.468145 1.024457 1.024166 1.007744 0.946329 1.010894 1.049944 0.932282 0.878952 0.944894 0.978195 0.912757 1.057089 1.052697 0.908414 1.013105 1.001617 0.949906 0.917934 1.036934 1.013502 0.912146 0.972669 0.894328 0.961443 1.014801 1.023856 1.006813 1.039803 0.972330 0.899834 1.028490 0.987085 1.025262 0.938418 0.957400 1.047268 1.048063 1.049818 0.897440 1.033308 0.941113 0.924487 0.904555 1.026619 0.953920 1.030167 0.900542 0.890324 0.880397 1.055353 
1.471085 0.972311 0.918064 0.976130 0.903814 0.994374 1.058781 1.025385 0.995518 0.980909 1.012502 1.008043 0.990041 0.932353 0.900072 0.980270 0.962782 0.898773 1.004824 0.892850 1.014887 0.906761 0.936589 0.915388 0.962258 0.990235 0.943394 1.030222 0.892811 0.882138 1.032345 1.062048 0.904773 1.018725 1.039218 0.986018 0.878445 0.951517 0.977080 1.043561 1.018842 0.933894 0.957819 1.056716 0.947097 0.957043 0.973765 0.989731 1.041429 1.000908 0.875333 
1.474030 0.892467 0.913395 0.990109 1.011327 0.991863 1.006510 0.917932 1.058573 0.901502 0.935894 0.990603 1.048414 0.990419 1.050285 0.974105 1.066163 1.010707 0.920879 0.954049 1.035503 1.001847 0.903159 0.908597 1.017822 0.936330 0.887417 0.948699 0.905331 1.044304 0.963704 1.054434 1.012840 0.996923 0.906562 0.914578 0.907715 0.973271 0.955193 0.907957 1.028950 0.884170 1.037558 0.933509 1.006442 0.883075 0.896800 1.039186 0.940857 1.008158 0.940304 
1.476981 0.945832 1.048197 1.044863 0.988586 0.914214 0.957424 0.924963 0.881200 0.893665 0.958151 0.898502 0.974270 1.021716 0.889536 1.045628 0.922491 0.911364 0.914117 1.002176 1.058297 1.061622 0.977701 0.927541 1.011112 1.009533 1.014505 0.881064 1.011878 1.050911 0.914446 1.064781 0.873523 1.021125 0.891726 0.950755 0.983953 1.056669 0.949612 0.993695 0.936032 0.917432 0.942788 0.876189 0.899432 0.996777 1.045910 1.029635 1.035422 0.980764 0.877100 
1.479938 0.982935 1.029691 1.063468 1.022160 0.974232 1.045392 1.019591 0.900077 1.050548 0.945291 1.007961 0.881826 1.061646 0.970791 0.958792 1.028227 0.902519 0.913791 0.911707 1.053475 1.000953 1.051304 0.888902 1.063604 0.892808 1.064951 0.923968 0.896180 0.909459 0.884085 0.946260 0.904535 0.900222 0.922660 0.934203 1.027248 1.021549 0.921002 0.894320 0.993868 1.039296 1.022218 0.947297 1.054057 0.902626 0.908945 1.004588 1.052845 0.983546 0.979814 
1.482901 0.966653 1.005972 0.924107 0.910190 0.923448 0.880931 0.895836 1.052192 1.065188 0.903008 1.021275 1.058113 0.924427 0.919707 1.011651 0.887453 1.008763 0.899248 0.932655 0.899500 1.002541 0.910044 1.023485 1.056679 1.001369 0.890884 0.878304 0.901981 0.947580 0.885069 0.879206 0.929069 1.050234 0.970355 0.922614 0.929854 1.048354 1.052647 0.911091 0.937646 0.889799 1.055855 0.933043 0.931221 0.945041 0.925444 1.007600 1.019957 1.040164 1.030443 
1.485869 0.978390 1.039453 0.973883 1.003635 0.896607 0.876391 0.883660 0.976713 1.059087 1.000737 0.976839 0.916406 0.873523 0.954230 1.047749 0.980570 0.988003 0.895667 1.012386 0.971577 0.905067 0.945673 0.913993 0.972149 0.977430 1.041149 0.936931 0.986346 0.921183 0.919168 1.015177 0.986268 0.893409 0.906841 0.957583 1.049018 0.905571 0.945372 0.997626 0.955625 0.944548 0.981132 0.876139 0.900600 1.059494 1.003674 1.013898 0.988682 0.873697 1.043853 
1.488844 1.057047 0.873907 0.891320 1.053200 0.982992 0.975327 0.957913 0.987247 0.989882 0.934618 1.021270 0.966422 0.884537 1.062561 0.932476 1.022210 0.919345 1.048723 1.047434 0.916419 0.937186 0.945723 0.885855 0.923406 0.910052 0.921390 0.980463 1.055923 0.959377 1.061921 0.935228 0.981684 0.982333 0.944473 0.935238 0.918793 1.024390 0.922088 0.902290 0.948426 0.939279 1.002335 0.970288 0.966964 1.011395 1.000736 1.002092 1.000183 0.921187 1.009670 
1.491825 0.989019 0.984881 1.018476 1.031558 1.005443 0.890947 1.048244 0.915996 1.065879 1.035094 0.996238 0.914688 0.888370 0.918864 0.954164 1.021829 1.015724 0.965066 1.036354 0.988224 0.950550 0.967866 0.943108 1.001955 0.917934 0.901781 1.060695 1.047139 1.007032 0.930880 0.974465 0.979814 1.047575 1.001441 1.036839 0.910444 0.872643 0.952507 0.965850 0.946005 0.994591 0.939077 1.034813 0.988980 0.881093 1.047139 1.061703 1.056926 0.990104 1.056616 
1.494811 0.929235 1.028405 1.022165 0.981838 1.049896 0.877009 1.057366 1.057211 0.927704 1.059469 0.948739 1.009821 0.903558 0.979241 0.920195 1.029461 1.064410 1.054692 1.043840 1.003988 0.982681 0.997486 0.883356 1.058645 1.037426 0.898084 0.877067 0.879160 0.896669 0.943604 0.879432 1.005354 0.976315 0.958816 0.998058 0.909604 1.038017 1.044576 1.019365 0.915195 1.032562 0.936521 0.978418 0.890381 0.879848 1.016991 0.902550 0.931366 0.959029 1.051940 
1.497804 1.026008 0.979037 0.898543 0.903388 0.950514 0.989036 1.041733 0.907505 1.029971 0.882431 0.931020 1.008869 0.987350 0.908532 0.887634 1.000634 0.959718 0.939953 0.905015 0.888196 0.933287 0.967488 1.015951 0.977594 0.958013 1.034757 0.921118 0.970938 1.042809 0.888922 0.998696 0.880803 1.018034 0.997330 0.985393 1.061653 1.050627 1.017676 0.879970 0.913551 0.985238 0.984415 1.037654 0.966481 1.017724 1.047895 0.963216 1.018093 0.971926 0.934837 
1.500803 1.060311 1.002424 1.049305 0.982893 0.962819 0.956870 0.933735 0.923194 0.930983 0.956512 0.915492 0.886398 0.922322 1.014825 1.033910 0.957316 0.997105 0.915289 0.980383 0.927418 1.022517 0.987078 1.003150 0.963390 0.884432 0.932611 0.947502 1.008053 0.991554 1.026945 1.019388 0.963138 0.878784 1.001135 0.907025 0.895186 0.977554 0.944305 0.960619 0.970385 0.890371 1.057743 0.937591 0.964098 1.056154 0.876410 0.878377 0.901212 1.027923 0.963381 
1.503807 0.883545 1.018949 0.957297 0.982698 1.037171 1.032841 1.052351 0.908336 1.042625 0.972003 0.985711 1.051489 0.964582 1.009891 0.982969 0.928525 0.893398 0.918711 0.985091 0.895413 0.923003 0.994865 0.880290 0.913819 0.906195 0.965706 0.951048 1.048195 1.005434 1.039128 0.882373 0.884156 0.941148 0.914400 0.967566 1.023114 0.958818 1.005609 1.032153 0.950961 0.962790 1.033606 0.971266 1.050782 1.004834 0.892119 0.907483 0.985875 0.999990 1.002703 
1.506818 0.916467 0.888907 0.923993 0.995290 0.900173 1.018335 0.916215 0.936160 0.975451 0.878852 1.005432 0.971130 1.031645 1.035016 0.987589 0.888868 0.940549 0.921853 0.897606 0.960659 0.872488 0.934262 1.055078 1.051135 0.956445 1.022549 1.045652 0.929796 0.923073 1.001238 1.017715 1.053063 0.977291 1.010382 0.880644 0.979674 1.044219 0.884054 0.906237 0.926938 0.988170 0.889479 0.925737 0.950652 0.949896 0.898071 0.877573 1.059621 0.880218 0.887231 
1.509834 0.878363 0.969057 0.975586 1.032251 1.046907 0.946710 0.892864 0.893784 0.980419 1.049193 1.020472 1.031602 0.904148 0.964485 0.909641 0.988488 0.911026 1.021557 0.989825 0.974045 1.022700 1.031757 1.042431 1.004228 1.064371 1.012307 1.026003 0.963051 0.906173 0.913079 0.922320 0.987209 1.040659 0.982957 0.917961 0.938409 1.019649 0.938109 0.920480 0.956203 0.874740 0.878140 1.009217 0.909195 1.047033 1.002543 0.898608 1.051372 1.000034 0.991597 
1.512857 0.971943 0.891260 0.978268 1.004865 0.976321 1.016827 1.028479 0.981047 0.932473 0.971565 0.871811 1.001998 1.004255 1.028837 0.935631 1.016420 0.877777 0.910283 1.048509 0.930429 0.937461 1.053585 1.040015 1.008042 0.968001 0.884548 0.886572 1.022086 1.047715 0.969211 0.981706 1.064074 0.977909 0.907852 0.908733 1.062263 0.885952 0.994327 0.995247 0.944445 0.979585 0.904965 1.039569 0.906961 1.016314 1.045652 0.953685 1.035840 1.025641 0.898079 
1.515886 1.028174 0.986373 0.932775 0.881850 0.939371 0.914441 1.021007 0.937017 0.959051 1.052436 0.902325 1.050363 0.966421 1.028310 0.872543 0.956920 1.040426 0.947787 0.963138 1.012494 1.041976 0.956630 1.006480 1.001095 0.876000 0.970102 0.974964 1.004911 1.014848 1.062431 1.034654 1.031419 0.911729 0.948455 0.929782 0.897250 0.943845 1.029773 1.012465 1.030228 1.056533 1.001695 0.995235 1.043167 0.874664 0.911128 1.048949 0.901453 0.927981 0.937424 
1.518921 1.055830 1.022195 0.929116 0.989315 0.942335 1.008045 0.916342 0.898444 0.985248 0.881215 1.035414 0.970353 0.904342 1.001838 0.944834 0.981422 0.949018 1.011493 0.891655 1.062328 0.883675 0.906473 0.961821 1.005886 0.886484 0.892430 0.883850 0.969481 0.999320 0.972232 0.997334 1.045564 1.031279 0.920932 0.878310 1.052169 1.023270 0.876160 0.989054 0.899442 0.876460 0.966372 0.964639 1.039375 1.042494 0.961927 0.961801 0.937716 0.992918 1.024306 
1.521962 0.938453 0.961113 1.010880 0.944263 1.008720 1.007432 0.882760 1.055639 0.908539 0.974913 0.879419 0.990785 0.873976 0.957414 0.875439 1.005079 1.058516 0.929108 0.959622 0.954819 1.010115 0.873027 0.875138 0.964416 0.894594 1.043079 0.877036 1.040968 0.890672 0.993187 0.895107 0.989710 1.020118 0.920837 0.963128 1.051601 0.961036 0.940941 0.901082 0.894158 0.897644 0.896007 0.985527 1.041346 0.905304 0.980084 1.017455 1.014560 0.892909 0.992741 
1.525009 0.955748 0.968898 0.959902 0.984605 1.020763 0.889417 0.964918 0.885679 1.019630 0.917043 1.015195 1.023281 0.886918 1.013375 0.988304 1.049310 0.957026 1.054733 0.982688 0.906111 0.897260 0.879530 1.033913 0.999798 0.931714 0.977158 0.908687 0.931578 0.924877 1.054045 1.017868 0.909035 0.978224 0.899352 0.953018 0.886202 0.875569 0.877709 1.048158 0.959796 1.022864 0.960609 1.039239 1.005560 0.900136 1.012706 1.000350 0.995170 1.027522 0.904416 
1.528062 0.983383 1.019413 0.940391 0.940875 0.970272 0.919931 1.062647 1.060730 0.948544 1.020536 0.928123 0.937728 1.033976 0.991236 0.960018 0.954509 0.933458 1.063625 0.934010 0.896189 0.939326 1.049943 0.994731 0.978309 0.898667 0.953269 0.952233 1.048684 0.911488 1.005712 0.931521 1.027217 0.964298 0.883194 1.044550 1.008694 0.920338 1.016769 0.995090 0.875661 0.915438 0.942105 0.911952 1.009730 1.031691 0.961277 1.042739 0.980585 0.980914 1.053351 
1.531121 1.043179 0.900956 1.050101 1.049792 1.053403 1.035007 0.928589 0.920475 1.014955 0.891651 1.034445 0.925674 0.893675 1.016872 1.015274 0.928444 0.974851 1.055214 0.925442 0.996994 0.988687 0.880042 1.019660 0.883963 1.005466 0.979692 0.932917 0.920030 0.940672 1.046645 0.904267 1.020541 0.984959 1.029091 0.912497 1.029101 0.979992 0.884883 0.983265 1.013638 0.881107 1.022023 1.034581 0.994457 1.003636 0.962477 0.892164 1.007238 1.056898 0.917861 
1.534186 0.986651 0.953995 0.873927 0.934312 0.976650 0.945669 0.895634 1.063369 0.892419 0.886446 0.951555 0.946462 0.994474 0.952339 0.926489 0.936452 0.874382 0.986564 1.007922 0.931088 0.995868 1.024303 0.998511 1.047646 1.033782 1.039368 1.022657 1.010333 0.939211 0.925366 0.961643 0.907774 0.987493 0.910785 0.979613 1.005937 0.918676 1.063834 0.990863 0.878032 0.898683 0.951226 0.955989 0.957064 0.936394 0.912712 0.886068 1.002045 0.912160 0.966581 
1.537258 0.952958 0.995797 0.969261 1.047398 0.999534 0.996175 1.042402 0.894601 0.983744 0.946133 0.978768 0.950732 1.036148 1.036961 0.893110 0.894223 0.877901 0.977026 0.976842 0.893913 0.991954 0.990269 0.963598 0.946153 1.059518 0.894988 0.892839 1.025247 0.872973 1.029836 0.879576 1.013969 0.898609 1.010919 1.008141 1.050631 1.009554 0.891513 1.030824 0.912095 1.034715 1.028878 0.913305 0.940208 0.873612 0.922018 0.914447 1.044774 0.914534 1.021249 
1.540335 0.996520 0.947092 1.044022 1.034187 0.882290 0.947731 1.030828 0.916182 0.971215 0.941399 0.881797 0.913510 0.967972 0.978456 0.881971 1.051331 0.889938 0.879754 0.930983 0.988573 0.877295 0.874662 0.932493 0.927082 1.047972 0.943365 1.017091 1.061331 0.925707 0.960973 0.992474 1.050741 1.032493 1.019318 1.020005 0.873297 0.918069 1.008418 0.998418 0.996627 0.880461 0.939386 0.898157 0.992212 1.018185 0.944826 0.987450 1.052648 0.941303 1.057459 
1.543419 0.980787 1.060869 0.952696 1.061866 0.965338 0.969374 1.035285 0.991987 0.913618 1.037492 1.028393 0.923046 0.944826 1.052128 0.889206 0.897337 0.888102 0.928971 0.977399 0.953015 1.052980 1.000118 0.909398 1.036698 0.996759 1.036960 0.961195 1.056774 0.986159 0.887647 0.940867 0.950818 0.938186 1.011182 0.976528 1.019826 1.062485 0.959588 0.991319 1.058284 0.938786 1.007930 0.893329 0.928845 0.983043 0.986866 0.946046 0.978328 0.883185 0.898353 
1.546509 0.967601 0.964175 1.025503 0.988741 0.998904 1.017092 0.960516 0.998062 0.950063 1.030439 0.968705 0.877294 0.966411 1.018631 0.985440 1.041667 1.001537 0.889267 0.978404 0.908722 0.950837 0.992787 0.991045 0.910087 0.985905 0.995846 1.064220 1.018137 1.037738 0.993552 0.913213 0.947623 0.882104 0.894726 0.879810 1.045713 1.013839 0.914994 0.946171 1.034544 1.039180 0.889035 1.063756 0.964669 1.057784 1.053689 1.017276 0.882791 1.051240 0.929765 
1.549605 0.988138 0.916593 0.993035 0.892764 0.893461 0.956082 0.939715 0.879862 0.914144 0.938777 0.908676 0.873861 1.005656 0.937780 0.943093 0.975294 0.973397 0.925052 0.892832 1.030957 0.937944 0.876939 1.021713 1.018142 0.954601 0.900139 0.925120 1.026737 0.909189 1.046268 0.923155 0.989406 1.046646 0.998523 0.957592 1.028363 0.948417 1.053789 0.902394 1.027046 0.947371 1.042164 0.933869 0.975468 1.036977 1.047130 0.973978 0.926378 0.949888 1.058967 
1.552707 1.063518 1.008227 0.881259 0.890376 0.939522 0.938302 1.054246 1.020769 0.953100 0.906006 1.023866 0.958471 0.956187 1.064514 0.980354 0.892118 1.034783 1.061621 1.064456 0.991580 1.034212 0.915646 0.895157 0.986731 0.888024 0.909452 0.892370 1.006804 0.871030 0.929573 0.941854 0.930531 0.970743 1.060643 0.913275 1.017459 0.948968 0.932360 1.051962 1.023673 0.976134 0.873546 0.999942 0.891412 0.946190 1.003242 0.942386 1.022763 1.042845 0.942667 
1.555816 0.968186 1.023609 1.024306 0.942657 0.900831 0.945009 0.977854 0.953834 0.888163 0.877992 0.894763 0.915444 0.876182 1.064061 0.952238 0.963744 1.044532 1.040874 0.993086 0.962438 0.958344 1.028487 0.969783 0.898392 0.920234 1.030355 1.054877 0.973906 0.955383 1.061826 0.919818 0.906308 0.971370 1.021751 0.966822 0.901595 0.977341 1.013458 1.064187 0.944980 0.946702 1.047251 0.899292 0.988915 1.055206 0.987454 1.032590 1.049187 0.941051 1.062319 
1.558930 0.963017 1.039484 0.936560 0.962794 1.043674 0.906233 1.050660 0.878653 1.039193 0.973864 1.057018 0.879282 0.888630 0.947785 1.035864 1.031878 1.027175 1.032787 1.007850 0.958846 0.974310 0.978151 1.016453 0.971687 0.981654 1.014614 0.900930 1.051164 0.955507 0.907278 1.037268 0.919035 1.001395 1.000689 0.909029 0.878489 1.012301 0.961662 0.882921 1.012495 0.940131 0.908913 0.961043 0.907200 1.055905 1.049731 1.064044 1.011595 1.021659 0.924203 
1.562051 1.057456 0.965879 1.016080 0.963895 0.883940 0.921697 0.920178 1.063019 1.025175 1.011338 0.906321 0.948994 0.942327 0.906621 0.962976 1.020821 0.954316 0.913230 0.877312 0.974597 0.916056 1.015460 0.916781 0.881782 1.029888 1.060358 1.062265 0.980074 0.970504 0.956677 0.939840 1.044731 0.929496 0.932709 1.033845 0.998169 0.930483 0.951635 0.919133 1.026462 1.044441 0.925268 0.874215 0.887540 1.027275 0.966895 0.970204 1.040357 1.050537 0.931460 
1.565179 0.910154 0.875428 0.934082 1.009785 1.058357 0.937295 0.936801 0.882966 0.996258 1.017613 0.872410 0.875119 0.971818 0.933908 0.902153 0.896202 0.877083 0.979278 1.013259 0.946912 0.992408 0.898785 1.012465 1.023873 1.037622 0.943449 1.018629 0.994043 0.964871 1.063698 0.915360 0.938407 0.959665 0.994488 0.886468 0.943410 0.898553 0.960178 1.041250 0.897402 1.043853 0.974740 0.889516 0.905713 0.981919 0.930870 0.955930 1.060128 0.911577 0.871471 
1.568312 0.982864 0.922704 0.896359 0.907766 0.969212 0.882407 0.938397 0.906798 0.874532 0.879544 1.017288 0.897288 1.042259 0.967655 0.943680 1.031578 0.971515 0.923469 0.931654 0.963949 0.909817 1.044668 1.052389 0.923140 0.887777 0.871910 0.976914 0.890322 0.933405 0.998247 1.061261 0.901525 0.931983 1.034597 0.986957 0.913571 0.919279 0.886606 0.954245 0.975046 0.987702 0.880076 1.057856 1.040827 0.872848 0.880376 0.879292 0.886219 0.963456 1.027805 
1.571452 0.973099 0.983722 0.994576 0.922230 0.925558 1.042436 1.008527 0.914152 1.046257 0.939287 0.968252 1.050543 0.933743 0.959613 0.942257 0.913175 1.029085 0.990755 1.006737 0.966511 0.911298 0.962921 1.007695 1.056125 1.009127 1.044545 0.877263 0.961654 0.991045 1.034513 0.938232 1.045706 0.920315 0.987872 0.954408 0.951883 0.920789 1.028572 0.882575 0.896332 0.931740 1.031397 0.913881 0.914413 0.993773 0.982445 0.933511 1.009427 1.001049 0.972025 
1.574598 1.056407 1.032358 0.967224 0.965695 1.002408 0.952394 0.926149 0.946522 1.016493 0.932795 1.007661 0.884464 0.967137 1.032039 0.988323 0.894176 0.943078 1.020508 0.894912 0.934081 0.963142 0.919803 1.028847 1.057133 0.900406 0.942072 0.912518 1.053689 1.037785 0.881775 1.025006 1.006403 1.023352 0.887076 0.948089 0.904402 1.047362 1.008609 0.905553 1.018573 1.016861 0.930705 0.964206 0.893470 1.012004 0.967282 0.894302 0.889156 1.022442 0.978629 
1.577750 0.883431 0.898522 0.947962 0.981460 1.020134 0.926903 0.997760 0.928751 0.909462 0.910081 0.972367 0.889168 0.936673 1.050837 0.925162 1.046561 0.914125 0.950245 1.027766 0.990969 1.039693 0.924717 1.045671 0.949567 1.052481 0.890348 1.018780 0.955836 1.008420 1.010857 0.874532 0.958070 0.915982 0.938850 0.879562 0.970907 0.901404 0.873023 0.992836 0.882657 1.041028 0.905690 0.960856 0.942013 0.945340 0.969301 1.014233 0.876002 0.937408 0.992043 
1.580909 0.885455 0.957014 0.902431 1.053257 0.985751 0.888967 1.019780 1.018300 1.039144 0.909937 0.879062 0.937001 0.970884 1.041311 0.959828 1.057174 0.951017 1.049987 0.953009 0.908060 0.943936 1.036078 0.891762 0.962227 0.920509 1.019528 0.941712 0.881944 1.039763 0.887738 0.923304 1.001895 0.941325 1.022266 0.881983 0.934728 0.989920 0.943946 1.007602 0.979445 1.003781 0.946471 0.953638 0.978584 0.987067 0.956027 0.917298 0.968031 1.002359 0.985713 
1.584074 1.047319 1.033924 0.986182 0.952775 0.919406 1.055202 1.011591 1.061228 0.940366 0.994974 0.962863 1.014386 1.015324 0.870998 0.890893 1.043789 0.990022 1.039108 0.912249 1.014086 1.027879 0.993069 1.042348 0.950647 0.938074 1.027047 1.020470 1.043470 0.967196 0.913565 0.894337 0.922095 0.939689 0.959101 1.046875 0.950802 1.005672 0.900817 0.971462 0.937058 0.890226 0.903022 0.904531 0.987952 0.957350 0.901997 1.059825 1.016785 0.913748 0.922260 
1.587245 1.035957 1.010927 0.936438 0.946999 0.959601 0.945548 0.979959 0.972396 0.909271 0.915151 0.938653 0.931515 0.952744 0.903884 1.006904 1.038365 0.899860 0.885411 0.998084 0.949243 0.960365 1.020135 0.922917 0.921554 0.940597 0.919822 1.013394 0.972919 0.985462 0.875904 1.012533 0.907955 0.933507 0.874338 1.043830 1.009003 0.937782 0.989109 0.928778 0.992252 0.969659 0.972377 0.929649 1.058511 0.990134 0.950403 1.045841 1.060329 1.055019 0.982590 
1.590423 0.978360 0.955459 0.894659 1.005206 1.005641 0.893759 1.047129 1.009500 0.937065 0.903411 0.991435 0.880926 1.002169 0.990671 1.007711 1.020670 0.949415 1.038677 0.966871 1.039586 0.896748 1.003659 0.902889 0.990854 0.927965 0.887889 0.946552 0.924870 0.870723 0.994984 0.966494 0.941349 1.045224 0.915267 1.007604 1.008040 0.961977 0.958535 0.997024 1.058318 0.970391 1.010660 1.059643 0.996705 1.030669 0.907095 0.983563 1.027072 0.931553 0.971658 
1.593607 1.043417 0.983143 1.048484 1.019928 1.033592 1.014406 1.023390 0.939056 0.904456 1.005210 1.021611 0.957410 0.936861 0.943292 0.906342 1.014571 0.883984 0.913333 0.945042 1.030082 0.895463 0.894786 1.028409 1.055872 1.059750 0.995898 0.911883 0.948620 0.980087 0.930295 1.056617 0.930730 0.891875 0.890608 1.002435 0.946512 1.026349 0.888626 0.979245 0.978365 1.039075 1.051047 0.876296 0.924647 0.945197 0.883984 0.957265 1.004997 1.049306 1.020808 
1.596797 0.872953 0.983554 0.955870 1.057565 0.892708 0.872721 0.884034 1.059354 1.004015 1.035383 0.981949 0.945784 1.002854 0.888908 1.010967 0.965965 1.024621 0.928524 0.912734 1.040421 0.953056 0.977452 0.896286 1.012669 0.952892 1.016189 0.895232 0.915190 0.911274 0.873040 0.966110 0.998813 0.940166 1.039116 0.921243 0.874597 1.043022 1.061153 1.053107 0.896934 0.987886 0.964244 1.030983 0.992875 0.980421 0.990671 1.052073 0.895947 1.053088 0.880283 
1.599994 0.989815 0.908673 0.979740 0.922238 0.977032 1.054239 0.876253 0.888281 0.949901 1.039146 0.947445 0.902610 0.937090 0.934837 0.960982 0.919608 0.970709 0.891829 0.886289 0.905463 0.947600 0.932826 0.947088 1.032523 0.962036 0.981364 1.061375 0.943259 1.039842 1.004309 0.976781 0.989399 0.956747 0.993508 0.945502 0.965401 0.891152 0.934412 0.963409 0.979633 0.903529 1.014471 1.001224 1.017662 1.005759 0.963099 1.018909 0.983240 1.059248 0.944632 
1.603197 0.894393 1.000000 0.906971 0.985556 1.061685 1.003036 0.910104 1.003085 1.043692 1.048004 0.997361 1.056338 0.938790 0.912608 1.021706 0.873983 0.952403 0.999072 0.970589 0.925167 0.895949 0.992904 1.017732 0.883854 0.950624 0.988746 0.891821 1.042270 1.031045 0.901886 1.008654 0.954037 1.032940 0.871324 1.011042 0.896568 1.040820 0.936634 1.013401 0.875781 0.997593 0.875085 0.965910 1.003143 1.058919 0.910007 0.962825 1.034835 1.057489 1.035986 
1.606407 0.915344 0.887094 1.059297 1.060147 0.873975 0.947354 0.940886 0.887752 0.954865 1.018895 0.972780 0.947731 1.034982 0.981268 0.891174 0.924876 0.906217 0.884474 0.872989 0.948929 0.910142 0.979547 0.873076 0.987281 0.987542 0.962890 0.891600 1.042088 0.981403 0.950070 1.052345 0.920468 0.915179 0.956519 1.003137 0.940944 0.997046 0.933799 0.908151 0.981026 1.026629 1.006385 0.974597 1.030032 0.997761 0.927631 0.885296 0.917635 1.023516 1.035678 
1.609623 0.896299 0.927997 0.892538 1.054946 0.923860 1.005509 0.875157 1.033205 1.010352 0.981225 0.947351 1.032461 0.911805 0.898116 1.060553 0.906469 1.012546 0.930143 0.905183 0.999853 1.049011 0.920805 0.921520 1.011009 0.900562 1.029947 0.882639 0.899798 1.021943 0.908073 0.928993 0.987837 1.062545 1.029377 0.982259 0.998007 0.905183 1.056609 0.929128 1.052027 1.046981 1.047454 1.011173 1.052636 0.956525 0.943165 0.943146 0.989471 1.055285 0.970765 
1.612845 1.050422 0.920949 1.003762 0.995526 0.935710 1.045531 1.058977 0.874772 0.937363 1.034879 0.870393 0.883772 0.875806 0.911399 1.022380 0.958900 0.927319 0.917479 0.904323 0.908180 0.908392 0.884168 0.958745 1.012858 0.954763 0.893457 0.994743 1.017692 1.016377 0.934734 1.013757 0.919953 0.915352 0.983772 0.911486 0.957894 0.955285 0.936879 0.996358 1.033873 0.988566 1.040659 0.895719 0.980785 1.061703 0.949214 0.982206 0.871021 0.956116 0.944042 
1.616074 0.941662 1.037209 0.959119 0.984086 0.980355 0.925974 0.985352 0.914356 0.874764 1.028288 0.942745 1.046092 0.910083 0.953696 0.964077 1.034290 1.019260 1.023909 0.892820 0.945760 0.957968 1.050113 0.962937 0.927772 1.002190 0.983477 0.939603 0.946234 0.915342 1.050307 0.984289 0.900582 0.917004 1.005554 1.009623 0.927637 0.990852 0.974120 1.025195 1.044575 1.031265 0.907445 0.873933 1.003939 1.010754 1.053554 1.011102 0.983438 0.987024 0.994554 
1.619310 0.962894 1.017194 0.874060 0.969959 1.060581 0.947604 0.922126 1.023408 0.889718 0.890868 0.990981 0.993900 0.950001 0.983626 0.870900 1.039549 1.041589 1.023360 0.992905 0.889438 0.993775 0.958052 0.960874 0.946134 0.923373 1.007615 0.887930 0.875385 0.883465 0.871934 0.952311 0.948213 1.017300 0.885040 0.916104 0.984187 0.994306 0.932332 0.994384 0.917023 0.915457 0.914297 0.931414 1.028579 1.025989 1.051293 0.895256 0.938692 0.883078 0.898204 
1.622552 0.940990 1.053931 0.898485 0.914905 0.927150 0.869897 0.994658 0.924715 0.927672 0.922791 1.013630 1.035075 0.891014 0.895479 0.981408 0.978827 1.048451 0.906864 1.015118 0.942536 0.969878 0.927962 0.963306 0.983360 1.050626 1.034689 0.874313 0.884142 0.912102 0.923429 0.966331 0.993189 1.021680 1.011368 1.028619 0.972381 0.959150 0.942894 0.979165 0.928484 0.946132 0.936090 0.905608 0.921081 0.932727 0.932611 0.953264 0.994271 0.918336 1.012663 
1.625800 1.053187 0.991385 1.027741 0.895847 0.921466 1.010133 0.982688 0.945752 0.987500 0.983586 1.035086 0.954700 0.914778 0.915725 1.052278 0.923689 0.887651 1.058173 0.955087 0.970260 1.025519 0.877437 0.892503 1.034236 1.029152 0.907608 1.020039 0.929642 0.991086 0.990815 0.886724 0.898533 1.009486 1.053032 1.024852 0.871145 0.882114 0.925679 0.991057 0.891237 0.917639 0.977778 0.950139 0.984417 1.013149 0.985664 0.988573 0.934831 0.902785 1.018570 
1.629055 0.976826 0.889169 1.052249 0.990490 0.891421 0.953392 0.979020 0.878907 1.032816 0.946860 0.996191 1.047881 0.972043 0.971299 1.014330 0.938955 0.951353 1.013334 1.046644 1.014620 0.917357 1.002444 0.951334 0.994442 0.899683 0.922228 0.985108 0.959712 0.952426 1.046663 1.020881 0.939554 0.973115 0.884937 0.956939 0.948106 0.945178 0.981571 0.912555 1.058801 0.960930 0.871166 0.936771 0.993872 0.964486 0.984663 0.915802 0.916758 0.910719 0.944396 
1.632316 0.898581 0.942953 0.900891 1.013520 1.032063 0.979855 1.018709 0.922912 0.948518 0.973632 0.900224 0.916573 1.049678 0.976135 0.878946 1.043620 1.051273 1.057631 0.993914 1.001973 0.936653 0.923134 0.932720 0.965853 1.019269 1.008921 1.025154 1.058636 0.979652 0.977169 0.898958 1.029348 0.980087 0.893218 0.979169 0.949205 1.042161 0.977507 0.940952 0.970936 1.009181 1.051582 0.989904 1.042412 0.997460 0.973709 0.967767 0.967206 0.994852 0.914245 
1.635584 0.941239 0.958158 0.932060 0.914137 0.891972 0.977269 0.995966 0.968834 0.906282 0.900794 0.948892 0.876503 0.921838 0.887634 0.916543 0.982342 0.930022 0.970235 0.902939 1.028605 0.952486 0.996004 1.020401 0.915490 1.059514 0.931084 0.884049 0.925809 0.992565 0.991550 0.930766 1.040750 0.879257 1.034885 0.967984 0.892658 1.019938 0.945674 0.956834 0.931780 0.887305 0.977569 0.991879 0.895702 1.015261 0.878793 1.031445 0.914533 0.945771 0.974777 
1.638859 0.944376 0.964694 0.873953 0.959680 0.902271 1.029543 0.980819 0.923585 0.939149 1.016702 1.006529 0.932570 0.911102 0.884880 1.060788 0.925275 0.969825 1.057590 0.948782 0.974230 0.923227 1.005659 1.048228 1.049977 0.918599 0.994027 0.973196 0.955999 1.042557 0.978733 0.948444 0.925285 0.976568 1.032547 0.947932 0.985921 1.027678 0.925043 0.882021 0.990491 1.005891 0.939014 0.999399 0.921169 0.953671 0.900629 1.031600 0.904387 0.980472 0.972781 
1.642140 1.007787 0.938847 1.018008 1.010405 0.968554 0.920385 1.025003 1.043291 0.990687 0.982137 0.899662 1.004096 0.929736 0.999247 0.932702 0.912231 0.874718 0.957811 0.906502 0.890214 0.924684 1.051628 1.006618 0.973568 0.951174 0.980939 0.957502 1.050430 0.936924 0.993402 1.004270 0.951338 1.046769 0.875481 0.926828 0.940083 1.039648 0.872312 1.060661 0.964245 0.883229 1.030577 1.047764 0.906521 0.951618 0.931698 0.885006 0.880727 1.006627 0.941175 
1.645427 1.037330 1.050825 0.928671 1.031331 1.019323 0.965486 0.891759 0.938051 1.020820 1.059606 0.888822 0.918422 1.016744 0.877394 0.873182 0.959130 1.059983 1.024095 1.045763 0.872699 0.874574 0.959951 0.982614 0.990130 1.016580 0.898096 0.883364 0.915079 1.001374 0.920325 1.008523 0.959613 0.890030 1.058225 0.976451 0.873501 0.968945 1.025206 0.874264 0.937414 1.054844 1.031186 0.990709 0.988874 1.008136 0.903545 0.983880 0.961941 0.968066 1.033108 
1.648721 1.061015 1.045869 0.995494 0.981130 0.924428 0.956913 1.049124 0.968109 1.017885 0.926804 0.886601 0.971113 1.045231 0.987215 0.975189 0.871841 0.914488 0.918043 1.006245 0.940395 0.989775 1.011307 1.005163 1.039281 1.037726 1.058774 0.869677 0.953899 0.887180 0.960178 1.036171 1.043193 0.994335 0.966331 1.034084 0.949504 0.911465 0.949949 0.913097 0.988703 0.888639 0.952315 1.061865 1.061112 0.961791 0.882949 0.976831 0.959405 0.901670 1.002845 
1.652022 1.042449 0.918340 1.028018 0.872267 1.036721 0.987344 1.014467 1.035282 0.879211 1.016862 0.894772 0.897979 1.014554 0.998964 0.884389 0.933109 0.880738 0.990590 0.906179 1.046293 0.930114 0.902770 1.030510 0.895661 0.967949 1.055044 0.978622 0.992541 0.936741 0.894386 0.881568 1.046486 0.952890 0.871368 0.968808 0.892850 0.924039 0.969291 1.047838 0.923208 1.023894 1.032886 0.983027 0.962627 1.026444 0.906218 0.956059 1.031988 1.020658 1.048428 
1.655329 0.976906 1.009783 0.924287 0.909491 0.891681 1.039183 0.998261 1.020562 1.037783 0.873224 0.948327 0.962622 1.057679 0.912688 0.990051 0.894289 1.039811 1.000280 0.974250 0.999748 0.961598 0.923785 0.887856 1.017307 0.872364 0.899745 0.909491 1.017626 0.892241 0.953378 1.057071 0.994687 1.025990 1.051256 0.878739 0.903889 0.881733 0.974028 0.873745 1.011097 0.972975 1.049672 1.018775 0.913209 1.034567 1.019625 0.951804 0.982373 1.037822 1.030694 
1.658643 0.959555 1.056673 0.903578 0.915400 0.903501 1.027903 0.877918 1.011571 1.028395 1.029361 0.914926 0.979266 0.869545 0.906514 0.946459 1.032307 0.877087 0.922179 0.985486 0.870733 0.899600 0.960897 0.957044 0.946478 0.954871 1.044755 0.899455 0.940442 0.971424 0.996283 1.044765 0.933788 0.931190 0.902487 0.914685 0.956870 1.052385 1.040322 0.960830 0.972573 0.993473 0.990044 0.994371 0.903955 0.953055 1.061232 1.012151 0.942383 1.051931 0.898595 
1.661964 0.878102 1.012992 1.015522 1.000882 0.892346 0.880661 0.906271 0.876479 1.033050 0.963702 0.929980 1.011708 0.892520 0.877242 0.976141 0.925363 0.963847 1.032683 0.912442 0.956469 0.975030 0.889680 0.918912 0.906387 0.969245 0.893582 1.012229 0.944118 0.878778 1.015783 0.950240 1.026647 1.011215 0.968849 0.974055 1.055667 1.019298 1.049718 0.938584 0.921095 1.003770 0.929767 1.022108 0.979086 0.989197 1.001877 1.055010 1.007787 1.042552 0.915542 
1.665291 1.051918 1.050122 1.023180 1.048017 0.921479 0.948121 0.906714 0.875292 1.005567 1.055491 0.949743 1.002660 0.965135 0.975478 1.021143 0.919451 0.888666 0.951124 0.923091 0.918292 0.925554 0.987461 1.029052 1.012655 0.881462 0.972059 0.899636 0.947271 1.021877 0.952553 0.944123 0.904744 0.957256 1.017271 0.930121 0.976163 0.909253 0.905816 0.886464 1.037433 0.952341 0.960056 0.880033 0.947870 0.952109 0.886223 0.879357 0.977979 0.885161 1.031147 
1.668625 0.914050 0.915180 0.928949 0.952152 1.037510 1.039335 0.981178 0.890142 0.874770 1.037935 1.060983 1.005559 0.883335 1.003038 1.054977 0.999475 1.013399 0.974602 1.046065 0.963565 0.974341 0.977074 0.980936 1.034507 1.007596 1.045698 1.005230 0.995710 0.876557 0.966124 1.041556 0.964309 0.992108 0.908624 1.030471 0.999418 0.943414 1.055933 1.043960 0.883345 0.916870 1.035077 0.987773 0.880380 0.990882 0.913432 1.020477 0.957627 0.951119 1.055151 
1.671966 0.980118 0.968397 0.981760 1.052107 0.982851 1.051885 1.043640 0.919667 1.050862 0.874770 1.027158 0.997874 0.991183 0.965800 0.890170 0.967576 0.928608 0.995103 1.048023 0.894708 1.051277 0.981538 1.055448 0.898146 0.914086 0.909713 1.018585 1.034699 0.998714 0.985950 1.053372 1.043910 1.060536 0.892478 0.900222 0.943361 0.911895 1.013950 0.950255 0.946499 0.871372 0.896842 0.871884 1.022514 0.918711 0.956019 0.960296 0.988856 0.979317 1.052416 
1.675313 1.043995 1.054123 0.926258 0.949564 1.052791 1.029514 0.961922 0.986763 0.993744 0.924202 0.893191 1.052183 0.904072 0.979175 0.981202 0.942758 0.960773 0.943327 0.947122 1.017349 1.017687 1.036320 1.029562 1.005464 0.910985 0.885979 0.941242 0.972581 1.031300 0.999391 0.904883 1.040047 0.916362 1.033462 1.043146 1.045579 0.928257 0.886153 0.957047 1.027679 0.940894 1.055726 1.009162 1.006381 0.899892 0.982486 0.902788 0.996263 0.879298 0.981531 
1.678667 0.962611 0.978791 1.041899 0.869519 0.993456 0.902236 0.914815 0.948005 0.913386 0.919970 1.005175 1.059817 0.949105 1.025555 0.916137 1.017725 1.056640 0.896733 1.045548 0.926342 0.949820 1.030903 0.962380 0.955950 0.995840 0.872115 0.959831 0.887494 1.049854 0.912826 0.888112 0.894262 0.880041 0.976561 1.039215 0.906242 1.009896 0.900981 1.008593 0.931130 0.929614 0.876807 0.884579 0.987403 0.872202 1.047682 0.970537 0.998756 1.017610 1.018981 
1.682028 0.994809 0.897349 1.013391 0.884018 0.940480 0.876990 1.035217 0.873872 1.061764 0.913914 0.878303 0.906858 0.898063 0.942961 1.015022 0.960568 1.008738 0.980917 0.972963 0.931975 0.967162 0.989403 0.919262 1.025390 0.999703 0.901066 0.932255 1.045884 1.010244 1.002917 0.912746 0.981728 0.937893 0.886566 0.911462 1.043152 1.030854 0.929861 0.929697 0.897841 1.040102 1.008371 0.954651 0.937063 0.877676 1.041144 1.042698 0.892880 0.917611 0.974073 
1.685395 1.027204 1.023961 0.884393 0.874355 0.944269 1.056519 0.909490 0.983873 0.906141 1.048266 0.985205 1.002522 1.048440 1.015409 1.001374 0.958381 0.922734 0.918361 0.988613 0.967396 1.017416 1.001306 1.043729 0.892202 1.014183 1.042050 0.933593 0.987889 0.934548 0.885040 0.964423 0.898293 0.985244 0.964549 0.868775 0.932464 0.905842 0.916247 1.057629 0.900851 0.996325 0.894924 1.042938 0.930350 1.022330 1.049656 0.934423 0.984926 0.922299 0.875870 
1.688769 0.934563 0.925761 0.950431 0.981675 0.925124 1.012947 1.059856 0.892442 0.987891 0.964427 0.915925 0.963432 0.873939 1.058736 0.895019 1.027985 0.928676 0.911514 1.015601 1.004811 0.882250 1.022966 1.050484 1.006789 0.872617 0.957149 0.909266 1.025514 0.971405 0.918116 0.872627 0.931533 0.942816 1.016190 1.054924 0.887220 0.883861 1.019240 0.909487 1.052530 1.028468 0.978374 0.979416 1.017773 1.027406 0.970150 0.952352 0.995023 1.044490 0.937671 
1.692150 0.945253 0.982082 0.880299 1.018410 0.882249 0.900152 1.018371 1.048454 0.970993 0.982623 0.998943 0.953118 0.872288 0.869789 0.994754 0.953244 0.930303 0.991560 0.876033 0.943535 0.993287 0.929183 0.951526 0.988297 1.056976 0.954277 1.008102 0.942936 1.010389 0.969950 1.008498 0.895239 0.955078 0.967103 0.891108 1.023206 0.964941 1.053570 1.055905 0.928102 0.982584 0.991048 0.986222 0.905827 1.037471 0.884546 0.962413 0.891958 0.978482 0.917833 
1.695538 1.042642 0.979237 0.868997 1.059396 0.949908 1.042989 0.904965 0.895160 0.975946 1.025560 0.978880 0.932122 0.957523 0.895006 1.037122 0.909125 0.972095 0.997013 0.905882 0.969528 1.042304 1.061432 1.008266 0.920088 1.010003 1.010052 1.010795 0.908719 1.043906 0.944716 0.957137 0.958401 1.042468 0.984612 1.000449 1.044234 0.904261 0.970242 1.009009 1.044408 0.971516 0.917994 1.048693 1.020291 0.939737 0.870068 1.021015 0.926110 0.907725 1.025879 
1.698932 0.972976 0.881532 0.878569 0.975398 0.947336 1.015195 0.916282 0.887969 0.928161 0.936007 1.027200 0.881503 1.041993 0.884128 0.878154 0.966182 0.925430 1.005381 1.057781 0.981410 1.000604 0.972628 0.883240 0.955693 0.990809 0.909575 0.969907 0.913039 1.048044 0.956609 1.004010 0.902540 1.048295 0.991485 0.912576 0.891375 0.898989 1.052444 0.898767 0.885923 0.988541 0.914863 0.946612 0.946921 0.944122 0.897107 0.940590 1.056362 0.876620 0.983388 
1.702334 0.871437 1.056175 0.989430 0.877131 1.024593 0.926535 1.060112 0.873290 1.050328 0.958021 0.918729 0.985262 0.974763 0.970016 0.892145 1.002351 0.873319 1.012936 0.927809 1.014432 0.877324 1.027391 1.028057 0.957095 0.991322 0.907922 1.041585 1.015657 0.986478 0.910595 0.957558 1.014007 1.041257 0.896970 0.966069 0.925001 0.985648 0.924442 0.991611 1.037118 1.051543 0.941820 0.923776 1.052798 0.979540 0.977069 0.917629 1.004590 1.009848 0.991929 
1.705742 0.873637 0.915638 0.941467 0.981365 0.983787 0.982407 0.944651 1.027640 0.955950 1.009867 0.912646 0.960659 1.025826 0.937193 0.995182 0.948665 1.053991 0.968387 1.041834 1.060147 0.910765 1.026637 0.998260 0.933575 0.933025 0.935215 1.032214 0.887328 1.047179 1.012096 0.938081 0.884839 1.047633 1.021484 0.983777 0.913303 0.881413 1.036392 0.994680 1.049813 0.905516 0.922739 0.951058 0.959829 0.934945 0.909665 0.956211 0.897286 0.901512 1.034086 
1.709157 1.053833 0.898315 0.874243 0.971892 0.986914 0.935017 0.986740 0.905407 1.012578 0.891340 0.972403 0.958809 1.049260 1.030793 0.899010 1.020663 0.961289 1.019525 1.060452 0.902811 1.040374 0.888696 0.886033 0.879473 0.914843 1.001994 0.991169 0.891523 0.965939 1.036225 0.992722 0.988525 0.936001 0.884557 1.045169 0.997797 0.868435 0.922831 0.936570 1.032347 0.951583 1.050698 0.893636 0.913366 0.914264 0.990243 0.991468 0.946527 1.029549 0.991362 
1.712578 0.933362 0.920839 1.047578 0.904419 0.921032 0.868579 0.872043 1.035943 0.997180 0.875824 1.031602 0.990098 1.016243 0.997836 0.889128 1.038500 1.015355 0.915649 0.962700 0.950814 0.898689 0.920782 0.922161 0.904622 1.021578 0.874358 1.053945 1.045147 0.980808 0.948364 1.016195 0.974296 1.040198 1.055798 0.920801 1.052517 1.020527 0.917482 0.893325 1.025562 0.877899 0.925721 0.871483 0.884787 0.908597 0.892785 0.990398 0.966510 1.037458 0.899287 
1.716007 0.896486 1.002215 0.881833 0.913503 1.049176 1.000344 0.940119 1.032207 1.058890 1.017168 0.912876 0.974230 0.874386 1.014235 0.990012 1.037204 0.953943 1.015586 0.882952 0.905101 0.984803 1.040581 0.893689 0.883020 1.053334 0.994353 0.999456 1.034551 1.000112 0.883560 0.888422 0.934533 0.899747 0.941884 1.060887 1.000855 0.966368 0.909992 0.927655 1.020207 1.059566 0.899930 1.012441 0.877260 0.969030 1.024451 0.875061 0.934041 1.023178 0.914835 
1.719442 0.932271 0.908030 0.998964 0.928576 0.939882 0.990755 0.944685 0.985460 1.053089 0.892152 1.044870 0.977376 0.896185 0.957139 0.992781 0.991546 0.917184 1.015941 0.926049 1.014195 0.970981 0.911290 1.014572 0.972910 0.889606 0.958074 1.060507 0.967489 1.046963 1.058983 0.949605 1.018912 0.982788 1.055626 1.027324 1.055182 0.988932 1.026620 0.934287 1.049385 0.955354 0.930882 0.933342 0.889886 1.054613 0.980357 0.939226 0.902570 0.953270 0.958489 
1.722885 0.868972 0.910650 0.894523 1.004115 0.954132 0.945981 0.924018 1.031923 1.016779 0.932497 0.995221 0.956640 0.903078 0.918231 0.925870 1.014705 0.993591 0.875714 0.928253 0.970153 1.022161 1.044481 1.012796 1.016432 0.917739 1.011648 0.878829 0.893413 1.030061 0.986116 0.941226 1.052275 1.030080 0.913698 0.966748 0.973471 0.987467 1.015516 1.017396 0.915376 0.923208 0.969873 0.968610 0.885957 0.907177 0.916620 1.051416 1.034990 1.050423 0.927375 
1.726334 1.003217 0.992839 0.946158 0.994209 0.949167 1.036106 0.871603 0.929762 0.923512 0.912806 1.056206 0.981931 0.931247 1.039636 0.944162 0.988769 0.939108 0.895330 0.870755 1.013373 0.891549 0.941374 1.022690 1.032036 1.040648 0.965776 1.003747 0.891617 1.042114 0.936889 1.020452 1.057459 0.894095 0.890044 1.026239 0.945984 1.055318 0.982731 0.879570 0.921535 0.942609 1.001770 1.047959 0.964126 1.031621 0.893999 0.994045 1.058048 0.878490 0.900181 
1.729790 0.958120 0.872210 0.999407 0.954417 0.991286 0.973628 0.900178 0.868198 0.977476 1.005569 1.052633 0.904942 0.940934 1.002811 1.017711 1.045168 0.970744 1.010874 1.046895 0.957281 0.933334 0.918762 0.880050 0.943962 0.891479 0.995645 1.053250 0.870049 0.974930 1.022562 0.966337 0.890408 0.929139 1.045409 0.989001 0.899339 1.001065 0.925204 1.055140 0.877716 1.038822 0.881478 1.013371 1.004123 1.004595 0.938822 0.900592 0.967320 0.986030 0.913901 
1.733253 1.011586 0.929886 0.919509 0.931564 0.975606 1.029301 0.875921 0.883896 1.022348 1.045184 0.928362 0.977255 1.005028 1.055319 0.877126 0.890723 0.917870 1.054760 0.911756 0.957572 0.876625 0.983861 0.901167 0.947823 0.947466 0.870974 1.029696 0.983050 0.955412 1.005510 0.934910 0.928892 0.976069 0.928709 1.053602 0.894513 0.905584 0.934061 1.059948 0.911023 1.014054 1.007015 1.035338 1.009686 1.037459 1.031162 0.940204 0.888862 0.898255 1.037613 
1.736723 1.031882 0.872920 0.977140 0.944711 0.918183 0.988885 1.056057 0.982723 1.002028 1.016386 0.929514 0.871579 0.917855 0.952820 0.953245 0.969310 0.963186 0.889881 0.994584 0.988239 0.958240 0.994555 0.892562 0.934971 0.996888 0.911694 1.001739 0.887172 0.994690 0.887008 0.892504 1.059634 1.004130 0.949262 0.942454 0.868195 0.877404 0.933178 0.950545 1.022423 0.888792 0.990264 1.010764 0.943467 1.001970 1.033550 0.898898 0.962328 1.039134 0.944499 
1.740200 0.872445 0.960411 0.904573 0.998671 1.013414 0.888037 1.026103 1.002933 1.013896 1.036498 0.974585 0.911650 0.992876 1.056486 0.907389 1.000494 0.873872 0.918246 0.887101 0.922913 1.051742 0.887747 1.030365 0.989569 0.887969 0.899829 0.874605 0.961848 0.940471 0.951212 0.870208 0.868174 0.974469 1.017290 0.894131 0.922170 0.993918 1.000937 0.985008 0.939594 1.056283 0.989048 0.942342 1.029979 0.992790 0.947809 0.869071 1.047856 0.904872 1.018688 
1.743684 0.929097 1.060540 0.923727 1.057214 1.008080 1.031799 0.986792 0.973525 0.898774 0.998988 0.907914 1.039965 1.046299 0.877573 0.910836 0.982039 1.017760 1.049365 1.026525 0.869011 0.965899 0.962534 0.886472 0.970729 0.996231 1.030902 0.940088 0.912166 0.935036 0.921432 1.049337 1.020209 0.889837 0.934226 0.974653 1.010481 0.870380 1.025136 0.915223 0.874574 0.992962 0.883300 1.007753 0.868162 0.928364 0.905012 0.944774 0.959333 1.044651 0.947589 
1.747175 1.012735 0.977835 0.968204 0.928194 1.052735 0.882525 1.054085 0.999016 0.965823 0.935782 0.995324 1.005736 0.977797 0.925167 1.016138 1.047645 1.004087 1.013718 0.874369 1.044598 1.049004 0.983302 1.029231 1.038650 0.921253 1.058616 0.896553 0.910609 0.904844 1.046362 1.026830 0.984150 0.988016 0.955063 0.999498 0.938471 1.047047 0.935811 0.984179 0.959826 0.938202 0.993868 0.995642 1.016119 0.890913 0.938471 0.914205 1.009226 1.018828 1.051723 
1.750673 1.039832 0.948433 0.999381 1.003102 1.005850 0.983716 0.891247 0.878397 1.007826 0.876314 0.993742 0.960358 0.982742 0.871407 0.910952 0.897002 0.871051 0.879592 0.870077 0.961861 0.899730 0.977903 0.986164 0.952886 0.877702 0.964137 0.924216 1.007209 0.879139 1.037682 1.008838 0.957996 0.994831 1.048556 1.000750 0.926048 0.900212 0.999256 0.989635 1.007257 0.891343 0.993337 0.870376 0.956154 0.974066 0.981672 1.018989 0.983022 1.003131 1.024880 
1.754177 0.927363 0.886722 1.049399 1.011593 0.870017 0.962017 1.009048 0.879059 0.889865 0.899177 0.960793 0.948483 0.871858 1.030862 1.016259 0.984303 0.905645 0.940791 0.970114 0.975580 0.893065 0.947056 1.057670 0.947288 0.971232 1.026910 0.976081 0.996343 0.988487 1.047741 1.022775 1.000662 1.014360 1.030795 0.946025 0.897442 0.912209 0.912537 0.958682 1.029349 1.011988 1.001770 1.042719 1.059338 1.020404 0.918379 1.051819 1.048985 0.883869 0.923661 
1.757689 1.028391 1.026569 0.969459 0.930961 0.869870 1.035996 1.041808 0.971647 0.975512 0.890044 1.020526 1.034146 0.929747 1.054368 1.030974 0.954172 1.015282 0.941757 0.910990 0.871297 0.952543 1.052353 1.032960 0.871952 1.055361 1.050956 1.041317 1.033394 1.007812 0.878391 1.038859 0.967965 0.878430 0.992785 0.941661 0.997634 0.944523 1.035399 0.969353 1.013412 0.899490 0.999976 0.951993 0.952109 0.890613 0.975107 1.036449 0.978568 0.976862 0.880550 
1.761208 0.990133 0.931562 1.054093 1.043047 1.028031 0.996177 1.055664 1.029216 0.983020 0.880094 0.879670 0.896431 0.977796 0.914570 1.031308 0.921798 0.884161 1.046025 0.974683 0.899110 1.027559 0.875217 1.004533 0.907659 0.880624 0.994365 0.964178 0.962289 0.937759 0.928642 1.039153 0.926068 0.994124 1.037187 1.045881 0.996283 0.948352 0.946694 1.029775 0.991685 1.030527 0.980399 1.055268 1.035693 0.946058 0.974616 0.944246 0.902927 1.014229 1.028860 
1.764734 1.053200 0.880862 0.890731 1.057499 0.939930 0.927440 1.053403 1.056814 1.048555 0.901920 1.006227 1.058125 0.872024 0.910989 0.936249 0.954117 0.949192 0.993476 0.893198 0.976919 0.959080 1.038368 0.988214 1.060072 0.899636 1.009128 1.006073 0.910333 0.897535 1.017445 1.040864 0.872149 0.883252 0.906902 1.027083 1.020606 0.937926 0.926216 0.893024 0.939545 0.978895 0.929396 0.974654 0.901043 0.911114 0.952922 1.037366 0.964901 0.873287 0.952806 
1.768267 1.037120 1.013018 0.922586 0.869487 0.928715 1.047287 0.885898 0.978769 0.981988 1.020082 0.888288 1.019311 0.988753 0.869487 0.980658 1.010089 0.916842 0.947873 0.989871 0.994121 0.901125 0.915744 0.889666 0.944799 0.962290 0.918240 0.991143 0.915262 1.053089 0.867656 0.962685 0.968053 1.055883 0.935191 0.889281 1.026674 0.901423 1.022636 0.881562 0.908169 0.876763 0.867521 0.947555 0.868880 1.010233 0.914626 0.872079 0.923974 0.956970 0.926672 
1.771807 0.979645 0.919294 1.050770 0.871778 0.923225 0.882117 0.900262 0.878321 0.962136 0.873194 0.995834 0.872664 0.880720 1.056407 0.990101 1.007735 0.939376 0.934953 1.028376 0.983895 0.890973 1.029021 1.007080 0.893864 0.928660 0.940050 0.994466 0.883235 0.933160 1.047600 0.956942 0.961462 0.889171 0.992124 0.913840 0.946053 0.988241 0.983162 0.890038 0.966742 0.956528 0.878243 0.909108 0.957222 1.028713 1.027373 0.954312 1.047262 1.030062 0.997636 
1.775354 0.905200 0.962590 0.986197 0.983364 0.915144 0.940331 1.008233 0.884946 1.054069 0.877566 1.040705 1.037284 0.921976 0.887664 0.928894 0.927227 0.900354 0.941758 0.912812 0.914190 0.871254 0.953262 0.906964 1.032264 1.037727 0.992498 0.984915 1.036561 0.940727 0.921407 1.055948 1.002914 1.041745 0.946228 0.995254 0.993645 1.011962 0.919817 0.874694 0.989492 0.869568 0.938048 0.900238 0.948040 1.032534 1.032890 0.995562 1.053115 0.990879 0.945621 
1.778909 0.955113 0.955171 1.034948 0.895204 1.042164 0.880038 0.867311 1.029157 0.970587 1.025660 0.889105 0.990887 0.917797 0.965933 1.037462 0.951423 1.012017 0.880838 1.011487 1.019599 0.890155 0.871030 0.918722 1.009569 1.042973 0.958707 0.983382 0.887746 1.025486 0.984220 0.989644 0.985579 1.054121 0.994308 0.920283 0.943840 0.944072 1.010244 0.962493 0.985347 0.914839 0.895165 0.950276 1.057773 0.902815 1.001303 0.963043 0.886561 0.874180 0.952685 
1.782470 0.997321 0.911230 0.915084 0.987928 0.913831 0.885353 0.992889 0.995741 0.893811 0.964045 1.019855 1.055367 0.915623 1.009383 0.909255 0.888522 0.874013 1.009017 0.949362 0.939121 0.882405 1.039018 1.010337 0.873098 0.970451 0.956886 0.909602 1.022360 0.902318 1.020742 1.028488 0.939352 0.936337 0.999277 0.930681 0.929468 0.890411 1.000163 1.013651 0.968130 1.028160 0.871797 0.892029 0.901509 0.902569 0.983660 1.023767 1.017283 0.883368 0.952975 
1.786038 0.998571 0.879414 1.001846 1.019678 0.882468 0.973447 0.897053 0.963746 0.941454 0.964247 1.019697 0.878114 1.037722 1.043848 1.011730 0.882921 0.930722 0.969391 0.896263 1.007222 0.987724 0.957937 1.035949 0.962137 0.971549 1.031392 0.882815 0.898122 0.928468 0.965095 0.882275 1.028059 0.895859 0.896677 1.008214 1.030747 0.959825 0.987531 1.049802 0.894597 0.930029 0.945789 0.951588 0.873461 0.878826 1.018455 0.939990 1.025699 0.946434 0.902563 
1.789614 0.923846 0.983464 1.022207 0.946060 0.956656 0.923875 0.876376 0.877185 1.006130 0.877802 0.898406 1.028661 0.982655 0.882917 0.990506 0.885980 0.994638 1.028382 0.922556 0.925619 0.988126 0.991199 0.968890 1.008798 1.016562 0.990718 1.046511 0.907451 0.973754 0.961029 1.033304 0.905400 0.966029 1.011833 0.962667 0.960817 0.948776 0.914146 1.058918 1.049969 0.928769 1.034258 0.878929 0.968851 0.911488 1.016254 0.943709 0.910418 0.958554 1.057541 
1.793197 0.998431 0.909121 0.930514 1.029177 1.024852 0.879897 0.876545 0.953612 0.930957 0.986179 0.979060 1.031845 0.902100 0.962878 0.884608 0.977789 0.927711 0.901512 0.911982 0.880562 1.030583 0.978434 0.992093 0.932181 0.958573 0.936978 1.009970 0.948392 1.003651 1.036796 0.931112 0.968648 0.895588 0.902032 0.930524 0.992863 0.927249 0.890551 1.045127 1.035813 0.998460 0.933587 0.873020 0.998652 0.898834 0.971335 0.896455 0.940368 0.936640 0.959892 
1.796787 0.907304 0.972028 0.890575 0.939579 0.974445 0.960403 0.894995 0.987255 0.867575 0.902787 0.873989 0.972490 1.042752 1.040652 1.037801 0.884902 0.990395 1.047770 1.042684 0.950213 1.036896 0.919055 1.024519 0.907112 0.975274 0.926827 0.958977 1.054435 1.030780 1.050062 0.921867 0.933762 1.005488 1.043686 1.037060 0.892241 1.010612 0.980773 0.897663 0.921068 0.932481 0.898260 0.869250 1.022063 1.037031 0.962695 1.059125 0.994758 0.929033 1.007058 
1.800384 1.000120 0.939687 1.033645 0.902704 0.970052 0.990980 1.025632 1.056460 0.915446 1.027211 0.871472 0.920136 0.986107 0.919732 0.923536 0.970235 1.055978 0.958226 0.965603 1.036014 0.955529 0.894634 0.894634 0.935382 1.047513 0.883356 1.028685 0.981426 0.922390 0.869324 1.015876 0.931770 1.052107 0.917276 1.020749 0.922245 1.044691 0.905892 0.896165 0.916476 1.042293 0.963581 0.996094 1.041609 0.922996 1.031930 1.037102 0.933513 0.911199 0.913809 
1.803988 0.979315 1.055201 0.966584 1.026773 0.913205 0.896988 0.912685 0.979951 1.037915 0.950021 0.896323 0.902438 0.990679 1.024904 1.052630 1.053901 1.030837 0.872720 0.984862 0.981136 1.046967 1.013907 0.974510 0.983399 0.942731 0.921188 0.959083 0.988262 0.985796 0.919955 1.055133 0.901311 0.876331 1.053477 0.905154 1.011172 0.962675 0.991825 0.992441 1.018452 0.908370 0.982724 0.895803 0.957234 0.969676 0.972632 0.891614 1.033427 1.011355 0.959891 
1.807600 1.047191 0.984822 0.936270 1.046045 1.052902 0.913987 0.978312 1.042300 0.962760 1.005785 0.875402 0.985255 1.058882 0.899254 1.047220 0.982193 0.890232 0.991533 0.881970 0.905918 0.975905 1.022771 1.039006 1.029752 0.904512 0.967614 0.903193 0.906062 1.017119 0.980989 1.056888 0.967527 0.992082 1.009415 0.888219 0.950704 0.884059 0.971514 0.927680 0.974085 1.052064 0.944330 0.947007 0.943328 0.955510 1.026873 0.938234 1.025246 0.936934 0.964715 
1.811219 1.038721 0.970058 0.997404 0.947007 0.968903 1.048735 0.867329 0.904313 0.904159 0.923802 0.957290 0.879750 0.935231 1.020888 0.982826 0.946901 0.903861 0.945447 0.867878 0.988892 1.000013 1.053048 1.053713 0.866886 0.977318 0.922569 1.008650 0.971358 0.883226 0.911198 0.947825 0.920066 1.031740 0.945543 0.925362 1.014322 0.968845 0.961575 1.018886 0.892008 1.032193 1.036593 1.051094 1.032761 0.876900 0.983346 0.929203 0.912411 1.052105 0.880078 
1.814845 0.984354 0.909554 0.882566 0.946728 1.028162 1.046398 0.988591 0.981909 0.932498 0.934250 0.940306 1.030155 0.990824 0.900773 1.022183 0.941211 1.059078 0.972329 0.965156 1.015530 0.932286 0.979030 0.911325 0.891501 1.007028 0.987686 0.965608 1.042777 1.007260 0.906425 0.931881 0.917536 0.898260 1.013450 1.020103 1.055785 0.975477 0.966687 0.925691 1.042527 0.981062 1.036750 1.013932 0.891530 0.879139 1.049450 0.979059 0.905308 0.887448 0.932459 
1.818478 1.039517 1.050357 0.941972 0.992429 1.014283 1.016161 0.939536 0.886528 0.913937 1.028532 0.979066 0.918597 1.046650 0.904444 0.920878 0.941433 0.982802 0.949635 0.916758 0.975957 0.990638 0.886143 0.899717 0.883919 0.986556 0.944061 0.868852 0.964837 0.921754 0.955758 0.988231 0.894711 0.866849 1.025403 0.907756 0.887134 0.883977 0.868958 1.031401 0.944985 0.978181 0.969371 1.007891 0.988077 1.036965 0.955749 0.904184 0.910500 0.905061 0.894721 
1.822119 0.946737 1.022307 1.019390 1.018697 1.021354 1.048819 0.870908 0.914709 1.032598 0.966963 0.927522 1.036949 0.890142 0.957413 1.039250 0.924018 0.893723 1.028352 0.997740 0.878503 1.030162 0.948499 0.950550 0.938795 0.937553 0.928447 1.001167 0.955103 0.995333 1.026745 0.902695 0.868944 1.046354 0.975743 1.013412 1.005412 0.963844 1.046297 1.043669 0.892048 1.041580 0.936976 0.897352 0.892308 0.952773 1.007607 0.894147 1.010254 1.028160 0.910839 
1.825767 1.048176 1.043074 0.895970 1.027538 1.051805 1.021310 0.903420 0.988639 0.930036 0.890165 1.020492 0.979013 1.032591 0.889578 0.950973 0.952936 0.987686 0.926648 1.015476 1.052123 1.048426 0.994107 0.936553 0.941905 0.999006 0.956633 0.903844 1.051824 0.946131 0.921546 0.987667 1.019336 0.929545 0.894227 1.055434 1.031205 0.916502 1.043989 1.020626 1.037270 0.979263 0.911467 1.000932 0.900369 1.015380 1.012598 1.021502 0.970802 1.041890 1.014600 
1.829422 0.946573 0.897407 0.915599 1.052509 0.893124 0.981590 1.015702 1.003391 0.941578 0.895569 0.998492 1.027397 0.881881 0.993054 0.888350 0.871842 0.874826 0.940201 0.974333 0.928968 0.900516 0.928997 1.045627 0.988260 1.007752 0.876886 0.903904 0.907061 0.907465 0.989281 0.876790 0.888253 1.016867 1.019735 0.873883 0.881054 1.040122 1.026896 0.940471 0.933117 0.908284 0.875057 0.880207 1.045367 1.030294 0.910815 1.010726 0.980464 1.025616 1.020496 
1.833084 0.947410 0.907862 1.045543 0.997525 0.914484 0.969624 0.962338 0.885485 1.024061 1.031019 1.054176 0.968401 0.960682 1.043050 0.904176 0.913425 1.018757 0.879046 1.057554 1.015966 0.991173 0.931808 0.902232 0.894109 0.986890 0.914802 1.047477 0.980163 0.964243 0.951789 1.011289 1.052540 1.051086 1.021038 0.919133 0.953656 0.890249 1.000673 1.035735 0.939037 0.939672 0.881645 0.997458 0.909941 0.991568 1.055812 0.884378 1.019883 1.053185 1.005610 
1.836754 0.990351 0.974905 1.009541 0.960729 0.975858 1.032119 0.942597 1.050020 1.021004 0.934648 1.051357 0.899963 0.902966 0.868127 0.870052 0.880715 0.901715 0.953694 1.053783 1.040242 0.914986 0.874585 0.898192 0.912869 1.014363 0.897278 0.882390 0.882650 0.962952 0.990053 0.982864 1.051463 0.991160 0.951807 1.056400 0.916276 0.946505 1.001544 1.031917 0.897942 0.896787 1.044727 1.023573 1.031879 0.985905 0.881610 0.954531 1.003517 1.052099 1.046459 
1.840431 1.036327 0.901448 1.046557 0.981879 1.015974 0.894327 0.890959 1.039205 1.050647 1.032670 0.990068 0.871587 0.990299 0.934908 1.037569 0.891796 1.012991 0.890112 0.960179 1.017880 1.001347 1.015291 0.900784 0.871395 1.030996 1.039898 0.896107 0.944743 1.049800 0.950844 0.974748 0.910455 0.921012 1.039898 0.994457 0.947976 1.016032 0.891315 0.934552 0.978443 0.886099 0.888351 0.868431 1.024327 1.009729 0.981311 1.043054 0.922715 0.986527 0.873627 
1.844116 0.933907 1.005316 0.904337 0.904164 1.021751 0.973793 0.970126 0.901239 0.985474 1.015227 0.957608 0.884832 0.940633 1.037359 0.948976 0.971801 0.875931 0.872833 0.944425 0.912747 1.035454 0.890644 0.971021 1.009454 0.909399 0.917655 1.016218 0.938180 0.894686 0.896418 0.885458 0.956501 0.966316 0.889018 0.947571 0.979999 0.963458 0.874007 0.878010 1.017652 0.928634 1.020260 1.007645 1.051216 0.968077 0.869359 0.992124 0.883908 0.926584 1.018066 
1.847808 0.961368 1.015549 0.961724 0.880573 0.869229 0.960223 0.937746 0.971971 0.962224 0.890214 0.920215 0.903483 0.952660 0.988521 0.955066 1.017560 1.032445 1.011267 1.023371 0.967689 1.040777 1.000827 0.958452 0.979640 0.950447 0.940835 1.015789 0.937535 0.932666 1.044751 1.007245 0.893505 0.934475 1.032839 0.973963 0.952218 0.955835 0.874059 0.957567 0.895333 0.953295 1.009997 0.973501 0.950457 0.962869 1.046752 1.021100 0.940921 1.030328 0.966063 
1.851507 1.040740 1.029464 0.926393 0.919822 0.968620 0.950128 0.892093 0.981397 1.039567 1.044146 0.903975 0.950956 0.958258 0.966359 0.884416 1.024019 1.018833 0.940267 1.015033 0.880221 1.028050 1.034977 0.870378 1.028521 0.894268 0.915011 0.938515 1.038383 0.965455 0.877238 1.012752 0.946434 1.027251 0.996416 1.056317 1.002025 0.949224 0.867338 0.894681 1.049871 0.917349 1.044945 0.942633 1.029301 0.977597 0.904303 0.887466 0.945549 1.023316 0.867367 
1.855214 0.994939 1.005060 0.960007 0.900610 0.969146 0.980662 0.896291 1.006599 1.016229 0.989349 0.997498 1.056491 0.961979 0.890326 1.027581 0.893222 0.868815 0.897253 0.910240 0.949617 0.940766 0.985039 0.989503 0.919582 1.037413 0.923651 0.931578 1.018115 0.961642 0.985607 0.874048 0.916013 1.023964 0.955168 1.054047 0.965596 0.965885 1.030871 0.925210 0.867641 1.053383 0.878945 0.954725 1.051411 1.028360 0.906363 0.876357 0.975121 0.946288 0.940901 
1.858928 0.913493 0.932848 0.869415 0.940765 1.053692 1.010624 0.931136 0.910405 0.867539 0.993770 1.047381 0.884441 0.869925 1.045678 0.946393 1.040301 0.975935 0.964362 1.029825 0.951616 0.872465 0.959370 0.962833 0.993414 1.039493 0.974540 1.044380 0.980168 1.005343 1.030421 0.973434 1.045322 0.897736 0.963198 0.948673 1.022649 0.942198 0.941862 0.881199 0.987084 0.866847 0.943285 0.944373 0.941756 1.021638 0.924758 0.910703 0.889549 0.988518 0.992885 
1.862650 1.055750 0.917486 1.057665 1.054808 0.913956 0.873373 0.915476 0.991937 0.986849 1.052595 0.873027 0.886686 0.880529 0.969929 0.963253 0.896516 1.057828 0.987801 1.017274 0.974065 0.867476 0.988205 0.988475 0.920987 0.904135 1.011118 0.994785 1.020852 0.976739 0.890139 0.996843 0.879818 0.961570 0.984348 1.032328 0.903519 1.017341 0.998498 1.016235 1.032376 0.976624 1.013561 0.980972 0.925037 0.891207 1.017909 1.038311 0.868102 1.001710 1.024094 
1.866379 0.897807 1.023962 0.984651 1.044141 1.007178 0.918121 0.880687 1.053644 0.881687 1.056472 0.933722 0.944629 0.966059 0.896499 0.983353 1.009525 0.942427 0.970137 1.048162 1.057203 1.001801 0.871770 1.022394 0.998935 0.984055 0.925864 1.039659 0.954017 0.889718 0.972802 0.872155 0.892046 0.977842 0.961250 0.939743 0.995203 1.046017 0.918948 1.051720 0.872299 1.004889 1.012670 0.936916 0.893575 0.988278 0.992664 0.867654 0.999348 0.998156 0.996674 
1.870115 0.917256 0.934789 0.970961 1.039670 1.055837 0.986176 0.912495 1.049922 1.010913 1.016049 1.007479 0.893952 0.967643 0.882969 0.916939 0.934202 0.930817 1.038246 0.880632 0.955198 0.992918 0.951245 0.935366 1.033428 1.034351 0.965017 1.025224 0.953120 0.952764 0.884489 0.987628 0.952986 0.908446 0.895635 1.022473 0.995698 1.054635 0.952611 1.018424 0.975885 0.934366 0.882902 0.871899 1.025984 1.044488 1.031937 0.886720 1.000180 0.940858 1.005690 
1.873859 0.985604 1.017052 0.894772 0.880895 0.917429 1.001645 0.910736 0.996577 0.945405 0.908428 0.920824 0.915419 0.990461 1.052538 0.934211 0.986345 0.917728 0.973439 0.967495 1.041238 1.027053 0.995750 0.968486 0.996702 0.952887 0.980978 0.934528 0.958705 0.890127 0.951012 0.975612 0.938125 0.931201 0.996942 1.017802 0.875317 0.905504 0.920805 1.021437 0.963774 0.946790 0.933711 1.011608 0.936154 0.969457 0.968063 0.922382 0.939106 0.991393 0.992586 
1.877611 0.890687 1.037200 1.043518 0.884725 0.887023 1.013631 0.909554 1.050095 0.869935 0.898380 0.879734 0.978204 1.006265 0.939816 0.895303 0.939297 1.023853 0.939191 0.917141 1.009717 0.936527 0.885648 0.950413 1.034440 1.051807 0.910544 1.021266 1.032450 0.955395 0.965770 0.888513 0.932392 1.029257 1.036258 0.942336 0.991321 0.923844 0.977454 0.884744 0.979897 0.959395 0.917785 1.043749 0.962751 0.875147 0.921257 0.880522 0.904111 1.003832 0.889360 
1.881370 0.894160 0.887641 1.025893 0.885064 0.924545 1.008989 0.966613 1.004354 0.932786 0.975931 0.871640 1.045413 0.896275 0.884939 0.873285 0.919910 1.015806 0.926074 1.038499 0.889189 1.026432 1.035134 0.957459 0.953969 0.936565 1.015614 0.992017 1.036528 0.945594 0.884631 0.926026 0.896747 0.939863 0.963161 0.887621 0.997950 0.896122 0.950834 1.032422 1.016431 0.943594 0.918699 0.951776 1.027316 1.030316 0.922372 0.891285 0.899958 0.873563 0.908160 
1.885136 0.940996 0.912218 0.885374 0.885210 1.008847 1.052028 0.979243 1.043172 1.039865 0.949928 1.048922 0.920622 1.039452 0.892200 0.900046 0.933986 1.025260 1.040769 0.935736 1.000858 0.893960 0.964629 0.915487 1.023029 1.013943 1.053393 0.904728 1.010222 0.955697 0.974215 0.872576 1.031914 0.952860 0.929006 0.907536 0.953754 0.869490 1.036250 1.043942 0.906296 0.879124 0.944466 0.896613 0.869182 0.973811 0.935313 1.044817 0.926208 0.997089 0.965936 
1.888910 0.964183 0.975633 1.005514 1.000438 0.970442 0.894086 1.050085 0.875281 0.899682 0.944301 0.896144 0.991179 0.868416 0.960039 0.956665 0.998986 1.056709 1.013378 0.962452 1.056382 0.940378 1.007100 0.989881 1.042394 1.029434 1.035366 0.946214 1.008917 1.028550 1.019647 0.884366 0.911084 1.046672 0.958366 0.913391 0.924986 0.911574 0.873233 0.927803 0.945185 0.961549 0.988276 0.919967 1.043201 0.883405 0.894086 1.008408 0.932898 0.934725 0.967423 
1.892692 0.981752 0.975283 1.036607 0.912882 0.942472 1.021639 1.002344 1.009295 0.879302 0.977378 0.929138 0.976379 0.982397 1.019091 1.043048 1.039577 0.967871 0.975311 0.990020 0.884609 0.892665 1.038789 1.044490 0.903595 0.955296 0.950249 0.915506 0.900365 0.911103 1.037030 0.891550 1.014727 0.933945 0.933330 0.940453 0.881984 1.008459 0.936906 0.970832 0.977648 1.026753 0.946462 1.034521 0.868525 0.873409 0.899529 1.022552 0.919140 0.880398 0.993317 
1.896481 0.878478 0.991841 0.933088 1.005606 1.055275 0.877766 0.948074 0.979065 0.874056 1.046470 1.008865 0.951794 0.895396 1.033992 0.977710 0.955178 1.031955 1.025668 1.053400 0.880256 0.944825 0.943710 0.865962 1.028811 0.960369 0.950506 0.982728 0.972673 0.990649 0.935058 1.033444 0.911536 1.021755 0.904221 0.970798 1.015796 0.892580 1.012316 0.997695 1.042692 1.039664 0.984737 0.921312 0.903346 1.044787 1.051430 1.008663 0.883611 1.013123 1.051430 
1.900278 0.938747 0.987797 0.947571 0.960288 0.985644 1.035848 0.887573 1.007368 0.973754 1.041106 1.048286 1.002042 1.038549 0.944015 0.944361 1.014634 0.963566 0.958817 1.027188 1.003792 0.904125 0.905346 1.001745 0.944822 0.977032 1.042663 0.997534 1.039731 0.897397 0.960797 0.935162 0.879316 0.882979 1.023525 1.054072 0.931663 1.039741 1.029052 0.917726 0.972505 1.024208 0.910171 1.004148 1.049410 0.930760 0.888505 0.924512 0.898771 1.049526 1.038443 
1.904082 1.038299 0.934843 0.999046 1.027371 1.031763 0.921733 1.011531 1.019278 1.017971 1.023747 0.996077 0.945271 0.905394 1.034791 1.009619 0.866093 0.938582 0.979699 0.888814 0.978709 1.049131 0.970299 0.953739 0.888449 0.912122 0.917052 0.902222 0.976335 1.017462 0.938438 0.900857 0.896388 0.876128 0.885441 0.879270 0.975441 0.897638 1.019557 1.005678 0.967800 0.895965 0.956709 1.046238 0.970001 0.953412 1.048295 0.906672 0.998066 1.007370 1.026794 
1.907894 1.009534 0.877293 1.032119 0.975080 1.056194 0.926316 0.957493 0.873150 0.937782 0.973033 0.928334 0.923942 0.966085 0.973081 0.995166 0.909161 0.935956 0.903520 0.905932 0.929469 0.915725 0.898330 1.026459 0.901502 1.051638 1.055982 0.933044 1.053772 0.934658 0.912150 0.940828 1.048621 0.893708 0.939079 1.034070 0.984797 0.988362 0.879234 1.018847 1.018780 0.978483 0.894611 0.927220 0.878148 0.884203 0.963182 1.037934 0.992485 0.890267 0.987526 
1.911714 1.014687 0.936088 1.006807 1.032667 0.900589 0.936780 0.951243 0.970847 1.010045 0.884541 1.055202 0.915033 0.865186 0.960785 0.922528 0.875997 0.930187 0.946928 1.010209 0.930322 0.881398 0.993007 0.966647 0.984800 0.892805 0.910084 0.932801 0.878035 0.868569 0.986963 0.989865 0.981668 1.021126 1.007547 0.875027 0.956807 0.990758 0.950301 0.984051 0.869953 0.897274 0.941325 1.042104 1.047610 0.943930 0.983964 0.923960 1.026219 0.919146 0.985915 
1.915541 1.014679 1.043141 1.008884 0.906557 0.978145 1.045457 1.013372 1.016120 0.874116 0.991415 1.000544 1.034060 0.867822 0.930964 0.873837 0.969131 0.970717 0.914292 1.022981 0.955169 0.945262 0.997882 0.981325 0.992472 0.900070 0.969160 0.871377 0.934077 0.916300 0.940775 1.049425 0.996796 0.868658 0.935634 1.032705 0.874145 0.882774 0.866169 1.034791 1.052933 0.878700 1.053087 0.982844 0.987802 1.045053 1.056411 0.919980 0.872252 1.051472 0.917059 
1.919376 0.965235 0.872984 0.939369 0.942386 0.945922 0.956318 1.038903 1.021704 0.951966 0.899523 0.993436 0.995146 0.933133 0.938523 1.024019 0.939302 0.943078 0.909314 1.023616 0.887003 0.938946 1.044995 0.941608 1.053488 0.935074 0.953686 0.868574 1.018389 0.896852 1.000834 0.936438 0.926484 0.903107 0.933037 0.915771 0.972297 0.891711 1.003870 0.951898 1.013527 1.055583 1.010164 0.991793 0.968281 1.022492 0.912235 0.870371 1.002189 0.877961 0.888098 
1.923218 1.002431 1.053794 0.883881 1.019264 0.929816 1.019552 0.870277 0.953730 0.913550 1.023165 0.871535 0.876752 0.900378 1.028852 0.946072 0.991084 0.953509 0.914905 0.868855 1.005044 1.025960 0.956391 0.981986 0.955151 0.966143 1.046377 0.969063 0.952913 1.018514 0.908660 0.987289 0.889934 0.989643 0.993361 0.932112 1.040458 1.007907 0.898303 1.044724 0.976961 0.925656 1.054380 0.965634 0.931718 1.032378 0.951443 1.030928 0.992064 1.024817 0.927126 
1.927069 0.994056 0.953994 0.947029 1.022339 0.887869 1.034808 1.013884 1.053533 0.911407 0.891876 0.934425 0.890569 0.971873 0.892558 1.025365 1.049046 1.007688 0.992768 1.024039 0.920581 0.886034 1.027305 1.011406 1.028295 1.010349 1.024798 1.048671 1.038401 0.932696 0.985073 0.938104 1.049930 0.876841 1.049949 0.934723 1.021349 1.020350 0.996496 0.994363 0.885910 0.887331 0.873920 1.010311 0.961228 0.898716 0.980519 1.018006 0.953524 0.887783 0.930313 
1.930927 0.926190 0.915728 0.990907 0.865804 0.950589 0.979187 1.004068 0.944461 1.053319 0.966891 0.910435 1.001791 0.900550 1.008227 0.986959 1.049352 0.942847 1.050418 0.965412 1.035471 1.040091 0.964874 0.986104 0.886035 0.918668 0.917967 0.967247 1.001887 1.037065 1.040418 1.037180 1.012925 0.934566 0.887284 0.876669 0.968774 1.035960 0.947189 1.046460 0.996776 1.013232 1.023386 0.982261 0.993011 0.878466 0.902404 1.018198 0.884268 0.898639 0.989428 
1.934792 1.018497 1.044912 0.994761 0.988345 0.920712 0.976559 0.942987 0.973533 0.996452 1.028265 1.019428 0.928579 0.887832 0.874404 1.000160 0.873539 0.912999 1.033424 0.954591 0.921942 0.957501 1.011552 1.050685 0.972351 0.929367 0.967184 1.006970 1.050848 0.917071 1.033299 0.916447 0.917917 1.025547 0.959595 0.973101 0.904469 0.868775 0.900588 1.052673 0.898706 1.036910 1.000438 0.914401 0.896468 1.045882 0.883932 0.876209 0.879398 0.906717 0.990852 
1.938666 0.881878 0.952963 0.907359 0.981950 1.042269 0.868104 1.018151 0.909386 0.920652 0.992007 0.995195 0.904161 0.995340 1.018900 1.041231 0.949937 1.034719 0.997760 0.962750 0.932447 1.049223 0.916878 0.903027 0.943934 0.924744 0.930103 0.990787 0.970309 0.904756 0.988462 1.009843 1.052229 0.899819 0.966708 0.889081 1.003446 0.925234 0.983650 1.014636 0.947037 0.905554 0.979876 1.040972 1.022598 0.984688 0.964815 0.889091 0.940467 0.892616 1.010179 
1.942547 0.915310 0.935498 1.020245 1.026449 0.979062 0.941491 1.040836 0.874176 0.924540 0.990443 0.871938 0.921889 0.874137 1.031193 0.914830 0.979158 0.907348 0.918268 0.957636 1.028504 1.029436 0.900040 0.899579 0.961228 0.894469 1.007846 1.040183 0.994631 0.960085 0.938908 1.001642 0.973252 1.033153 0.950644 0.908779 0.976690 0.893682 0.932127 1.008067 0.975000 0.969324 0.876087 0.924232 0.870392 1.026968 0.891771 1.016422 0.988292 0.881504 0.945035 
1.946436 0.906300 0.919399 1.043754 0.981850 0.947288 0.899309 0.935523 0.953770 0.879276 0.865179 0.959033 0.932777 0.938942 1.036426 1.021954 0.914627 0.957054 0.914876 0.870105 1.020014 1.027188 0.881831 0.880976 0.901768 0.878239 1.013282 1.044282 0.934957 0.993691 0.963709 0.962461 0.975378 0.983483 0.956142 1.016202 0.954749 0.885692 0.868569 0.934381 1.000923 0.922252 1.008980 0.963834 0.918602 1.052944 0.928167 1.020129 0.993125 0.873409 0.952416 
1.950333 0.998417 0.994307 0.929739 0.920674 0.898127 1.006820 0.921769 0.964136 0.885865 0.999887 1.026179 1.005907 0.933033 1.038768 0.886806 0.996823 1.030356 1.010344 0.997102 0.925322 1.017325 1.017844 0.974488 1.007281 0.888601 1.014108 0.979346 0.891713 1.038086 0.881553 0.998024 0.889504 0.892001 0.928894 0.941675 0.898406 0.984734 0.925514 0.991475 1.055217 0.978636 0.995056 1.015347 0.873938 0.917477 0.997438 0.907019 0.901517 0.886892 0.992694 
1.954237 1.039025 0.887468 0.971034 0.964255 0.896254 0.914824 0.924820 0.865384 0.922515 0.902246 0.864472 0.991140 0.910666 1.032928 0.918511 1.029193 0.978350 1.041128 0.952579 1.045641 0.921603 0.943976 0.967068 1.043346 1.042136 1.038670 1.056145 1.010863 0.864404 0.906000 0.925818 1.001597 0.965599 1.035895 0.906336 0.870156 1.009384 0.874947 1.016902 1.042223 0.999667 0.897733 0.889033 0.879220 0.989892 0.906989 0.912328 0.968797 0.874774 0.968393 
1.958150 0.883906 0.990191 0.875227 0.905115 0.940303 0.963010 0.995846 0.969962 0.871175 0.874871 0.890473 0.973773 0.870618 0.912815 1.036498 0.940073 0.911365 0.938633 0.999514 0.979188 0.969866 0.874180 0.915388 0.942579 0.886258 0.994425 0.917683 1.013215 1.020445 0.891741 0.914342 1.019417 1.038063 0.937298 0.987733 1.036229 1.035087 0.929262 1.038197 0.920755 0.942003 0.874650 0.965948 0.884242 1.003988 0.886604 1.040146 0.893085 1.029105 0.995453 
1.962070 0.909626 0.941029 1.003480 0.958521 0.896991 0.957810 0.869121 0.999044 1.040567 0.992219 0.925294 0.868152 1.007253 1.017458 1.005093 0.945829 0.883704 1.016901 0.883071 1.007445 0.994110 1.042170 0.887007 0.958137 0.931668 0.909088 0.972682 0.999227 0.874421 0.947394 1.052913 1.015288 1.027587 0.987351 1.022815 1.047632 0.889695 0.968985 1.003201 1.049956 0.884578 0.992411 0.964396 0.866481 1.019081 1.000533 0.876322 0.954873 0.982829 0.952146 
1.965998 0.941965 0.880229 0.910065 0.978607 0.899304 1.044375 1.031943 1.006667 1.054061 0.961952 0.954118 0.872069 0.996952 0.998690 1.042926 0.988197 0.952227 0.993852 0.917399 0.954896 0.939527 0.886306 0.867116 0.964515 0.969900 0.956845 1.013378 0.890030 0.966473 0.892162 0.910276 1.028843 1.033729 1.045863 1.013886 0.956010 0.906811 0.918551 0.916055 0.879279 0.894562 1.041226 0.996117 0.963315 0.894341 0.895157 0.910612 1.043367 0.882283 0.876034 
1.969934 0.901875 0.961158 0.971093 0.994429 0.886296 1.046820 1.021747 0.892977 0.887966 0.896231 0.963971 0.866416 0.962569 1.048548 0.898467 0.941336 0.907462 1.048327 0.991798 1.028966 0.939426 1.042664 0.955361 0.912616 0.914354 0.886920 0.989917 1.028803 0.927543 0.938572 0.868653 0.907538 1.042529 0.911023 0.985492 1.015527 0.961715 0.966198 0.874681 0.912107 0.993114 0.896807 0.886008 1.047060 0.923204 0.924721 0.869440 0.972351 1.029647 0.996684 
1.973878 1.038217 0.887735 0.905223 1.028705 0.999852 0.915896 0.935016 0.982988 1.034109 0.958954 0.900174 0.866187 0.910972 1.041653 0.974254 1.008654 0.922183 0.891757 0.962889 0.898831 0.912374 1.004604 1.045895 1.011534 0.946380 0.966556 0.881784 0.958945 0.969800 0.874691 0.868884 0.908861 0.993134 0.919985 1.018387 0.954942 1.025019 0.977162 0.905943 1.051510 0.879519 1.005256 1.052854 0.895164 0.989016 1.040741 0.886622 0.871706 0.870900 1.026814 
1.977829 1.025065 0.946941 0.913494 1.053205 0.930328 0.996685 0.940674 0.894712 1.055576 0.897466 0.943122 0.890489 1.036573 0.985984 0.931153 1.005851 0.869950 0.935731 0.888895 0.884068 0.945982 1.015190 0.963756 0.935396 0.951030 0.873175 1.035095 1.039663 0.913532 0.899971 1.053186 1.051497 0.873424 0.950857 0.940108 0.956049 1.018558 0.994248 0.966952 1.035815 0.931144 0.926355 0.882340 1.038905 1.049645 0.989506 0.955224 0.910596 1.040249 1.002646 
1.981789 0.899317 1.048307 0.970429 1.026618 0.969930 1.054228 0.914931 1.054420 1.008624 0.926236 1.006753 0.887138 0.977127 0.960343 0.995573 1.007559 0.942694 0.977953 0.950832 0.980592 0.976676 1.008394 0.921389 0.967550 0.988193 0.875545 0.962224 0.991398 0.881860 0.962723 0.999287 0.957109 0.981696 0.872935 0.959556 1.053009 0.920823 0.942224 0.868424 0.921936 0.911591 1.044113 1.036503 0.949767 0.984143 0.920113 1.041436 0.974508 0.973145 0.998240 
1.985757 0.878127 0.889248 0.867523 1.050318 0.984605 0.968032 0.949809 0.978386 1.049867 0.957189 0.967888 0.980497 1.010936 0.880257 0.935233 0.960029 0.998567 0.995794 0.988529 0.933505 1.047996 1.010476 1.010111 0.988059 0.908066 1.026405 1.055184 0.890659 1.029293 1.017097 0.910878 0.970690 0.948610 1.050865 0.935847 0.927748 1.012798 1.030109 0.899439 0.901685 1.053936 0.959779 0.967485 0.922825 0.954905 1.010994 0.924121 1.004900 1.002895 1.001081 
1.989732 0.884469 1.051466 1.018410 0.878510 0.928003 0.924846 0.987254 0.886493 1.044116 0.891157 0.928262 0.918580 0.946234 1.038800 1.017873 0.917860 0.970529 0.915865 0.939412 0.973264 0.880890 0.944200 0.876936 0.910712 0.927264 1.007874 1.037908 0.934844 1.035998 0.954323 1.018487 0.982235 0.951684 1.016318 0.904494 0.929423 1.015013 0.924625 0.962997 0.953699 0.999545 0.979127 0.888441 1.006771 0.879757 0.999027 0.976094 1.044672 0.958890 0.985987 
1.993716 1.054608 1.007336 0.999382 1.041713 1.021488 1.033587 0.995525 0.993021 0.896183 0.968823 0.869798 0.972421 0.945345 0.990497 0.907667 0.935962 0.994556 0.929188 1.052344 0.999478 0.945710 0.946180 1.023896 0.906295 0.883220 0.990536 1.030852 0.892230 0.906199 0.891596 0.952685 1.029317 1.046990 1.003853 0.955055 0.870642 0.996197 0.997156 0.867572 0.863551 1.028166 0.919996 0.990114 0.863810 0.895703 0.866008 0.941719 1.047700 0.942294 0.968574 
1.997707 0.938787 0.904191 1.044962 0.877405 1.041585 0.923744 0.993577 0.970475 0.897898 0.989807 1.017600 0.936561 0.959298 0.989941 0.964786 0.877281 0.964479 0.877233 1.039868 0.885320 0.962474 0.874191 0.938441 0.964527 0.901879 0.879257 1.018493 0.865164 0.926900 0.925048 0.933673 1.037239 0.955614 1.029132 1.048022 1.053098 0.914630 0.985413 0.954175 1.015643 0.955519 1.011758 0.988943 1.019673 1.000053 0.874537 0.938931 0.887038 0.984521 1.024690 
2.001706 0.912957 0.881539 1.022126 0.897934 1.022491 0.876014 0.896140 1.024927 0.954927 1.001223 0.969969 0.906088 1.012514 0.866181 1.025513 0.972031 0.928498 1.011881 0.920017 1.032468 0.885166 0.921447 0.968578 1.034569 1.033753 0.965632 0.972117 0.949180 0.959598 0.973297 0.922559 1.013281 1.025752 0.957440 0.926454 0.869577 0.889252 1.045342 0.937534 0.947991 0.885453 1.032074 0.974410 1.011900 1.044085 0.899459 1.037389 0.922732 0.966812 1.028419 
2.005714 0.973692 0.897720 1.054843 0.905145 0.972570 0.871581 0.917087 0.978363 0.878238 1.052992 0.896589 0.871188 0.926977 1.017069 0.977788 1.004244 0.962018 0.947831 0.966172 0.942594 1.009740 0.888857 0.917529 0.871552 0.875111 1.021759 0.913749 1.036570 0.996138 1.000013 0.959697 1.039112 0.942219 0.910977 1.032627 0.994344 1.000109 1.011275 1.045558 0.904214 1.041683 1.034421 0.864924 0.867447 1.039419 0.935620 0.964397 0.952023 0.881663 0.876857 
2.009729 1.037257 1.014093 0.992790 1.012060 0.954424 0.952275 1.021574 1.015925 0.932018 0.912268 1.048162 0.870113 0.997902 0.892414 0.899588 1.010477 0.999092 0.868636 0.944736 0.919625 0.881029 1.015484 0.906389 0.949167 0.873605 0.892596 0.942856 1.043961 0.897737 0.922694 0.988196 0.926560 0.944535 0.929936 0.903943 0.920584 0.960610 1.028816 1.016337 0.938991 1.051356 0.978086 0.887138 1.040806 1.053601 0.903089 0.925361 0.954299 0.897430 0.934521 
2.013753 0.872875 1.026837 1.036745 0.980974 0.943195 0.875733 0.876606 0.976610 0.968764 0.956757 1.033532 1.016796 0.973061 0.863361 1.046556 0.989625 0.874563 0.929672 0.888192 1.051582 0.912361 0.902587 0.991082 0.916485 0.931561 0.894119 1.022080 0.984033 1.040849 0.952661 0.948633 1.006083 0.937959 1.025178 1.036994 0.886120 0.875829 0.924800 0.886561 0.868118 0.890273 0.956757 0.986958 1.050661 0.895893 0.969177 1.002294 1.012010 1.017438 0.964161 
2.017784 1.022451 1.023909 0.966253 1.045065 1.005908 0.883970 0.999608 0.935661 0.922608 0.885715 0.883634 0.993115 0.992626 1.029164 0.898048 0.937703 0.972093 0.915943 0.997642 0.993144 0.897195 1.002715 0.953824 0.878513 0.969907 0.914879 1.030843 0.951791 0.964997 0.913411 0.971250 0.893339 0.942115 0.949748 0.945980 0.952597 1.027246 0.966052 1.021425 0.889331 0.867609 0.997373 0.920767 0.905365 1.026585 0.965121 0.915550 1.005908 1.029088 0.906372 
2.021824 0.954392 0.980169 0.883057 0.915009 0.918375 0.930620 1.043785 0.965842 0.884112 0.895878 1.038904 1.042231 1.014614 1.006635 0.978471 1.003337 0.940996 0.961958 0.950135 0.866007 0.919775 0.899301 1.042519 1.028509 1.020770 0.913446 0.882990 0.870054 0.929767 1.017980 0.866084 0.940545 0.997851 0.895993 0.936173 0.986804 0.978519 1.000373 0.912516 0.889827 1.053748 1.022841 1.025670 0.876546 0.927091 0.961930 0.984436 1.023378 0.889434 0.951142 
2.025872 0.889441 0.940155 1.014112 0.950933 0.953225 0.932110 1.022570 0.974176 0.929349 0.923107 0.972258 0.940520 1.048794 0.876429 0.998790 0.990467 0.983429 0.887763 0.911725 0.972987 0.904045 1.043089 0.923260 0.939657 0.978347 0.945822 0.867176 0.903086 1.036598 0.869583 0.984167 1.037144 0.948823 1.045314 1.050981 1.031756 0.943847 0.922656 1.026683 1.006144 0.920940 1.048008 1.011418 0.999058 1.019549 0.995693 0.887514 0.952736 0.967435 0.969228 
2.029927 1.010361 1.035989 0.941031 0.998597 1.040371 0.944981 0.935604 0.979296 1.030726 1.029009 0.946669 0.895652 0.901519 0.945029 0.871653 0.981588 1.042701 0.989881 0.882200 0.865507 0.983313 1.035778 0.922958 0.914770 0.999833 0.949152 0.942440 0.983850 0.878221 0.995960 1.046718 0.920283 0.970581 1.023477 0.958385 0.915844 0.994033 0.980073 0.982959 0.886495 1.016344 1.026727 1.018348 0.918317 0.889458 0.906802 0.931817 0.976822 0.898020 0.872353 
2.033991 0.911860 1.050969 0.868363 0.926097 0.953775 1.037797 0.937937 0.879580 0.872639 0.950947 0.880692 0.935933 1.014673 0.910326 0.879667 1.014184 1.005929 0.887499 0.903136 0.966756 0.971703 1.026915 0.987714 0.991817 1.048390 0.958319 0.950535 0.918638 0.968904 0.983447 1.026235 0.900749 0.997406 0.882025 0.946067 0.922195 0.947783 0.893597 1.031182 0.894670 0.929740 0.942788 1.046147 0.866877 1.005728 0.888746 1.043137 0.992335 0.979028 0.915580 
2.038063 1.038741 0.926091 0.965856 1.028014 0.874325 0.956030 0.978788 0.933157 0.974071 1.049180 0.951371 0.953077 1.051539 0.942206 1.043218 0.902557 0.897102 0.936905 0.877556 0.906823 0.984089 0.983849 1.039268 0.910715 1.048950 1.049689 0.909191 0.971962 0.895971 0.945149 1.012043 1.012503 0.988096 0.959653 0.870414 1.040812 0.997203 0.923781 1.004268 1.001833 0.970237 0.887775 0.937183 0.929773 1.007384 0.994854 0.978002 0.959922 0.997347 1.021112 
2.042144 0.918647 1.043950 1.050910 0.919750 0.965042 0.880056 0.953060 0.943915 0.925760 0.871726 0.918762 0.869463 1.005186 1.018395 1.030339 0.899668 0.928865 1.034096 0.884427 0.887494 0.865370 0.867565 1.035074 0.911113 0.913701 1.037643 0.981701 0.945171 0.910030 0.975423 0.961926 0.981644 1.044276 0.935297 1.009059 1.022910 1.020686 0.962569 0.913605 1.034710 1.014762 0.979823 0.953127 0.865322 0.890561 0.953951 0.972873 0.921973 0.910979 0.895431 
2.046232 1.049063 1.047664 0.887299 0.924048 1.054181 1.000334 0.978950 1.003861 0.921172 0.952783 0.922974 0.947751 1.050031 0.882171 0.960652 0.948326 0.938253 0.937390 0.942748 0.914837 0.976324 0.926444 0.912786 0.890127 0.993308 0.983301 0.862724 1.006430 0.966087 1.027075 0.956588 0.925725 0.965780 1.010177 1.013101 0.941291 0.934399 0.962588 0.862791 1.006458 0.990337 0.940093 0.954901 0.969202 1.016733 1.010743 1.017021 0.927460 0.982496 0.977646 
2.050328 1.011583 1.050686 0.891811 0.993412 0.932965 0.969547 0.935763 0.965359 0.864477 0.884421 1.020774 1.014391 1.002248 1.005507 1.047303 0.930300 1.039607 0.908487 0.880348 0.962426 1.005210 0.989875 1.029419 0.882083 1.038045 1.053197 0.900887 0.953408 0.999325 0.909052 0.929074 1.005430 1.035706 0.988275 0.940134 1.005219 0.960624 0.899085 0.977425 0.866806 0.992664 0.932495 0.926265 0.869892 1.041150 0.954213 0.939089 0.892347 1.020209 0.930367 
2.054433 0.979907 0.938727 0.985024 0.920778 1.050632 0.994196 0.900327 1.023406 0.922167 0.973610 0.964305 1.006156 1.040857 0.969796 0.996179 0.892133 1.042400 0.871577 0.984823 0.866105 1.040272 1.003089 1.000061 0.967975 0.967458 0.898995 0.892229 0.890264 0.925885 0.958948 0.977885 0.937740 0.922196 0.993410 0.864878 0.970611 1.035423 1.044767 0.903173 0.974684 1.006817 0.982015 0.878640 0.993266 0.904217 0.991474 0.969892 0.941410 0.944765 1.019783 
2.058546 1.046438 0.879739 1.017048 1.047377 0.918347 0.920235 0.901022 0.920733 1.052590 0.924269 0.885651 1.047108 0.917063 0.927499 0.939755 0.992775 0.986412 0.914025 1.032399 1.007580 0.877209 0.916929 0.942313 1.033166 0.866122 0.929501 1.040305 1.036088 1.018303 1.039222 1.043841 1.014451 0.934551 0.948801 0.965206 0.980941 0.938442 0.998362 1.050309 1.040353 1.006105 0.883821 1.040113 1.036529 1.005779 0.873894 1.028470 0.977759 1.024388 0.947469 
2.062667 0.872751 0.947106 0.970074 0.918763 0.954158 0.972987 0.932906 1.045636 0.956017 1.047140 0.994986 1.053781 0.940964 1.003371 1.031781 1.051031 1.053254 1.041286 1.013872 0.874054 1.033323 0.885974 0.911692 0.961182 0.906326 0.962475 1.026731 0.867155 0.883320 1.032566 0.917920 1.036552 0.879113 0.898421 0.964497 0.952022 0.865057 1.017801 0.935387 0.984657 0.877456 1.047437 0.910513 1.027478 1.004875 0.862479 0.963472 0.967994 1.048079 0.883895 
2.066797 1.030501 1.045122 0.984320 0.926269 0.973168 0.879264 0.920175 0.876964 1.017634 0.943170 1.007276 0.907317 1.050353 0.980009 1.046281 1.006433 0.929047 0.960789 0.885999 0.873659 1.048715 0.882454 0.878976 0.872749 1.032906 0.885932 0.911428 1.020000 1.021159 1.033088 0.922963 0.890167 0.934374 0.887609 0.944626 0.890799 0.908438 0.956133 1.046310 0.928836 0.919648 0.993470 0.938149 1.034688 0.910230 0.862593 0.929727 0.908831 0.961632 0.944032 
2.070935 0.896467 0.970140 1.039855 0.972774 1.036560 0.990584 0.971855 1.045412 0.875659 0.960569 0.979940 0.923551 0.991303 0.907370 0.940834 1.042739 0.887088 0.964257 0.881972 0.971069 0.883524 0.934194 0.958720 0.914325 0.915465 0.886283 1.027986 0.914718 0.991168 0.982173 0.949896 0.933399 0.897262 0.884224 0.924892 0.879318 0.959553 1.038026 0.963999 0.984778 0.872057 0.871970 0.947540 0.898833 1.002119 0.937394 1.027708 0.914421 0.877259 1.035142 
2.075081 1.006397 0.920680 1.035184 1.010497 0.987736 0.959036 0.990074 0.953442 1.013007 0.990610 0.964698 1.038910 1.009367 0.985639 0.862446 0.991444 1.027118 0.995189 0.954582 0.934781 1.029839 1.038997 0.865502 0.947704 0.966058 0.920153 0.985361 0.930001 0.900591 0.893637 1.051163 0.905554 0.942253 0.998360 0.885571 1.021524 1.020709 0.922739 0.906138 0.983339 1.027013 1.021734 0.869448 1.036908 0.866143 0.995151 1.041564 1.040596 0.914482 1.047484 
2.079235 1.013099 0.876525 0.934744 1.025886 1.040580 0.929581 1.016097 0.913604 0.884006 0.980924 1.007332 1.033760 0.940540 0.992188 0.944304 0.979238 1.042726 0.945501 1.009622 0.862894 0.949812 0.961862 0.981412 0.895337 0.862674 0.903862 0.911133 1.010158 0.865203 0.882981 1.019881 0.871103 1.035331 0.867118 1.022112 0.896554 1.053081 1.002303 1.042477 0.914648 0.898661 1.026720 0.998367 1.049450 1.035427 0.905108 0.977542 1.012984 1.007620 1.047774 
2.083398 0.951651 0.904116 0.894768 1.049098 0.956392 0.897440 0.947111 0.959189 0.918148 1.006715 1.041656 1.032729 0.997559 0.991391 0.956651 0.962340 0.969658 0.882450 1.052479 0.929708 0.988824 0.979657 1.045286 0.992396 0.937342 1.016083 0.925264 0.907315 0.955320 1.009512 0.999790 0.932179 0.914652 0.992674 0.892076 0.894883 0.973968 0.946843 0.981506 1.041062 0.985194 0.917918 0.892986 0.918703 0.985490 0.995260 1.011514 0.943108 1.041646 0.974351 
2.087569 1.051628 0.997258 0.982481 0.948587 0.864461 1.052347 1.030539 0.931980 0.997306 0.926684 1.025578 1.042760 0.996080 0.946892 1.038584 0.916886 1.046485 0.991522 1.008971 0.921704 1.003426 0.868981 0.923839 1.041343 0.877380 0.964868 0.937583 0.908717 0.910728 0.976581 1.047769 0.900299 0.913620 0.965213 0.887829 1.048506 0.890137 0.871289 1.044752 0.977022 1.047252 0.957992 1.004987 1.039092 1.020598 0.975164 0.862009 0.939402 1.032761 0.979205 
2.091748 0.934749 0.892527 0.980496 0.948463 0.919666 0.953414 0.991883 0.864190 0.881878 0.886886 0.905484 1.041584 0.881428 0.934797 0.931053 0.947017 0.938973 0.918929 0.871133 0.989019 1.024950 1.019539 1.019951 0.995426 1.003767 0.996288 0.904047 0.880001 1.002876 0.946519 0.874293 0.879464 1.048527 0.892450 1.015508 1.023782 0.904018 0.864966 0.938283 0.965327 0.964590 1.047388 0.938408 0.992390 0.873929 0.935994 0.867925 1.035791 0.869735 0.903645 
2.095936 0.989294 1.036540 1.001474 0.987522 0.978502 0.923806 0.948444 1.023594 0.941923 0.882822 0.985330 0.879087 0.939845 0.983817 0.990893 0.883454 1.048510 0.874682 0.988288 0.902624 0.908025 0.966217 0.944748 1.040744 1.023077 0.882898 1.050741 0.880064 0.862675 0.892225 1.004280 1.011117 0.901092 1.039432 1.013147 1.045925 0.915408 1.048663 1.027654 0.932998 0.922322 0.950522 0.950445 0.945303 0.888510 0.899790 1.016786 0.895165 1.015206 0.950685 
2.100132 0.877934 0.864970 0.867651 0.921309 1.035557 0.948138 0.909781 1.050609 0.975417 0.865458 0.870064 0.888965 1.042853 0.968169 0.956966 0.869614 0.912921 1.019126 0.951652 0.992010 1.051604 1.009187 0.913725 0.996912 0.995131 0.911226 0.955252 1.038994 1.051844 1.022793 0.896673 0.944988 0.886494 1.020984 1.041781 0.947621 1.050714 0.984120 0.930616 1.008115 0.871127 0.907329 1.037414 0.914204 0.989348 0.995514 0.884522 0.947027 0.883670 0.950034 
2.104336 0.939550 1.010896 1.029853 0.981331 0.985841 0.894283 0.876858 0.894848 0.917127 0.955902 1.020040 0.912110 0.897720 0.900612 0.998038 0.932647 0.980527 0.990484 0.931613 1.009020 0.915222 0.978852 0.963571 0.910760 0.899080 1.005430 0.883235 0.863761 1.052266 0.982404 0.907160 0.875020 0.902029 0.979101 0.899913 0.924088 0.902335 1.030533 1.040978 0.945218 1.031557 0.953700 0.992332 0.975357 0.903264 0.905322 0.958947 0.890760 1.045574 0.886097 
2.108549 1.024572 1.028956 0.951833 0.993937 0.892746 0.957778 0.999307 1.022111 0.930398 0.944978 0.936315 0.937865 0.896911 0.888496 0.966346 1.026735 0.935568 1.024055 0.919102 1.019000 1.020503 0.954466 1.002055 0.952608 0.955528 0.894498 0.957290 1.007225 0.880569 0.990778 0.983425 0.912563 1.018569 1.048390 0.952656 0.887174 0.972157 0.970874 0.876251 1.026477 1.005492 0.938775 0.931116 1.030919 1.008431 0.991457 1.037974 1.005482 0.968271 0.893177 
2.112770 0.927786 0.925929 0.871308 0.951469 0.964507 1.052038 0.995512 1.008981 1.005104 0.958562 0.973840 1.005315 1.033688 1.020123 0.872303 1.001170 0.891458 0.959242 0.884547 0.869996 0.887945 0.999571 0.903768 0.929318 1.039202 0.881905 0.990247 0.909847 0.869527 0.984169 0.979191 0.895699 0.971035 1.016036 0.957710 1.046955 1.043404 0.994096 0.966105 0.889974 0.869288 1.038627 0.949286 0.973017 0.924302 0.950799 0.980254 0.931864 1.022363 0.895440 
2.117000 0.960159 1.006631 1.028234 1.031603 1.049866 0.990799 1.035633 0.917488 0.905552 0.983180 0.928486 0.966754 1.015580 0.883738 0.995881 0.986568 0.895540 0.886571 1.042649 0.962361 0.967884 0.867590 0.976661 0.993173 0.998006 0.993297 0.865484 0.970258 0.876731 0.881240 0.870031 0.993173 0.989698 0.975398 0.940518 0.989554 0.897359 0.899732 0.984070 1.034887 0.975503 0.877286 1.052508 0.962131 0.919182 1.040228 0.915124 0.915363 0.984567 1.007990 
2.121238 0.867711 1.016369 0.931330 0.980037 0.894309 0.971385 0.939331 0.995236 0.998375 0.893984 0.977970 0.890461 0.978324 1.050566 1.010157 0.907335 0.910245 0.897889 0.915825 0.962953 0.946433 1.036697 0.970370 1.030668 1.010569 1.020991 0.968169 0.879818 0.922936 1.018551 0.880718 0.886317 1.009927 0.996700 1.043751 0.894070 0.912848 0.912523 0.880086 1.026265 1.013679 1.030505 0.901363 1.030974 0.884489 0.993704 0.959928 1.033156 1.046623 0.997762 
2.125485 1.002725 0.966348 0.896361 0.965161 0.950557 0.920516 0.969286 0.959697 1.039235 0.928574 0.935963 0.922201 0.973248 0.954644 1.008792 1.014726 1.027636 1.008371 0.868904 0.927215 0.986513 1.045667 1.013970 1.029923 0.921483 0.933082 0.988877 0.946949 0.932613 1.045379 0.893203 0.913051 0.871335 1.025272 0.950194 1.044470 0.902792 0.924115 0.864961 0.885786 0.960922 1.030517 0.918439 0.972827 0.904543 0.961640 0.863898 0.990781 0.951476 0.900275 
2.129740 1.044997 0.868708 1.030548 0.910029 1.052548 1.038777 0.912269 0.922623 0.996662 0.964652 0.878804 1.044739 0.972700 0.921924 0.965973 0.938920 0.995887 1.034500 0.943102 0.939398 0.989380 0.925312 0.925570 0.972298 1.011925 0.903666 1.009351 0.864211 0.972499 1.026280 0.964461 0.951063 0.995648 0.877589 1.038816 0.995495 0.958556 0.925235 0.866412 0.963245 1.032892 0.889560 1.007217 0.954269 0.907828 0.920173 0.897082 1.009954 0.896115 0.980978 
2.134004 0.977606 1.050443 0.930777 1.021526 1.038683 0.979395 0.992744 0.953981 1.048634 0.927198 1.010924 0.898099 0.885823 1.012312 0.932719 0.891918 1.044089 1.017584 0.862427 1.041812 0.900884 0.906156 0.868446 1.038645 1.022091 0.987414 0.862466 1.052433 0.899439 0.998896 1.012254 0.870082 0.932614 1.044003 1.021009 0.868781 0.893306 0.904118 0.905888 0.875441 0.999977 1.009556 0.902750 1.034846 0.904166 0.909812 0.869145 0.930011 0.908893 1.046644 
2.138276 1.020294 0.960820 1.025375 0.957605 0.885521 1.044702 0.935618 0.956008 0.951817 0.977258 0.964437 0.928835 0.915966 1.019108 1.044798 0.969977 0.971527 1.013511 0.985582 1.018831 1.004010 1.005904 0.865390 0.959624 0.967192 0.997733 0.876680 0.935628 0.966800 0.948669 1.017625 0.975985 0.987811 0.935781 1.026160 0.945655 1.035297 0.933284 0.861697 0.961126 0.992567 0.953453 0.942048 0.958342 0.902848 1.036751 0.925649 0.889998 1.020945 1.006756 
2.142557 0.898660 0.875996 1.047678 0.871557 0.940756 1.051046 0.925448 0.879794 0.945989 0.866409 0.892767 1.041966 0.926319 0.921880 0.992906 0.873470 1.042598 0.944822 0.967821 0.971361 1.038197 0.999995 0.861578 1.025243 0.888548 0.969907 0.976259 0.984564 0.958149 0.959546 1.049467 0.937627 0.914245 1.038972 0.864850 0.862382 0.970940 1.022076 0.925123 0.967945 0.868323 0.982688 0.939091 0.949701 0.975838 1.025693 1.035633 0.966817 0.894020 0.925716 
2.146846 0.980570 0.863507 1.033434 1.047037 1.025130 0.999961 0.972917 1.026116 0.916389 0.949518 1.031147 1.027570 1.014799 0.986367 1.002936 0.966106 0.961208 0.878698 0.996412 1.015526 0.970258 1.045191 0.958721 0.898013 0.937034 0.883070 1.029569 0.984904 1.000851 1.048826 0.928539 0.935618 1.046788 0.974438 0.947691 0.957831 0.901074 1.042177 0.872250 0.936976 1.004228 0.987496 0.960041 0.921000 0.911271 1.011345 0.956836 0.880889 0.882907 0.898204 
2.151144 0.919844 0.886096 0.889358 1.044808 0.940496 0.956136 0.924359 0.866994 0.972598 1.009770 0.983895 0.916027 0.875613 0.970780 1.003954 0.953955 0.893328 0.920609 0.880893 0.865808 0.904625 1.041833 0.888488 0.933121 0.932977 1.047764 0.896360 0.977983 0.877392 0.911665 0.864679 0.897326 0.966313 1.004011 0.907533 0.913148 0.958910 0.878721 0.910833 0.987606 0.991241 0.956891 0.948320 0.971574 0.966514 0.943815 1.046511 1.049715 1.047018 0.903075 
2.155451 0.924847 0.952766 1.006874 0.959079 0.874842 0.964043 0.893111 0.990509 1.047563 0.926186 1.001556 0.963345 0.920141 0.935072 0.936832 1.000428 0.971188 0.969313 1.051800 0.925143 0.887611 0.988108 0.921499 0.910174 1.039002 0.861002 0.980217 0.868616 0.975387 1.001489 0.978802 0.919835 1.035243 0.873589 0.896459 1.030538 1.051379 0.890060 0.896889 0.954804 0.925928 1.011303 0.895626 0.929495 0.940476 0.966521 0.868549 0.864809 1.033589 1.031485 
2.159766 0.936133 0.880241 0.955404 0.990839 1.010607 0.925889 0.889489 0.986267 0.892282 0.923690 0.958742 0.904275 0.861782 0.912337 1.011420 0.928558 0.984612 1.040724 1.051006 1.017866 0.898833 0.870390 0.862681 0.949522 0.917693 1.004477 0.952946 0.949599 1.015877 1.025584 0.955959 1.028205 0.962653 0.943076 0.886993 1.045994 1.031648 0.967502 1.027373 0.960272 0.965743 0.959373 0.923575 1.011640 0.937529 0.863599 1.025345 1.029888 0.917712 0.942999 
2.164090 1.004107 0.917856 0.894646 0.916374 0.875281 0.939144 1.034623 0.919061 0.982131 0.941717 1.001458 1.024304 0.871159 1.017907 1.020498 0.913409 1.035837 0.980562 0.956463 0.969249 1.013001 1.049551 1.012828 0.870270 0.962144 0.987065 0.983622 1.033399 1.018557 0.876056 1.027451 0.934927 0.944614 1.022898 0.990336 0.972127 1.043412 0.944777 0.887254 1.019111 0.866454 1.036402 0.939660 1.010944 0.917531 1.005015 0.879135 1.022937 1.006966 0.955459 
2.168423 0.944469 1.051271 0.918192 0.932411 0.921730 0.865570 1.044205 0.904795 0.967065 0.956221 0.934008 0.897508 0.952540 1.049655 0.960926 0.884197 1.040772 1.043019 0.875027 1.004435 1.043985 0.952960 0.941648 0.993352 1.033199 1.047246 0.870599 0.977316 1.008260 0.892163 0.971779 0.877704 1.004320 1.005592 0.903857 0.860941 0.993954 0.986276 0.882141 0.937603 1.032902 1.035991 1.005209 0.996096 0.928815 0.942365 1.018855 0.997081 0.976312 1.033495 
2.172764 1.027280 0.905159 0.987246 0.891830 0.921194 0.942966 0.979396 0.875786 0.990535 0.932458 1.014420 0.910791 1.003692 0.876169 1.022719 0.965197 0.894699 0.864532 0.881169 0.886677 0.936847 0.875021 1.034404 1.033161 0.968333 0.987485 0.880165 1.031621 0.907177 0.946532 0.863452 0.990937 0.987867 1.015261 1.032759 1.014296 0.997735 0.911212 0.886648 0.975944 0.961515 0.920295 1.049119 1.013999 1.000661 0.989980 0.979319 0.897510 1.001215 0.975408 
2.177114 1.034165 0.946540 0.954609 1.012978 0.910486 0.920620 0.959170 0.904052 0.884624 1.031402 0.905744 0.917724 0.902225 0.881488 0.962363 1.034232 0.955355 0.863657 0.880484 0.865426 0.934923 0.957286 0.906958 0.933049 0.936597 0.915955 1.019039 1.020923 0.930267 1.039863 0.965269 0.997623 1.047273 1.014173 0.948949 0.894692 0.923508 1.044242 0.887186 1.006677 1.029193 0.922179 0.875809 0.925764 0.915362 0.996849 1.032922 0.931692 0.935057 0.914301 
2.181472 0.901663 0.891806 0.982703 0.907055 0.991718 0.972072 0.925744 1.007100 1.004309 1.013362 0.935945 1.048725 0.900420 1.000762 0.953746 0.987110 1.025895 0.897351 0.928125 0.912580 1.030369 0.888508 0.952216 1.012569 1.016765 0.890286 0.908603 0.912045 0.988783 0.973879 1.037874 0.864350 0.985561 0.939520 0.981011 1.003028 0.935888 1.022463 0.996489 0.941595 1.006775 0.914272 0.877285 1.003161 0.951078 1.033543 0.903728 0.870908 0.942102 0.909664 
2.185840 0.952940 0.980967 0.918020 0.985307 0.952997 0.882899 1.016881 0.880443 1.049813 0.887430 0.960090 0.862662 1.025724 1.018545 0.964612 1.030083 0.918297 0.873369 1.002963 0.890050 0.958312 1.015046 1.015744 0.982487 0.881590 0.868025 0.945168 0.903432 0.970175 0.886876 0.978329 0.910114 0.891541 0.954393 0.879248 0.930695 0.978778 0.937167 0.962566 0.931976 0.949613 1.039279 0.909331 0.988557 0.886398 0.962767 0.895001 1.011566 0.891828 0.976436 
2.190216 1.026269 0.963566 0.952984 1.006024 1.001598 1.013613 1.032988 0.961979 0.882902 0.937213 0.928677 0.910526 0.956492 0.946179 1.039249 0.972809 0.887614 0.914913 1.049802 1.045567 0.984996 1.011405 0.986410 0.911950 0.940042 0.982635 1.005040 1.002707 0.929901 0.869167 0.954800 0.957830 0.927769 0.944458 0.895615 1.012686 1.034661 0.988389 0.918756 1.028286 0.981067 0.978859 0.861654 0.943579 0.866939 1.008031 1.042671 1.046494 0.940759 0.998893 
2.194600 0.947361 0.976120 0.898732 0.963093 0.891870 0.926573 0.995876 0.998494 0.906311 1.006255 0.876845 0.892644 1.014159 0.949999 0.931333 0.983890 1.024883 0.919998 0.887855 0.924012 1.045040 0.911836 1.001180 0.955294 0.904763 0.989921 0.916729 0.952159 1.045002 0.987819 0.901867 0.882283 1.037585 1.010824 0.927042 0.936609 0.938339 1.021653 0.913489 0.907754 0.865978 0.943051 0.960665 1.012009 0.901838 0.877801 1.039917 0.976053 0.971523 0.966476 
2.198994 0.964895 0.971938 0.883920 1.048871 0.907774 0.935164 0.918774 0.930424 1.013348 0.967886 0.913317 0.942914 1.021901 0.980129 0.992314 1.018021 0.984649 0.971394 0.870770 0.936721 0.952873 1.034899 1.032127 1.028228 0.895962 0.926945 0.993938 0.904936 0.937247 0.865867 0.883012 0.937687 0.963223 1.014963 0.996719 0.994454 1.024568 1.030531 0.990287 0.998115 1.006582 0.978724 0.984764 1.004680 0.933988 0.962821 0.962038 0.866584 1.026250 0.866574 
2.203396 0.869034 0.915390 0.974351 0.960476 1.019675 0.950260 0.986506 0.988886 0.931645 0.879498 0.890287 1.007023 0.893870 0.990969 0.961823 0.997056 0.947747 0.860883 0.878103 0.962740 1.006000 0.891806 0.926838 0.963686 1.028476 1.006383 1.014553 0.899241 0.902709 0.988589 0.886445 0.873019 0.998040 0.966171 0.993463 0.873908 0.975918 0.972373 0.864466 0.959138 1.026183 0.988331 0.982091 0.979865 1.041816 0.927192 0.860768 0.942720 0.955516 0.979989 
2.207808 0.935437 0.878688 0.915543 0.919699 0.861345 0.867413 0.967657 0.933745 0.865435 0.943014 0.978903 0.877608 1.005190 0.881813 0.966940 0.957041 1.033607 0.861345 0.979821 1.031782 1.020918 0.932436 1.039818 1.040381 1.043735 1.047519 1.039397 0.864040 0.891960 1.018968 0.899050 0.960901 0.926101 0.990866 0.950161 0.939775 0.905137 0.890709 0.957127 1.028399 1.030196 0.910880 1.003250 0.994946 0.905586 1.045799 1.027492 0.962678 0.867910 0.959974 
2.212228 0.924179 1.021653 0.956167 0.865353 0.894484 1.037810 0.881060 0.981572 0.879407 0.895076 0.866872 0.922813 0.944348 0.918552 0.882971 0.943517 1.009041 0.898803 0.862171 0.972840 0.884595 0.943059 0.995340 0.870044 0.896318 0.968378 0.887060 0.861302 0.975668 0.922039 1.040189 0.946450 0.944683 0.864187 0.964986 1.028590 0.868171 0.979031 0.978878 0.894742 0.887261 0.987143 0.929348 1.000213 0.915551 1.005487 0.921408 0.861340 0.980063 0.896032 
2.216657 0.958217 0.992696 1.006768 0.955752 0.922467 1.020908 0.880049 0.930034 1.022943 1.023602 0.913707 1.021510 0.873305 0.928677 0.864888 0.905787 0.899348 0.881043 0.876782 0.874480 0.976694 1.008918 0.918321 0.937954 0.947813 1.004265 0.886297 0.944202 0.995543 0.944374 0.868107 0.942778 1.050285 0.905166 1.023191 0.906475 0.896252 0.865652 1.018988 0.981948 0.957701 1.043846 1.012730 0.880623 1.009176 0.904325 1.009663 0.867840 0.978920 0.936263 
2.221094 0.933337 1.013437 0.880013 1.041427 0.863630 0.901583 0.944504 1.003359 1.035781 1.042888 0.986345 0.902214 0.947657 1.001869 0.951822 1.011593 1.026343 0.990377 0.935162 0.900055 0.970708 0.974758 0.910229 0.872467 0.903341 0.994398 0.959053 0.946014 0.975942 0.941982 0.928656 0.998917 0.977404 0.902548 0.975742 0.934550 0.933031 0.935353 0.983699 0.987396 0.868177 1.041990 0.954601 1.015864 0.908089 0.967393 0.871769 0.884169 1.038064 0.885621 
2.225541 1.032169 0.896454 0.918739 0.987036 0.951903 0.937795 1.046048 0.983635 0.899129 0.955342 0.945685 0.946325 0.963605 0.991047 0.987284 0.872689 0.894630 0.955476 0.906723 0.908365 1.047022 0.944577 0.961704 1.038569 0.882117 0.911155 0.928902 0.914698 0.925005 1.041778 0.896798 0.963748 0.939562 0.894458 0.926925 1.034308 0.909989 1.017401 0.863786 0.997696 0.989490 0.980875 1.040985 0.939094 0.927345 0.923649 0.927212 0.879079 0.987647 0.937461 
2.229996 0.929635 0.975701 0.990323 0.925404 1.038624 0.891450 0.966235 0.900132 0.947095 0.888804 1.036685 1.038481 0.986465 1.050143 1.028968 0.962692 0.929845 0.929205 1.038251 0.914965 1.022540 0.957315 1.000811 0.925165 0.952931 1.025052 0.883494 0.962167 0.996150 1.010008 1.009989 0.900428 0.933714 0.926608 0.982845 0.898852 0.949483 0.896311 0.993112 0.897209 1.017821 0.976570 0.909855 0.963676 1.035558 0.941975 1.008490 0.900886 0.976178 0.869176 
2.234461 0.984786 0.860918 0.885682 0.945095 1.036788 0.987537 1.027725 1.036005 0.957883 1.046329 1.029940 0.929136 0.972581 0.916749 0.891078 0.863707 0.921658 0.991624 1.024602 1.029759 0.968818 0.966096 0.961846 1.007067 1.036158 1.043502 0.861071 0.931562 1.009827 0.911372 0.963260 0.926214 1.001843 0.905671 0.999589 0.864490 0.965800 0.866161 0.861137 0.977671 0.877325 0.896178 0.938562 0.876915 0.879656 0.909558 0.929814 1.004546 0.868663 1.009006 
2.238934 0.918591 0.889608 0.930785 0.950668 0.884508 1.005616 0.905460 1.016474 0.954211 0.893619 0.947936 0.996391 1.034857 0.874166 0.967580 0.943267 1.048493 0.928245 0.976251 0.899635 0.944699 0.870213 0.907628 0.896264 0.919202 0.898842 0.985705 0.952081 0.959406 1.006466 0.941939 0.976814 0.979574 1.046899 0.964830 0.905307 0.985848 0.994567 0.886943 0.889770 0.967685 0.881414 1.015576 0.896780 1.004126 0.966959 1.023999 0.943400 1.015356 0.961583 
2.243417 0.936502 0.986920 0.889083 0.866176 0.913977 1.022680 0.912363 0.904543 1.015480 0.971737 0.955485 0.923296 1.021429 0.921243 0.942193 0.936168 1.003382 0.935547 0.904352 0.880747 1.025315 0.894240 0.985191 0.860246 1.046370 0.902146 1.014239 0.916192 1.050342 0.983148 0.975795 0.986566 0.899052 0.921692 0.882437 0.924127 0.904056 1.005072 1.042999 0.870454 1.005626 0.862309 1.014487 0.976865 1.026289 0.880270 1.028705 1.044164 0.926877 0.900446 
2.247908 0.859657 0.924927 0.930732 1.034556 0.983790 0.986329 1.005654 1.027366 0.909869 0.987408 0.986253 0.916878 0.953074 0.883727 0.937129 1.002761 0.951269 0.897868 0.891853 0.882496 1.030450 0.912572 1.039253 0.883460 0.866694 0.872585 0.989232 0.979512 1.017541 0.878018 0.889399 0.960063 0.955375 0.904112 0.939831 1.049212 0.955986 1.033697 1.000747 1.005788 0.920363 0.917145 0.870408 1.023423 0.977564 0.998360 1.047990 0.883469 0.873416 0.887126 
2.252408 0.861369 0.878744 0.941459 0.929172 0.916771 0.943417 0.923530 0.916666 1.033474 1.014800 1.050077 0.945737 0.997358 0.896158 0.910450 0.912379 0.926786 0.988584 1.001291 1.000050 0.895175 0.911625 1.022295 1.027402 0.899729 1.030104 1.024987 0.869398 0.974397 0.870505 0.985768 0.952505 0.951808 0.969318 0.888005 0.877408 1.021397 0.877055 1.009005 0.907099 0.890230 0.932495 1.014915 1.032491 0.870496 0.989586 0.886306 0.996919 0.982464 0.916532 
2.256918 0.942562 0.950305 0.958610 1.019811 0.946572 0.941188 1.025386 1.037806 0.996432 1.039515 0.880578 0.952061 0.982380 0.918764 0.934916 1.017272 0.860913 1.007239 0.958409 1.017339 0.918935 0.913446 0.938228 1.028861 1.039476 0.870163 0.965063 0.934334 0.920530 0.984232 0.994819 1.011172 0.891557 0.900998 0.908683 0.992012 0.990666 0.900397 0.870440 1.034675 0.966323 1.030761 0.863156 0.990342 0.893647 1.047543 0.935785 0.868865 0.955975 0.880817 
2.261436 1.000470 0.874050 0.965448 0.982468 0.917148 0.889724 0.922159 0.934311 0.931686 0.863311 0.905054 0.977361 0.873554 1.012106 0.893055 1.000108 0.961506 0.888903 0.899183 0.983508 0.964131 0.940802 1.035836 0.895995 0.961993 0.979451 0.960799 0.873754 0.897475 0.905970 0.920976 1.011409 1.000633 0.876484 0.872828 0.885295 1.032629 0.940658 1.039635 1.029928 0.864066 0.894745 0.927152 0.943455 1.020430 0.942758 0.894897 1.047883 0.998638 0.925748 
2.265963 1.044414 0.885963 0.954685 1.013107 0.951945 0.929334 1.009690 1.013165 1.012878 0.962282 0.876409 0.973115 0.952871 0.956441 0.859286 0.989618 0.869928 1.005739 0.927291 0.922347 1.022747 1.010798 0.930804 0.982517 0.894401 0.916754 0.981543 0.907649 0.929716 0.879501 0.897560 1.041837 0.930222 0.985371 0.909500 1.046590 0.927291 0.940644 1.049406 1.008593 0.870300 0.960488 1.004851 0.934097 0.952241 1.048098 0.957328 0.989589 1.016982 0.880322 
2.270500 0.903066 0.983453 0.872401 0.988588 0.932480 0.867963 1.000966 0.974730 0.992253 0.914213 1.029703 1.024148 1.006702 0.913888 1.006034 1.047664 1.043121 0.972087 0.994925 1.041862 0.993818 0.958067 0.945230 0.859336 1.008811 1.031354 0.966093 0.969472 0.958448 0.965959 0.954354 0.864413 0.998084 0.927746 0.912485 0.999334 1.022449 0.942987 0.914805 0.893255 0.913621 1.023108 0.904392 0.972411 0.936288 0.904889 0.978996 0.937290 1.003324 0.874682 
2.275045 1.003619 0.973272 0.938163 0.887585 0.976765 0.917245 1.031752 1.028717 1.021922 0.978931 1.007875 0.889294 0.963548 0.978559 0.885171 0.953079 0.916024 1.040674 0.867745 0.949691 0.951056 0.894103 1.039834 0.994018 0.876678 0.924603 0.976087 0.983359 1.038164 0.993064 0.885973 0.934852 0.935873 0.950731 1.037220 1.004898 1.015223 1.012398 1.039949 0.938545 0.994963 1.022123 1.007646 0.884827 0.870923 0.962336 0.959034 0.885562 0.966926 0.879913 
2.279600 0.890820 0.936155 0.949733 1.023332 0.875867 0.963254 0.882814 1.031605 0.906488 0.967396 0.907824 0.962462 1.017740 1.016872 0.990583 1.037264 0.895438 0.933693 1.033552 0.876793 1.043829 0.958273 0.931097 0.955182 0.957109 1.025097 0.905353 0.875266 1.026328 0.977520 0.894408 0.927109 0.983045 0.971728 0.913063 1.047665 0.881316 0.910171 0.957701 0.959609 0.912843 0.926221 0.927090 0.866936 0.875638 0.865848 0.940363 0.903988 0.894265 0.944609 
2.284164 1.022118 1.021240 0.888854 1.018578 0.905141 1.006365 0.921523 0.983857 0.891945 1.037794 1.008330 1.034712 0.969039 0.883386 0.992034 0.996928 0.987502 1.025028 0.974420 1.004905 0.911724 0.986233 0.887146 0.896057 0.929089 0.897803 0.978666 0.937495 0.942381 0.962236 0.866164 0.974144 0.992330 1.040676 0.998741 0.940358 0.871345 0.932639 0.961320 0.968829 0.900933 0.958210 1.038481 0.876707 0.986213 0.899311 0.883529 0.992425 1.024942 0.947103 
2.288737 0.906827 1.033659 1.001803 0.915461 0.865078 1.011992 0.939456 0.879207 0.977742 0.971836 0.939465 0.979555 0.977980 0.897077 0.872300 1.045642 0.948128 0.944636 0.922960 0.954349 0.994419 0.919010 0.876259 0.874971 0.948338 0.955417 1.011201 0.909060 0.899023 0.888118 0.925021 0.970939 0.885447 0.902400 0.892650 0.865927 0.957401 1.029919 0.898670 0.909355 0.969384 0.926786 0.939255 0.994982 1.011534 1.044793 0.988599 0.918333 0.996995 0.921749 
2.293319 0.989935 1.027616 0.904344 0.930264 0.889615 0.910641 0.950288 1.005370 0.901692 0.877023 0.892639 0.909152 0.885828 0.935348 0.910831 0.985432 1.040772 1.041649 0.877652 0.940710 0.914962 0.894166 1.026872 1.039646 0.943762 0.869706 0.868885 0.882804 0.985012 0.926753 1.047335 1.021215 1.001439 1.019698 0.948361 0.870545 0.880333 0.974585 1.028923 0.862284 0.977533 0.885255 0.961554 0.970703 0.954848 1.006543 0.983314 0.943219 0.875534 0.959264 
2.297910 0.941734 1.040404 0.983028 0.957264 0.899067 0.880275 0.985432 0.917992 0.958647 0.909503 0.950510 0.887058 1.005301 0.934599 0.951254 0.873503 0.919986 1.013467 0.973127 0.970551 0.949470 0.995581 0.888832 0.984364 0.985632 1.040910 0.915064 1.025867 0.906059 0.971095 0.960888 0.950119 0.938405 0.967213 1.024656 0.934075 1.041559 0.883566 0.936469 0.912545 1.040910 0.901023 0.910075 1.026964 0.907242 0.937404 0.892161 0.970065 0.926186 1.028882 
2.302510 0.858862 0.899637 0.880142 1.006263 0.914898 0.934709 0.921928 0.972699 0.907850 0.897129 0.924341 0.951715 1.023660 0.898369 1.031463 0.942682 0.967291 0.873188 0.862964 0.871605 0.990792 0.916367 1.027781 0.919801 0.894000 0.890443 0.978269 0.890309 0.865482 0.903214 0.900334 1.044730 0.968922 0.908670 0.866445 1.012348 0.948625 0.922748 0.924932 0.911856 0.974883 0.911026 1.017775 0.953813 0.912685 1.033189 1.006740 0.889155 0.951858 0.860751 
2.307120 0.882554 0.871481 0.997029 1.037114 0.950335 0.950840 0.977878 0.858415 1.043122 1.007634 1.001101 0.945719 1.012765 0.932891 1.010639 1.044181 1.029427 0.877280 0.927283 0.893150 0.906855 0.986042 0.952156 0.981007 0.960378 0.900350 0.878615 1.034453 0.976743 0.993462 0.967178 0.882726 0.953749 0.973272 1.026728 0.870642 1.048587 0.908905 0.859369 0.974340 0.993844 0.904671 0.950249 0.914818 0.867361 0.897060 0.950125 0.923821 0.990696 0.940683 
2.311739 0.917046 0.893892 0.918400 0.988226 0.994815 0.997733 0.912974 0.968447 0.897306 1.016482 0.912993 0.972424 0.992555 0.985422 0.957499 1.013135 0.989303 1.017178 0.993442 0.996360 0.870070 1.009759 0.906747 1.001014 0.902141 0.976505 0.969887 1.005486 0.987816 0.865864 0.963536 0.889181 0.874409 0.966015 1.040895 0.931923 0.987377 0.933868 0.997743 0.872149 0.986089 0.960389 0.942661 0.989008 0.891498 0.875515 1.010388 1.042173 0.875506 0.987920 
2.316367 1.031869 0.985240 0.973798 0.967380 0.964539 0.994452 0.864883 1.015907 0.967180 0.876650 0.969249 1.008564 0.874313 0.919102 0.942092 0.925014 0.870957 0.911616 0.882695 0.911807 0.909547 1.012693 0.918635 0.991944 0.969688 0.945553 0.945448 0.894862 0.970346 0.926663 1.040098 1.026005 0.999734 0.906486 0.989941 1.046210 1.046725 0.950550 0.986823 0.866714 0.952181 1.007820 1.032813 0.863443 0.967189 1.013694 1.023230 0.995434 0.870757 0.914210 
2.321004 0.958952 0.902583 0.928041 0.892677 0.925829 0.906740 1.042791 1.039988 0.995671 0.969221 0.885478 0.942591 0.861718 0.881931 0.948245 0.979576 1.038987 0.949380 0.994584 0.980434 0.920909 0.858590 0.888253 0.977288 0.960850 0.929919 0.961946 0.930472 0.913825 0.951163 0.988701 0.921910 0.923102 0.861231 0.991523 1.048140 0.932894 0.879595 1.030348 0.864359 0.984343 0.993640 1.002326 0.901735 0.957570 0.878804 1.028565 0.934057 0.916695 1.025047 
2.325651 1.044654 0.858772 1.011171 0.921925 0.896288 0.864769 0.913659 0.988252 0.895363 0.888032 1.047733 1.009970 0.966572 0.987746 0.906051 1.026969 1.046856 1.029915 0.980224 0.870527 0.967573 1.008587 0.906299 0.931897 0.958582 1.019399 0.863558 1.048220 0.906432 0.892112 0.925757 0.938599 0.905317 0.868888 0.904287 1.001856 0.950049 1.045731 0.908768 0.943385 0.884189 0.947923 0.991283 0.961433 0.917272 0.977450 0.889490 1.002047 0.942174 0.948247 
2.330307 1.006497 0.932825 0.875351 0.921843 0.950061 0.956467 1.036926 0.961901 1.024991 0.953178 0.882033 0.903235 1.005534 1.004552 0.965161 1.037031 0.933483 1.001358 0.916305 0.905713 0.878525 1.007974 1.044209 0.888039 0.893816 0.912158 0.934398 1.036697 1.039557 0.935304 0.943455 0.967859 0.911614 0.990233 1.024953 1.042760 1.029719 0.887420 0.889708 1.034066 0.917229 0.935171 1.033933 0.981797 1.009071 1.005620 1.014218 0.990252 0.950814 0.897038 
2.334972 0.890458 0.862786 1.001718 1.030543 0.957184 1.008181 1.022670 0.987000 0.886226 0.923993 0.901859 1.010183 1.015054 1.006742 1.018952 0.912039 1.047797 1.008791 1.021926 0.888657 0.914375 0.945345 0.873453 0.916701 1.040533 0.868420 1.018085 0.866771 0.907264 0.887551 1.030010 0.979184 0.909132 1.046710 0.867295 0.968899 1.046062 0.885225 0.892584 0.947041 0.989860 0.885378 0.947089 0.862262 0.998858 0.931609 0.861709 0.894185 0.872309 0.940140 
2.339647 0.958243 1.005537 1.034656 0.954774 0.943584 0.974866 0.971920 0.867476 0.892782 0.995282 0.909881 0.901646 0.972502 0.916543 1.037658 0.993547 1.015622 0.949989 1.026068 0.946700 0.904658 1.027479 0.886977 0.944156 1.029547 0.895155 1.032273 0.937474 1.018586 0.933090 0.948349 0.860556 1.043377 1.023104 1.040289 0.944947 0.958643 1.024791 1.038354 0.925598 0.874872 0.875330 0.960168 0.914723 0.990707 0.924464 0.990916 1.043710 0.916982 0.989916 
2.344331 0.860051 0.987779 1.024586 0.866608 0.918397 1.046191 0.972158 0.934990 0.940975 0.972330 0.947427 0.858965 0.883849 0.979707 0.911259 0.982785 0.865550 1.001941 0.934084 1.043361 1.023861 1.039396 0.919931 1.026644 0.870945 0.902710 0.897630 0.884907 0.891216 0.872641 1.005001 0.980545 0.858383 0.940660 0.967126 0.865703 0.989857 1.034679 0.929357 0.977467 0.892064 0.907713 0.964763 0.910420 1.034945 0.881705 1.014684 0.881828 0.890635 0.861281 
2.349024 0.965487 0.881226 0.866274 0.934697 0.993762 1.015337 0.974655 0.905174 0.926902 1.042030 1.020245 1.027506 0.969013 1.028259 0.970224 1.044069 1.030089 1.045355 0.950583 0.869171 0.884047 1.017367 0.861995 0.941244 1.032929 0.900095 1.041620 0.870601 0.974388 1.045889 0.913579 0.888983 0.974855 0.986376 0.992475 0.893091 0.935698 0.951107 1.024714 0.924176 1.004225 0.971377 0.899132 1.032109 0.888955 0.926092 0.873412 0.996382 0.879997 1.039628 
2.353727 1.022108 0.976007 0.975264 0.959961 1.013293 0.961457 1.028225 0.988604 0.912002 0.874983 0.952052 0.964163 0.865892 0.974797 0.905265 0.921550 0.973511 1.023994 1.028063 0.903969 0.929049 0.955015 0.866702 0.954024 0.910478 1.038564 0.903960 0.938626 0.943200 1.030274 0.937320 0.982106 0.937073 0.871981 0.954234 0.957807 0.966640 0.988204 1.001611 0.960113 0.901930 1.037458 0.874049 0.899300 1.045958 0.878832 0.861414 0.889743 1.036582 1.025690 
2.358439 0.993404 0.929472 0.980294 0.997501 0.980627 0.860880 1.027524 1.004762 0.912836 0.980303 1.000922 0.864872 0.897067 0.857555 0.951529 0.873247 0.940191 0.867721 0.986201 0.867130 0.985029 1.032698 1.013480 0.913722 0.993919 1.046532 0.923803 1.004276 0.871227 0.992194 1.012994 0.907900 0.892999 1.021083 0.939228 0.911997 1.025923 0.885109 0.897277 0.908443 0.989450 0.900430 0.961895 0.966373 0.993052 0.961305 1.008735 0.925041 1.044627 0.972738 
2.363161 1.038617 0.879162 0.886250 0.925083 1.032825 0.866234 0.903828 0.893052 0.911659 0.878743 0.991125 0.914479 0.901322 0.979168 0.906686 1.004682 1.040866 1.020249 0.870435 0.944585 1.029928 0.976701 0.912107 0.953673 0.885574 1.034139 0.985284 0.991858 0.899455 0.972528 0.982055 0.872436 0.936830 1.028795 0.952787 0.967450 1.043981 1.026251 0.992954 0.896130 1.012370 0.962315 1.028938 1.032425 0.972375 1.033196 0.885174 0.865367 0.867053 0.874608 
2.367892 1.038772 1.047879 1.033904 0.931630 0.949911 0.884018 0.868205 0.956875 0.951102 1.005602 0.882484 0.859783 1.004754 0.950464 1.032285 0.934279 1.043554 0.928725 0.884171 0.952283 0.960562 1.039430 0.968221 0.941642 0.932612 0.934536 1.008202 1.028693 1.008098 1.021072 0.974089 0.930544 1.016500 0.906433 1.021044 0.941176 0.861469 0.990160 1.040887 0.906967 1.031151 0.967525 0.864099 1.013709 0.958075 0.977852 0.963982 0.908853 1.008850 0.912454 
2.372632 0.872471 0.889931 0.955323 0.872337 1.003835 0.927851 0.943073 1.044909 0.999844 1.009160 1.022181 1.043033 0.868270 1.047348 0.929661 0.975821 1.009989 0.972344 0.973583 0.957561 0.992186 0.974793 0.998968 1.014304 0.896217 0.865660 0.982822 0.915773 1.042613 0.986852 1.007627 0.948379 0.966667 0.897113 0.906810 0.986337 0.960209 0.956923 0.875109 0.981146 0.991900 1.016838 1.047195 0.914840 1.013189 1.043194 1.001883 0.965972 0.970087 0.982022 
2.377382 1.008203 0.880317 0.947541 1.010165 0.863763 1.029100 0.880822 0.878317 1.044939 0.874307 0.970305 0.983658 1.013823 0.880907 0.973353 1.044015 0.947484 0.961219 0.879774 0.923596 0.983582 0.892213 0.858839 0.910062 0.906424 1.026833 0.986554 0.872926 0.858601 0.868906 0.930178 0.938712 0.888013 0.919472 0.901719 1.007575 0.959180 1.032596 1.029729 0.858649 0.874783 1.034053 0.952418 0.894432 1.027624 0.927749 0.990468 1.009765 0.911367 1.023442 
2.382142 0.906981 0.887181 0.949723 1.022341 1.010075 1.029551 0.949285 0.922723 0.890305 1.039398 0.970494 1.031551 0.988923 0.964875 0.949352 0.862562 1.041312 1.032522 1.035855 0.992094 1.045312 0.859391 1.016008 1.013532 1.027379 0.973561 0.978799 0.930314 0.917028 0.976923 0.901047 0.892285 0.980970 0.902638 0.970808 1.022084 0.987294 0.934152 0.912971 0.936961 0.983770 1.024598 1.019570 0.860172 0.911609 0.929752 0.937333 0.992332 1.009008 0.859019 
2.386911 0.949142 1.016879 0.984682 0.914308 0.867541 0.899986 1.031087 0.934630 1.000214 0.965912 0.927278 0.951457 1.029639 0.953723 1.047428 0.897110 0.962855 0.893015 1.018164 0.978606 0.966941 1.044723 0.933696 1.014888 0.891986 0.908070 0.946524 1.007613 1.042314 0.919545 0.932982 0.884492 1.005965 0.959018 0.964988 0.895605 1.039933 0.911499 0.902957 0.991919 0.982444 0.864446 1.011127 1.031753 0.988910 0.908708 0.980006 0.994957 1.037134 0.867674 
2.391689 1.008274 0.980946 1.018511 1.029651 0.987669 0.965054 1.026528 1.045677 0.940068 1.001818 0.906199 0.885783 0.916616 0.940459 0.860245 1.031784 0.883917 1.034841 0.911988 0.981898 0.963540 0.980518 0.883041 0.969329 0.948971 0.884784 0.960836 1.027994 1.016178 0.922757 0.959931 0.883917 1.019006 0.963902 1.017206 1.041668 0.900314 0.860760 0.980051 1.004504 0.970862 0.901000 0.963226 0.867406 0.954827 0.911160 1.023348 0.878566 0.925185 0.895886 
2.396478 0.908869 0.906393 1.031463 0.936804 0.912172 0.958217 1.013144 1.015172 0.908821 1.003823 1.005546 0.927102 0.971394 1.001433 1.035595 0.915333 0.917961 0.970804 1.022237 0.941821 0.890445 0.946839 1.023341 0.990531 0.877049 0.988703 0.953399 0.975621 0.876620 0.987904 1.026988 0.985057 0.882590 0.857178 0.999243 0.884923 0.993740 0.951676 0.907088 0.984438 0.859406 0.906955 1.019542 0.877715 0.958017 0.904489 0.999500 0.974364 0.976621 0.951352 
2.401275 0.877065 0.952513 0.928608 0.919287 0.989899 0.981541 1.006160 0.922124 0.981855 0.955093 0.948381 0.888851 0.997249 0.857910 0.932273 0.864127 0.999762 1.040442 0.961881 0.981093 0.871296 0.908168 0.857301 0.993441 0.916584 0.954217 0.896886 0.927313 0.912814 0.889042 0.913023 0.880854 0.883015 1.035901 1.014109 1.027847 0.980379 0.987795 0.913956 0.976276 0.898628 0.880349 1.014833 0.971877 0.868040 0.905911 0.901161 1.004370 0.978418 0.889032 
2.406083 0.994017 0.995598 0.969324 0.962013 0.890322 1.030762 0.934178 0.965431 1.012209 1.041177 0.951789 1.003489 0.966211 0.902403 0.893883 0.981737 0.985812 0.873892 0.987154 0.915311 0.913064 0.871341 0.868666 1.005869 0.860936 1.039996 0.871617 1.042338 0.899204 0.969257 0.866410 0.880603 0.969486 0.980985 0.875653 0.877129 0.882735 0.941870 0.969438 1.019625 0.975559 0.971742 0.875862 0.986726 0.925068 1.029772 0.868380 0.876215 0.909123 0.962127 
2.410900 0.938548 0.968437 0.936216 0.899837 1.004607 0.873118 0.972758 0.978241 0.871633 0.951579 0.867654 0.885673 0.909774 0.943355 1.035581 0.890366 0.964011 0.961897 0.899665 1.040150 0.898523 0.907566 0.904272 0.923043 0.947515 0.891051 0.920368 1.023854 0.946887 1.008062 0.910183 0.976727 0.988778 0.982953 0.858935 0.881371 0.871176 0.877858 0.941747 0.978374 0.870424 1.043319 0.974329 0.987769 0.860344 0.937844 0.906890 0.913943 0.978926 0.972349 
2.415726 0.920827 0.921474 0.941776 0.857963 0.872601 0.990268 0.992571 0.882395 0.959583 1.045366 0.963466 0.863007 0.953977 0.912471 0.923759 0.897157 1.028225 0.962629 0.942280 0.972889 1.005563 1.006772 0.943118 0.993561 0.875428 0.935532 1.003498 0.882347 0.856849 0.995522 1.043339 0.921484 1.021534 0.949285 0.876874 1.012635 0.952807 0.880986 1.004830 1.045642 0.988327 0.888886 0.904933 0.929821 0.944945 0.986908 1.020639 0.891865 0.931772 0.904495 
2.420563 0.947752 0.954490 0.893202 1.025800 1.007651 0.898350 0.915985 0.979615 0.984192 1.005700 0.909780 1.033565 0.915404 0.866583 0.955280 0.885074 1.042540 0.900035 1.031148 1.005634 1.004748 0.941661 0.858551 0.985448 0.878460 0.914919 1.023687 1.011267 0.922828 0.947895 0.928623 0.956136 0.891079 0.917393 0.862929 1.022516 0.883495 0.904374 0.959420 0.943879 0.920667 0.943936 0.869058 1.012343 0.972248 0.942337 1.003454 0.902595 1.016644 1.018262 
2.425409 1.005637 1.045328 1.026648 0.873356 1.021358 1.012460 1.031854 0.995398 0.954365 0.904701 0.916311 0.988813 0.877705 0.945820 0.976404 0.877771 1.000289 1.036326 0.883376 0.867484 0.927882 1.006532 1.011547 0.863992 1.045300 0.901742 1.001964 1.039999 0.958790 0.971266 0.945458 0.889666 0.922087 0.940386 0.948227 0.914560 0.893406 0.964262 1.040133 0.888324 0.959494 0.955364 1.042169 0.995626 0.876905 0.944630 1.023394 0.994170 1.014030 0.902741 
2.430264 0.928616 0.892982 1.006982 1.017154 0.954059 0.982338 0.900023 1.006944 0.992453 1.033358 0.957494 0.883372 0.873419 0.972224 0.866149 1.034738 0.966058 0.937903 0.867091 0.928093 0.903249 0.943345 1.006611 1.030532 0.980768 0.974250 0.967932 0.960663 0.975449 0.943583 0.860164 1.036336 0.999589 0.940167 0.861363 0.903458 0.965135 0.989865 0.916560 1.000265 0.875255 1.023263 0.893638 0.947503 0.916922 1.027116 0.890194 0.870051 0.942375 1.027792 
2.435130 0.995540 0.938464 1.035728 0.891892 1.013788 0.860742 0.996320 1.035262 0.912405 0.963410 1.025529 0.963563 0.879267 0.940081 0.968643 0.916429 0.941204 1.020943 0.940110 0.910502 0.984979 1.001600 0.911291 1.036860 1.003075 1.011181 0.985245 0.870970 0.962839 0.977025 0.994560 0.912966 0.917561 0.996177 0.932004 0.874614 0.981735 0.920035 0.999070 0.994189 0.875956 1.011628 0.949206 0.993133 0.934154 0.972820 0.977881 0.997271 0.964038 0.890617 
2.440005 0.946084 1.023342 0.881745 0.980009 0.897157 0.873840 0.968155 0.951240 1.032513 0.922852 0.985431 0.884114 0.940043 1.022124 0.873373 1.039439 0.991434 0.873459 0.937560 0.949166 0.983871 0.886873 1.024227 1.044328 0.939691 0.912597 1.011974 0.873602 0.894341 0.884114 0.978563 0.896738 0.909429 0.945941 0.882630 0.926249 0.950260 0.889413 1.019451 0.927181 0.887596 0.981712 0.989712 0.916897 1.008083 0.901657 0.992633 0.923433 1.030667 1.038307 
2.444890 0.856513 0.883890 0.940632 0.960504 1.029660 1.039182 1.026359 0.875748 0.937189 0.893679 0.858730 0.947015 0.864713 0.857588 0.993807 0.859158 0.872247 0.901936 1.016570 1.039591 1.029117 0.924927 1.036585 1.000903 0.917022 1.001027 1.024076 0.937046 1.022611 0.865351 0.962035 0.937160 0.924138 0.893469 0.871962 1.013974 0.957165 1.014601 1.029460 0.863629 0.866663 0.875129 0.980223 0.924984 1.000675 0.950659 0.923519 0.981079 1.009617 1.042559 
2.449784 1.031106 0.979306 0.866860 1.039077 0.914988 0.971972 0.904526 0.958694 0.996836 1.001744 0.900740 0.866089 1.043814 1.015050 0.986088 1.000203 0.894662 0.880537 0.944389 0.958799 0.961871 0.904269 0.925080 0.907541 1.038278 1.042834 0.914256 0.937921 1.005006 0.866584 0.881232 0.943666 0.872652 0.891171 0.975140 0.873023 0.916567 0.983928 0.910271 0.856958 0.991852 0.908967 0.953016 0.933136 1.023402 0.991985 0.970669 0.872795 0.866707 0.928086 
2.454689 1.005351 1.036157 0.864963 1.003173 1.024030 1.001224 0.896862 0.951055 0.871431 0.916635 0.937293 0.970999 0.903558 0.941344 1.025001 1.034245 1.006930 0.927487 1.006046 1.018999 0.877137 0.859133 0.927268 0.976134 0.886344 0.954231 0.877080 0.894152 1.012171 0.863784 0.931995 0.920801 1.004315 0.870061 0.860075 0.973643 0.949485 0.974984 0.865353 1.042595 0.867636 0.872810 0.926251 1.008347 1.016793 0.940013 0.929056 0.988470 1.007529 0.965292 
2.459603 0.914887 0.954552 1.035719 0.935009 0.975331 0.987770 0.890418 0.985374 0.975864 0.896380 0.948456 0.870380 0.998383 1.019533 0.902286 0.858531 1.038058 0.905329 0.996262 1.022186 1.040597 0.885539 0.929827 0.988151 0.995901 0.928457 0.944890 0.893394 0.996700 0.872682 0.911920 0.967723 0.975369 1.000666 0.863638 0.896932 0.930835 0.934886 0.978061 0.912614 1.029271 0.976720 0.909285 0.900289 1.033541 0.967590 0.920136 1.009377 0.871702 0.981351 
2.464527 1.013819 0.915534 1.017281 0.957479 0.865974 0.917389 0.946325 0.960892 0.915049 1.019877 0.856427 0.860991 0.869406 0.885315 0.914679 0.911750 0.907138 0.933573 1.003939 1.011994 1.012811 0.903277 0.985093 0.885866 0.958990 0.974851 1.036394 0.974224 0.926384 0.934619 0.872202 0.920555 1.013563 0.974462 0.916067 0.870081 0.949510 0.920945 0.883480 0.900596 0.930502 0.867733 0.936692 0.973492 0.941618 0.956585 0.944794 1.009417 0.914384 1.019078 
2.469461 0.950830 0.890035 0.934447 0.882561 0.901093 0.859257 0.925985 0.941977 1.043733 1.027180 0.964322 0.900170 0.942272 1.000205 0.924416 1.000281 0.996849 1.018232 0.951685 0.985905 0.939515 0.859362 0.957067 0.939914 0.988548 1.025563 1.015751 0.966052 0.877265 0.956325 0.871779 1.019545 0.878663 0.908300 0.992874 0.972698 0.868993 0.996126 1.036859 0.893743 0.993274 1.007707 0.915003 0.896776 0.925509 0.995755 0.943974 0.873747 0.875497 0.941321 
2.474405 0.910564 0.955010 0.997973 1.033835 0.858417 1.029575 0.981003 0.960163 0.858027 0.961418 0.947195 1.021646 0.916173 0.958442 0.949905 1.026742 1.035907 0.886321 0.927677 0.879580 0.959374 0.880635 0.977685 0.906742 0.941101 0.934323 0.985509 0.928010 1.044673 0.906409 0.979187 0.893014 0.867458 1.011208 0.944885 0.885322 0.867544 0.931642 0.873590 0.997460 0.864910 0.875929 1.041897 1.038512 0.902160 0.931623 0.951245 0.962540 0.955353 0.916259 
2.479359 1.006893 1.025297 1.034328 0.866142 0.957565 1.015354 0.934379 0.909500 0.926583 0.959770 0.915556 0.941261 1.016323 0.876475 1.021314 0.899918 1.017559 0.886162 0.871703 0.904557 1.033026 0.862473 1.015772 0.950977 0.994468 1.028615 0.922182 0.997425 0.917068 1.011475 0.992576 1.029879 0.912010 0.915946 0.892189 0.863984 0.965750 0.950064 0.950264 0.885811 1.024708 0.944474 0.957137 0.906563 0.937278 0.913417 0.945577 0.986283 1.006712 0.867616 
2.484323 0.983036 0.894664 0.922857 0.864360 1.035221 1.008881 0.935290 0.915709 0.881575 0.938056 1.007893 0.861670 0.908608 0.958236 0.930014 0.899245 0.995821 1.013672 0.960242 1.016305 1.030943 0.946326 1.007684 0.998292 0.980279 0.881023 1.020459 0.974633 0.961620 1.021001 0.888428 0.950090 0.929520 0.906213 1.037341 0.928370 0.901650 1.023101 0.916422 0.982390 0.969842 1.034831 1.003691 0.900880 0.911080 0.914235 0.947523 0.909692 0.889626 1.023073 
2.489296 1.010460 0.911955 1.019299 0.940126 0.943710 0.955904 0.939775 1.004900 0.892660 0.908124 1.034212 0.874963 1.030287 1.016733 0.974238 0.971701 1.002876 1.013350 0.940459 0.967965 1.005822 0.859471 1.041863 0.992582 0.921992 1.006658 1.004463 1.007181 1.014595 0.981215 0.914464 0.895493 0.862151 1.021010 0.936477 0.971957 0.967842 0.943149 0.898639 0.874678 0.917040 0.928512 0.953566 0.904864 1.034421 0.997819 0.928968 0.992905 1.014091 0.857627 
2.494280 1.044275 0.964606 1.010328 0.910102 0.863059 0.858183 0.893490 0.986284 1.009321 0.919045 1.004730 0.977578 1.042070 0.997859 0.884319 0.869635 1.025068 0.874986 0.982948 0.934679 1.043667 0.888652 0.922780 0.929053 1.042717 0.883093 0.961698 0.869512 0.985552 0.871327 0.949058 0.997327 0.912393 1.033736 1.036378 0.907042 0.907147 0.971515 0.866689 1.004959 0.868562 0.994039 0.908867 0.994200 0.923635 0.972418 0.911727 1.045387 0.884509 0.870899 
2.499273 0.900220 0.953274 0.931180 0.976290 0.980576 1.011118 0.861619 0.998194 0.950366 0.931579 1.015023 0.876083 0.864689 0.973382 1.041992 0.894813 0.977411 0.855785 0.862560 1.027491 0.902263 0.950613 1.011716 0.891297 1.000066 0.923093 0.858845 1.022626 0.887686 0.863634 0.943933 0.981051 0.891411 1.034304 0.981412 0.963442 0.979207 0.925934 0.928035 0.893729 0.961019 0.993224 0.890052 0.919881 0.977383 0.982220 0.962957 0.893055 0.911652 1.014168 
2.504277 1.019537 0.875089 0.946315 0.887251 0.944016 0.904516 0.919624 0.980570 0.982023 0.960568 0.938077 1.016344 0.883583 0.978641 1.021504 1.035206 0.963495 0.988960 0.955494 1.013940 0.922104 0.956387 0.860608 0.933773 0.974469 0.996799 0.860370 0.933012 0.944985 0.963095 0.993711 0.864713 0.941165 0.880381 1.032583 0.916926 0.921620 0.918436 1.042009 1.012021 0.960996 0.917572 0.969709 0.946201 0.877227 0.864028 0.967875 1.024687 1.037600 1.025010 
2.509290 0.989456 0.881411 0.977798 0.859406 0.985589 0.896660 0.908089 0.942806 0.874171 0.886551 0.957419 0.984639 0.926540 1.032971 1.013171 0.920441 0.917191 0.920279 0.956317 0.944003 0.980497 0.908422 0.888014 0.984848 0.988411 0.916650 0.872850 1.015613 0.998948 1.005380 0.913800 0.857268 0.947519 1.006520 0.927538 0.996468 0.884793 1.034111 0.941448 0.900783 1.035232 0.881886 0.858019 0.912450 0.868499 0.885610 0.907595 0.922407 0.880812 0.985551 
2.514314 0.925969 0.974667 0.995007 1.043467 0.965176 0.864940 0.942984 1.033425 1.039524 0.952560 0.993392 0.932724 0.908204 0.939830 0.936153 0.886724 1.005381 1.017892 0.910636 0.924088 0.883997 0.879257 0.875932 0.987007 1.027839 0.909021 0.986086 0.966364 0.964682 1.013503 0.913267 1.031088 0.970325 0.860209 0.886211 0.918207 0.974933 0.939345 0.872892 0.967418 0.960578 0.907520 0.906152 0.904100 0.901706 1.002540 1.025692 0.900718 0.956331 0.876340 
2.519348 1.010150 0.874824 0.967441 0.961058 1.036035 0.930850 0.965522 0.889528 0.885235 0.918121 0.998209 0.863824 1.030307 0.881207 1.005647 0.956973 0.958892 0.905193 0.981956 0.953658 1.024750 0.983020 1.006255 1.017550 0.859235 0.883477 0.855901 0.913600 0.905041 0.971421 0.955187 0.937443 0.944938 0.929064 1.040861 1.000242 0.925464 0.860603 0.880077 0.871204 0.979382 0.872515 1.011508 0.911842 1.012753 1.019279 0.883933 0.921104 1.033718 0.925008 
2.524391 1.004318 0.913713 0.885304 0.909515 0.976811 0.966771 0.993385 0.975006 0.861453 0.883119 0.966942 0.979603 0.972574 0.877591 0.895077 1.038379 0.914577 0.880117 0.882036 1.043727 0.960113 0.870705 1.029042 0.986508 1.026952 0.960084 0.997783 0.919013 0.993499 0.944326 0.908821 0.983203 0.866345 0.855982 1.012002 0.934894 1.022526 0.943205 0.958954 0.869403 0.979195 0.886101 0.857169 0.969582 1.023723 0.916107 0.861548 1.030524 0.993053 0.955021 
2.529445 0.886312 1.032773 0.930181 1.041083 0.971438 1.036106 1.001602 0.864221 1.036467 1.004679 0.915925 0.903930 0.874165 0.963204 0.861742 0.882789 0.905155 0.966699 0.968218 1.025365 0.855142 0.949252 0.877309 0.884812 0.922004 0.923295 0.960165 1.017102 0.965806 1.024880 0.985770 0.957448 1.036106 0.922061 0.965683 0.877936 0.921719 0.959348 1.044682 0.968579 0.977830 0.893644 1.000833 0.940961 0.881421 0.917986 0.968323 0.897966 0.855446 0.887234 
2.534509 0.904975 0.904538 0.904889 0.935582 0.998307 0.947909 0.867198 0.954680 0.953398 0.909676 0.921024 1.037509 1.006835 0.988402 0.942714 0.997452 0.952344 0.925222 1.005287 0.933370 1.022172 1.020339 0.974452 0.983274 1.028753 1.034669 0.976978 1.021650 0.999846 0.900663 1.034043 0.972230 0.878223 1.009523 0.999314 1.009845 0.865051 0.937168 0.935516 0.985895 0.950777 1.039256 1.018592 0.949960 0.876856 0.901461 0.998991 0.901053 1.030273 0.926627 
2.539583 0.905934 0.882897 0.857724 0.966355 1.022322 1.009313 1.012048 0.862159 1.039291 1.026747 1.036689 0.918867 0.954466 0.973733 0.894729 0.923434 1.019815 0.915724 0.887845 1.010044 0.879488 0.867676 0.950592 0.953697 0.906912 1.010681 0.932123 0.878966 1.023357 1.041703 0.984283 0.855692 0.860003 0.992743 0.929426 0.973068 1.014669 0.997225 1.004451 1.003644 0.949358 0.928562 0.855968 0.988917 1.000321 1.002695 1.019236 1.013149 1.017745 0.965339 
2.544668 0.882349 0.966197 0.901082 1.023061 0.946913 0.989003 1.015817 0.897569 0.929120 0.994244 0.964744 0.932395 0.968713 0.891596 0.864755 0.866939 0.931759 0.953873 1.022795 0.959731 0.961165 0.882273 0.903047 1.031920 1.013471 0.950758 0.908877 0.997435 0.969700 0.935605 0.933573 0.984038 1.007471 1.028416 0.970602 0.907272 0.964668 0.962845 1.012531 0.925502 0.901205 0.972615 0.951917 0.986421 0.978739 0.971751 0.979376 0.919236 0.958544 0.925787 
2.549762 0.991862 0.988966 0.888816 0.860429 0.863249 0.858777 0.868195 0.957665 1.040224 0.901357 0.914421 0.952652 0.966153 0.977678 0.930741 0.900873 1.012957 0.883974 0.979985 1.017780 0.900768 0.919842 0.985587 0.961691 0.893990 0.975912 0.883034 0.949861 1.019223 0.876474 0.858901 0.909854 0.938915 1.009511 0.951076 1.037499 1.001252 0.876844 0.985292 0.922899 0.953004 0.934310 1.025917 0.970444 1.012758 0.983982 0.951019 1.017923 0.959469 0.865992 
2.554867 0.925858 0.978060 0.929057 1.028363 0.964855 0.978838 1.006131 0.962349 0.973798 0.934573 0.973143 0.950549 0.904357 1.009871 0.969706 0.930462 1.007517 0.908685 1.027670 0.979133 0.928991 0.918625 0.950796 0.935104 0.966241 0.952961 1.007127 0.984325 0.889026 0.883662 0.885494 0.879409 0.921197 1.016478 0.931450 0.988787 0.947721 0.937667 0.906588 0.967922 0.990771 0.951755 0.858733 0.948812 1.011219 0.896810 0.873286 0.970114 0.948831 0.997188 
2.559981 1.018973 0.949842 0.858557 0.937882 0.980122 0.972386 0.902885 1.041004 0.894029 0.988019 0.904707 0.923919 0.923055 0.936866 0.936857 1.026652 0.870337 1.006026 0.998005 1.017853 0.862515 0.896573 0.914674 1.025797 1.017359 0.943359 0.958765 1.027686 0.857228 0.857684 0.942951 1.007544 0.929747 0.997483 0.989177 0.962656 1.025636 0.857598 0.934769 0.933126 0.864888 0.897152 0.970715 0.925894 0.892064 0.954151 1.026016 0.938385 1.010506 0.876070 
2.565107 0.883389 0.910297 1.003196 0.903235 0.855998 0.874933 1.019018 0.888790 0.865014 0.995736 0.925112 1.016626 1.018828 0.874012 0.954364 0.934214 0.965194 0.988646 1.022577 0.856093 0.977561 0.970328 1.032771 0.873082 0.984328 0.855400 0.981623 0.926460 0.919057 0.872664 0.912024 0.874790 0.880551 0.980626 0.988380 0.907317 0.860924 0.933038 0.880010 1.043999 1.001773 0.930333 0.953111 0.911066 1.016142 0.874819 1.036140 0.920225 0.891276 0.981091 
2.570242 1.024956 1.042485 0.859238 0.874935 1.015855 0.957357 0.951616 0.987802 0.921722 0.932730 0.924929 0.991987 1.036516 0.875485 1.036411 1.005957 0.988552 0.859665 0.923003 0.905000 0.922775 0.913607 0.882309 0.916910 1.020060 0.876899 0.963507 1.009725 0.924341 1.021948 0.881644 0.943862 0.930899 0.918808 0.986720 0.954283 1.043387 0.997036 0.864325 0.966335 0.967351 1.018997 0.906698 1.021559 0.944527 1.026494 0.882109 1.040331 1.023523 0.890166 
2.575387 0.955169 0.857466 0.894892 0.916614 0.940754 0.859336 0.961925 0.973663 1.021082 0.982005 0.992870 0.945708 0.981511 0.981948 0.880592 0.900349 0.865789 0.859336 0.982052 1.011763 0.855588 0.981217 0.951762 0.964269 0.884464 1.036644 0.935383 0.991902 0.923104 0.983865 0.860095 0.952104 0.963946 0.903414 1.030600 0.938116 0.862448 0.905084 0.882623 1.019971 0.963927 1.019383 0.982944 0.926520 1.042518 1.039453 0.982441 1.019374 0.980088 1.037100 
2.580543 0.877443 0.908603 0.982850 0.919847 0.865725 1.030254 1.039164 1.027094 0.997718 1.043576 1.019855 0.993857 0.885271 0.962886 0.883933 0.955229 0.918575 0.977954 0.894674 0.866873 0.858741 0.929933 1.032664 0.880375 1.017891 0.900329 0.936670 0.954764 1.020851 1.022217 1.000527 0.942989 0.981066 0.909580 0.925151 0.965012 0.932846 1.040293 0.908451 0.921023 0.914467 1.028708 0.983571 0.895120 1.036260 0.962507 0.858077 0.902824 0.858381 0.872509 
2.585710 0.942263 0.924246 1.009178 0.880556 0.958534 0.892937 0.994890 0.947917 0.902700 0.954492 1.025516 1.018637 0.898772 0.990773 0.891419 0.993771 0.943193 0.940726 0.968752 0.976266 0.969264 1.000089 1.031873 0.935859 0.954065 0.994207 0.920024 0.923686 1.042821 0.918867 0.885186 0.933288 0.883696 1.037413 0.991437 1.036275 0.997101 0.940119 0.924104 0.919787 0.985915 0.995365 0.978913 0.957699 1.004653 1.042005 0.915603 0.863924 0.919237 0.871087 
2.590886 0.904017 0.939165 0.883820 0.987158 0.943093 0.863538 0.946840 0.962104 0.922307 0.898800 0.971600 0.897965 1.004158 0.910781 1.027675 0.960064 0.985517 0.868831 0.875624 0.875804 1.018966 0.971401 1.006340 0.954306 1.030578 1.036355 0.909273 1.006273 1.029089 0.949534 0.997726 1.008351 0.870330 0.888213 0.951374 0.991427 1.022590 0.968393 0.870302 0.967445 0.983268 1.019545 0.920884 0.908267 0.965434 1.000913 0.948965 0.969930 0.932809 0.916596 
2.596073 0.966811 0.920568 1.043332 1.043028 0.906311 0.893117 0.960778 0.967133 0.983506 0.955305 0.958701 1.021401 0.968623 0.973631 0.936096 0.983231 0.898732 1.030175 0.975538 0.994613 1.021088 0.995553 1.010180 0.877977 0.911130 0.956301 0.937291 0.971838 0.868871 0.860030 0.967816 0.983136 0.879438 0.998797 0.951235 0.880150 1.026362 0.918680 0.881240 0.991531 0.945506 0.999129 0.961983 0.990677 0.997677 1.042848 0.993864 0.969609 0.877674 0.864109 
2.601271 0.942380 0.986958 0.938738 1.019681 0.941583 0.885499 0.974638 1.002504 0.983278 1.026956 0.873406 0.919265 0.907077 1.027240 1.028445 1.031802 0.994290 1.021426 0.938747 1.004505 0.951770 0.913992 0.867403 0.925535 0.860099 0.948697 0.897526 1.004107 0.864405 0.963095 1.025836 0.859416 0.986550 0.884646 1.006943 1.038954 0.907855 0.943452 0.942266 0.962298 1.031432 1.014037 0.947966 0.871671 0.958788 0.946259 1.017831 1.023560 0.917605 0.902316 
2.606478 0.923909 0.872108 0.929637 0.979684 1.001591 0.978878 0.994915 0.909778 0.872734 0.854136 0.861486 0.907720 1.001402 0.879382 0.967355 0.949127 1.023736 0.893011 0.998746 1.013294 0.934503 0.864806 0.885196 1.040674 0.867907 0.878216 1.002341 0.933222 1.022930 0.959768 1.022551 0.905738 0.921936 0.922980 0.880160 1.008069 0.928243 0.941236 0.924118 1.003374 0.964007 0.882332 1.017306 0.984871 0.942336 0.946481 0.873303 1.021640 0.978460 0.988162 
2.611696 0.961107 0.910306 0.862332 0.999835 0.883953 1.037691 1.036562 0.871995 0.998640 1.015529 0.885129 0.981419 0.861412 0.868809 0.914697 0.971045 0.859326 0.911520 0.970523 0.967214 1.041911 0.998422 0.891322 1.032836 0.941155 0.899619 0.993358 0.855248 0.869985 0.902862 0.853674 0.893123 0.872716 0.858188 0.955066 1.032523 0.964938 1.037084 0.890345 1.022954 0.992163 1.015634 0.877401 0.952657 1.003363 0.971965 0.912070 0.911776 1.028540 0.972865 
2.616925 1.000933 0.895407 0.928120 0.908625 0.906037 0.862372 0.854426 0.976953 0.912968 0.877391 1.000734 0.933459 0.859243 1.000468 0.884759 1.034139 0.985999 0.880786 0.888789 1.015668 0.946013 0.943292 0.940874 0.902775 1.034746 0.866411 1.021291 0.886845 1.004555 0.979560 0.891757 1.005958 0.915746 1.028753 0.860011 0.925209 1.017602 1.021945 0.874158 0.864221 1.014359 0.944572 1.000933 0.915689 0.945994 0.903002 0.927239 0.986653 0.933117 1.027151 
2.622164 0.891556 0.966694 0.900734 0.926428 1.011445 0.885640 0.895245 0.859937 0.966837 0.863123 0.861852 0.947903 0.860316 0.943826 1.025771 1.004638 0.884996 0.970288 0.956521 0.979096 0.901151 0.947163 0.859491 0.915989 0.970534 0.996664 0.992473 0.861397 0.903370 0.883716 1.038599 1.005320 0.889328 1.041017 0.939986 0.867655 1.021400 1.005908 0.986728 0.858107 0.883848 0.929244 0.943304 0.947580 0.873277 0.857064 0.961774 1.020149 1.036580 0.996313 
2.627414 0.866034 0.979522 0.975853 1.026307 0.964202 0.886569 0.916697 0.993012 0.996188 1.031843 1.028421 1.025453 0.947450 1.012617 1.018192 0.960552 1.035057 0.918953 0.876302 0.942388 0.970810 1.037038 1.027378 0.926859 0.918972 0.879089 0.963007 0.964998 0.926480 1.002900 0.869438 0.866584 0.930614 0.910354 0.937193 0.959234 0.977882 1.022439 0.916355 0.870945 0.974677 1.012541 0.936254 0.993306 0.883042 0.956959 0.999800 0.964761 0.858337 0.903586 
2.632674 0.901080 1.029487 0.915432 0.896426 0.908531 1.035544 0.979161 0.926551 0.950344 0.982593 0.937395 0.909100 0.954619 0.948344 1.013751 0.860519 1.011116 0.946382 0.995617 1.039231 0.894843 1.003210 0.907953 0.953463 0.930049 0.979881 0.960876 0.994006 1.038406 0.875562 1.014680 0.853324 0.927253 1.029231 0.948733 0.954524 1.029164 0.943092 0.927063 1.040634 0.868974 0.964516 0.996755 0.908152 0.992091 0.978488 0.867960 0.938628 1.032254 0.897687 
2.637944 0.887865 0.981331 0.889126 0.971966 0.958536 0.855117 1.008837 0.913466 1.037357 1.002032 0.921409 1.033064 0.866036 0.999672 1.036429 0.894253 0.891941 1.035775 1.007595 0.873344 0.888244 0.953768 1.018969 1.010846 0.954431 1.014600 0.904291 1.037850 0.999690 1.038902 1.020590 0.989245 0.945342 0.946612 1.011491 0.911058 0.941380 0.945522 0.926546 0.923286 0.862653 1.017614 0.854719 0.998146 0.954488 0.949759 0.861657 0.960602 1.032675 1.008041 
2.643226 1.028224 0.864009 0.888442 0.880556 0.953561 0.884954 0.995991 0.898478 0.867610 0.924304 1.025788 0.877021 1.035399 0.960470 0.937904 1.003905 0.985111 0.922105 0.980486 0.912893 0.991167 0.937743 0.989262 0.879410 0.853565 0.939553 0.937658 0.929223 1.032034 0.978070 0.902023 0.995916 1.039417 0.960669 0.928673 0.877325 1.023618 0.999697 1.012103 1.032479 0.934113 1.001498 0.929450 0.883987 0.973473 1.015250 0.901710 0.864227 0.927394 0.880850 
2.648517 0.901129 0.896021 0.889037 1.015889 1.031564 0.945896 0.873458 0.885787 0.987204 0.880584 0.925863 0.963589 0.939158 0.919371 0.942390 1.011473 1.003570 0.949298 0.890582 0.996870 0.855007 1.042225 0.939310 0.935671 1.031421 0.940855 0.954927 0.955496 1.007285 1.000746 0.918983 0.928298 0.933700 1.039761 0.875002 0.916168 0.986683 1.030294 0.969891 0.905261 0.930165 0.882849 0.940049 0.992464 1.016013 0.965910 0.941044 0.885900 1.000623 0.934894 
2.653820 0.886467 0.900472 0.889139 1.026298 0.965967 0.892977 0.892323 0.854241 1.001074 0.875741 0.915842 0.965124 0.897715 0.987221 0.910763 0.943520 0.871392 0.900813 0.980275 0.952199 0.921508 1.021977 0.896398 0.894541 0.986719 0.887718 1.010076 0.862163 0.939711 0.900292 0.924218 0.976277 1.037214 0.969947 1.002183 0.962348 0.992764 0.906830 0.937598 0.882677 0.910848 1.001359 0.943103 0.982057 1.022309 0.876708 0.952901 0.960301 0.871941 0.869004 
2.659133 0.918509 0.961486 0.999147 1.000986 0.923995 1.040097 1.037311 1.040732 0.997451 1.000133 0.995282 0.897532 0.855000 0.888465 0.969568 0.853551 0.952381 0.922365 1.022739 0.894851 1.037747 0.878299 0.990734 0.950344 0.997698 1.006917 0.976219 0.941580 0.909821 0.986148 1.025430 0.966801 0.885660 0.949406 0.899939 0.984936 0.992657 0.915629 0.894870 0.881046 1.039291 0.949273 0.963883 0.983420 0.905453 0.952040 0.854583 0.936928 1.018608 0.884798 
2.664456 0.875256 0.950875 1.014899 0.858090 0.930355 0.994824 0.972712 1.010550 0.923913 0.985417 0.854016 0.934524 1.002460 0.852718 0.918466 1.036451 0.921791 0.928176 1.025595 1.000650 0.921488 0.988600 0.944452 1.013771 0.995828 0.927551 0.959838 0.878591 0.907050 0.953822 0.867355 0.937536 0.864940 0.875105 0.862145 0.977468 0.863168 0.903592 1.001655 0.871893 0.881177 0.944803 0.864494 0.893446 1.037702 1.009707 0.898903 0.900428 1.027991 0.914468 
2.669790 1.020179 0.926446 0.857001 1.030296 0.941574 0.934157 0.944909 0.941442 0.865584 0.906857 0.863377 0.904536 1.003934 0.974814 0.878637 1.008395 0.968306 1.000789 0.891444 0.886348 0.856802 0.920630 0.928957 0.869430 0.929885 0.948830 0.873276 1.021951 0.928653 0.860402 1.017726 0.978158 0.939604 0.931183 0.919901 0.913554 0.867876 0.895584 1.023419 0.963220 0.900728 0.873560 0.945752 1.038954 0.881157 0.942124 1.040214 0.872916 0.897336 1.034076 
2.675135 0.988983 0.926298 0.948983 1.034381 1.033557 0.895496 0.935268 1.028859 0.991673 0.942902 0.978753 1.009991 0.943035 0.972776 0.860734 0.920160 0.912573 0.930295 0.923693 0.998701 0.912138 0.937456 1.011298 0.927473 1.015513 0.906275 0.917167 0.862875 1.018895 0.954429 0.893762 0.952620 1.000368 0.954316 0.966023 0.858215 0.922481 0.999449 0.947676 0.992857 0.954789 1.036588 1.014585 1.032070 0.951739 0.944655 1.024512 1.017465 0.965123 0.941046 
2.680491 0.875566 0.970426 0.972586 0.998886 0.956457 0.916035 0.928499 0.855317 0.989093 0.858698 0.996613 0.978353 0.987587 0.913913 0.914273 0.983695 1.025168 0.978022 0.997759 0.909358 0.901109 0.926595 0.905626 1.021418 0.999824 0.955746 0.960520 0.972074 0.991982 0.880254 1.002296 1.019523 0.954420 0.948757 0.893077 0.967879 0.933234 0.944220 1.026437 0.887868 1.040236 0.962054 0.866161 0.985172 1.040568 0.983846 0.927551 0.966136 1.016512 0.984074 
2.685857 1.014725 1.020095 0.922346 0.895091 0.873481 0.856056 0.928577 0.906787 0.871909 0.970008 0.974885 0.874475 0.931608 0.997196 0.953720 1.036904 0.873396 1.025682 0.953521 0.920234 0.961495 0.936163 0.948189 1.000435 0.947034 0.864058 0.861350 0.931447 0.912440 0.984592 0.881833 0.916427 0.986022 0.967271 0.886909 1.028324 1.034792 0.983408 0.972736 0.977442 0.870261 0.939695 0.947782 0.998863 0.895091 1.038164 0.857174 0.893633 0.880688 0.944231 
2.691234 0.865990 0.914111 0.869730 1.030438 0.995422 0.886632 0.892001 0.883829 1.018375 0.937926 1.039443 0.904547 0.962091 0.926440 0.867429 0.983055 0.997779 0.852222 1.036527 0.979097 0.912246 1.031385 0.879322 0.992382 0.892853 0.974325 1.021973 0.870307 0.975139 0.969600 0.869948 0.865317 0.991483 1.021121 0.922160 0.916289 0.988954 0.914026 0.947347 0.951874 0.923040 0.920881 1.005762 0.963549 1.013261 1.007400 0.983263 0.870838 0.965509 1.008375 
2.696622 0.960670 0.865705 1.022354 0.925098 0.945218 1.008701 0.975923 0.989983 0.933070 0.948494 0.908321 1.006192 0.984842 0.857581 1.036992 0.936365 0.932852 0.858679 0.958236 0.987531 0.913680 0.902100 0.870619 0.995181 1.018927 0.980761 0.928014 0.948872 0.947036 0.961058 1.026672 0.982266 1.012829 0.948702 1.037011 0.932909 0.978517 1.026170 0.952574 1.018416 0.946354 0.991640 1.029313 0.890492 0.908216 0.876044 0.881782 0.857931 1.001894 0.901362 
2.702021 0.911478 0.858651 0.925186 0.852109 1.040429 0.855915 0.931141 0.914053 0.901660 0.951987 1.002002 0.938288 0.876762 0.961540 0.993435 0.915870 1.037845 0.932192 1.021609 0.920803 1.021240 0.984138 0.854249 0.944802 0.998897 0.865278 0.973610 0.990680 0.891057 0.981487 0.856729 0.917234 1.026333 0.915350 0.996464 0.992005 1.039937 0.971177 0.967712 0.971613 0.964475 1.013145 0.984091 0.978344 1.040098 0.996142 0.866925 0.862078 0.853719 0.865003 
2.707430 0.893467 0.871061 0.951107 1.008822 0.897897 1.020437 0.898428 0.961700 0.903113 0.887617 0.994907 0.981910 0.921535 0.963120 0.912589 0.995144 0.885146 0.986245 1.014654 0.894357 0.864179 0.904628 0.927432 0.979619 0.896941 0.880641 0.886519 1.012524 0.935563 0.860809 0.948494 1.029402 0.954335 1.040070 1.037609 0.968600 0.909143 0.867643 0.950492 0.868249 1.004525 1.038338 0.913223 0.905423 0.982686 0.969859 0.918108 0.935090 0.914814 0.889785 
2.712851 0.908068 0.999559 0.902219 0.930794 0.988939 0.858622 0.989337 0.903288 0.928693 0.994988 0.967841 0.949715 0.906611 0.980184 0.923440 0.982380 0.936521 0.923090 0.929015 0.995991 0.994808 0.967027 1.001102 0.912488 0.903960 0.947472 0.991457 0.889620 0.956937 0.982730 1.030814 0.883118 0.942654 0.948920 0.978944 0.961036 0.970492 0.894097 0.893425 0.932271 0.855015 0.881660 1.010643 1.041093 0.876464 1.004936 1.013019 1.020657 0.916994 0.912602 
2.718282 1.017697 1.016931 1.034591 0.871247 0.996194 0.979764 0.892872 1.021436 0.866382 0.877588 0.966050 0.879821 0.961555 0.926991 0.954050 1.026679 1.036143 1.021284 1.004788 0.855621 0.941263 0.893828 0.985348 0.870934 0.956056 0.963315 0.936323 0.930663 0.960561 0.856321 0.887506 0.977143 0.903359 0.887402 0.883720 0.971644 0.943402 0.864650 1.019486 0.895239 0.946100 0.955867 0.988150 0.882916 0.852801 1.038159 0.885528 1.012445 0.982869 1.007135 
2.723724 0.868122 0.966067 0.955080 0.937800 0.869021 0.983811 0.946611 0.958289 0.977679 0.866617 0.855611 0.896985 0.989820 0.891099 0.994647 1.012627 0.900893 0.947955 0.968358 0.903098 0.872125 0.946516 1.022583 0.961042 0.869976 1.004394 1.025639 0.995820 0.938217 0.899152 0.882544 1.027825 0.875229 1.028459 0.982505 0.887086 0.890427 0.870686 1.030447 0.946592 0.860740 0.926709 0.874964 1.011766 0.865992 0.915069 0.899777 1.018665 0.916224 0.946450 
2.729177 0.972112 0.865924 0.861231 0.979398 0.990431 0.879030 0.999307 0.972708 0.974402 0.981744 0.884206 0.922103 0.881206 1.034847 1.023019 0.907805 0.857635 0.867590 0.942561 0.997575 0.928234 0.928462 1.024789 0.966245 0.879371 0.948380 0.928935 0.996610 0.867268 1.036049 0.898892 0.903386 1.003849 0.920627 0.923172 1.013708 0.976900 0.972433 0.954095 0.967163 1.001880 0.992503 0.954909 0.908212 1.037648 0.871138 1.040052 0.932133 0.988889 0.884783 
2.734641 0.998478 0.861145 0.885347 0.926940 0.967898 0.893153 1.025017 1.000380 0.933515 0.990899 1.036352 1.017003 0.953867 0.983226 0.981466 0.988505 1.015821 1.026503 0.919134 0.906087 1.009425 0.952874 0.859120 0.933279 0.931964 0.985743 0.855865 0.931481 1.030278 1.023380 0.914678 0.912284 0.979640 0.986831 1.015660 0.881969 0.977786 0.852837 0.875318 0.852819 0.869461 0.930715 1.040269 0.860340 0.942674 0.866434 0.948370 1.008545 0.997428 0.888734 
2.740115 0.968681 0.969201 0.995530 1.035113 0.955209 0.988794 0.899865 0.923242 0.989901 0.993931 0.993761 0.988103 0.962588 0.864331 0.866801 0.869270 0.947537 0.988151 0.941681 0.870859 0.908607 0.919013 0.930479 0.916629 0.935257 0.996920 0.917206 0.943752 1.006788 0.874293 0.888314 0.936061 1.019739 0.888162 1.004224 1.005842 0.933743 0.956515 0.904614 0.922514 0.970034 0.937253 1.003221 0.894501 0.864426 0.910432 0.873499 1.029171 0.887595 0.939448 
2.745601 0.995231 0.920150 1.024669 0.855589 1.037070 0.900522 0.994455 0.991021 0.928229 0.981297 0.860129 0.872096 0.912166 0.989139 0.898592 0.854492 0.956995 1.026154 0.982867 1.010149 0.932722 1.039133 1.013441 0.992289 0.853337 0.994332 1.011113 0.907607 0.879389 1.014282 0.890741 1.027072 0.976264 0.975810 0.993869 0.970116 0.866051 1.003905 0.854142 0.879730 0.907910 1.012419 0.929837 0.948974 1.029891 0.979093 0.854643 1.015768 1.028197 0.903010 
2.751098 0.897111 0.931048 0.885921 0.988462 0.882762 0.967019 1.011305 0.939845 0.981917 0.901727 0.863987 0.991773 0.998337 0.965421 1.018597 0.938492 0.915375 0.923604 1.033381 0.873852 0.934974 0.944366 1.036323 0.860743 0.877579 0.971361 0.956747 1.000796 0.875167 0.933877 0.980820 1.026372 0.855086 0.980337 0.998507 0.909558 0.931096 0.938559 0.945066 0.953465 1.000834 0.917513 1.010633 0.963586 0.938719 0.899740 0.855635 0.864271 0.873114 0.905624 
2.756605 0.864486 0.864855 1.025162 0.978592 0.854792 1.033409 0.992353 0.876970 0.868751 0.884527 0.956944 1.031849 0.958230 0.920891 1.039888 1.010153 0.889407 1.002842 0.963158 0.927729 0.883836 0.882011 0.928306 1.016556 0.922055 1.024651 0.972237 0.941509 1.027280 0.969485 1.031536 0.935901 1.035925 0.922206 0.912039 0.988778 0.947770 0.916512 0.920797 0.881566 0.909656 0.913051 0.915832 0.983737 0.975462 0.867664 0.968123 0.955478 0.966099 1.001773 
2.762124 0.953726 0.986522 0.870309 0.890111 0.900050 0.939541 0.946936 0.914651 0.903398 0.928326 0.999724 1.039016 0.872493 0.919247 0.980451 0.983364 1.036775 1.012623 0.950076 0.996357 0.910169 0.991080 1.015176 0.862233 0.945509 0.907162 0.940184 0.871141 0.929423 0.866328 1.004225 1.001833 1.001615 0.966200 0.936846 1.031375 0.883964 0.879227 0.916514 1.016859 1.034335 0.967940 1.037494 0.931276 1.019148 1.013398 1.029304 0.941858 0.862630 0.948289 
2.767654 1.020501 0.874561 1.005684 0.964579 0.970177 0.998497 0.977695 0.898853 0.921745 0.885132 0.918634 0.867791 0.897378 0.984266 1.003452 0.961894 0.901396 0.936666 0.963984 0.870060 0.878589 1.004256 0.895798 0.932175 0.883771 0.911902 1.000218 0.996578 0.920828 0.888782 0.963076 1.031829 0.987339 1.010960 0.997107 0.940099 1.020056 1.027819 0.879204 0.907580 1.023848 0.888026 0.915249 1.016473 0.854155 1.027006 1.019082 1.033427 0.971813 0.953885 
2.773195 0.934368 0.918285 0.911610 0.950129 1.037302 1.004116 0.979061 0.967942 0.922795 0.884844 0.964567 0.931617 0.916234 0.946366 0.999105 0.951207 0.869697 0.887955 0.953694 0.897598 0.964283 0.892966 0.994756 0.859770 0.936089 0.859836 0.931172 1.020652 1.006725 0.885979 0.856688 1.022827 0.914683 1.026325 0.938292 0.953419 1.021948 1.003653 1.026051 1.030665 1.019499 0.976659 0.889704 0.960435 0.909757 0.960057 1.022704 0.968850 0.901239 0.981746 
2.778747 0.906838 0.888980 0.914061 1.035760 0.965357 0.969006 0.940097 0.968033 0.893943 0.935701 0.877087 0.977174 0.915328 0.969441 0.887288 0.946374 0.888403 0.881114 0.877399 0.920376 0.943850 0.946204 0.863521 0.851703 0.878741 0.952906 0.890275 0.872663 0.945608 0.915309 1.004137 0.887155 1.020511 0.970613 0.883941 1.020482 0.994825 0.908114 0.953010 1.031609 0.983206 0.975416 0.907131 0.875981 1.014375 0.942139 0.898330 1.034890 1.036913 0.913134 
2.784310 0.978219 0.916189 0.890818 1.019357 0.868481 0.853271 0.978436 0.867876 1.016040 0.943971 0.876185 0.982529 0.902955 0.976706 0.880533 0.987908 0.879436 0.963699 1.034161 0.877688 1.005840 0.939698 1.017921 0.981130 0.875239 0.959795 0.978247 0.875740 0.882197 1.014300 1.001038 0.994563 0.860153 0.996415 1.038594 1.011417 1.029576 0.852600 0.899647 0.918108 0.994960 1.013837 0.872999 0.889211 0.981395 0.887093 0.938507 1.012079 0.897113 0.972935 
2.789884 1.007401 0.877173 0.958620 0.868865 1.005596 1.036059 0.866710 0.974272 1.035700 0.929536 1.007977 1.025652 0.958128 0.882447 1.016872 0.912740 0.936200 1.039481 0.902428 0.868855 0.857815 0.986266 1.000624 0.957174 0.898799 1.002495 0.915755 0.874536 0.902457 0.916039 0.887277 0.985019 0.985491 0.870226 0.870556 0.967438 1.000170 1.001607 0.969707 0.881275 0.860594 0.863023 0.979159 0.865084 0.929394 0.998686 0.976654 0.945841 0.929801 0.934980 
2.795469 0.954514 0.860771 0.882177 0.865109 0.921843 1.001968 1.038269 0.953239 0.882347 0.924461 0.862453 0.994719 0.855129 0.939024 0.897620 0.864060 0.880381 0.946377 0.935310 0.855129 0.906929 0.940140 0.883018 0.960024 0.944024 1.013573 1.034630 1.018998 1.018365 0.910398 0.866139 0.900210 0.908328 0.873426 0.967387 0.971999 0.929772 0.887507 0.861801 0.895106 0.914962 0.944922 0.989634 1.015369 0.889936 0.856244 0.855157 0.991912 0.887838 0.963068 
2.801066 0.871871 0.902716 0.987822 0.908367 0.923449 1.034855 0.949938 0.940799 0.923629 0.918894 0.995089 0.884175 1.003849 0.882314 0.851384 0.994967 1.036660 0.902518 0.986887 0.873932 0.858103 0.900013 0.918412 0.927002 0.986811 0.896848 0.931510 1.015917 0.912780 1.036357 1.007932 0.994447 0.933778 1.017817 0.944570 0.923185 1.015738 0.942018 1.008234 0.915738 1.010446 0.970727 0.862062 0.978958 0.965785 0.857942 0.952999 0.943152 0.886405 0.863215 
2.806674 0.852809 1.004786 1.029457 1.022304 0.921465 0.883971 0.867917 0.880371 1.030138 0.888781 0.921985 0.861974 1.005939 1.028342 0.856550 0.988704 0.974691 1.032339 0.867237 0.923978 0.927796 0.932539 0.976732 0.925207 1.034749 1.009407 0.966555 0.869505 0.859376 0.947204 0.865045 0.966669 0.923364 0.963229 1.028238 1.024978 0.934089 0.939664 0.853687 0.951021 0.905061 0.872992 1.015681 0.855643 0.876403 0.905798 0.984934 0.863788 0.919594 0.935374 
2.812293 0.939964 0.871513 0.917279 0.927511 1.021850 0.879733 0.991560 0.998315 0.896673 0.995301 1.034472 1.018392 1.036730 0.856944 0.982017 1.014263 0.858040 0.861196 0.908332 0.914615 0.855451 0.870559 0.864805 1.021245 0.979494 0.910609 0.964926 0.905734 0.853779 1.034831 0.914776 0.853467 0.904950 0.980524 0.888746 0.995981 0.945803 0.879695 1.020178 0.884825 1.030740 0.938887 0.876615 0.892166 1.009794 1.017759 0.938641 1.037987 0.961760 1.025733 
2.817923 0.919698 0.980593 0.869761 0.916788 0.947491 0.973461 1.005307 0.973319 0.903458 0.946225 0.913737 0.994263 0.935748 0.948332 0.975501 0.963815 1.032760 0.998363 0.870365 1.017210 0.859955 0.934690 1.004296 0.855458 0.975549 1.019421 1.032958 0.964099 0.877470 1.029642 0.884564 0.915532 0.860266 1.014848 0.966338 0.985988 0.959867 0.964798 0.970778 0.967679 0.933387 1.000300 0.948700 0.928852 0.939159 1.005505 0.886794 1.010937 0.879614 0.944704 
2.823564 0.921266 0.898227 0.911583 0.852234 1.033995 0.923750 0.942198 0.881535 1.023850 0.946534 0.984545 1.008840 0.861472 0.973096 0.914068 0.889905 0.992923 0.926102 0.994048 1.022782 0.996003 0.947119 1.019892 1.001680 0.979000 0.854983 0.969270 0.913718 0.980899 0.994255 0.971122 0.900531 0.917988 0.925941 0.987917 0.980086 0.884407 0.993235 0.937957 1.015660 0.962658 1.020818 0.916458 0.984233 0.856182 0.964500 0.930636 1.005836 0.938401 0.986387 
2.829217 1.005260 1.014819 0.874058 0.886120 0.903678 0.877355 1.021506 0.996523 0.886913 0.953038 1.022516 0.908996 0.884930 0.927461 0.909289 0.861015 0.992273 0.930370 0.888632 0.956335 0.850738 0.930937 1.002124 0.929350 0.934809 0.910290 0.898833 0.994039 0.910441 1.013761 0.897756 1.002087 0.972656 0.922842 0.970691 0.938578 0.896103 0.977293 0.908117 0.947938 1.027503 0.881086 1.022309 1.022186 0.908287 0.962701 0.940221 0.932703 0.973071 0.868486 
2.834881 0.977107 0.889334 0.877500 0.921954 1.024687 0.926015 0.970950 0.941550 1.009378 0.924551 0.949974 0.921840 0.931067 0.983265 0.887086 0.993011 0.912491 0.884470 0.853635 1.010700 0.963479 0.881061 0.906626 0.862078 0.929103 0.940049 0.985758 0.989687 0.966596 0.941305 0.934118 0.999886 0.872268 1.036936 1.010662 0.921245 0.970071 0.861549 0.930142 1.021721 0.996694 0.902980 0.995372 1.004391 0.969609 0.972886 0.932644 0.869378 0.865261 0.852313 
2.840557 0.899214 0.971614 0.950886 1.029170 0.968687 1.004816 1.033977 1.005014 1.036526 1.035516 1.030180 0.906617 0.858391 0.940943 0.974929 0.856115 0.954276 0.919856 0.878788 0.867286 0.999944 0.860959 0.942010 1.018197 0.902065 0.985835 0.989632 0.893434 0.902726 1.036923 0.946618 0.871734 0.850751 1.004042 0.901017 0.886871 0.934550 1.035827 0.954267 0.936797 0.856653 0.887712 1.009084 1.016016 0.919582 0.899771 0.928553 0.872093 0.982757 0.978168 
2.846243 0.987320 0.934387 1.005137 0.878338 0.930204 0.919978 0.950023 1.018346 1.025409 0.889178 0.959239 0.912028 0.974941 0.858255 0.917259 0.928230 0.898167 1.007667 0.959371 0.948106 0.909960 1.015382 1.006440 0.850116 0.943347 0.963648 0.963053 0.850389 0.922348 0.961382 0.973779 0.912764 0.930940 0.870369 0.894749 0.979152 1.000765 0.969795 1.002748 0.933877 0.975479 0.910640 1.029885 0.858349 0.853250 0.900584 0.922584 0.908043 0.896222 0.991653 
2.851942 0.999925 1.006741 1.032185 0.914010 0.974415 1.024311 0.857693 0.979324 0.991645 0.965701 0.904626 0.858307 0.911858 0.855465 0.948508 0.934771 0.930749 0.855739 1.033422 0.913481 0.858052 0.954768 0.994553 1.030316 0.922101 0.889095 0.939548 0.919864 0.951756 0.968797 0.929569 0.977370 1.008847 0.978994 0.897224 0.882392 0.896667 0.952832 0.949660 0.867947 0.994817 0.858326 1.008800 0.982751 0.968070 0.949934 0.853596 1.017636 1.028617 0.983327 
2.857651 0.907165 0.984905 1.020419 0.917823 0.989503 0.854574 0.956009 0.870216 0.902077 0.963722 0.963250 0.963580 0.937185 0.931408 0.886916 0.886189 0.975012 0.938724 0.979421 0.969867 0.954801 0.979430 1.037308 1.011867 1.031351 1.032390 1.033475 1.007194 0.962400 1.014793 1.010894 0.935391 1.018928 0.929529 0.935240 0.908383 0.962494 0.977400 0.885217 0.907571 0.874295 0.974559 0.950279 1.008119 0.961956 0.895960 0.968253 0.913028 1.010753 0.880704 
2.863372 1.000746 0.995799 1.022286 0.902068 0.919002 0.989126 1.024514 0.895876 1.037068 0.974354 0.956787 0.963923 0.930499 0.967104 0.932141 0.869588 0.854202 0.853692 0.989135 0.885502 1.004644 0.851210 1.033150 0.989579 0.983566 0.896282 0.978309 0.868162 0.890939 0.889306 0.991155 0.960676 0.915812 0.884804 0.964197 0.889051 0.947971 0.877441 0.943610 1.032933 0.892110 0.978809 0.993836 0.969068 1.013526 0.901332 0.899265 0.961450 0.855212 0.958222 
2.869105 0.954158 1.019961 0.859124 0.986474 0.913262 0.991297 0.980830 0.962784 0.883248 0.872687 0.995478 0.857963 0.855104 0.895754 0.978848 1.018451 0.857284 0.897132 0.950099 0.859407 0.919142 0.850630 1.012684 0.983822 0.934432 1.017045 1.014902 0.862362 0.892422 0.923436 0.914508 0.953139 0.979962 0.886184 0.927589 0.962643 1.022377 0.972383 0.860719 0.879794 0.934781 1.032250 1.031457 1.020688 1.023680 1.008607 0.918009 0.869450 1.023935 0.878444 
2.874849 0.966128 0.991184 0.939374 0.952718 1.023346 0.893282 1.034567 0.966874 0.951255 0.874295 0.923680 0.860497 0.961532 0.851522 0.873945 0.984654 1.006293 1.018326 0.959390 0.849361 0.969535 0.922047 0.885544 0.950387 0.988665 0.856505 0.965581 0.956323 1.036106 0.989872 1.015249 1.035200 1.003594 1.027461 0.890159 0.858865 0.960740 0.907098 1.000244 0.872851 1.021214 0.946103 0.927974 0.944951 0.960372 0.885685 0.982785 0.957861 0.858468 0.893348 
2.880604 0.853085 1.014530 0.932066 0.904531 0.999620 1.003140 0.881780 1.004990 0.934114 0.855972 0.945371 0.939540 0.999564 0.923989 0.992298 0.858426 0.887027 0.987287 0.997384 0.962611 1.016511 0.903446 0.954440 0.927792 0.874486 0.959705 0.858831 0.874335 0.974001 0.932963 0.898341 0.948523 0.863965 0.883318 0.995346 0.851424 0.851056 0.892802 0.852802 0.860115 0.890301 1.010680 0.900983 1.022060 0.954789 1.018578 1.000045 0.855293 0.917610 1.030741 
2.886371 0.856279 1.013253 0.909041 0.876121 0.860893 0.997713 0.963954 1.013734 0.994656 0.861468 0.957170 0.955226 0.944508 0.869781 0.861166 0.994619 0.976503 0.967841 1.026708 0.849193 0.907729 1.000261 1.007517 0.890331 0.986061 0.923307 0.965011 0.934837 0.996874 0.899983 0.903880 0.983995 0.881433 1.017763 0.865252 0.917551 0.951584 1.014168 0.936979 0.994770 0.972729 0.872904 1.035794 1.020283 0.859166 1.007262 0.924750 1.037426 0.899813 0.938715 
2.892150 0.942522 1.001901 0.967721 1.006920 0.978278 0.866982 0.921606 0.982089 0.965504 0.934842 1.037289 0.923276 0.881963 0.961324 1.010713 0.969985 1.036157 0.998278 0.958022 0.852915 0.869727 0.963674 1.018411 0.969174 0.938701 1.002524 0.860859 1.034648 0.955513 0.994090 0.896945 0.971136 0.866000 0.909049 0.921719 0.978070 0.898181 0.954739 0.978400 0.950994 0.926219 0.860859 0.874916 1.010788 0.996184 0.917597 0.862519 0.929012 0.988863 0.894332 
2.897940 0.904284 0.939546 1.034831 1.025181 1.016578 0.945838 0.976109 0.957346 0.870720 0.870569 0.948969 0.984382 0.983354 0.962968 0.980901 1.018568 0.970883 0.894247 0.924688 0.859966 0.882974 1.032775 0.935801 0.882918 0.927528 0.958035 1.031945 1.017719 0.871267 1.015078 0.928811 0.970223 0.887144 0.870560 0.936744 0.921528 0.924490 0.911453 1.030709 0.954431 0.899030 0.931556 0.923886 1.027719 0.968742 0.892747 0.894077 0.867881 1.016738 0.936187 
2.903741 0.976119 1.027195 0.953435 0.849661 1.034090 0.871166 0.922214 0.980562 0.963178 0.990919 0.989353 1.025186 1.008802 0.863498 0.878193 0.861668 1.017291 1.018555 0.928383 1.029516 0.983816 0.887890 1.026261 1.004322 0.859857 1.019470 0.888229 0.890418 0.858602 0.894898 0.950718 0.881730 1.032902 0.897577 0.971403 0.890182 0.922619 0.980722 0.850189 0.920978 0.968658 0.859508 0.984873 0.922818 0.855678 1.026403 0.923638 0.963801 0.882806 1.006576 
2.909555 0.900066 1.011176 1.001122 0.893134 0.940423 0.908196 0.905612 0.941517 0.858295 0.884844 0.879025 0.899293 1.018787 0.938753 0.951288 0.952674 1.010969 0.983741 1.025106 0.942130 0.873300 0.910846 0.872112 0.896812 1.018580 0.982449 0.900000 0.925389 0.979845 1.011535 0.994709 1.031388 0.993427 0.855003 0.931491 0.854560 0.870207 0.990842 1.001802 0.951976 0.943799 0.974611 0.874149 1.019249 0.898086 0.967255 0.993879 0.896595 0.945355 0.931133 
2.915379 0.867333 0.868012 1.024602 1.019321 0.966162 0.928922 1.024064 0.875094 0.854932 0.858798 0.937004 0.966775 0.905214 0.975517 1.030986 0.882487 0.877744 0.876707 0.860816 0.879045 0.939673 0.946274 0.860760 0.947613 1.010777 0.949225 0.943652 0.955883 0.872312 0.848915 1.000357 0.865645 0.866003 0.941974 0.935212 0.886523 0.852706 1.015898 0.894766 0.871444 1.016954 1.016794 0.921359 0.881705 1.016464 0.986353 0.915776 0.891239 0.863844 0.870086 
2.921216 0.965711 0.906844 0.937301 0.853606 1.030283 0.954990 0.911050 0.930870 0.850900 0.966616 1.032867 0.856944 0.915585 1.035648 0.960082 0.864516 0.933670 1.003872 0.905665 1.033970 0.876010 0.886184 1.033998 0.990972 0.861565 1.008152 0.893681 0.981288 0.886279 0.903506 0.989671 0.868005 1.003570 0.867835 0.959648 0.854775 0.972057 0.943873 0.887778 0.948965 1.024720 1.019779 0.874190 0.866326 0.879857 0.999892 0.961713 0.973877 0.870211 0.904242 
2.927064 0.980553 0.901798 0.881857 0.876106 0.971520 0.869789 0.911349 1.029504 0.988246 0.934854 0.891417 0.850480 1.011572 0.898743 0.964279 0.850734 0.921051 0.902034 0.864236 0.999419 0.991537 1.003350 0.902797 0.905975 0.855911 0.948346 1.004849 0.920645 0.849858 0.940068 0.934948 1.017021 1.031993 0.983381 0.924464 0.947469 0.984579 0.924039 0.941491 0.900054 0.939096 0.851753 0.879227 0.977394 0.984975 1.015268 0.997910 0.909275 1.001908 1.020095 
2.932924 0.915400 0.916437 1.009136 0.992515 1.004526 0.921707 1.010974 0.900514 0.907246 0.891756 0.853567 0.957993 1.011634 0.891210 1.030196 0.887184 0.915560 0.874127 0.972152 0.990140 1.007005 0.976696 0.972435 0.958681 0.892548 0.933274 0.875457 0.857055 0.859006 0.966562 1.026341 0.984889 0.896395 1.012464 0.995570 0.869913 0.948707 0.892134 0.998945 0.901457 0.921434 0.924658 0.985502 0.860071 0.986539 0.848994 0.878568 0.994919 0.978111 0.866435 
2.938796 0.914238 0.888089 0.991222 0.927293 0.925295 0.889380 1.006285 1.029003 0.937832 0.889824 1.027231 0.890521 0.936616 0.914709 0.935249 0.996077 0.964998 1.011102 0.850572 0.989893 0.969683 0.871970 1.008680 1.001751 0.955393 0.875184 0.982192 1.000950 0.964065 0.918395 0.988526 0.864514 0.964753 0.982295 0.856275 1.034197 1.004504 1.006691 0.952697 0.960426 1.018502 0.982465 0.906244 0.945967 0.893632 1.007888 0.950501 0.875496 0.881425 1.035903 
2.944680 0.960663 0.924979 1.035745 0.989024 0.936544 1.016527 0.848823 0.923415 0.869917 0.968562 0.993605 0.902000 0.868946 1.031287 0.927402 0.996055 0.970975 0.987130 1.011635 0.864639 1.018704 0.967261 0.947148 1.021655 0.888287 1.008732 0.964745 0.876929 0.919183 0.977412 0.857834 0.854978 0.979033 0.989052 0.916346 1.035962 0.964245 0.911473 0.969288 0.991220 0.922557 0.923443 0.942972 0.988562 1.022861 0.848408 0.976602 0.937364 0.968552 0.968863 
2.950575 0.998277 1.018351 0.915871 0.902583 1.001491 0.920687 0.984951 0.863444 0.978599 0.960354 1.001641 0.884686 0.922977 1.021121 1.024137 0.986864 0.933975 0.910754 0.920847 0.882914 0.966244 0.864857 0.926992 1.002254 1.012216 0.941854 0.990238 0.872538 0.860598 1.036266 1.031752 0.967431 0.959656 0.998475 0.928914 0.971795 0.930375 0.890652 0.984687 0.926897 0.935747 0.861191 0.870408 0.968949 0.856366 0.992566 0.896080 0.923646 0.874517 1.031630 
2.956482 0.969769 0.925818 0.865443 0.957905 0.850668 1.006877 0.941527 0.957009 1.015566 0.974132 0.864586 1.016159 1.035656 1.032641 0.971276 0.937569 1.002128 0.887541 0.911834 0.905474 0.908668 0.966753 0.867583 0.848877 1.017959 1.011702 0.867780 1.022379 0.869750 1.017432 0.952533 0.900441 0.980153 0.947954 0.924056 0.861071 0.959224 0.874980 0.900818 0.986900 0.961646 0.952910 0.962070 0.970720 0.867875 0.910091 0.997530 0.905257 0.913201 0.909186 
2.962401 0.934011 1.024973 0.921960 1.003378 0.953920 0.865313 1.010878 0.940182 0.880992 0.872710 1.018642 1.033058 0.955757 0.968044 0.991854 0.943998 0.999251 0.945996 1.005667 0.891215 0.984505 0.902211 0.925013 0.997884 0.947466 0.963700 0.938119 0.901561 0.985287 0.986728 0.853959 0.998045 1.023146 0.980538 0.914827 1.007326 0.988783 0.948078 0.864324 0.904642 0.912603 0.897255 0.964841 1.026575 0.964294 0.884356 0.910361 0.944470 1.014458 0.936941 
2.968331 1.000802 0.856006 0.869809 0.955485 0.967158 0.916745 1.035679 0.986368 1.009337 0.885278 0.969683 0.905440 0.876413 0.864033 1.036094 0.895039 1.018938 0.910235 0.972142 0.900757 0.973056 1.034794 0.887728 0.919666 0.871438 0.939507 0.866360 0.931103 0.946997 0.912656 0.914531 0.947656 0.940355 1.017656 0.983495 0.934504 0.925714 0.887445 0.914597 0.957106 0.980395 0.908294 1.033258 0.983014 0.969627 0.951350 1.021368 0.864834 0.953121 0.926901 
2.974274 0.884637 0.935676 0.896666 0.972085 0.921423 1.004086 0.939887 0.870610 0.858486 0.859042 0.876140 1.006149 0.851440 0.967102 0.864487 0.950710 0.878146 1.017792 0.995994 0.909723 0.964539 0.902347 0.934687 0.957691 0.922365 1.020477 0.862537 0.848152 0.848293 0.888311 0.967733 0.949618 0.884034 0.970418 0.886822 0.981816 0.884495 0.911503 0.911711 1.030962 0.872146 0.893275 0.946999 0.981307 0.941874 0.950494 0.848416 0.892474 0.950051 0.867661 
2.980229 0.955026 0.888300 0.870149 0.872344 0.872984 0.860400 0.956326 1.029899 0.988652 0.940605 1.009092 0.877901 0.954960 0.999456 0.992420 0.899302 1.031143 1.032603 0.987946 0.914288 0.991780 0.986326 1.027469 0.885436 0.894639 1.009591 0.865223 0.877760 0.858658 0.983274 1.010618 0.987861 0.952492 0.958605 0.854965 0.891060 0.964784 0.885653 0.867926 1.004430 0.918404 1.016807 0.976068 1.000945 0.890504 0.926542 1.012238 0.848136 0.861530 0.949318 
2.986195 0.849552 0.856286 0.894665 0.938149 0.884343 0.949903 0.899468 1.015915 0.999782 0.923249 0.887385 0.916685 1.031163 0.887790 0.853508 1.032595 0.954113 0.937951 0.988603 0.973797 0.861504 0.927959 1.013354 0.993924 0.901569 0.944365 1.016904 0.949847 0.990675 0.855514 0.963870 0.909904 1.012770 0.976453 0.972055 0.954876 1.008833 1.011169 0.952615 0.903754 1.034563 0.930511 1.009285 1.022960 0.995224 0.852924 1.001807 0.877891 1.021773 0.857962 
2.992173 0.973701 0.991538 0.963116 0.860356 0.938782 1.033086 0.927049 1.017849 0.939451 1.003271 0.871063 0.984993 0.848622 1.008432 0.995474 0.925457 0.885556 1.028302 0.865140 0.973513 0.969351 0.957268 0.948821 0.939404 0.862465 0.926926 0.976489 0.938151 0.851466 0.883579 0.878352 0.987498 0.973240 0.946570 0.924836 0.938330 1.014421 0.940487 0.927406 0.876667 0.863341 1.016305 0.972901 1.022699 0.912169 0.963766 0.936174 0.890896 0.907508 0.853867 
2.998164 0.870658 0.864651 0.924368 0.938399 0.969641 0.982946 0.922250 0.963916 0.853050 0.882692 0.883728 0.867890 0.886591 0.943615 0.963662 0.858926 0.871110 0.991581 0.854406 0.927127 0.847852 0.881864 0.992363 0.925395 0.865960 1.024613 0.893775 0.990969 0.920574 0.973446 0.891214 0.864293 0.962184 0.934048 0.970414 0.872787 0.920451 0.999557 0.987796 0.967871 1.000988 0.977721 0.885564 0.925687 1.013888 0.892673 0.895056 0.854745 0.925574 0.889886 
3.004166 0.920163 0.903932 0.955611 0.939926 0.914025 0.869689 0.990928 0.893594 1.019314 0.865744 0.867787 0.921284 0.888839 1.010050 0.916943 0.918610 0.942835 0.860076 0.978443 0.992274 1.006613 0.871035 1.028937 0.956327 0.876439 0.948880 0.946997 1.012903 0.932375 1.033917 0.895835 0.994863 0.926792 0.863371 0.955781 0.895769 0.889376 0.965149 0.886561 0.880121 0.993093 0.947044 0.921783 1.002998 0.847648 1.001670 0.893396 0.879509 0.956129 0.993479 
3.010180 0.974816 1.002174 1.021755 0.931050 1.026952 0.906696 0.909350 1.010242 0.975890 0.952335 0.854381 0.890155 0.918134 0.896971 0.865895 0.936086 0.873755 0.919725 0.938346 0.925863 1.004744 0.884318 0.946828 0.864868 0.981689 0.986659 1.024787 0.893073 0.946404 0.893205 0.925609 0.985445 0.906827 1.018818 0.891510 1.026255 0.906724 0.878707 0.984974 1.008971 0.886672 0.893647 0.991009 0.852385 0.969912 0.922464 1.025737 0.972981 1.029833 0.906987 
3.016207 0.997104 0.903613 0.951507 0.856595 0.990223 0.905185 0.889286 0.901636 0.858411 0.956741 0.983116 0.974268 0.967133 0.922919 1.000342 1.001218 0.968168 0.872399 0.857781 0.933782 0.960713 0.912565 0.860237 0.937161 0.979586 0.925790 1.028827 0.976659 0.848245 0.910918 0.974795 0.860200 0.984095 0.966851 0.977017 0.978570 0.886613 1.010772 0.879120 0.950481 0.993659 0.876993 0.876955 0.926063 0.979568 0.861649 1.012203 0.908837 0.940522 0.891931 
3.022245 1.004055 0.871740 0.902743 0.965089 1.032141 0.870601 1.020874 0.859673 1.016771 0.862233 0.858958 0.977532 0.897030 0.912240 0.853028 0.959545 0.893359 0.929539 0.853706 0.856078 1.002624 0.881801 0.932184 0.970548 0.928165 0.895825 0.932749 0.902762 1.019764 0.878526 1.026983 1.016319 0.927356 0.863513 1.006446 0.967367 0.973475 0.996939 0.990313 1.001485 0.999518 0.984440 0.926932 0.980007 0.916842 0.862817 1.006549 0.901359 0.935027 0.932777 
3.028296 0.923340 0.897939 0.988022 0.994215 0.953559 0.976352 0.855740 1.024697 0.997395 0.991278 0.963186 0.951902 0.854338 0.940129 0.967873 0.860747 0.921693 0.923566 0.894043 1.023549 0.911171 0.860841 0.914418 0.864906 0.886382 0.946604 0.984126 0.928393 0.865198 1.004134 0.860653 0.859655 1.022429 0.850761 0.936026 1.001640 0.868671 0.998026 0.948881 0.904216 0.858441 0.954001 0.981961 0.860634 0.973040 0.972786 0.944741 0.877517 0.922559 0.894871 
3.034358 0.993306 0.906640 0.944863 0.920416 0.925996 0.890708 0.896957 1.030532 0.999602 0.918845 0.884338 1.017537 1.028773 0.928367 0.945306 0.897465 0.860427 0.878137 0.887415 0.997051 0.968718 0.863786 1.004335 0.928659 0.863212 0.964747 0.964841 0.893070 0.949681 0.876123 0.900890 1.022176 0.989194 0.942200 0.870863 1.010828 0.933129 0.960042 0.978457 1.003366 0.984771 0.885298 0.847027 0.870157 0.909011 0.996289 1.015749 0.922721 0.965340 0.871625 
3.040433 0.872894 1.006295 0.884505 0.879574 1.018047 0.875256 0.938390 0.914933 0.880534 0.975678 0.971933 0.902608 0.984015 0.993461 0.924935 0.995691 0.864868 1.018047 0.982801 0.975650 0.953953 1.010896 0.930759 0.978764 0.920805 0.889510 0.962515 0.871332 0.943659 0.854678 0.999201 0.948298 0.942624 0.977889 0.903266 1.025631 0.897470 0.970795 1.025480 0.905750 1.023786 0.920457 0.873778 0.984485 1.028510 0.908724 0.971284 0.964265 0.942144 0.998467 
3.046520 0.885593 0.855262 1.006721 0.858084 1.022489 0.962005 1.029865 0.882385 0.995817 0.962203 0.916621 0.912444 0.934759 0.868847 0.896742 0.915464 0.961055 0.927421 1.032894 0.870907 0.877314 0.897240 0.943970 0.851047 0.866533 1.027899 0.958994 0.981677 0.906187 0.890288 0.848366 0.970152 0.899997 0.885650 0.896855 0.852534 1.001519 1.025528 0.854171 0.933565 0.900599 0.894380 0.972307 0.979495 0.983013 1.024098 1.029018 0.988780 0.927929 1.002920 
3.052619 0.909202 0.923152 0.954214 0.903548 0.989302 0.878667 0.874481 0.955023 0.879824 0.941722 0.876466 1.025707 1.034079 1.009226 0.885826 0.912485 0.902965 0.925382 0.987449 1.006658 0.884725 0.899691 1.013563 0.909155 0.947639 0.978334 0.976292 0.940668 1.027212 0.949586 0.965446 0.937046 0.930810 0.978522 0.948466 0.970178 0.917038 0.894113 1.024390 1.033289 0.881357 0.879062 0.875017 0.852412 0.929239 1.001456 0.930612 0.942361 0.950790 0.900246 
3.058731 0.989005 0.994197 1.008937 1.017308 0.849873 0.918762 0.969554 0.878636 0.981810 0.847089 0.892566 0.948419 0.942380 1.030297 0.949143 0.942089 0.867876 0.998007 0.939032 0.975339 0.885296 0.929889 0.966535 0.891014 0.906224 0.931356 0.889923 1.012661 0.941355 1.029460 1.011091 0.945089 0.907926 1.001957 0.978649 0.846647 1.008194 0.874911 1.022406 0.928873 0.853494 1.016584 0.951852 0.926315 0.985695 0.979637 0.950836 0.918978 0.950930 0.888860 
3.064854 0.924106 0.866595 0.935806 0.912896 0.983912 0.926947 0.873828 0.849196 0.891951 0.968573 1.012108 1.002120 0.931141 0.978034 0.885894 0.924294 1.033372 0.876574 0.992085 1.018588 0.890606 0.985944 0.860379 0.964040 0.891387 0.984523 1.003211 1.006343 0.877110 0.973416 0.897011 0.915661 0.949349 0.954296 0.854049 0.854416 0.849864 0.880477 0.857416 0.944073 0.976200 0.901854 1.023535 0.998283 0.899757 0.851294 0.990853 1.029460 1.030739 0.995358 
3.070990 0.915983 0.898294 0.860472 0.965099 0.847561 0.873327 0.988590 0.965626 0.871437 0.988656 0.983813 0.942982 0.975660 0.876336 0.932477 0.869058 1.029572 0.890254 1.010971 0.853250 0.942794 0.861892 1.017949 0.949875 0.930672 0.863810 0.938336 1.025736 0.986004 0.999922 1.019651 0.883023 0.997646 0.993132 0.999179 0.849930 0.865710 0.870177 0.923478 1.024964 0.851115 0.937424 0.872641 0.869575 0.938891 0.970601 1.005630 0.976582 0.847862 1.024184 
3.077138 0.893738 0.958120 0.938778 0.986215 0.978354 0.936296 0.853457 1.010916 0.909451 0.967269 0.926780 1.022049 0.974838 0.988754 0.921862 0.909206 0.865981 0.993296 0.894218 1.013831 0.940564 0.890711 0.981899 0.857340 0.995242 0.930898 0.901364 1.009215 0.894049 0.985576 0.905379 0.878355 0.924486 0.873334 0.897641 1.009920 0.903715 1.014913 0.962896 1.030136 0.930090 0.874905 0.977292 0.899107 0.943912 0.859531 0.998900 0.998335 0.936850 0.933663 
3.083299 0.978905 0.991541 0.967651 0.900146 0.997548 0.870098 1.000228 0.991898 0.948292 1.024738 0.958352 0.983671 0.876698 0.903267 1.017066 0.939934 0.966466 0.956378 0.914136 1.029185 0.924186 0.980738 0.981603 0.997529 0.969362 0.939821 0.997182 0.986125 0.899018 0.985561 1.011247 0.883119 1.022040 1.010457 0.976206 0.926424 0.924835 0.977419 0.885178 0.895793 1.025744 0.983840 0.909801 0.988043 0.865745 0.929611 0.882395 0.894881 1.009536 0.928878 
3.089471 0.889423 0.922646 0.999356 0.965532 1.031845 0.895233 0.873301 0.943487 0.985038 0.941842 0.970420 0.965325 0.946674 0.925579 0.961358 0.881489 1.009029 0.871017 0.936803 1.032973 0.923896 0.935440 1.006359 0.951412 0.941278 0.880474 0.977217 0.913724 0.995342 0.892385 0.967741 0.915445 1.027652 0.853287 0.932911 0.890786 0.938890 1.001273 0.959431 0.908432 0.970185 0.982660 1.007873 0.942951 0.980310 0.994138 0.891755 0.902754 0.881367 1.027953 
3.095657 0.979496 0.931614 0.937244 0.877039 0.881335 1.030151 0.944755 0.914967 0.953572 1.002854 0.956580 0.918990 0.990889 0.925034 0.870657 1.012414 1.027303 0.974411 0.881617 0.953468 0.964654 0.952237 1.004791 0.904891 1.011079 0.875770 0.952077 0.932169 1.024342 0.994395 0.862479 0.906996 0.915277 0.879211 1.014717 0.862282 0.924733 0.968123 0.962022 0.979590 0.871418 0.846970 0.849188 0.915644 1.027688 0.977297 0.955142 0.892605 0.879728 0.862366 
3.101854 1.032095 0.857421 0.954631 0.916858 0.926276 0.949735 1.021634 1.017847 0.954171 0.846453 0.858032 0.913014 0.967677 0.876322 1.010394 1.008251 1.030037 0.983946 0.925881 0.906059 0.861509 0.889658 1.028242 0.907779 0.942573 0.851688 0.903474 0.939594 0.957197 0.985431 1.009021 0.934659 0.850936 0.915082 0.874104 0.998767 0.963466 0.990703 0.965741 0.918136 0.852073 0.998006 0.981887 0.867572 0.879621 0.878483 0.948926 0.936962 1.024266 0.949857 
3.108064 1.005808 0.980359 0.934396 1.005131 0.871591 1.000931 0.970191 0.872136 1.021944 0.906118 1.000715 0.973283 1.013091 0.923692 0.919115 0.931999 0.940448 0.872456 1.028306 1.029377 0.950879 1.007528 0.849808 0.939968 0.953849 0.851208 1.021784 0.857664 0.879532 0.946772 0.954986 0.969411 0.993770 0.872146 0.890246 0.931576 0.873631 0.942863 0.998121 0.855127 0.992360 0.999916 0.880012 0.960267 0.858115 0.991561 0.851161 1.027272 0.902575 0.895067 
3.114286 0.957755 0.984375 0.970130 0.904213 0.850624 0.863037 1.007040 0.942044 0.904542 0.935569 0.846011 0.920620 0.965094 0.974763 0.985710 0.861290 0.911279 1.027402 0.931924 0.915574 0.953865 0.918261 0.870592 0.996788 1.018081 0.974941 0.919595 1.003713 1.025316 0.932299 0.948302 0.921634 0.909860 0.860322 0.902099 0.960593 0.872058 0.855107 0.901357 1.030597 0.996337 0.884847 0.879481 0.890776 1.010338 0.990154 0.915752 0.987796 1.032279 0.880073 
3.120521 0.910548 0.924886 0.961500 0.872205 0.893599 0.869471 1.030304 0.881469 1.012443 0.924294 0.897808 0.868917 0.942061 0.953599 0.850304 0.858591 0.908650 1.009201 0.895891 0.859042 1.019236 0.864210 0.963548 0.864369 0.986201 0.970896 0.965042 0.982809 1.002361 0.949850 0.998049 0.882409 0.933398 0.890310 0.867470 1.019818 0.875146 0.880943 0.927479 1.005612 0.924529 0.885697 0.930232 0.878857 1.016943 0.913686 1.013589 0.929659 1.000191 1.002427 
3.126768 0.918188 0.866678 0.888557 0.895556 0.947968 0.853572 0.939353 0.863972 0.922866 0.947141 0.990741 0.862027 0.947761 0.989510 1.005397 0.925957 0.868472 0.846451 1.030160 1.017149 0.918526 1.030715 1.009295 0.904622 0.907262 0.912607 1.001883 1.009446 0.994555 0.863315 0.906454 0.985189 0.956489 0.852389 0.932787 0.963525 1.028948 0.912438 0.913876 1.001488 0.973700 0.980285 0.937409 0.869327 0.937897 0.962313 0.952665 0.901024 0.970186 0.893771 
3.133028 0.881563 0.872611 1.003715 0.856314 0.938309 0.877505 0.854322 1.016613 0.960759 0.867257 0.990574 1.008807 0.985379 1.003903 0.911322 1.008281 0.880342 1.012517 0.906540 0.931574 0.935519 0.883620 1.003791 0.981368 0.904690 0.981603 0.882437 0.879018 0.907762 0.872818 0.992462 0.928004 0.886946 1.000334 1.004589 0.994397 1.022305 0.952756 0.868741 1.019788 0.917117 0.959472 1.008515 1.030289 0.996116 0.989954 0.890412 0.923326 0.963934 0.999958 
3.139300 0.871978 0.906317 1.028634 0.961084 0.858228 0.941435 1.013352 0.896380 0.954218 0.847915 0.897535 0.905002 0.863384 0.937772 0.872467 1.031461 1.028803 0.918320 1.002955 0.893374 0.948695 0.880544 0.853907 1.017626 0.996437 0.876073 0.953382 1.006749 1.014395 0.949118 1.027751 0.848047 0.891270 0.886893 0.982583 0.954819 0.991712 0.957928 0.875350 0.895872 1.011483 0.933320 0.952067 0.998916 0.871856 0.869414 0.873124 0.851644 1.026098 0.997056 
3.145585 0.851304 0.978791 0.905548 1.004692 0.985158 0.858639 0.879262 0.972227 0.901623 0.884596 1.006843 0.876341 0.946541 1.020207 0.974931 1.014826 1.021691 0.885479 0.940456 0.886155 0.978594 0.995733 1.028377 0.940052 0.888409 0.922462 1.021165 1.029918 1.015802 1.031786 1.010243 0.849191 0.899942 0.986567 1.008177 0.976133 0.986473 0.938925 0.966113 0.951650 0.933647 0.896580 0.897791 1.026189 0.992240 1.023776 0.948391 0.992643 0.846909 0.989309 
3.151883 1.001922 0.860871 0.889267 1.010871 0.855735 0.894460 0.863481 0.920330 1.028252 0.926537 1.007425 1.005087 0.904620 0.935383 0.866561 0.915795 0.877905 0.956962 0.875548 0.974324 0.918377 0.972286 0.927335 0.942604 0.850636 0.908771 1.006890 0.932096 0.891399 1.010777 0.998072 0.924349 0.873388 0.979207 0.883041 0.965028 0.974446 0.864355 0.919654 0.888075 0.981188 1.008232 0.936801 0.867228 0.958802 1.025848 0.952266 1.019153 0.976625 0.900442 
3.158193 0.871196 0.949014 0.897251 0.880172 1.011715 0.856859 0.859488 0.881205 0.926987 0.884867 0.865732 0.996974 0.891496 0.988458 0.871928 0.890294 0.858248 0.980120 0.938629 0.980674 0.920236 0.878698 0.928245 0.900997 0.866689 1.001997 1.006391 0.901533 0.925015 0.860464 0.906011 0.982101 0.983106 0.902903 0.929578 0.887937 0.881130 0.997002 0.976449 0.851535 0.955380 0.993181 0.983613 0.980364 1.027799 1.007142 0.857910 0.868220 0.977745 0.887646 
3.164516 0.887706 0.878252 0.953920 0.975353 0.905336 1.014089 1.005649 1.029551 0.946879 0.930412 0.846961 0.846060 0.984760 0.985896 0.991210 0.929248 0.863803 0.866798 0.900032 0.947546 0.906810 0.896906 0.961759 0.861456 0.997331 0.941378 0.882645 0.877059 0.863090 0.884016 0.976564 0.985286 0.935726 0.955582 0.858931 0.921569 1.022688 0.849233 0.876628 0.946072 0.992505 0.976508 0.996326 0.971100 0.897864 0.972912 0.948663 0.849036 0.983436 1.008747 
3.170851 0.955690 0.935939 0.946237 0.882236 0.915541 0.941712 0.971423 0.913814 0.980603 0.865959 0.980143 0.881992 0.858365 0.933452 0.857642 0.966889 0.907581 0.953127 0.862176 0.887511 0.873872 0.922338 0.918395 1.014791 0.932034 0.916949 1.023990 0.996636 0.901986 0.992694 1.007244 0.910867 0.977496 0.901630 0.889952 0.855060 0.937948 0.936784 0.939469 0.856187 0.863537 0.988639 0.911561 1.019625 0.848292 0.951222 0.963068 0.866391 0.990047 0.848564 
3.177199 0.872806 0.957309 0.943812 1.004999 0.895155 0.993407 0.910848 0.895802 0.925490 0.994844 0.905047 0.912641 0.886360 1.028136 0.877481 0.921511 0.964067 0.882061 0.891072 0.953273 0.933750 0.993370 0.940273 0.893672 0.920150 0.910322 0.987006 0.850280 0.879517 0.902954 0.868733 0.856099 0.959608 0.878166 0.865532 1.029431 0.853743 1.006830 0.893015 0.942103 0.988536 0.887702 0.956642 0.967023 0.986800 0.859272 0.858455 0.933008 0.963231 0.932558 
3.183560 0.860338 0.868663 0.915982 1.022707 0.995960 1.010939 0.896836 0.858424 0.850446 0.897587 0.870108 1.017677 1.020418 0.958195 0.985505 0.853788 0.936310 0.858930 0.952189 0.919970 0.875101 1.005946 0.874650 0.987626 0.859071 1.020164 1.010845 0.967055 0.901623 0.954544 1.006941 0.971635 0.872961 0.901153 0.970583 1.011736 1.000934 0.941574 0.955915 1.009700 0.855130 0.956647 0.968134 0.957623 0.961959 0.900694 0.883876 0.926868 0.855158 0.861915 
3.189933 0.978497 0.987683 1.022563 1.007483 0.849318 0.888740 0.892859 0.876794 0.985844 0.935697 0.863187 0.902055 0.897072 1.028963 0.973157 1.012907 0.930845 0.908746 0.868808 1.001525 0.908887 0.991230 0.874804 0.904429 0.950157 0.940417 0.917032 0.986548 0.974546 0.965143 0.862821 0.927345 0.903810 1.022535 0.859415 0.914939 1.010374 0.900366 0.891330 1.010824 0.863478 0.965350 0.984146 0.944480 0.861095 0.995960 1.010186 0.873359 0.914789 0.925478 
3.196320 0.945058 0.860603 0.898622 0.909243 0.996194 1.015316 0.900864 0.976481 0.908877 1.012820 0.925091 0.985995 0.962313 1.002255 0.981444 1.027120 0.906128 0.894428 0.868644 0.944607 0.904467 1.016630 0.933245 1.001955 0.948811 0.858426 0.933207 0.862207 0.998849 0.900893 0.916740 1.002800 0.885683 0.928741 1.008195 0.889652 0.895319 0.936200 0.966685 0.974426 0.945761 0.986736 0.877726 0.934127 1.021659 1.012755 0.904036 0.964724 0.918542 0.925100 
3.202719 0.987149 1.022744 0.901907 0.918203 0.987037 0.917077 0.993304 1.020539 0.978330 1.001982 0.911804 0.872420 0.903042 1.007395 0.850992 0.942004 0.997300 0.965759 0.854979 0.997985 1.031731 0.889785 1.008474 0.852089 0.992741 1.005997 0.847023 1.012367 0.847370 0.847258 0.931928 0.921355 0.932013 0.919066 1.014347 0.849378 0.872194 1.007489 0.940090 0.982852 0.894101 1.002535 0.923400 0.962391 0.931112 0.975328 0.908699 0.864192 0.884062 0.956039 
3.209130 0.974851 0.890866 0.973463 0.863812 0.991577 0.981146 0.934524 0.930762 1.031614 0.856945 0.845642 1.028406 1.016314 0.951381 0.972750 0.978453 0.863484 0.968482 0.913980 0.899871 1.021727 0.903333 0.922423 0.993791 0.894158 1.018434 0.945030 0.927629 1.010179 1.028331 1.024616 0.940002 0.887226 0.953820 1.023415 0.857940 0.861701 0.910368 0.957760 0.925800 0.856439 0.994729 1.013481 1.022768 0.992731 0.857320 1.021576 0.969410 1.007496 0.969757 
3.215555 0.913557 0.884883 0.953777 0.873825 0.992674 0.850807 0.886140 1.023598 0.924962 1.027566 0.971504 0.962950 1.011752 0.914138 1.021929 0.951235 0.986830 1.011189 0.874941 0.953242 0.906456 0.898174 1.017727 0.971945 0.876582 0.906710 0.865552 0.952295 0.982994 0.931913 0.942999 1.018411 0.965379 0.979692 1.013956 1.009219 1.020963 0.932513 0.921482 0.975265 0.909739 0.970575 0.957003 0.913566 0.903220 1.028082 0.909936 1.018487 1.005871 1.010176 
3.221993 0.910207 0.885579 0.889453 0.911924 0.905312 0.892988 1.001676 0.857022 0.975191 0.992739 1.027280 1.011561 0.910048 0.947178 0.971168 0.990291 0.883816 0.854152 0.936467 0.986005 0.942657 0.903277 0.922634 0.904543 0.844070 0.952233 1.018286 0.940462 0.865218 1.003561 0.980124 0.968561 0.918939 0.922512 0.915140 1.003205 0.928402 0.970080 0.853720 0.886864 0.940097 0.921255 0.870001 1.010548 0.903717 0.947665 1.005793 0.929208 0.959060 1.003421 
3.228443 0.932853 0.950089 0.883199 0.971666 0.917389 0.871796 1.018976 0.960779 0.995869 0.963236 0.917549 0.857871 1.009645 0.879570 0.882918 0.875838 0.911557 0.999274 0.954037 0.861631 0.990102 0.919846 0.926326 0.922256 0.944997 0.982854 0.874675 1.008210 0.959597 0.869536 0.890504 0.961679 1.028719 0.860909 0.859390 0.868345 0.947332 1.022802 0.935863 0.893843 0.993535 0.879983 0.860590 0.858030 0.866732 1.005894 1.001927 0.857073 0.972510 1.028953 
3.234906 0.939244 0.855972 0.991011 0.906183 1.010326 0.913749 1.011986 0.903595 0.958250 1.002985 0.908320 0.865583 0.960603 0.907317 0.911902 0.911733 0.851846 0.993946 0.857510 0.928667 1.012914 0.908733 0.948386 0.915578 0.984907 0.983838 0.980556 1.011292 0.926520 0.974321 0.941888 0.931658 0.907880 0.922451 0.882338 0.846886 0.918447 0.868217 0.946567 0.846127 0.933149 0.856094 1.018437 0.897800 0.931339 0.936778 0.846136 0.982535 0.912990 1.008310 
3.241383 0.983519 0.928673 0.861077 0.922935 0.927539 1.007566 0.996325 0.892269 0.935930 0.954858 0.943955 0.889194 0.844839 1.003788 1.020682 0.870940 0.844820 0.934279 0.934158 0.857139 0.972821 0.988197 1.019229 0.908554 0.863524 0.979834 0.977190 0.887112 0.924192 0.859117 0.981428 0.938601 1.006601 0.995875 0.999672 1.008654 0.894828 0.995303 0.895737 0.973103 0.993466 1.003319 0.994863 0.954999 0.851711 0.936595 0.846967 0.917826 0.887028 0.971218 
3.247872 1.029771 0.873408 1.024990 1.028055 0.906640 0.903424 0.858887 0.915855 0.876005 0.870174 0.946968 0.848538 0.855991 0.853807 0.921676 0.941165 0.967385 0.924798 0.906546 0.868196 0.875124 1.007291 0.904868 0.984249 0.857847 0.961151 1.003598 0.914083 0.951730 1.006729 1.008604 0.863959 0.959651 1.026930 0.995461 0.991167 0.864559 0.917158 0.925191 0.926944 0.875189 0.912002 0.888585 0.898381 0.948758 0.972344 0.932663 0.952180 0.888491 0.929419 
3.254374 0.928300 1.002835 0.965043 0.888576 1.013315 1.020288 0.946765 0.935283 0.940129 0.850596 0.988766 0.966814 0.868312 0.937542 0.861244 0.854055 0.872820 0.991953 0.984267 0.869230 0.898606 0.991484 0.915046 0.959588 0.891454 0.915431 1.023456 0.989029 0.868096 0.968801 0.918074 1.029558 0.968745 0.889542 0.861094 0.846706 0.891754 0.896197 0.934036 0.962765 0.974641 0.872670 0.935573 0.976994 0.917099 0.881622 0.984661 0.866915 0.864112 0.862669 
3.260889 0.873122 0.983310 0.949842 1.023713 0.911632 0.934866 0.870695 0.929589 1.015831 0.888783 0.921267 0.856581 0.928952 0.947134 0.872195 0.983104 1.030817 0.963994 0.926393 1.028390 1.016497 0.939421 0.845325 0.872851 0.942888 0.929645 0.945625 0.858699 0.954435 1.020236 0.878905 1.007256 0.921351 0.915559 1.006909 1.016253 0.897930 0.876300 0.906365 0.917481 0.934988 0.870742 0.983544 0.953404 0.939421 0.975981 1.025456 0.947321 0.882926 0.966712 
3.267418 0.946256 0.959741 0.886150 0.993476 0.907535 0.930007 1.000336 0.881840 0.900703 0.859134 0.931066 0.944550 0.984555 0.883405 1.007186 0.963480 0.997075 0.968231 0.917731 0.874774 1.005799 0.869873 0.923006 0.934523 0.976449 1.013090 0.907488 0.939968 0.903140 1.006858 1.028393 0.900216 0.922660 1.020287 0.959984 0.994395 0.883564 0.940596 1.001742 0.917187 0.879647 0.849885 0.914488 0.921217 0.888090 0.943267 0.903637 0.894209 0.924562 0.953762 
3.273959 0.975296 0.926554 0.904366 0.875207 0.992059 0.957128 0.988480 0.946503 0.850236 1.005767 0.881260 0.989126 0.843602 0.891810 0.971155 0.916491 0.892176 0.950728 0.844314 0.883377 1.027140 0.848043 0.862492 1.005168 0.852204 0.999461 0.925476 0.998534 0.915422 0.954757 1.011548 0.908648 0.858959 0.951084 0.912002 0.856964 0.983579 0.876547 0.897404 0.958262 0.905303 0.935783 0.913286 0.876781 0.861564 0.894546 0.949023 0.865631 0.954102 0.984338 
3.280514 0.852573 0.940453 0.883191 0.924629 0.874787 0.958394 0.871395 0.887107 0.929876 0.913911 0.845359 0.993312 0.959059 0.851187 0.889674 0.923683 0.997818 0.920966 1.028670 0.870515 0.941371 0.885823 1.014860 1.023386 0.877953 1.022655 0.908402 0.845350 0.854250 0.971408 0.890583 0.891210 0.908908 0.926437 0.948772 0.908505 1.010878 1.006803 0.979793 0.966620 0.961093 1.007637 0.894096 0.907072 0.958619 0.871414 0.873822 0.995542 0.892906 0.896279 
3.287081 0.989131 0.848353 0.851228 0.924812 0.939847 1.013534 0.874629 0.978611 0.851519 0.954274 0.867294 0.910554 0.897102 0.962330 0.969215 0.845936 0.971754 1.027614 1.007829 0.908212 0.895650 0.993487 0.929908 0.886667 0.883622 0.894526 0.850498 1.007061 0.899079 0.865299 0.961918 1.003895 0.915931 1.027127 0.858835 0.886114 0.975754 0.942423 0.926995 1.013881 0.850516 1.020569 0.922901 0.864943 0.869046 0.903126 0.983707 0.950386 0.994274 0.947313 
3.293662 0.920668 1.011571 0.995001 0.905859 0.874462 0.987836 0.934081 1.014924 0.957169 0.974404 1.026024 0.874200 0.987714 1.005136 0.995413 0.929538 0.920068 0.891050 0.914392 0.990187 0.992566 0.953638 0.867971 0.876195 0.863943 0.876316 0.843542 0.896736 0.940366 0.914991 1.027644 1.004003 0.962574 1.018727 0.927346 0.907779 0.874378 0.845481 0.860243 0.903733 0.930343 0.936450 0.916172 0.945911 0.854998 0.872607 0.870144 0.946651 0.987405 0.847842 
3.300256 0.850525 0.951626 1.026110 1.029885 0.989444 0.909078 0.858907 0.870839 0.850141 0.914164 0.892033 0.907392 0.892782 0.881225 0.900827 0.932689 0.993668 0.905753 0.955559 0.930179 0.956627 0.963988 1.008906 0.932239 0.974000 0.875615 1.000327 0.938439 0.999727 0.957657 0.865528 0.979376 0.948488 0.995073 1.011416 0.873217 0.940387 0.998295 0.946419 0.885823 0.966939 1.006405 1.029323 0.928371 1.026757 0.938458 1.011060 0.933485 0.883033 0.847106 
3.306863 0.995800 1.017001 0.939229 0.895974 0.965234 0.980479 0.845837 1.004537 0.874305 0.861616 1.021383 0.884831 0.911051 0.887172 0.889494 0.931550 0.913289 0.866532 0.849601 0.938395 0.847607 0.967013 0.933591 0.980208 1.025850 0.899617 0.873125 0.866092 0.932393 1.000472 0.917943 0.939444 0.875775 0.900582 0.937684 0.971293 0.850706 0.886376 0.926025 0.870381 0.996287 0.986501 0.956684 1.013564 0.915874 0.860773 0.988729 0.978447 0.863227 0.996090 
3.313483 0.844736 0.996975 0.966217 0.998698 0.879072 1.004775 0.942097 0.958145 0.863042 0.876347 1.025983 0.983398 0.919081 0.946123 0.982163 0.944756 1.019953 0.919372 0.847564 0.872199 0.912733 0.873192 0.927321 1.026451 0.848154 1.004803 0.951741 0.866609 0.931750 1.000974 0.977106 0.892049 0.873744 0.845673 1.018071 0.869521 0.900355 0.854568 0.915420 0.935233 0.927705 0.975149 0.984363 1.025346 0.866328 1.016255 0.939653 0.900645 1.020562 0.881806 
3.320117 0.949785 0.877892 0.953989 0.868792 0.884511 0.967386 0.890241 0.941116 0.863680 0.992262 0.978584 0.930312 1.023429 0.988536 0.940039 0.945319 0.868895 0.881216 0.852923 0.978087 0.976898 0.982197 0.938831 0.950618 0.961348 1.000173 0.966591 0.887592 0.968332 0.908797 0.864719 0.863296 0.848392 0.886871 0.845602 0.859261 0.969502 0.845911 1.027679 0.857707 0.857997 0.858756 0.926042 0.996026 0.857473 1.005978 0.990848 1.016922 0.849515 1.003085 
3.326764 0.880645 0.850511 0.981802 0.980369 0.879765 1.023010 0.973891 0.870188 0.985920 0.997425 1.013349 0.900986 0.860237 0.877958 0.861276 0.859001 0.935866 0.902007 0.880916 0.921871 0.954907 0.964006 0.909243 0.851550 0.934631 1.001001 0.876245 0.876760 0.928190 1.017870 0.978357 0.891073 0.986061 0.941960 1.024339 0.901333 0.880813 0.952772 1.028664 1.025509 0.971280 0.933226 0.895529 0.884548 1.007620 0.976868 0.942765 0.881028 1.021998 0.891438 
3.333424 0.915295 0.871350 0.936421 1.009214 0.971343 0.884033 0.950648 0.941204 0.977690 0.932649 0.983062 0.958670 0.905851 0.916512 0.860286 0.919517 0.902023 0.898353 0.908182 0.992591 1.002213 0.945790 0.897605 1.009196 0.941756 0.987789 1.023133 0.899795 1.028384 0.875552 0.936084 1.008868 0.914837 0.847378 0.989118 1.017676 0.889096 0.961235 0.973178 0.956283 0.998834 0.936084 0.959334 1.022010 1.016197 0.972719 1.018996 1.012799 0.985926 0.848286 
3.340098 1.010846 0.973195 0.949133 0.983845 0.931893 0.910461 0.870190 0.991679 1.006728 1.029330 0.843086 1.024285 0.853886 0.927953 1.001590 0.978108 0.864237 0.953653 1.009704 1.025633 0.927214 1.016957 0.981899 0.969629 0.924406 0.843283 0.886746 0.895777 0.984117 0.859548 0.859024 0.865716 0.893887 0.927991 0.982095 1.002900 0.927850 0.957827 0.904883 0.942610 0.870910 0.980972 0.879726 0.961552 0.883620 0.877284 0.865847 0.870508 0.877003 0.966746 
3.346784 0.921219 1.018138 0.889233 0.986584 1.018896 0.848854 1.007480 0.996447 0.889439 0.883965 0.986883 0.931681 0.995717 0.864847 1.025045 1.027702 0.959034 0.941806 0.975504 0.997158 0.900304 0.926478 0.939083 0.980566 0.977338 0.925271 0.898910 0.873325 0.945493 1.016248 0.955281 0.929538 0.887895 0.930137 0.999189 0.844297 1.021255 0.893463 0.961598 0.978854 0.871884 1.018896 0.982419 0.877405 0.966595 1.002099 0.858072 0.875272 1.023323 0.847535 
3.353485 0.918883 0.886743 1.014893 1.021686 1.016390 0.967698 1.003431 1.015810 0.972675 0.861114 0.992109 0.965396 0.999632 0.853807 0.916160 0.989611 0.934369 0.857147 0.973003 0.933835 0.887706 0.885021 1.014023 0.918827 0.946926 0.863716 0.996825 1.020956 0.886986 0.887978 0.935828 0.935127 0.942678 0.980685 1.026552 0.984474 0.865316 1.014875 0.894771 0.998743 0.981733 0.911136 0.898018 0.856530 0.976783 1.000128 0.938252 0.846378 0.929466 0.937934 
3.360198 0.849449 0.924154 0.848532 0.866205 0.945354 0.921928 0.919102 0.875065 0.935727 0.916361 0.863417 0.988203 0.934707 0.883420 1.028040 0.870556 0.911917 0.935615 0.915500 1.008131 1.001825 0.863034 0.877348 1.025055 0.945672 0.847082 0.860096 0.986575 0.911159 0.909447 0.954298 1.001994 0.878845 1.020144 0.913685 0.892991 0.998307 0.956609 0.883214 0.983582 1.015372 0.941125 0.865195 0.908942 0.913115 0.851386 0.913189 0.893318 1.008935 0.856559 
3.366925 0.963512 0.898685 0.997516 0.929096 0.891622 0.864812 0.980163 1.027759 0.990706 0.968825 0.988554 0.932483 0.947590 1.005009 1.018143 0.924251 1.012305 0.998068 0.842960 0.911959 0.996459 1.012745 0.868058 0.844391 0.976562 1.021043 0.936169 0.905027 0.963250 0.902539 0.933821 0.881959 0.978049 0.887768 1.012792 0.955177 1.010912 0.897441 1.027647 0.927001 0.866327 0.997347 0.980640 1.002811 0.866701 0.942165 0.961127 0.879059 0.973877 0.858170 
3.373666 0.841943 1.012008 0.928500 0.906314 0.899411 0.911617 0.976932 0.931905 0.920531 0.881854 0.939500 1.002074 1.012756 0.976605 0.928594 0.958600 0.844281 0.964754 0.989934 1.010829 0.951126 0.996734 0.899878 0.935571 0.881200 0.935263 1.022708 0.984771 0.978420 0.847911 0.910242 1.000587 0.887448 0.884651 0.918866 0.842037 0.957795 0.919053 0.988746 0.857432 1.000026 0.901824 0.964193 0.878113 1.014683 0.918698 0.868657 0.867562 0.921550 0.941314 
3.380420 0.877111 0.848942 0.946945 1.025589 0.995250 0.917485 0.984654 0.960441 0.863597 0.878542 0.923199 0.868451 1.010644 0.878794 0.908049 0.946749 0.843433 1.007268 0.996138 0.963658 0.937901 0.858565 0.972225 0.886398 0.868217 0.946936 0.849288 0.991743 0.980286 0.967127 0.977864 0.860698 0.992996 0.900829 0.934076 0.889643 1.006922 0.930719 0.965799 0.893188 1.006043 1.018397 1.011196 0.878215 0.867282 0.900361 0.926529 1.015750 0.974385 0.943756 
3.387188 0.978805 0.922295 0.916011 0.953949 0.889837 0.877961 0.879578 0.854087 0.996132 1.021231 0.861334 0.952322 0.935368 0.965554 0.971099 0.933030 0.951050 0.859716 0.984612 0.986688 1.026449 1.020876 0.932441 0.986566 0.990587 0.856294 0.949198 1.026674 0.867441 0.859492 0.908165 0.855948 0.853675 0.943756 0.985678 0.934293 1.014040 0.993701 0.985921 0.904097 0.876464 0.921556 0.916301 0.962786 1.018080 0.845446 0.847644 0.995468 1.018800 0.875071 
3.393969 1.009899 1.002045 0.953321 0.916126 0.938632 0.990114 1.024719 0.963700 0.908777 0.972367 0.992526 0.906804 0.877725 0.973003 0.904186 0.939006 0.929974 0.876155 0.861531 0.979876 0.862672 0.955518 0.964495 0.994901 0.986112 0.843448 0.907552 0.973695 0.920596 0.967767 0.962924 0.895715 0.980970 0.874668 0.968141 0.911872 0.935668 1.009132 0.882784 1.022802 0.866309 1.021867 0.950722 1.012162 0.843803 0.882223 0.881166 0.930750 0.991208 1.021615 
3.400764 1.011835 0.864728 1.000579 0.937576 0.959097 0.935201 0.853519 0.904658 0.927479 0.893795 0.851023 0.856969 0.940727 0.883511 0.857231 0.941428 0.939380 0.904499 1.019885 0.876116 0.845161 0.877611 0.873358 0.890812 1.006675 0.960519 0.937417 0.856885 0.946794 0.870815 0.897347 0.865972 0.881519 0.984489 0.944700 0.969157 0.905041 0.869599 0.900255 0.870170 0.919635 1.007600 0.856997 0.967250 0.891345 0.880743 1.020362 0.948234 0.860877 1.023783 
3.407572 0.968546 0.947523 1.007807 0.875011 0.879507 0.950103 1.027671 0.877142 0.977081 1.025736 0.928228 0.979941 0.993505 0.975473 0.977361 0.877815 0.916132 0.980371 0.994842 0.987223 0.873637 0.878806 0.943456 0.841732 0.985896 0.864859 0.986298 0.854567 0.904915 0.862073 0.842910 0.932360 0.975491 1.017866 0.967733 0.938960 0.889229 1.003703 0.893987 0.889584 0.960497 0.926658 0.842546 0.927864 0.917189 0.975641 0.911449 0.862690 0.871029 1.020819 
3.414394 0.987488 0.861176 0.894778 0.935277 0.898133 0.939203 0.962121 0.862597 0.908181 1.019436 0.841379 0.937791 0.861896 0.927220 0.844940 0.920210 0.983572 0.999611 0.930688 0.847987 0.852240 1.014033 0.855091 0.991367 0.883318 0.864522 1.007631 0.904246 0.933417 0.998658 0.955335 1.025567 0.871261 1.018305 0.994143 0.959962 0.987498 0.887702 0.843389 0.951513 0.878140 0.984479 0.932053 1.002714 0.991433 0.929706 0.870579 0.868177 1.001340 0.994125 
3.421230 0.928464 0.939763 0.922521 1.001566 0.954576 0.976258 0.929810 0.896194 0.855503 0.924063 0.977595 0.975025 0.920455 0.952913 0.881895 0.895624 0.929044 0.883671 0.898035 0.984492 0.906923 0.931109 0.893829 1.017818 0.886465 0.870344 0.993164 0.999090 0.932633 0.957931 0.995501 0.852353 0.849830 0.932259 0.926614 0.981118 0.928726 0.957324 0.976968 1.000482 1.019426 0.946268 1.003893 0.883914 0.949866 0.911530 0.933380 0.969436 1.021687 0.849755 
3.428079 0.847196 1.023312 0.865773 0.942305 0.974982 0.998503 0.845308 0.889732 0.920485 1.021378 0.958312 0.994354 0.906767 0.890956 0.951518 0.871062 0.955406 0.990065 0.934418 0.941398 0.971553 0.972263 1.021397 0.901693 0.985551 0.972329 0.972628 0.985075 0.925671 1.020687 0.978169 0.869165 0.862838 0.943529 0.886078 0.910281 0.972936 0.941996 0.903282 0.966675 0.868931 0.851102 0.868090 0.906506 0.976291 0.891610 0.885359 0.947210 1.020061 0.992335 
3.434942 0.888812 1.001363 0.968306 0.875292 1.005736 0.966587 0.984041 1.013435 0.907088 0.951021 0.914395 0.951301 0.874545 0.962355 0.883440 0.986395 0.898445 0.967110 0.853139 0.900043 0.845431 0.937155 0.936838 0.882132 0.983658 0.850486 0.850990 0.880684 0.861408 0.871667 0.849243 0.955599 0.868145 0.847935 1.009146 0.983900 0.903248 0.913451 0.934651 0.848748 0.874732 1.020003 0.983041 0.864258 1.013753 0.903827 0.875535 0.915684 0.942173 0.991198 
3.441819 0.871058 0.951486 0.916695 0.911192 0.967994 0.858679 0.944881 0.990144 1.003915 0.930176 0.889369 0.996301 0.884333 0.863687 0.984119 0.997684 0.936650 0.846021 0.946058 0.881764 0.922936 0.995395 0.997646 0.936800 1.026663 1.009492 0.942144 0.978691 0.862547 0.935464 0.905951 0.974272 0.913304 0.858119 0.999365 0.983763 1.002691 1.015994 0.926850 0.850271 0.955914 0.992872 0.990611 0.937323 0.884576 1.003765 0.935296 0.920395 0.938089 0.861202 
3.448709 1.020888 0.920704 0.917453 0.868758 0.871252 1.009259 0.844919 0.972492 0.859893 0.944851 0.870953 0.852411 0.907496 0.863237 0.940601 0.932567 0.990856 0.893054 1.024139 0.989128 0.947700 0.928971 1.009016 1.000665 0.852794 0.920704 0.918369 0.875820 0.853382 0.883526 0.962898 0.963337 0.872690 0.942656 0.854251 0.922161 0.871373 0.940554 0.989483 0.943104 0.865694 0.857679 0.866236 0.864919 1.018600 1.018525 0.922983 1.020655 0.875960 0.966878 
3.455613 0.921845 0.878563 0.996546 0.906620 0.881290 0.873715 0.846779 0.898168 0.938965 1.011836 0.864917 0.955805 0.886493 0.972094 0.995584 0.896365 1.021372 0.895524 0.950220 0.924142 0.911206 0.913018 0.845415 0.869821 0.845359 0.967219 0.857959 0.985273 0.968760 0.846994 0.861200 1.010220 0.983377 0.878152 1.007951 0.943682 0.958486 0.986338 0.863469 0.931400 0.905817 0.935649 0.840624 0.918445 0.966023 0.879646 0.963875 1.023465 1.021232 0.924208 
3.462532 0.955148 0.957772 0.885340 0.955699 0.949965 0.882388 0.860554 0.929111 0.912955 0.971575 0.846910 0.966682 0.943400 0.956988 0.849329 1.007754 0.965449 0.993550 0.899105 0.941747 0.977421 0.990365 0.881697 0.900002 0.887198 0.928672 0.968979 0.971211 0.921407 0.873106 1.014590 0.972425 0.850888 0.903597 1.016449 1.021268 0.898293 0.916009 1.016636 0.968708 0.899357 1.021492 0.929868 0.917876 0.957511 0.889262 0.923480 0.978056 0.958211 0.879904 
3.469464 0.863279 0.907662 0.871067 0.861253 0.938831 0.913171 0.871721 0.871160 0.844529 1.024384 0.948132 0.865147 1.027074 1.000937 1.003608 0.919315 0.990376 0.860777 0.954351 1.020985 0.967713 1.024226 0.858461 0.842792 0.951531 0.854194 0.867789 0.890658 0.998360 0.872542 0.845818 0.974138 0.949953 1.014122 0.864755 0.907195 0.925310 1.007660 0.899753 1.016494 0.956545 0.884523 0.853447 0.974128 0.927056 0.998154 0.917186 0.936973 0.914936 0.937281 
3.476409 1.023999 0.994168 0.852045 0.869085 0.944889 0.959697 0.850850 0.936159 0.843736 0.840412 0.951966 0.904247 1.026819 0.859608 1.006418 0.863688 1.022122 0.867582 1.023943 0.989817 0.920689 0.973814 0.924433 0.960304 0.977624 0.983954 0.921510 0.894397 0.875938 0.857554 0.893211 0.879729 0.910007 0.867339 0.937018 0.907057 0.998164 0.930828 1.020927 0.852596 0.941612 0.976531 0.945898 0.843661 0.858208 0.978837 0.871550 0.886983 0.914993 0.847097 
3.483369 0.899600 0.888397 0.945876 1.021886 0.945858 0.995485 0.852913 0.844884 0.919550 0.946380 0.919167 0.959646 0.943365 0.852997 0.976413 0.928335 0.861819 0.948247 0.934534 0.981351 0.973519 0.994738 0.935252 0.874245 0.930491 0.897219 0.863798 0.938809 0.840964 0.983844 0.995140 0.885214 0.900935 0.858692 0.932554 0.882544 0.851018 0.948808 0.883459 0.930930 0.960813 0.926552 0.999266 0.950908 0.975367 0.940014 0.841776 0.847974 0.881545 0.868139 
3.490343 0.907052 1.004241 0.945341 0.976808 1.004699 0.875651 0.899500 0.914594 0.930584 0.907770 0.984686 0.862433 0.990174 1.008535 0.897586 0.999182 0.957383 0.972682 0.952109 0.861136 0.878488 0.914360 0.842486 0.870050 1.020549 0.845995 0.932441 0.927214 0.857047 0.848011 0.892733 0.869667 0.863124 0.944725 1.004363 0.971935 0.905343 0.983603 0.848824 0.987131 0.921697 0.896074 0.903859 0.885452 0.889755 1.025906 0.947376 0.936455 0.964131 0.989829 
3.497331 1.017186 0.847106 0.859846 0.950182 0.854264 0.942482 0.881956 0.918888 0.886548 0.985602 1.010456 1.005855 0.928305 1.012818 0.945030 0.866201 0.963258 0.864437 0.849084 0.867657 0.972713 0.936630 1.010587 1.003363 0.865707 0.848160 0.963277 0.905495 0.931394 0.879361 0.859323 0.887668 0.982242 0.898429 0.987086 0.949585 0.978023 0.877504 0.952208 0.870495 0.983390 0.966319 0.873117 0.899848 0.883757 0.851623 1.011324 0.841608 0.878615 0.950621 
3.504332 1.011378 0.904096 0.910321 0.932214 0.976868 0.952773 0.943357 0.863940 0.881037 0.890313 0.914530 1.025115 0.935275 1.014234 0.975991 1.014215 0.973023 0.995775 1.005331 0.975711 0.935527 0.952679 0.994515 0.906999 0.951018 0.964811 0.898749 0.992005 0.937664 0.903284 0.992098 0.858649 1.019740 0.846806 1.016250 0.946763 0.881970 0.950934 0.900317 0.991100 0.895557 0.867402 0.919877 0.866441 1.021690 0.969169 0.903238 0.950934 0.873170 0.872647 
3.511348 0.949036 0.960289 0.940899 0.976124 0.998434 0.941273 0.949838 0.976814 0.972177 1.013168 0.881368 0.961092 0.887601 0.859720 0.989691 0.901644 0.955334 0.848317 0.912095 0.947776 1.026194 0.882758 1.007569 0.958750 0.964162 0.878279 0.937046 1.022070 1.012981 0.996755 0.949670 1.005321 0.968006 0.909370 0.985259 0.849876 0.850230 0.986155 0.951649 0.842905 0.858311 0.872018 0.937354 1.005013 0.885977 0.934106 0.927939 1.026371 0.851863 0.993666 
3.518378 0.982638 1.020349 0.990317 0.850919 0.975930 0.927415 0.919372 0.927797 0.917609 1.003985 0.849510 0.860753 0.844081 0.870055 1.025919 0.989029 0.881241 0.922479 0.890263 0.997295 1.011859 0.873432 0.914064 0.988012 0.861154 0.939170 0.841244 0.928366 0.868431 0.849520 0.933871 0.983627 0.862843 0.990391 0.894648 0.925362 0.985549 0.920595 0.882883 0.932369 0.949340 0.957242 1.020974 0.883042 0.956235 0.903931 1.004451 1.011159 0.933358 0.951103 
3.525421 0.861161 0.870881 0.846468 0.900705 1.012743 0.962032 0.855451 0.978646 0.900976 0.958216 0.944923 0.978329 0.859155 0.965026 0.927991 0.928943 0.962676 0.919922 0.857933 1.004748 1.004963 1.017416 0.891871 0.937861 0.990811 0.939382 1.007052 0.863586 0.874165 0.908774 0.939055 0.942208 0.863717 0.849462 1.004011 0.973133 0.973795 0.997117 1.007146 0.931061 0.979915 0.847168 0.908802 0.861515 0.858269 0.955147 0.847625 0.856440 0.863465 0.911293 
3.532479 0.868909 0.995092 0.864963 0.850002 0.853257 0.913392 0.845105 0.888040 0.992826 1.010044 1.016518 0.861559 0.880876 0.852940 0.899839 0.851793 0.981175 0.886473 0.922048 0.895847 1.007759 1.021508 0.916517 0.914157 0.930256 0.883087 0.873666 0.914661 0.951318 0.875774 0.971353 1.025565 1.008123 0.953137 1.022590 0.900874 1.011052 0.989085 0.983834 0.892358 0.908038 0.922496 0.868284 0.970934 0.900464 0.944686 0.923438 0.861251 0.893142 0.966624 
3.539551 0.868438 0.876123 0.942201 0.987956 0.860856 0.955072 0.863393 0.955044 0.873615 1.006124 1.019414 0.918699 0.861434 0.905054 0.892407 1.005098 0.973930 1.016132 0.928202 0.924164 0.936941 0.842324 1.014919 0.844824 0.952619 0.910193 0.874557 0.962150 0.953477 1.023928 0.882335 0.879817 0.853712 0.902573 0.888938 1.018333 0.871516 0.878278 0.881486 0.962523 0.890747 0.895438 0.921599 0.924611 0.968558 0.885636 0.917439 0.862628 0.925302 0.999512 
3.546638 0.968159 0.899394 0.974518 0.914753 0.989010 0.851332 0.997682 0.890199 0.848907 0.861254 0.932900 0.941983 0.922045 0.851994 0.980160 0.853607 0.869898 1.010020 0.923155 1.002187 1.011987 0.933525 0.981233 0.917168 0.902919 0.897361 1.000228 0.920451 0.907311 0.941460 0.880221 0.955887 0.970257 0.888801 0.998000 0.995575 0.868136 0.928620 0.985243 0.857654 0.983583 0.940183 1.024959 0.888316 0.879280 0.932807 1.023243 0.839367 0.854316 0.951513 
3.553738 0.850015 0.938631 1.005765 1.025392 0.942202 0.980963 0.907265 0.884728 0.969774 1.009513 0.865120 0.890752 0.926780 0.972646 0.871712 1.021476 0.850873 0.845278 0.901987 0.926370 0.940179 0.856849 0.868756 0.854173 1.011704 0.918426 0.952310 0.967592 0.940449 0.927330 1.022343 0.896710 0.907339 0.851656 1.009681 0.874043 0.944114 0.952021 0.859320 0.840159 0.970893 0.873819 0.939937 0.902882 0.975984 0.979182 0.981242 0.889036 0.962072 0.938454 
3.560853 0.946831 0.864603 0.988701 0.944958 0.850096 0.961338 0.841258 0.956574 0.920345 0.860883 0.976702 0.855718 0.862272 0.961972 0.887761 0.851280 0.938189 0.928512 0.874187 0.891733 0.842694 0.960667 0.959278 0.982352 0.935112 0.840829 0.930721 0.841016 0.869563 0.858692 0.842890 0.966494 0.898911 1.024529 0.858543 1.020045 0.863102 0.963715 0.848325 0.911833 0.954672 0.919357 0.874476 0.959334 0.940343 0.858133 0.932903 0.895257 0.953619 0.852669 
3.567981 0.857850 0.978213 0.959849 0.906873 1.010522 1.010821 1.006272 0.911161 1.013365 0.879868 0.895547 0.878013 0.926887 0.898017 0.867125 1.000240 0.961490 1.024636 0.901457 0.906752 0.905279 1.010625 0.965703 0.841499 0.855249 0.953240 1.002235 0.911842 0.986370 1.021503 0.973272 0.861755 0.883643 0.840082 0.843177 0.950592 0.890942 0.913948 0.850896 0.861634 0.935883 0.856843 0.928518 0.902352 0.861364 0.903452 0.932210 0.843317 0.941028 0.860180 
3.575124 0.891792 0.868388 1.011889 0.862693 0.858387 0.908476 0.983731 0.917340 0.911039 0.931470 0.886125 0.849644 1.018786 1.013538 0.904981 0.863112 0.920201 0.972900 0.974867 0.939784 0.947315 0.877475 0.938321 0.884484 0.962862 0.923147 0.969983 0.959525 1.008990 0.994170 0.947408 0.869338 0.943708 0.877065 0.894299 0.959199 0.913052 0.879414 0.900050 1.015570 0.956831 1.006921 0.962694 1.003919 0.860036 1.022840 0.865377 0.974503 0.941602 0.952600 
3.582282 0.915903 0.920842 0.991633 0.879743 0.933983 1.018483 0.978688 0.954970 0.916527 0.987011 0.936033 0.980310 0.967235 0.972379 0.911280 0.967673 0.921196 0.932026 0.874916 0.995864 0.996349 0.944104 0.984970 0.984457 0.917189 1.018977 0.872567 0.938260 1.024801 0.953460 0.934141 0.854319 0.882483 0.883434 0.876742 0.980785 0.879426 1.018678 0.846659 0.996265 0.978651 0.887469 1.012360 0.967552 0.964700 0.992379 0.899612 0.966610 0.933013 0.868560 
3.589454 0.892335 0.995713 0.894152 1.005478 0.915826 0.893611 0.954134 1.000577 0.939709 0.954116 0.840842 0.885654 0.945142 0.845594 0.987932 0.964524 0.998275 0.960359 0.896985 0.923104 0.862143 0.978213 0.871490 0.934594 0.894171 0.859609 0.995703 0.902231 0.935721 0.840823 0.854707 1.019614 0.963453 0.882457 0.954311 0.985146 1.006159 0.838866 0.996971 0.911549 0.906778 0.916311 0.898392 0.972855 0.846899 0.979713 0.993281 0.903331 0.868415 0.993663 
3.596640 0.961395 0.875267 0.964674 0.893873 0.859344 1.018295 0.939416 0.883596 0.932502 0.967814 1.001645 0.910644 0.848675 0.898420 0.970731 1.002102 0.956252 0.951118 0.941996 0.874568 0.856437 0.928608 0.881640 0.963342 1.023578 0.841278 0.977169 0.956951 0.960314 0.967060 0.896351 0.922607 0.942388 0.935633 1.020652 1.006593 0.890957 1.002437 1.023336 0.914790 0.933835 0.996222 0.944829 0.853558 0.919868 0.894544 0.984222 0.961171 0.887072 0.902231 
3.603840 0.900572 0.849213 0.913717 0.991338 0.981687 0.867984 0.864482 0.967042 0.918459 0.979255 0.989997 0.903907 0.908612 0.909161 0.853610 0.872055 0.843548 0.949714 0.865385 0.988357 0.842132 0.936010 0.923424 0.976833 0.878940 0.846893 1.014088 0.970619 0.898494 0.970917 0.848430 0.902947 0.928837 1.019538 1.019938 0.886421 0.864547 1.018150 0.990108 0.906478 0.861342 1.001446 0.934724 0.936252 0.988478 0.995828 0.905286 0.933197 0.922856 0.936234 
3.611055 0.908107 0.968961 1.005215 0.893129 1.012238 0.855012 0.949987 0.970284 0.854724 0.897814 0.990972 0.950369 0.980866 1.010934 0.898354 0.909644 0.899724 0.994512 0.916593 0.874294 0.882901 0.905126 0.993692 0.935409 0.886245 0.895877 0.909476 0.847272 0.862511 1.000958 1.010003 0.921595 0.915717 0.949819 0.893800 0.868566 0.947938 1.005541 0.886068 0.905508 0.965803 0.909337 1.006863 0.956200 0.848865 0.868267 0.880768 0.840248 1.017231 1.021069 
3.618284 0.944531 0.932824 0.936596 1.023996 0.976263 0.925075 0.985782 0.946273 0.866278 0.868010 1.010845 0.960458 0.947298 0.940024 1.020783 0.915082 0.901865 1.013611 0.967816 0.908813 0.859861 0.964332 0.947801 1.012196 1.001550 0.959620 0.920828 0.972007 0.913312 0.995990 0.986397 0.946730 0.981991 0.926202 0.936885 0.981852 0.988669 0.878516 0.929946 0.977763 0.859786 1.009783 0.994658 1.013257 0.969269 0.968049 1.010501 0.915603 0.940787 0.897292 
3.625528 0.840728 0.954713 0.892990 0.838278 1.019370 1.010700 0.863562 0.850766 0.867119 1.011017 0.889954 0.890075 0.908290 0.856214 1.023486 0.942746 0.917770 0.901632 1.018020 0.947095 0.874020 0.973022 0.838576 0.976896 0.871040 0.904695 0.971895 1.018113 0.961521 0.839629 0.849705 0.841705 0.875901 1.008782 0.993900 1.018020 0.946611 0.993286 0.855954 0.988890 0.979764 0.934486 0.935613 1.022127 0.912099 0.977669 0.974819 0.954154 0.986767 0.928461 
3.632787 0.867253 1.023144 0.906612 0.986504 0.916976 0.986960 0.918503 0.991225 0.955767 0.923438 0.990778 0.894638 0.849515 0.910001 0.901742 1.022650 0.889619 0.965711 0.853798 0.915365 0.928214 0.890717 1.007147 0.898409 0.962508 0.953420 0.888697 0.944398 0.954054 1.005843 0.971727 0.953318 0.945310 0.939649 0.859580 1.021189 0.907078 0.899889 0.887915 0.863463 0.850641 0.900131 0.945394 0.965143 0.998199 0.956102 0.909694 0.901444 0.838546 1.021431 
3.640059 0.844995 0.879191 0.865775 0.997254 0.937371 0.873149 0.922205 0.849231 0.880290 0.950331 0.994871 0.941933 0.839772 0.899478 0.909468 1.003697 0.989126 0.869416 0.872591 0.865096 0.959743 0.867414 0.999964 0.850069 0.860143 0.988391 0.885746 0.942817 0.852574 0.960423 0.953617 0.992217 0.990318 1.016657 0.870151 0.934746 0.889377 0.842388 0.913379 0.984592 0.885532 0.927958 0.970245 0.903947 0.925677 0.851633 0.915836 0.856894 0.934112 0.940211 
3.647347 0.881213 0.984413 0.951962 0.938873 0.966260 0.981024 0.902158 0.898993 0.980606 1.004129 1.006475 0.856311 0.973456 0.940288 0.947000 1.006969 0.879835 0.863591 0.959139 0.895195 0.852187 0.917220 1.017972 0.885430 0.863153 0.848985 0.951096 0.975057 0.893948 1.018307 1.020672 0.869446 0.931956 0.958981 0.852234 0.900464 0.891499 0.941973 0.952306 0.927516 1.007211 0.944189 0.996878 0.935447 0.894972 0.876158 0.867082 0.908042 0.978585 0.927311 
3.654649 0.949282 0.996436 0.881651 0.868853 0.894664 0.960266 0.909212 0.976564 1.021344 0.846616 0.912079 0.852741 0.917338 0.844476 0.978407 0.981031 0.946602 0.939537 0.865660 0.973929 0.967004 0.986272 0.950799 0.939146 0.918194 0.962602 0.933040 0.983666 0.974116 0.849939 0.979663 0.915690 1.006721 0.946294 0.875322 0.977085 1.003482 0.971826 1.015601 0.870947 0.884025 0.926673 0.900462 0.988040 1.018486 1.018421 0.978481 0.975605 0.939109 1.019231 
3.661965 0.874811 0.989116 0.975687 0.915482 0.877576 0.925254 0.839399 0.997679 0.856310 0.852857 0.891359 0.944965 0.882815 0.921941 0.865747 0.973453 0.898097 0.874290 0.977120 0.940200 0.855053 0.869581 1.004314 0.945375 0.893453 1.004547 0.986362 0.928306 0.873909 0.868213 0.866640 0.938655 0.876021 0.882005 0.841633 0.890661 0.898795 1.016590 0.998749 0.993658 0.999866 0.892950 0.967599 0.999763 0.968939 1.013649 0.858106 0.970484 0.879167 0.960172 
3.669297 0.874254 0.877614 0.876562 1.001089 0.996334 0.997078 0.906023 0.843816 0.847855 0.921378 0.884732 0.867647 0.888129 0.997004 0.860045 0.911988 0.842969 0.950039 0.955389 0.856593 0.993077 1.004802 0.847641 0.858323 0.874878 0.962983 0.876618 1.009668 0.906238 0.909094 0.990518 0.839787 0.963467 0.874059 0.900031 0.981268 0.921713 0.889590 0.948661 0.843062 0.845603 0.995366 1.021933 0.993840 0.885737 0.901482 0.983343 0.935466 1.013335 0.866531 
3.676643 0.843756 0.847785 0.850567 0.934287 0.934864 0.992886 0.915018 0.882062 0.967467 0.865398 0.935953 1.001800 0.962703 1.009774 0.946336 0.884732 0.974845 0.993900 1.009150 0.870683 0.850874 0.906560 0.955231 0.967895 0.957204 0.936893 0.949974 0.975934 0.915316 0.890603 0.848334 0.898214 0.997101 1.017961 0.890231 0.893311 0.969058 0.965159 0.851897 0.995696 0.948653 1.021004 0.934762 0.913743 0.991565 0.870832 0.949435 0.971300 0.932603 0.916041 
3.684003 1.023312 0.954106 1.019982 0.843817 1.020903 0.966637 0.893672 0.934113 0.928159 0.983104 0.932020 0.884239 0.984983 0.886174 0.874210 0.988239 0.870768 0.874964 0.883671 0.854636 0.991123 1.018540 0.893524 1.004296 0.974247 0.905925 0.962525 0.872089 0.988797 0.934979 0.853669 0.918270 0.920652 0.979141 0.865140 0.918949 0.990639 0.905348 0.987755 0.969540 0.872043 0.921452 0.870182 0.925006 0.933676 0.875773 0.940449 0.955687 0.996091 0.847612 
3.691379 0.931335 0.944292 0.906787 1.021480 0.942571 0.883141 0.971491 0.908749 0.851644 0.918256 0.991723 0.926591 0.922312 0.970496 0.870862 0.990253 0.840612 1.004588 0.917112 0.850110 0.933474 0.850054 0.865309 0.894992 1.019862 0.976356 0.903568 0.907912 0.911810 0.975380 0.995537 1.007304 0.920805 0.895345 0.923949 0.895996 0.854509 0.869820 1.007425 0.866723 0.995593 0.852891 0.883104 0.940627 0.971724 0.872239 0.873420 0.879876 0.935762 0.997332 
3.698769 0.875021 0.849323 0.861944 0.997215 0.887279 0.960030 0.925180 0.977218 0.970522 0.865181 0.860809 0.913703 0.996722 0.877207 0.960040 0.907695 0.969573 1.020700 1.005688 0.867878 0.930630 0.853201 0.887261 0.935653 0.942229 0.928222 0.879095 0.843435 0.950478 0.907453 0.900719 0.971759 0.880136 0.893092 0.986240 0.994081 0.939922 0.903556 0.880099 0.856150 0.897799 1.004907 0.853573 0.916744 0.857619 0.857098 0.980204 0.866018 0.855238 0.922464 
3.706174 0.930698 0.850359 0.973467 0.873087 0.939765 0.969561 0.906008 0.938426 0.855455 0.902511 1.010331 0.851493 0.935980 0.898596 0.858180 0.889659 0.891975 0.982265 0.977308 0.843523 0.972165 1.020700 1.022476 0.851828 0.877820 0.996986 0.985668 1.004593 0.989184 0.926327 1.007690 0.962763 0.980805 0.997191 0.991416 0.960783 1.001041 0.861807 0.879076 0.873552 0.840464 0.855725 0.842305 0.848936 0.916572 1.009475 0.976266 0.963080 0.885502 0.875124 
3.713593 0.846299 0.956067 1.011281 1.005907 0.954812 0.918231 0.878927 0.982614 0.976068 1.019929 0.983999 0.983088 0.885492 0.951938 0.927809 0.996971 0.991726 0.950302 0.876965 0.870744 1.005962 0.958308 0.867360 0.924489 1.013252 1.016460 0.843835 0.994349 0.928348 1.017492 0.861613 0.884999 0.943393 0.999230 0.901252 0.875617 0.953789 0.861065 0.864356 1.012862 0.890531 0.942928 0.980884 0.985459 1.020821 0.871023 0.979955 1.010137 0.907594 0.960130 
3.721028 0.865241 0.856083 0.915985 0.920643 0.935751 0.875803 1.001223 0.904085 0.865166 0.858547 0.844341 0.892621 0.932962 0.863084 0.878359 0.968059 0.940632 0.893300 0.863000 0.895104 0.911132 0.983735 0.870903 0.946676 1.002078 0.936002 0.850207 0.908362 0.889804 0.980917 0.919630 1.018878 0.870141 0.950971 0.946434 0.951510 0.925701 0.975172 0.840185 0.920801 0.854344 0.979002 0.920839 0.976018 0.900887 0.902951 0.999140 0.867296 0.893384 0.846367 
3.728478 0.915246 0.913991 0.891922 0.964719 0.924514 0.895715 0.857387 0.996614 0.896114 0.986983 0.932955 0.849745 0.879307 0.920582 0.842085 0.911629 0.838321 0.985840 0.990395 0.978496 0.881129 0.981322 0.990181 0.952941 0.836852 0.935121 0.857991 0.969804 0.934860 0.989122 1.007584 1.015671 0.973662 1.003707 1.015383 0.880943 0.891243 1.006682 0.938932 0.872512 0.895603 0.917393 0.956251 0.875068 0.911388 0.986528 0.853064 0.921985 0.952904 0.942009 
3.735942 0.954799 0.889828 0.925706 0.990008 0.926571 0.867650 0.988214 0.967412 0.921663 1.006339 0.873720 0.917648 0.932780 1.006014 0.890869 0.906893 0.920538 0.958443 0.948655 1.012567 0.854033 1.000744 0.848252 0.891315 0.985435 0.903101 0.940392 0.838316 0.949204 0.987564 1.005326 0.863644 0.919432 0.882253 0.894494 0.885329 0.963825 1.006535 0.975452 0.864267 0.943227 1.009258 0.891789 0.963759 0.915119 0.999238 0.916067 1.009704 0.919274 0.961724 
3.743421 0.856006 0.884426 0.879807 0.966062 0.885225 0.997437 0.894333 0.991508 0.977038 0.870578 0.888385 0.913264 0.971564 0.927586 0.912233 0.965151 0.981666 1.010021 0.913051 0.900467 0.930987 1.016973 0.979240 0.908181 0.837195 0.848859 0.851433 0.845048 0.952679 0.839045 1.013097 0.975997 0.927456 0.914844 1.000820 0.850606 0.919342 0.904091 0.882892 1.012772 0.963255 0.909844 0.915197 0.867530 0.865337 0.966601 0.977010 0.851889 1.020932 0.957028 
3.750916 0.970965 0.979393 0.933015 0.839383 0.945374 0.866062 0.907442 0.983473 0.956933 0.918918 0.851668 0.987636 0.898465 0.859325 0.964405 0.849010 0.995191 0.879629 1.008302 0.991362 0.894246 0.972238 0.890604 0.899190 0.987171 0.882891 0.873208 0.993342 0.968949 0.906382 0.955001 0.966226 0.846046 1.013162 0.992923 0.862354 0.873310 0.977368 0.954211 0.997876 0.883764 0.924596 0.838974 0.931156 0.964228 0.949983 0.860747 0.973010 0.976336 1.013079 
3.758425 1.018319 0.893239 0.985307 1.000108 0.939938 0.940941 0.993437 1.015411 0.922795 0.990018 0.863897 0.973860 1.008229 1.019035 0.985233 0.918809 0.910075 0.853621 0.844702 0.882499 1.021339 0.995853 0.959236 0.965368 0.889644 0.946191 1.008656 0.912881 0.908979 0.872074 0.950474 0.897411 0.935803 0.995128 0.890721 0.980717 0.948532 0.969345 0.933034 0.951180 1.011165 0.940309 0.920138 0.943069 0.975523 0.917815 0.848084 0.879739 1.006947 0.936751 
3.765949 0.919193 0.955257 1.016460 0.962447 0.906279 0.926485 0.917920 0.920530 0.859532 0.850539 0.881568 0.840682 0.993161 0.841406 0.964714 0.978612 0.964083 0.999887 1.001187 0.984577 0.876570 1.019526 0.967910 0.913256 0.984242 0.953640 0.920716 0.967028 0.914733 0.836743 0.904263 0.864660 0.941377 1.012010 0.864000 0.842735 0.951002 0.942502 0.924497 0.949237 0.862811 0.999905 0.996747 0.952098 0.842438 1.012308 0.903149 0.909289 0.954885 0.964928 
3.773489 0.947759 0.887678 0.881584 0.914244 0.908373 0.912303 0.913659 0.848033 1.000724 0.975031 0.944600 0.903775 1.015140 0.906228 0.918582 0.862960 0.839524 0.898156 0.940244 0.967470 0.880154 0.914523 0.880442 0.976443 0.898964 0.974975 0.881974 0.922595 0.850559 0.856606 0.995429 0.896224 0.976192 0.910881 0.999424 1.017713 0.901732 0.880200 0.913455 1.015800 0.841391 0.873531 0.872388 0.979647 0.852482 0.857006 0.892443 0.972727 0.839719 0.973275 
3.781043 0.842964 0.991967 0.999666 0.999453 0.891000 0.930612 0.875118 0.874644 0.901328 1.008109 0.889412 0.839100 0.943912 0.965831 0.866062 0.948844 0.955940 0.893944 0.906956 1.003576 0.935794 1.013078 0.837131 1.014499 0.909956 0.839016 0.935209 0.889254 1.009511 0.959552 0.946800 0.954379 1.003344 0.855976 0.909018 0.863880 0.866935 0.895616 0.987304 0.951797 0.956218 0.974459 1.020164 1.006177 0.960221 0.905721 0.989273 0.963630 0.943225 0.849521 
3.788613 0.874995 0.980323 1.013931 0.881812 0.951470 0.896735 0.919747 0.851482 0.974714 0.871940 1.018324 0.856952 0.864706 0.998061 0.861660 0.990399 0.876704 0.937410 0.850043 0.850915 0.879852 0.989071 0.936092 0.869888 0.928347 0.955027 0.860481 1.003150 0.979311 0.890523 0.907721 0.840078 0.849439 0.859440 0.917621 0.871494 0.974575 0.915113 0.967916 1.021360 1.012195 0.893754 0.845891 0.920342 0.943001 0.879732 0.996268 0.999463 0.882889 0.978113 
3.796198 1.000754 0.874882 0.850490 1.016084 0.927744 0.897418 0.894242 0.954170 0.837175 1.015397 0.849440 0.976882 0.951161 0.964699 0.980828 0.872115 0.995805 0.897037 1.002128 0.883462 0.980419 0.899442 0.855179 1.013141 0.949388 0.902710 0.858549 0.843674 0.845893 0.852384 0.977662 0.953130 0.869153 0.946194 1.003243 0.977355 0.987708 0.989110 0.924995 0.886823 0.937605 0.891002 0.961254 0.891243 0.874464 0.920910 1.019529 1.011237 0.975619 0.842866 
3.803798 0.929907 0.869848 0.985946 0.871659 0.944651 0.848458 0.867945 0.987023 0.972874 0.914273 0.970693 0.884072 0.971621 0.988314 0.931588 0.972642 0.885446 0.841420 0.890933 0.918024 0.857770 0.900003 0.935877 0.873859 0.881983 0.922647 0.879764 0.857955 0.992891 0.962736 0.903420 1.018924 0.956246 0.893699 0.963887 0.983412 0.940501 0.970210 0.896735 0.976309 0.922211 0.990338 0.991972 1.019054 0.980952 0.902937 0.864157 0.912676 0.894052 0.997032 
3.811413 0.951500 0.910580 1.014688 0.956846 0.860286 0.889740 0.907647 1.001451 0.866134 1.019274 0.963697 0.846491 0.992344 0.945104 0.933574 0.932757 0.958480 0.844282 0.920272 1.007076 0.850817 0.907953 0.895700 0.863562 1.006120 0.983043 0.893825 0.916215 1.013120 0.853305 1.002379 0.855254 0.927206 0.903609 0.989643 1.012628 0.863581 0.908306 0.975412 0.841061 1.000021 0.941929 0.867368 0.862616 0.916958 0.846742 0.905373 0.975301 1.010975 0.856294 
3.819044 0.868193 0.845342 0.905450 0.845110 0.853148 0.986359 1.008923 0.963980 0.937518 0.944368 0.851291 0.837675 0.871219 1.005785 0.978033 0.846047 0.968770 1.017917 0.908736 0.967238 1.003437 0.887007 0.922101 0.922677 0.853212 0.957771 0.863543 0.906675 0.942252 0.854215 0.842167 0.947366 0.993125 0.989459 0.932413 0.937249 1.003066 0.988939 0.931225 0.959089 0.853992 0.968009 1.020395 0.873465 0.882339 0.909952 0.987510 0.924162 1.004885 0.996949 
3.826689 0.866298 0.906084 0.925573 0.960969 0.964997 0.841547 0.968078 0.845891 0.880470 0.891597 0.947150 0.990073 0.981330 0.861946 0.911810 0.949554 1.002341 0.953229 0.842550 0.953544 0.909796 0.989358 1.012977 0.997822 0.880321 0.959540 0.866410 0.975558 0.928172 0.939280 0.995177 0.916636 0.908218 0.838977 0.993822 0.999325 0.841250 0.981989 0.929359 0.866252 0.865677 0.961386 0.911829 0.882521 0.875950 0.992894 0.857844 0.883375 0.942037 0.874456 
3.834350 1.013012 0.955480 0.938211 0.923170 1.002628 0.953355 0.933238 0.943556 0.945505 1.008075 0.928682 0.911376 0.910791 0.864107 0.948317 1.000401 0.997729 0.989313 0.946758 0.970420 0.854160 1.004790 1.014534 1.001069 0.894998 0.840018 0.917361 0.861917 0.886943 1.019452 0.860868 0.919170 1.016881 0.898041 1.018969 0.908954 0.889245 0.935882 0.975032 0.943037 0.836844 0.918335 0.997460 0.994231 0.880448 0.852109 0.971598 0.918242 0.943603 0.953365 
3.842027 0.937347 1.009642 0.920266 0.899353 0.874979 0.851534 0.968697 0.909457 0.987996 0.852192 0.851942 0.983459 0.861805 0.991735 0.851858 0.916740 0.878487 0.836457 0.835279 0.851627 0.861870 0.953184 0.890910 1.019003 0.900606 0.863669 0.934062 0.949742 1.000493 0.864811 1.012833 0.878876 0.918763 0.949074 0.836243 1.001514 0.960793 1.004047 0.978402 0.874571 1.015144 0.887301 1.002284 0.839472 0.927002 0.939407 0.878338 0.960236 0.846060 0.841949 
3.849718 0.971836 0.848927 0.872156 0.994593 0.951084 0.927716 0.963645 0.987691 0.908058 0.920906 0.967690 0.925879 0.904041 0.963005 0.907733 0.874707 0.914301 0.976512 1.005808 0.872444 0.930981 0.929024 0.936167 1.019686 0.891628 0.929042 0.948338 0.922882 1.002598 0.910498 0.956817 0.873316 0.865514 0.926268 0.906147 0.956446 0.839743 0.836190 1.020354 1.004890 0.886814 0.980863 0.881730 0.905479 0.855096 0.936269 0.843546 0.960101 0.892797 0.967458 
3.857426 0.864195 0.920220 0.841479 0.957471 0.997236 0.939346 0.992719 0.955783 1.008524 0.843353 1.014451 0.962758 0.980317 0.916296 0.947045 0.953214 0.925656 0.866653 0.974557 0.893052 0.924088 0.953232 1.014581 0.987886 0.927427 0.905991 0.864714 0.855327 0.858500 0.835032 0.872061 0.922372 0.903097 0.916658 0.988201 0.902253 0.845950 0.904535 0.841395 0.907308 1.012105 0.862943 0.908644 0.991587 0.988294 0.839754 0.956358 0.882440 0.905759 0.891957 
3.865148 0.966091 1.008132 0.988220 0.895902 0.953283 0.999554 0.897488 0.910714 0.919395 0.936933 1.003755 0.853963 0.907421 0.912058 0.914989 0.949286 0.929532 0.997819 0.850662 0.962836 0.951364 0.854306 0.908024 0.927769 0.838744 0.978269 1.018678 0.869823 0.930171 0.846136 0.960109 0.993377 0.839764 0.864425 0.891905 0.998070 0.878216 0.879783 0.876723 0.899566 0.841823 0.948813 0.957846 0.965767 0.935198 0.871149 0.983889 0.872039 0.846247 0.873319 
3.872886 1.013008 0.889702 0.934074 1.001935 0.864293 0.996956 0.861743 0.998569 0.984409 0.847035 0.972669 0.843651 0.940037 0.872973 0.978641 0.854009 0.913589 1.007509 0.854482 0.899179 0.900987 0.992551 0.946231 0.880419 0.947919 0.927583 0.995611 0.876033 1.016800 0.846683 0.886206 0.875690 0.865999 0.952964 0.972400 0.867038 0.925172 0.840312 0.909639 0.965121 0.933889 0.884685 0.862216 0.970898 0.942170 0.949560 0.955328 0.978623 0.837289 0.883498 
3.880640 0.941582 0.880433 0.954841 0.906803 0.973839 0.930669 0.905468 0.865394 0.999402 1.008674 0.996602 0.980803 0.964085 1.018011 0.904485 0.935871 0.967154 0.926497 0.909566 0.984354 0.938040 0.880999 0.857225 0.849474 0.952310 0.916761 0.977214 0.840740 0.914072 0.863530 0.902899 0.988016 0.996509 0.851532 0.851226 0.998800 0.899088 0.856975 0.989602 0.845348 0.994989 0.968564 0.881268 0.937493 0.859395 0.877614 1.019643 0.952041 0.894666 0.980747 
3.888409 0.891414 1.014911 0.846173 0.961066 0.858707 0.970300 0.968353 0.897728 0.916510 0.979941 0.926504 0.868599 0.986384 0.952935 0.903847 0.906238 0.886696 0.913433 0.878166 0.912709 0.894344 0.851012 0.834881 0.843012 0.953074 0.951350 0.927802 0.863927 0.880243 0.892481 0.950201 0.919727 0.856844 1.006743 0.963513 0.951072 0.892054 0.862091 0.868135 0.966823 0.887623 0.851624 0.834547 0.964190 0.963958 0.899879 0.938288 1.009042 0.946919 0.868349 
3.896193 0.898768 0.889350 0.885837 0.893716 0.938257 0.898462 0.897684 1.006703 1.002652 0.896386 0.840426 0.984743 1.019198 0.991121 0.855387 0.988980 0.973481 0.892743 0.842196 0.850103 0.918021 0.873101 0.961004 0.987422 1.003181 0.908093 0.992474 1.000520 0.901660 0.911338 0.914786 0.975993 0.938414 0.996812 1.010531 0.954043 0.985754 1.018262 0.884382 0.969263 0.944235 0.973954 0.991353 0.981119 0.921701 0.973620 0.975381 0.959679 0.878357 0.854321 
3.903993 1.012317 0.920041 0.993372 0.884006 0.946280 0.903868 1.007849 0.905833 1.009323 0.940932 0.857878 0.859556 0.863244 0.991101 0.961072 1.009694 1.006709 0.887333 0.875747 1.002983 0.907251 0.861910 0.866989 0.904368 0.838276 0.890493 0.864904 0.861002 1.016673 0.934500 0.869575 0.839017 0.970702 0.887611 0.913182 0.990712 1.017099 0.908530 0.914554 0.885044 0.851780 0.940042 0.913729 0.907473 0.907102 0.940997 0.979127 0.898362 0.884070 0.858397 
3.911809 0.931883 0.839508 0.858960 0.871841 0.989932 0.939436 0.859933 0.941864 0.894833 0.856579 0.838962 0.881146 0.959935 0.938898 0.861129 0.953040 0.872379 0.918084 0.863538 0.979989 0.941901 0.919576 0.986411 1.007141 0.921170 0.899207 0.888698 1.001581 0.991999 0.979618 0.960722 0.979942 1.015575 1.000840 1.015760 0.855522 0.837488 0.838137 0.882248 0.938759 0.847219 0.883305 0.965690 0.854503 0.931781 0.967311 0.898642 0.991146 0.890505 0.980823 
3.919641 0.898366 0.854501 0.916601 0.934345 0.969917 0.876090 0.953498 0.917416 0.941924 0.890425 0.934447 0.845791 1.015051 0.854102 0.926302 0.988087 0.855594 0.964394 0.888062 0.901525 0.920029 0.867955 0.865787 1.002523 0.953868 1.010585 0.931491 0.883939 0.901358 0.857429 0.965219 0.905417 0.835747 0.952376 0.852546 0.849673 0.952784 0.934799 0.883049 0.915276 1.012957 0.872069 0.838397 0.882771 1.017340 0.860718 0.926895 0.891898 0.850850 0.898745 
3.927488 0.954863 0.875529 0.911476 0.916396 0.900044 0.983769 0.955928 0.976755 0.872500 0.870480 0.860632 0.948266 0.947701 0.938196 0.994238 1.010933 0.858899 0.902897 0.989485 0.864643 0.851979 0.908873 0.894661 0.961589 0.834589 0.843455 0.930682 0.931108 0.905297 0.886480 0.841658 0.857306 0.868303 0.945190 0.848412 0.863606 0.848662 0.940679 0.898450 0.914117 0.858399 0.989800 0.993589 1.010145 0.855444 0.975542 1.014833 0.940530 1.016389 1.017566 
3.935351 0.969307 0.851375 0.917858 0.880184 0.888734 0.876247 0.947353 0.930271 0.876590 0.918711 0.896738 0.957117 0.967760 1.012975 0.983258 0.872190 1.003999 0.915329 0.880323 1.010280 0.883899 0.969743 0.850726 0.954115 0.874728 0.989641 0.964666 0.856710 0.953745 0.898516 0.838461 0.928419 0.907252 0.905436 0.978645 1.011558 0.974060 0.904019 0.959220 0.991855 0.907363 0.899304 1.016208 0.967983 0.951874 0.986871 0.855562 0.868771 0.908243 0.880212 
3.943229 0.991362 0.867498 0.866942 0.969957 0.921126 1.007811 0.871092 0.867313 0.959963 0.989815 0.955952 0.894396 0.928017 0.949608 0.947060 0.854920 0.944504 0.957934 0.842231 0.907696 0.869063 0.899814 0.864951 0.866137 0.843398 1.018768 0.893969 0.865284 0.867350 0.946088 0.984081 0.879557 0.978682 0.926332 1.006033 1.007117 0.965029 0.959166 0.924637 0.985823 1.016045 0.924868 0.877844 0.894340 0.910966 0.881401 0.880011 1.017148 0.933315 0.936390 
3.951124 0.963882 0.843137 0.899601 0.933626 0.866392 0.913650 0.846675 0.970763 1.010798 0.867234 0.856066 0.908307 0.995758 0.901667 0.933654 0.984765 1.012808 1.015521 0.843804 0.898046 0.834830 0.844239 0.959140 0.863261 0.859168 0.836775 0.971717 0.936821 0.845295 0.880802 0.900435 0.904908 1.008520 0.921309 0.912215 0.936321 0.964780 0.964419 0.925477 0.938285 0.911511 0.944276 0.951407 1.006973 0.887553 0.858418 1.006177 0.927505 0.901204 0.989164 
3.959034 0.997292 0.904750 0.845664 0.963383 0.986977 0.949243 0.925575 0.996959 0.904537 0.940048 0.938391 1.012386 0.877990 0.888046 0.873554 1.002616 0.921853 1.005746 0.940567 0.917242 0.992079 0.930539 0.918862 0.878008 0.853831 0.902889 0.977680 0.962142 0.855451 0.856544 0.955123 0.924233 0.940141 0.833626 0.936743 0.940243 0.877054 0.890768 0.962253 0.889963 0.924520 0.855424 0.914353 0.955549 0.864619 0.867202 0.866211 0.898843 0.998746 0.923890 
3.966960 0.918517 0.978633 0.921647 0.911944 1.008278 0.881057 0.925850 0.841116 0.868086 0.953968 0.866309 0.907083 1.004584 0.847643 0.952098 0.963708 0.980253 0.920962 0.995030 0.897889 0.947478 0.892816 0.866790 1.016065 0.877715 0.965708 0.949330 0.846829 0.964819 0.946848 1.003214 0.872327 0.964023 0.907166 0.998464 0.900102 0.868290 0.942960 0.875410 0.835968 0.923628 1.004927 0.996613 0.966699 0.834311 0.845153 0.930461 0.951015 0.863559 0.890233 
3.974902 0.896121 0.895881 0.837338 0.900945 0.955710 0.944268 0.846688 0.915562 0.944472 0.885290 0.892752 0.838014 0.940501 0.884948 0.836690 0.869285 0.945352 0.985815 0.955127 0.922301 0.851927 1.007449 0.970430 0.917469 1.007116 0.937177 0.889614 0.938224 0.957164 0.880153 0.883032 0.965995 0.939964 0.966467 1.004015 0.833829 0.940455 0.982631 0.912748 0.965523 1.017401 0.965218 0.855352 0.982566 0.965458 0.834959 0.934271 0.948888 1.017688 0.962746 
3.982859 0.865697 0.952186 0.922964 0.941412 0.884487 0.958526 1.017320 1.000317 0.893530 0.973678 0.989765 0.937811 0.861532 1.012914 0.948705 0.945281 0.915439 0.993097 1.016506 0.980648 0.900731 0.959285 0.910034 0.949122 0.888689 0.949353 0.992236 0.970337 0.970892 0.858802 0.980009 0.912172 0.845288 0.945827 0.914967 0.988432 0.993727 0.957795 0.857450 0.880100 0.899769 0.962636 0.992431 0.986146 0.927509 0.845815 1.005870 0.948317 0.996966 0.892938 
3.990833 0.901582 0.935621 0.866905 0.949059 0.931373 0.944756 0.845637 0.987328 0.837187 0.885174 0.915677 0.906746 0.880963 0.904646 0.928606 1.010400 0.952974 0.998165 1.015240 0.866831 1.004782 0.842713 0.954936 0.893160 0.842490 1.011696 0.835013 1.002867 0.945848 1.016240 0.935899 1.001349 1.007753 0.932253 1.003366 0.925663 0.939221 0.932382 0.992464 0.996527 0.970503 0.941767 0.848182 0.875650 0.961359 0.992446 0.954409 0.901656 0.851986 0.880805 
3.998823 0.892041 0.952309 0.834836 0.878725 0.907985 0.897538 1.002935 0.908577 0.845237 0.887470 0.954391 0.974758 0.960795 0.881585 0.984762 0.985631 0.833448 1.002760 0.963201 0.968022 0.885305 1.015381 0.941908 0.895076 0.909271 0.861245 0.910345 0.863549 0.844163 0.949950 0.845820 0.841470 0.853685 0.973704 0.872812 0.977414 0.901285 0.929740 0.858155 0.894549 0.855499 0.883417 0.938586 0.903515 0.953161 0.950320 0.945712 0.991859 0.851585 0.877402 
4.006828 0.948092 0.885407 0.917152 0.881799 0.954013 0.863091 0.913331 0.898944 0.916495 0.837027 0.849583 0.976422 1.017595 0.832725 0.891347 0.936193 0.857466 1.005178 0.844818 0.977496 0.940662 0.990939 0.890311 0.874943 0.850804 0.880966 0.925470 0.949702 0.898176 0.893513 0.862434 0.940246 0.984213 0.970001 0.976802 0.994631 0.922694 0.912739 0.945131 0.992420 0.960434 0.940329 1.001385 0.950636 0.967864 0.870326 0.887175 0.870197 0.964237 0.835824 
4.014850 1.012518 0.836100 0.911950 0.875991 0.852466 0.835333 0.922644 0.848312 1.000899 0.838247 0.838441 1.008309 0.908407 0.974228 1.010473 0.851809 0.990528 0.874631 0.933616 0.846813 0.897749 0.955004 0.848201 0.882060 0.939287 0.999085 0.880459 0.938102 0.994386 0.851318 0.943690 0.910312 0.996356 1.006449 1.015108 0.955652 1.004303 0.976023 0.884178 0.839551 1.009900 1.013193 0.884076 0.867748 1.011806 1.012962 0.859626 0.886852 0.855343 0.866555 
4.022888 0.933148 0.956772 0.997609 0.890672 0.996916 0.840927 0.891005 0.981219 0.910069 0.873616 0.856716 0.977565 0.882977 0.860056 1.014407 0.912715 0.987083 0.909579 0.882995 0.984040 0.984438 1.006424 0.942767 0.922011 0.982662 0.864005 1.008885 0.950759 1.016729 0.922131 0.955930 0.959139 0.869518 0.993308 0.945293 1.004889 0.931834 0.838254 0.858021 0.859029 0.974994 0.870471 0.971136 0.922150 0.891597 0.834471 0.913085 0.933666 0.958131 0.925035 
4.030942 0.986756 0.878427 0.943630 0.961701 0.918270 0.923440 0.846011 0.948624 0.869502 0.872702 0.846057 0.997105 0.895417 0.843440 0.916753 0.904813 0.897868 0.920998 0.893086 0.992166 0.984166 0.958215 0.989845 0.942973 0.942640 0.848804 0.949687 0.931024 0.855768 0.982076 0.933724 0.944138 0.846844 0.993165 0.907338 0.879223 0.909983 0.991371 0.891357 0.841285 0.950751 0.847112 1.011042 0.849489 0.889267 0.913738 0.896074 0.847870 1.010756 1.011643 
4.039012 0.991551 0.874804 0.926330 0.904765 0.943816 0.896479 0.980593 1.000382 1.001991 0.866352 0.851806 0.963569 0.838092 0.951778 1.004072 0.922159 0.964641 0.969792 0.914049 0.928466 0.856577 0.833163 0.867286 0.873491 0.867193 0.880482 0.937288 0.945684 1.004155 0.902019 0.899753 0.841957 0.844334 0.931148 0.996618 0.945814 1.004756 0.977883 0.972770 0.890154 0.960452 0.882923 1.008788 0.922733 0.865076 0.946886 0.857428 0.876385 0.994362 0.873370 
4.047098 0.841788 0.990529 0.996437 0.960655 0.920222 0.887824 0.922885 0.981126 0.895914 0.986054 0.990936 0.840540 0.867584 0.861297 0.959092 0.863923 0.851431 0.949440 0.972176 0.915229 0.855629 0.919658 0.891753 0.959767 0.877958 0.984778 0.901961 0.972666 0.988060 0.863479 0.872586 0.956420 0.838829 0.900278 0.922173 0.966785 0.885438 0.972009 0.918586 0.998841 0.875952 0.839319 0.941571 0.919575 0.851089 0.901221 0.941183 0.859559 1.015983 0.900528 
4.055200 0.951409 0.987279 0.971230 0.931690 0.942627 1.011528 0.917564 0.928649 0.899703 0.904899 1.007821 1.007682 0.866385 0.952288 1.014089 1.001340 0.869519 0.963816 1.011593 0.977775 0.848561 0.845122 0.898936 0.970574 0.961708 0.995433 0.856918 0.860561 0.847442 0.999455 0.949070 0.997864 0.972266 0.910131 0.875611 0.904797 0.972016 0.878607 0.879873 0.880918 0.963742 0.952805 0.891901 0.910584 1.004465 0.958999 0.965341 0.836293 0.849726 0.881472 
4.063318 0.838971 0.918789 0.845275 0.914112 0.961152 0.896013 0.968177 0.943201 0.952842 0.974565 0.901726 0.965487 0.873477 0.936241 0.960875 0.966828 0.946631 0.966329 0.986757 0.908945 0.838749 0.918660 0.953323 0.960098 0.919029 0.851561 0.999374 0.865842 0.959719 0.954839 0.906181 0.987570 0.850627 0.933764 0.907993 0.896420 0.986489 0.979954 0.882970 0.862533 1.013018 0.864197 1.007777 0.960320 0.945910 0.835921 0.858124 0.998866 0.977920 0.883460 
4.071453 0.872370 0.910207 0.935522 0.900614 0.864209 0.893738 0.904339 0.840863 0.940587 0.856916 0.951520 0.994386 1.012723 0.887536 0.850096 0.977417 0.867027 0.916085 0.979053 0.847813 0.929524 0.922296 0.917925 0.970828 0.956890 0.923304 0.932638 0.927158 0.929736 0.966733 0.846648 0.886621 0.911159 0.938017 0.894865 0.979330 0.925448 0.932897 0.861473 0.878858 0.905910 0.998998 0.866990 1.000671 0.925670 0.873007 0.963304 0.907139 0.971465 0.939219 
4.079604 0.977718 0.921893 0.888653 0.834150 0.958599 0.944016 0.864442 0.885798 0.858805 0.926311 0.915748 0.932752 0.941373 1.015145 0.975953 1.015080 0.880642 0.932132 0.971897 0.961658 0.901545 0.863287 0.892396 0.984982 0.836100 0.999888 0.938463 0.921265 0.933084 0.997771 0.974308 0.930700 1.002420 0.972405 0.907884 0.977940 0.875069 1.012964 0.834002 0.988013 0.965049 0.884828 0.868369 0.883820 0.898745 1.009896 0.950402 0.918715 0.957397 0.998853 
4.087772 0.974906 0.907511 0.929815 1.012188 0.850132 0.912094 0.950476 0.866514 0.954366 0.840846 0.918201 0.928106 0.934167 0.941504 0.977252 0.897384 0.989523 1.001738 0.836180 0.925103 0.899518 0.885529 0.858161 0.992498 0.983960 0.879736 0.912787 0.979729 0.939305 0.984108 0.932458 0.846029 0.933668 0.862153 0.908841 0.877056 0.960907 0.963079 0.874968 0.901570 1.007180 0.915900 0.838702 0.964354 0.886703 0.939526 0.900914 0.938344 0.988506 0.924373 
4.095955 0.857970 0.958162 0.972222 0.908865 0.979539 0.835391 0.881759 0.992667 0.862635 0.976574 0.932950 0.934160 0.930742 0.864326 0.922270 0.866238 0.945736 0.871948 0.964065 0.919212 0.874405 0.865241 0.867975 1.004031 0.862571 0.831890 0.860427 0.863975 0.945939 0.891210 0.967696 0.924496 0.941255 0.843826 0.999818 0.915175 0.964250 0.968158 0.895386 0.897363 0.991596 0.959150 0.913262 0.885750 0.945385 0.973581 1.005888 0.881029 0.843927 0.886046 
4.104156 0.856199 1.006581 0.894931 0.990333 0.935214 0.897351 0.870960 1.005907 0.846694 0.934439 0.909516 0.875034 0.935510 0.911124 0.936942 0.947823 0.970750 0.997843 0.925913 0.868882 0.990093 0.980865 0.920675 0.952276 0.962372 0.885611 1.002231 0.941320 0.956294 0.997584 1.011006 0.867136 0.885259 0.903143 0.909895 0.859949 0.885804 0.897240 0.874600 0.909424 0.956469 0.946853 0.975914 0.889204 0.866471 1.014405 0.920684 0.965771 0.842916 0.904981 
4.112372 0.954990 0.929489 0.897588 0.922359 1.002241 0.925527 1.012613 0.941856 0.853588 0.976676 0.935825 0.981275 1.006203 0.833426 0.906446 1.011126 0.933193 0.979050 0.851732 0.867599 1.015328 0.904700 0.930829 0.900045 0.837222 0.837619 0.910907 0.863942 0.849266 0.844731 0.872236 0.853339 0.972695 0.891400 0.999803 0.854660 1.003848 0.857218 0.916467 0.965796 0.863498 0.878812 0.960993 0.944119 0.986420 1.009815 0.864385 0.975152 0.999609 0.962452 
4.120605 0.850590 1.012650 0.920552 0.890438 0.858375 0.846397 0.942798 1.005216 1.011486 0.838234 0.885368 0.977161 0.850664 0.936565 0.915002 0.919582 0.839314 0.893448 0.833136 0.983154 0.940166 0.837486 0.978804 0.864553 0.975074 0.958516 0.870084 0.939252 0.976671 0.937248 0.868367 0.965045 1.006508 0.961360 0.951941 0.981482 0.869355 0.973467 0.969754 0.842279 0.939732 0.858301 0.940397 0.836424 0.901787 0.937331 0.941007 0.873760 0.846268 0.968748 
4.128854 0.996869 0.867250 0.864101 0.877268 0.888930 0.842449 0.941293 0.885957 0.860260 0.957202 0.920268 0.870066 0.879512 0.908837 1.006269 0.863723 0.952151 0.904387 0.849984 0.833096 0.942493 0.876465 0.977313 0.966814 0.894636 1.001541 0.993637 0.981523 0.850482 0.841433 0.928412 0.869365 0.895938 0.919751 0.926196 0.838562 0.949778 0.953629 0.844037 0.954238 0.965595 0.895310 0.837435 0.991430 0.890925 0.872273 0.920019 0.932124 0.902503 0.899946 
4.137120 1.011402 0.924241 0.943324 0.863503 0.841410 0.875855 0.960966 1.004561 0.969386 0.970937 0.842536 0.864657 0.972516 0.985506 0.975258 0.897634 0.984915 0.872725 0.929346 0.979606 0.924333 0.955252 0.965306 0.942631 0.989448 0.953765 0.853273 0.927371 0.928959 0.936612 0.987223 0.972340 0.994673 0.878034 0.943342 1.004875 0.876224 0.884469 0.949712 0.946998 0.916172 0.895630 0.995125 0.888365 0.930408 0.889980 1.001874 0.998394 0.960976 0.995901 
4.145403 0.948825 0.916812 1.005881 0.949277 0.961582 0.909981 1.005576 0.841626 0.843851 0.899753 0.925489 0.941994 0.849851 0.907756 0.970010 0.888648 1.011955 0.951317 0.840694 0.848254 0.838562 0.910166 0.954335 0.866439 0.992607 0.881375 0.842660 0.919803 0.858759 1.013616 0.982545 0.955508 0.925184 0.972557 0.942455 0.950080 0.869587 1.006019 0.868987 1.010718 0.864233 0.997056 0.946175 0.832045 0.988499 0.891095 0.896522 0.998293 0.889839 0.838054 
4.153702 0.989276 0.986766 0.872051 0.960895 0.849965 0.945879 0.963627 0.956973 0.849743 0.878539 0.977869 0.895014 0.908130 0.914507 0.947642 0.887926 0.938993 0.991316 0.925398 1.000878 0.864649 0.903745 1.009609 0.851746 0.932717 0.872632 0.839249 1.007856 0.881631 0.975358 0.963304 0.908194 0.846946 1.006960 0.854256 0.843864 0.981311 0.842701 0.923765 1.004524 0.832493 0.850140 0.950678 0.879435 0.963203 1.012655 0.879407 0.845424 0.986194 0.923718 
4.162018 0.958179 0.963642 0.967748 0.900788 0.846073 1.014785 0.836115 0.926950 0.879295 0.992988 0.881426 0.911206 0.912914 0.939288 1.001829 0.865526 0.838109 0.956056 0.992674 0.939962 0.846783 0.889797 0.966401 0.964380 0.891227 0.833688 0.907358 0.943589 0.901295 0.896616 0.962737 0.932653 0.990469 0.893543 0.939344 0.875622 0.913633 0.888182 0.847088 0.866310 0.928916 0.978656 0.941235 0.942712 0.877117 0.872087 0.881214 1.004200 0.832230 0.991419 
4.170350 1.012596 0.936916 0.903246 0.864336 0.946383 0.951596 0.974009 0.924413 0.951043 0.989972 0.874984 0.987748 0.845319 0.927467 0.877051 0.857240 0.882892 0.930623 0.928584 0.915214 0.923961 0.943670 0.985663 0.849416 0.961423 0.872373 0.939463 0.969220 0.959882 0.852055 0.928326 0.876091 0.926619 0.905553 0.994936 0.965363 0.987582 0.921498 0.951873 0.941096 0.857609 0.884405 0.950231 0.880336 0.986179 0.917410 0.838509 0.871062 0.940653 0.902250 
4.178699 0.924876 0.877704 0.949020 0.892530 0.949887 0.910281 0.934627 0.948715 0.922237 0.914690 0.853966 0.858413 0.836631 0.867870 0.922477 0.879402 0.997916 0.875167 0.895501 0.846632 0.882373 1.012438 0.919589 0.978625 0.967425 0.916203 0.969685 0.954121 0.952452 0.877197 1.005039 0.931205 0.915262 0.932921 0.868442 0.873174 0.995684 0.983100 0.837544 0.899551 0.856623 0.854917 0.924857 0.904459 0.834140 0.968846 0.909109 0.951344 0.983063 0.956114 
4.187065 0.908319 0.830667 0.900976 0.981026 0.900515 0.872223 0.983258 0.872546 0.921629 0.892720 0.943833 0.849226 0.895847 0.932911 0.965843 0.903485 0.857159 0.886761 0.854189 0.965224 0.930734 0.840389 0.832779 0.899380 0.931703 0.838443 0.852888 0.966101 0.870277 0.960778 1.001394 0.876402 0.878791 0.964597 0.898780 0.902184 0.868515 0.992151 0.971719 0.838932 0.851699 0.859078 0.938086 0.925864 0.844254 0.839753 0.936942 0.854198 0.940429 0.852815 
4.195447 0.984810 1.004603 0.970394 0.999760 0.848684 0.940206 0.860785 0.991930 0.926334 0.960645 0.996459 0.863404 0.973308 0.892448 0.839516 0.912435 0.992963 0.869575 0.936794 0.988628 0.958892 0.859060 0.831999 0.915783 1.005101 0.906246 0.999198 0.850215 0.993092 0.998036 0.927635 0.921492 0.886232 0.997519 0.831612 0.987595 0.967894 0.896008 0.857658 0.907814 0.854458 0.974922 0.843750 0.974784 0.912666 0.998949 0.884378 0.903322 0.889414 0.854089 
4.203847 0.904202 0.886948 0.864335 0.991875 0.982266 0.989726 0.947370 0.900568 0.913977 0.982229 0.876103 0.966874 0.847736 0.935400 0.871704 0.845228 0.841484 0.905945 0.905401 0.944889 0.917657 0.838284 0.894196 0.857733 0.992594 0.953410 0.922489 0.872174 0.998127 0.923955 0.886846 0.851812 0.939042 0.869850 0.980790 1.009526 0.975875 0.962936 0.963121 1.003531 0.968276 0.999197 0.891771 0.926713 0.887630 0.993267 0.930558 0.894436 0.899951 0.960613 
4.212263 0.921051 0.901393 0.912836 0.959962 0.868678 0.837125 0.890245 0.884962 0.841993 0.848457 0.863588 0.877013 0.939898 0.986960 1.005448 0.921531 0.979215 0.907921 0.994881 0.898221 0.903965 0.971101 0.951867 0.977767 0.985992 0.907322 0.846124 0.909498 0.891895 0.833335 0.937787 1.000828 0.834635 0.998754 1.001345 0.858120 0.945965 0.864464 0.949534 0.894929 0.976412 0.880674 0.868217 0.862712 0.909322 0.907395 0.969248 0.919041 0.954596 0.942591 
4.220696 0.919199 0.964539 0.907905 0.927597 0.838206 0.837312 0.952619 0.849242 0.960621 0.896040 0.844549 0.970864 0.959100 0.906393 0.957505 0.891854 0.954518 0.956546 0.947391 0.902475 0.887825 0.918000 0.899340 0.913031 0.864546 0.853363 0.964263 0.863366 0.973584 0.926325 0.912081 0.994318 0.831670 0.920600 0.845674 0.869340 0.852284 1.004865 0.899276 0.910127 0.978387 0.995360 0.855963 0.922849 0.913326 1.010369 0.980793 0.835800 0.919208 0.910459 
4.229146 0.966525 0.983339 0.868140 0.874593 0.953822 0.949886 0.960450 0.982251 0.874372 0.849372 0.935082 0.971309 0.988574 0.986583 0.874860 0.880861 0.952854 0.873210 0.876418 0.848893 0.935967 1.011491 0.880446 0.975642 0.830964 0.872224 1.012624 0.976434 0.936824 1.004669 0.936142 0.833665 0.894937 0.852175 1.000447 1.009785 0.932252 0.927007 0.857604 0.984850 0.966977 0.945913 0.913502 0.925034 0.868942 0.844579 0.846496 0.859245 0.933257 0.904884 
4.237612 0.987487 0.869604 1.001994 0.883134 0.919541 0.961726 0.923320 0.866811 0.901872 0.838092 0.834940 0.980971 0.967873 0.981312 0.970150 0.882858 0.876507 0.916868 0.842756 0.860489 0.970989 0.912066 0.843788 0.908600 0.856645 0.872710 1.004289 0.895789 0.878738 0.858636 0.899393 0.894858 0.880775 0.960592 0.932453 1.012492 0.921227 0.838276 0.973440 0.975717 0.892406 0.859300 0.842221 0.864756 0.852959 0.919734 0.990888 0.883392 0.967385 0.851797 
4.246096 0.987173 0.916361 0.941354 0.858534 0.935880 0.982602 0.964872 0.852599 0.998748 0.947694 0.960882 0.859640 0.856498 0.977433 0.902345 0.883877 0.923632 0.970650 0.944211 0.935852 0.908556 0.961656 0.836131 0.972631 0.873703 0.880983 0.965932 0.882190 0.901294 0.958449 0.864211 1.011576 1.005402 0.834795 0.865003 0.995606 0.957767 0.953445 0.907727 0.922619 0.930645 0.953297 0.870800 0.999301 0.890807 0.984473 0.951316 0.903884 0.937797 0.992039 
4.254597 0.875082 0.917615 0.904079 0.954223 0.843975 0.863924 0.979433 0.907277 0.886370 0.903434 0.905747 0.927953 0.931298 0.884729 0.875782 0.848361 0.987376 0.892055 1.005878 0.833158 0.987836 0.858552 0.988712 0.887217 0.906742 0.900163 0.905102 0.856626 0.982013 0.936587 0.948694 0.841930 0.949625 0.992103 0.855567 0.969049 1.000036 0.838843 0.882481 0.861611 0.839147 0.995899 0.868430 0.845035 0.988408 0.961226 0.958554 0.867241 0.951551 0.983183 
4.263115 0.917698 0.921715 0.935672 0.965928 0.889967 0.991576 1.003212 0.932402 0.984925 0.842051 0.851402 0.939394 1.001581 0.830931 0.843866 0.985542 0.935083 0.903952 0.854461 1.004299 0.928090 0.919255 0.900792 0.984556 0.908586 0.920397 0.946249 0.861923 0.943559 0.953103 0.928615 0.851577 0.881289 0.946912 0.925557 0.839047 0.860458 0.917624 0.934991 0.984353 0.834948 1.000384 1.009827 0.981829 0.987191 0.991097 0.894721 0.920351 0.913681 0.854543 
4.271649 0.981672 0.919476 0.870009 0.935660 0.989548 0.984915 0.869889 0.867891 0.981672 0.987199 0.966298 0.850002 0.965911 0.968085 0.894853 0.936922 0.896262 0.862133 0.860162 0.983892 0.973050 0.898897 0.851319 0.837234 0.829607 0.862161 0.863220 0.986877 0.912051 0.976689 0.974469 0.904304 0.983800 0.857592 0.862143 0.933477 0.978375 0.945895 0.958708 0.929157 0.956847 0.948483 0.955972 0.849642 0.884637 0.829451 0.977840 0.957538 0.994329 0.841205 
4.280201 1.009220 0.891052 0.883905 0.861818 1.007360 0.871968 0.853087 0.905052 0.997523 0.978283 0.929496 0.922081 0.981184 0.946084 0.872346 0.927893 0.956685 0.968446 0.905807 0.833773 0.988792 0.847174 0.948165 0.975989 0.905954 0.965453 0.896164 0.974037 0.830899 0.841252 0.921271 1.001963 0.986102 1.001880 1.001806 0.956095 0.948607 0.878507 0.907538 0.921953 0.830752 0.849090 1.006135 0.933963 0.862638 0.962800 0.888464 1.001898 0.892056 0.890711 
4.288770 0.921123 0.967186 0.861872 0.910109 0.975124 0.931916 0.832182 0.897851 0.871569 0.916122 0.898938 0.953105 0.914013 0.841603 0.961808 0.907337 0.849983 0.991829 0.948832 0.828876 0.928932 0.859993 0.873033 0.910081 0.833812 0.936373 0.878485 0.994058 1.000725 0.917586 0.879222 0.962508 0.929595 0.956706 0.999814 0.919612 0.971643 0.891368 0.843417 0.842892 0.986737 0.830460 0.853197 0.848537 0.893505 0.887510 0.957774 0.969672 0.940996 0.882767 
4.297356 0.955705 0.995713 0.997573 1.007462 0.916048 0.898544 0.867330 0.885036 1.000363 0.836567 0.835453 0.980391 0.971313 0.902522 0.915652 0.876142 0.877799 0.998715 0.975502 0.895110 0.846953 0.933681 0.920099 0.912199 0.898314 0.944076 0.967436 0.949499 0.898664 0.861584 0.891371 0.947842 0.845508 0.989967 0.841272 0.896260 0.965558 0.906343 0.948312 0.836512 0.899925 0.998531 0.947179 0.973642 0.951203 0.943247 1.002490 0.851170 0.971165 0.916048 
4.305960 0.868524 0.898500 0.862981 0.989422 0.944753 0.961297 0.977334 0.868883 0.876469 0.946981 0.937342 0.964307 0.866185 0.974710 0.848509 0.993409 1.009741 0.934957 0.860717 0.916148 1.011757 0.968211 0.857237 0.952781 0.951197 0.932886 0.965301 0.963672 0.835915 0.906353 0.961159 0.975401 0.992341 0.919417 0.941144 0.939873 0.851390 0.867520 0.843344 0.903416 0.874029 0.890140 0.964786 0.870742 0.915393 0.881293 0.996668 0.844633 0.924848 0.958424 
4.314580 0.889738 0.937246 0.850248 1.008953 0.934972 0.960387 0.951247 0.993673 0.972832 0.838429 0.923732 0.977748 0.947831 0.995247 0.958565 0.925684 0.886949 0.972768 0.943109 1.007895 0.944996 0.872663 0.939280 0.897783 0.996839 0.948826 0.937144 0.837932 0.831543 0.934042 0.995385 0.977361 0.884730 0.849954 0.892923 0.991675 0.926512 0.971627 0.890695 0.891211 0.933352 0.984615 0.946708 0.960645 0.880717 0.863706 0.940246 0.973504 0.958215 0.931621 
4.323218 0.996569 0.897711 1.010458 0.939045 0.894508 0.961990 0.852797 0.995465 0.970504 0.828416 0.904605 0.963132 0.862442 1.006021 0.859589 1.010108 0.991645 0.948037 0.979422 0.971424 0.887642 0.835576 0.890753 0.889603 0.984669 0.963233 0.949676 0.982874 0.841448 0.983610 0.999183 0.918337 0.863777 0.906869 0.950918 0.960104 0.969215 0.903519 0.998741 0.866648 0.895787 0.880408 0.972041 0.916993 0.880224 0.946832 0.878319 0.867200 0.966289 0.966979 
4.331873 0.942786 0.976182 0.965884 0.907697 0.976615 0.838504 0.899323 0.877531 0.834592 1.005823 0.906326 0.975961 0.861896 0.879970 0.866359 0.988154 0.860332 0.834418 0.857157 0.965940 0.958808 0.908084 0.942630 0.940982 0.925522 0.839543 0.915473 0.874145 0.933068 0.856255 1.009771 0.845507 0.921123 0.840721 1.003541 0.936547 0.978510 1.002059 0.872525 0.984124 0.981685 0.872175 0.999418 0.854451 0.858648 0.921943 0.977360 0.953535 0.913697 0.915151 
4.340545 0.850732 0.842626 0.906611 0.861176 0.876910 0.922023 0.983450 0.863089 0.999414 0.932291 0.857237 0.928160 0.906850 0.993452 0.952000 0.923854 0.969547 0.888328 0.898275 0.952838 0.830112 0.903749 0.849527 0.866006 0.851008 0.931859 0.893260 0.926762 0.932144 0.949212 0.952930 0.891493 0.870312 0.839902 0.968406 0.952838 0.969308 0.967670 0.926854 0.896692 0.915941 0.887307 0.833029 0.828106 0.981343 0.856741 0.908258 0.875704 0.898946 0.947869 
4.349235 0.954846 1.007165 0.923833 0.934468 0.912600 0.891974 0.970816 0.880051 0.908349 0.837290 0.840703 0.874825 0.964220 0.965269 0.854493 0.891192 0.964478 0.967284 0.983586 0.914357 0.954910 0.888938 0.916841 0.899683 0.986199 1.010772 0.880354 0.980191 0.948360 0.985288 0.915194 0.966575 0.965057 0.971157 0.877668 1.004976 0.913566 0.850059 0.891753 0.935967 0.920475 0.963999 0.978719 0.899030 0.968967 0.904136 0.946980 0.973144 0.972353 0.874954 
4.357942 0.968774 0.952170 0.955868 0.984375 0.939660 0.876282 0.949015 0.887909 0.865281 0.965904 1.006985 0.893815 0.960376 0.946550 0.990630 0.838375 1.007969 0.874369 0.988818 0.868914 1.001153 0.941325 0.978580 0.928420 0.956098 0.873836 0.943929 0.940369 0.862678 0.949604 0.961010 0.972003 0.846065 0.852670 0.986757 0.835524 0.926332 0.953753 0.970034 0.865336 0.990952 0.998936 0.930683 0.908146 0.971708 0.913297 0.966631 0.852725 0.925715 1.003342 
4.366667 0.909332 0.867006 1.003751 0.869370 0.830217 0.987343 0.872736 0.886798 0.864532 0.884803 0.934707 0.971266 0.860439 0.888500 0.872782 0.889695 0.923983 0.869765 0.842311 0.989798 0.838081 0.902498 0.938101 0.986037 0.981098 0.835763 0.879073 0.886127 0.906416 0.930375 0.981677 0.926751 0.923624 0.911024 0.862242 0.831173 0.839157 0.883129 0.969518 1.008266 0.890394 1.001929 0.976609 0.919577 0.866160 0.888914 0.996816 0.859437 0.944300 0.836821 
4.375409 0.927943 0.920632 0.839800 0.840867 0.932761 0.985473 1.001280 0.989822 0.964432 0.832029 0.944477 0.839910 0.988314 1.001253 0.963228 0.886000 0.915869 0.930113 1.003570 0.950169 0.988084 0.995919 0.865898 1.002025 0.991735 0.832765 0.993519 0.862624 1.000122 0.848600 0.989841 0.838457 0.955779 0.880933 0.861199 0.878156 0.935336 0.909781 0.976231 0.919832 0.952202 1.010954 0.957784 0.861337 0.939134 0.931842 0.829877 0.966308 0.989868 1.005235 
4.384169 0.838061 0.982812 0.860606 0.859117 1.000604 0.891114 0.875906 0.911186 0.860588 0.972569 0.910873 0.889156 0.979419 0.867227 0.924040 0.926090 0.866004 0.936048 0.840709 0.870233 0.925392 0.981470 0.975511 0.995519 0.915112 1.000300 0.982315 0.863723 1.007224 0.870969 0.847991 0.955237 0.870647 0.832287 0.956938 0.835183 0.964000 0.911168 0.923746 0.910294 0.914763 0.875879 0.889395 0.947247 0.857756 0.834751 0.925943 0.894820 0.974620 0.990250 
4.392946 0.890205 0.902717 0.852402 0.949263 0.921738 0.848651 0.832508 0.941126 0.893285 1.010076 0.873510 0.860069 0.908371 0.999826 0.897238 0.921885 0.860327 0.976659 0.860841 0.991451 0.948729 0.947369 0.899490 0.936953 0.894360 0.855528 0.890949 0.851731 0.959623 0.974562 0.894360 0.998750 0.838208 0.849331 0.990862 0.872545 0.991258 1.004845 0.982083 0.946652 0.840138 0.915863 0.982588 0.895031 0.925452 0.929616 0.901136 0.959743 0.865411 0.939315 
4.401740 0.957620 0.863540 0.951378 0.872971 0.942830 0.845965 0.946506 0.978458 0.952270 0.971113 0.955662 0.907376 0.945045 0.970911 0.922708 0.986271 0.919179 0.971362 0.917313 0.948179 0.896842 0.935467 0.849715 0.963208 0.999526 0.988946 0.831533 0.958318 0.913480 0.953492 0.995426 0.978936 0.934584 0.961701 0.972786 0.901365 0.830421 0.996934 0.910263 0.851195 0.887053 0.925328 0.937048 0.952389 0.888165 0.990269 0.999756 0.983017 0.969312 0.835596 
4.410553 0.955230 0.884232 0.850751 0.976727 0.946591 1.003784 0.899939 0.921592 0.873231 0.891199 0.855153 0.999501 0.848370 0.943494 0.878442 0.833684 0.896392 0.906033 0.884416 0.887256 0.932750 0.876264 0.948484 0.846780 0.926224 0.866421 0.993720 0.951986 0.885023 0.903009 0.998729 0.929395 0.964264 0.973087 0.918100 0.953603 1.002222 0.935626 0.995595 0.905233 0.981883 0.857230 1.003904 0.948107 0.864794 0.928651 0.841376 0.911593 0.883378 0.847442 
4.419383 0.863944 0.873960 0.893239 0.894728 0.974748 0.962995 0.964530 0.916883 0.946087 0.907703 0.870091 0.957959 0.835503 0.899074 0.829529 0.828895 1.002013 0.986593 0.988992 0.827104 0.982155 0.870119 0.927671 0.991730 0.995581 0.931145 0.899120 0.878178 1.009962 0.968601 0.876432 0.891714 0.854056 0.840695 0.830127 0.885318 0.957022 0.866792 0.924749 0.935556 0.841604 0.969051 0.952060 0.977395 0.907409 0.960808 0.983469 0.974032 0.836091 0.881955 
4.428230 0.900516 0.846095 0.937994 0.976721 0.992065 0.845259 0.985826 0.924432 1.000389 0.948652 1.005911 0.987287 0.877059 0.894985 0.943258 0.871087 0.960495 0.946318 0.894571 0.872933 0.946805 0.994050 0.984604 0.912267 0.875736 0.842071 0.941834 0.886679 0.833939 0.835088 0.942836 0.930588 0.943819 0.840233 0.896914 0.945849 0.912791 0.870113 0.960532 0.920619 0.835024 0.888626 0.863075 0.879879 0.934144 0.881625 0.865996 0.971714 1.004754 0.995400 
4.437096 0.986630 0.840305 0.957058 0.860497 0.912062 0.974421 0.858752 0.865201 0.843382 0.865917 0.899136 1.006133 0.897005 0.890142 0.924473 0.894194 0.948230 1.005389 0.981752 0.971279 0.875903 0.839065 0.918878 0.899495 0.872495 0.941983 0.952290 0.940191 0.829777 0.958326 0.946200 0.974449 0.875866 0.897905 0.897740 0.937968 1.008687 0.842151 0.966511 0.831274 1.008513 0.944776 0.973190 0.847820 0.835739 0.865283 0.849060 0.951647 0.843171 0.918584 
4.445979 0.991888 0.954936 0.827315 0.956277 0.909652 0.892650 0.884245 0.850645 0.853474 0.991310 0.893265 0.985523 0.875602 0.970248 0.955101 0.877402 0.835186 0.847100 0.869742 0.877163 0.849837 0.867353 0.866609 0.989427 0.947936 0.832532 0.853768 0.851518 0.981582 0.831145 0.866297 0.842241 0.972434 0.942480 0.901900 0.961779 0.971717 0.834810 0.931541 0.854540 0.867427 0.993119 0.862054 0.901257 0.945006 0.914594 0.911948 0.944565 0.838264 1.006824 
4.454879 0.828379 0.880361 1.008046 0.942766 0.912128 0.920899 0.954099 1.000359 0.907288 0.860964 0.969088 1.005796 0.942032 0.847335 0.928375 0.977840 0.986914 0.852708 0.952235 0.857465 0.862801 0.854251 0.837224 0.831236 0.826892 0.849907 0.998183 0.872086 0.873473 0.998899 0.929174 0.976187 0.842275 1.007844 0.998982 0.833412 0.950536 0.881454 0.917317 0.963091 0.856060 0.951161 1.004281 1.008910 0.981899 0.924922 0.971889 0.845673 0.930377 0.867972 
4.463798 0.990747 0.830032 0.912666 0.845385 0.930178 0.934136 0.888938 0.842290 0.938837 0.995522 0.880720 0.889379 0.889710 0.951840 0.933465 1.009957 0.960481 0.860610 0.903897 0.979204 0.854265 0.867543 0.954549 0.984429 0.862694 0.867910 0.936578 0.993988 0.842208 0.941463 0.859242 0.881363 0.931381 0.914714 0.898865 0.910711 0.995963 0.907414 0.993548 0.942464 0.882841 0.939067 0.836873 0.991509 0.917588 0.849361 0.902740 0.840491 0.901868 0.976247 
4.472735 0.881721 0.827606 0.861164 0.933421 0.911405 0.901838 1.000739 0.920568 0.970900 0.992999 0.938802 0.971919 0.892904 0.891151 0.996231 0.892216 0.846281 0.922367 0.978630 0.991190 0.970927 0.909412 0.930171 0.867160 0.959956 0.989226 0.979668 0.893170 0.964932 0.958514 0.922542 0.897779 0.896962 0.832307 0.902187 0.956494 0.967080 0.966823 0.880059 0.877489 1.004751 0.977529 0.923203 0.997177 0.852525 0.927297 0.828066 0.858860 0.941731 0.952812 
4.481689 0.918809 0.951196 0.940767 0.888276 0.984538 0.961891 0.864353 0.871174 0.918974 0.879105 1.002246 0.902854 0.901725 0.853924 0.953344 0.919231 0.985731 0.930054 0.932505 0.925161 0.936205 0.845047 0.958329 0.978130 0.832526 0.960817 0.830332 0.985153 0.969023 1.001934 0.886771 0.962368 0.846663 0.842495 0.836216 0.895345 0.882107 0.949681 0.886624 0.843845 1.001594 0.851887 0.858423 0.891737 0.876985 1.001713 0.960789 0.968252 0.870549 0.830378 
4.490661 0.895793 0.998025 0.990085 0.976602 0.938198 0.941264 0.861455 0.861336 0.919299 0.911672 0.929230 0.845906 0.868679 0.878316 0.910827 0.887770 0.900712 0.837049 0.871212 0.867605 0.911727 0.989195 0.839839 0.883337 0.896967 0.891047 0.920667 0.843447 0.985046 0.853626 0.975004 0.861244 0.967047 1.004780 0.914343 0.949736 0.834387 0.931938 0.912911 0.838499 0.846861 0.919969 0.862612 0.934352 0.850982 0.879399 0.903310 0.880308 0.990544 0.906752 
4.499652 0.868222 0.980286 0.933289 0.828374 0.851106 0.871764 0.946991 0.922707 0.831466 0.828667 0.893973 0.929003 0.867203 0.897626 0.891431 0.976982 0.968594 0.999513 0.841231 0.860531 0.892826 0.940668 0.830962 0.828594 0.960867 0.847646 0.977872 0.889531 0.921826 0.948808 0.878776 0.901407 0.961592 0.854391 0.888311 0.951882 0.919422 0.879803 0.941686 0.848087 0.991648 0.909327 0.856897 0.942319 0.891293 0.941778 0.878647 0.922120 0.860935 0.877913 
4.508660 0.892154 0.990695 0.928546 0.975417 0.924353 0.909570 0.957368 0.907937 0.841237 0.921407 1.007221 0.903872 0.889695 1.004679 0.909414 0.971949 0.848559 0.833098 0.979436 0.989741 0.927262 0.926867 0.972132 0.907056 0.859176 1.003404 0.854588 0.901321 0.868223 0.881106 0.955964 0.877620 0.931473 1.006772 0.938337 0.893595 1.007175 0.958001 0.845999 0.839649 0.914388 0.881171 0.904845 0.926436 0.899945 0.941723 0.937502 0.837943 0.858047 0.852202 
4.517686 0.868986 0.934814 0.951751 0.855821 0.894437 0.944017 0.846591 0.884069 0.903997 0.879684 0.876225 0.909786 0.895281 0.875950 0.983055 0.975770 0.994138 0.977311 0.835774 1.007358 0.840774 0.936934 0.880317 0.876188 0.974825 0.976155 0.872693 0.929777 0.906832 0.832370 0.825737 0.892886 0.992486 0.860353 0.949393 0.931291 0.961825 0.871528 0.990495 0.965082 0.981431 0.859417 0.937594 0.919594 0.911749 0.849903 0.840793 0.988229 0.948668 0.918915 
4.526731 0.947584 0.918459 0.858007 0.986543 0.899498 0.905873 0.946731 0.850613 0.922082 0.902131 0.969710 0.877491 1.002532 0.986571 0.937338 0.846210 0.976223 0.912230 0.867336 0.898149 0.900947 0.969398 0.989323 0.920055 0.854090 0.951978 0.869464 0.916368 0.924137 0.905892 0.847935 0.913606 0.897507 0.866777 0.948226 0.941273 0.905552 0.923073 0.994240 0.914038 0.851696 0.925467 0.895507 0.957602 0.899993 0.923385 0.857622 0.959510 0.982296 0.847274 
4.535793 0.830595 0.933082 0.884856 0.927707 0.984482 0.921544 0.946776 0.861000 0.995937 0.933834 0.879600 0.829769 0.911638 0.856689 0.957791 0.977887 0.953636 0.907190 1.004192 0.830897 0.876023 0.832713 0.859569 0.877913 0.937870 0.944483 0.970788 0.933550 0.832420 0.854799 0.905236 0.899559 0.982959 0.940108 0.884572 0.937173 0.888580 0.896330 0.950995 0.993782 0.919746 0.867805 0.934990 0.928698 0.907556 0.919076 1.002358 0.962497 0.941814 0.877096 
4.544874 0.837130 0.875133 0.992114 0.961585 0.870420 0.949480 0.886890 0.956477 0.906249 0.853326 0.863193 0.930258 0.881846 0.864688 0.898839 0.899316 0.911321 0.860525 0.866394 0.977652 0.983769 0.856765 0.936237 0.918089 0.825667 1.008694 0.940456 0.937209 0.989069 0.829702 1.004274 0.967417 0.996818 0.888403 0.981925 0.885551 0.960769 0.987473 0.969857 0.880911 0.924811 0.977945 0.914255 0.973818 0.966693 0.884056 0.839258 0.932294 0.929387 0.964740 
4.553973 0.943261 0.830625 0.912360 0.835458 0.927462 0.982450 1.004484 0.960151 0.906125 0.901146 0.920136 1.003961 1.004392 0.919375 0.830882 0.944361 0.919595 0.867339 0.977609 0.902577 0.910426 0.837860 0.958317 0.882661 0.964524 0.904080 0.936017 0.911159 0.925692 0.917761 0.973611 0.936200 0.904310 0.855181 0.970640 0.918183 0.875023 1.006144 0.922786 1.006244 0.853145 0.945140 0.922254 0.878352 0.933156 0.872859 0.916523 0.947900 0.895434 0.908408 
4.563090 0.956241 0.887060 0.917378 0.858979 0.980463 0.874528 0.949714 0.929352 0.854697 0.836976 0.983140 0.987265 0.996057 0.869045 0.906404 0.872263 0.974302 0.919826 0.939867 0.830595 0.975310 0.897502 0.937328 0.958441 0.976557 0.901894 0.870558 0.914280 1.003199 0.942801 0.989145 0.848894 0.899501 0.883650 0.871053 0.843787 0.847015 0.958212 0.965116 1.007361 0.927307 0.869063 0.992977 0.982040 0.971570 0.827854 0.981059 0.918937 0.869714 0.964538 
4.572225 0.997322 0.857679 0.976468 0.989906 0.991107 0.835266 0.959070 0.828804 0.927528 0.894904 0.903649 0.931635 0.840106 0.937804 0.985021 0.946154 0.959803 0.846065 0.862931 0.860007 1.001511 0.960903 0.877589 1.000815 0.894611 0.973892 0.928930 0.873720 0.909057 0.896187 0.916996 0.936374 0.829776 0.865223 0.844791 0.952424 0.913256 0.915107 0.905171 0.922413 0.846092 0.997359 0.848466 0.934348 0.904896 0.997707 0.828566 0.988366 0.921579 0.867936 
4.581379 0.982611 0.899868 0.980311 0.846004 0.859394 0.930828 0.968818 0.999851 0.987506 0.835317 0.878797 0.955327 0.858075 0.915238 0.850357 0.958828 0.950332 1.006963 0.825859 0.989357 0.943174 0.976498 0.986424 0.856709 0.936959 1.007532 0.922506 0.861933 0.932588 0.994783 0.955959 0.898640 0.917740 0.945245 0.898961 0.845262 0.931451 0.861163 0.971182 0.931094 0.932120 0.856801 0.874132 0.954053 0.869971 0.924962 0.934247 0.997569 0.841669 0.888063 
4.590551 0.833535 0.845778 0.938663 0.855006 0.936876 1.005486 0.922351 0.910127 0.848857 0.846539 0.894264 0.986260 0.965275 0.885513 0.886337 0.968665 0.882910 0.879794 0.904399 0.825581 0.941705 0.941110 0.898049 0.843744 0.960464 0.838035 0.829182 0.923313 0.856637 0.898305 0.971598 0.996762 0.989220 0.938755 0.934842 1.005898 0.978352 0.951126 0.877457 0.920207 0.882131 0.874947 0.926970 0.929911 0.873975 0.896674 0.908624 0.879638 0.849324 0.917623 
4.599741 0.831927 0.926356 0.974074 0.916415 0.907371 1.002038 0.982990 0.845644 0.885381 0.894581 0.830012 0.916250 0.907775 0.965104 0.866525 0.977520 0.938689 0.998941 0.829701 0.852900 0.910945 1.001773 0.939339 0.912200 0.900674 0.924487 0.900142 0.878015 0.921702 0.867102 0.903404 0.876393 0.898777 0.977107 0.966442 0.934016 0.903926 0.989550 0.925247 0.960138 0.912860 0.865499 0.841988 0.873021 0.990237 0.966057 0.912053 0.843353 0.875239 1.005566 
4.608950 0.912999 0.897627 0.967774 0.958842 1.006745 0.974736 0.890032 0.899349 0.993416 0.828515 0.956157 0.918743 0.891214 1.000433 0.887944 0.934381 0.981873 0.829450 0.854295 0.942782 0.889519 0.872333 0.950734 0.968580 0.850172 0.869209 0.825730 0.941353 0.853314 0.873102 0.953043 0.949543 0.826582 0.957266 0.889858 0.952722 0.897416 0.884691 0.865709 0.902647 0.935334 0.900174 0.895025 0.979738 0.899871 0.868705 0.933154 0.972730 0.926393 0.825071 
4.618177 0.889772 0.893949 0.867275 0.921630 0.985043 0.915328 0.893381 0.978640 0.835812 0.983962 0.922875 0.902220 0.894114 0.866515 0.826084 0.914430 0.840126 0.973446 0.973850 0.983467 0.977376 0.866872 0.918973 0.881098 0.982835 0.975040 0.893683 0.871993 0.993909 0.835262 0.946315 0.910299 0.847591 0.950089 0.924973 0.980500 0.935278 0.940526 0.975370 0.988075 0.969187 0.933492 0.931458 0.963581 0.842929 0.924790 0.988011 0.960714 0.919468 0.853243 
4.627422 0.991930 0.955214 0.919954 0.872907 0.842098 0.916190 0.975637 0.897104 0.999064 0.903441 0.842300 0.962467 0.893898 0.918159 0.926603 0.856834 0.925046 0.953987 0.835129 0.938509 0.853711 0.878833 0.878274 0.983165 0.874592 0.956945 0.951871 0.845963 0.892021 0.874208 0.840715 0.864866 0.885729 0.936018 0.832290 0.926612 0.839616 0.861981 0.988312 0.918104 0.855424 0.851412 0.842565 0.943363 0.946962 0.892341 0.846925 0.838380 0.869464 0.902782 
4.636687 0.903783 0.837816 0.911612 0.965135 0.968505 0.873418 0.861157 0.992799 0.847064 0.965557 0.984960 0.834904 0.873647 0.934981 0.866431 0.944422 0.828494 0.875378 0.865058 0.834153 0.878473 0.835819 0.917198 0.885094 0.828366 0.948653 0.974970 0.869774 0.921658 0.993907 0.936080 0.909451 0.878400 0.832459 0.898554 0.993989 0.995033 0.826461 1.006846 0.973624 0.914112 0.920989 0.847898 0.910138 0.893591 0.953369 0.921804 0.997048 0.874306 0.999383 
4.645969 0.970595 0.966694 0.858978 0.962657 0.987057 0.924743 0.971840 0.853860 0.872052 0.891261 0.879880 0.895628 0.926254 0.926611 0.904610 0.975685 0.969615 0.865780 0.987908 0.995297 0.987221 0.974962 0.879367 0.889219 0.986004 0.982580 0.978441 0.929724 0.888651 0.971117 0.915999 0.859390 0.976720 0.849437 0.958903 0.983477 0.980281 0.846178 0.967015 0.984209 0.847991 0.957411 0.896104 0.871448 0.880787 0.985262 1.006815 0.991827 0.886024 0.895958 
4.655270 0.908246 0.864278 0.931654 0.885690 0.946374 0.889809 0.964966 0.909125 0.951711 0.907413 0.992301 0.825235 0.870357 0.907486 0.878074 0.948617 0.829373 0.872489 0.826809 0.911038 0.829968 0.896932 0.950045 0.973233 0.888528 0.961625 0.967557 0.880426 0.880243 0.894689 1.001822 0.875254 0.829803 0.988658 0.865331 0.827468 0.946456 0.943381 0.952700 0.860452 0.979046 0.884491 0.971759 0.827459 0.908503 0.995679 0.882843 0.827020 0.881552 0.896080 
4.664590 0.913877 0.992034 0.978204 0.847152 0.957308 0.936338 0.943002 0.892578 0.913666 0.960511 0.918490 0.895891 0.875471 0.974094 0.962131 0.893118 0.866437 0.834017 0.911863 0.876304 0.975522 0.988702 0.915103 0.868881 0.949253 0.971220 0.945564 0.905429 0.951129 0.853650 0.956045 0.853129 0.920943 0.870895 0.843930 1.001178 0.947395 0.943432 0.953189 0.906582 0.851545 0.968721 0.909126 0.845861 0.957353 0.994203 0.836306 0.914591 0.837285 0.828855 
4.673929 0.849642 0.858208 0.883485 0.900498 0.897487 0.945487 0.976493 1.000744 0.971304 0.923724 0.959443 0.927760 0.857458 0.948855 0.973729 0.886276 0.852974 0.864999 0.871780 0.975120 0.958574 0.944965 0.950740 0.848901 0.869181 0.861155 0.858227 0.987584 0.836848 0.968192 0.833261 0.846540 0.987044 0.904945 0.972210 0.844938 0.993972 0.839402 0.971578 0.953504 0.894357 0.862006 0.901212 0.938385 0.829015 0.937589 0.896727 0.974141 0.923468 0.823926 
4.683286 0.854584 0.934036 0.871768 0.964835 0.912020 0.942060 0.934255 0.910245 0.926743 0.901223 0.936643 0.904599 0.838233 0.901104 0.823711 0.957497 0.920484 0.866562 0.950113 0.847978 0.932892 0.855261 0.971954 0.925096 0.876591 0.973171 0.971359 0.861511 0.999707 0.870963 0.985743 0.876865 0.936259 0.939013 0.860825 0.900848 0.983218 0.928829 0.885915 0.883874 0.855097 0.981699 0.897581 0.951631 0.968706 0.825514 0.871128 0.981690 0.839532 0.938007 
4.692662 0.892021 0.899459 0.852315 0.846725 0.926823 0.962806 0.832041 0.986181 0.993162 0.874895 0.945944 0.918105 0.896193 0.940528 0.863806 0.899212 0.969009 0.912167 0.968451 0.935734 0.931251 0.854163 0.852489 0.888023 0.864456 0.860933 0.962010 0.880338 0.825317 0.928772 0.977462 0.988560 0.874035 0.866834 0.968121 0.943612 0.972293 0.867996 0.937445 0.834951 1.005183 0.849278 0.935716 0.999923 0.994388 0.911801 0.850083 0.998230 0.892872 0.848683 
4.702057 0.920043 0.938567 0.983023 1.001510 0.895199 0.897440 0.929959 0.940808 0.940451 1.003614 1.001876 0.908746 0.865497 0.837176 0.975769 0.921763 0.843808 0.840478 0.849644 0.825824 0.929593 0.838503 0.901565 0.829501 0.887652 0.964399 0.963631 0.889134 0.869641 0.925724 0.916091 0.944586 0.864573 0.918131 0.974846 0.902571 0.974004 0.878605 0.885447 0.878139 0.908453 1.002983 0.842299 0.938722 0.942692 0.887368 0.903129 0.971104 0.966110 0.878230 
4.711470 0.927459 0.986735 0.981943 0.964620 0.893070 0.993924 0.909085 0.858013 0.916072 0.873095 0.965498 0.914929 0.921807 1.002485 0.939157 1.001030 0.904137 0.985034 0.868129 0.927432 0.902920 0.838322 0.979583 0.860748 0.958821 0.838916 0.936413 0.954641 0.823322 0.878701 0.951788 0.979674 0.903304 0.985875 0.930121 0.869930 0.885323 1.005448 0.835587 0.827849 0.862778 0.893783 0.967199 0.855022 0.926106 0.879598 0.943675 0.976482 0.833255 0.956398 
4.720903 0.867815 0.912505 0.981593 0.879886 0.828383 0.926414 0.897499 0.841057 0.826316 0.913438 0.868647 0.913310 0.999700 0.854281 0.960652 0.999919 0.906543 0.940653 0.939354 0.930255 0.830834 0.900013 0.977789 0.994012 0.943579 0.975201 0.903589 0.843938 0.861935 0.876384 0.912972 0.952184 0.922482 0.937223 0.855396 0.870942 0.970016 0.882885 0.927219 0.873064 1.002709 0.966331 0.898111 0.837491 1.002837 0.949697 0.871857 0.973189 0.908774 0.973692 
4.730354 0.935226 0.882935 0.983210 0.947194 0.977395 0.996724 0.837986 0.964247 1.000729 0.835307 0.884828 0.883575 0.913803 0.830855 0.954308 0.971845 0.851893 0.894447 0.926146 0.875712 0.986246 0.912633 0.974926 0.842275 0.859098 1.003810 0.841315 0.913456 0.840565 0.963771 0.955113 0.959648 0.826393 0.884142 0.900435 0.887799 0.969084 0.920322 0.840574 0.905473 0.982625 0.836478 0.911151 0.829657 0.877175 0.825634 0.838745 0.939157 0.828349 0.908299 
4.739824 0.928850 0.857003 0.830473 0.931026 0.829010 0.904532 0.852780 0.847779 0.996016 0.906946 0.958104 0.910090 0.887501 0.839871 0.891249 1.002333 0.880498 0.827767 0.844003 0.957784 0.938586 0.899522 0.989763 0.865011 0.992743 0.861775 0.923977 0.999526 0.903664 0.901031 0.870652 0.979341 0.918538 0.834203 0.952500 0.910374 0.825482 0.910804 0.959576 0.963379 0.925769 0.868577 0.994845 0.853310 0.931492 0.977110 0.939080 0.846234 0.936218 0.997186 
4.749313 0.882165 0.949678 0.918179 0.898353 0.965281 0.850384 0.993315 0.856462 0.971834 0.932521 0.922283 0.975545 0.879405 0.829909 0.917942 0.999320 0.856746 0.825430 0.867230 0.899085 0.858153 0.940528 0.922055 0.968005 0.979238 0.833218 0.864003 0.827514 0.877239 0.841673 0.979220 0.857614 0.877723 0.841846 0.961122 0.954431 0.955500 0.997099 0.910318 0.988159 0.909587 0.895182 0.908088 1.001432 0.944312 0.823282 0.981432 0.837925 0.834634 0.973562 
4.758821 0.841171 0.917821 0.868670 0.904587 0.912858 0.888649 0.828431 0.908837 0.995403 1.000841 0.996390 0.879327 0.830880 0.895009 0.974228 0.888210 0.905382 0.840869 0.928550 0.890641 0.946957 0.994928 0.929080 0.882553 0.991739 0.982718 0.993576 0.979583 0.829372 0.912127 0.901672 0.847550 0.930342 0.889700 0.826758 0.834179 0.959971 0.910985 0.893693 0.990002 0.828211 0.837835 0.858398 0.850566 0.902860 0.925772 0.874108 0.971130 0.942862 0.885011 
4.768348 0.871846 0.832271 0.944136 0.843629 0.986243 0.856422 0.924371 0.892169 0.939146 0.993196 0.950148 0.837214 0.962283 0.867086 0.868639 0.911724 0.856129 0.964769 0.983446 0.907091 0.898894 0.917874 0.972070 0.833084 0.998588 0.846626 0.927678 0.825774 0.896656 0.926783 0.930548 0.931672 0.972490 0.850044 0.962037 0.978795 0.914767 0.850546 0.836520 0.831750 0.951172 0.893750 0.843702 0.918157 0.981619 1.002608 0.889866 0.987248 0.831174 1.000900 
4.777895 0.951155 0.971657 0.898274 0.899032 0.893715 0.998646 0.845337 0.925162 0.915441 0.868553 0.875798 0.846096 0.921407 0.915523 1.001881 0.911540 0.964641 0.835972 0.945756 0.974005 0.943015 0.953722 0.969327 0.875825 0.900613 0.931503 0.991757 0.878420 0.886332 0.902705 0.944275 0.926231 0.868900 0.836603 0.865803 0.928342 0.997331 0.953275 0.847594 0.851340 0.929858 0.839490 0.978044 0.926012 0.968670 0.875981 0.875122 0.891522 0.997970 0.870682 
4.787460 0.882854 0.888308 0.826391 0.940569 0.937472 0.933837 0.982517 0.856006 1.000440 0.854362 0.880927 0.832776 0.905555 0.999929 0.856244 0.855422 0.864246 0.830529 0.977319 0.924656 0.864365 0.925944 0.933636 0.918764 0.942862 0.855138 0.961635 0.893707 0.958410 0.885275 0.987825 0.922263 0.916206 0.951586 0.922436 0.993132 0.869864 0.998156 0.825769 0.828866 0.844039 0.954427 0.888801 0.966001 1.001482 0.891925 0.926154 0.883695 0.977246 0.936321 
4.797045 0.971453 0.995995 0.897242 0.843445 0.901179 0.973362 0.872189 0.824785 0.954044 0.905198 0.981564 0.914505 0.876710 0.896018 0.951441 0.874061 0.912340 0.971553 0.953204 0.887140 0.850743 0.869330 0.934562 0.913546 0.848642 0.874289 0.955871 0.900530 0.938444 0.981372 0.910952 0.982788 0.894520 0.881057 0.924881 0.897096 0.946153 0.833014 0.890191 0.845117 0.856205 0.948427 0.955953 0.835188 0.906239 0.968804 1.000607 0.998854 0.862863 0.844002 
4.806648 0.993788 0.897151 0.874649 0.928584 0.995688 0.933296 0.865736 0.834148 0.992939 0.955853 0.959652 0.929388 0.841554 0.965104 0.826705 0.877827 0.983168 0.837810 0.955333 0.971707 0.991551 0.881334 0.874567 0.925662 0.899955 0.898174 0.855408 0.981597 1.000647 0.908922 0.977843 0.992665 0.851855 0.904685 0.839837 0.884329 0.983679 0.998437 0.862558 0.989670 0.901781 0.906630 0.940283 0.870357 0.905187 0.933634 0.889727 0.904201 0.937242 0.997030 
4.816271 0.855222 0.831692 0.858272 0.917714 0.861961 0.864663 0.953991 0.914500 0.947371 0.964126 0.875328 0.884048 0.898630 0.977073 0.967075 0.909523 0.831153 0.916381 0.835792 0.847799 0.972946 0.886030 0.947526 0.829738 0.822150 0.980552 0.822232 0.834997 0.873429 0.964792 0.860956 0.860792 0.987364 0.992139 0.895425 0.925192 0.983027 0.912098 0.844603 0.950493 0.869640 0.870772 0.957981 0.948302 0.892449 0.988852 0.957615 0.867941 0.950146 0.957469 
4.825913 0.827475 0.954018 0.955935 0.944816 0.910407 0.919911 0.992526 0.859766 0.974660 0.864011 0.852389 0.952338 0.996050 0.960646 0.934079 0.876737 0.890870 0.869854 0.982027 0.892130 0.934636 0.910106 1.002048 0.999291 0.994096 0.992344 0.951444 0.825092 0.944925 0.827511 0.841306 0.907449 0.902236 0.994763 0.983278 0.825275 0.825932 0.903158 0.832122 0.863637 0.983616 0.841498 0.881923 0.971528 0.987532 0.878928 0.844994 0.986154 0.829639 0.928976 
4.835575 0.856458 0.980252 0.857662 0.881185 0.891482 0.873846 0.960554 0.964287 0.924407 0.983264 0.848270 0.884773 0.897406 1.003812 0.933444 0.951042 0.885713 0.872432 0.847138 0.940290 0.966204 0.912193 0.984533 0.868936 0.933818 0.931645 1.003547 0.943877 0.831967 0.912832 0.972922 0.985008 0.839562 0.967026 0.846700 0.977815 0.935443 0.828179 0.823423 0.895909 0.851757 0.875526 0.845769 0.835162 0.896849 0.991635 0.903166 0.827659 0.891756 0.952749 
4.845256 0.972317 0.836677 0.978560 0.961438 0.963318 0.838210 0.949427 0.865827 0.844909 0.856710 1.003348 0.912957 0.894001 0.887786 0.972253 0.879097 0.958654 0.991830 0.987075 0.924402 0.874762 0.932151 0.897013 0.920487 0.994376 0.876040 0.966083 0.954100 0.973020 0.873904 0.825715 0.970848 0.917046 0.838949 0.857202 0.834742 0.883551 0.943166 0.975274 0.981644 0.897022 0.841140 0.905528 0.852165 0.850878 0.887229 0.899459 0.989639 0.871002 0.891236 
4.854956 0.957613 0.866689 0.864818 0.978090 0.916057 0.968673 0.967541 0.963134 0.855100 0.875431 0.860730 0.930785 0.834668 0.855374 0.832049 0.923265 0.890396 0.997682 0.947247 0.931131 0.935156 0.981740 0.964721 0.949026 0.961865 0.919761 0.996240 0.947429 0.973190 0.978227 0.821674 0.930712 0.827304 0.904011 0.846038 0.843483 0.881317 0.886664 0.822532 0.896081 0.902378 0.918812 0.866087 0.944765 0.950340 0.915217 0.999826 0.896574 0.873661 0.884812 
4.864675 0.879055 0.829860 0.825553 0.862441 0.873937 0.917622 0.911080 1.001589 0.843554 0.903863 0.926180 0.841985 0.945988 0.967110 0.909812 0.922667 0.870953 0.893006 0.884521 0.826174 0.992930 0.898517 0.887896 0.895013 0.854147 0.930888 0.924054 0.843418 0.915259 0.983277 0.881564 0.912932 0.877897 0.858089 0.866017 0.955668 0.874329 0.951444 0.936800 0.992474 0.872368 0.898161 0.902704 0.943634 0.827433 0.980613 0.940258 0.841356 0.987483 0.846520 
4.874415 0.980362 0.910949 0.950367 0.833518 0.848734 0.977242 0.943762 0.891080 0.823948 0.866714 0.908048 0.859927 0.926649 0.828811 0.997174 0.829577 0.934585 0.990159 0.839101 0.939183 0.992111 0.934129 0.908887 0.951754 0.923027 0.908933 0.914306 0.990551 0.897329 0.894109 0.955813 0.895322 0.826603 0.992321 0.930562 0.888599 0.989229 0.830343 0.937997 0.904472 0.854846 0.872534 0.988098 0.980353 0.895377 0.986446 0.825453 0.830106 0.887331 0.953724 
4.884173 0.999857 0.887222 0.829312 0.859266 0.844818 0.965690 0.881813 0.899179 0.878712 0.930656 0.929525 0.908683 0.974154 0.915470 0.926907 0.917604 0.981816 0.903530 0.843660 0.965471 0.868706 0.948615 0.854815 1.001444 0.948013 0.932562 0.851713 0.896607 0.822061 0.902499 0.967459 0.953003 0.990627 0.868587 0.989167 0.874917 0.851367 0.863562 0.874616 0.990682 0.993017 0.968353 1.001371 0.900520 0.850409 0.986386 0.900420 0.984735 0.897720 0.976854 
4.893951 0.885917 0.964665 0.825454 0.987337 0.955892 0.945314 0.919815 0.873588 0.937571 0.973074 0.931114 0.932792 0.845910 0.924083 0.985030 0.925962 0.835614 0.883692 0.923098 0.853935 0.895986 0.892028 1.001664 0.981765 0.929445 0.847460 0.998791 0.896168 0.863000 0.876634 0.993511 0.964036 0.951296 0.827059 0.858303 0.881704 0.986790 0.932756 0.854117 0.978427 0.993721 0.972362 0.919569 0.991368 0.991888 0.972463 0.878376 0.859616 0.888936 0.877765 
4.903749 0.885616 0.834864 0.910154 0.966842 0.847356 0.943946 0.826175 0.999093 0.991689 0.904236 0.856292 0.953328 0.844174 0.821169 0.877492 0.938557 0.908412 0.994634 0.902294 0.874109 0.874000 0.981312 0.851742 0.912351 0.982078 0.986938 0.915105 0.957951 0.959520 0.942076 0.934864 0.836989 0.862219 0.941639 0.846736 0.867362 0.878969 0.889866 0.830132 0.833387 0.964763 0.981376 0.875459 0.985962 0.969987 0.847612 0.933214 0.977264 0.988333 0.953848 
4.913566 0.916066 0.989976 0.905555 0.989593 0.855914 0.907351 0.984005 0.869954 0.889682 0.940636 0.878706 0.837315 0.894687 0.956983 0.962097 0.824461 0.848611 0.869133 0.992046 0.974952 0.872160 0.842047 0.948568 0.909010 0.956873 0.899738 0.954220 0.943581 0.990414 0.912921 0.939952 0.889655 0.864857 0.993304 0.906485 0.847554 0.995282 0.830341 0.876080 0.822382 0.954339 0.928082 0.959061 0.856306 0.868477 0.937445 0.914453 0.937628 0.843524 0.856707 
4.923403 0.903992 0.912251 0.920327 0.852983 0.973215 0.854058 0.921658 0.979605 0.928814 0.903035 0.982558 0.921521 0.948749 0.868725 0.904120 0.991874 0.935541 0.864012 0.933490 1.001172 0.958803 0.979851 0.906572 0.957153 0.830714 0.979131 0.976943 0.917356 0.930044 0.959861 0.827113 0.821689 0.863648 0.937911 0.899818 0.834779 1.001618 0.969879 0.834688 0.889071 0.841962 0.998938 0.937364 0.961055 0.965157 0.857458 0.900538 0.907192 0.933526 0.955513 
4.933260 0.998401 0.848093 0.848421 0.958363 0.842278 0.992568 0.862639 0.984210 0.865674 0.896206 0.867588 0.997517 0.893070 0.931112 0.953095 0.909476 0.946250 0.896798 0.976527 0.883674 0.961589 0.844110 0.977885 0.972599 0.985833 0.928123 0.882516 0.854555 0.907771 0.962236 0.863559 0.921515 0.915828 0.983399 0.920421 0.887648 0.866376 0.891776 0.829318 0.833410 0.871580 0.895030 0.898712 0.888823 0.856377 0.827468 0.847701 1.000533 0.855521 0.979453 
4.943136 0.879272 0.949275 0.939934 0.944864 0.835541 0.824925 0.982326 0.933164 0.970999 0.824870 0.933902 0.908213 0.996040 0.910300 0.859607 0.826692 0.993134 0.910300 0.824095 0.962716 0.885851 0.991894 0.820961 0.973496 0.935396 0.908788 0.925218 0.900003 0.905944 0.910555 0.882717 0.924461 0.868091 0.869795 0.891966 0.823612 1.002000 0.852016 0.869649 0.833099 0.829417 0.878160 0.882024 0.903120 0.958488 0.949147 0.913708 0.921955 0.938759 0.927915 
4.953032 0.987540 0.985927 0.844923 0.948006 0.946339 0.953172 0.879409 0.881750 0.907270 0.837415 0.967486 0.922431 0.994555 0.985426 0.957628 0.933319 0.974465 0.911981 0.969864 0.905220 0.998309 0.869860 0.849478 0.957017 0.928563 0.967431 0.937246 0.824869 0.837370 0.847656 0.855492 0.906341 0.869131 0.953136 0.974547 0.837953 0.974821 0.940025 0.996405 0.925046 0.995995 0.876557 0.935770 0.964161 0.900592 0.879718 0.992697 0.909894 0.842153 0.878589 
4.962948 0.905417 0.866864 1.001743 0.981191 0.826490 0.955839 0.832612 0.870034 0.954746 0.849683 0.995357 0.886641 0.944115 0.931999 0.942056 0.978076 0.988279 0.940480 0.881549 0.969449 0.963874 0.825670 0.886131 0.868741 0.928063 0.892253 0.855031 0.969330 0.851906 0.843224 0.846504 0.984207 0.829924 0.847643 0.973958 0.881604 0.840710 0.828257 0.957743 0.915446 0.932718 0.890577 0.834944 0.944297 0.988935 0.996723 0.893683 0.942156 0.868586 0.835764 
4.972884 0.938630 0.834950 0.850771 0.872631 0.942538 0.979699 0.951819 0.960718 0.969225 0.957994 0.886458 0.863131 0.847055 0.852320 0.860308 0.922536 0.839696 0.984928 0.905512 0.964744 0.837555 0.963897 0.980975 0.998180 0.831999 0.979599 0.993098 0.914475 0.952557 0.871830 0.891877 0.980710 0.882040 0.950316 0.857238 0.878324 0.988890 0.867312 0.834303 0.961956 0.899410 0.915941 0.958814 0.868624 0.963396 0.879936 0.837746 0.889135 0.889391 0.961665 
4.982840 0.835849 0.947199 0.892548 0.939950 0.851831 0.888560 0.840949 1.001540 0.827434 0.914369 0.931362 0.854436 0.860483 0.880036 0.957380 0.917966 0.922255 0.954393 0.947153 0.929140 0.924559 0.901054 0.848553 0.875528 0.832689 0.967662 0.935688 0.862295 0.864080 0.894479 0.868288 0.959010 0.832671 0.885500 0.829073 0.948410 0.951160 0.896137 0.875901 0.836423 0.878697 0.885318 0.826897 0.909068 0.862523 0.881292 0.857478 0.918631 0.857696 0.992123 
4.992816 0.825056 0.942170 0.881819 0.821832 0.929049 0.912022 0.840826 0.849522 0.941141 0.900540 0.934740 0.832249 0.834006 0.899903 0.981834 0.904847 0.950629 0.846271 0.843394 0.898683 0.922530 0.889787 0.948553 0.966537 0.820266 0.929195 0.844350 0.843431 0.853428 0.947706 0.999444 0.966008 0.913816 0.924360 0.935423 0.852609 0.988508 0.906140 0.922566 0.926527 0.931098 0.915919 0.946341 0.937426 0.828297 0.936006 0.919835 0.967483 0.971208 0.860540 
5.002811 0.886288 0.949306 0.827275 0.867534 0.831600 0.870966 0.909339 0.895155 0.903312 0.988818 0.881709 0.947795 0.922567 0.899634 0.863464 0.838036 0.893617 0.819501 0.931335 0.966840 0.942988 0.830389 0.910222 0.855698 0.929559 0.937507 0.950244 0.979595 0.998259 0.825172 0.835633 0.918899 0.922731 0.862189 0.859486 0.956835 0.956353 0.955852 0.929669 0.867898 0.835551 0.946156 0.829087 0.983118 0.933583 0.977201 0.950708 0.853768 0.849043 0.867697 
5.012827 0.973143 0.927502 0.901978 0.932117 0.954901 0.876045 0.926082 0.853707 0.919528 0.963649 0.924416 0.945389 0.958269 0.909925 0.924198 0.912510 0.820364 0.966871 0.843285 0.850430 0.855328 0.949603 0.821784 0.912537 0.967335 0.982901 0.865914 0.992768 0.897718 0.983228 0.995908 0.966152 0.912064 0.864976 0.935148 0.846334 0.830532 0.895088 0.921740 0.840709 0.951597 0.989081 0.821693 0.940373 0.998466 0.937060 0.828839 0.922614 0.867352 0.942212 
5.022863 0.903111 0.882615 0.857186 0.878046 0.967811 0.866333 0.914560 0.900945 0.977850 0.841933 0.979707 0.921714 0.827416 0.930588 0.970178 0.898442 0.885136 0.996817 0.958774 0.822948 0.929869 0.966000 0.920112 0.954232 0.939862 0.932044 0.958000 0.897714 0.925618 0.852199 0.940326 0.945932 0.864203 0.855548 0.967202 0.899898 0.952303 0.999165 0.843799 0.975893 0.961322 0.876081 0.872467 0.951384 0.858697 0.913477 0.819835 0.968312 0.907926 0.861919 
5.032918 0.997670 0.860464 0.838288 0.842683 0.836823 0.895407 0.923926 0.887263 0.931724 1.000701 0.942926 0.859600 0.830599 0.907128 0.993848 0.985877 0.955921 0.890330 0.885516 0.836941 0.956967 0.919312 0.912961 0.874587 0.965157 0.968979 0.968123 0.921114 0.867225 0.964984 1.000682 0.906418 0.959642 0.922734 0.970107 0.872831 0.953245 0.904216 0.946821 0.983529 0.994121 0.959233 0.916528 0.841236 0.987160 0.979462 0.966031 0.820926 0.854076 0.952281 
5.042994 0.930131 0.961129 0.909214 0.857436 0.960656 0.990853 0.989370 0.878198 0.943387 0.898851 0.876688 0.883721 0.840258 0.960365 0.843788 0.942660 0.877425 0.823262 0.864023 0.836273 0.822061 0.843561 0.839466 0.987997 0.954060 0.873139 0.966233 0.986231 0.977797 0.912526 0.894966 0.939539 0.824964 0.909806 0.915692 0.966970 0.866689 0.834162 0.875478 0.832133 0.905529 0.852222 0.992555 0.822198 0.924217 0.942096 0.944197 0.945535 0.831724 0.967234 
5.053090 0.961915 0.826671 0.985703 0.986822 0.927356 0.893524 0.935879 0.934169 0.943912 0.984739 0.930303 0.925345 0.883509 0.937371 0.882608 0.925755 0.952500 0.999112 0.854590 0.932477 0.964771 0.934761 0.836660 0.950344 0.947169 0.975979 0.850605 0.902130 0.831420 0.904577 0.913765 0.980291 0.918604 0.908107 0.956457 0.882535 0.935970 0.990361 0.964507 0.958203 0.865451 0.981710 0.990934 0.980764 0.979372 0.913674 0.977470 0.983056 0.919432 0.829755 
5.063207 0.833835 0.954896 0.883815 0.923953 0.960171 0.994634 0.963209 0.824667 0.921416 0.847706 0.933594 0.915722 0.872373 0.830770 0.962436 0.868862 0.856010 0.942008 0.842540 0.938179 0.898431 0.942381 0.836655 0.967757 0.951185 0.946028 0.989823 0.928919 0.907472 0.871782 0.897067 0.930893 0.884570 0.841075 0.973860 0.917859 0.907663 0.991824 0.869126 0.967821 0.851244 0.825941 0.985639 0.868744 0.918569 0.933676 0.835000 0.968430 0.973433 0.832098 
5.073343 0.978899 0.970505 0.881884 0.911994 0.941377 0.876191 0.908493 0.981054 0.911076 0.920352 0.821518 0.898044 0.831021 0.822491 0.889414 0.849218 0.944414 0.964567 0.875836 0.920161 0.897798 0.972015 0.988029 0.998160 0.980900 0.930673 0.922498 0.841070 0.869352 0.834086 0.854129 0.899790 0.973952 0.936885 0.872335 0.940268 0.992040 0.895616 0.922953 0.841043 0.851373 0.956673 0.865233 0.917105 0.934184 0.939103 0.862841 0.927254 0.873908 0.962530 
5.083500 0.907867 0.826916 0.912850 0.880881 0.849984 0.886764 0.958395 0.888091 0.854330 0.848466 0.835099 0.982445 0.833717 0.881708 0.912905 0.832290 0.945702 0.830417 0.977071 0.901184 0.936445 0.883272 0.834581 0.821324 0.876653 0.936191 0.837009 0.957577 0.894774 0.984200 0.886718 0.901421 0.998411 0.921934 0.999321 0.839646 0.961714 0.938409 0.841219 0.986673 0.972107 0.998375 0.997457 0.935509 0.976571 0.818660 0.881572 0.903485 0.945820 0.911368 
5.093677 0.927679 0.872286 0.921442 0.893360 0.892660 0.923479 0.974353 0.857977 0.950407 0.913187 0.843640 0.925861 0.954961 0.825467 0.995908 0.935388 0.931324 0.949898 0.996571 0.891741 0.973844 0.863404 0.981035 0.881614 0.922860 0.830413 0.946334 0.999690 0.860813 0.934188 0.913515 0.882078 0.977762 0.969489 0.925206 0.905751 0.954716 0.984680 0.906142 0.826040 0.872623 0.957189 0.869677 0.863486 0.914769 0.854668 0.971934 0.881223 0.945488 0.945325 
5.103875 0.979161 0.995195 0.956319 0.932876 0.871721 0.844579 0.991814 0.983333 0.860232 0.854705 0.831917 0.989660 0.918878 0.929559 0.869803 0.934422 0.885864 0.964936 0.824164 0.836544 0.959773 0.836826 0.951574 0.940784 0.858941 0.982243 0.907280 0.918806 0.836816 0.992269 0.942221 0.911379 0.897654 0.995195 0.974280 0.866558 0.967126 0.906125 0.990360 0.897445 0.918806 0.900208 0.998104 0.963591 0.869567 0.902935 0.858359 0.954810 0.947956 0.835962 
5.114093 0.930538 0.935237 0.964910 0.986631 0.840764 0.849244 0.853606 0.899865 0.876181 0.981378 0.971790 0.907181 0.852879 0.842028 0.951078 0.887551 0.923967 0.879671 0.927630 0.868065 0.923068 0.975816 0.886596 0.958021 0.953913 0.829877 0.903773 0.968100 0.924285 0.922377 0.859722 0.922977 0.845972 0.855923 0.868747 0.901383 0.940481 0.965692 0.881280 0.823442 0.903182 0.900456 0.933028 0.983286 0.911035 0.929466 0.982478 0.984959 0.912198 0.903446 
5.124331 0.994343 0.881739 0.957324 0.840485 0.966038 0.999532 0.923720 0.983657 0.893198 0.872680 0.930345 0.839458 0.849245 0.979632 0.958287 0.840522 0.974034 0.895660 0.862112 0.917223 0.942085 0.960749 0.923966 0.922939 0.956606 0.988028 0.980150 0.864438 0.945620 0.894334 0.952080 0.920495 0.994152 0.956824 0.998060 0.860304 0.966801 0.926165 0.928427 0.953743 0.953652 0.823747 0.856878 0.841067 0.836732 0.872607 0.958723 0.926746 0.924865 0.931980 
5.134590 0.984491 0.944733 0.907783 0.873286 0.959633 0.941962 0.979676 0.872886 0.830376 0.896463 0.895918 0.937529 0.910282 0.885724 0.981275 0.988797 0.954327 0.864537 0.835464 0.906284 0.923846 0.924455 0.982737 0.935403 0.848437 0.822026 0.854307 0.955599 0.959097 0.849728 0.995139 0.996329 0.977422 0.837371 0.986753 0.869752 0.970926 0.838898 0.852399 0.938801 0.931641 0.953337 0.909709 0.930569 0.886323 0.993313 0.914988 0.936348 0.955454 0.942371 
5.144869 0.998659 0.911063 0.818725 0.897646 0.909982 0.900916 0.991556 0.893622 0.978148 0.993981 0.997951 0.821804 0.927986 0.875154 0.880314 0.868132 0.839518 0.929921 0.986478 0.837956 0.918721 0.883893 0.900508 0.823058 0.917322 0.972879 0.902797 0.941512 0.934236 0.831115 0.862092 0.903542 0.897319 0.818625 0.927187 0.908601 0.871712 0.823966 0.916550 0.897074 0.932846 0.987568 0.990511 0.848511 0.985569 0.916622 0.915369 0.842716 0.981663 0.885719 
5.155170 0.962397 0.930318 0.931608 0.979445 0.958946 0.867930 0.869038 0.845742 0.949972 0.907403 0.963106 0.930173 0.921090 0.897367 0.926303 0.897548 0.928501 0.916985 0.878720 0.837631 0.994740 0.888856 0.850910 0.839448 0.946630 0.894070 0.975803 0.996093 0.914396 0.979954 0.989717 0.920918 0.940999 0.825978 0.851564 0.906967 0.846532 0.865251 0.933252 0.931099 0.880591 0.876804 0.940200 0.871282 0.865678 0.937702 0.854289 0.945867 0.973787 0.819375 
5.165490 0.971860 0.989477 0.984474 0.881095 0.905669 0.940367 0.976927 0.865803 0.897432 0.983720 0.934755 0.898222 0.923177 0.919245 0.843691 0.941993 0.874820 0.858057 0.960427 0.867347 0.855106 0.902073 0.943400 0.914259 0.840104 0.919644 0.880178 0.932848 0.928190 0.857675 0.995062 0.956922 0.835127 0.953099 0.863088 0.925229 0.848585 0.937361 0.853253 0.831177 0.830278 0.868318 0.987661 0.905187 0.866502 0.904697 0.910609 0.862997 0.859292 0.857321 
5.175831 0.907993 0.953083 0.822727 0.972104 0.995866 0.848677 0.932763 0.924945 0.852163 0.894220 0.954181 0.842148 0.903962 0.872175 0.968127 0.820929 0.922466 0.819386 0.867471 0.876342 0.907630 0.960464 0.966511 0.929957 0.949723 0.900022 0.823172 0.963225 0.845853 0.844246 0.955589 0.994449 0.987149 0.854996 0.823581 0.860435 0.958004 0.953246 0.849612 0.919325 0.835557 0.915920 0.889598 0.969998 0.991353 0.927061 0.885649 0.862423 0.965122 0.910554 
5.186194 0.938932 0.871572 0.878308 0.843620 0.986065 0.841405 0.990768 0.948836 0.952431 0.986219 0.867677 0.968445 0.877972 0.904698 0.953366 0.939413 0.893278 0.937071 0.896292 0.954818 0.835160 0.853198 0.937942 0.821352 0.899896 0.833344 0.886605 0.834960 0.842104 0.904435 0.975589 0.846625 0.946103 0.996051 0.960165 0.825991 0.831946 0.874114 0.901421 0.865907 0.913831 0.927647 0.924443 0.847851 0.973038 0.954083 0.892070 0.954455 0.891517 0.984821 
5.196576 0.820185 0.907249 0.844620 0.952632 0.929042 0.936240 0.889313 0.943301 0.954538 0.944708 0.894650 0.837386 0.927490 0.865151 0.982558 0.856238 0.853007 0.939879 0.982630 0.863036 0.936058 0.880972 0.976703 0.911950 0.966211 0.848786 0.910425 0.826203 0.962680 0.938481 0.992678 0.940161 0.822091 0.818561 0.848586 0.830778 0.912286 0.979372 0.940079 0.851972 0.819632 0.833101 0.837485 0.983992 0.895458 0.921190 0.841543 0.844084 0.969106 0.864343 
5.206980 0.972399 0.914318 0.826996 0.955882 0.982119 0.972218 0.883135 0.977064 0.967998 0.897610 0.915788 0.986992 0.962326 0.974568 0.983380 0.925217 0.936797 0.915389 0.821143 0.908936 0.834302 0.883172 0.816805 0.908210 0.909671 0.959921 0.852189 0.856282 0.921242 0.899434 0.945518 0.988807 0.968833 0.894616 0.860538 0.920670 0.941244 0.916487 0.882391 0.894271 0.825762 0.884823 0.839747 0.991557 0.831915 0.929836 0.942560 0.934438 0.884760 0.966836 
5.217404 0.855427 0.885307 0.819241 0.988712 0.830692 0.997468 0.848078 0.944477 0.974466 0.887449 0.936501 0.952299 0.900978 0.904789 0.861761 0.874818 0.980200 0.962044 0.829395 0.859846 0.921620 0.831191 0.820720 0.912220 0.878629 0.816946 0.832462 0.971208 0.832180 0.843359 0.941074 0.862487 0.987024 0.968259 0.837951 0.905859 0.889599 0.942590 0.910441 0.911948 0.875326 0.939441 0.830828 0.864238 0.973468 0.832743 0.855954 0.962135 0.876478 0.969194 
5.227849 0.914876 0.927750 0.928839 0.938972 0.963821 0.840747 0.903890 0.844348 0.875221 0.882334 0.952127 0.853702 0.853158 0.852840 0.941531 0.893511 0.880556 0.840112 0.823700 0.834850 0.987001 0.901976 0.955965 0.818121 0.953742 0.960982 0.861586 0.982039 0.983599 0.882289 0.929601 0.827066 0.899581 0.842416 0.967496 0.857295 0.904307 0.988679 0.847224 0.853430 0.986166 0.973502 0.974953 0.837680 0.976514 0.855653 0.934618 0.960220 0.843840 0.899943 
5.238316 0.873702 0.857619 0.926049 0.840194 0.952300 0.857583 0.983486 0.953607 0.927755 0.979422 0.895299 0.905740 0.908171 0.874527 0.884804 0.947747 0.869511 0.958360 0.933306 0.940726 0.971648 0.860005 0.902175 0.896197 0.919509 0.969753 0.826143 0.952373 0.882246 0.856367 0.985518 0.841954 0.829989 0.829708 0.939166 0.968301 0.973472 0.883380 0.929959 0.995940 0.846834 0.880650 0.989509 0.949643 0.827903 0.966278 0.840439 0.838951 0.849247 0.919410 
5.248803 0.850887 0.912577 0.846879 0.978012 0.885949 0.839405 0.923587 0.925782 0.837791 0.996342 0.983146 0.946832 0.972997 0.867013 0.993530 0.963175 0.923705 0.856347 0.984497 0.956282 0.880426 0.888271 0.977178 0.915733 0.895318 0.923896 0.894021 0.857218 0.918862 0.836585 0.983708 0.996587 0.934008 0.982484 0.937219 0.972480 0.935060 0.865652 0.952763 0.924594 0.959720 0.831996 0.942243 0.932049 0.827543 0.839523 0.882848 0.993412 0.944900 0.945744 
5.259311 0.825659 0.874444 0.866238 0.915014 0.831063 0.878851 0.917227 0.956427 0.843559 0.920364 0.883521 0.974681 0.846424 0.942163 0.980357 0.899608 0.870926 0.963174 0.860987 0.976331 0.904296 0.924834 0.990078 0.822712 0.920355 0.901113 0.818114 0.879676 0.887148 0.971842 0.991438 0.964225 0.946879 0.891437 0.857143 0.894085 0.903480 0.872313 0.896089 0.899662 0.847304 0.849408 0.854703 0.953607 0.932361 0.983631 0.879667 0.879713 0.961478 0.859138 
5.269840 0.892390 0.840975 0.984143 0.967161 0.929952 0.989691 0.894521 0.866986 0.832806 0.996273 0.894022 0.859624 0.933833 0.857385 0.839986 0.912445 0.875191 0.901819 0.934377 0.843731 0.819668 0.909208 0.964804 0.884512 0.879498 0.934658 0.976155 0.956753 0.932845 0.917205 0.872752 0.927459 0.912209 0.961794 0.944894 0.838091 0.945719 0.854783 0.923706 0.918647 0.873958 0.970235 0.922890 0.945030 0.907703 0.843894 0.864275 0.927994 0.870876 0.977261 
5.280390 0.969325 0.958900 0.879863 0.956752 0.892110 0.826724 0.935812 0.827667 0.824014 0.844220 0.828401 0.865232 0.914845 0.830586 0.967050 0.972561 0.943254 0.975952 0.864090 0.957078 0.841981 0.893615 0.861334 0.816336 0.854971 0.847891 0.962300 0.824222 0.950298 0.859412 0.862159 0.978317 0.977284 0.862068 0.942511 0.852124 0.989069 0.907303 0.941913 0.837947 0.923973 0.901954 0.956779 0.874098 0.847791 0.867517 0.989603 0.967032 0.845335 0.994825 
5.290962 0.943554 0.889146 0.896687 0.967201 0.986579 0.856309 0.866932 0.914959 0.844336 0.876204 0.949473 0.836098 0.906920 0.826563 0.872687 0.820173 0.924077 0.945802 0.945920 0.938869 0.921585 0.886545 0.968751 0.852312 0.932098 0.878460 0.990222 0.825956 0.871318 0.841916 0.915177 0.942648 0.827125 0.873376 0.927766 0.951938 0.923796 0.919219 0.910137 0.859454 0.926162 0.978440 0.845116 0.820499 0.927295 0.895491 0.930875 0.982065 0.849040 0.852385 
5.301554 0.908105 0.819986 0.874983 0.905178 0.961562 0.910280 0.915309 0.866347 0.873896 0.908821 0.823529 0.893859 0.974040 0.950805 0.829129 0.828613 0.976894 0.887960 0.913297 0.952300 0.923691 0.842269 0.993125 0.939713 0.892074 0.900266 0.909926 0.851231 0.976632 0.843728 0.920764 0.918191 0.924761 0.879351 0.953841 0.818309 0.928621 0.930515 0.979260 0.968639 0.966038 0.887615 0.963410 0.852337 0.983673 0.938571 0.901526 0.878535 0.908340 0.819659 
5.312168 0.826892 0.933000 0.941454 0.958624 0.819472 0.952109 0.990308 0.857155 0.978376 0.958171 0.942677 0.877514 0.962556 0.910195 0.946908 0.909515 0.925779 0.854618 0.887453 0.854192 0.944109 0.815621 0.841833 0.962266 0.855324 0.956639 0.986566 0.881355 0.836098 0.839070 0.859583 0.976138 0.889446 0.965999 0.876191 0.884662 0.975549 0.993081 0.862799 0.977759 0.853358 0.849960 0.935039 0.843518 0.856140 0.835527 0.941463 0.932611 0.995890 0.853965 
5.322803 0.828506 0.870531 0.937831 0.833471 0.850791 0.940947 0.989748 0.842448 0.927458 0.863202 0.863565 0.963495 0.827981 0.939751 0.916153 0.838362 0.816322 0.945477 0.909395 0.903968 0.862958 0.930801 0.911206 0.888060 0.860113 0.848119 0.972491 0.837511 0.901423 0.880994 0.930919 0.893759 0.929578 0.915564 0.967237 0.940793 0.912176 0.907103 0.838263 0.907329 0.941817 0.956656 0.888088 0.983045 0.859307 0.870921 0.879925 0.868339 0.911868 0.900064 
5.333459 0.913349 0.927316 0.990602 0.835898 0.948629 0.818915 0.873722 0.933928 0.825808 0.904627 0.961491 0.871494 0.930749 0.859421 0.933167 0.954724 0.977541 0.853279 0.936790 0.835427 0.959154 0.971581 0.847727 0.884637 0.857844 0.915233 0.955938 0.842329 0.873088 0.859040 0.948656 0.882771 0.835518 0.958139 0.921266 0.844874 0.939408 0.858080 0.933330 0.842075 0.949824 0.875027 0.965385 0.825002 0.832918 0.874193 0.910641 0.980973 0.989488 0.975331 
5.344137 0.910076 0.995738 0.831451 0.869369 0.819605 0.817504 0.903673 0.971866 0.954723 0.832990 0.954587 0.831750 0.822920 0.873245 0.915636 0.988013 0.991038 0.883596 0.878561 0.891303 0.872729 0.961388 0.941926 0.948818 0.975063 0.921115 0.976856 0.959151 0.941673 0.905294 0.979790 0.920726 0.933885 0.820665 0.875699 0.817197 0.960183 0.990630 0.920644 0.952160 0.847018 0.906245 0.840244 0.974737 0.895124 0.929021 0.941727 0.899489 0.936357 0.896148 
5.354836 0.858497 0.945077 0.956586 0.856650 0.901823 0.835435 0.912598 0.909991 0.858090 0.896200 0.986475 0.822342 0.872830 0.879594 0.908605 0.856614 0.952185 0.868602 0.975157 0.955092 0.852430 0.849080 0.823175 0.976651 0.857736 0.815859 0.973011 0.938739 0.982681 0.844743 0.930173 0.980327 0.921680 0.870956 0.936041 0.993918 0.864229 0.991473 0.817661 0.923210 0.968230 0.948337 0.837318 0.857302 0.845132 0.882772 0.878408 0.869851 0.946345 0.884855 
5.365556 0.842559 0.921059 0.932647 0.907569 0.908194 0.989663 0.861896 0.845139 0.983009 0.836403 0.837507 0.935616 0.985282 0.818740 0.991221 0.896389 0.887960 0.890939 0.833895 0.852354 0.961879 0.848308 0.901513 0.871438 0.844578 0.968805 0.921050 0.861082 0.883434 0.951830 0.876553 0.855052 0.874879 0.867102 0.836104 0.991845 0.839164 0.872896 0.841835 0.854880 0.854536 0.941492 0.990370 0.827929 0.971041 0.815327 0.887544 0.925477 0.820741 0.941428 
5.376298 0.871078 0.855799 0.816162 0.888847 0.927298 0.891535 0.838764 0.938903 0.897790 0.850413 0.917785 0.971126 0.920663 0.990886 0.831405 0.912988 0.976304 0.881624 0.947511 0.856695 0.870264 0.895337 0.992995 0.898279 0.921351 0.896097 0.827060 0.894314 0.953847 0.990280 0.926520 0.933680 0.885461 0.909204 0.831278 0.880293 0.929018 0.832536 0.917894 0.909439 0.893101 0.920618 0.830147 0.988135 0.907176 0.875686 0.951874 0.915214 0.888747 0.940369 
5.387061 0.906919 0.899235 0.873687 0.994742 0.861243 0.829178 0.908711 0.915589 0.993665 0.958406 0.953084 0.952260 0.925915 0.891280 0.870275 0.906222 0.988959 0.990977 0.851179 0.892602 0.965139 0.971836 0.874420 0.977257 0.841912 0.975936 0.961899 0.900720 0.889624 0.897253 0.860464 0.944260 0.839549 0.926576 0.942740 0.911200 0.952441 0.982352 0.867542 0.890230 0.852908 0.955184 0.822110 0.906783 0.977872 0.849523 0.927979 0.871189 0.952613 0.897860 
5.397846 0.854478 0.924578 0.995303 0.819206 0.882737 0.899314 0.984734 0.825522 0.893695 0.937373 0.873806 0.867028 0.816319 0.856025 0.880348 0.926551 0.865535 0.888564 0.890573 0.953136 0.893034 0.819694 0.922479 0.902499 0.858486 0.932667 0.843131 0.883162 0.967306 0.966908 0.911611 0.969224 0.881850 0.837204 0.889306 0.965252 0.864160 0.982906 0.945399 0.876927 0.920533 0.897568 0.855437 0.959343 0.938395 0.968645 0.931265 0.885967 0.909177 0.937002 
5.408653 0.993402 0.863918 0.909806 0.984309 0.992009 0.992859 0.830425 0.826897 0.966830 0.913642 0.934016 0.986653 0.935518 0.872504 0.925095 0.960090 0.921612 0.926878 0.924037 0.938711 0.987367 0.993176 0.827729 0.900822 0.978935 0.831982 0.845236 0.885143 0.882157 0.826589 0.994108 0.868605 0.883252 0.864551 0.863674 0.934731 0.890282 0.951604 0.940222 0.929212 0.898388 0.918355 0.827024 0.923295 0.916899 0.875580 0.833375 0.818537 0.867872 0.851524 
5.419481 0.868136 0.986264 0.975979 0.921768 0.968562 0.967178 0.916368 0.988372 0.943794 0.871519 0.830660 0.877987 0.880610 0.931736 0.899398 0.875110 0.953763 0.974260 0.847313 0.965341 0.938602 0.869068 0.855083 0.892605 0.945631 0.987603 0.941660 0.899932 0.965242 0.864961 0.988535 0.826426 0.850633 0.895735 0.867819 0.850596 0.940538 0.966590 0.954622 0.931248 0.906635 0.945739 0.872921 0.985052 0.926219 0.885386 0.933229 0.933464 0.931537 0.876639 
5.430331 0.833444 0.953117 0.951471 0.966693 0.935680 0.958896 0.976225 0.842307 0.935201 0.973367 0.887158 0.890088 0.916217 0.819290 0.965038 0.860975 0.932569 0.853368 0.929846 0.823803 0.886344 0.837957 0.873971 0.843257 0.898725 0.914661 0.931474 0.835714 0.985477 0.992514 0.887447 0.880691 0.960597 0.865786 0.897052 0.865777 0.831147 0.889138 0.969116 0.955478 0.839413 0.831608 0.886913 0.922765 0.989177 0.871710 0.823649 0.874342 0.857067 0.954347 
5.441202 0.957725 0.980197 0.874722 0.823585 0.833361 0.842648 0.865499 0.941647 0.843434 0.894942 0.939423 0.927740 0.822600 0.929684 0.876241 0.848010 0.879433 0.987838 0.885501 0.840911 0.910613 0.968902 0.929277 0.858888 0.966524 0.877091 0.930217 0.853246 0.987530 0.930091 0.854322 0.972682 0.944351 0.901923 0.947444 0.836426 0.830901 0.950925 0.855561 0.934223 0.982756 0.819136 0.974771 0.940137 0.861854 0.838895 0.849457 0.837095 0.961225 0.936186 
5.452095 0.862517 0.868547 0.967124 0.943870 0.934729 0.966681 0.840465 0.824869 0.837509 0.959321 0.975867 0.899088 0.945090 0.911448 0.891530 0.930923 0.927894 0.904052 0.890969 0.916583 0.880952 0.863674 0.993922 0.815927 0.936076 0.975641 0.955524 0.945877 0.944738 0.974312 0.974447 0.961826 0.844832 0.886413 0.865907 0.926104 0.907488 0.893094 0.917017 0.885201 0.894161 0.951175 0.945009 0.860509 0.944584 0.973109 0.892136 0.860555 0.856757 0.989799 
5.463010 0.851843 0.931890 0.859852 0.874370 0.929295 0.934918 0.989753 0.930461 0.981003 0.870465 0.964559 0.861723 0.860729 0.886591 0.980162 0.849999 0.920897 0.899563 0.947076 0.945196 0.844376 0.977414 0.856959 0.993604 0.928879 0.918529 0.820285 0.972523 0.978526 0.843101 0.882777 0.910845 0.971900 0.918583 0.917670 0.917155 0.836041 0.943442 0.822373 0.928346 0.952392 0.966168 0.830870 0.887468 0.909815 0.865221 0.920057 0.991986 0.846563 0.930769 
5.473947 0.956681 0.925616 0.909085 0.902867 0.958543 0.958805 0.891054 0.836092 0.855669 0.922896 0.971305 0.931518 0.932079 0.839391 0.938252 0.931545 0.934492 0.918377 0.872372 0.860794 0.830046 0.887285 0.830588 0.897571 0.884547 0.884058 0.867428 0.976158 0.955994 0.943123 0.898212 0.876982 0.876105 0.936173 0.875282 0.926602 0.918015 0.990475 0.953644 0.865738 0.949839 0.840756 0.965602 0.970473 0.847824 0.970690 0.946359 0.861716 0.943259 0.822770 
5.484906 0.859214 0.833324 0.899509 0.923863 0.894340 0.835710 0.925029 0.886261 0.968975 0.867628 0.939587 0.863706 0.900657 0.843418 0.852301 0.863064 0.890843 0.821920 0.951516 0.936235 0.909820 0.967945 0.846003 0.871062 0.917050 0.904308 0.931897 0.942434 0.893635 0.988422 0.964646 0.917212 0.967375 0.894485 0.899446 0.867619 0.936000 0.973864 0.884698 0.850747 0.956567 0.862666 0.885954 0.913670 0.845009 0.911555 0.962007 0.987925 0.864790 0.844132 
5.495887 0.824494 0.922038 0.845049 0.937416 0.836050 0.876194 0.820292 0.978265 0.879546 0.888527 0.933866 0.941817 0.818558 0.840495 0.825226 0.826554 0.977687 0.973295 0.941934 0.813814 0.881579 0.914196 0.834912 0.908874 0.984743 0.839194 0.882455 0.906308 0.941293 0.916491 0.878498 0.902224 0.989161 0.906154 0.962778 0.876998 0.866770 0.881732 0.891364 0.941699 0.817745 0.835743 0.852874 0.827385 0.958333 0.985385 0.831731 0.856253 0.887930 0.970133 
5.506890 0.865894 0.879707 0.947785 0.875894 0.955193 0.842623 0.858559 0.942925 0.923683 0.852036 0.960080 0.989530 0.870908 0.927323 0.940919 0.968454 0.858116 0.953756 0.955608 0.952871 0.953268 0.848748 0.978771 0.828675 0.868929 0.819000 0.872976 0.940323 0.836995 0.969601 0.888433 0.905877 0.864123 0.826290 0.881233 0.822134 0.877005 0.944695 0.985456 0.966964 0.967677 0.938598 0.890132 0.974986 0.873654 0.932482 0.833354 0.939944 0.942943 0.948896 
5.517915 0.980080 0.887183 0.812993 0.949867 0.881421 0.893154 0.950382 0.836305 0.956163 0.888484 0.842474 0.833270 0.960841 0.930222 0.987532 0.984397 0.966261 0.940943 0.882857 0.925814 0.961022 0.822792 0.818845 0.874936 0.818394 0.920088 0.853611 0.959812 0.918137 0.894238 0.974886 0.946200 0.948268 0.925119 0.894364 0.876110 0.950382 0.849519 0.968221 0.932570 0.905365 0.825258 0.845337 0.977488 0.819162 0.866807 0.855534 0.977117 0.938478 0.830009 
5.528961 0.860955 0.864450 0.872207 0.924983 0.980811 0.813868 0.891930 0.922915 0.869028 0.834621 0.830133 0.814708 0.961783 0.921686 0.842613 0.865280 0.832499 0.948147 0.925732 0.859311 0.852674 0.977487 0.812866 0.855970 0.985787 0.904113 0.828047 0.948715 0.938845 0.856376 0.872324 0.843796 0.846813 0.907364 0.846813 0.923980 0.814221 0.895922 0.832860 0.976133 0.853658 0.885049 0.872930 0.993219 0.855392 0.941635 0.889447 0.916485 0.891912 0.869832 
5.540030 0.873308 0.829326 0.991094 0.866879 0.938634 0.816270 0.957758 0.954941 0.893091 0.932043 0.877524 0.977812 0.834699 0.936873 0.925623 0.928873 0.977117 0.904404 0.959492 0.897100 0.823240 0.947988 0.978318 0.952837 0.960936 0.961018 0.941379 0.832170 0.940521 0.904368 0.835493 0.929596 0.867989 0.903330 0.924341 0.958697 0.853425 0.862843 0.869660 0.896594 0.976142 0.825254 0.912549 0.967817 0.921885 0.863917 0.958092 0.875953 0.863123 0.917135 
5.551122 0.871212 0.955061 0.848769 0.973622 0.928565 0.925649 0.981187 0.816115 0.965741 0.992093 0.961308 0.820855 0.863710 0.870489 0.851369 0.861227 0.981540 0.938179 0.895117 0.821379 0.884428 0.870462 0.822498 0.822624 0.913254 0.919934 0.868928 0.966147 0.966734 0.920377 0.917641 0.991353 0.970354 0.928538 0.915123 0.964441 0.841935 0.827436 0.880501 0.846367 0.816332 0.947027 0.859033 0.843804 0.974787 0.915998 0.894223 0.940834 0.850574 0.981377 
5.562235 0.958395 0.974696 0.836586 0.865831 0.979940 0.871174 0.831477 0.950163 0.927010 0.899697 0.964650 0.884903 0.817243 0.957375 0.966581 0.975057 0.895807 0.971158 0.966013 0.877141 0.874938 0.881509 0.984805 0.857157 0.941299 0.866869 0.906079 0.932399 0.924086 0.921396 0.837470 0.887467 0.929050 0.966275 0.849665 0.964099 0.901168 0.919835 0.863006 0.865434 0.875092 0.860271 0.883197 0.866842 0.833634 0.980112 0.859567 0.878476 0.918661 0.985997 
5.573371 0.963496 0.869945 0.952792 0.890143 0.926476 0.890441 0.943037 0.944083 0.856535 0.913291 0.989189 0.919311 0.925619 0.813758 0.812738 0.878618 0.882571 0.864711 0.928426 0.839866 0.830390 0.990931 0.916278 0.884863 0.916143 0.932640 0.950626 0.967060 0.858674 0.943713 0.856435 0.954579 0.881100 0.916152 0.899122 0.928868 0.828793 0.962665 0.835309 0.894294 0.859035 0.922370 0.937423 0.953000 0.966474 0.865713 0.834632 0.897976 0.895395 0.872265 
5.584528 0.938818 0.903537 0.912398 0.953607 0.816978 0.948238 0.907020 0.924688 0.839797 0.990304 0.979991 0.983943 0.838760 0.954148 0.880438 0.860091 0.907489 0.977609 0.881593 0.813396 0.947841 0.941687 0.982211 0.921196 0.844580 0.879680 0.979449 0.825956 0.887882 0.973729 0.936896 0.989808 0.906560 0.913003 0.888135 0.938926 0.812827 0.876179 0.868987 0.953742 0.958678 0.815327 0.837072 0.992172 0.838652 0.938701 0.813152 0.969731 0.978150 0.962829 
5.595709 0.967412 0.885378 0.886037 0.963804 0.847460 0.933157 0.931669 0.942413 0.953853 0.856094 0.850789 0.861778 0.880561 0.901861 0.982641 0.877196 0.983462 0.970119 0.829733 0.889231 0.962234 0.842363 0.976948 0.896863 0.864096 0.984572 0.907617 0.848308 0.847424 0.928998 0.831041 0.853938 0.878242 0.860289 0.890061 0.860749 0.840766 0.975288 0.975721 0.948124 0.905686 0.926544 0.954719 0.822759 0.982443 0.818970 0.922367 0.974891 0.882392 0.847875 
5.606911 0.858620 0.927940 0.939206 0.859693 0.892554 0.882406 0.873855 0.813943 0.906409 0.945367 0.885924 0.962271 0.895558 0.854543 0.869787 0.974150 0.974610 0.983243 0.865340 0.867063 0.833652 0.936338 0.883471 0.952601 0.832029 0.903396 0.929095 0.959790 0.974511 0.897100 0.946062 0.918171 0.976396 0.913914 0.846515 0.950400 0.991018 0.853939 0.942075 0.849140 0.949850 0.928535 0.862914 0.900501 0.910396 0.926614 0.882262 0.862120 0.949561 0.851873 
5.618136 0.910657 0.865023 0.975628 0.946489 0.925998 0.811759 0.879101 0.969540 0.847500 0.871210 0.991988 0.885766 0.970388 0.968332 0.850043 0.868748 0.886975 0.989580 0.929146 0.953505 0.826550 0.838202 0.880147 0.921227 0.883078 0.911117 0.944279 0.867431 0.874375 0.836200 0.982500 0.823745 0.886334 0.958528 0.866881 0.827722 0.984755 0.966726 0.813590 0.828425 0.885387 0.934142 0.830040 0.869253 0.903569 0.842810 0.985611 0.939283 0.826613 0.960035 
5.629384 0.947321 0.991541 0.819350 0.933678 0.836672 0.973083 0.835355 0.893876 0.981857 0.915851 0.836636 0.881631 0.970856 0.945761 0.858475 0.914751 0.910423 0.918701 0.958854 0.830955 0.886726 0.912416 0.981911 0.932830 0.832650 0.866158 0.933976 0.891622 0.902317 0.988160 0.929575 0.832993 0.889152 0.917222 0.820739 0.815500 0.947880 0.930973 0.888818 0.844363 0.868322 0.941171 0.983498 0.827105 0.912605 0.897934 0.889674 0.959548 0.948656 0.917483 
5.640654 0.983792 0.931853 0.851064 0.981943 0.857014 0.829408 0.972630 0.897584 0.963966 0.890877 0.926930 0.892887 0.872431 0.841877 0.916373 0.986631 0.954284 0.874432 0.815353 0.822322 0.940787 0.962416 0.879346 0.928841 0.907718 0.840416 0.875722 0.814452 0.953923 0.924649 0.903454 0.839470 0.937749 0.830121 0.836864 0.952634 0.922657 0.821078 0.924117 0.820663 0.918744 0.819410 0.829228 0.970160 0.896854 0.868194 0.820555 0.924316 0.894591 0.889047 
5.651947 0.921582 0.834785 0.953744 0.941701 0.963073 0.947308 0.872329 0.830251 0.828872 0.832477 0.971321 0.980606 0.935959 0.881820 0.980398 0.961892 0.816000 0.881307 0.853561 0.844818 0.954131 0.837958 0.939493 0.920076 0.922303 0.904374 0.967292 0.932570 0.894476 0.859285 0.845629 0.836444 0.812755 0.927531 0.960423 0.896171 0.816495 0.815927 0.860286 0.989485 0.956196 0.968013 0.982138 0.930280 0.977144 0.862359 0.930190 0.908619 0.858970 0.851118 
5.663262 0.813239 0.865719 0.974356 0.984802 0.905077 0.950852 0.828209 0.920416 0.946201 0.816303 0.917749 0.881879 0.836239 0.888818 0.958359 0.970751 0.944507 0.901003 0.905248 0.952267 0.967209 0.880121 0.896551 0.858004 0.876796 0.931889 0.909610 0.913260 0.987524 0.872740 0.863863 0.944146 0.855652 0.869775 0.824739 0.939919 0.897038 0.841556 0.944741 0.969012 0.847009 0.901048 0.875137 0.846829 0.955908 0.986334 0.987037 0.865088 0.863971 0.821080 
5.674600 0.934255 0.896246 0.844919 0.855354 0.989339 0.832700 0.850155 0.868573 0.827348 0.832709 0.891795 0.948456 0.840261 0.918990 0.886595 0.978255 0.968632 0.911889 0.935922 0.875575 0.936850 0.937291 0.944807 0.850767 0.983230 0.939526 0.835079 0.841045 0.864347 0.967812 0.855552 0.939814 0.991033 0.971921 0.941977 0.834989 0.899076 0.863347 0.894489 0.847001 0.871997 0.912060 0.831538 0.979436 0.947573 0.959990 0.948636 0.942094 0.887316 0.867699 
5.685960 0.868985 0.833920 0.822910 0.815063 0.967116 0.949277 0.813378 0.839163 0.820739 0.883427 0.962972 0.850047 0.976837 0.972792 0.933303 0.986802 0.843992 0.949052 0.949845 0.920249 0.864354 0.836442 0.885049 0.872489 0.900824 0.829244 0.981099 0.928781 0.873318 0.948629 0.862417 0.974684 0.964089 0.932646 0.873597 0.897851 0.813792 0.990189 0.818234 0.945187 0.987514 0.911573 0.826505 0.941998 0.909635 0.828640 0.909068 0.811963 0.832541 0.931375
[truncated: 2,907,987 more chars]
