# Supplementary material for: Automatic Analysis of Composite Physical Signals Using Non-Negative Factorization and Information Criterion
Source: PLoS One. 2012 Mar 1;7(3):e32352. doi: 10.1371/journal.pone.0032352 (PMC3291575; doi:10.1371/journal.pone.0032352)
Supplement: Dataset S1 — CodeAndSample.zip. CodeAndSample.zip contains the source code of our proposed method and the simulation data in this article. (ZIP) [file pone.0032352.s001.zip › CodeAndSample/sample/SimulatedData/r5/nor_mat_500_k3.dat]

#7150 50 
1.002002 0.893733 0.939723 0.947494 1.002703 1.035392 1.068179 0.968389 0.902982 0.992182 0.978646 0.998612 0.918397 1.035431 0.945292 0.892314 0.989862 0.927695 1.074893 0.963643 1.047979 1.015329 0.997673 1.060330 0.924210 1.024989 0.916938 0.904430 1.048165 0.966559 1.024656 0.939126 0.992055 0.898069 0.923760 0.985517 0.939537 1.008164 0.909892 0.942307 1.028864 0.986505 1.075295 0.982659 0.992192 0.935495 1.034198 0.940418 0.920198 1.025468 1.022835 
1.004008 0.915794 1.006625 0.935857 0.902367 1.030475 0.980250 0.951770 0.936082 0.936826 1.030935 0.958455 0.952690 0.974084 1.029184 0.943520 1.028322 1.019739 1.022617 0.931766 1.038266 0.939860 0.977510 0.948600 0.961910 0.933645 0.984086 1.036915 0.901623 1.057477 0.922968 0.938911 1.030691 0.963789 0.933225 1.051703 0.909433 0.985848 1.006655 0.905000 0.886845 0.931806 0.993247 0.890466 0.999882 0.927313 0.920991 0.927587 1.049863 1.047348 0.985437 
1.006018 0.940134 1.015097 1.047148 1.010233 0.900372 1.011183 0.896869 0.896242 0.925924 1.044143 0.934389 0.922264 0.957094 0.970237 0.900186 1.054615 1.026117 1.006750 1.019814 0.999488 0.929937 0.929976 0.957534 1.007386 1.025608 0.991649 0.925092 0.994164 0.990455 1.019384 1.036441 0.963005 1.031724 1.019560 0.918281 0.976177 0.932843 1.066417 1.069392 0.890703 1.076291 0.917371 0.881710 0.976030 0.931865 1.031421 1.016898 1.067425 0.921188 1.009402 
1.008032 1.037719 1.022081 0.895716 0.975128 1.011600 0.918820 1.068467 1.071187 1.046321 1.066734 1.007207 1.005484 1.058211 0.947033 0.892134 0.890451 0.943706 1.060882 0.915336 1.032024 1.019468 1.059894 1.010749 1.045293 0.988241 1.046722 1.035840 0.937932 0.923840 1.069837 0.889100 0.887417 1.054717 1.020261 0.947307 1.059640 0.946240 0.940613 0.979258 0.883405 0.989592 1.027454 1.005328 0.945849 0.917861 1.045166 0.918321 1.069543 1.041418 1.055892 
1.010050 0.891920 1.075653 1.076231 0.929203 0.932883 1.043537 0.888094 0.981712 1.068295 0.989815 0.891881 0.895071 0.919202 0.943353 0.902782 1.076123 0.900121 0.964363 0.933636 0.892155 1.033488 1.054301 0.970919 1.043821 1.051278 0.982867 0.887155 1.071025 0.994551 0.935427 1.009288 1.004278 1.045866 1.051718 0.882301 0.898956 1.018271 0.934771 0.939253 0.981957 0.994434 0.912343 0.972984 1.020796 1.065584 0.901089 0.981478 0.913390 1.026119 1.064204 
1.012072 1.006565 1.055187 0.895553 1.013923 0.904555 1.063240 0.884104 0.882558 0.939311 1.058700 0.969489 1.051048 0.961044 1.056155 1.043298 1.007240 0.926356 1.011271 1.073876 0.973814 0.977620 0.972219 0.891384 1.048093 0.915455 1.036204 1.061234 1.005733 0.920984 0.949703 1.020929 1.006917 0.923831 0.977669 0.926522 0.980106 0.990879 0.922589 0.937765 1.010576 0.885239 0.984470 0.926562 1.016653 1.007445 0.926698 0.944850 0.986681 1.001515 1.056899 
1.014098 1.014458 0.971806 0.909918 1.030250 1.013323 1.071943 1.063283 1.064252 0.970740 0.887756 0.881963 0.942256 1.045035 0.885407 0.884409 0.959928 0.882981 0.926209 1.075896 0.906386 0.995456 0.974194 1.003509 0.939223 0.923108 0.984859 1.072031 0.888822 0.913499 0.951023 1.014829 0.894898 0.914585 0.959057 0.967599 1.013479 0.893382 0.948616 0.902638 0.949194 0.930270 1.045505 0.955808 0.964644 0.898754 0.905437 0.894341 0.947648 1.030417 0.928891 
1.016129 0.897796 1.036273 1.039864 1.027497 0.889685 1.018221 0.922697 1.061654 0.880791 0.921973 0.971765 1.001412 0.896651 0.977010 0.950661 1.000512 0.939487 0.912590 0.946297 0.909165 0.906533 0.893364 0.947354 0.895526 0.881133 0.911220 0.957539 0.920320 0.958860 0.960807 0.972352 1.040363 0.896143 0.951649 0.970190 1.060108 0.962255 0.988868 0.943401 0.930153 1.006862 0.883227 1.037692 0.882484 0.965699 1.052818 0.910154 0.892434 1.062544 0.905780 
1.018163 0.895694 0.970413 0.890841 1.037081 0.892367 0.910174 0.972028 0.956364 0.915340 1.076177 0.948341 0.906407 0.911876 0.995548 0.888532 0.976059 1.037403 0.938890 0.966206 0.896349 0.955004 0.955561 0.891467 1.045231 0.959896 0.941893 1.017435 0.922668 0.904392 0.993767 1.040368 0.910653 0.928274 1.027042 0.991126 0.911270 0.914587 0.993063 1.072273 0.888062 1.009040 0.979718 0.906251 0.921514 1.025986 1.016534 0.884912 0.990460 1.072841 1.056472 
1.020201 1.034346 0.957801 1.032145 0.922365 0.924341 0.906007 0.897495 0.971028 0.937891 0.918931 1.038250 1.007383 0.919087 0.943673 1.058238 1.069371 0.919303 1.032292 1.058609 1.036509 0.880795 1.014310 0.915321 0.938870 1.071876 1.034395 1.024103 1.009213 1.035383 0.901154 1.027518 0.931503 0.942920 0.979843 0.900479 0.918050 1.003734 0.986133 0.937617 0.885794 0.907249 1.005387 0.914685 0.996396 0.886313 1.016844 1.008547 1.001220 1.020376 1.070878 
1.022244 1.019305 1.007898 0.908522 1.075196 0.970899 0.987442 0.904159 1.009199 0.931737 0.943291 0.988704 0.893378 0.936188 0.986522 0.933097 0.994143 0.997822 1.051433 1.008955 0.971339 1.071439 0.992734 0.894973 0.881932 1.066293 1.002801 0.973980 1.025469 1.071821 0.963571 1.020264 0.960372 0.991120 0.912034 0.924234 1.001950 1.060511 0.936952 0.918364 1.071723 0.928929 0.888467 0.889611 0.884485 1.066616 1.048136 0.984908 1.068025 0.970801 0.910772 
1.024290 0.886424 1.041068 0.935337 0.923216 0.941647 1.017149 1.020837 1.046849 0.883792 0.981863 0.916271 0.987302 1.040275 0.880652 0.933909 1.045215 1.003649 1.006153 0.906566 1.002426 0.942997 1.034386 0.959950 0.952310 0.899161 1.032791 0.926386 0.983213 0.901352 0.887930 1.062805 1.034288 1.048571 1.039385 1.042486 1.041028 1.033457 1.063421 0.964381 1.014801 1.019624 1.072010 1.002876 0.921573 0.910205 0.913825 0.945384 1.066874 0.888106 0.943701 
1.026341 0.994949 1.037688 0.929359 1.036093 0.986771 0.904199 0.972440 0.890817 0.910489 1.028101 1.064217 0.896149 0.928587 0.953746 0.952338 0.998373 0.941597 0.926337 1.068100 0.942595 1.053946 0.978632 0.937195 0.941587 0.933634 1.035046 0.923979 0.902938 1.019180 0.954715 0.996583 1.067827 0.898144 0.958158 0.887844 0.941176 0.942957 1.032366 0.961621 1.064911 0.912211 0.966600 0.947241 1.068991 0.891463 0.895904 0.881348 0.989344 1.052987 0.923040 
1.028396 0.946819 1.060406 0.991082 0.975793 1.060650 0.974189 0.951358 0.977886 1.014950 0.922502 1.013052 0.969543 0.961688 0.955447 0.898145 1.006723 0.921191 1.043982 0.913424 0.950644 1.013805 1.005109 0.915958 1.019772 0.888569 1.014226 0.911380 0.911282 0.923470 0.891513 1.011291 1.072604 1.006811 1.010254 1.040226 0.946741 0.993508 1.011066 0.937253 0.955114 0.978904 0.883394 0.880694 1.050487 0.944980 0.926209 0.928801 0.973827 0.970844 0.917357 
1.030455 0.912808 1.009732 0.898997 0.908319 1.070856 0.929701 0.978353 1.016931 0.960590 0.930816 0.955103 1.074279 1.020726 1.004577 0.935335 1.047488 1.033902 0.884032 1.015650 0.932508 1.060527 0.894850 0.979234 0.959524 0.907028 1.051919 1.065388 1.065457 0.926404 1.033608 1.008157 1.015699 1.003482 1.071726 1.027221 1.002748 1.030312 1.064488 0.958761 0.904758 0.967975 1.004910 0.984271 0.980466 1.037785 0.902225 0.982471 0.973854 1.004646 0.880745 
1.032518 0.950651 0.945007 0.885168 1.038680 0.941790 0.947678 1.064462 0.926502 1.005728 1.065274 0.904211 1.071788 1.051904 1.067710 0.882253 0.929681 0.898294 0.967523 1.070331 0.955385 0.987408 0.911566 1.007791 0.961391 0.949878 0.921543 1.044030 1.041145 1.071642 0.882478 0.952774 0.898049 0.999585 1.008877 0.975505 0.954671 0.971661 1.059679 0.953233 0.971387 0.909483 1.074214 1.046280 0.950837 1.026610 1.065939 0.900074 1.019617 0.951150 1.015890 
1.034585 0.998594 1.054656 0.999230 0.990456 0.946933 1.059683 1.071576 1.055037 0.949984 0.968920 1.059585 0.972353 0.882381 1.019906 1.061101 0.896123 1.063987 0.970250 0.946581 0.899204 0.934854 0.975365 0.927538 0.920858 0.941104 1.019133 0.944634 0.887320 0.990339 0.964460 0.933485 0.970573 0.911332 0.915322 1.038909 1.057033 0.995396 0.882557 1.057541 0.890558 0.987033 0.988774 0.889052 1.063488 0.904710 1.035819 0.897502 0.938981 0.960997 0.974318 
1.036656 0.992663 0.906334 0.970736 0.992380 0.942472 1.020938 1.052420 1.004830 0.992077 1.061828 1.054347 0.898559 0.894148 0.990512 0.964350 0.898843 0.993299 1.023040 1.016987 1.004018 0.936369 1.038004 1.048195 0.897816 1.014982 0.944261 0.928075 1.075618 0.961582 0.892798 1.039579 0.948144 0.897180 0.906706 1.041417 0.993768 1.054708 1.049124 0.899547 0.950746 0.895703 0.973700 0.991695 0.939127 1.065036 0.887048 0.902090 0.966453 0.907664 1.029368 
1.038731 0.953453 1.041226 1.067582 0.934969 0.921561 0.976553 0.993892 0.910853 0.987173 1.000699 1.002762 1.062624 1.015808 1.041402 0.890364 0.961570 1.067044 0.969746 0.928534 0.922285 0.956553 0.914207 0.904114 1.053558 0.944700 0.972651 1.001784 0.928417 1.007408 1.052032 1.018860 1.005373 1.024111 1.042732 0.959516 0.943712 0.941013 0.904026 0.890178 0.969022 0.933639 1.019515 1.005197 0.953032 0.899039 1.058252 0.883880 1.044101 0.897738 0.886442 
1.040811 0.912867 0.940308 0.916720 0.894218 1.010709 0.964414 0.933677 0.919409 1.019755 1.004626 1.040330 0.901895 0.931956 1.070763 1.056759 1.019999 0.987718 1.001653 0.950361 0.897113 0.967367 0.983796 1.019618 1.007335 1.039274 1.050413 0.912368 0.931819 0.986349 0.895118 0.981400 0.969890 1.026561 1.048075 1.016175 1.012479 0.974926 0.893973 1.045191 0.924084 0.914813 0.967240 0.995942 0.970017 0.896907 0.949931 1.009516 0.915830 0.939193 1.023393 
1.042894 1.011614 0.885330 1.031582 1.045595 0.952843 0.973554 1.067588 0.906921 0.903430 0.912202 0.884743 0.981876 0.963619 0.993386 0.986463 0.931515 0.967540 0.981094 1.001258 0.999126 0.930185 0.988966 0.901650 1.025979 0.917756 0.922401 0.985172 1.015085 0.982160 0.964049 1.003360 0.941519 1.046466 1.021891 0.970582 1.058181 1.063784 0.909229 0.948824 0.971481 0.910696 1.024806 0.982385 0.899421 0.940962 0.988321 0.990961 1.072830 0.889789 1.029284 
1.044982 1.001332 0.976954 0.991788 0.956645 0.886846 1.011384 0.914343 0.958287 1.072910 0.957046 0.928884 0.960791 0.997450 0.979927 0.962345 1.074475 0.920034 1.060873 0.890249 1.005644 0.975048 0.995113 0.934164 1.053627 0.983927 1.004862 1.039849 1.033728 0.985266 1.072128 0.946749 0.959177 1.071082 0.980885 0.902501 0.920856 0.901602 1.047398 0.969288 0.999992 0.897378 1.005332 0.956537 0.956469 1.015462 0.946798 0.930526 0.922185 0.903929 1.054400 
1.047074 1.015164 0.885028 0.990113 0.907831 1.069324 1.038836 0.920278 0.972512 1.058412 0.897583 0.968523 1.062245 0.962529 0.882623 0.888001 0.881909 1.042816 0.906188 0.968679 0.926467 0.890641 0.930956 0.923202 1.040508 0.977411 0.884774 0.963340 0.970117 0.925284 1.069823 0.885155 0.880687 1.049191 1.018870 0.952350 0.961473 1.026184 0.993887 0.933517 0.956310 1.030114 0.917745 1.046659 1.007557 0.935287 0.992890 0.945476 1.030036 1.026272 0.952477 
1.049171 0.979881 0.950989 0.988466 1.025474 0.976293 0.952964 1.009253 0.897593 1.024330 1.066266 0.887620 0.958987 1.043651 0.949004 0.985944 0.938581 0.881910 0.907488 0.954763 0.894758 1.068789 1.000903 1.011981 0.972490 0.902482 0.973311 1.022649 0.919798 1.055501 0.980742 0.917696 1.007249 0.890377 0.999779 0.963054 0.904007 0.912836 1.036415 0.961470 1.038772 1.031996 0.999652 0.977193 1.065905 0.896185 1.043475 0.946579 1.034567 0.900341 0.919319 
1.051271 1.061781 1.035011 1.013003 0.992706 0.939058 1.028383 0.956315 1.054712 1.065800 0.931413 0.992090 0.906099 1.018556 0.969553 1.058340 0.941903 1.063140 0.988003 0.955836 0.881950 0.974882 0.909111 1.021333 1.021059 1.015516 0.929281 1.028764 1.005250 0.934316 0.895051 0.995903 1.059259 0.976417 0.948180 0.947164 1.015506 0.934179 1.054527 1.055377 1.069114 0.895149 1.034102 0.974853 1.046285 1.067120 1.002796 1.034278 0.927052 0.977512 0.981305 
1.053376 1.008217 1.013966 0.957652 0.936084 0.996857 1.067269 0.984020 1.015530 1.013252 1.010124 1.045740 0.973490 0.965248 0.900370 0.990903 0.922495 0.949762 1.039415 0.913872 1.060963 1.062273 0.983355 0.922172 1.058352 1.065353 0.961484 0.890192 1.032581 1.011180 0.994549 1.033471 1.037293 0.998372 0.994070 1.001364 0.920090 0.885148 1.073819 0.931079 1.049465 0.897554 0.951532 1.052565 1.005157 0.900937 1.014064 1.068647 1.030586 0.953028 0.966089 
1.055485 0.989569 1.001457 1.004957 0.958236 1.018194 0.947355 1.073812 0.983772 0.893693 1.051854 0.893292 0.986245 1.044424 1.058492 0.997185 0.916481 0.981054 0.993352 1.044209 0.945986 0.930393 1.004400 0.905698 0.999678 0.915728 1.039125 0.912414 1.073186 1.040748 1.024265 1.028606 1.008809 0.992209 1.047650 0.962215 0.912072 0.904847 0.934822 0.930422 0.970241 0.917371 1.016835 1.059871 0.920685 0.982999 0.999316 1.019905 0.928643 1.054748 0.968452 
1.057598 1.012147 1.016654 0.934879 1.023174 0.906431 0.935993 0.902941 0.931408 1.010251 0.999429 1.034192 0.920938 0.916158 0.941976 1.069473 0.951429 0.971216 1.013203 0.960579 0.971118 0.904084 0.979779 1.041954 1.038865 1.038806 0.972721 1.062806 1.042716 0.986808 0.999693 1.059472 0.967970 1.072582 1.049139 1.025335 0.943921 0.965076 0.928651 0.940910 0.885823 0.962779 1.012421 0.969749 0.954440 1.001589 1.009742 0.965839 0.907741 0.897525 0.891562 
1.059715 1.065174 0.899841 0.883125 0.948758 0.993989 0.973930 1.051938 0.922560 0.931406 0.992972 1.055242 0.937839 1.042250 1.061410 0.929725 0.928053 0.964682 1.023100 1.011702 1.027538 1.059397 0.969355 1.010646 1.061929 0.978094 1.019307 1.015114 1.037343 0.955542 0.934701 1.041517 1.035398 0.931494 0.971222 0.890291 0.900233 0.884230 0.904935 0.935131 0.883692 0.896469 0.933772 1.055829 0.887710 1.070189 1.041967 0.939892 0.944330 0.975122 0.897280 
1.061837 1.008452 0.901650 0.964122 1.051198 1.070787 1.033925 1.058138 0.999459 0.912949 0.891503 1.011159 1.020670 1.064678 0.918072 0.964063 1.011316 1.056594 1.040719 0.933770 0.895863 0.914171 0.971062 0.940799 1.073700 1.032860 0.928169 1.046340 0.989508 0.897788 0.880281 1.043290 0.966175 0.897837 1.050328 0.917866 0.965314 1.003681 1.002029 0.927456 0.934318 1.031951 0.972685 1.049683 0.988647 0.982528 1.051550 0.932900 1.069565 1.003633 0.959703 
1.063962 1.033782 0.982612 0.977256 1.011643 1.034740 0.890643 0.942448 0.988135 0.939770 1.002601 0.970697 0.964265 1.072715 0.918667 0.989337 0.891483 1.007899 0.967647 1.017693 0.986708 1.001008 0.923877 0.913515 0.978898 0.978468 1.059362 0.962907 1.001761 0.952203 0.906781 0.998633 0.938314 0.923222 0.988878 1.016188 0.915128 0.912323 0.965976 0.957286 0.909234 0.934130 0.952115 0.921570 1.051826 1.026784 1.048737 1.042462 0.948381 1.006423 0.951676 
1.066092 0.882413 0.958524 0.985941 1.070341 0.989079 1.001765 0.980116 0.944547 1.042485 0.895022 0.977232 1.011598 1.001003 0.930140 0.941058 1.036816 1.047714 1.057635 0.935145 0.998823 0.998071 0.926778 0.994278 0.945974 0.926426 0.896097 1.074906 1.008813 1.041028 0.919076 0.904092 0.987212 0.984944 1.050324 0.994708 0.958730 1.047636 0.933825 0.996390 1.067770 1.038243 0.932349 0.961877 0.998794 0.929134 1.035868 1.035633 0.983507 0.960303 0.879842 
1.068227 0.884143 1.027192 1.055340 1.072601 1.024631 0.937625 0.969751 1.054529 1.005142 0.882198 0.893096 0.896839 0.962216 1.066130 1.062934 0.963017 0.999727 0.986719 0.984539 1.052994 0.973026 1.067518 1.008387 0.959078 0.926385 1.031199 1.042986 1.010166 1.074115 0.958639 0.942062 0.956615 0.980590 0.943421 0.929298 0.993785 0.912966 0.968461 0.987862 0.976593 0.887261 0.925740 0.900074 0.911959 1.065212 0.932425 0.979496 0.883664 0.974335 0.904951 
1.070365 0.933831 0.921164 0.947807 0.945324 0.895070 1.020764 0.994767 1.039832 1.021116 0.970148 1.060483 1.041943 0.953319 1.044259 1.044963 0.905869 0.993810 0.897855 0.960952 0.946038 0.890877 1.009261 1.026423 0.909739 0.963884 1.010844 1.043409 0.955762 1.061627 1.045100 0.994855 1.020325 1.073853 0.968243 0.894405 1.046664 0.964206 0.992138 0.950064 0.955410 0.970158 1.024908 0.958753 0.951344 0.918565 1.003583 1.019162 0.939186 0.887554 0.884534 
1.072508 0.879970 0.940455 1.037138 1.005366 0.924173 0.880576 0.972001 0.975520 1.012246 0.921554 0.907940 0.976946 1.019009 1.032603 0.952319 0.887280 0.914996 1.041946 0.969578 0.990677 0.941021 0.910110 0.964887 0.914723 1.033678 1.061756 1.070571 0.906699 0.924837 0.912348 0.912338 1.030121 0.963098 1.030424 1.061062 0.978168 0.917459 1.029867 0.935549 1.070297 0.987716 0.919648 0.927075 1.063700 0.966099 1.004477 1.073033 0.976468 0.961544 1.054651 
1.074655 0.895235 1.026293 0.895919 0.925441 0.881153 0.941029 0.977020 0.959821 0.996898 0.991054 0.940511 0.947439 1.036906 0.969466 0.889391 0.998969 1.018993 1.070142 1.073650 0.905203 0.966398 1.045291 0.939260 0.926399 0.937520 0.974001 0.890202 1.041020 1.028580 1.013179 1.070357 0.920809 0.949961 0.918630 0.930777 1.048252 1.050245 1.022335 1.046209 0.918493 1.037092 0.993585 1.028482 0.892655 1.054252 0.952677 0.920927 0.952560 0.960349 0.929008 
1.076807 1.059443 0.899886 0.998915 0.882833 0.918814 1.043876 0.998075 1.041590 0.920466 0.988743 0.953602 1.016524 1.069831 1.060293 1.011795 1.068521 1.039323 1.028173 0.958332 1.038941 1.023951 0.905114 1.073359 0.881377 1.034867 0.970596 1.064515 0.921452 0.906306 0.918462 0.939355 0.950827 0.957736 1.064994 0.940098 0.950387 1.074160 1.033889 1.043329 0.925938 0.974603 0.933003 1.040827 0.891589 1.045069 0.890338 0.887680 1.044951 1.008130 0.901332 
1.078963 1.049879 1.067751 0.907184 0.959218 0.897491 1.071523 0.958846 0.963332 0.943026 0.964924 0.945528 1.074728 0.987624 1.073604 0.992334 0.966361 0.953589 0.891892 0.969019 1.016284 0.896494 1.003434 0.892038 0.973123 0.916887 1.006630 1.066138 0.914777 0.957547 1.018893 0.887162 1.044240 0.996887 0.913174 0.952348 0.951645 0.930079 0.902191 0.993770 0.979562 1.073526 0.925105 1.038397 0.952026 1.020437 1.029124 0.927519 1.043283 0.915568 0.943632 
1.081123 0.912303 1.022560 1.054874 0.912958 0.926481 0.919289 1.055304 0.945085 0.996970 1.032263 1.031442 1.067977 1.052822 0.906557 0.959263 0.959527 0.918605 0.942896 0.943698 0.969982 1.028540 0.898838 1.005813 0.977555 0.937942 1.004464 0.966933 0.885129 0.911179 0.934083 0.966435 0.884826 0.965370 1.025834 1.020137 1.068329 0.972591 0.971262 0.949726 0.967871 0.967637 0.996090 0.989808 0.894431 0.980046 0.965477 0.950332 1.000624 0.982860 0.954045 
1.083287 0.915359 1.025866 1.045417 0.879970 0.966851 1.073323 0.930230 0.958097 0.955097 1.024909 1.057533 0.883145 0.905550 0.979573 1.055999 0.968336 1.036761 0.890884 0.884689 1.054582 0.902745 0.979915 0.888695 1.045720 0.918545 1.031738 1.042007 0.999749 0.966353 1.067763 0.939767 0.980774 1.005270 1.052091 1.050400 1.017297 0.948941 0.987047 1.039233 0.933318 0.907367 1.068271 1.066356 0.932380 0.994746 1.062379 0.928276 0.995509 1.004605 0.881475 
1.085456 1.007950 0.949378 1.058492 1.037252 0.941141 0.937780 1.012034 0.894547 1.036558 1.003163 0.907512 1.042225 1.026016 0.941122 0.974272 0.959431 0.992201 0.884288 0.951342 0.976520 0.896657 0.977858 0.963046 1.031282 0.912466 1.001111 1.050334 0.884122 0.916667 1.039372 1.070207 0.935963 0.900018 1.048614 0.972162 0.989006 0.893961 1.043905 1.050666 0.984707 0.904679 1.049689 1.072385 0.908567 1.026094 0.969729 1.055258 1.004629 1.055121 0.974565 
1.087629 1.050824 0.990632 0.923689 0.948241 1.053013 1.025989 0.883418 0.914457 0.888987 0.935804 0.980335 0.885323 0.949267 1.012341 1.011686 1.072914 1.035671 0.954445 0.912825 0.901541 1.060057 1.047180 1.056510 1.015233 0.927988 0.967439 0.901131 1.066173 0.943092 1.016942 0.946854 1.000852 0.916684 0.898171 0.904648 0.994091 0.993212 1.027533 0.987438 0.963326 1.052251 1.003939 1.035163 0.934680 0.970399 0.937377 1.054498 0.992391 1.072933 0.984184 
1.089806 0.921225 1.027096 0.904715 0.958925 1.027848 1.014308 1.070326 0.928757 0.958319 0.930662 0.897788 0.989748 1.065050 1.016018 0.950211 0.973716 0.964269 1.052663 0.947016 1.017229 0.965099 0.974478 0.967981 0.958310 0.937120 1.024703 0.892356 0.943206 0.987120 0.916067 0.962716 0.975240 1.013995 1.015285 1.053044 1.018499 0.906229 0.974253 0.927526 0.908329 0.887208 1.064044 1.029441 1.009697 1.024341 0.936543 0.993011 0.986172 1.012129 0.980887 
1.091988 0.926830 0.947296 0.911854 1.033556 1.047242 0.961422 0.908435 0.904830 1.066468 0.991501 0.931930 0.898783 0.914971 1.050593 1.045992 0.918077 0.894143 0.930044 0.943271 1.038499 0.910809 0.880437 1.055986 0.933209 1.001856 0.960025 0.898334 0.942861 1.055136 0.954408 0.990700 0.927631 0.953978 0.967088 1.015816 0.890529 0.956313 1.000146 0.972598 1.009798 0.936326 0.976603 0.979963 0.937742 1.073355 0.985082 0.897025 0.917901 1.031954 1.053367 
1.094174 0.958018 0.974918 1.070483 1.043415 1.073893 0.960519 0.990547 1.011726 1.023272 0.977761 0.917332 0.974263 1.066713 0.928156 1.065658 1.039927 0.917284 0.922334 0.945730 0.971606 0.997806 0.976237 0.932884 0.995285 0.972407 0.941969 0.931985 0.901527 1.022364 1.064300 0.882097 0.997317 1.042848 1.027766 0.905141 0.901224 0.910690 0.998900 1.044118 1.074205 0.955137 1.043190 1.071704 0.945417 1.034799 1.019384 0.907349 0.890215 1.004116 1.057345 
1.096365 0.989887 0.960827 0.959587 0.986762 1.022610 0.904456 1.009052 1.065053 0.879332 1.017306 0.972344 0.987934 1.046093 0.944593 1.005018 0.945159 0.958493 1.056232 0.923005 1.069204 0.985902 0.988852 1.066625 1.073619 0.963670 1.036911 0.918024 0.932588 1.069351 1.069019 0.894873 0.914927 0.941487 1.047265 1.004227 0.945247 0.896866 0.999011 1.005731 0.932607 1.010967 1.029292 0.974083 0.914195 1.022425 0.958288 0.935860 0.884070 0.977121 0.981184 
1.098560 1.033318 1.011800 0.952960 0.996231 0.949512 1.028601 0.933220 0.987215 0.996231 1.017085 0.992040 0.894540 0.890867 1.042266 1.047814 0.967279 0.948350 1.053381 0.973921 0.917992 1.054016 0.947910 0.987811 1.014076 0.912200 1.037450 0.902715 0.908009 0.891717 0.992812 1.062953 0.981589 0.913968 0.900010 0.951759 0.964691 0.888415 0.983796 1.045323 0.905274 1.001701 0.974771 0.986580 1.044424 1.060326 1.011341 0.916664 0.897900 0.943564 0.993281 
1.100759 0.917071 0.989944 0.993802 0.994330 0.944986 0.980578 0.986125 1.027138 0.933763 0.907177 0.937289 0.907109 1.068697 0.908496 1.050765 0.896629 0.905292 1.048430 1.048186 1.026747 0.893190 0.912090 0.979982 1.035713 1.033047 0.885181 1.032500 0.944820 0.936821 0.952897 0.935141 0.928372 0.914737 0.903641 1.063472 0.918634 1.061899 1.001069 1.025682 0.925344 1.061645 0.992415 0.884996 0.932933 0.900086 0.979249 0.960809 0.948746 0.925608 0.955788 
1.102963 0.906706 0.986784 1.049857 0.939640 0.925644 1.044876 0.985543 0.994021 0.990925 1.003192 0.950774 1.042474 1.059868 1.054624 0.893560 0.999979 1.071296 1.003378 1.059478 0.997351 1.041849 0.987292 1.038889 0.895719 0.939122 0.905388 0.965707 0.932256 0.991462 0.886098 0.894898 1.018985 0.994646 1.073591 0.969731 0.899528 1.071003 0.972222 1.061246 1.039261 1.026300 0.927168 0.889937 1.009247 1.011513 1.001336 0.957591 1.006415 1.004403 0.971001 
1.105171 0.911031 1.013499 0.980987 0.891830 0.990714 0.965712 0.887660 1.017718 0.943953 0.941980 0.918990 0.917623 1.062535 1.007795 0.898852 0.889437 0.939509 0.947351 1.058424 0.959930 0.934811 0.981768 1.047925 0.991749 0.976514 0.970664 1.060387 0.992403 1.018655 0.968974 1.042319 0.947498 1.057584 0.903237 1.030863 1.064352 0.985391 1.043823 0.896176 1.030228 1.054957 0.954793 0.915963 0.921705 0.883685 0.993702 0.920240 1.061480 0.997316 0.999406 
1.107383 0.949633 1.049899 1.030201 1.044596 0.916263 1.064606 0.880480 1.066217 1.073073 1.031373 0.938158 0.928714 0.924974 0.903411 1.068024 1.036178 1.048942 0.974311 0.959184 1.043561 0.980180 1.015484 0.960150 1.003608 1.032847 0.896116 0.905559 1.032642 0.883772 1.004067 1.072477 1.017876 1.060836 0.912239 1.040191 1.050670 0.961098 1.014761 1.031383 0.969115 0.937142 0.883938 1.000532 1.058903 0.953051 1.048815 0.930892 1.020601 0.984458 0.939730 
1.109600 1.037917 1.028211 1.005672 0.909463 0.998162 0.942744 1.013660 1.057009 1.050437 1.071462 0.991620 0.948652 0.984149 1.008631 0.999657 1.051189 0.963153 0.945117 0.985008 0.957099 0.932744 0.900567 0.901289 0.882296 0.976600 0.947519 0.911524 0.907959 0.934277 1.006151 1.017869 0.921201 0.965331 1.056062 1.059958 0.918262 0.899991 1.037517 0.970751 0.935058 0.897735 0.912578 1.028298 1.064753 0.913174 0.913955 0.909190 1.003436 1.050280 0.924531 
1.111822 1.032011 0.951147 0.897118 0.968187 1.033691 0.937759 0.958110 0.900399 0.977444 1.018731 1.003966 0.998117 0.984319 0.948413 0.980911 0.924499 0.979300 0.968812 0.909490 0.926237 1.065876 0.937554 0.906502 1.005978 0.921130 0.936197 1.024502 0.986750 0.928268 1.001671 0.913464 1.026377 0.893925 1.003800 0.894159 0.909646 1.043114 1.015489 0.985159 0.954545 1.072116 0.884452 0.992209 1.034218 1.018779 0.901238 1.006847 0.908093 1.021025 1.014405 
1.114048 0.925491 0.895797 0.944698 1.072223 0.909888 1.064089 0.956894 0.999467 1.055770 0.889812 1.062741 0.915268 1.043574 0.942218 0.880545 0.878963 1.016067 1.036641 1.047587 0.930833 0.990650 1.066208 1.039482 1.004779 0.934660 0.937082 0.988648 0.963505 0.965184 0.998178 0.882166 1.018401 1.070661 1.050780 0.916977 0.972908 0.947960 0.969363 0.889363 1.045165 0.927932 0.921488 1.007836 0.990816 1.008109 0.966082 0.996128 0.974968 0.971404 1.048290 
1.116278 0.978585 0.903685 0.918575 1.054628 0.935242 1.051825 0.983653 0.879157 0.999148 1.062048 0.999109 1.063747 0.952163 0.918458 0.946373 0.950601 1.001286 0.972463 0.900590 0.971731 0.962211 1.021195 1.032981 0.974552 0.998943 0.881628 1.053866 0.983926 0.914132 0.911340 0.896440 0.889214 0.975587 0.980255 0.947477 0.942126 0.932674 0.998299 1.052001 0.898217 1.049414 1.031955 0.929950 1.054979 0.929228 0.918136 0.975578 0.962377 1.070465 0.963695 
1.118513 1.054501 0.910585 1.066198 0.885375 0.933627 0.890579 1.070582 0.915848 1.003955 0.911034 0.920534 1.060428 0.963650 1.037776 0.999971 1.022574 0.966824 0.917634 0.985150 0.964441 1.001592 0.966560 0.888627 0.987806 1.056385 0.985335 0.977691 0.916473 0.982445 1.016618 1.029135 1.046348 0.990139 0.912860 0.997491 0.885942 0.938177 0.994406 1.001270 0.984369 0.928199 1.038284 0.927896 1.041232 1.010272 1.023804 0.965545 0.991350 0.923034 0.956533 
1.120752 0.894561 1.029547 1.058533 0.932911 1.062878 1.055770 0.901786 0.975820 0.993511 1.056054 1.032925 1.008595 0.933379 0.962522 1.027594 0.921371 0.926740 1.000511 0.886086 0.916235 1.013681 1.010421 0.922601 0.987565 0.960775 1.018417 1.035112 0.920570 0.937197 0.917251 1.035395 1.016483 0.993540 0.969366 0.879203 1.012900 0.953062 0.967609 0.940350 1.055409 0.945427 1.029215 0.984841 0.920482 1.065299 0.904646 1.025524 0.966359 0.885344 0.938935 
1.122996 0.929060 1.024989 0.884435 0.937476 1.073256 0.923808 0.981925 0.982804 1.049142 0.879456 1.048702 0.974564 0.957431 0.901441 1.063395 0.987041 0.906928 0.926717 0.905649 0.878684 1.012531 0.950148 1.058641 0.935123 1.070942 1.040541 0.927283 0.981574 0.879397 1.055409 1.044846 1.017852 0.928699 0.988740 1.065904 0.974154 0.957489 0.894110 0.943402 1.024667 0.927781 1.009651 0.914309 0.936656 1.032086 1.073617 0.956347 1.047287 1.049688 0.893084 
1.125244 1.027558 0.888172 0.925766 1.064723 0.960061 0.982866 0.934582 0.967227 0.938799 1.030340 0.879298 0.906076 0.999794 0.940761 0.993956 0.898676 0.899027 1.050704 1.065650 1.055468 1.061999 0.907306 0.891471 0.987552 1.019738 0.919030 1.001346 0.920075 0.930208 0.940927 1.049464 0.938965 0.987230 0.922877 0.947409 0.949821 1.023174 1.043021 0.903196 1.026552 1.010903 1.011616 1.017561 0.956674 0.972801 0.994463 0.892379 1.019084 0.976901 1.004441 
1.127497 0.884314 1.049425 0.902793 1.037975 1.017846 0.990708 0.914644 1.018392 0.885993 1.010007 1.049064 0.907498 0.936559 0.984831 0.882069 0.969447 1.011383 0.984568 1.054023 0.904726 0.997658 0.904472 1.053145 1.010388 1.058816 0.962350 1.011178 0.882527 1.012711 1.008279 1.001505 1.012818 0.886110 0.901622 0.889566 1.069496 0.993685 1.028906 1.031805 0.900235 0.998273 0.887740 1.001573 0.928271 1.060036 0.907557 0.926475 1.066997 1.016743 0.992592 
1.129754 1.057449 0.887797 1.004884 0.949645 0.909721 0.918721 1.001009 0.906968 0.886908 0.927389 1.020864 0.956234 0.983048 0.975903 0.952202 0.959367 0.924490 0.892092 0.959465 0.894649 0.887845 0.882291 0.924216 0.933431 1.028448 0.929839 0.934593 0.895801 0.933617 0.896875 1.049094 0.945096 0.946638 0.963701 0.908579 0.900555 0.885874 1.052412 0.990906 0.883775 0.884409 0.943407 0.924958 1.045267 0.975659 0.890881 1.009287 0.882535 1.014333 1.009121 
1.132016 0.986038 0.990801 1.023042 1.001089 0.955838 0.993642 0.997107 0.916452 1.034960 0.994003 0.970030 1.026702 1.033476 0.979528 0.944378 0.946623 1.063227 0.943139 1.008059 0.966946 0.987746 0.951279 0.961421 0.927551 0.959313 0.903070 0.925374 0.882914 1.002466 0.967824 0.972841 0.997351 1.066858 1.031758 0.924652 1.021373 0.896696 0.970108 1.016853 1.055887 1.065101 0.924876 1.059216 0.933183 0.960621 0.967893 0.895867 0.928605 0.908078 0.880933 
1.134282 0.923252 0.969116 1.045101 1.033008 0.931734 0.953597 1.014815 0.887821 1.048449 1.025190 0.951118 0.880208 1.057585 1.035097 0.979570 0.967330 0.983825 0.966920 0.914048 1.059908 0.956847 0.951391 1.008539 0.881233 0.910134 0.978623 1.047093 1.047688 0.978477 1.047483 1.025747 0.924843 0.991107 1.071904 1.004322 0.989389 0.966061 0.923935 0.952992 0.892731 0.997588 0.976534 0.924618 1.047093 0.950386 1.063402 0.886865 0.975324 0.901896 0.992629 
1.136553 1.061801 1.035019 0.984999 0.946994 0.895490 1.012815 0.895656 0.886287 1.012113 0.929826 1.034161 1.009595 0.906480 1.003114 0.939908 0.883612 1.044282 0.998898 0.905192 0.908744 1.017305 1.069785 0.893763 1.048947 0.916094 0.885848 0.902371 1.062338 0.968798 0.975649 0.916084 1.021834 0.888424 1.063577 0.958042 1.050733 0.955358 0.945754 0.903630 1.016788 0.928216 1.025630 0.945237 0.918504 0.965626 0.943471 0.949981 0.886433 0.949863 1.034268 
1.138828 0.881170 1.032170 0.932135 0.907707 0.971153 0.939279 0.916773 0.917447 1.017248 0.925410 0.955323 0.993483 0.911747 0.984944 0.914187 0.972725 0.981938 0.961247 0.930271 1.033156 1.035186 0.885425 0.912703 0.957519 1.043345 1.034005 0.929939 0.995162 1.025212 0.974071 0.928914 0.978854 1.065499 0.961257 0.975633 0.992859 1.017375 0.923468 0.891877 0.972559 0.996499 1.069852 0.979225 1.004697 0.999407 0.932681 1.035108 1.024304 0.915895 0.885738 
1.141108 0.923532 1.066113 1.007119 0.963301 1.012467 0.954478 0.911792 1.019835 1.021924 0.908113 1.015648 1.013648 1.001507 1.028901 0.893211 0.974904 1.055387 0.933750 1.003811 0.975529 1.054412 1.018078 0.934736 0.952546 0.905029 1.001547 1.042496 0.879450 1.059867 0.921200 0.899457 0.879870 0.879197 1.063536 1.026549 0.928851 1.003772 0.878709 1.045082 0.924196 0.910260 1.016439 0.971937 1.071949 1.072983 0.992802 0.921073 0.913080 0.983639 1.008456 
1.143393 0.882161 1.022578 1.001236 1.029029 0.933306 0.878921 1.029204 1.002661 0.934009 0.882200 0.936048 0.882103 1.063525 0.897609 0.985944 1.039080 1.024540 1.030248 0.903738 0.934263 0.908734 0.881117 0.953292 0.900429 0.973883 0.980070 0.949223 1.028277 0.922328 0.950111 0.911339 1.062930 0.958640 0.943611 1.009092 1.060207 0.966837 0.929364 0.911086 1.055562 0.890261 0.944207 0.898673 0.967813 0.944802 1.052703 0.991194 0.995557 1.066756 0.924670 
1.145682 1.060763 0.893547 0.892405 0.910926 1.046613 0.908135 1.071389 0.920333 1.058040 1.034386 1.065515 0.935019 0.942835 0.970187 1.046184 0.966186 0.982551 0.950729 1.045198 1.033381 0.984132 0.910906 0.911004 0.995588 1.003189 0.965991 0.919415 1.036943 0.892990 1.049180 0.988581 0.891107 0.984629 0.951198 1.036026 0.904671 1.016461 0.918664 0.896503 1.018812 0.896181 0.964284 0.945031 1.052956 1.005756 0.943391 0.884286 0.994222 1.044232 0.907432 
1.147976 0.898432 1.058839 1.034679 0.883981 1.030347 0.987296 1.027263 0.908307 0.890109 0.993345 0.886333 1.013359 0.950538 1.027478 1.005826 0.902706 0.970425 0.982358 0.934262 0.916874 1.071290 0.946596 0.983490 1.045959 0.942303 0.933248 1.069934 0.950919 0.942547 1.060332 0.943357 0.885454 1.032669 0.938214 0.904043 1.000820 0.895339 0.937619 0.963936 1.024043 0.908785 1.061893 0.971674 0.985422 1.018462 0.946967 1.005260 0.917704 1.055883 1.072422 
1.150274 0.951196 1.006539 1.017467 0.903542 0.980185 0.954933 1.009554 0.909259 0.892428 1.034718 0.928891 1.070283 0.882544 0.924607 1.065551 0.923788 1.063541 0.934657 1.004129 1.060887 0.898682 0.936706 0.884232 1.034630 1.032211 0.945976 1.072801 1.070166 0.990235 1.004578 1.034425 0.909347 0.885510 0.894545 0.990635 1.053559 1.059755 1.020960 0.981180 0.984917 1.014550 0.901746 1.045110 1.018989 1.045168 0.943351 1.061882 0.921319 0.974760 0.999075 
1.152577 0.901411 0.880873 1.058105 0.947717 0.938682 0.942858 0.926886 0.998823 0.974675 0.984431 1.048143 0.938662 0.968850 0.911285 1.063579 0.896054 0.944438 0.998403 1.050368 1.049363 1.007340 1.047490 0.920202 1.002735 0.883341 0.922866 0.922856 0.998169 0.979738 1.042016 0.889917 1.028552 0.951385 0.964703 1.047831 1.042280 0.926954 1.026064 1.056017 1.072545 0.960322 0.957639 0.936477 0.946917 0.961991 0.930876 0.933013 0.951219 1.010307 0.945717 
1.154884 1.063060 0.933515 1.054621 0.882724 0.933096 1.045528 1.000815 0.959682 1.046991 0.958033 0.950657 1.017049 0.938062 0.930218 0.905359 1.018874 0.887865 0.987175 1.006044 1.013800 0.929623 0.886022 1.066953 1.038718 1.011566 1.054728 0.886578 0.955574 1.016015 1.061167 0.974999 0.941886 0.894353 0.948296 1.032932 0.951369 0.909827 0.906695 0.976063 0.970297 0.970277 1.036737 0.969194 1.014493 0.969750 0.878275 0.985663 1.042698 1.072455 1.008542 
1.157196 0.963539 0.922457 0.902838 1.008572 0.994709 0.906164 1.013538 0.944251 0.938290 0.932183 1.029664 0.917335 0.952300 0.898516 1.038795 0.921881 1.060736 1.009577 1.037478 0.887833 0.883950 0.909101 1.061078 0.975109 0.921871 1.070170 0.899335 1.061507 1.053820 0.983080 0.906633 1.030610 0.922730 0.949578 1.052122 0.972934 1.014542 1.010025 0.893921 0.909872 0.991997 1.062405 1.041791 0.879033 0.940876 1.037537 0.882750 1.034132 1.009167 0.908555 
1.159513 0.979502 1.028396 0.924569 1.027147 0.928130 0.918774 0.958742 0.889313 0.894678 1.071934 1.066510 0.890054 0.995442 1.047731 0.939173 0.990271 1.065505 0.976321 0.922774 0.991881 0.934110 0.947318 1.044980 0.922725 0.941007 1.067983 0.935827 1.061905 0.892200 0.919818 0.973151 0.929144 0.890688 0.905302 1.062422 0.986067 0.953767 0.961971 0.908970 0.942626 0.968136 0.946918 0.927515 0.881928 0.911623 0.987959 0.887664 1.057857 0.947738 1.047087 
1.161834 0.951653 1.037672 0.928261 1.036726 0.941947 0.968676 1.066157 1.021430 1.038726 1.070030 1.039467 1.036453 0.973641 0.906117 0.912965 0.898733 0.938962 0.878989 0.911073 1.013909 0.961047 0.887134 1.048217 0.933685 0.975085 0.976470 0.905551 1.055309 1.032736 0.941011 0.891095 1.026405 0.968890 1.035916 1.010388 0.962540 1.022991 1.063630 1.069181 0.941762 1.027176 0.975036 0.910858 0.913989 0.968373 1.020182 1.003315 0.886081 1.066020 0.987200 
1.164160 1.042139 1.054235 0.898651 1.013637 0.993913 1.023567 0.965820 0.917682 0.923261 1.066808 1.067637 1.012173 0.944341 0.947316 1.029771 0.923486 0.903548 0.893735 0.944994 1.016309 1.038589 1.042198 0.919477 0.932128 1.014846 0.937630 0.988246 0.924881 1.001561 0.972707 0.945726 0.989641 0.927241 0.939025 0.882819 0.994820 1.045885 0.970639 0.899704 0.909400 0.908913 1.030941 1.038803 0.981369 0.937347 0.982305 0.947062 1.045017 0.974989 0.927553 
1.166491 0.894882 0.951036 1.004780 0.939389 1.071273 0.943945 0.893253 0.916048 0.894755 1.014671 1.000645 0.998577 0.966935 0.917862 0.905953 1.056067 0.949514 0.994236 0.966467 0.986453 1.040607 0.897954 0.878183 0.921725 1.061588 1.030297 1.010828 0.920047 0.923227 0.914224 1.025030 1.001054 0.989125 0.877978 0.992100 0.893165 0.971353 0.886464 1.071556 0.995894 0.904558 0.901651 1.022201 0.953113 0.895789 0.908069 0.944198 0.903856 1.045455 0.953757 
1.168826 0.910445 0.974964 1.038187 0.994774 1.012135 0.959047 0.924977 0.934175 0.996773 1.012603 0.993321 0.892947 1.021557 0.910142 0.922539 0.986669 1.007990 0.894127 1.041932 1.052622 0.940505 0.992023 0.961553 0.909557 1.008009 0.975676 0.965318 0.925251 1.045200 0.895649 0.915780 0.933541 1.039884 0.897882 0.887729 1.047882 1.068452 1.009248 0.881155 0.967776 0.990677 1.070442 1.018065 0.883876 0.954131 0.957018 0.881906 0.941032 0.935170 0.906007 
1.171166 0.884887 0.969758 1.049402 0.969827 0.900833 0.929732 0.913824 1.065426 0.977766 0.899673 0.966862 0.881269 0.938509 1.012877 1.042321 0.940909 0.965916 1.062744 0.918681 0.968578 1.052562 0.879971 1.056424 0.893362 1.009707 0.943630 0.946273 1.026716 0.900326 0.887530 1.001612 1.038752 0.999047 0.963458 0.908070 1.034207 1.033251 0.897283 0.887218 0.991800 0.896054 0.985217 0.885823 1.035036 0.958220 0.923451 1.064861 0.955685 1.021342 1.040341 
1.173511 0.922412 0.899746 0.980176 0.999798 0.958925 0.914375 1.035795 1.067052 1.042681 0.979767 0.913390 0.966601 0.988632 0.934319 0.956643 1.017938 0.982624 0.923221 0.987764 0.945720 1.044290 1.005952 0.878934 0.974568 0.926410 0.897728 0.938484 1.009385 1.035395 0.957462 1.040759 0.981912 0.909392 0.913381 0.923787 0.913527 1.004158 1.015705 1.058324 0.960720 0.892744 0.985901 1.032977 0.887975 1.027974 1.030090 1.058821 1.030948 1.011745 1.045480 
1.175860 0.978617 0.950395 0.944865 1.007474 0.964818 1.045527 0.969811 1.072599 0.902756 0.916613 1.033151 0.931417 1.009668 0.879897 0.942261 1.033278 1.068298 0.962283 1.025925 0.974551 1.032430 0.899479 0.935084 1.058341 0.946513 0.908344 0.951282 1.038398 0.989481 0.985395 0.883710 1.038125 1.023038 0.958274 0.880511 0.879038 0.979524 0.978676 0.934509 0.959913 0.971225 0.950951 0.896095 0.926424 0.958713 1.071448 0.959279 0.928101 0.894456 1.062427 
1.178214 0.991657 0.981584 1.041547 0.940071 0.937994 0.956249 0.951529 0.898490 0.976444 0.893009 1.025866 0.967141 1.020639 1.037178 1.035949 0.902761 0.940500 0.962792 0.998688 0.974075 0.958472 1.052488 0.942343 1.054019 0.968214 0.996942 1.009015 0.985016 0.941319 1.012370 0.999692 1.018591 0.985504 1.032868 1.068968 1.046803 0.956395 1.069076 1.039333 0.922956 0.990341 0.990077 1.043409 1.055842 1.032097 0.897914 0.921562 0.938257 0.967814 0.942158 
1.180573 0.922337 1.048722 0.947885 1.066469 0.919138 0.978006 0.975188 1.049726 1.018795 1.013169 1.025826 1.072408 0.934847 1.063739 0.918348 1.031092 1.066625 1.025514 0.898553 1.023681 0.902893 1.027454 0.901186 0.977831 1.023847 0.966129 0.970937 0.879519 0.895521 0.889378 1.020638 1.024032 1.031872 0.895140 0.909426 0.952712 1.025095 1.015207 0.991151 1.052954 0.911435 1.019400 1.023271 0.878407 1.062061 0.906208 0.930177 0.996416 0.987709 0.932166 
1.182937 0.972674 1.022461 0.999254 0.937796 0.960554 0.945460 0.890076 0.935221 1.001078 0.897418 0.962913 0.891645 0.956098 0.949233 0.885298 0.919971 1.009717 0.893245 1.056374 1.058012 1.060294 0.994262 0.998845 1.026391 0.988597 0.965478 0.901562 0.950969 0.879954 0.949155 0.954430 0.990264 0.879203 0.924164 0.895672 0.909665 0.984667 0.919952 0.881787 1.035371 1.005329 0.992702 1.045444 0.922692 0.939560 0.934909 0.891938 0.957170 1.036297 1.038891 
1.185305 0.879395 0.998406 0.912175 0.938062 0.968892 0.946106 1.029363 1.055124 0.994272 0.903868 1.014368 1.039689 0.990011 0.905331 0.878800 0.939066 0.918698 0.925250 1.008352 1.025883 0.911288 1.044457 0.943912 0.984639 1.060126 1.054987 0.959815 1.069457 1.063714 0.972685 1.002901 0.962818 0.981929 1.009424 0.948202 0.981880 1.025307 1.000610 1.049722 0.930203 1.039260 1.068833 0.977083 0.972520 1.002326 1.021222 0.879843 1.070422 1.060145 0.916241 
1.187678 1.021874 0.878455 1.023776 0.888185 1.011686 0.991943 0.921052 1.049973 0.980126 1.001029 0.987116 1.061956 1.008010 0.908211 0.985722 0.907675 1.030084 0.960197 0.956502 0.957633 1.022362 1.010808 0.896317 0.914607 0.984971 1.005124 0.986912 0.984396 0.966983 0.958052 1.038137 1.034315 0.969674 1.032628 1.014192 1.052118 0.920048 0.939411 1.005261 1.072222 0.922982 1.013499 0.879225 0.895508 0.953567 0.945397 1.026710 0.921042 1.020256 1.016834 
1.190056 0.953053 0.895405 0.991319 0.980575 1.015244 0.993444 0.886524 0.972152 0.930981 0.929548 1.040797 0.914231 0.882039 0.912915 1.006245 1.063474 0.902542 0.931965 1.003769 0.948461 0.987829 0.923103 1.044862 0.976442 0.970865 1.071790 1.036527 1.024798 0.983393 0.891720 0.945770 0.962500 1.026602 0.958113 1.014142 0.953014 1.043887 1.071605 1.004022 0.981989 1.054582 0.993162 0.899403 0.889839 1.070786 0.884642 1.014776 0.910770 0.885393 0.921436 
1.192438 0.895118 0.990198 0.932914 1.028346 0.993961 0.964091 0.893568 0.956974 0.950072 0.922142 1.009521 0.974269 0.885769 1.025187 1.027371 1.017827 0.966548 0.888050 1.015594 0.904526 0.887241 1.017134 0.987625 0.934503 0.946953 0.999372 0.920884 0.916137 0.926997 1.047327 1.000522 0.941571 0.937759 0.941123 0.948581 0.957043 0.940713 0.930545 0.952431 0.911545 0.910765 1.023998 0.924228 1.014112 1.029808 0.888284 1.026347 0.962833 0.907928 1.012552 
1.194825 1.072065 1.060728 1.065680 0.946809 1.047158 1.036893 1.060328 0.995122 0.955261 1.037966 0.998075 0.998885 0.927829 0.967124 0.975089 1.052052 1.058184 1.008058 0.983326 0.957532 0.960924 0.923354 0.880939 0.970868 0.981864 0.971667 1.071607 0.892052 0.967592 0.975722 1.045238 1.014462 1.055786 0.947433 1.042323 0.988639 1.034924 0.954715 1.069775 1.022904 1.008184 0.949187 0.950981 0.953301 0.911666 0.981240 0.945454 0.930597 1.032195 1.067376 
1.197217 0.942951 0.904827 0.879570 0.971308 0.901464 0.902439 0.942298 0.901805 1.027221 0.922227 1.041336 0.977809 1.002920 0.974846 0.962583 0.924664 0.959074 0.908707 1.031696 0.966229 0.975840 0.951627 0.898861 0.890118 0.952952 0.917031 0.963968 1.066067 1.034776 0.990092 0.921272 1.058902 0.939949 1.038451 0.924001 1.023985 0.993133 0.881959 1.064702 0.934607 1.027836 0.930864 1.038022 1.003934 1.005991 1.000210 1.028381 1.050919 1.019686 0.888256 
1.199614 0.937008 1.001974 0.993240 0.992412 0.937934 0.880970 0.929473 0.901508 0.957360 1.053255 0.984672 1.039297 0.943558 0.936189 1.066989 0.949738 0.940351 0.993767 0.995687 0.930516 1.006029 1.042864 1.003115 1.065995 0.931842 0.924209 0.894480 0.956230 0.902131 0.981738 0.928177 0.880531 0.945166 0.964008 0.959427 0.952594 1.055536 0.885571 0.910349 0.933060 1.066443 1.033010 1.046929 1.063597 1.052183 0.953374 0.879079 0.955888 1.045779 0.931305 
1.202016 0.896951 1.069832 0.996759 1.053954 0.883207 0.918199 0.987529 1.023378 0.963493 0.891668 0.945120 0.881385 1.068331 1.064217 0.889835 0.973941 0.945247 1.021467 0.905323 0.973493 0.970091 0.926981 0.962713 1.025551 0.972752 1.059032 0.932488 0.945441 1.058730 0.993903 1.020464 0.885849 0.928696 1.068613 0.877242 1.046761 0.883432 0.969526 1.023154 1.064266 1.013914 1.013836 0.997207 0.960978 1.008533 0.993435 0.917205 0.970735 0.972704 1.002675 
1.204422 0.891546 1.016856 1.023795 0.934918 0.978572 1.017304 0.901936 0.975853 0.988387 1.037450 0.973923 0.966993 0.962607 0.916935 1.028249 0.992577 0.948475 0.973143 0.965999 0.895747 0.926136 1.024185 0.981545 0.938992 1.033522 0.977714 1.010657 1.070335 0.999751 0.920483 1.051621 0.982500 0.932978 1.032684 1.006232 1.007840 1.047440 1.009585 1.007782 0.952948 1.019088 0.977051 1.059672 1.058405 0.892920 0.930668 0.886916 0.905873 1.049087 0.890571 
1.206834 0.981613 0.933712 0.964577 0.987948 1.027273 0.992148 1.065506 0.947005 0.932045 1.040976 0.898431 0.882243 0.963632 0.897544 0.972881 1.038354 0.886775 0.887048 1.067358 0.916647 0.889251 0.956888 0.974216 1.068635 0.999624 1.060370 1.062758 0.930154 1.038149 0.991720 0.916471 0.926734 0.898860 0.998376 0.926314 0.904571 0.947941 0.930866 1.020919 0.983455 0.990326 0.972150 0.897954 0.878257 0.928936 0.942990 0.923634 0.893821 0.910380 1.045186 
1.209250 0.921289 1.067413 0.908132 0.927370 0.936404 1.052288 1.040876 1.067364 0.901954 0.942885 0.941852 1.012263 0.901301 0.993668 0.987383 0.979002 0.915822 0.982978 0.968204 1.003648 0.913726 0.959286 0.977910 1.037046 1.010246 1.066311 0.992548 0.970309 0.953917 0.932204 0.899284 1.028937 0.938577 1.058437 0.992899 1.023763 0.960144 1.036636 0.889538 1.043643 1.063514 0.965777 0.905141 1.000890 0.900560 1.058271 0.988542 1.014884 1.043916 0.999506 
1.211671 0.894220 1.011638 0.918690 0.964082 0.912443 0.919333 0.976419 1.014746 0.932011 0.889367 0.891979 0.886892 1.032063 1.059486 1.063871 0.891745 1.051758 0.897115 1.053951 0.891531 0.887681 1.031089 1.015692 1.054155 1.039460 0.974334 1.062010 0.991904 0.951336 1.052187 0.907035 0.924060 0.961052 0.920395 0.908302 0.927119 0.991183 0.895828 1.057391 1.046866 0.978251 1.009474 0.965320 1.025749 1.049916 0.984771 1.043299 1.051466 0.927763 0.897807 
1.214096 1.062873 0.926187 0.898152 0.914016 1.002428 1.068047 0.940141 0.893270 0.916666 1.070571 1.035423 1.017249 0.927853 0.889128 0.987616 0.976001 1.063458 0.978525 1.033864 1.013585 1.064949 0.901397 1.030404 0.947693 1.026146 1.024616 1.067891 0.967416 1.024382 1.070659 0.973701 0.964405 0.899613 0.988269 0.879296 0.954894 0.914425 0.931127 1.028641 1.029118 1.058332 0.915020 0.991309 1.071468 0.928272 0.898522 0.966188 0.928409 1.051677 1.016343 
1.216527 0.961297 1.052706 1.067030 0.919125 0.991211 0.894141 0.996532 1.032770 0.993725 0.946662 1.035664 1.052190 0.927505 1.049091 0.899861 0.944528 0.903096 0.939685 0.993491 0.900767 0.980259 0.961979 1.052677 1.059010 0.946935 1.009160 1.063239 0.925059 1.034017 1.003791 0.932163 1.054528 1.054937 0.928625 0.964747 1.046635 0.889796 0.892602 0.922165 1.025618 0.916689 1.067722 0.925381 0.895252 1.003109 0.878756 0.942511 0.936947 0.878444 1.045681 
1.218962 0.917715 1.026775 0.932701 1.032845 0.885552 0.985306 1.010513 0.898004 0.952782 0.886526 0.883964 0.979713 0.937797 0.956261 0.877903 1.015696 0.997135 0.969366 1.025625 1.046311 1.029552 0.904932 0.889644 1.012559 1.005456 1.061813 0.944344 0.991601 0.965926 1.027837 1.053336 0.936774 0.908517 1.029367 0.907095 0.953377 0.970438 0.936072 0.880602 0.992205 0.996024 0.900362 1.031880 1.005183 0.982208 1.049682 0.890570 1.008496 0.934747 0.963081 
1.221403 0.888060 0.911551 0.895650 0.919657 0.959331 0.981954 0.930228 0.959457 0.928426 1.026772 0.884777 0.993441 0.999959 0.879447 0.956291 1.000339 0.960519 0.887524 0.894832 1.052056 1.062724 1.005815 0.940517 0.956447 0.895134 0.920817 1.064312 1.039886 0.929868 1.057492 0.880003 0.971510 0.895105 0.889444 0.941228 0.918576 0.931407 0.990323 0.955482 1.015987 0.893848 0.939689 0.889629 0.983513 1.068190 1.003321 0.898047 1.003974 1.034070 1.051510 
1.223848 1.034086 0.985880 1.047375 0.980590 0.934332 0.970672 0.932734 1.063675 1.044082 0.944250 0.891309 1.049012 0.931750 0.936709 0.891981 0.989953 0.929461 1.032216 0.924268 0.924482 1.036873 1.020301 1.058589 1.056485 0.905757 0.918121 0.903965 0.958036 0.950924 0.935024 0.929461 0.890656 0.903516 0.981116 0.918306 1.026770 0.912392 1.071313 1.024909 0.937206 0.894134 0.896268 0.933338 0.877134 0.974861 0.943734 0.930971 0.979908 0.974774 0.971412 
1.226298 0.977102 1.065638 0.917432 0.907339 0.982148 1.049807 0.900471 1.054659 1.049057 1.028803 1.053607 1.040026 1.028258 0.989241 0.904367 1.069710 1.063212 0.930739 1.038867 1.058555 0.999830 0.915318 0.967788 0.978242 1.010527 0.947739 0.988890 0.916477 1.067255 1.032739 1.064976 0.891995 0.981544 0.920832 0.881581 0.922303 1.019061 0.888809 0.899506 1.027595 0.919370 0.979645 0.931402 0.878882 1.065813 0.943609 0.981505 0.922751 1.066602 1.030450 
1.228753 0.914044 1.003024 0.876958 0.924166 1.050378 0.990428 1.052648 1.040802 0.938369 0.947867 0.957131 0.937220 0.901117 0.931384 1.019643 0.982187 1.006414 1.032580 1.058726 1.028839 0.955446 1.013613 0.970390 0.958125 1.064542 0.938476 0.877815 0.958534 1.067465 1.045312 0.976663 1.071332 0.947477 0.959430 0.900874 0.991626 0.999235 1.055005 1.053184 0.949328 0.985781 0.903134 1.016730 0.960989 1.000978 1.003375 1.041591 0.973371 1.069413 0.986785 
1.231213 0.924480 1.030103 0.877158 0.915956 1.050695 1.034866 0.909313 0.971052 0.945521 1.034428 1.042591 0.893279 1.005769 0.957025 1.052371 1.069846 0.916921 1.004824 0.924753 0.970380 1.042630 0.892587 0.887795 0.994684 0.985644 0.915011 0.925103 0.946261 0.931474 0.881190 0.994129 0.884288 0.984271 1.052410 0.897176 0.962792 1.048562 1.044373 0.882038 0.968870 1.044042 0.921645 0.901880 0.878015 0.878882 0.944274 0.971792 0.940796 0.946992 1.037993 
1.233678 0.883494 1.020836 1.000050 1.056136 1.032067 0.895562 0.980968 1.065809 1.065575 1.027479 0.888286 0.893341 0.986803 0.963756 1.001569 0.986841 0.896887 1.028785 0.888617 0.977296 1.055727 1.020651 0.939561 1.022765 0.878477 0.942492 0.887916 0.905157 0.922709 0.879539 1.001258 0.979185 0.994088 0.947967 0.907027 1.066335 0.899760 1.008787 0.966552 0.897160 1.045490 0.889747 0.980715 0.918930 0.940661 0.894695 0.991020 0.907387 0.977510 1.004316 
1.236148 0.987503 0.967545 0.927075 0.924007 0.919312 0.886059 1.045603 0.989110 0.940195 0.944714 0.959695 0.900543 0.996532 0.995616 1.054466 1.002805 0.908617 1.033476 0.933075 0.969630 1.038288 1.058878 0.945445 1.049879 0.966561 1.036710 0.941490 0.976915 1.027057 0.949555 1.025889 1.024603 1.038151 0.922215 1.032989 0.881131 0.985340 1.045447 0.890598 1.012905 0.976068 1.036184 0.890871 0.996834 0.896316 0.950432 1.008045 1.017590 1.062229 0.900913 
1.238623 0.929775 1.011208 0.933992 1.051345 1.007809 0.985349 0.996959 1.010633 0.990667 1.028087 1.037076 1.063451 0.877161 1.062429 1.045297 0.920396 0.978629 1.020480 0.991612 0.913626 1.008111 0.897946 0.965412 1.048676 0.927428 0.974509 0.876587 1.029265 0.896241 0.975717 1.061698 0.995722 1.033385 0.918487 0.938190 0.920824 1.057569 0.942008 0.903673 1.036414 0.880044 0.915750 1.062399 1.017432 0.938112 1.048374 0.882138 0.948952 1.043787 0.892608 
1.241102 0.900355 0.935191 0.931831 0.958867 1.066485 0.997649 0.996197 0.908983 0.887489 0.969132 1.046997 1.013747 0.880808 1.039800 1.029476 1.006073 1.004544 0.950034 1.013192 0.890791 1.059512 1.040559 0.975979 0.907854 0.903247 0.936000 1.056785 0.983390 0.967876 0.915713 0.953258 0.943489 0.946479 0.984179 1.020954 0.886661 1.029213 1.053464 0.965022 1.051126 0.913444 0.949605 0.966142 0.993928 0.958419 0.924732 1.057106 0.969444 0.986147 0.921391 
1.243587 1.019929 0.905850 0.892275 0.882098 0.894748 0.967028 0.933985 1.045230 1.058825 0.920604 0.880101 0.951748 0.981354 1.027749 0.940413 0.952790 1.038452 1.049602 0.902013 0.985473 0.942175 0.977965 1.065155 0.886636 0.937871 0.975725 1.064950 1.024126 1.035481 1.003461 1.063636 0.921539 1.041266 0.978345 0.884182 0.892265 0.980760 0.981734 0.930031 0.944035 0.893833 1.033573 1.030768 1.002740 1.008612 1.029365 1.011972 0.885779 0.960796 0.965159 
1.246077 0.972968 0.944358 0.910440 0.984566 1.030686 1.037084 1.032809 1.003069 0.895579 0.891255 0.931094 0.908239 0.973903 1.002387 1.014657 1.019526 0.907947 1.046472 1.068539 1.040386 1.023938 0.936236 0.948866 0.905541 1.059015 0.881576 0.981080 0.983057 0.954865 1.021542 0.990409 0.961526 0.959539 1.040132 0.968294 0.918337 1.017881 0.961341 0.912971 0.955332 0.934395 1.022886 1.070272 0.979522 1.054525 0.935282 1.068811 1.062832 1.028447 0.896261 
1.248571 0.981069 0.957027 1.070208 0.922069 0.952625 1.034081 0.959101 0.903119 1.052047 1.070860 0.887675 0.943793 1.027635 0.901376 0.913344 0.951145 0.914356 1.031539 0.964369 0.994770 1.030887 0.973669 0.977038 1.040634 0.987944 0.955819 0.922526 0.956160 0.930385 1.031413 0.957358 1.047363 0.977953 1.019630 0.908251 0.958497 0.960523 0.996299 0.986659 0.975295 0.964525 0.898942 0.926236 1.040235 0.949753 0.918183 0.884462 0.963756 0.925039 0.930209 
1.251071 0.962032 0.978312 0.995440 1.011545 0.981603 0.975936 1.025820 0.886403 0.888945 0.995557 0.876666 1.005255 0.918224 1.029793 1.040971 0.913239 1.033863 0.975381 0.891369 0.923512 0.938010 1.035800 0.963775 1.066872 1.006443 1.006180 0.943512 0.989676 0.988429 0.916092 0.910970 0.886832 1.027709 1.058654 0.923103 0.893472 0.923765 0.887659 0.986618 1.025985 1.023317 0.948049 0.890464 0.892723 0.930834 1.027913 0.934758 0.935975 0.977387 0.990941 
1.253576 0.891908 0.889483 0.879211 1.046740 0.896036 0.956890 0.911673 1.059963 1.030324 0.906464 0.920436 0.997453 0.921790 1.003003 0.977814 0.885930 0.970570 0.936589 0.994493 0.941760 0.945966 0.915928 1.049544 0.886757 0.990764 1.036789 0.917350 0.895364 1.018290 0.997385 0.953609 0.907360 0.908577 1.000209 1.000657 0.892346 0.901606 0.993812 0.915753 1.000423 1.046779 0.940241 0.882356 0.962547 1.050070 0.991611 0.917749 0.928440 0.923571 0.960532 
1.256085 1.025579 0.969226 0.981708 0.915774 1.030174 0.975661 1.056394 0.916329 1.034351 1.011315 0.877034 0.979653 0.889896 0.928587 0.953891 0.945752 0.944438 0.984327 1.021363 0.945732 0.897470 0.964630 1.036659 0.945810 0.939073 0.885553 1.051798 0.957922 0.984356 0.884502 0.941526 0.998668 0.973325 0.878475 0.976119 1.069567 0.949130 0.938800 0.905142 0.955488 0.998152 0.881873 0.913029 0.882369 0.975272 0.946609 0.936824 0.923729 0.876323 0.984541 
1.258600 1.056846 0.964338 0.922075 0.913031 0.905816 0.885089 1.038163 0.980061 1.048356 1.015226 0.997974 1.055386 1.032721 0.906469 1.048541 0.955439 0.970929 0.990887 0.911268 0.908825 0.925599 0.957435 0.926222 1.020581 0.958652 0.899079 1.003553 0.904327 0.990663 1.023667 1.023803 1.035447 1.029197 0.946521 0.941040 0.961612 1.030560 0.966071 0.990692 1.024893 0.992230 1.062863 1.057956 0.973879 0.992600 0.890298 0.948965 1.051540 0.977228 0.957153 
1.261120 0.929874 1.046268 0.949899 0.948537 0.987127 1.061455 0.904660 1.042413 0.952022 0.968854 0.898439 0.964512 1.070187 1.030614 1.015164 0.947242 1.011533 0.984099 0.966478 0.931266 0.979533 0.923975 0.957181 0.993581 1.014444 1.019107 0.999383 0.928375 1.045557 0.897534 0.883934 1.028618 1.048906 0.973274 0.876360 1.032629 0.890544 0.921852 0.929056 0.894390 1.013392 0.972621 0.981626 0.898761 0.979806 0.940223 0.919925 0.926194 0.947281 0.999043 
1.263644 1.011111 1.006273 0.932932 0.926322 0.969310 0.895093 0.941255 0.893711 0.941985 0.976047 1.022588 0.968989 1.056309 0.959128 0.903338 0.975755 0.901966 1.066764 0.905402 1.025625 1.041989 0.902900 1.055306 1.018957 0.887782 1.012873 0.966205 1.064525 0.878865 1.001045 0.907086 0.996626 1.065226 1.033248 0.917765 1.049066 0.991496 1.036713 1.032595 0.991311 0.884950 1.017546 0.914640 0.936456 1.051091 1.014275 0.927198 1.003304 1.018743 0.965046 
1.266174 0.973719 0.982129 0.877165 1.015868 1.043269 1.000780 0.888603 0.916005 0.943192 1.067098 0.966233 0.933487 1.037156 0.977982 1.018515 0.982567 1.032065 1.045187 1.037273 1.015819 0.877204 1.002882 0.934782 0.960801 0.893314 0.934519 1.003768 0.892847 0.937829 1.037769 0.897179 0.925525 0.983278 1.026935 0.918915 0.878450 1.001899 1.001315 0.958455 0.934441 0.974254 0.983550 0.885031 1.022331 1.027023 0.933575 0.927481 0.889976 0.985020 1.037156 
1.268709 0.947426 0.964051 1.041415 0.904423 0.908677 0.953169 0.920669 0.927034 1.024449 1.013382 1.030231 0.902622 0.883700 0.983334 1.006286 0.892636 0.941927 1.030805 0.909631 0.958211 0.989223 1.063354 1.067092 0.891983 0.889063 0.982283 0.884187 1.003132 0.936457 1.067063 1.042962 0.897853 0.914332 1.036752 0.947300 0.917310 0.953627 0.974778 1.040062 0.928348 0.888090 0.924163 1.028245 1.035127 0.973376 0.987169 0.910039 1.047576 1.013849 0.939153 
1.271249 1.046909 1.030752 0.926149 1.031744 0.980246 0.895792 0.929128 1.011159 1.019627 0.941586 0.984519 0.931726 0.948088 0.890156 1.000783 0.955359 0.923920 1.002438 1.047288 0.947066 0.966815 0.984918 1.058735 0.917497 0.991994 0.948429 1.001552 0.920582 1.005046 0.904435 0.916124 0.938705 1.048544 0.908396 0.923882 1.001562 0.953996 0.955349 1.066103 0.978027 1.015451 0.930666 1.024230 1.048359 0.926743 0.923171 0.995050 1.056311 1.014731 0.959953 
1.273794 1.039107 1.009462 0.879287 0.914899 0.908787 1.025715 0.989568 0.940321 0.898062 0.953333 0.971407 1.069901 1.003972 0.916768 0.908836 1.029706 0.918889 0.917926 0.996595 0.945995 0.975456 0.882275 0.956156 0.973441 0.968711 1.010250 0.931698 0.886509 0.936457 0.991768 0.977149 0.948243 0.887229 1.029219 0.965392 1.060977 0.958939 1.042017 0.950754 1.027720 0.965947 1.036869 0.886908 0.953937 0.996897 0.897692 0.883511 0.904728 0.968575 1.047935 
1.276344 1.043141 0.929985 0.962393 1.055472 1.005322 0.992933 1.008864 0.987308 0.909606 1.030509 0.978870 0.905820 0.985964 1.042022 1.000913 0.964855 1.040980 0.952320 1.063948 1.047443 0.959191 1.033876 1.034148 0.885636 0.979629 1.065213 0.901246 0.887173 0.961138 1.012767 0.935192 0.900974 1.018197 0.928545 1.065408 1.028591 0.973030 1.019141 0.878278 1.020124 0.882181 0.921090 1.002830 1.062576 0.953216 1.063014 0.947931 0.967473 0.987288 0.992972 
1.278900 1.066443 1.064477 0.886923 1.013395 1.022280 0.936564 0.880695 0.998506 0.910960 0.955862 1.052157 0.935747 0.944116 0.882086 1.049441 1.051777 0.991694 0.987869 0.916750 1.043048 0.900966 1.034445 0.949283 0.907028 0.928788 0.935163 1.056584 1.024762 0.991480 1.057003 0.900567 0.983383 0.941352 0.904703 0.959969 0.976036 0.996258 1.047359 1.017006 1.006194 0.993338 0.908488 0.949235 0.937187 1.057704 0.880636 1.034824 0.991090 0.915261 0.926638 
1.281460 0.894866 0.990338 1.061745 1.008613 1.046088 1.007037 1.014131 0.880279 1.008954 0.918571 1.067847 0.964784 0.930686 0.992528 0.901104 0.950129 0.989930 1.049805 0.926697 0.964395 1.024183 1.065122 1.060218 0.876581 0.930025 0.915837 1.064820 0.920809 1.058690 0.876425 0.956532 0.894827 0.979011 0.989686 0.935678 0.996634 0.970360 1.015629 0.922580 0.908577 0.949059 0.978009 1.068976 0.976306 1.012457 0.987166 0.893105 0.969445 0.945439 0.902719 
1.284025 0.952668 0.986326 1.049556 1.007529 0.960443 0.912996 1.002168 1.056912 1.000494 0.999307 0.999978 0.910787 0.877557 0.903820 0.937936 0.931056 1.050451 0.998275 0.900667 0.892114 0.971137 0.954925 0.936291 0.918280 0.907148 0.894956 0.928020 0.976177 0.963342 0.968607 1.010526 0.986560 1.039738 0.891034 0.955928 1.055832 1.043572 0.878005 1.057914 0.931494 1.031262 1.015810 1.059666 0.905114 1.004785 0.970183 0.994208 1.020199 1.056533 1.002187 
1.286596 0.915799 1.059718 0.917775 0.905028 0.886726 0.916724 1.044081 1.029914 0.971845 1.057606 0.958242 0.912151 0.968138 1.034546 0.964781 0.994964 1.066412 0.898820 1.007584 1.010833 0.973606 0.921744 1.049793 1.066587 0.903189 0.965530 1.013285 0.923058 0.909621 0.917259 0.922581 0.976428 1.038798 0.927223 0.880839 0.963915 0.920625 1.011884 1.029272 0.977712 1.020904 1.033106 1.013295 0.902236 0.922562 0.902985 0.987530 0.933897 0.923282 0.890306 
1.289172 0.911879 0.929957 0.944755 0.900758 0.886660 0.890698 0.954796 1.053824 1.063680 0.966929 0.887983 0.974460 0.926911 0.979918 0.892887 1.000856 1.005809 1.069674 0.944785 0.978702 0.876239 1.060353 1.040076 0.894881 0.933644 1.049028 0.896321 0.876940 0.974294 1.051149 1.022534 0.941622 0.904329 1.032808 0.966735 1.046469 0.889569 1.034229 0.944094 0.919595 1.049952 0.915469 0.998550 0.930015 1.026504 0.899960 0.900554 0.985046 1.032127 0.923311 
1.291753 0.943509 1.035274 0.912113 1.044322 0.890923 0.945202 0.906655 0.914594 0.881544 1.034019 0.963405 0.892276 0.928186 0.951993 0.889834 1.065950 1.041851 0.941087 1.057145 1.064539 1.000240 0.979137 0.930910 1.024913 1.055919 1.042191 0.923866 1.066290 0.951944 0.967209 0.912327 0.879073 0.903756 1.038193 0.958064 0.975041 0.922378 0.968104 1.014551 0.924839 1.017557 1.053604 0.979030 0.904534 0.897422 0.991522 0.888501 0.876767 1.036169 0.946554 
1.294339 0.999856 0.882053 0.949024 0.983181 1.036854 0.969931 0.968725 1.026941 0.929888 0.968657 0.921959 0.892375 1.018448 1.047857 0.987491 0.903884 0.897755 0.997512 0.965388 0.876070 0.918214 1.042681 1.066682 0.895215 0.972908 0.938984 1.040736 1.007133 1.066293 0.885360 1.013749 0.958986 1.057946 0.978658 1.004545 0.938595 0.933293 1.063540 0.879669 0.931406 0.902025 1.028818 1.061477 0.956554 1.048373 0.904633 1.052828 0.993640 0.924615 0.900245 
1.296930 0.952467 0.921064 1.000309 0.897921 0.931337 0.998782 0.893456 0.880138 0.980882 0.976369 0.931075 0.882376 0.987546 1.058989 0.929936 0.980882 0.931104 1.003442 0.898534 0.989307 1.028492 0.893592 1.052617 1.030165 1.061830 0.880528 0.999706 0.991301 1.063017 1.007090 1.040136 1.037432 0.935734 1.026488 1.032918 0.964267 0.982799 0.898554 0.983820 0.876179 0.974141 0.938731 0.958537 1.057929 0.936892 0.913944 0.950239 0.921687 0.895139 1.045389 
1.299527 0.990724 0.911366 0.930714 0.892320 1.009303 0.891609 0.959780 1.033107 0.932884 1.025150 1.007338 1.044712 0.892563 0.954411 0.968983 1.030685 0.966833 0.987766 0.880345 1.044712 1.027280 0.949352 0.994303 0.909635 0.915617 0.891337 0.952504 0.875958 1.004702 0.952825 0.951502 1.009615 0.958010 1.050577 1.022173 1.016531 1.012883 0.922854 0.898321 0.905218 0.875977 0.921590 1.027815 1.047056 0.929926 0.923049 0.945695 1.039721 1.034595 0.926201 
1.302128 0.998346 1.026982 0.924595 0.892068 0.899558 1.063469 1.060580 1.018773 0.902184 0.877458 0.936278 0.905783 0.914761 0.912923 1.038665 1.016691 0.950158 0.957940 1.048790 0.923506 0.883304 1.027410 0.895084 0.916094 1.037828 0.980069 1.067661 0.893498 0.945548 0.979514 1.066134 0.972637 0.889880 0.924265 1.045795 0.929790 1.004844 1.063002 1.063566 1.027731 0.919158 0.889704 0.923175 0.956704 0.987724 1.007480 0.948359 0.938048 1.058449 0.994533 
1.304735 1.052470 0.914927 0.882382 0.928281 1.036392 1.013019 0.916960 1.057586 0.958191 0.933446 0.912933 0.886866 0.980280 1.012747 0.957325 0.978811 0.958735 1.057148 1.060222 0.976087 0.956644 0.968112 0.948766 0.972946 1.000647 0.951226 0.953123 1.066962 0.900123 0.968102 1.069511 1.052450 1.040185 0.875758 0.879192 1.009566 0.930149 0.946606 1.006356 1.026607 1.052694 0.882927 1.049105 1.059852 0.967129 1.016705 1.054639 1.003623 0.889969 1.004100 
1.307347 1.027807 1.037310 0.966981 0.975715 0.987969 1.004971 0.940730 1.038399 1.030453 0.901466 0.929098 0.910395 0.916756 1.008812 0.953170 0.941275 0.937803 0.948676 1.061897 1.038059 0.911163 0.927513 0.929302 1.026932 0.908450 0.952829 0.989613 0.957478 1.000438 0.962633 1.051111 1.009201 1.028478 0.938435 0.887762 0.936538 0.940487 0.906164 0.915997 0.977543 1.020902 0.983992 1.009075 0.972661 1.053824 1.049331 0.915598 0.941499 1.068452 1.035919 
1.309964 0.887569 1.021645 0.924905 0.967309 0.914801 1.062881 0.898452 0.918302 0.970751 1.034794 0.907234 0.958381 1.043479 0.992984 1.055558 1.051036 1.026362 0.927385 0.902080 1.016899 0.890497 1.043109 0.906019 1.033744 0.951913 1.018163 0.957496 0.998994 1.036272 0.983842 0.988685 0.980069 0.997137 0.941225 0.907740 1.015596 1.017949 0.877387 1.068726 0.961259 0.891566 0.934436 0.984357 0.994054 0.989755 0.880265 1.043148 1.038081 0.933940 0.997078 
1.312587 0.900816 0.900408 1.041634 0.949003 0.996879 1.067921 1.020968 0.893435 0.988331 0.889370 0.960586 0.903393 0.895584 0.905046 0.923563 0.930341 0.978781 1.014355 0.913672 0.918088 0.976953 0.917222 1.047615 0.924156 1.038493 1.052993 1.000400 0.936935 0.982156 1.007013 0.999233 0.996325 0.998941 0.983002 0.909374 1.040457 0.989255 0.883865 0.901438 0.888601 1.026580 0.932053 0.994516 0.907380 1.067065 1.034564 0.974152 1.034155 0.990529 0.973073 
1.315215 0.980042 0.933433 1.017209 1.059063 1.066629 1.050428 0.914800 0.992236 0.899270 1.005501 1.011909 0.970327 0.878022 0.969150 0.972272 1.067115 0.969608 0.946823 0.923611 0.936272 0.914120 0.914839 1.034071 1.005267 1.034295 0.954204 0.895915 1.057468 0.992168 0.877001 1.005481 0.998479 1.031280 0.983815 0.885433 0.977095 0.890577 0.916269 0.966000 0.955157 0.961721 0.948651 1.023160 0.934230 0.915014 0.964561 0.888360 0.923796 1.059112 0.901702 
1.317848 0.940549 0.997609 0.982090 0.983354 1.045694 0.976839 1.054699 1.052005 0.926206 1.027608 0.909034 0.986505 0.885599 1.020081 1.065541 0.936319 0.933606 0.876429 1.052978 1.053736 1.057869 0.905981 1.030758 1.010921 1.002539 0.957479 0.957362 0.956808 0.897443 0.924369 1.015064 0.940569 0.995237 1.019109 1.005301 0.901313 1.004008 0.942581 0.901128 0.962399 0.931088 1.009589 1.011437 0.940044 0.892737 1.051665 0.890237 0.915704 0.942445 1.049127 
1.320486 0.924465 0.958837 0.902208 1.067244 1.028078 0.994201 0.945808 0.961890 1.035302 1.017878 0.936152 0.881954 0.935900 0.909617 0.881643 1.059543 0.948141 0.929288 0.891678 0.968366 1.001193 0.922549 0.952264 0.991479 1.065007 0.917736 0.985732 1.043480 0.878726 0.887681 0.917396 1.063024 1.068625 0.932030 0.895129 0.892115 0.947062 1.060379 1.025832 1.062781 1.063277 1.004868 0.889354 1.060642 0.990370 0.924232 0.995990 0.968463 0.905339 1.017713 
1.323130 0.928635 0.998796 1.068995 1.064503 0.890230 0.982374 0.972077 1.002276 0.922899 0.891105 1.051542 1.045329 0.982597 0.925553 1.035947 0.948664 0.936705 0.925047 0.985135 0.886652 1.015752 1.052194 1.027809 1.051426 0.900954 0.894848 0.889481 1.046418 0.992466 1.003638 1.033895 1.043307 1.001168 0.927070 0.929170 0.992699 1.030726 1.021207 1.019321 1.022451 1.015072 0.947060 1.018747 0.901848 0.888499 0.922578 1.059671 0.932933 0.984834 1.026273 
1.325779 1.036776 0.906982 1.052069 0.896696 1.005071 0.978792 1.016194 1.019985 0.981349 1.042240 0.999636 1.018099 1.018955 0.987396 1.008912 0.884572 0.964928 1.046061 1.050154 1.058982 1.010506 0.965550 0.908450 0.881539 1.026392 0.998645 1.061685 1.063104 0.975603 1.069103 0.934234 1.025381 0.919777 1.024098 0.902393 0.943004 0.950606 1.063386 0.973639 0.882734 0.988806 0.961184 1.046518 0.884533 0.875938 0.951968 0.887703 0.943373 0.899603 1.068753 
1.328433 1.028826 0.880918 0.937304 0.918240 0.945753 0.993205 1.064408 1.024597 1.052246 1.053597 0.947279 0.985282 0.892302 0.934417 0.954580 0.975735 0.985894 0.889589 1.015546 0.891952 0.960831 1.055697 0.894324 0.960851 1.017938 1.033065 1.031636 0.928506 0.968667 1.042310 1.034261 1.039112 1.011579 0.916616 0.926805 0.973946 1.067091 1.021651 0.977485 0.966907 0.956651 1.063397 0.938977 1.065779 1.063455 0.965809 1.003899 1.055532 0.989948 0.876844 
1.331092 1.050206 0.906000 0.993297 1.004875 1.031347 0.923382 0.962889 1.012157 0.935329 1.009979 1.051693 1.015598 1.060423 0.920339 1.005702 1.021528 0.935553 1.059947 1.036149 0.969781 0.918890 1.016794 0.956667 0.888774 1.066868 1.024328 0.992568 0.964969 0.909772 0.884895 0.910034 1.053609 0.993871 0.914496 0.975702 1.045812 0.883466 1.068521 0.970987 0.977247 0.967205 1.018495 1.032688 0.954227 0.942766 0.915497 0.923382 1.028489 0.927289 0.946091 
1.333757 0.893946 0.919997 0.896551 1.066714 1.060784 1.059093 0.893090 1.044929 0.940537 0.913932 0.885284 0.980646 1.064206 0.919307 0.951843 0.894053 0.900634 0.947828 1.009730 0.929738 0.885469 1.004957 0.923021 0.891836 0.982249 0.964285 0.908070 0.923711 0.922787 0.995392 1.011266 0.897970 0.988024 0.989385 1.062582 0.995052 1.011898 0.986109 1.049041 1.042694 0.964422 1.061037 1.052405 1.006668 1.049284 1.066937 0.965112 1.031456 0.982823 0.958249 
1.336427 1.019493 1.009763 1.042433 0.957546 0.904862 0.897873 0.891419 1.064440 1.015498 0.993861 0.984072 0.893936 0.941954 0.986512 1.068104 1.044960 1.053815 0.997350 0.965837 0.997350 1.018035 0.949351 1.054321 1.066316 0.886082 1.042190 1.012320 1.046059 0.918188 1.050384 0.904842 1.002910 0.913911 0.918684 1.026356 0.972369 0.945259 0.925683 1.006176 0.887608 0.919957 1.068843 1.011707 0.877305 1.003902 1.035891 1.064206 0.908351 1.026025 1.020980 
1.339103 1.035981 1.030003 0.880688 0.883235 1.060747 0.932096 0.930016 0.921278 0.948804 0.954199 1.014850 1.036078 1.058278 0.950408 1.019350 0.942224 1.066132 1.016036 0.912754 1.002185 1.004217 0.903316 1.042610 1.068931 0.954607 0.888756 0.961314 1.029051 1.060057 1.031967 1.057238 1.054176 0.952041 0.984554 1.040267 0.972666 0.879182 0.999823 0.890719 0.931134 0.888474 1.010272 1.055731 1.051581 1.058813 0.965581 1.032044 1.045127 1.027991 1.062914 
1.341784 0.983587 0.931453 1.006184 0.980574 1.013162 0.891283 0.957558 1.016350 1.052292 1.006330 0.907388 1.068688 0.905113 0.878969 0.896075 0.964867 0.877404 0.897202 0.905337 1.020763 1.024699 1.052525 1.003754 1.045080 0.925757 0.948607 1.067104 0.975695 0.933523 1.052739 1.055033 1.050027 0.965927 0.891779 1.062604 0.956703 1.062254 1.067726 0.907291 1.060718 0.943038 0.962768 0.963128 1.029063 0.994365 0.936322 1.044818 0.923007 0.895443 0.922540 
1.344470 0.959713 0.945164 0.940761 1.007509 1.033915 0.952832 0.956311 0.923617 0.886706 0.935241 0.935756 1.022680 0.963474 0.911012 0.900720 0.986040 0.885063 1.029298 0.994923 0.988227 0.989082 1.012096 1.038667 1.014361 0.897581 1.020328 0.943871 1.039600 0.920779 0.980549 0.971783 0.928681 0.944338 0.881030 0.909545 0.986653 0.902071 0.891487 1.004010 1.002465 0.964786 1.051642 1.049999 0.973562 0.984038 1.015430 0.920643 1.035178 1.010036 0.915220 
1.347162 0.938922 0.941341 0.917794 1.022653 0.874908 1.056444 0.978543 0.997153 1.015656 0.986541 0.910321 0.935015 1.024548 0.893781 0.967017 1.048397 1.063479 1.026492 0.915326 0.983324 1.005190 1.065938 0.906677 0.958970 0.971662 0.983120 0.894267 1.045627 0.963324 1.035015 0.883771 0.908999 0.900700 0.976793 0.924665 0.974879 1.040826 0.966492 0.972828 1.025413 1.022508 0.923032 1.064500 1.039213 1.051128 1.058990 0.888824 0.900622 0.978377 1.065345 
1.349859 1.054705 1.019177 0.976769 1.044919 1.045590 0.968150 1.038136 0.908901 1.005932 0.985087 0.902983 0.936859 0.912623 1.022112 1.025970 1.017447 0.979208 1.051576 0.974894 0.944439 0.943175 0.886803 1.036144 1.060846 0.974777 0.896327 0.880720 0.944225 0.993697 1.048923 1.027155 0.913439 1.040167 0.893887 0.975389 0.997769 0.981346 1.007943 0.876541 0.918415 0.954934 1.010674 0.956731 1.029536 0.897026 0.888931 0.884238 0.899757 1.032889 0.985418 
1.352561 0.935855 0.905169 1.026856 0.968505 0.943493 0.972450 1.009210 1.058417 1.066123 1.036738 1.043958 0.883810 1.035310 0.925011 1.061332 0.906927 0.968932 0.961023 1.007587 1.059029 0.921416 0.926333 1.026594 0.897453 1.049409 0.934291 0.874725 0.925759 0.891283 1.044949 1.011697 1.027303 0.958273 0.949401 0.957214 0.953676 1.015963 0.970575 0.999298 0.909823 0.945670 0.947866 1.039644 0.951150 1.034552 1.062382 0.881177 1.056853 0.954036 1.035057 
1.355269 0.907325 0.916303 0.920986 0.903195 0.907558 1.047622 0.897482 1.061274 1.037585 1.063655 1.005482 0.934172 0.994016 0.934395 0.999710 1.043551 0.911843 1.068241 0.877446 1.053103 0.946191 0.877747 0.986622 1.056154 1.064121 0.922706 0.949786 0.897832 1.023584 0.992296 1.020824 1.017190 0.947979 0.971474 1.049974 0.965109 0.965333 0.937796 0.889174 0.982434 0.917857 0.925359 0.917090 0.922570 0.977372 0.922356 0.896238 0.929216 0.876358 0.884355 
1.357982 1.063334 0.914834 1.062975 1.065851 1.016454 0.926668 0.976385 1.019981 0.881246 0.944954 1.005640 0.966591 1.058525 0.993466 0.992436 0.911773 0.949540 0.969526 0.968146 0.921227 1.062333 1.044388 0.999636 0.876067 0.883850 0.927008 0.942039 0.955330 0.884316 1.027229 0.928009 0.974481 1.023897 0.982458 1.006252 0.955719 0.883840 0.956458 0.914931 1.062265 0.997207 1.055629 0.888970 1.021409 1.010226 0.917418 0.956011 1.027190 0.985751 0.943963 
1.360701 0.967811 0.899015 1.037743 0.947496 0.895207 0.874746 1.050033 1.022529 0.942842 0.958290 1.061634 0.979615 0.945125 0.967238 0.881974 0.924256 0.890106 0.914531 1.048265 1.031457 0.946340 0.926355 0.941569 0.964585 0.943930 0.993353 0.896849 0.879954 1.042727 1.067463 1.036208 0.976322 1.023510 0.978051 1.041047 1.053541 0.941696 0.983472 0.945737 1.039813 1.062819 0.980305 0.954569 1.048382 1.057767 0.908818 1.039745 0.977410 0.993236 0.927424 
1.363425 0.926216 1.030497 0.948318 1.035646 0.883111 0.984157 1.035442 0.907408 0.976035 0.911867 1.038881 1.059001 1.048645 0.892622 1.024804 0.959422 1.061779 1.047479 0.928121 0.983214 0.899860 0.908448 0.976258 0.898606 0.959927 0.998671 0.980173 0.978765 1.011698 1.028913 0.906952 1.036025 1.050860 0.890708 0.915268 0.927421 1.059584 0.882936 0.971877 1.015002 0.990840 1.027242 0.915491 1.058904 0.955478 1.033382 0.949513 1.058709 0.981883 0.911090 
1.366155 0.945643 1.025068 0.883859 1.002929 0.906532 0.963692 0.944273 1.042515 1.041777 0.909991 0.971337 1.037551 1.060147 1.057475 0.896206 1.002977 0.929488 0.897381 0.992865 0.973552 0.963090 0.965101 0.901753 0.954522 0.915052 0.946022 1.030207 0.897284 1.007757 0.925456 1.062410 0.890640 1.029284 0.997557 0.891825 0.977186 0.893078 0.994691 0.902336 0.959583 0.958000 1.000976 0.878137 1.050549 0.980722 1.011536 0.879808 0.976923 0.971765 0.875728 
1.368890 1.043817 0.924424 0.921432 0.976617 0.942210 0.951691 1.023671 1.018173 1.038659 0.981580 0.949573 1.015832 0.879099 0.967515 0.970749 0.885015 0.886054 0.937460 1.021602 1.008051 0.885772 1.008303 0.957063 0.996841 0.971206 0.924715 0.875913 0.927076 0.882129 0.950622 0.924686 0.882421 1.028013 1.065460 0.887851 0.983290 0.986379 0.924968 0.940753 0.947184 1.049452 0.942987 0.897477 0.880400 0.946232 0.935896 0.993062 0.877195 0.882421 0.941851 
1.371630 0.998359 0.926403 1.017135 0.902391 0.930084 1.035154 0.956135 0.890842 1.005440 1.002837 1.051006 0.963178 0.941507 0.996553 0.883703 0.889968 0.997252 1.046713 1.033114 0.891648 0.936427 0.898399 0.982099 0.917641 1.017650 1.013454 1.036785 0.979875 0.951861 1.009656 0.895291 0.907423 0.885024 0.889307 1.042186 0.903518 0.915155 0.882955 0.881896 0.900555 0.970404 1.066809 1.038019 0.918719 0.911629 0.899341 1.010355 0.973454 0.943654 0.994649 
1.374376 1.049403 1.026160 0.920145 0.976926 0.957801 0.874873 0.975100 0.886985 1.047529 0.909849 0.900690 1.054007 0.954324 0.939279 0.910247 1.034698 0.937162 0.962600 0.979655 0.967728 0.929217 0.910160 0.992942 0.909140 0.936773 0.954033 0.920077 0.893221 0.889520 1.016739 0.940755 0.930081 1.057203 0.965426 1.010134 0.882022 0.939619 0.892599 0.882770 1.008561 0.941416 1.020372 1.017370 0.921116 1.002325 0.932810 0.928663 1.014048 0.973769 0.982550 
1.377128 1.009602 0.966878 0.994606 0.889626 0.908808 1.045742 0.922240 0.974861 0.934604 0.880089 1.031863 0.874320 1.021587 0.945093 0.924212 0.913130 0.908050 1.059038 0.916840 1.008378 0.928194 0.980708 0.953446 1.052424 1.068216 0.987866 1.040652 1.058270 0.914266 0.960244 1.062476 0.965547 1.015653 0.973948 1.052598 1.046043 0.885722 0.954359 0.944685 1.038904 0.881439 0.901563 0.924814 0.961099 0.924328 0.964751 0.975599 1.031057 0.931234 0.966324 
1.379885 0.916896 1.007846 0.983431 0.924597 1.021792 0.963784 0.973875 0.895297 0.916216 0.945235 0.912040 1.005991 1.053181 0.985296 0.974011 1.031145 0.894462 1.016130 1.055910 1.041226 0.930881 0.916284 0.964493 0.913759 1.045363 1.018277 0.966338 0.901046 0.980770 0.982732 1.059474 0.874669 0.981129 1.039866 1.004894 0.991958 1.022093 0.905795 0.989870 0.901056 0.910583 0.935494 0.962609 0.906417 1.008886 0.973680 0.890528 1.055512 0.999213 0.969815 
1.382647 0.970043 1.061823 1.011267 0.993573 0.897005 0.890828 1.059104 0.886099 0.910426 1.059114 1.032185 1.028543 0.971227 1.017919 1.039585 0.995243 1.064338 0.880301 1.020483 0.978414 0.886371 0.983765 0.953301 0.979220 0.976685 1.005838 0.996816 0.893547 1.018375 0.935684 1.016491 1.063833 0.981317 0.945833 0.998312 1.058823 0.882399 0.975879 0.941560 0.879981 0.977889 0.908134 1.011179 0.934160 0.898413 1.016278 0.998603 0.983619 0.974354 1.033020 
1.385415 0.937924 0.923795 1.043518 0.906092 0.968872 0.880971 0.912696 0.959705 0.961152 0.918095 0.898207 0.904480 0.902587 0.982370 0.928922 0.895906 0.982496 0.983137 0.895527 1.056200 0.935894 0.938040 0.972902 0.898615 1.035934 0.897935 0.880068 0.918036 1.020241 0.905898 0.900373 0.904344 1.066037 1.058666 1.064405 0.942041 1.014774 0.983360 0.938118 1.032690 0.961074 0.951800 0.972319 1.042071 1.036273 0.902198 1.048237 0.899169 0.919561 0.926970 
1.388189 0.935453 1.047149 1.026389 0.977246 1.024272 0.942940 1.051353 0.918966 1.034856 1.003046 0.985499 1.053422 0.963506 0.964186 0.897565 0.940008 0.977518 1.003201 0.887961 0.983499 1.047974 1.044838 0.879504 1.010998 0.976022 0.899604 0.885699 0.934065 1.005308 0.917043 1.058889 0.893205 0.951271 0.881980 1.008522 0.967662 0.918509 0.976741 0.926239 1.051868 0.929356 0.978994 0.941658 0.932346 0.906090 0.920383 0.911256 0.989150 1.049732 0.903944 
1.390968 0.964015 1.065267 0.908379 0.935537 1.045420 1.056217 0.930002 1.048741 1.065121 0.926954 0.891475 0.905292 1.048537 0.992921 0.922905 1.060897 0.932323 0.989493 1.048479 0.946499 0.921992 1.035682 1.007019 0.972327 1.009572 0.924954 0.952655 1.011524 0.985017 1.058800 1.033730 1.039225 0.939829 1.008660 1.010543 0.961665 0.983415 1.006485 1.018117 0.981871 0.964967 1.016447 0.950325 1.031157 0.918370 1.031739 0.880552 0.891426 0.972773 1.035089 
1.393753 0.950019 0.911678 0.934805 1.033924 1.008156 0.873910 0.971786 1.002477 0.898221 0.919115 0.966068 0.987272 0.876143 0.941630 0.950660 0.877007 0.938950 1.034973 0.922115 1.039322 0.950912 0.947359 1.039536 0.898580 0.918057 0.882347 0.961980 1.041381 1.022710 1.014118 1.049546 1.044915 1.029429 0.930115 0.902435 0.887755 0.962825 0.985282 0.973000 0.924144 1.013293 1.046808 0.922979 0.966272 0.992302 0.907008 1.057566 1.061537 0.977961 0.890328 
1.396543 0.960819 0.914034 0.998139 0.892656 0.987469 0.940956 1.038594 0.973091 0.953392 1.016973 0.876356 0.923286 1.019779 0.993770 0.945645 0.994848 0.922665 0.983848 0.962295 1.026099 0.955150 0.892384 0.893375 0.901598 0.980770 0.882724 1.010488 0.995488 0.953810 1.048429 1.024429 1.013934 0.916539 0.989401 1.042419 0.974372 1.032177 1.021313 0.988353 0.906966 0.886093 1.035536 1.060564 1.000391 0.939373 0.921218 1.009838 0.953441 0.970460 1.001449 
1.399339 0.874345 0.965173 0.891946 0.924768 1.042176 0.878753 1.005499 0.971230 0.930923 1.056874 1.063922 1.036235 0.893140 0.928496 1.055777 1.058136 1.062533 1.060825 0.938583 1.007305 0.996811 0.917041 0.971279 0.907838 1.010188 1.039797 0.973182 1.035264 0.943572 0.902372 0.969444 0.967949 0.937447 0.958882 1.056718 1.063223 0.998597 0.889266 0.914429 1.061524 1.051185 0.931564 0.939825 0.895741 0.957960 0.926603 0.893538 0.939786 0.998160 0.903323 
1.402141 1.051261 1.033769 1.041408 0.947606 1.020198 0.975272 0.956702 1.020819 0.985154 0.876994 1.035846 0.940238 0.922551 0.891992 0.946412 0.974039 1.033274 0.878043 0.941451 1.059396 0.938995 0.977971 1.000540 1.033963 0.887032 1.000511 1.043884 0.928560 1.044787 0.905039 0.994881 0.915882 0.991105 0.879509 0.874170 0.913717 0.933258 1.052426 1.034885 1.011083 0.874801 0.986688 1.058872 1.067007 1.009685 0.925027 0.878295 0.943801 1.044971 1.063852 
1.404948 1.009928 1.033584 1.061142 0.890175 0.945873 0.901658 0.950969 1.059559 0.955124 0.965180 0.973266 0.966083 0.886147 1.064170 0.988137 1.020771 0.995417 1.037768 1.014792 0.924887 0.886710 0.939593 1.006376 1.053735 1.012161 0.961249 0.926605 1.005376 0.957259 1.060802 0.908443 1.007211 0.951542 1.046067 0.904202 0.991185 0.945805 1.048067 0.980633 0.936137 0.915772 1.006880 0.880459 1.027410 1.054279 0.970101 0.972314 0.888447 1.036603 0.985623 
1.407760 0.963805 0.894395 0.927387 0.919593 0.899132 0.985732 0.908043 0.940044 0.978520 0.914701 1.045784 1.011900 1.036457 0.978753 1.058189 0.973414 0.965873 0.916409 1.048318 1.054821 0.942956 0.899579 0.965581 0.925727 1.035865 1.059373 1.023528 1.012026 0.902607 1.030575 0.969823 0.941617 0.905160 1.010638 0.916419 1.022460 0.995816 1.035020 0.900268 1.050463 0.996641 1.003281 0.888970 0.922330 0.971221 0.973880 0.883544 1.033516 0.949556 1.054132 
1.410579 1.054557 1.065515 1.059973 0.969089 0.991848 0.920696 0.939467 1.007368 0.897014 0.885775 1.002078 0.888793 1.066088 1.040144 0.885794 0.983424 0.964847 0.890637 0.922006 1.048744 0.916086 0.910175 0.875739 1.040300 0.879990 0.965750 0.877923 0.922045 0.950910 0.904516 0.895830 0.907826 1.035621 1.028187 0.937477 1.017549 1.044687 0.888162 0.975164 1.054742 1.024363 0.914533 1.035777 0.882212 1.046560 1.001700 0.926927 1.011881 0.911330 0.904943 
1.413403 1.005360 1.039347 0.929077 0.933221 1.016375 1.019549 0.945809 1.014638 0.937822 0.985348 0.887287 0.881929 0.939423 0.929223 0.909444 0.963201 0.947993 1.052197 0.960842 0.977797 1.008388 0.925748 1.025527 0.945188 0.960600 0.960910 0.924855 1.058651 0.892634 0.875563 1.067318 1.012901 0.893653 0.893352 0.955796 0.895711 0.943324 1.036329 0.888694 1.027759 0.997159 1.000701 0.980321 1.023615 1.048160 1.060631 0.906746 0.874447 0.993209 0.987328 
1.416232 0.944522 0.961379 0.887411 0.891186 1.055136 0.875959 0.995714 0.918902 0.880666 1.049371 1.064084 0.994171 1.027361 1.060037 1.030573 0.925501 1.026235 0.942979 1.051099 0.955236 0.986699 1.041054 0.889031 0.939398 1.033213 1.050361 0.982807 0.943756 0.973355 0.882374 1.004711 0.961845 1.023751 0.891991 1.016870 1.034892 1.040288 0.876017 0.996015 0.958332 0.930616 0.952335 0.888323 1.001353 0.880792 1.050332 0.967891 1.028652 1.001673 0.930897 
1.419068 0.915434 0.916288 0.887341 1.002460 0.983178 0.946458 0.993610 0.982868 0.998530 0.960733 1.012300 0.994231 0.902838 0.890242 0.998598 1.038511 1.026507 0.963314 0.898491 0.945352 0.926516 1.039879 0.923653 0.899083 1.023149 0.896860 0.947030 1.006749 1.034687 1.060791 0.873852 0.930737 0.990417 0.984352 0.930611 0.943256 0.987205 1.035173 0.954774 1.028001 0.919500 0.906137 1.018734 1.013629 1.026400 0.999170 1.016861 1.010039 1.018938 1.024129 
1.421909 0.955525 1.015900 0.938272 1.051745 1.046185 0.884408 0.962220 1.045787 0.884020 0.909928 0.996192 0.900865 1.042381 0.882593 0.908152 0.974903 0.932431 1.016356 1.051541 0.905862 0.993204 1.036093 1.010466 0.978212 0.971672 0.933741 0.903980 1.035327 0.935769 1.050668 0.903019 0.946520 0.968625 0.936991 0.912820 1.029039 1.049591 0.892840 1.055772 0.882380 0.884068 1.036239 0.922727 1.062021 0.982753 1.027156 0.937671 0.907764 0.949897 0.975087 
1.424755 0.911215 0.922102 0.893158 0.899474 0.888568 0.933027 0.892721 0.965163 0.954422 0.970520 1.009661 0.997057 1.016298 0.977389 0.980659 0.992681 1.059117 0.889762 0.894759 0.924295 0.921675 0.911409 1.056420 0.938985 0.954762 1.064134 0.874955 0.939635 0.964086 0.881175 1.028728 0.946708 0.942740 1.037528 1.023934 0.938364 0.886550 1.036800 1.011767 1.050530 0.944127 0.929466 0.874742 1.019714 0.906393 0.946728 0.930650 1.004470 0.996485 0.960584 
1.427608 1.023943 0.972754 1.054516 0.913889 0.927143 0.962828 0.882065 0.966117 0.981554 0.897880 0.886771 1.029726 0.933013 0.930422 1.019733 0.970357 1.028998 0.985580 0.928889 0.896920 0.882007 1.059231 0.894348 0.874924 0.915956 1.006557 0.944849 0.949410 0.899141 1.044251 1.053691 0.947615 0.887227 1.001201 0.923941 1.024933 1.016279 1.033597 0.987113 1.019432 0.987530 1.029969 0.912754 0.973472 0.987695 0.902537 1.028523 1.058057 0.881483 0.877631 
1.430466 0.882305 0.928137 1.040174 0.990112 1.047023 0.962278 1.043540 0.900409 0.931969 1.006324 1.056997 1.048450 0.936791 0.918707 0.970088 0.891862 0.978732 0.976481 1.013445 1.055154 0.949297 1.015143 0.979945 0.923432 1.030462 0.921026 0.972892 1.041833 1.017724 0.998223 0.999795 1.036361 1.038001 0.979266 0.947463 0.982700 0.882703 0.945562 0.990646 1.009788 0.973872 1.054775 0.939634 0.966498 0.933803 0.973445 0.983399 0.909878 0.926905 1.015386 
1.433329 0.975232 1.024640 0.936087 0.889152 0.888696 0.956431 0.996293 0.929364 0.900998 0.888027 0.887173 1.057159 1.007848 0.996332 0.878675 1.008032 0.895487 1.041201 0.935224 1.032634 0.893906 0.908186 0.894197 1.023011 1.051455 1.014318 0.894410 0.952230 1.052454 0.883196 0.879732 1.016947 0.968606 0.981392 0.879664 0.880334 1.052299 0.934283 0.951677 1.042927 0.933652 1.013717 0.906188 0.989803 0.888386 0.936572 0.944653 1.030238 0.941937 0.956761 
1.436199 1.045651 0.959004 0.962322 0.925838 0.939758 1.056060 1.045176 1.000203 0.918475 1.008032 0.914963 0.897696 1.006916 0.883504 1.012746 0.918785 0.939234 1.004161 1.028859 1.002590 0.986419 0.877227 1.055468 1.060707 1.015812 1.028093 0.950807 1.018771 1.017888 1.060173 1.047882 1.022340 0.894436 1.020303 1.060503 0.989794 0.964747 1.008614 1.024989 1.063006 0.909637 1.007712 1.030693 0.933957 1.046020 0.952796 1.037978 0.925071 1.039355 1.024213 
1.439074 0.979455 0.994655 0.998031 0.925823 0.921661 0.901931 1.019876 0.925891 0.929053 1.010146 0.874005 1.057522 0.939199 1.005025 0.998467 0.960132 0.878777 0.904735 0.988166 1.045135 0.995926 0.908760 0.973645 0.982239 1.046939 0.980512 1.009002 0.898769 1.034261 1.010243 0.978621 1.030759 0.927394 1.053826 1.029838 1.061528 1.023736 0.883346 0.957106 0.886925 0.886789 0.933777 0.946368 1.042807 0.935465 1.002871 0.989854 0.897702 1.006111 1.017538 
1.441955 1.043939 1.066200 1.018430 0.917651 0.921550 0.935090 1.019079 0.921657 0.905739 0.882703 1.053872 0.922549 0.932986 0.898057 1.039613 1.018711 0.968709 1.040428 0.938020 1.052853 0.965324 0.947370 1.005975 1.046267 0.888668 1.062272 1.005510 1.011455 1.043202 1.036733 1.025656 0.965227 0.883886 0.884032 1.054696 1.006732 0.984888 1.033415 1.002260 0.956507 1.012872 1.064318 0.948563 0.879715 0.990931 1.020282 1.002289 0.926788 0.943646 0.966449 
1.444842 1.040038 0.999157 0.992455 0.922767 0.887365 0.950109 0.988866 0.951321 0.961195 0.920352 1.045770 1.025616 0.996509 1.038263 0.972465 0.991979 1.014035 0.904921 0.964327 0.891216 0.979817 0.888820 1.022357 0.904242 1.061114 0.886396 1.054208 0.941438 1.063655 1.018516 0.907190 0.928033 1.043472 0.970050 1.033996 0.912854 0.973958 0.896318 1.065236 0.898422 1.032036 0.994414 1.045023 0.922602 0.987392 0.995529 0.961330 0.883408 0.992387 0.899441 
1.447735 0.878556 1.055146 1.003036 0.998643 0.978363 0.902123 1.001058 0.915721 0.997217 0.899738 1.060771 1.004491 1.009641 0.903559 1.005858 1.009738 0.894306 0.944642 1.003666 1.043847 0.909678 0.960469 0.882639 0.914208 0.922190 0.941199 0.873358 0.904160 1.008147 1.008826 0.945999 0.938347 0.918194 0.999225 1.038125 0.888303 0.932848 0.992086 1.064243 0.894006 0.880748 0.881446 1.026235 1.058414 0.924372 1.037058 0.996848 1.036467 0.966676 0.876316 
1.450633 0.937652 1.064016 0.934210 0.884537 0.966223 0.886661 1.021830 0.990584 1.007099 0.956098 1.023964 0.912748 0.948941 0.916142 1.031751 0.909490 0.961684 1.055191 1.027620 0.967377 1.026708 0.981245 0.949649 0.876333 0.973942 1.028318 0.953101 0.921544 1.022247 0.996878 1.058023 0.932483 1.059943 0.936295 0.937478 1.059546 1.011745 0.883926 0.905475 0.938865 0.971110 1.022800 1.025554 1.063803 0.913863 0.984891 0.919275 0.916695 0.892945 1.002958 
1.453537 0.917117 0.991622 1.001823 1.051008 0.955470 1.039177 1.058543 0.961201 0.934252 0.991903 0.984591 0.994444 0.987898 1.063062 0.994162 0.926300 0.911075 0.963887 0.924642 0.990138 0.910406 0.979306 0.891710 1.020248 0.907652 0.993930 1.015700 0.964217 1.002735 0.875447 0.936938 0.980276 1.004044 0.898964 1.051319 1.051493 1.028627 1.052434 0.935164 0.983408 0.957535 0.962821 0.890798 0.940507 0.899497 0.938393 1.002745 1.021780 0.895560 0.936793 
1.456447 1.047679 0.911110 1.049958 0.942789 1.046031 1.015360 0.956093 1.059228 1.003297 1.006729 0.977911 0.951700 1.014303 0.996499 0.944156 1.020305 0.942013 1.043655 0.956636 0.983283 0.921020 0.936253 0.965150 1.036421 1.018812 0.991409 0.874863 0.992824 1.051916 0.890940 0.996179 0.946338 0.877578 0.995985 0.893655 0.996994 0.886751 0.884676 0.936496 0.966653 0.897631 0.949906 1.049250 1.064367 0.996063 0.940549 0.921330 1.039223 0.974662 0.943642 
1.459363 1.061425 0.958083 0.918881 0.912520 1.021845 1.047172 0.945584 1.007020 0.980074 0.926483 1.042420 1.037495 1.015959 1.038115 0.883199 0.961147 0.926493 0.875432 0.992136 1.020701 0.894718 1.041305 1.057188 0.955620 0.959111 1.009288 0.921295 1.026868 0.905655 0.937992 0.921034 1.001561 0.912704 0.951218 0.911066 0.930769 1.052446 0.892507 0.912995 0.965006 0.909117 1.057033 1.031047 0.950200 0.951072 1.045892 1.055025 1.015610 0.998196 0.929081 
1.462285 0.897981 0.949262 0.889711 0.959491 1.038801 1.039722 0.965211 1.009927 0.913233 1.027370 1.010907 1.015958 0.909917 0.933962 1.030017 0.892474 0.973811 1.052006 1.029794 0.889449 0.965221 1.015085 1.010131 1.054993 0.970001 0.879569 1.061372 0.983090 1.053975 1.053703 1.003257 1.035931 1.028747 0.989916 1.029028 0.901317 0.899872 0.876738 0.979677 0.959558 1.024510 0.950765 0.875759 0.987220 1.063360 1.032867 0.899145 0.967334 1.030918 1.044832 
1.465212 0.988839 1.039632 0.976148 0.958116 0.922661 0.992601 1.040049 1.001782 1.063511 1.048600 0.941304 0.951756 1.003508 0.873274 1.030082 0.901254 0.975732 1.034164 1.035201 0.959308 0.974859 1.042502 1.044179 1.056414 1.054562 0.946966 0.883124 1.018652 0.897909 0.976769 1.026214 0.879624 1.054795 0.937640 0.877763 1.010614 0.898190 0.964631 1.042860 0.973162 0.940868 1.013232 0.905772 0.957107 0.888185 1.030867 1.058566 1.001811 1.031517 0.877695 
1.468145 0.946174 0.897566 1.027898 0.998883 1.011311 0.978728 1.045058 1.064127 1.058058 0.997370 0.922335 1.011185 1.036759 0.991156 0.982819 0.923886 0.982780 1.017099 1.015664 0.993493 0.987356 0.889383 0.989450 0.995083 0.936043 0.959174 1.049323 1.053628 1.012029 1.046308 0.948142 1.038068 1.055499 0.958738 0.883683 0.890469 1.042208 0.960105 1.064515 0.991786 0.981491 0.960347 0.961433 1.018408 0.891594 0.951254 0.913455 1.002664 0.929053 1.024505 
1.471085 1.029757 0.978757 1.062639 0.920856 0.903755 0.898511 0.955919 1.021818 0.985495 1.018076 0.974734 1.012221 1.006802 0.919634 1.037299 1.049407 0.969752 0.900295 1.018008 0.993521 1.013462 0.966650 0.895215 0.965952 0.914516 1.047090 1.025957 1.038491 1.004020 0.921195 0.951421 0.873539 0.977866 0.903620 0.959040 0.891754 0.944160 0.978273 0.889118 1.001432 0.970207 0.984671 1.048612 1.047090 0.893654 1.016884 1.059430 0.882691 0.937015 1.009497 
1.474030 0.894707 0.931386 0.987424 1.026090 1.017240 0.999424 0.920724 0.893320 0.992551 0.898603 1.001421 1.018122 1.031906 0.981336 0.926956 0.923002 0.926094 0.985165 1.056547 0.947186 1.036511 0.948485 0.984952 0.923031 1.022184 1.006801 0.889065 1.062470 0.885963 1.044556 1.052398 0.945868 1.052476 0.927974 0.873837 0.884519 0.880787 0.879789 0.912843 0.937561 1.027661 0.896878 1.039865 0.966951 0.892254 0.901065 0.880661 1.062867 0.882978 0.966525 
1.476981 1.007439 0.876470 1.022123 0.944058 0.967359 0.889672 1.064200 0.951114 1.060730 0.932233 1.033561 1.032398 0.968222 0.887229 1.042323 0.989701 0.892163 0.952122 1.065586 0.908844 0.967068 1.059848 1.030934 0.937883 0.880008 1.020718 1.060904 0.955699 0.985213 0.931380 0.974823 1.057153 0.974735 0.966632 1.053964 1.019972 0.892686 0.904783 0.958762 1.011452 1.036663 1.065082 1.064956 0.882693 0.959624 0.997484 0.950571 0.923654 0.946607 0.896505 
1.479938 0.925722 0.975792 0.903062 0.982267 0.880993 0.922601 1.047854 1.038414 1.018448 0.877038 1.028217 1.043415 1.023197 0.880527 0.928281 1.042068 1.064001 1.015559 0.998278 1.065852 0.903537 0.970219 1.064040 1.064069 1.049821 0.904050 0.910583 1.017944 0.957009 0.911795 0.953045 1.038452 0.885761 0.880237 0.901453 0.979243 1.053349 0.952705 1.032967 0.915216 1.060987 0.932972 0.966963 1.046138 0.937925 0.980444 1.065930 0.900067 0.877794 1.012468 
1.482901 0.970617 0.969028 1.048131 0.991900 0.957320 1.035406 1.018358 1.057667 1.016740 0.943665 0.935553 0.973418 1.034058 1.048858 1.003501 0.926036 1.027022 0.988081 0.946805 0.954451 0.955517 1.057793 0.992423 0.947599 0.908387 1.051213 1.012989 1.035706 1.034436 0.990582 0.876007 0.922653 1.013784 1.020083 0.938315 0.934341 1.005546 0.990902 1.047753 1.023698 0.972866 0.911624 0.894916 1.059073 1.010372 0.970113 0.906158 0.898443 1.022845 0.982848 
1.485869 0.900328 0.952573 0.988323 0.962758 0.886858 0.956585 1.034714 1.050094 0.982256 0.917258 0.878194 0.887817 0.919972 1.042922 0.920059 0.952631 0.976878 0.904069 0.995998 0.902984 0.890366 0.920476 1.050326 1.001571 0.986666 1.029481 1.003363 0.883204 1.064940 0.911735 0.931214 1.039114 1.017260 0.888059 1.028299 0.926387 1.050656 1.051906 0.879153 0.886654 1.048785 1.032543 1.057411 1.045006 1.024945 0.886906 0.928461 1.039085 0.885191 1.059872 
1.488844 0.926187 0.873102 0.921099 0.875292 1.048994 0.927466 0.985396 0.977818 0.881562 0.901961 1.024080 1.047696 0.884644 0.935054 0.916031 0.874391 1.058472 1.044401 1.062861 1.041252 1.026260 1.013295 0.967420 0.940180 1.028102 0.875854 1.045767 1.021260 1.062638 0.940238 0.890681 0.938513 0.949221 0.965094 0.890148 1.010484 1.020058 0.968059 0.915663 0.944763 1.044130 1.026609 1.032782 0.910178 1.057919 1.033063 0.927766 1.001928 1.001869 1.041843 
1.491825 0.989969 0.934862 1.057633 1.065530 0.945666 0.942837 0.943321 1.010560 0.970095 0.982876 0.939533 1.039697 0.924920 0.909223 0.882130 1.062120 0.992352 0.992275 1.014300 0.945870 1.056616 0.967914 0.925085 0.949688 0.957624 1.019891 1.024968 0.896509 1.011257 1.057778 0.996858 1.000686 0.973079 1.025734 0.938661 1.010211 1.064862 1.011422 1.014697 1.002943 1.009881 1.024280 0.885822 0.900318 0.988224 1.057265 0.946674 0.968292 1.035908 1.014765 
1.494811 0.878502 0.918286 0.981547 1.015169 0.958826 1.020460 0.917947 0.883986 1.063451 1.044547 1.013571 0.979958 0.932316 1.039150 1.034209 0.905554 0.940552 0.873977 0.979009 0.954001 0.939331 1.022223 1.024917 0.987390 0.930989 0.959029 1.056078 1.014578 0.990500 0.940678 0.965822 0.978486 0.901078 0.902298 1.058655 1.043588 0.964785 1.032068 1.021874 0.948904 0.896882 1.007641 0.906310 1.004540 1.011313 0.983069 1.026826 0.895971 1.047725 0.977691 
1.497804 1.016097 0.893738 1.010710 0.921079 0.916593 0.881540 1.019643 1.044000 0.986168 0.942860 1.038080 0.991807 1.047081 0.882150 0.942424 1.009964 0.956647 0.929247 0.885589 1.064259 0.937608 0.881355 0.901363 1.028130 0.996148 1.061178 1.037538 1.001554 0.897652 0.939071 0.986604 1.042324 0.980588 0.944013 0.968816 0.965144 0.984172 0.971315 0.942152 0.963438 1.009063 0.962121 0.890240 0.994752 0.961423 0.975288 0.973621 0.967624 0.883758 1.028111 
1.500803 0.976741 0.968622 1.049789 1.003025 1.063614 1.025811 1.008983 0.986264 1.029434 1.030985 0.909970 1.054769 0.923204 0.881613 0.930286 0.977864 0.925616 1.009186 0.904796 0.926837 0.905155 1.040392 0.927147 0.958285 0.999973 0.918001 1.029192 0.980839 0.894556 0.894769 1.018952 0.877040 0.940943 1.022226 1.002337 0.960038 1.041758 1.061909 0.922206 0.989887 0.966510 0.907325 0.889915 0.908836 0.967004 0.991253 0.999818 0.948519 0.879694 0.888239 
1.503807 1.046045 0.925987 0.879167 0.916919 0.907551 1.008380 0.990002 1.060789 0.933737 0.962276 1.027183 1.024287 1.034032 0.936905 0.876173 1.031010 1.014773 0.894512 0.872288 0.900257 0.880077 0.916512 0.982766 1.058803 1.017806 1.046151 0.913422 1.041530 1.009455 0.942601 1.001434 0.959787 0.957113 0.921995 0.982930 0.907890 1.034352 1.000688 1.036890 0.945042 1.056246 0.940712 1.048864 0.996522 1.027793 1.012003 0.902146 0.896788 1.009348 0.933456 
1.506818 0.893150 1.017434 1.024496 0.974695 0.904077 0.883918 0.983830 0.895465 0.993236 0.960620 1.034464 0.954459 1.042863 0.874532 0.905385 1.061772 0.951311 0.998515 1.062789 0.951999 0.892811 0.890825 0.916786 0.900057 0.997770 1.043860 0.952793 0.913880 0.997247 0.983888 0.959787 0.972709 0.972777 0.998428 0.918084 0.932411 0.956823 1.009781 1.064358 0.890322 0.872226 0.883018 0.904968 0.964572 1.004657 0.957956 0.873999 0.928663 1.047677 0.927597 
1.509834 1.018554 1.047342 0.905853 0.937964 0.979295 0.904855 0.971130 0.901659 0.960446 0.924267 1.048485 1.017528 0.952454 0.934341 1.055121 0.948793 0.884572 0.941092 0.929711 1.034576 0.958044 1.012675 1.013217 0.983780 0.955564 0.941286 0.908798 0.956116 1.055421 0.923996 1.019252 0.970190 1.057610 0.975130 1.059296 1.029626 0.997506 1.029490 1.039342 0.950323 1.048427 0.939872 1.034857 1.048689 0.961889 0.958964 0.985175 0.891033 1.060894 1.038567 
1.512857 0.970228 0.874416 0.979885 0.901130 0.922255 1.019277 0.884838 1.039027 0.980292 1.034688 0.955932 1.051599 1.008875 0.945995 0.946827 0.938507 0.879869 1.037128 0.892345 0.932589 1.035637 0.921141 0.961802 1.005630 0.958111 0.948590 0.979905 1.045381 0.913925 0.961782 1.030900 1.032683 1.052074 1.021428 1.022193 0.905488 1.016391 1.056035 1.025108 0.953918 0.873060 0.945481 0.940309 0.990975 0.979159 1.007693 0.966228 0.967051 0.927930 1.034872 
1.515886 0.930867 0.872281 1.044165 1.000688 0.955225 0.979448 1.003070 1.023070 0.880349 1.057521 0.976717 0.884136 1.027768 1.014344 1.012417 1.023099 0.978983 1.014799 0.926383 1.038799 0.977017 0.928736 0.905734 1.001530 0.885220 0.882799 0.954315 1.016000 0.930044 1.027642 0.921075 0.888165 1.041947 1.004533 0.910644 1.033259 0.969908 0.979128 1.044736 0.873395 0.978848 0.938954 0.906276 0.916862 1.037540 0.873443 0.931119 0.901782 1.012804 1.014586 
1.518921 0.975127 0.988841 0.892963 1.014428 0.875279 0.994138 0.979795 0.994225 0.874707 0.984754 1.061834 1.015909 1.011968 0.991272 1.043511 1.045593 0.882242 1.053079 1.021149 0.900381 1.002680 1.040508 0.876460 1.021342 1.034087 0.880508 1.016171 1.031996 0.923440 0.900846 1.041554 0.886610 0.913736 0.909001 0.952068 1.023212 0.982459 1.031734 0.959148 0.902396 1.004675 0.938500 0.916467 0.990904 0.918327 1.024093 0.946316 0.917717 0.875250 0.885118 
1.521962 1.015208 0.929137 0.952727 1.053732 0.901934 0.950383 0.897082 0.908374 1.038818 1.009756 0.981595 0.875022 0.878518 0.991279 0.885752 0.993032 1.021116 0.982409 0.874548 0.920382 0.917748 1.062699 0.910553 0.897973 0.957298 1.032233 0.885578 1.019857 1.058051 0.928778 0.999462 1.001699 1.058758 0.969490 0.902476 1.014656 1.061760 0.934424 0.984529 0.896424 1.009456 0.968928 1.042518 0.890274 1.039506 0.949948 0.882392 1.039554 0.981401 1.018995 
1.525009 0.874988 1.023368 0.949183 1.016512 0.970603 1.062431 0.968201 0.885359 0.944051 0.878542 1.026602 0.874010 0.968385 0.943479 1.053813 0.999934 1.001135 1.024743 1.024239 1.040198 0.997590 0.999605 0.962643 0.957288 1.063070 1.023581 1.011428 0.901114 0.951245 0.879869 0.927511 1.031570 0.979424 0.918748 0.917014 1.040285 0.990938 0.882357 0.965316 0.885088 1.039094 0.885446 0.975164 0.875521 1.052593 0.972656 1.038387 0.900804 0.887644 0.940255 
1.528062 0.953550 0.880774 1.017922 0.909280 0.941688 1.018977 0.993773 0.963320 0.955903 0.925634 0.909793 0.882671 0.951720 1.037549 0.989076 0.897370 0.984158 0.990083 0.982802 1.029502 0.958004 1.044472 0.900730 1.014794 0.982715 0.877452 0.899926 1.019607 0.874170 0.893778 1.058222 1.035448 0.934910 0.898164 0.945329 0.981901 0.880125 0.973177 0.952979 0.934184 1.041006 0.879069 0.879980 1.051502 0.897128 0.909822 0.953124 0.969459 0.883446 0.878188 
1.531121 0.927611 1.050382 0.919710 0.948631 0.986353 1.015100 1.043508 0.960995 0.936935 0.952804 0.982403 0.901401 0.944419 0.965246 1.010811 0.886151 1.026680 1.049918 1.025363 0.934389 1.040264 0.904528 1.010830 1.006831 0.937071 0.945688 1.057189 0.887759 1.061178 0.871938 0.911035 0.965314 0.955215 0.956135 0.901217 1.008981 1.018353 0.944565 0.874630 0.946172 1.023030 1.029410 0.921898 0.901963 0.944022 0.885735 1.034881 0.906387 0.920417 0.969409 
1.534186 1.045487 1.058451 0.900571 0.903311 1.018930 0.966629 0.956251 0.969824 0.976602 0.888101 1.013353 0.959368 1.064153 0.968353 1.062352 0.951584 0.902876 1.034101 0.895343 1.025920 0.895963 0.916072 0.901588 0.972477 0.920932 1.054742 0.985925 1.039184 0.927351 1.043183 0.886107 0.965855 0.990156 0.929636 0.940624 1.015996 0.908830 0.884732 0.900552 0.968314 1.020934 0.918676 0.892826 0.918134 1.012530 0.925879 0.973639 0.954363 0.994058 1.033394 
1.537258 0.962581 1.042654 0.943423 0.958874 0.991964 0.902220 0.951719 0.883797 1.043845 1.008838 0.924564 1.034928 0.917313 1.008770 0.930653 1.052074 0.967238 1.057872 0.916257 1.047591 1.064533 0.902549 1.049731 0.888269 0.976755 0.926781 0.923112 0.894194 0.906789 0.881347 0.934632 0.932677 0.947372 0.994965 0.912308 1.057621 1.016854 1.032392 0.951138 0.995507 1.006011 1.036206 0.894001 0.943297 1.011239 0.874435 0.883593 0.979756 1.002535 0.940528 
1.540335 0.969153 1.038514 1.049473 0.916404 0.933887 0.886530 1.013674 1.003597 1.060886 0.979454 1.012183 1.032619 0.887160 0.995707 0.985785 1.058640 0.890296 0.963781 0.962116 0.947295 0.919221 1.027827 1.056423 0.890325 1.022154 1.049753 0.899889 0.954855 1.002396 1.007488 1.019899 0.872900 1.000286 0.888466 0.908408 1.024206 0.920441 0.905795 0.871884 0.967101 0.873113 0.880190 0.881196 0.893394 0.995271 0.891864 1.000847 0.875901 1.049908 1.008698 
1.543419 0.952425 1.055497 0.997708 0.914857 0.954390 0.980284 0.947227 0.893600 0.952870 1.007087 0.970430 1.035082 0.982355 1.047443 1.027193 0.988018 1.027435 1.022343 0.892110 0.962531 0.891819 1.060153 1.014134 0.975821 1.021704 1.052176 0.872275 0.894036 0.882730 0.973217 0.913231 1.061256 1.019168 1.028848 1.041025 1.044607 0.889757 0.931681 0.969007 0.876476 0.925253 0.874608 1.045120 0.951012 1.053319 1.037579 1.019836 1.034007 1.013970 1.005519 
1.546509 1.042693 1.003521 0.914491 0.943026 0.880739 0.910581 0.943393 0.971918 0.911432 0.933976 0.878436 0.998614 0.874487 1.040951 1.051657 0.911723 1.005302 0.955038 0.967872 1.006977 0.944342 1.044746 0.910871 1.035328 1.047427 1.047553 0.872028 0.985315 0.878784 0.883866 0.998517 0.882240 0.920666 1.056951 0.932785 1.042229 0.978646 1.017944 1.049275 0.948185 0.896846 0.932320 0.947856 1.010742 0.880159 0.975800 1.013172 0.934731 1.061123 1.004276 
1.549605 0.950033 0.919080 0.875042 0.986183 0.913128 1.028750 0.903130 1.032012 0.997449 0.919458 0.959431 0.953711 1.064338 0.961512 1.056915 1.048194 0.959305 0.940645 0.888147 0.899917 0.967271 0.897477 0.954911 0.895997 0.974210 1.010467 0.937886 0.916999 1.023514 1.061512 0.949365 0.946229 1.040974 1.047362 0.929146 0.990509 0.934286 0.917580 0.971403 0.903130 0.933840 0.957089 1.057244 0.926959 0.960641 0.995426 0.891622 0.884382 0.957892 0.921752 
1.552707 0.947090 0.983005 1.043658 0.990487 0.945561 0.996729 1.019840 1.027544 0.902348 1.060624 0.946132 1.005846 0.931634 1.018824 0.879963 0.882595 0.887415 1.024921 1.047210 0.952568 0.913671 1.034725 1.040571 1.058446 0.950245 0.994784 0.920659 1.047791 0.915501 1.038248 0.961346 0.996158 0.901390 0.913497 0.921607 0.908842 0.875472 0.987332 1.009098 1.004500 0.961472 0.900916 1.045458 1.028231 0.973831 1.016734 1.044113 1.018940 0.981534 1.061650 
1.555816 0.874266 0.922296 0.967402 0.872021 0.888908 0.919663 0.878098 0.915241 0.987832 0.930725 1.016312 0.983961 0.911563 0.908437 1.015025 0.967393 0.948589 0.976383 0.967035 1.023609 1.036606 1.029213 0.890418 1.059629 0.986893 0.896757 0.902728 0.937857 1.059648 0.906918 0.935176 0.887544 0.882782 1.016303 0.895179 0.877131 1.041687 1.057887 0.962389 0.877247 0.890747 1.010158 0.986835 0.967402 0.876840 0.942018 0.881921 0.871556 1.025380 0.982432 
1.558930 0.908381 0.892133 0.978277 0.877850 0.962968 0.954830 0.912600 0.967255 0.994321 0.937470 1.063889 1.032584 1.001308 0.962049 1.056408 0.883095 0.904568 0.944243 1.050322 0.986348 0.911661 0.909397 0.968503 0.885795 0.962146 0.891001 0.948259 1.062650 0.891088 1.007801 0.945018 0.953108 0.871599 0.918580 0.934170 0.934576 0.959707 1.045319 0.947669 1.003379 1.001850 0.939782 0.932660 1.011188 1.012079 0.995725 0.883569 1.049238 0.922828 0.926709 
1.562051 1.056449 1.007835 1.005039 0.922916 0.890394 0.945046 1.034348 1.061084 0.893858 0.991531 0.995692 0.986548 0.901870 0.979532 1.025911 0.933715 0.997317 0.975526 1.032384 0.879615 1.028136 0.893849 0.999582 1.023076 1.013486 0.923574 0.903438 0.877321 0.897061 1.054001 1.036661 1.003694 0.890346 1.035413 0.932602 0.962618 0.887172 0.881047 1.007023 0.965840 0.876538 0.988434 0.940488 0.980132 1.028707 0.937614 0.891265 0.991144 0.880263 1.055636 
1.565179 0.873600 1.028237 0.963526 0.920178 0.919985 0.981513 0.997245 1.064153 0.906952 0.882385 0.960700 0.929757 0.887968 0.991363 1.021851 0.950318 0.888007 1.039993 0.918611 0.986738 1.019635 0.929516 0.912980 0.995233 1.028691 0.877373 1.055774 0.945896 1.033249 0.955398 1.049833 0.888462 0.987841 1.047220 0.981435 0.932234 0.919540 1.005789 0.978852 1.005818 0.988150 0.964454 0.968954 0.984019 0.897837 0.892487 0.874867 0.881611 0.932109 0.961513 
1.568312 0.966484 0.986840 0.935388 0.873584 0.949853 0.923923 0.960660 0.987953 0.920547 0.963446 1.034955 0.984325 0.966813 0.913097 0.917151 0.933444 0.957989 0.899107 0.882911 0.903296 0.917789 0.985167 0.887148 0.936172 0.953955 1.060990 1.000715 1.058659 0.904457 0.985931 0.966987 1.062258 1.051170 1.009887 0.935437 0.946505 1.003898 1.052505 1.023857 0.910717 0.963127 0.964036 0.906131 0.911858 1.031704 1.024148 0.927658 1.045636 0.969222 1.020490 
1.571452 0.997595 1.047757 0.996840 0.994315 0.985057 0.962157 1.032152 0.946001 0.924214 0.893613 0.998910 0.952618 0.997392 0.994199 1.001871 0.893178 1.052904 0.897464 1.031562 0.951883 0.964982 0.923324 0.964179 0.894794 1.056938 0.877989 0.897967 0.960348 1.009543 0.955220 0.945246 0.994460 0.992371 0.935823 0.920199 0.952279 0.907303 0.913262 0.899592 0.947007 1.040375 0.987117 0.939054 1.026280 0.922124 0.904836 1.005170 0.884664 0.954214 0.922056 
1.574598 0.926758 0.937854 0.994050 0.872275 0.928490 1.031536 0.978794 0.878785 1.052664 0.922947 0.958653 0.942884 1.038424 1.035386 0.884058 0.962097 0.885692 1.025296 0.886699 1.022249 1.050632 1.063082 0.910699 1.028963 1.048204 0.944906 0.936297 0.933598 0.924127 1.030636 0.972738 0.896643 1.001092 0.897456 1.046356 0.881310 0.942585 0.928364 0.981541 1.048465 0.982809 1.060838 1.063257 0.963857 0.999167 1.036257 0.910477 0.945158 0.937428 0.943745 
1.577750 0.907005 0.889777 0.917297 0.992846 1.034586 0.893134 0.948842 0.979361 0.907121 0.877066 0.940465 0.891644 0.970655 0.931720 1.047983 1.022949 0.918816 1.014553 0.993155 0.985175 1.000729 0.976701 1.042934 1.011206 0.989847 1.045942 0.983521 0.870653 0.872694 0.946375 0.970568 0.918894 1.034760 0.963778 1.001203 1.044298 0.943290 1.013256 1.005373 0.904229 0.905893 1.039152 0.964580 0.940678 1.011892 0.964155 0.961330 0.878121 0.961872 0.973209 
1.580909 1.061479 0.934322 0.919107 0.927048 0.999515 0.888734 1.036697 0.965922 1.033902 0.938423 1.040711 1.004023 0.887419 1.006944 1.049455 0.973293 0.999728 0.929108 0.997465 1.018426 0.982936 1.007331 0.984320 1.023755 0.977539 0.877350 0.871246 1.007147 1.008269 0.994505 1.039976 1.003404 0.979512 0.987473 0.918371 1.006190 0.927783 0.934989 0.942360 0.961260 1.058973 0.989504 0.966270 1.005106 0.916950 0.919358 0.903679 0.893609 0.967015 0.951732 
1.584074 0.980524 0.974624 0.885274 0.875254 0.947378 0.893108 0.898196 0.984093 1.061866 0.988523 0.916669 0.924484 0.893244 0.940521 0.963685 1.000159 0.914038 1.003582 0.883436 1.033382 1.046797 1.046304 1.041623 0.903225 1.010217 0.984422 0.915963 0.924794 0.920635 0.940956 0.991057 0.998717 0.920374 1.026051 0.906668 1.019222 0.932580 1.023932 1.024793 0.963289 0.996822 1.021360 1.029939 1.037628 0.990951 1.003234 1.001812 0.881066 0.909270 0.919503 
1.587245 1.024496 0.988257 0.908874 1.028278 0.950384 0.999563 1.019757 0.959940 1.040754 1.023462 1.007600 0.901321 1.023200 1.004593 0.900363 1.018984 0.881224 0.940887 0.941467 1.058637 1.027262 0.914716 0.902191 0.931012 0.917579 0.999825 0.942492 0.930857 1.011440 0.938092 0.901476 0.889628 0.941931 0.959495 0.874018 0.988528 0.978064 0.994679 0.990066 1.034661 1.043259 1.033413 1.014100 0.968673 0.970162 0.955365 1.035590 1.009960 0.931767 0.921989 
1.590423 0.910287 0.980304 0.870791 0.876303 0.928507 1.036704 0.888905 0.977663 1.031327 0.917008 0.988350 0.954115 0.947423 1.016105 1.053686 1.042545 0.874495 0.966851 0.910616 0.942597 1.049914 0.963612 0.943303 0.981261 0.878750 0.964008 1.054779 0.991783 0.968873 0.905384 0.975942 0.952026 1.008310 1.017498 0.947017 1.019780 1.020176 0.901109 0.898305 1.037797 0.926128 0.967229 1.036288 0.979723 0.898343 0.872561 1.057999 0.917327 0.984742 0.899562 
1.593607 0.966752 1.032142 1.023564 0.960069 0.991720 0.938456 0.887968 0.962177 0.982214 1.059073 0.888858 0.886469 0.874430 0.986479 1.033814 0.944268 0.998363 1.060553 0.932828 1.031677 0.918681 1.055456 0.877331 1.058899 0.976518 1.015634 0.887610 1.053948 0.946077 1.043717 0.911863 0.975126 0.871161 0.904340 1.003150 0.918603 1.044384 0.965446 0.937199 1.054383 0.940042 0.917723 1.047972 0.966548 0.922597 0.948717 0.909649 1.012347 0.956830 0.917723 
1.596797 0.935506 0.891170 0.928805 1.001501 0.948115 0.959564 0.998929 0.916447 1.004353 0.988611 1.045372 0.926213 0.916756 1.014071 0.958432 0.967106 0.970616 0.920276 1.010068 0.955812 1.060224 0.889275 0.993108 1.017020 1.045198 1.045613 0.941849 1.039377 0.876405 0.996685 0.890619 0.894555 1.046609 0.951896 1.039986 0.918855 0.989955 0.990709 1.040053 0.958790 0.980034 0.875138 1.031854 1.041311 0.871464 0.916853 1.005610 0.928785 0.975315 0.974068 
1.599994 0.926531 1.034118 0.877896 0.921088 0.963931 0.979363 1.042608 1.008611 0.935456 1.043033 0.949776 0.912656 0.951671 0.887430 1.057769 1.007790 1.016946 0.989254 0.946836 0.970738 0.900493 1.043961 0.896383 1.010226 1.060205 0.980349 0.938627 0.967538 0.948586 0.975805 0.911670 1.039581 0.899797 0.909910 1.057672 1.055535 1.024730 0.872085 0.905414 0.917230 0.916572 0.878331 1.019344 0.910558 0.896374 1.012247 0.894614 0.942011 0.928378 0.960847 
1.603197 1.023823 0.983893 0.982375 1.062564 1.059693 0.950344 1.035561 0.985594 0.945799 0.954124 0.893619 0.968781 1.044968 1.024964 0.873731 0.940288 0.920111 0.993416 0.929866 0.954095 0.939457 0.880847 0.958020 0.929470 0.908653 1.029740 1.004235 0.938316 0.877695 0.961984 0.999478 0.882249 0.971749 0.873122 0.891724 1.014870 0.935638 0.909582 0.971778 0.879271 0.940259 0.964691 0.923446 1.058929 1.054994 0.877096 0.947617 0.911477 0.938780 1.009195 
1.606407 0.888458 0.872863 0.962638 0.909978 0.897864 1.028369 0.904545 0.946097 0.899295 0.883430 0.870795 0.914116 0.997104 0.918930 0.983849 0.886398 0.983202 0.989292 0.874333 0.924750 0.988732 0.872341 0.976705 0.935250 0.971233 0.957398 1.014593 0.965964 0.902147 1.048614 0.880250 0.992608 0.881139 1.054869 1.033580 0.882860 0.921889 0.990539 1.049706 0.879612 0.962793 0.978909 1.037032 1.024319 0.997220 1.003697 0.925243 0.983811 0.970518 0.982970 
1.609623 1.024678 1.036608 0.985691 0.986232 1.050161 0.969063 0.898116 1.018027 0.886264 1.012140 1.033640 0.898658 0.895032 0.961388 0.975154 0.880899 1.060853 0.996769 1.003208 0.873919 0.870565 0.899731 0.986116 0.950338 0.952881 1.056889 1.046430 0.947322 0.990524 0.908122 0.912984 1.042650 0.922245 0.901770 1.050267 0.931652 1.011541 0.898503 1.058330 0.999090 0.953712 0.951779 0.930221 1.029406 1.003430 0.954408 1.024736 0.879594 1.020270 0.966115 
1.612845 0.889369 1.020282 0.996976 0.997788 0.949552 0.900369 1.009146 0.943172 0.954279 0.946092 1.034260 1.017005 1.007223 0.973825 1.050007 0.933883 1.063008 0.978716 1.020263 0.927387 1.044420 0.973603 0.991834 1.058900 0.957972 1.040659 0.893187 0.888856 0.935797 0.960098 1.048595 0.934511 0.984149 1.005570 0.966420 0.982612 0.876135 1.052626 0.950993 0.916792 0.889678 1.031669 0.993777 0.946469 1.027000 0.878697 1.042738 0.941355 0.886130 0.994270 
1.616074 1.027563 0.989702 1.019724 1.052337 0.901345 0.993094 1.012339 0.910934 0.902206 0.996178 0.903114 1.057952 0.943663 0.880825 0.961893 1.059866 1.029583 1.012851 1.059373 0.989247 0.926023 1.040737 0.981350 0.891187 0.939874 1.002055 0.965343 0.932528 0.953696 0.920223 1.049688 1.007380 0.923007 0.898658 0.920358 0.876639 1.032338 0.956828 0.979504 0.946128 0.902080 1.045474 0.888277 0.985816 1.043647 0.998324 1.035586 1.029631 1.009932 0.996255 
1.619310 0.974531 0.936518 0.909155 0.974550 0.886954 0.890192 0.959376 1.054569 1.053023 0.956554 0.985907 0.937900 0.901800 0.923344 0.989126 1.001961 1.016594 0.949865 1.006001 0.958448 0.916491 0.897006 1.024839 0.976512 0.880913 1.023727 0.902863 0.937793 1.019107 0.965049 1.040458 1.014980 0.915592 0.999332 0.923576 0.880971 1.007867 0.997032 1.013530 1.059682 0.933802 0.891429 0.907348 0.890530 1.013501 1.032465 0.877994 1.047088 0.936382 0.955722 
1.622552 0.928629 0.978354 0.916973 0.984974 1.048268 0.897441 0.912151 0.992773 1.026503 0.952926 0.995547 1.019303 0.946383 1.045465 1.038448 1.061876 0.998872 0.974120 0.979204 0.902264 0.976749 0.943928 0.889294 0.986965 0.991642 1.034892 0.875319 0.954192 1.015195 0.968264 0.946943 0.900785 0.898359 0.895179 1.011658 0.993527 0.995160 0.905907 0.887090 0.930166 0.899422 0.888037 0.903733 0.950287 1.050191 1.015437 1.015785 0.970409 0.902061 1.062687 
1.625800 0.951966 1.034767 0.972415 0.896600 0.971274 0.982804 0.976889 1.038401 1.022271 0.892725 0.977160 0.911609 1.059555 1.046422 0.921765 0.928192 0.948583 0.973719 1.012965 0.953512 1.012221 1.055883 1.010385 0.876741 0.893402 1.043813 1.029529 0.922877 0.992178 0.978290 1.042605 0.977575 1.022117 0.961098 1.029867 1.022658 0.883457 0.900843 1.060686 1.008558 0.877833 1.052868 0.932570 1.007988 0.911734 0.879089 0.923602 0.933952 1.021701 1.038749 
1.629055 0.873128 0.921687 0.957190 1.051437 1.037474 1.033434 0.973637 0.950503 0.960901 1.037609 0.939187 1.003613 1.010455 1.016823 0.934790 1.052442 1.014049 0.934568 1.002144 1.021123 0.927523 0.929891 1.006473 0.954165 0.946280 0.940347 0.930790 0.989891 1.051002 1.001352 0.886541 0.915231 0.999062 0.890425 0.953151 1.054066 0.997013 0.912535 1.016552 0.940820 0.927630 0.891633 0.957567 0.956823 0.892513 0.889246 1.040981 0.888522 1.021084 0.896030 
1.632316 0.944934 1.007587 0.981913 1.016680 1.038044 0.992368 1.032662 0.897605 0.974038 1.005423 0.943813 0.949649 0.945359 0.984764 1.035609 0.984445 0.872830 0.943098 1.038914 0.899045 1.037078 0.988377 0.955253 0.894445 1.040933 1.060414 0.989498 0.928246 0.913578 0.946306 0.961486 1.030884 1.052712 0.953176 0.923289 0.944441 0.875062 0.919095 0.916071 1.062723 1.048548 0.935097 0.960945 1.032749 1.033580 0.876395 0.924419 0.895769 1.024352 1.030942 
1.635584 1.042885 1.048286 0.886909 1.019783 0.934215 1.013474 1.056973 1.050673 1.001029 1.029822 0.872831 0.917441 0.947974 1.026121 0.980835 0.915180 1.044151 0.966487 1.057649 0.971975 1.047591 0.929567 1.030972 0.929461 1.034440 0.905731 0.887798 0.945549 0.870116 0.988130 0.912359 0.881344 0.940553 0.927036 0.913296 1.015164 1.028556 0.904146 0.946911 0.939075 1.048064 1.024005 0.955047 0.886397 0.893924 0.882049 0.971646 0.884725 0.959230 0.914388 
1.638859 0.970675 0.931169 0.977602 0.903063 0.906551 1.048489 0.922367 0.925121 0.956743 0.988124 0.886426 0.971245 1.062092 0.983554 0.891634 0.888735 0.875576 1.062691 0.935352 0.903585 0.975225 0.892745 0.997853 0.973023 0.903469 0.925082 0.959197 0.879914 1.024403 0.943893 1.034731 0.952656 0.934425 0.943391 1.026016 1.013282 1.045928 0.946849 1.052943 0.879026 0.965274 0.900387 1.003273 1.014693 1.052073 0.945613 1.012838 0.928956 1.005959 1.033050 
1.642140 1.025824 1.034055 0.914762 0.902782 0.927659 0.943774 0.915119 0.919795 1.055367 0.947628 1.042682 0.919805 1.056120 0.967250 1.033823 0.907623 1.028606 0.900551 1.059598 0.990030 1.057473 1.019505 0.940450 0.998696 0.997730 0.890330 0.990397 0.986813 0.924916 1.047947 1.003256 1.027157 1.042914 0.953067 0.935330 0.960052 0.893421 0.979287 1.013516 0.874563 0.945020 0.974273 0.941117 0.918984 1.057879 0.885016 0.879364 0.900812 1.009371 0.971578 
1.645427 1.020695 0.986990 0.930004 0.898116 0.943625 0.895382 0.971611 0.993781 0.883789 0.935076 0.879945 1.044488 0.951131 1.002186 0.967592 0.991453 1.020579 0.892774 0.996718 0.914142 0.927232 0.909447 0.877220 0.935878 1.016966 0.888407 0.888513 0.902057 0.877578 1.036586 0.882051 0.892252 0.989801 0.919098 0.974654 1.028452 0.942437 0.893218 0.967245 1.051733 0.916248 0.927599 0.874158 1.061500 0.902762 0.986343 0.955952 0.948021 0.955449 1.047087 
1.648721 0.892020 0.978889 0.981362 1.017759 0.984279 1.012437 0.990113 0.892348 0.925413 0.878950 1.010379 1.053519 1.061566 0.880409 0.883722 0.872131 0.999396 0.938714 0.952199 0.968138 0.913773 0.954856 0.888117 1.033649 1.042160 0.870817 1.025680 0.925568 0.983139 0.976513 0.955397 1.027467 0.946539 0.961888 0.890561 0.939072 0.915599 0.993069 0.959666 0.910837 1.027718 0.986047 1.031611 0.877057 0.948046 0.876323 1.033147 0.942047 0.935150 0.890213 
1.652022 0.944284 0.952417 0.893690 1.021836 1.001862 0.911791 0.870267 0.918572 0.893227 0.979424 0.960183 0.896926 0.959149 0.957324 0.885287 0.954928 0.887509 0.896714 1.042033 0.878023 0.942575 1.025430 0.916283 1.028298 0.919345 1.049606 1.039735 1.005793 1.005059 1.057391 0.935958 0.994588 0.879830 0.995264 0.985634 1.033553 0.933630 0.937929 0.993864 1.043550 1.035108 1.003919 0.957768 0.882505 0.967079 0.873010 1.051944 1.048263 0.926270 1.004383 
1.655329 1.059717 1.038024 1.061997 0.898992 0.961337 0.979736 0.978529 1.037764 1.000241 0.994523 1.060770 0.963867 1.027400 0.882138 0.953929 0.930256 0.904662 0.997797 0.899224 0.873117 0.935114 0.909954 0.932391 0.930807 0.975216 0.949901 0.920028 1.004568 0.872528 0.879077 0.981890 0.908612 1.001390 0.870780 1.034557 1.034393 0.919449 0.886407 1.058297 1.057786 0.971739 0.909085 0.989617 0.964350 0.908438 0.899813 0.966688 0.948414 0.952123 1.000888 
1.658643 0.965166 1.035803 0.931093 1.060411 0.918731 0.938752 1.031524 0.988316 1.048387 0.945194 1.009601 1.057426 1.034257 1.007119 0.875503 0.920045 1.032780 1.047643 0.973839 0.889980 0.954262 0.993077 1.021268 1.048290 0.939834 0.926622 0.945435 0.959516 1.003073 0.919765 0.871940 0.952070 0.947029 1.009263 0.989455 1.038362 1.039965 1.009698 1.036073 0.885625 0.965031 1.054577 0.899870 1.052810 0.931509 1.000706 1.045567 0.962597 0.986770 0.945715 
1.661964 0.936170 0.895774 0.870202 0.916363 1.057096 0.985643 1.033253 0.915088 0.951930 0.906503 0.927353 1.012200 1.025836 0.872433 1.039848 1.053407 1.049467 1.000988 1.009873 0.922524 0.942138 1.048163 1.044561 0.986850 1.061509 0.908850 0.914828 1.012036 1.031012 0.889584 0.944021 0.933804 0.935030 1.002070 1.047053 0.931766 0.949719 0.947903 0.972345 0.944977 0.883345 0.963837 1.027062 1.027323 0.931274 0.939453 0.914876 0.974943 0.971409 0.995445 
1.665291 0.905082 1.001791 0.961186 0.984014 1.046163 0.896883 0.911378 0.880178 0.878903 1.041808 0.957130 1.058436 1.044318 1.002274 0.911349 1.009420 0.921643 0.973305 0.982681 1.024571 0.926249 1.004302 0.974290 1.054796 0.975391 0.992203 0.947232 0.886165 1.034479 0.999261 1.003153 0.961987 0.960780 0.889458 0.987558 0.938281 1.003829 1.056872 1.008705 0.999184 0.931454 1.002371 0.894238 0.884002 0.971161 0.921266 0.970543 0.994935 1.049050 0.934003 
1.668625 1.060510 0.994261 0.995410 0.869894 0.997486 1.027564 0.963845 0.947894 0.940681 0.880313 0.980144 1.013361 0.936790 1.049174 0.957559 1.018353 0.962436 0.882601 1.021703 0.922277 1.036940 0.913934 0.880236 0.956169 1.058608 0.923165 0.917758 0.989655 1.036515 1.034526 0.967804 0.949873 0.969697 0.954788 1.053809 0.956555 0.979517 0.997757 0.995536 0.961258 0.899827 0.990264 0.934994 0.936423 0.898823 0.996405 0.909020 0.979739 0.927646 0.937765 
1.671966 0.905435 0.915110 0.995914 0.882359 0.977898 0.883605 1.001060 1.025980 1.005154 0.929187 0.897933 0.936564 0.994891 1.031445 0.977434 0.882514 1.037982 0.870310 1.013023 1.039285 1.036041 0.943284 0.980456 1.046633 1.054048 0.915950 0.941855 0.944114 1.012183 0.973765 1.018237 0.899951 1.056269 0.873747 0.939055 1.012994 1.021983 1.026116 1.036910 1.020940 0.895326 0.886714 0.937896 0.989271 1.018334 0.973340 0.891706 1.024609 1.054560 0.889311 
1.675313 0.960899 0.911487 0.926973 0.985441 0.946504 1.057271 1.019125 0.888123 1.060379 0.936627 1.044768 0.937226 1.054374 1.009307 0.960474 0.943308 0.972397 0.934349 0.998503 0.982564 0.912587 1.003051 1.050001 1.019492 0.959296 0.873013 1.012570 0.984736 0.930468 0.965629 0.911747 0.987738 0.933596 0.916044 0.969617 0.948744 0.882320 0.921170 0.926075 1.019270 1.043204 0.998880 0.929106 1.012773 0.906128 0.893269 1.046023 0.875997 0.922387 1.006777 
1.678667 0.903558 1.013207 0.884656 1.027650 1.003785 1.049854 1.041744 0.899089 1.012870 0.922519 0.892514 0.877000 0.879308 0.952813 0.977247 0.977111 1.046301 1.026095 0.950727 1.036444 0.973520 1.055578 1.052055 0.939143 1.020245 0.904891 1.030276 0.989517 0.881238 0.916861 0.874297 1.033819 0.976185 0.890429 1.026781 0.936633 0.894706 0.982778 0.936758 0.994633 0.934876 0.965208 0.871440 1.042102 1.039669 0.896492 1.035315 1.022977 1.018565 0.882822 
1.682028 0.902736 0.978581 0.887030 0.974508 0.949264 0.901587 1.009539 0.927892 0.974913 1.032678 0.874509 0.876527 1.011538 1.010215 0.962731 0.984885 0.973629 0.928597 0.982346 0.993592 0.990860 0.886537 0.900747 1.042177 1.003468 0.922563 0.942382 0.923104 0.992289 0.940132 1.029975 0.875214 0.971737 1.026201 0.986603 0.991015 0.885833 0.897166 0.951224 0.918200 0.890128 1.041183 0.876093 0.966216 0.907292 1.021867 0.924600 1.047429 0.957557 0.970164 
1.685395 0.913390 1.051162 0.977464 0.990003 1.023053 0.922502 0.889432 1.001325 0.900957 1.054241 0.933506 1.026847 0.883824 0.885938 1.053295 0.879471 1.015679 0.909857 1.047146 0.987792 0.895301 0.985254 0.870378 0.894818 0.941412 0.986547 0.900610 1.038749 0.980331 1.035766 1.031895 0.922454 0.983198 0.878052 1.041451 0.903930 0.944124 0.916981 0.922743 0.918631 1.011943 0.992107 0.930919 0.986325 0.869036 1.061490 0.983825 0.922309 0.996827 0.898351 
1.688769 1.057134 0.937546 0.922856 1.027850 0.890328 1.021383 1.033429 0.988238 0.989599 0.882008 1.029240 0.907654 0.874460 0.893465 1.006924 0.968046 1.056864 0.939071 1.057346 0.873881 0.936793 0.906515 0.926407 0.999425 0.874045 1.033844 0.944852 1.049625 1.057703 1.020119 0.941021 1.052771 1.047347 0.979146 0.873032 1.054306 1.037859 0.949447 1.055966 0.965295 0.950035 0.970536 1.014646 0.982814 0.981858 0.981076 1.006886 0.968982 0.922440 0.970025 
1.692150 0.978308 0.930969 0.887267 1.016142 1.007098 0.874373 0.870706 0.877655 0.978221 0.921887 1.027984 0.959923 0.931104 0.962422 0.988355 0.963474 1.013459 1.060605 1.022309 0.908346 0.976803 1.015321 1.009260 0.959594 1.011634 1.051736 0.969101 1.044092 0.897353 1.010804 0.942087 0.956525 0.952076 1.015698 0.869856 0.946893 0.878031 0.963571 0.978907 0.892074 0.945590 0.944596 1.041496 0.918026 0.935022 1.023843 0.918624 0.901040 0.878475 0.999097 
1.695538 1.045354 1.019422 0.973099 0.886349 0.986900 0.990316 0.942786 0.935683 1.012455 1.049388 0.987739 1.042758 0.887748 1.001684 1.023225 0.953093 0.986147 0.906500 0.916295 0.991522 0.979304 0.976805 0.913110 0.925733 1.047216 0.938357 0.953605 0.871661 0.898625 1.015581 0.880124 0.869759 0.983850 0.947737 1.016691 0.987845 0.960534 1.011731 0.989303 0.945025 0.888298 1.039216 0.950912 0.889138 0.921034 0.982402 1.058788 0.870840 0.889939 0.981389 
1.698932 0.964928 0.994138 0.981092 0.965603 0.967852 0.953193 0.968624 0.877035 0.930217 1.035856 1.046683 0.963307 0.920692 0.879699 0.937608 0.907394 0.963799 0.988802 1.003644 0.994997 0.969087 0.961212 1.048825 0.952672 0.891356 1.051527 1.016102 1.061090 0.870618 0.953077 0.997053 0.883790 0.873011 1.060415 1.042234 0.909575 0.964088 0.876446 0.875086 0.896345 1.059392 0.975205 1.018601 0.960305 0.982867 0.870280 0.984662 0.870087 1.027093 0.880413 
1.702334 1.034319 0.901360 0.894770 0.873724 0.943335 1.019035 1.042579 1.051515 0.886047 0.901177 0.914194 1.002090 1.012222 0.979414 0.982338 0.907584 0.966696 0.986207 0.905577 1.008488 1.042734 0.995519 1.035178 0.906146 1.043949 0.968452 0.880093 0.983920 0.975400 0.958890 1.019179 0.932364 1.017317 1.055114 0.899681 0.974561 1.032071 1.001164 1.049749 0.974725 1.027584 0.952512 1.033026 0.958108 0.960945 1.008295 0.978710 1.008420 0.972254 0.932258 
1.705742 1.005516 0.939740 0.891911 0.885205 1.018773 0.913071 0.914682 1.050701 0.894758 0.975894 1.010958 0.983893 0.904947 0.998897 0.869507 1.058806 0.878721 0.872247 1.011614 0.882108 1.048269 0.987280 1.000614 1.020645 0.928345 0.940348 0.894237 0.939509 0.905970 0.949939 1.044912 0.917558 0.927959 0.986421 0.880941 0.939084 1.025691 0.893793 0.933440 0.989836 0.993985 0.976280 1.003904 0.884376 0.948241 0.989132 0.978808 0.911904 0.994159 0.962868 
1.709157 1.018955 0.996697 0.916174 1.005216 1.031266 0.917978 1.002804 0.952702 0.959166 0.891880 0.890095 1.007050 1.047253 0.928263 1.050939 0.923478 0.919406 0.950483 1.043568 1.049337 0.894311 0.999157 0.997932 1.017508 1.028005 0.981366 1.003026 0.963575 0.938326 0.938066 1.006992 1.041773 0.883853 1.051633 1.048112 0.958037 1.051479 0.996475 0.897090 0.941568 0.994613 0.926526 0.992027 0.956947 0.952461 1.003431 1.039496 0.983392 0.970039 0.992876 
1.712578 1.031370 0.910343 1.045899 1.025398 0.929937 0.924689 0.913324 1.006026 0.902056 0.885742 0.920212 0.873384 1.036956 0.913314 0.929976 0.954133 0.999862 0.955416 1.038297 1.012162 0.885983 1.024955 0.993745 1.021993 0.933449 0.997662 1.055942 1.060843 0.938378 0.996697 0.868869 0.947370 0.876259 0.929503 0.886398 1.035847 0.980113 1.029364 0.887430 0.946260 0.917916 0.876837 0.899914 0.959902 0.936806 0.899326 0.975830 1.017748 0.964919 0.870885 
1.716007 1.060550 0.932488 1.054356 1.048462 0.940920 0.943206 1.053372 0.966484 1.014602 0.894596 0.981745 0.937476 1.041719 0.909384 1.048983 0.929411 0.878225 0.980578 1.004328 0.975108 0.872138 0.933434 0.964959 1.016030 1.015972 0.917536 0.917208 0.958149 1.007357 1.039684 0.872948 0.981774 1.041700 0.964477 0.976999 0.894248 0.874569 0.882933 1.049986 1.036346 1.049340 0.980385 0.934292 0.996418 0.947692 1.033529 0.958062 1.018837 1.010068 0.893766 
1.719442 0.983135 0.958981 0.908445 1.030006 0.869474 1.040703 0.987678 1.029321 1.027083 1.017687 0.923030 1.037443 0.963592 0.938946 0.949566 0.919914 0.921515 0.899985 1.039478 0.975273 0.986009 1.012382 0.915988 0.881474 0.940566 0.955991 0.905117 0.868809 1.057622 1.023967 0.993244 0.985797 0.972543 0.923049 0.905291 1.000430 1.020408 0.925953 1.006257 1.017417 1.026504 0.908590 1.046028 0.915361 0.968589 0.974328 1.011668 0.949634 0.916625 0.961711 
1.722885 0.978583 1.012564 0.891967 0.936731 0.982692 0.944776 1.002456 1.033109 0.927616 1.007963 0.878800 0.976982 0.911576 0.966488 1.048793 0.928725 0.989048 1.035048 1.016905 0.907428 0.968214 1.051821 0.955270 0.935284 0.944274 0.958077 0.931629 0.971378 0.894204 0.934445 0.881906 0.899066 0.921704 1.058506 0.939808 0.889681 0.960594 0.963131 1.030611 0.942567 1.017416 0.898169 0.973027 1.016210 0.887038 0.904371 0.983743 1.037372 0.874065 0.956389 
1.726334 0.926126 0.883592 0.908292 1.006149 0.925914 1.006467 0.938384 0.896082 1.013739 1.013247 0.914108 0.929444 0.925007 0.927466 1.060044 0.963866 1.006834 0.891568 0.920377 1.007287 1.014559 1.007200 0.984197 0.939821 0.980320 0.925074 0.958397 1.042153 0.995212 0.980696 0.949736 1.048364 0.912961 0.989589 0.961329 1.017520 0.999475 0.918776 0.874111 0.939349 0.885762 0.998366 1.003844 0.919500 0.934604 0.985731 0.910636 0.961995 0.885019 0.893150 
1.729790 0.907961 0.930566 1.010700 0.899570 1.006485 0.996301 0.937375 1.040394 0.986175 1.040404 1.030027 0.886107 0.995790 0.922157 1.037154 1.013921 0.999985 1.003554 0.989280 0.901644 0.970966 1.005019 0.899126 0.888257 0.963964 0.936594 0.871477 0.921646 0.986686 0.939169 1.008520 0.936179 0.967378 1.049894 0.907874 0.995800 0.876858 0.956779 1.003689 0.998712 0.877340 0.934135 0.915599 1.053115 1.010276 0.983436 0.908192 1.013506 0.911056 0.937260 
1.733253 1.017680 0.907233 1.014971 0.925016 0.992916 0.950976 0.913087 0.956540 1.018433 1.018317 0.947958 0.917532 1.051847 0.956106 0.956540 0.918024 0.975895 0.942577 0.955981 0.901351 1.025713 0.954679 0.934563 1.055261 1.056380 0.871379 0.992395 0.898245 0.882064 0.872758 0.898525 0.980196 1.050603 0.921968 1.058781 0.880598 0.894571 1.005674 0.984063 1.049224 0.882141 0.919866 0.903511 0.945942 0.909615 0.959578 0.961584 1.055936 0.867955 0.982462 
1.736723 1.001064 1.021063 1.020137 0.959811 0.936784 0.971740 0.908000 0.959676 0.924837 0.991546 0.987940 1.009086 1.036250 1.042161 0.875591 0.885359 1.009810 1.000562 0.896246 0.879429 1.024457 0.932619 0.912436 1.000254 0.958182 0.958269 0.884935 0.943438 0.881859 1.056992 0.884211 1.016184 0.902591 0.915763 1.050551 0.934962 1.040551 1.003812 0.920256 0.974845 0.871242 0.906496 0.901877 0.889216 0.905136 0.992269 0.965105 1.023744 0.882235 0.896950 
1.740200 0.923742 0.915845 0.870806 1.049274 0.877922 0.946825 0.931321 1.028041 0.960170 1.043112 1.033046 0.933673 0.916828 0.921196 0.990977 0.902240 1.017001 0.943065 1.019768 1.003627 0.955542 0.907697 0.903021 0.983697 0.935418 0.972464 0.889464 1.033132 1.022883 0.900292 0.894025 0.983591 1.037992 0.914157 0.951299 0.948021 1.035321 0.991064 0.923674 0.910869 0.898296 0.931060 1.036565 0.912692 0.877382 1.031551 1.009847 1.028398 1.000320 0.981769 
1.743684 0.925558 0.968550 0.965638 0.994158 0.872684 0.936531 0.965619 1.011812 0.948284 0.943607 1.000492 1.054716 0.893992 0.876849 0.978394 0.972869 0.981720 0.942296 1.021463 0.971028 0.974007 1.013518 0.905456 1.001360 0.933060 0.926638 0.924710 0.944292 1.036427 0.982656 0.906227 0.870100 0.958176 1.031355 1.021877 1.023864 0.877573 0.925655 1.009932 1.058477 0.977497 0.950463 1.036783 0.933638 0.934622 1.035298 0.911559 0.922174 1.039801 0.952593 
1.747175 0.999932 0.992258 0.872297 0.992846 1.030523 0.888725 0.953357 1.045562 0.917319 0.876500 1.003625 0.902145 0.872509 0.982559 1.039421 0.959122 1.011443 1.031361 0.928831 0.999556 1.019021 0.925186 0.983070 0.972041 0.929014 0.978886 1.005418 1.060332 0.936996 0.885090 1.053400 1.016370 0.918534 0.998987 0.923220 1.025162 0.871410 0.956230 0.906849 1.015589 0.982328 1.046758 1.009062 0.938433 0.900130 1.007568 1.010643 0.897854 1.057527 0.998650 
1.750673 0.917565 1.032987 0.966952 0.920746 0.987659 1.008404 0.876160 0.994985 0.974307 0.951469 0.886398 0.951248 0.998176 1.053492 0.895932 1.023829 0.974818 0.966171 0.953783 1.048045 1.048903 0.983321 0.910614 1.049819 0.925518 1.027078 0.944201 0.908541 1.030808 0.909978 0.906440 1.006168 0.965091 0.999410 1.056114 0.949580 0.915155 1.014603 1.021101 0.899798 0.980708 0.988922 1.041075 0.911366 0.910470 0.955200 0.939043 0.949676 0.929017 1.001926 
1.754177 0.983841 0.920721 0.884409 0.949235 0.987176 0.922177 0.928992 1.034545 1.004026 0.952985 0.948203 1.045466 0.928674 0.887686 1.028395 0.975425 0.954344 1.047173 0.946989 0.876591 1.053997 0.905828 0.959848 0.972293 0.912499 0.963762 0.923574 1.036049 0.992815 0.896574 1.027759 1.027701 0.878066 0.930669 0.885884 0.936289 0.959395 1.048908 0.907033 0.942709 0.942516 0.909780 1.005684 0.941128 1.048811 0.885093 0.917877 1.030381 0.912431 0.973199 
1.757689 0.881755 0.882198 0.932311 0.987927 1.005672 0.930942 0.989980 0.901727 0.976862 0.986202 0.937178 0.929516 0.997846 0.913264 0.898228 0.887442 1.029394 1.058503 0.908214 1.043910 0.935000 0.888001 0.872829 0.937718 0.978761 1.001682 1.018367 1.039389 0.915356 0.879808 0.926903 0.984255 0.928841 0.967551 1.039110 0.996062 0.971281 1.024507 1.030965 0.996467 0.954789 1.023948 0.904339 0.987281 1.033384 1.011051 1.035765 0.883461 0.921371 0.976322 
1.761208 0.950530 1.044281 0.966327 0.950231 0.922435 0.925683 0.985025 0.970173 0.947908 0.919379 0.884556 0.888556 0.963011 0.873357 1.016108 0.927581 1.045823 0.901471 0.983493 0.894783 0.957498 1.023732 1.009294 0.954115 0.874166 0.914570 1.030537 1.043394 0.876952 0.919601 1.018653 0.888335 0.939851 1.036590 0.871179 0.921413 1.000928 0.874600 1.016764 0.894985 0.890012 0.871554 1.004061 1.006075 0.985247 0.985497 1.036088 0.871564 1.047394 0.976168 
1.764734 0.886644 0.929888 0.981854 0.982962 0.879503 1.027266 0.898026 0.996300 1.025733 0.871725 0.895357 0.883425 0.900436 0.868246 0.877575 0.869075 0.924626 1.032268 0.894316 0.897149 0.981767 1.029261 0.918651 0.993910 1.018659 1.020866 1.035332 0.933203 0.933454 0.982711 0.873383 0.953288 0.955553 0.913360 1.005706 0.912145 0.936856 1.032007 0.880611 0.958907 0.881054 0.937685 0.879185 0.967262 0.918024 1.016154 0.900927 0.930611 1.029569 0.892465 
1.768267 0.984320 0.944452 0.933177 0.877958 1.000279 1.047008 0.960806 0.983250 1.059285 1.059141 0.995075 0.915204 0.961268 0.952229 0.875654 0.878391 1.016382 1.032967 0.891584 0.940077 1.007651 0.909576 1.047702 0.898099 1.013635 1.041110 0.871000 1.024881 0.919811 0.935895 1.001445 0.891700 0.994400 0.907263 1.023686 0.901462 0.894601 0.946013 0.976851 0.879201 1.004625 0.925487 0.904864 0.988040 0.938285 0.924118 0.924301 1.024718 1.059092 0.945271 
1.771807 0.986265 1.019616 1.058036 0.871990 0.906217 0.953232 1.027026 1.016899 0.957511 0.898817 0.972235 0.920460 0.980811 1.041943 0.901197 0.910554 0.941178 1.041143 0.939771 0.892881 1.014355 0.965721 0.921346 0.982363 0.980069 1.037241 0.915584 0.903346 1.041818 1.049315 0.995362 1.016716 1.031160 1.056706 0.989224 1.026130 0.942450 0.869089 0.963148 1.024627 0.987923 1.040238 0.872076 1.020763 0.894172 0.880498 0.980243 0.996971 1.034032 1.040748 
1.775354 0.920685 1.054667 0.915048 1.019478 1.043364 0.992537 1.028313 0.882075 0.904304 0.918671 1.041909 1.027273 1.003724 1.047835 0.965750 1.017907 1.053510 0.888733 1.046486 0.950102 0.956404 0.916994 0.929646 0.887953 1.050764 0.917823 0.891026 1.053385 0.943530 0.954939 0.971782 0.876901 0.898956 0.998752 1.033025 1.035155 0.890053 0.967533 1.042526 1.050745 0.911608 1.058482 0.980685 0.877460 0.947568 0.986187 0.976513 1.040907 0.895141 0.996728 
1.778909 1.020505 0.990300 0.902805 0.926999 0.951914 0.868698 0.935564 0.947020 1.002256 0.962166 1.023771 0.982466 0.929870 0.921459 0.983709 0.891725 1.027972 0.877244 0.878294 0.952984 1.017316 0.983546 1.001890 0.918346 1.041258 0.895069 0.943551 0.942800 0.869825 0.883420 0.993335 0.958283 1.024243 0.947694 0.900715 0.888141 1.047107 0.909926 0.951529 0.873814 1.030718 0.978853 1.009309 0.915177 0.894433 1.028078 0.946808 0.987110 1.051365 0.965374 
1.782470 0.885160 0.869196 0.958910 1.023940 0.983467 0.984161 1.019865 1.035858 0.991541 1.002051 0.990674 0.988438 0.972985 0.989132 0.992379 0.984614 1.044259 0.949391 0.912059 1.041966 0.900883 0.906683 0.945017 0.975577 0.913215 0.884274 1.058749 1.018748 0.946183 0.988766 1.037900 0.978236 0.938659 0.946674 0.932666 0.912887 0.991492 0.956906 1.055839 0.981762 1.004797 1.012871 0.931972 0.971415 0.966973 0.940470 0.964093 1.039683 0.930335 1.021262 
1.786038 0.955124 1.041671 0.930635 0.985055 0.985123 1.016114 1.007954 0.912072 0.890994 0.972031 0.872632 1.035198 1.049792 0.974564 0.881033 0.968900 1.037683 0.888633 0.935288 0.960307 0.903816 0.910453 0.919586 0.993754 1.008937 0.953592 0.895088 1.016749 0.955692 1.038492 1.012857 1.041334 1.005873 1.055929 0.997733 0.909895 0.951511 0.924181 0.953245 1.019216 1.013156 0.997579 0.983061 0.893325 0.960991 1.013561 0.985585 1.001808 0.887516 1.046315 
1.789614 0.897347 0.942823 0.920822 1.032293 1.032023 0.937082 0.883148 1.041646 0.951117 0.932834 0.872446 1.025820 0.879449 0.905563 0.920417 1.007382 0.939712 0.936735 0.991421 0.920494 0.946243 1.036888 1.033564 0.934356 0.982770 0.984379 1.052628 0.996806 0.992875 0.990265 0.997143 0.964487 0.969940 0.911902 1.053928 1.009916 0.907066 0.938045 1.033584 0.922941 0.894967 0.993858 1.016379 1.048043 0.932670 1.023787 1.002296 1.008346 0.947062 0.873659 
1.793197 0.965373 1.051051 0.874561 0.952081 0.980438 1.037605 0.883500 1.011136 1.023484 0.994308 0.898285 0.989193 1.023677 1.041930 1.019535 0.995117 0.998017 0.990224 0.897245 0.967897 0.927211 1.058612 0.982297 1.001407 0.985543 1.037499 0.933520 0.995531 1.057341 0.998431 1.007841 0.874831 1.052679 0.991621 0.912165 0.983665 0.873858 1.004846 0.952697 0.874532 0.954836 0.943123 0.993827 0.895896 0.967068 0.975805 0.921922 0.936111 1.057957 0.893787 
1.796787 0.986177 0.953372 1.020339 0.986880 1.042357 0.975640 0.979502 0.874384 1.011478 1.020975 0.875867 0.917071 1.055350 0.999102 1.018798 0.875212 0.875809 0.958688 0.930719 1.001144 1.007433 0.983855 0.976998 0.931373 1.049927 0.961414 1.006759 1.004457 0.951484 0.996762 0.928041 0.875376 0.991310 0.973299 1.037705 0.938144 0.927492 1.004592 0.983133 0.958611 0.937326 0.906370 0.971720 1.007029 0.881097 0.968715 0.930661 0.944886 0.940976 0.954585 
1.800384 1.042447 1.004839 0.939234 0.986656 1.013198 0.978460 0.885041 0.893651 0.867658 0.985789 1.031285 0.924085 0.941622 0.998974 1.039702 0.945041 0.927253 0.971324 0.987792 0.959940 0.897205 0.990431 1.016897 1.024938 0.968483 0.974271 0.995882 0.979067 1.021346 0.939311 0.913452 1.052011 1.053012 1.058473 0.898159 0.931019 0.952101 1.032604 0.986627 0.981985 1.007430 0.876836 1.031892 0.904496 1.034569 1.021673 0.895202 1.040482 0.992531 1.039510 
1.803988 0.948971 1.044588 0.978689 1.005471 0.941536 1.002100 0.957378 0.885287 1.010074 1.017759 1.017017 0.970196 1.042605 1.017778 1.016873 0.922488 0.958360 1.027870 0.980529 0.897777 0.880742 0.973788 1.026542 0.901466 1.006829 0.950146 1.018183 0.998412 0.894503 0.988146 1.055008 0.875840 1.010719 0.913638 0.903016 0.909873 1.001282 0.990717 0.916200 0.986490 1.010161 0.956434 0.883178 0.952081 1.055066 0.896583 0.954768 0.974019 0.922286 1.042027 
1.807600 0.889586 0.885937 0.975702 0.890963 0.984504 0.903183 0.922432 0.882711 0.880246 1.030985 0.896712 1.011485 0.914604 1.010060 0.930772 0.949664 0.970714 0.921758 0.872773 0.934556 0.914989 0.919390 0.999959 1.051005 0.879909 0.987075 0.997061 1.039652 0.953391 0.888344 1.056118 0.926275 1.031428 1.007826 1.054076 1.014759 1.058506 1.048135 1.025333 0.986189 0.970849 1.048482 0.928692 0.941653 1.030860 0.970281 0.889606 0.946275 0.906428 0.966266 
1.811219 1.015159 0.880713 1.001130 1.027542 0.930956 0.935934 0.901858 0.883553 0.920865 1.054069 0.919960 0.900490 0.928135 0.916907 0.996383 1.019723 0.868350 0.896042 1.024634 0.906903 0.914183 0.924447 1.026300 0.905584 0.950820 0.917100 1.007302 0.901501 0.971098 1.029362 0.871084 0.958812 1.008766 0.895175 0.929136 1.036708 0.958417 1.008063 0.974747 0.931071 0.973428 0.996374 1.003316 1.029612 0.969904 0.968421 1.040868 0.987361 0.939150 0.910379 
1.814845 0.893032 0.958821 1.037780 1.057865 0.898838 0.889730 1.039196 0.910286 1.036182 0.932247 1.002320 0.928512 0.922119 0.955220 1.017783 0.919731 0.968478 1.031503 0.966494 0.947113 0.903305 0.935473 0.965705 1.053205 0.909708 1.021750 1.043760 0.912423 0.967650 0.912577 0.881613 0.960544 0.877387 0.874479 0.915350 1.016060 0.965464 1.015867 0.980927 0.914897 0.978539 0.871321 1.054042 0.967833 0.941952 1.016878 0.872178 1.053060 1.047591 0.943512 
1.818478 1.039699 1.049673 0.866503 1.027367 0.954324 0.952533 0.899688 1.002547 1.006524 1.054266 0.918250 0.992959 0.936215 0.912916 0.920233 1.004492 1.057308 1.003539 0.890716 0.958242 0.976553 1.049750 0.936513 1.042905 1.039054 0.942935 0.938708 0.977747 1.058858 0.993565 1.001700 0.906591 1.046708 1.033788 1.040691 0.947325 1.048480 1.019049 1.053813 0.902326 0.904098 0.913773 1.051926 0.873146 0.957857 0.948153 0.867658 0.868332 1.043550 0.933615 
1.822119 1.020978 0.958338 1.021441 0.991579 1.028121 1.027852 0.946622 1.020824 0.954391 0.878744 1.007424 0.941221 0.903716 0.961668 1.057743 0.948470 0.999472 1.018639 1.037353 0.893569 0.931662 0.888053 0.958742 0.902060 1.051485 1.046017 1.001812 0.936745 1.040848 1.000570 0.871495 1.037546 1.052342 0.991906 0.982847 1.046980 0.913102 0.976051 0.993658 1.008695 1.058580 1.040530 0.877964 0.964104 1.038085 1.035033 0.955430 0.979584 1.035390 0.912794 
1.825767 0.892244 1.022763 1.030772 0.888269 0.971197 1.000190 0.874504 1.008151 1.025324 0.958375 0.922865 1.033246 0.902534 0.996099 1.005417 1.016420 0.978262 0.986704 0.909581 1.053576 0.907030 1.000354 0.869508 1.043767 0.900243 0.914047 0.935715 1.001981 0.949577 0.890954 0.921979 0.916945 1.050313 0.970350 0.866995 1.041823 1.007419 0.873628 0.969570 0.925772 0.966538 0.983066 0.963044 0.938844 1.056878 1.024910 0.961657 1.010606 1.032206 0.968810 
1.829422 0.997510 0.947565 0.906522 1.031959 0.955448 0.967816 1.018763 1.006452 0.972379 1.046551 0.972812 0.969154 0.874547 0.983361 1.037090 0.899226 0.917813 0.878397 0.868964 0.908226 0.901430 1.000927 1.019870 1.055974 0.954389 1.030381 1.011207 1.014008 1.055176 0.956314 0.969616 0.867097 0.993949 0.895828 0.920825 0.922414 1.043481 0.883999 0.998877 1.051085 0.905213 0.989743 1.036676 0.955881 0.901170 1.053895 1.046494 0.949461 0.934994 1.026771 
1.833084 0.974320 0.909787 0.888353 0.867352 0.985562 0.947458 0.923801 0.992771 1.049393 1.053935 1.017891 1.049672 0.982723 0.902954 0.888642 1.008767 0.963271 0.992511 1.028931 0.932627 1.031375 0.914503 0.888834 1.004725 0.970586 0.978892 0.908305 0.882915 0.909989 0.874070 0.885090 0.875726 0.913108 0.989190 0.897516 0.875793 1.005206 0.913984 0.998921 0.926101 1.050663 0.913628 0.982482 0.919191 1.056765 0.878507 0.878122 0.955783 1.041125 1.000702 
1.836754 0.985828 1.038067 0.914053 1.025893 0.872063 0.945629 0.944513 0.879243 0.978004 0.946389 1.004460 0.901811 0.995000 1.055197 1.040117 0.955147 0.959882 1.045785 0.997435 0.999821 1.053042 0.946524 1.021052 0.922695 1.012092 1.006577 1.025681 1.018829 0.919606 1.038991 1.003305 0.904198 0.902427 0.898953 0.959911 1.034082 0.945869 0.959882 0.975425 1.032543 0.984019 0.956234 0.941673 0.989995 0.930587 0.949652 1.003960 0.947477 0.892255 0.993672 
1.840431 0.880537 1.009815 0.892084 0.870788 0.936784 0.903180 0.895328 0.985815 0.933455 1.025905 0.977635 1.022845 1.037703 0.880546 1.013203 1.044671 0.892672 1.013491 1.025626 0.941625 1.004003 0.980792 0.894067 0.919318 1.049973 0.941962 1.014483 0.910677 1.016734 0.870480 0.917172 0.934966 0.900447 0.920502 0.960438 1.049771 1.052119 1.008227 0.941615 1.024645 0.914372 1.055545 0.891497 0.947938 0.886301 1.012221 0.929731 0.937805 0.977779 0.939017 
1.844116 0.931088 0.948822 1.034905 0.959955 0.917616 1.030142 0.968683 0.888527 1.006904 1.011321 0.905078 0.942308 1.009386 1.026572 1.012687 0.901893 0.878347 0.910139 0.959927 0.965787 1.031951 1.000880 0.955144 0.998994 1.001785 0.982145 0.875671 0.948793 0.959715 0.914518 0.951247 0.987582 0.938545 0.886256 0.895311 0.888258 1.031586 0.894589 0.922148 0.914364 0.872169 1.001073 1.053592 0.996858 0.941490 0.969780 1.007212 0.986543 0.884293 0.958137 
1.847808 0.961887 0.998277 0.909160 0.924978 0.976465 0.892437 1.020177 0.970682 1.034648 0.877157 0.967420 0.885904 1.006177 0.879803 1.047618 1.008217 0.944674 0.985528 1.025546 1.011151 1.052429 1.046743 0.908669 0.897960 0.909554 0.904127 0.885865 0.937381 0.933378 1.035042 1.055210 0.895372 0.972702 0.946560 0.949552 0.908380 0.925536 0.902886 0.870855 0.946627 1.022996 1.030385 1.011228 1.011094 1.003396 0.881141 0.944135 0.910372 0.942211 1.058289 
1.851507 0.936168 1.057548 0.894893 0.895047 0.982484 1.017640 0.994318 0.988863 1.025423 1.043992 0.985688 0.931733 0.893969 0.933638 0.979271 0.922179 1.041356 0.931742 0.984620 0.920322 0.934715 1.056192 0.929019 1.034766 0.960586 1.046196 0.879259 0.883030 0.978828 0.938515 0.943143 1.050313 0.877652 1.002361 1.043559 0.972959 1.026616 0.974383 0.997166 0.874977 0.980406 0.961808 0.903071 0.992529 0.895672 0.982965 0.914645 0.905419 0.953178 1.052536 
1.855214 0.988580 1.049218 0.975746 0.893472 0.958150 0.906142 0.909519 0.875472 0.894636 0.894395 1.037346 0.936254 1.035364 1.035441 0.966260 1.006608 1.027697 0.984347 0.920698 0.876222 0.981153 0.989513 0.992572 0.975486 0.874327 0.884082 0.932329 1.024974 0.971215 1.028986 1.025243 1.025522 1.028591 1.049333 0.892298 0.887238 0.884554 0.952195 0.907210 0.947866 1.017297 0.926778 0.873009 0.869979 1.008023 0.980143 0.894097 1.040646 1.055788 1.042599 
1.858928 0.901237 0.965757 0.913570 0.893070 0.946335 0.913253 0.913041 0.991355 0.927346 0.921574 0.946248 0.955897 1.046573 1.030037 0.869742 0.942631 0.895514 0.992038 0.893936 0.985911 1.010807 0.947287 1.023620 1.001908 1.006362 1.050690 1.023110 0.972809 1.038146 1.052191 1.047900 1.043543 1.023235 0.884970 1.004765 0.908712 0.964853 0.991057 0.909761 0.901603 0.944767 1.016444 0.959678 0.924873 0.878948 1.056327 0.929972 0.940284 0.939043 0.996338 
1.862650 0.985801 0.873334 0.993813 0.947873 0.909656 1.001306 1.002634 0.923344 0.975056 0.970833 1.004211 1.014975 0.867457 0.962301 1.007309 0.921247 0.991495 1.029885 0.877990 0.943563 0.958800 0.979019 1.007511 0.867351 1.053952 1.048478 0.955481 0.959464 0.984848 0.980587 1.017466 1.031732 1.010512 0.941255 0.882424 1.054529 0.917236 0.964235 0.957703 0.906895 0.900643 0.926037 0.919352 1.035964 0.938234 0.913542 0.985714 1.022892 1.050027 1.029721 
1.866379 0.947804 0.945447 0.992346 1.010573 0.884919 0.996232 1.006408 0.885313 0.874021 1.015228 0.925220 0.921199 0.939532 0.898721 0.934155 0.957431 0.921690 1.006764 1.035542 0.885044 0.974591 1.027482 0.892065 0.887400 0.954777 1.015671 1.023808 1.036292 0.903607 0.901135 1.028290 0.992712 1.038851 0.919699 0.910388 0.991413 0.976005 0.976351 0.946399 0.866067 0.899500 0.968704 1.010640 0.978986 0.996290 0.997434 0.944110 1.046305 0.907955 0.991202 
1.870115 0.951062 0.980223 0.978040 1.048826 0.927422 0.976357 1.035063 0.868716 1.036265 1.039814 1.015568 1.017578 0.984051 0.883123 0.900213 0.962324 1.056856 1.025830 0.970153 1.005152 0.921372 0.967537 0.872140 0.879391 0.924796 0.991995 1.016847 0.951745 0.929095 0.907677 0.950370 0.967460 0.927643 0.984609 0.983426 0.880218 0.911620 0.990927 0.916092 1.030100 0.875083 0.979973 1.032014 0.887614 1.044277 1.042757 0.941098 0.991793 1.028379 0.948129 
1.873859 0.876144 0.893031 0.899917 0.873711 1.000126 0.866854 0.963177 0.869085 0.898571 0.865882 1.021071 0.879260 0.998414 0.967995 0.998866 0.981065 1.012705 0.907053 1.029380 1.006425 1.048461 0.942414 0.956493 0.953647 0.868085 0.938712 0.961456 0.942472 0.994134 0.875855 0.975785 0.895791 0.925979 0.917477 0.885963 0.951589 1.050230 1.006963 0.949935 0.969967 0.958753 0.929951 1.055481 1.017513 1.055577 0.874576 0.997212 1.026784 1.037007 0.945636 
1.877611 0.966819 1.007611 0.914016 0.933344 0.932614 0.963213 1.036767 1.013765 1.031844 1.055125 0.988715 0.972790 0.972310 0.899389 0.944134 0.958914 1.014400 1.014525 0.869858 0.950336 0.896178 1.032228 0.943028 1.013458 0.948961 1.012044 0.998831 0.945192 0.969338 1.016015 1.034056 0.921661 0.970050 0.965376 1.048220 1.035863 1.045114 0.948067 0.995177 0.992985 0.948730 1.038652 0.865646 0.921892 0.890052 0.989109 1.013159 0.916833 0.877253 1.051798 
1.881370 0.875275 0.900429 0.886996 0.866900 0.903343 0.998893 0.971575 0.984200 0.878717 0.882131 0.950497 0.872813 0.921035 0.967652 0.908333 0.973171 1.048817 1.034345 1.029932 0.920987 0.868871 1.045268 0.895391 0.945690 0.878265 0.972863 1.020297 0.916439 0.981267 1.011681 0.927449 0.991575 0.897698 1.024249 0.982690 0.914093 0.938642 0.876910 1.025181 0.885189 1.047672 0.881256 0.912708 1.007873 0.922535 0.906881 0.997748 0.992085 1.027182 1.025701 
1.885136 1.030471 1.044855 0.933544 0.914026 1.038779 0.988224 0.930083 1.018203 1.024202 0.897190 0.969061 0.932150 0.919189 0.949774 0.875990 1.024049 0.893940 0.923833 0.909199 1.031769 1.002694 1.040451 1.010251 0.911766 0.980455 0.951591 1.009463 0.978282 1.011559 0.900786 0.946861 1.044720 0.897017 0.949774 1.043240 0.917603 0.968494 1.008569 1.045403 0.970244 0.886633 0.910036 0.867750 0.978147 0.925669 0.887595 0.917430 0.999454 1.046653 0.926237 
1.888910 1.019974 1.037933 0.997342 0.928562 0.915891 0.895769 1.040788 1.028386 0.912122 0.913959 1.006312 0.940013 0.916035 0.922909 0.885741 0.916795 1.007783 1.035789 1.048557 1.032847 1.020762 0.925169 1.040904 0.877425 0.939628 0.870041 0.865869 0.938475 1.045288 0.946829 0.981661 0.931149 1.001524 0.939917 1.021156 1.046701 0.911171 0.891462 0.977604 1.019397 1.028617 0.880473 0.978691 0.931927 1.005822 0.915324 0.965490 0.933437 0.940715 0.988516 
1.892692 1.028118 1.023129 0.922399 0.926437 0.987742 1.036001 1.039635 0.907191 1.013342 0.976753 0.950067 1.023465 0.983425 1.057410 1.024455 0.997490 1.016784 1.044201 1.040846 1.006449 1.054295 0.968909 1.029647 1.032358 1.051806 1.036289 0.939819 0.991731 0.983733 1.027705 0.896654 0.925793 1.054257 0.912132 1.051748 0.970620 0.961497 0.919419 0.916881 0.927427 1.018389 0.992539 1.054363 0.899077 0.985348 0.910767 0.884743 0.955075 1.018495 0.966986 
1.896481 1.048296 0.890244 1.024976 0.878074 0.998185 0.948333 0.925830 1.029888 0.955899 1.031666 0.935673 0.896540 0.868173 0.914852 1.036588 0.948833 0.878266 1.005760 0.953880 1.013777 0.879708 0.923254 0.931300 1.019823 1.026273 0.968539 1.043990 0.972904 0.898011 1.022005 0.924830 0.963147 1.004010 0.872499 0.916188 0.998877 0.900154 0.941480 0.884765 0.927974 0.867365 1.055313 0.968078 0.925542 1.025149 0.996397 1.049796 1.014959 0.917275 0.923379 
1.900278 0.951176 1.019719 0.904115 1.046133 0.877048 0.887852 1.024698 0.916630 0.935854 1.018546 1.047459 0.951128 0.941718 1.030023 0.899530 1.018248 0.985596 1.057129 0.924195 0.969227 1.057254 1.004080 0.936642 1.003696 0.888775 0.992008 0.929462 0.931183 0.977061 0.925464 0.970486 0.948388 0.947600 0.935950 0.994872 0.897002 0.995276 0.984068 0.906941 0.978781 1.017720 1.046315 0.902010 0.993738 0.907124 0.869089 0.891341 0.911247 0.996727 0.974946 
1.904082 0.901742 0.906365 1.011705 0.934728 0.995750 0.913515 0.899099 0.924818 0.940619 0.885796 0.955334 0.989522 0.995673 0.903462 0.921099 0.980920 0.932680 0.957122 1.008331 0.903174 0.976700 0.981775 1.039183 0.907143 1.010657 0.996749 0.968396 0.928836 0.952691 0.958275 1.026352 1.022902 0.964542 0.992540 0.889372 0.920810 1.001305 1.025910 0.926462 1.018846 0.889641 0.926702 1.046757 0.887325 0.894226 0.874811 1.055359 0.903702 0.941725 0.973461 
1.907894 0.989861 0.917340 0.875938 0.998646 0.954802 0.961991 0.942193 1.017117 0.919714 1.002105 0.966786 1.018366 1.024411 0.932842 0.996435 0.920108 1.044661 0.936369 1.019722 0.957877 0.975455 0.922116 1.046237 0.997348 0.987968 0.946325 0.918013 0.908815 0.895610 0.960799 0.873035 0.970852 0.996935 1.032513 0.996925 0.922943 0.942664 0.886692 0.970179 0.971150 0.954917 0.938916 0.902290 0.990044 0.968411 0.912621 0.948007 0.891584 0.951246 0.985777 
1.911714 0.877833 0.913630 0.900627 0.973470 1.051993 1.031985 0.944679 0.959728 0.923518 1.015667 1.056240 1.001041 0.937395 0.969559 0.894506 0.869934 0.994333 0.992104 1.023490 0.910814 1.005096 0.928410 0.889912 0.911419 0.879053 0.929707 0.876660 0.911842 0.869097 1.054895 0.874892 0.956711 0.915138 0.885521 1.008690 0.967954 0.899128 0.929092 1.022788 0.877929 0.895621 0.929082 1.006461 0.976959 0.956912 1.006307 0.990585 0.988923 0.878275 0.905836 
1.915541 0.884628 1.043929 0.891585 1.054134 0.985188 1.024749 0.917127 0.951431 0.977049 1.004349 0.962837 0.890048 0.913696 0.878738 0.901252 0.902357 0.992827 0.869042 0.936662 0.995941 1.042613 0.912745 0.996546 0.908315 0.955477 0.911592 0.904817 0.884234 0.914513 1.030447 0.880506 1.051059 0.993721 1.027161 0.920490 0.984717 0.929791 1.034704 1.045841 0.941380 0.873347 0.972293 1.019080 0.960522 0.869254 1.029179 0.891297 0.920384 0.910554 0.989157 
1.919376 0.915300 0.902434 0.987469 0.980445 1.029246 0.940445 0.876021 1.035434 0.870371 0.960411 0.960123 0.964975 1.043265 0.891183 0.989621 1.011307 0.943693 0.940532 0.976630 1.024413 0.989237 0.872321 1.049049 1.031802 0.971134 0.872936 0.876770 0.883592 0.958903 0.925331 0.904289 1.015497 0.948228 0.886926 1.032926 0.965811 0.884543 1.010222 1.055103 0.898264 0.905663 1.028228 0.954272 0.882823 0.999700 0.942223 1.035655 0.998451 1.042246 0.968300 
1.923218 0.936272 0.932679 1.009233 1.033272 0.977182 0.876042 1.035885 1.011289 0.936878 0.987241 0.929585 0.988913 1.020782 0.956016 0.958284 0.988317 0.941537 1.046867 0.872957 0.978364 0.896698 1.016583 1.022723 0.902991 0.927837 1.049653 1.006582 0.892096 0.991200 0.919891 0.871574 1.015988 0.887186 1.026181 1.003315 0.959110 0.933938 0.953557 0.988721 1.032753 1.035136 0.953883 0.875984 1.051575 0.964125 0.917316 1.013269 0.911734 0.953528 1.040785 
1.927069 0.876264 0.865639 0.869232 1.022348 1.049190 0.937317 0.987869 0.968155 1.030994 1.034780 1.015873 0.923684 0.974899 0.928747 0.874151 0.898543 0.994363 0.933983 0.937749 0.879540 0.897717 0.970269 0.963525 0.982777 0.882912 0.961795 1.045011 0.954619 1.054330 1.036221 0.920543 0.950699 0.943206 0.899052 1.018438 0.997831 1.021205 0.983478 0.997120 1.041264 1.015498 0.945166 0.963121 0.966560 1.007890 0.938402 0.872834 0.884276 1.018496 1.032628 
1.930927 0.941540 1.030072 0.965979 0.978995 0.904864 0.963385 1.048112 0.886727 0.883057 0.869378 0.903259 1.026604 0.942107 1.015221 0.948178 0.907774 0.888811 0.948534 0.884018 0.912453 1.025711 0.940916 0.991378 0.869311 1.014001 1.027622 0.897015 0.929187 0.903192 0.971070 0.919148 0.916939 0.958851 0.930416 0.925018 0.922654 1.018804 1.002607 0.976872 0.946334 1.052964 0.876400 0.949014 1.019447 0.918341 0.935642 1.041071 1.027958 0.874143 1.044894 
1.934792 0.952535 0.923142 1.009045 1.037199 0.908254 0.997460 0.876680 0.954716 0.884288 1.018016 0.981045 0.958519 0.933776 1.002158 1.047457 0.933689 0.975358 0.991284 0.896957 0.877593 1.006336 1.042847 0.936014 0.886708 0.943458 0.969335 0.922057 1.038668 0.990813 0.890128 1.042059 0.899426 0.910444 1.000784 1.020543 1.039571 0.923209 0.949202 0.983302 0.876190 0.880340 1.000870 0.904450 0.901635 1.055094 1.034365 1.014232 0.913402 0.937877 0.915429 
1.938666 0.873925 0.957170 1.023722 0.990643 1.053939 0.906082 0.875577 0.965641 0.962184 1.046860 0.964239 0.998125 1.047647 0.867221 0.908493 0.980222 0.970540 0.893557 0.951734 0.906447 0.998365 1.027391 0.899070 1.018132 0.911009 0.984419 1.023510 0.868220 1.036035 0.977753 0.961166 0.964873 0.972144 1.024077 0.942282 0.985677 0.875462 0.936289 0.967505 0.990892 1.050644 0.962318 1.010179 0.871716 0.986858 0.914332 0.961463 0.997011 0.994763 0.922324 
1.942547 1.002909 0.993814 0.973463 1.000652 1.045023 0.904630 1.056020 0.871660 1.041479 0.961016 0.995197 1.000806 1.013743 0.952373 0.930370 0.900952 1.036024 0.912054 0.962697 0.906974 0.873984 0.918057 1.030060 1.046137 0.891242 0.918633 0.966039 0.907954 0.986035 1.031145 1.010189 0.967230 0.985833 1.033979 0.925462 0.941174 0.967240 1.009661 0.887554 1.041153 0.960603 0.992662 0.888937 0.899463 0.916155 0.901548 0.979581 0.979571 1.039443 0.954812 
1.946436 0.926909 1.039768 0.892635 1.010190 1.032748 0.942198 1.028628 0.938020 1.025690 1.005571 0.930779 0.868876 0.941814 0.962403 1.025565 0.966360 0.870211 1.003151 0.935168 0.954990 1.041180 1.020609 0.896966 0.883694 1.031154 0.940767 0.874369 0.993749 1.022713 1.015491 0.952848 0.900039 1.037617 0.873697 0.882666 0.903275 0.943456 0.966667 0.959033 0.868300 0.918986 0.967484 0.882186 0.990829 0.933324 0.872900 1.037463 1.031922 1.041967 0.919006 
1.950333 0.981584 1.036156 0.889254 0.991551 0.980710 1.022674 0.968572 0.935357 0.952661 0.885519 0.923286 1.024613 1.007319 0.939419 0.966392 0.930171 0.875090 1.019370 0.921807 1.008231 1.006589 0.883281 0.921433 0.964040 1.050665 0.904561 0.873218 0.884693 0.887420 1.021099 1.015510 1.009873 1.018708 0.990207 0.973297 1.030740 1.013945 1.019466 0.907624 1.050425 1.042378 1.009403 0.969619 0.924381 0.984686 0.962129 1.008865 0.929816 1.012725 0.899961 
1.954237 0.965762 1.008789 0.864712 0.967760 1.050682 1.019447 0.977640 0.920249 0.996517 0.884530 0.976641 0.879835 0.985754 0.984448 0.911684 0.989537 0.937254 0.934748 0.901410 0.883810 0.903936 1.033763 0.992321 0.945992 1.036644 0.866478 0.968662 0.903763 0.882821 1.011304 0.954749 1.040696 0.865489 0.874419 1.054523 0.916456 0.890234 0.946626 1.032112 1.014876 0.921661 0.925991 0.964082 1.022817 0.980232 1.020378 0.960529 0.904166 0.908929 0.925501 
1.958150 0.941110 0.990902 0.918365 1.050381 0.911010 1.014713 0.901255 0.900948 0.900631 1.008491 1.041855 0.868765 0.956520 1.012341 1.015798 0.988002 0.896532 0.993677 0.902091 1.030132 1.022231 0.942781 0.924673 0.972323 1.022346 1.051975 0.865923 1.038015 0.980753 1.055374 1.039321 1.004276 0.879624 0.963510 0.976596 0.930021 0.936809 0.951959 1.034165 1.026292 1.002673 0.999985 0.943059 0.915964 0.953275 1.018496 0.908696 0.911202 0.961128 0.991555 
1.962070 1.046269 0.926513 0.901244 0.928740 0.875659 0.994158 0.914474 0.957590 0.936699 1.030284 0.997758 0.908464 0.958108 0.907360 0.920474 0.965740 0.922913 0.871128 1.015279 0.915511 0.979892 1.017621 1.010133 0.940184 0.993851 1.020204 0.882639 1.002789 0.980688 0.877224 0.908291 0.974621 0.934529 1.010171 1.038013 1.052692 1.022594 1.047738 0.999131 0.942114 1.048266 0.951887 0.964521 0.898403 0.867739 0.873403 0.957474 1.049841 1.030716 0.991652 
1.965998 0.869247 0.984281 0.907617 0.870130 0.968681 1.045623 0.939268 0.868229 1.008299 0.895502 0.885634 0.935245 0.933412 1.033748 0.900705 0.974950 1.015566 0.897547 0.904133 0.872175 0.897758 0.865599 1.034699 0.977705 0.923610 0.940074 0.988293 0.974806 0.985606 0.987756 0.987065 0.877791 1.007503 0.954627 0.981391 0.994284 0.949472 0.983254 1.036753 0.903115 0.921834 0.897816 0.916785 1.011102 0.960838 0.879000 0.882015 0.983993 0.984799 0.925166 
1.969934 1.046714 1.025606 0.947077 0.887227 0.870851 0.973887 0.872896 0.867146 0.903305 0.993949 1.004853 0.934243 0.984302 0.923415 0.936681 1.043921 0.915102 0.902864 0.864055 0.927927 0.934377 0.976152 1.023158 0.984311 0.960314 0.883349 0.879049 0.898592 0.901203 0.935587 0.959882 1.031759 0.926861 0.907442 0.997347 1.036616 0.940674 0.903699 0.972898 0.878837 0.960410 0.903449 0.979934 1.042088 0.982766 0.978782 0.992835 0.986135 0.891710 1.021258 
1.973878 1.012225 0.952994 1.010689 0.956103 0.967554 0.877878 0.993556 1.002703 1.000937 0.902276 0.976673 0.978506 0.970760 0.920100 1.020460 0.949701 0.892208 1.024875 0.913516 0.961383 0.902737 0.948799 0.980080 1.049360 1.037814 0.881909 0.984486 0.969359 0.893619 0.883531 0.910857 0.941744 0.904714 1.036748 0.872195 0.917538 1.041039 0.977392 1.040175 1.023733 1.042881 1.048189 0.971451 0.938040 1.045108 0.987250 0.985445 0.875775 1.028014 1.011524 
1.977829 0.904424 0.891852 0.990802 0.897159 0.892591 0.900787 1.021927 0.993326 0.877532 0.950963 0.965714 1.024950 0.957326 1.005429 0.904453 1.051401 0.888751 1.023309 0.967730 1.027551 0.886007 0.946721 1.035690 0.921335 0.871697 0.932392 0.988796 0.925117 0.965388 1.017263 0.976579 0.898704 1.008116 1.009268 0.927881 1.036890 0.891852 0.951769 0.924147 0.974362 1.000428 0.891688 1.045969 0.913580 0.973767 0.876947 0.945857 0.901852 0.901420 0.898963 
1.981789 0.974335 0.876735 0.882714 1.004699 0.914489 0.952704 1.045006 0.960151 1.047894 0.942358 0.950851 0.890996 1.021522 1.019574 0.921495 0.942848 0.884144 0.910209 0.876102 1.005380 1.027040 0.897023 0.972444 0.985717 0.955947 0.873540 1.004114 0.991916 1.019862 1.049977 0.919115 1.005217 0.879173 1.018307 1.013797 1.032808 0.991859 1.001782 0.908222 0.955439 1.030754 0.963433 1.033221 1.055476 0.898654 1.026273 0.920382 0.986484 0.883453 0.992713 
1.985757 0.902021 1.032383 0.944934 0.944243 1.022269 1.007952 0.941835 1.022087 1.009055 0.895073 0.879652 0.877474 1.044254 0.952880 0.896637 1.041058 0.983616 1.009209 0.890870 0.980507 1.011214 0.953811 1.006215 0.878885 0.934561 1.031376 0.950116 0.983156 0.966996 0.918728 0.916684 0.912068 0.921079 0.934206 0.916636 1.042795 0.958964 0.895678 0.964270 0.867686 0.920186 0.958829 0.959655 1.050904 1.018978 0.962274 0.907270 0.863876 0.878050 0.944618 
1.989732 0.989490 1.041717 0.946560 0.887856 0.954073 1.046793 1.034559 0.996216 0.891406 0.968351 0.923205 1.020137 0.883375 1.022689 0.974492 0.955762 0.923157 1.026729 0.879920 1.010340 0.941455 0.892001 1.041986 0.970596 0.966269 0.902076 0.947558 1.010868 0.872311 0.902805 0.904724 1.035835 0.877877 0.935871 0.889017 0.895033 0.937579 0.884680 1.010024 0.982053 1.045373 1.041304 0.863647 0.935343 0.995602 0.897288 1.020972 1.027564 0.871707 1.016817 
1.993716 1.020413 0.903973 0.952532 1.012642 0.892364 0.989509 0.950296 0.963489 0.888718 0.942505 0.949615 0.940203 0.961973 0.965369 1.054321 0.865998 1.030785 0.951438 0.883172 0.989519 1.017410 0.973525 0.871074 0.917214 0.993980 0.946362 0.907687 0.876562 0.991735 0.868138 0.872705 0.878980 0.939282 0.878001 0.877751 0.962241 0.984002 0.950757 0.992224 0.867514 0.967327 1.027485 0.874393 1.014964 0.896163 0.878874 1.051557 0.990939 1.054330 0.916207 
1.997707 1.038640 1.017773 1.028854 1.047447 0.897140 0.949062 0.956334 0.977920 1.018627 0.892199 1.002413 0.984358 0.994422 1.022205 1.010616 0.942164 0.940092 0.965803 0.930747 0.873079 0.885435 0.963779 0.927178 0.870143 1.017648 1.021188 0.891077 0.870584 0.878518 0.912538 0.928493 0.967933 0.869030 0.877492 0.942567 0.864482 0.981786 1.013590 0.901572 0.994719 1.003046 0.975205 0.959615 0.950770 1.043273 0.893523 1.054412 0.950626 0.925307 0.938413 
2.001706 0.999122 0.884552 0.967887 0.924843 0.991716 0.987869 0.984070 0.922646 0.904486 0.984819 1.043586 0.871121 0.938676 0.968290 1.017109 0.906884 0.914060 1.003170 0.887688 0.873692 0.980396 0.879371 0.879803 1.050474 1.014577 1.044776 0.945708 0.869682 0.987706 1.048536 0.966429 0.969604 0.909897 0.937956 1.041524 0.979101 1.046128 0.931663 0.977326 1.001568 1.035115 0.865010 0.910645 0.885396 1.052383 0.938474 0.996609 0.997539 1.032909 0.984636 
2.005714 0.993069 0.891006 0.864195 0.869126 0.909039 0.955716 1.050364 0.959610 1.047006 1.009759 0.896713 1.006642 1.051169 0.893231 0.908541 0.867984 0.867226 1.009577 0.926737 0.963476 0.998047 0.991850 1.051141 0.963323 0.916742 1.032196 0.895102 1.024733 0.945529 0.903303 0.953836 0.865893 1.006364 0.997740 1.055045 1.014162 0.894833 0.937270 1.015476 1.007678 1.024052 0.915677 0.876608 0.971112 0.956148 0.900876 0.947121 0.932656 0.886967 1.012445 
2.009729 1.036585 0.997950 0.968533 0.918503 0.983122 1.014956 0.939374 0.984282 0.908988 0.976264 0.986738 0.902543 0.888683 0.887637 1.030802 1.029037 0.925898 0.979544 0.921543 0.883906 1.040355 1.023320 0.946040 0.917764 0.935442 1.025718 0.927155 0.979103 0.901766 0.993692 1.044393 0.877278 1.004760 0.951757 0.941715 1.045285 1.027349 1.039482 1.049131 0.956409 0.973933 1.025833 0.880702 1.052738 1.027109 0.943249 0.962317 1.054109 1.036058 0.904998 
2.013753 1.005277 1.041895 0.868578 1.021399 0.957591 0.966204 0.966031 1.000002 0.895931 0.939733 0.936175 1.028803 0.864569 0.967988 1.019606 0.882504 0.873239 0.989692 0.906568 1.050085 1.012681 0.982623 0.887511 1.025159 1.044369 0.867245 1.019922 1.031393 0.913895 1.018579 1.033263 0.873681 0.942150 1.020239 0.879425 0.892210 0.950129 1.021217 0.872510 0.907277 1.031556 0.991840 0.943013 0.918978 1.015856 0.983707 1.051553 0.895135 1.029455 0.894128 
2.017784 1.019430 0.951523 1.023449 0.881822 1.041555 1.038495 0.918849 0.967624 0.945500 1.019526 1.002552 1.037738 0.897818 0.978298 0.887557 0.951273 0.915799 0.993499 1.050732 0.955416 1.012343 0.893464 0.925083 0.925601 0.921151 0.978979 0.881505 0.940187 0.978097 0.903467 1.013158 0.999147 0.952856 1.040529 0.949595 0.955531 0.965246 1.013206 0.878686 0.878312 1.026028 0.949058 0.979094 1.031140 0.959425 1.031619 0.939305 0.925773 0.974453 0.878503 
2.021824 0.930448 0.995876 1.042931 0.942808 0.994840 1.037446 0.906599 0.879365 0.979382 0.973025 0.976659 1.023858 0.964941 0.895868 0.908814 1.025488 0.889798 0.979123 1.015985 1.023282 1.040035 0.969956 1.017212 0.864041 0.958871 0.960309 0.991168 1.044820 1.013271 0.897585 0.993191 0.960184 0.930745 0.866122 0.879192 0.885090 1.000882 0.966149 0.898851 0.913503 0.934188 1.014604 0.953021 0.989048 0.877016 0.982710 0.988291 0.908124 0.975355 1.050085 
2.025872 0.885577 0.926808 1.014717 0.898924 0.896009 1.014362 1.035485 0.867646 1.006825 0.960244 0.869967 0.996671 1.030404 1.041804 0.883534 1.033606 0.976228 0.925245 1.049341 0.896134 0.932082 0.942773 0.869286 0.910843 0.997639 0.998464 0.931037 0.938727 1.036828 0.955286 1.002203 1.030988 1.041229 0.955449 0.903517 0.983352 0.929771 0.989709 0.933606 0.868749 0.899778 0.897045 0.932321 0.976698 1.044758 1.028927 1.049418 0.969199 0.949648 1.037787 
2.029927 0.952047 1.003563 1.034168 1.050668 0.974857 0.943294 1.031377 0.927435 1.035587 0.964358 0.947829 0.998779 0.900608 1.045798 1.018530 1.041752 0.903101 0.908423 1.048799 0.891807 0.930590 0.985960 0.949631 0.865709 0.887569 0.868173 0.969919 1.019402 1.008462 1.034551 0.864903 0.912795 0.928222 1.015682 0.889266 1.013170 1.042547 0.878566 1.019143 0.984052 0.923773 1.022624 1.051800 0.999603 0.906332 0.922843 0.865852 0.952124 0.904233 0.998836 
2.033991 0.978817 1.044278 0.886589 0.894833 1.025190 1.012151 1.021671 0.973774 1.037643 0.931466 1.011250 1.003369 1.037049 1.035755 0.973822 0.874202 1.054411 0.914056 1.017894 0.877107 1.023589 0.877021 0.885860 0.910259 1.008450 1.024749 1.038353 0.899675 1.052906 0.930862 1.002938 0.895485 0.980657 0.922176 0.866369 1.023387 0.878727 0.873905 0.864414 0.926298 1.000311 0.922329 0.937966 0.908869 1.004290 0.931821 0.921706 0.875573 0.988490 0.898937 
2.038063 0.905126 0.913533 0.885119 0.931508 1.051548 1.017613 0.931364 0.953844 0.926820 0.943146 0.967543 1.021610 0.922851 0.863703 0.955339 0.879070 0.947632 0.929236 0.964696 0.870663 0.953163 0.990368 1.000491 0.954026 0.931786 0.888820 0.970716 0.957870 0.894418 0.964226 1.053283 1.024812 0.977839 0.961110 0.958838 0.910993 0.994366 1.002897 0.957909 0.980600 0.908079 1.004057 0.894255 0.915872 0.892865 1.000913 0.883844 1.024409 0.995046 0.969853 
2.042144 1.037911 0.884867 1.000288 0.974110 0.982679 1.018577 1.042369 0.941432 1.040941 0.903502 1.042743 0.906799 0.922424 0.880190 0.951133 0.995984 1.017302 1.019469 1.004103 1.050871 0.898498 0.993271 0.977215 0.876097 1.029150 0.911793 1.017341 0.881896 0.946091 0.903013 0.939803 0.906905 1.046941 0.881503 0.900770 0.957689 0.870326 0.867431 1.017072 1.052923 1.000029 1.029419 0.984798 1.017389 1.040739 1.035582 1.036138 0.929230 0.889363 0.910174 
2.046232 0.893961 0.955812 1.030574 0.871091 0.981126 1.023232 1.000506 0.928093 0.953368 0.897459 0.884050 0.971023 1.036488 0.970573 0.910916 0.997324 0.939115 0.939537 1.025896 1.025964 0.863567 1.028341 1.043312 0.983924 0.879507 1.052983 0.987960 0.962464 0.987154 0.985707 1.045239 0.890175 1.038529 0.927019 1.004455 0.961295 0.947598 0.998014 1.023606 0.902031 0.978403 1.011088 0.949007 0.939058 0.911539 1.019762 0.913667 0.922303 0.920837 0.882689 
2.050328 0.952181 0.949986 0.889501 0.932600 1.043728 0.898194 1.054089 0.900867 0.936540 0.920985 0.962167 0.888590 1.032649 0.963126 1.000274 0.912704 0.885140 0.998213 1.037412 0.920994 0.985946 0.903829 0.942894 0.879974 0.985466 0.985543 0.994408 0.891398 0.891763 0.979150 0.917132 0.954404 0.899967 1.030885 0.956024 0.887632 0.958650 0.929534 0.933837 0.964889 0.866681 0.928134 1.027962 1.017353 1.035582 0.918253 0.891820 1.043766 0.956628 0.981192 
2.054433 0.922780 1.049769 0.945205 0.896369 1.022648 0.960913 0.877537 0.998978 0.867475 0.908099 0.925080 0.912220 0.999562 1.030286 0.878304 0.882837 0.885242 0.911319 0.867255 0.942388 0.867379 0.913187 0.911817 0.880623 0.986308 0.882569 1.049472 0.981814 0.984401 1.009050 1.029692 0.994598 0.984737 0.946988 0.960865 1.051073 0.867973 1.004938 0.937194 0.978230 0.996064 1.040981 0.912804 1.015643 0.902473 0.914568 0.864284 0.900336 0.898707 0.933840 
2.058546 1.017230 1.049744 1.018533 0.887175 1.024541 0.999627 1.012419 1.053529 1.008539 1.050395 1.035763 0.872926 0.913690 0.916009 0.901559 0.910116 0.893480 0.874133 0.866371 0.882786 1.004859 1.014355 0.958402 1.005846 0.958067 1.001323 0.889140 0.944326 0.956927 1.046696 0.874459 0.924806 0.892455 0.906752 0.968234 0.944057 1.041598 0.890615 0.985876 0.913479 1.029630 0.990887 1.024292 1.011538 0.945456 0.997317 0.906819 1.006526 1.029476 0.968943 
2.062667 0.961431 0.886290 0.892202 0.866638 1.040893 0.975181 0.908961 1.001627 1.033831 0.946761 0.905521 0.865756 0.867539 1.001339 1.043997 1.027996 1.026434 1.027028 0.968272 0.998340 0.963338 0.874543 0.977222 1.033093 1.031694 0.913368 0.961230 0.894962 0.906757 0.900318 1.013412 0.898382 1.007203 0.998254 0.877465 1.044026 1.005076 1.036658 1.036437 0.899168 1.052247 1.025572 0.981476 1.024374 1.001473 1.003466 1.024067 1.019784 0.930424 1.038708 
2.066797 0.904797 1.022673 1.053821 0.876131 1.010994 1.000848 0.912539 1.041663 0.887973 1.004297 0.899394 1.048111 0.956717 0.961853 0.979587 0.919121 0.864643 0.994332 0.965149 0.984665 0.912414 1.002179 0.885262 0.905775 1.012881 0.936492 0.994668 1.025069 0.949560 0.983554 0.983285 0.940995 0.914043 0.924343 0.865611 0.935811 0.970399 0.993662 0.995750 0.962725 0.935850 1.012738 0.937095 1.050410 0.953920 0.987089 0.979012 1.050698 0.917167 0.867862 
2.070935 0.887826 1.032919 1.046552 1.032498 1.000720 0.885488 1.020139 0.935200 0.977679 0.999455 0.910215 0.877278 1.026443 1.049311 0.870600 1.011709 0.934807 1.048085 0.972506 0.973042 1.025102 0.978427 1.026405 0.868991 0.932671 0.885747 0.898977 0.881618 0.923110 1.005663 0.998229 0.995882 0.873522 0.915915 1.021969 1.018357 0.928695 1.028177 0.888535 0.952895 0.927977 0.901976 1.041887 0.981550 1.049733 1.041312 0.887730 1.017533 1.014851 0.867314 
2.075081 0.886663 0.901626 0.916944 1.029091 1.000880 0.941400 1.012825 0.880733 0.965838 0.967773 0.999855 0.869582 1.010076 0.884498 0.954055 0.937568 0.881068 1.025585 1.025470 0.950146 0.913514 0.928976 1.034054 0.940806 1.025825 0.989020 0.969957 0.950798 0.965311 0.900630 1.008122 1.043451 1.005104 0.967734 1.021706 1.018286 0.962581 0.999663 0.923515 0.893091 0.882151 1.014186 0.894767 0.928171 0.929790 0.909280 1.012145 0.929014 0.922375 0.918151 
2.079235 1.005924 0.975109 0.862520 0.979257 1.040877 0.999564 1.025522 0.905778 1.019794 0.868421 1.011375 0.907550 0.886190 0.925664 1.026749 1.043971 0.937340 0.872913 1.037707 1.039661 0.951862 0.979544 1.048531 0.987179 1.028750 0.974209 0.942733 0.908374 0.967944 0.938509 0.917474 0.925290 0.950779 0.969985 0.899351 1.023386 0.996163 0.884101 0.971460 0.956891 0.992983 0.882588 0.880596 1.052487 0.913527 0.951105 0.883316 0.934409 0.997246 0.928834 
2.083398 1.000078 1.003229 0.944497 0.870574 0.891348 1.035516 0.901022 1.007367 1.049519 0.951680 0.931394 0.917362 0.926816 1.041005 0.865794 0.979131 1.002568 1.021159 1.010173 0.946862 1.026676 0.900754 0.930647 0.976736 0.934382 0.917027 0.900572 0.898963 1.039252 1.004656 0.981209 0.943903 0.888801 1.050496 0.978010 0.892296 1.036637 0.924000 0.866398 0.958538 0.910054 1.037307 0.928837 1.033045 0.946862 1.039146 0.967637 0.908340 0.955473 0.994245 
2.087569 0.912328 0.963729 0.989472 0.901831 1.012237 0.915057 0.871337 1.009489 1.038096 0.941825 0.941462 0.949324 0.947754 0.963135 1.045767 0.882887 0.939584 0.876499 0.984540 1.001262 0.872946 0.926042 1.023625 1.016537 0.999164 0.988649 1.023912 0.897435 0.889888 0.913563 1.052021 0.997603 0.883625 0.957360 1.003455 1.014679 0.928973 1.026756 0.866510 1.006395 0.909799 0.945666 1.030424 0.962225 0.968891 0.954046 0.913553 0.922585 0.932507 1.045231 
2.091748 1.010940 0.903358 0.941482 1.020804 0.989172 0.988990 0.944479 0.909803 0.971983 0.899661 0.876831 1.014062 0.990877 0.903262 0.907236 0.998519 0.932432 0.906192 0.921620 0.891684 1.020976 0.980927 1.027057 0.944489 0.932097 1.049897 0.874983 0.862811 0.933141 0.905857 1.040043 0.938848 0.902189 0.868653 1.016274 0.961602 0.925307 1.038510 0.987688 1.031338 1.050462 0.916133 0.933073 1.043098 1.009944 0.965863 0.901098 0.862370 0.961631 1.025285 
2.095936 0.990673 0.972766 1.027233 0.929264 0.898057 0.989083 0.945409 1.010351 0.932673 0.925280 0.880246 0.987302 0.890808 0.944221 0.938179 1.002575 0.861870 0.868257 1.010073 1.046126 0.905200 1.012505 0.897760 0.905085 0.874433 0.936197 0.951087 0.933343 0.920320 0.884392 0.885187 0.919602 0.987015 0.902155 0.955003 0.908475 0.921441 0.963468 1.010552 1.008828 1.006109 0.884976 0.888462 0.863134 0.873677 0.961974 0.904492 1.030048 0.982974 0.995087 
2.100132 0.904246 1.052428 0.944222 1.029276 0.923942 0.928835 1.000532 0.956257 0.983096 1.015564 0.862279 0.871979 0.862672 1.019021 1.010241 0.968322 1.003280 0.881046 1.033862 0.906812 0.911533 1.046204 0.947831 1.009848 0.980961 1.006430 0.952504 1.038104 0.955013 0.968619 0.942795 0.919193 0.959819 0.973732 1.047181 0.912117 0.949631 0.948272 0.886322 1.009781 0.896673 0.937826 0.946012 1.036016 0.993609 0.921041 0.878758 0.969892 0.904543 1.000790 
2.104336 0.895384 0.966769 0.876485 0.897988 1.017675 0.869812 0.946146 1.038815 1.021102 0.986415 0.978306 0.983103 0.892464 0.888481 0.983217 0.993960 0.992744 0.909248 1.025095 0.863349 0.887036 0.907572 1.042434 1.001676 0.939770 0.962221 1.035109 0.923800 1.034276 0.902890 0.996449 1.009087 1.045957 1.013577 0.924107 0.978191 0.953097 0.934543 0.891803 0.949909 1.030667 0.943753 0.958727 0.901033 0.927927 1.014401 1.018393 0.900143 0.998948 0.904279 
2.108549 0.944940 0.985522 0.890085 0.878204 0.984114 0.886141 0.934553 0.914841 0.924702 1.003520 1.002591 1.049912 1.048017 0.907997 0.995603 0.889798 0.917666 0.914430 0.866343 1.031340 0.912056 0.889635 1.006018 0.870727 0.966231 0.945783 0.899438 0.905163 0.920011 0.914143 0.940249 0.904684 1.002199 0.864677 0.948636 0.921093 1.049051 0.945113 0.898854 0.908609 1.016645 1.019861 0.901487 0.862743 0.908332 0.968050 0.996435 0.996416 1.002428 0.967677 
2.112770 0.977937 0.873194 1.025082 0.917965 0.890491 0.916730 0.886825 0.922617 0.972069 1.046668 0.913657 0.921181 0.886787 0.916337 0.887064 0.953603 0.931251 1.026039 0.904927 0.867335 0.902677 0.944433 0.933980 0.868962 0.895622 1.017663 1.038532 0.965607 0.866416 0.867488 0.995474 0.967273 1.052498 1.043883 0.943945 0.899145 1.044486 1.015624 0.986495 1.013566 0.952857 0.876707 1.041556 0.875261 0.956858 1.019204 0.922062 1.005506 0.954312 0.925479 
2.117000 1.020768 0.952789 0.959049 0.921987 0.951880 1.052365 0.960647 0.979437 1.048613 0.934871 0.881718 0.983208 0.912003 1.046995 0.902183 0.929845 1.051934 0.880330 0.885317 1.009540 0.964505 0.935703 0.872883 0.916742 0.886160 1.000390 0.962811 0.879057 0.886906 0.941801 1.037251 0.989229 0.904135 0.929616 0.949257 1.009339 0.870854 0.990981 1.037682 0.876425 0.864489 0.929367 0.958561 0.972402 0.867954 1.047780 1.019323 0.907677 1.006812 0.865475 
2.121238 0.945409 0.869826 1.014282 1.026753 1.012665 1.011612 1.020896 1.049963 0.949620 0.926257 0.932421 0.934728 0.990163 1.045005 1.029883 0.927683 0.928487 1.037530 0.885743 0.965355 0.873923 1.034783 1.013315 0.959698 0.904713 0.872382 0.943294 0.917959 1.047695 0.954147 0.984803 0.919892 0.921730 0.914542 0.962608 1.019355 1.013172 1.031922 1.027031 0.948003 0.928526 0.991752 0.912130 1.049226 0.976295 0.983138 1.027959 0.931856 1.036726 1.020006 
2.125485 0.961046 1.026938 1.034029 0.945485 0.959496 1.001911 0.979268 0.880790 0.935226 0.919291 0.896256 0.885766 1.017233 0.918679 0.877861 0.876101 1.007491 0.936479 0.971851 0.912343 0.924392 1.044298 1.032938 0.875440 0.893423 0.983355 0.910037 1.008103 0.916851 0.916248 0.904314 0.915463 0.866396 0.866224 1.022640 0.899959 1.006476 0.973736 1.024287 0.952854 0.900476 0.987987 0.981431 0.962156 0.980215 1.048959 0.920918 0.936431 1.051409 1.035646 
2.129740 1.000136 0.973676 0.871665 1.018681 0.923876 0.984892 0.889407 0.882527 0.933570 0.864383 0.869866 0.990691 1.022500 0.995600 0.899522 0.973016 0.910833 0.863780 0.909360 0.863799 0.925207 0.951437 0.924661 0.947370 1.036768 1.025303 1.044701 0.920738 1.010710 0.934881 0.984002 0.939159 0.950317 1.003791 0.970939 0.968738 0.861541 0.867455 0.959695 1.049667 0.879799 0.966384 1.041093 0.994126 0.900489 0.966643 0.960575 1.041294 1.019887 1.021830 
2.134004 0.883230 0.897238 1.014924 0.876522 0.866647 0.912165 1.015852 0.954383 0.976859 0.880732 1.001126 0.886091 1.021545 0.883211 0.883364 0.932116 0.932164 1.027401 0.984400 0.909266 1.043716 0.971367 1.009058 0.867843 0.993394 1.040635 0.974773 0.922978 0.938068 0.993815 0.883488 0.957846 0.908424 0.892636 0.997853 1.013804 0.888598 0.949665 1.022789 0.900396 0.897257 0.887976 0.925169 0.965119 0.912883 0.864599 0.919926 1.000800 0.868685 0.977147 
2.138276 0.942354 1.005292 0.983046 1.000384 0.887482 0.961633 0.899212 1.036914 0.980626 1.031805 1.019232 0.960351 1.042358 0.978387 0.889023 0.885502 0.878373 1.052270 0.874001 0.968331 0.945071 1.047955 0.923907 0.929610 0.965231 0.989419 0.973574 0.932069 0.990653 0.890381 0.929036 0.964839 1.042961 0.989907 0.944899 0.889960 0.978559 0.993533 0.862328 0.889788 1.046271 0.994164 1.034206 0.959576 0.987668 0.972742 0.863754 0.935226 1.032168 0.921286 
2.142557 0.985884 0.995968 0.876847 1.020507 0.862076 0.896077 1.027396 0.863042 1.001612 0.976145 0.978077 0.964320 0.867892 0.908562 0.863989 1.027654 0.956245 0.989768 0.988017 1.050032 0.882760 0.914599 0.948706 0.952963 1.025903 1.029108 1.009448 0.896957 0.905300 0.933915 0.962081 0.949404 0.873116 1.004463 0.986908 0.997470 0.983664 1.024889 1.004377 0.902047 0.891791 0.903138 0.929122 0.893791 0.896814 0.930882 0.992504 0.917163 0.994150 0.896699 
2.146846 0.883213 0.985219 1.018874 0.894980 0.888695 0.931150 0.915471 0.902662 0.903064 0.880803 0.948638 0.868730 0.900174 0.997895 0.907531 0.864090 1.020089 1.001473 1.015583 1.001119 1.036591 1.037002 0.914888 0.965561 0.895305 0.964623 1.028488 1.035232 0.861211 0.878086 0.877206 0.901973 1.033329 0.878057 0.892550 0.914409 0.990261 0.943424 1.038083 0.950934 0.868213 0.973491 0.884897 0.976753 1.008743 0.876737 1.031300 0.871724 1.015133 1.027857 
2.151144 1.044952 0.946235 0.970924 0.923976 0.863005 0.979638 0.942438 0.861618 0.940706 0.949937 0.976587 0.929208 0.952424 1.010889 0.970063 0.891606 0.940448 1.012075 1.026356 0.936622 0.965663 0.963023 0.921747 0.965969 0.869261 0.930471 0.945413 0.921843 0.984536 0.924627 0.867310 0.905782 0.918916 0.992733 0.960775 0.947326 0.960086 0.940410 0.897843 0.939903 0.961263 0.989385 0.932394 0.929304 1.001361 0.900550 0.988477 1.015557 0.988218 0.916314 
2.155451 1.008185 0.868089 1.027993 0.900399 0.930404 0.891150 1.007917 0.903077 0.953560 0.881624 0.984808 0.906138 1.034689 0.895416 0.919873 1.006310 0.913264 0.895923 1.017960 0.927133 0.987075 0.993981 0.954765 1.000485 1.004273 0.972699 0.921375 0.972298 0.887200 0.870050 0.945009 0.925469 1.050710 0.940744 1.027104 0.925995 1.050059 0.995349 0.918869 0.907592 0.928290 0.972499 0.998065 1.007008 0.922207 0.904895 0.986932 1.022905 0.924646 0.879558 
2.159766 1.007499 0.969578 0.998174 0.926349 1.000154 1.046692 0.927592 0.966814 0.883798 0.981781 1.033111 1.004056 0.937558 0.988801 0.906838 1.042283 0.904227 1.046625 1.045057 0.873995 0.948145 0.968201 1.001177 1.003702 0.919682 1.005223 0.979276 1.035378 1.041776 1.049083 0.878978 0.987099 0.942521 1.030233 0.954208 0.908368 0.977918 0.958809 1.002382 0.915838 0.964308 0.976875 0.917397 0.921586 1.051809 0.936305 1.033982 0.996099 0.864814 1.007489 
2.164090 0.969115 0.971295 0.994381 0.955660 0.869046 0.937059 0.909364 1.007655 0.959150 0.862466 0.968704 0.913476 0.934697 1.027431 0.889253 0.938302 0.940033 0.907222 0.989494 0.950620 0.934506 0.976928 0.944480 1.048614 1.049876 0.936055 0.928988 0.993941 1.018193 0.992248 1.042436 0.938121 0.880522 1.051674 0.964066 0.951547 1.011279 0.951213 0.934774 1.038553 0.906878 1.048480 1.007100 0.974996 0.986520 0.969134 0.891261 1.028005 0.957620 0.987677 
2.168423 0.894505 0.954089 0.894352 0.968748 0.927218 0.889705 0.884828 1.029278 0.861534 0.961586 0.933396 0.908677 0.903102 0.931703 1.011989 1.022317 0.997684 0.962006 0.928127 0.970354 0.885737 0.929752 0.936236 0.935586 0.881606 0.998439 0.873153 0.911249 0.954127 0.971033 0.943551 0.931196 1.009551 1.038601 0.966998 1.009446 1.025386 0.943618 1.013548 1.024898 1.008834 0.957512 0.873545 0.868467 0.987586 1.042465 1.007715 1.028207 0.865111 1.021733 
2.172764 0.990774 0.991443 0.979501 1.037253 0.928337 1.010681 0.915333 0.889440 0.905704 1.022241 0.865536 0.892127 1.032472 1.041575 1.030397 1.019306 0.902559 1.011494 0.994608 0.870231 0.983612 0.906957 0.959488 0.861157 0.894250 0.862706 0.942038 0.863021 0.969031 0.897797 0.955673 1.030942 0.934819 0.893064 0.991950 1.038467 1.020855 0.963284 0.964872 0.914109 0.909806 0.951686 1.038965 0.919989 0.882231 0.917274 1.051060 0.906546 0.926769 0.898925 
2.177114 1.035694 0.872769 1.005999 0.999440 0.987020 0.941367 0.891011 0.881469 1.049414 0.896986 1.025397 1.021363 0.916653 0.943624 0.937199 0.881201 1.051661 0.983703 0.996457 0.922083 0.970776 0.986332 0.968817 0.978110 0.875216 0.934474 0.898114 0.902044 0.950919 0.959112 0.877444 1.000931 0.864537 0.959992 0.949638 1.049720 0.940125 0.930363 0.939465 0.886374 0.866478 1.005081 0.937352 0.895332 0.879404 0.969983 0.977517 0.931615 1.015435 1.043018 
2.181472 0.983678 0.885411 0.920993 1.038361 0.952054 0.925018 0.884436 0.876023 0.935104 0.863977 1.032511 0.969979 0.916892 1.031775 0.957885 0.916433 0.864312 0.941432 0.946662 0.872753 1.044164 1.006249 0.860488 0.952713 1.039547 0.965227 1.004443 0.939779 1.018591 0.895879 1.033314 1.022568 0.890965 1.015035 0.868767 1.034193 0.929760 1.045751 0.928746 0.935496 1.012683 1.022673 0.882667 0.867008 1.004280 0.906538 0.881004 0.861845 0.994290 0.984166 
2.185840 0.895030 0.986798 0.870568 0.879582 0.932225 0.917399 0.965682 1.025360 0.946009 0.876275 0.963321 0.941507 0.977746 1.017484 0.890279 1.039346 0.925017 0.904322 0.999101 0.949699 1.023802 0.957289 1.008441 0.879018 0.861898 0.918077 0.972679 0.981818 0.899188 0.888128 0.966581 0.971265 0.865320 0.977125 0.934194 0.879487 1.026068 0.949508 1.039135 1.029318 0.887191 0.973855 0.897687 0.881332 0.921882 1.004550 0.861391 0.979629 0.998231 0.969860 
2.190216 0.998664 0.903778 1.005842 1.023870 0.992872 0.886811 1.040406 0.916251 1.039278 0.893072 1.006856 1.031574 1.003118 1.032396 1.011558 0.964110 0.891189 1.030704 1.035703 0.942155 0.956999 0.982013 0.873124 0.965315 1.005957 0.881602 0.960096 1.019071 0.889325 0.951503 0.889220 0.871719 0.894267 1.003959 0.899323 0.975275 0.927425 0.958251 0.871183 0.972636 1.033046 0.941782 0.907391 1.043837 0.997565 0.948674 1.021547 0.883934 1.026202 0.957821 
2.194600 0.891086 0.909054 0.986098 0.886775 0.938731 0.881729 0.966266 1.014714 0.950305 0.947944 0.919701 1.008692 0.957397 0.978978 0.983221 0.890264 1.027760 0.949846 0.860903 1.008167 0.953459 0.862547 0.974839 0.931610 1.017027 0.860263 0.947208 1.007622 0.871455 0.969076 1.028123 0.867077 0.879617 0.994729 0.919185 1.023985 0.880725 0.872582 0.910985 1.007536 1.046235 1.029614 1.001257 1.028400 0.951624 1.047066 0.886479 0.863063 0.870766 1.004229 
2.198994 0.937199 0.955376 0.870244 0.928722 0.924737 0.899784 1.051117 1.012870 0.971394 0.862111 1.000083 0.971030 0.916098 0.960948 1.007060 0.904620 0.927126 1.035797 0.945858 0.915935 0.882401 0.940993 1.031105 0.957727 1.047456 1.027425 0.913336 0.988347 1.021567 1.044427 0.895885 0.893936 0.952280 0.883184 0.972827 0.952595 0.978055 0.924718 1.016406 0.973649 0.960336 0.932526 0.972072 0.913164 1.013042 0.973200 1.013157 1.011723 0.897128 0.975178 
2.203396 1.023947 0.918238 1.033875 1.037879 0.975192 0.909790 1.042084 1.024377 0.998614 1.029738 0.898906 0.890764 0.975536 0.872044 0.864094 0.921841 0.963361 0.869130 0.954321 0.861322 0.928090 0.906551 0.881094 1.007377 0.920407 0.940398 0.996511 0.882594 0.949840 0.938764 1.024654 1.040373 0.940876 0.866129 0.902862 0.939634 1.029050 0.967967 0.932763 0.907268 0.942797 1.016751 0.930804 0.971465 0.993214 0.935936 1.046738 0.883053 0.987051 0.962664 
2.207808 0.950859 0.948202 0.884937 0.861947 0.921314 0.996103 0.925193 0.877427 0.862368 0.861938 0.865712 1.015844 0.949139 1.001014 0.919088 1.000813 0.890804 0.957070 0.868025 0.904564 1.039999 0.928977 0.990494 1.045388 1.024463 0.986586 0.898936 0.940233 0.974126 1.007215 0.982353 0.892132 0.866419 0.944227 0.886982 1.023899 1.016226 1.045083 0.971957 0.882587 0.874799 0.989892 0.877981 0.902872 1.018844 0.938246 1.035862 0.929531 0.966176 0.868712 
2.212228 0.889344 0.912332 0.906007 1.045367 0.911739 1.036682 0.867225 0.865095 0.972907 0.868209 0.993200 0.860585 0.975458 1.024118 1.015500 0.930265 1.037504 0.890786 0.965254 0.937278 1.007274 0.866814 0.870168 0.891169 0.866786 0.947903 1.029096 1.034265 0.935797 0.964843 0.950903 0.956750 1.040514 0.990582 1.009758 0.957706 0.920443 0.981993 0.934154 0.876866 0.899557 0.952737 0.990286 0.947301 0.908558 0.870646 0.878538 0.892506 1.031714 0.885961 
2.216657 1.005861 0.867783 0.924799 1.046158 1.004199 0.891533 0.925200 0.978012 0.994301 0.927827 1.003425 0.945740 1.039929 1.050352 0.867639 0.882887 0.912226 1.027653 0.910774 0.981279 0.936559 0.980506 0.949332 0.930464 0.992352 0.995027 0.879180 0.919219 0.970847 0.889718 0.987747 0.930712 1.002899 0.898383 1.018338 1.005154 1.011880 1.029544 0.972452 1.038859 0.990470 1.000253 1.032764 0.986286 0.886508 0.921302 0.996288 0.929031 0.924483 0.938775 
2.221094 1.000866 0.893960 1.011918 0.901507 0.879918 1.048830 0.969876 1.024366 1.037845 0.976936 0.944800 0.911681 1.034482 0.910620 0.911136 1.021442 0.968014 1.006884 0.990090 0.887780 1.050712 1.028225 0.995994 1.043796 0.970001 0.957190 0.869190 1.010934 1.037291 0.902921 1.016169 0.871693 0.887818 1.039153 1.027900 1.020458 0.927300 1.018137 1.011804 1.026439 0.922313 0.882077 1.045802 1.038217 0.969743 1.029868 0.931551 1.025321 1.036307 0.895785 
2.225541 0.882289 0.953470 0.985183 1.048111 0.882967 1.007697 0.949401 0.948226 0.926973 0.941224 1.007859 1.012167 0.912826 0.909626 0.904984 0.875277 0.952104 0.934767 1.024594 0.966776 1.010199 1.020888 1.034700 0.973338 0.936601 0.944147 0.886396 1.034939 1.042179 1.008470 0.937318 0.877780 0.924948 1.032627 0.972450 0.865878 1.019025 0.966871 0.903895 1.045666 0.896387 1.042160 0.905538 0.972306 0.864961 1.009683 0.952973 0.892767 0.939897 0.893226 
2.229996 0.943112 0.978232 0.934067 0.957678 0.884601 1.018261 1.008347 0.934898 0.873704 1.026446 0.866063 0.879635 0.877553 0.941259 0.943590 0.867572 0.947592 0.878326 0.902930 1.009388 1.015147 0.975070 0.984946 1.008939 1.040228 0.913484 0.968002 1.025883 0.873465 0.947553 1.010820 1.023657 0.936493 0.938394 0.919998 0.860408 0.880074 0.975185 0.929530 0.994201 0.978652 0.867619 0.868049 0.987353 0.933666 0.865480 0.883121 0.941106 1.045109 0.915977 
2.234461 0.887535 0.928458 0.902911 0.912910 0.941733 0.960003 0.952582 0.962897 1.003142 0.939097 0.980632 0.957195 0.879665 0.876256 0.903541 0.936480 0.917924 1.025881 1.006036 0.968044 0.909090 1.020934 0.926128 1.035785 0.933185 0.945782 0.959497 0.995568 0.974577 1.009292 0.941275 0.928773 1.020953 0.959573 0.866104 0.879426 1.014726 0.948714 1.036072 0.982819 0.956918 0.993276 0.974118 1.020762 0.910007 0.897734 0.948285 0.941924 0.923263 1.034257 
2.238934 0.915688 0.867052 1.035239 0.893065 1.038352 1.015557 0.877948 0.933669 0.894755 0.909939 0.968478 0.977559 0.978839 0.936143 0.870518 1.042534 0.891594 1.017515 0.996334 0.968201 1.035239 0.875408 0.868274 0.957276 1.014268 1.044196 0.868169 0.905642 0.867606 1.049324 0.916041 1.024591 0.917531 1.028420 1.034475 1.017409 0.954487 0.883840 0.933717 0.942417 0.909251 0.968296 1.037655 1.011317 0.966358 0.970760 0.953580 0.930919 0.885578 0.971027 
2.243417 0.870540 0.946137 0.962246 0.973991 1.006580 0.887021 0.889866 1.023291 0.936416 0.976750 1.006466 0.911781 0.907808 1.022823 0.921549 0.895471 1.038798 0.966323 0.907426 0.987445 0.874225 1.002780 0.937753 0.862328 0.953337 0.997213 1.041032 0.878083 0.967030 1.035246 0.933552 0.910912 0.921043 0.976750 1.006571 0.919525 0.875830 0.902776 1.001978 1.040841 0.942060 0.869795 0.907608 1.023768 1.015566 1.006962 1.017380 0.884347 0.994320 1.021543 
2.247908 1.003411 0.939850 0.910366 1.004489 1.005912 0.859371 1.013092 0.868145 0.957705 0.968074 1.032369 0.861003 0.904637 0.966221 0.928774 0.872633 1.022755 0.998742 1.049059 0.973583 0.985432 0.912390 0.998150 1.042929 0.966947 0.910299 0.980362 0.943679 1.014725 1.014983 0.919198 0.878571 0.864765 0.985775 0.948080 0.916715 1.041507 0.911197 1.005005 0.978777 0.892330 1.008156 0.997987 1.034193 1.040380 0.899329 1.043941 0.929844 0.860125 0.942332 
2.252408 0.918928 0.993443 0.941354 0.988737 0.972841 0.859335 0.976660 0.895671 0.925764 0.982923 0.988431 0.907796 1.028997 0.965528 0.910909 0.919520 0.890392 1.036081 0.864452 0.960229 0.982321 0.984756 0.879441 1.047690 0.883213 1.027068 0.969031 0.922957 0.892760 0.973757 0.935712 0.960821 0.995381 0.905180 0.966349 0.973690 0.963609 1.048330 0.918289 0.992622 0.912035 1.035785 0.943283 0.966282 0.972583 1.000928 0.919845 0.976774 0.874897 1.010304 
2.256918 0.954114 0.954304 0.959078 0.983268 1.001788 0.881218 0.893323 1.020174 0.868770 1.041195 0.921647 0.984690 0.880607 0.859347 0.933952 0.996881 0.914525 0.986351 0.967011 0.899957 0.922028 0.984528 0.933637 0.960156 1.031820 1.007916 0.967039 0.969798 0.961665 0.936567 0.900988 1.004547 0.980986 0.874097 0.951851 0.885905 0.871586 0.881695 0.975994 0.936023 1.008785 0.999602 0.993501 0.864502 0.974495 0.937207 0.992318 0.954400 1.013530 1.024078 
2.261436 0.911697 0.949393 0.926989 0.897265 0.912652 1.034891 0.975070 0.922856 1.031169 1.025651 0.911545 0.885171 0.868991 0.867779 0.980549 0.922665 0.977361 0.918045 1.003630 0.868819 0.892683 0.939255 1.013662 0.901341 0.998724 0.876379 0.873296 0.898916 0.878937 0.914103 0.961840 0.967863 0.869602 0.990409 0.953335 0.955015 0.995096 0.867683 1.011887 0.878899 0.931151 0.978831 0.926617 0.979098 1.003296 0.930846 0.912203 1.004518 1.049496 0.960570 
2.265963 0.866311 0.914416 0.951497 0.954599 0.879664 0.982431 1.040004 0.952174 1.033180 1.021316 0.996776 1.036664 1.034182 0.908374 0.984359 0.875368 0.975129 1.038334 0.912211 0.962521 1.045865 0.883548 0.942458 0.977926 0.867141 0.999525 0.960850 1.017565 1.041598 0.891556 0.867007 1.038277 0.928580 0.891728 0.920114 0.925268 0.999163 0.863342 0.860861 1.024905 0.930308 0.984989 0.931510 0.943174 1.046991 0.914883 0.863285 1.000709 1.032893 0.979300 
2.270500 0.975856 1.025542 0.921285 0.998313 1.006979 0.967353 0.891985 0.957494 1.019434 0.905051 0.870101 1.009288 1.040325 0.916608 0.955833 0.876486 1.020598 0.960997 0.934284 0.947683 0.948475 0.938798 0.890000 1.002064 1.008048 1.031268 0.924711 1.031182 0.882737 0.913239 0.923003 0.909823 0.872478 0.905242 0.897044 0.882527 0.898704 1.005242 0.981554 1.010405 1.044505 0.870693 0.866179 1.003457 1.025809 0.975885 0.895278 0.938034 0.865377 0.948590 
2.275045 1.028001 0.902091 1.048366 0.880581 0.974226 0.944023 1.012818 0.907091 0.994744 1.040273 0.878147 1.019432 1.049540 0.984533 1.008142 0.946762 1.029843 0.953108 1.016235 0.975543 0.976202 0.934499 0.920680 1.004936 0.911443 1.039644 1.020748 1.004964 1.043423 0.943068 1.029337 0.880209 0.859882 0.927752 1.036666 1.019050 0.956619 0.999534 1.012847 0.942792 0.924717 0.920423 0.908151 0.921692 0.938392 1.041943 0.950111 0.887309 0.873605 1.020338 
2.279600 1.026118 0.893406 1.002521 0.958064 0.915973 0.861773 1.014801 0.989429 1.017769 0.945000 0.922395 0.984056 1.040747 0.955535 0.987043 1.041319 0.914484 1.011109 0.883272 0.995421 0.911908 0.972253 1.029649 0.878510 1.031357 1.011547 0.953273 0.862270 0.894627 0.999524 1.003064 0.935296 0.940382 0.879207 1.045422 0.870247 0.930363 0.871201 1.003599 0.874694 0.960735 1.026720 1.034678 0.975593 0.891545 0.984314 0.994181 0.865581 1.010049 1.014620 
2.284164 1.033291 0.993866 0.887709 0.876641 0.879035 1.037098 0.946111 0.998837 0.870315 0.924595 0.992816 0.861432 0.923823 0.862109 1.037536 0.879379 0.988208 0.910054 0.897412 0.931885 0.932553 0.923288 0.943545 0.950786 1.042030 0.979048 0.936217 1.049387 0.918250 0.930072 0.974468 0.985985 0.888825 0.957551 0.963810 0.971110 1.027423 0.896382 0.967112 0.909033 0.896134 0.982693 0.925330 0.927839 1.017595 0.991356 0.909596 0.984029 1.018921 0.959460 
2.288737 0.865173 1.022468 0.967018 0.943262 0.976072 0.906884 0.903068 0.907571 0.918762 0.973496 1.028812 0.931986 0.949740 0.978553 0.925937 1.012641 0.918094 0.948319 1.025673 0.859993 0.925116 0.880791 1.016629 0.954148 0.955045 0.917942 0.913963 0.874676 1.011153 1.041883 0.880152 0.960245 0.953022 0.903679 0.980690 0.914164 0.899977 0.887756 0.894110 0.866022 0.869257 1.048332 1.014721 0.989677 0.922922 0.890408 0.921796 1.041329 1.035872 0.884521 
2.293319 0.982017 0.900414 1.013688 0.997280 0.985127 0.927297 1.005942 1.031308 0.919188 1.000991 0.890502 0.873693 0.867769 1.025279 1.045685 0.995344 0.966553 1.045847 1.039770 0.905995 1.037585 0.913999 0.967774 0.862265 0.983352 0.932057 1.048909 1.008728 0.956193 1.008461 0.895959 1.035019 0.974213 0.958683 0.864879 0.970512 0.963548 1.040638 0.870421 0.956603 0.872463 0.982522 1.015978 0.965828 0.952539 1.028007 0.964397 0.871700 0.882632 0.877729 
2.297910 0.988589 0.911353 0.869239 0.941839 0.862543 1.031486 1.012522 0.949060 0.893067 0.889776 1.009174 1.039622 1.000189 1.025085 0.927932 0.904905 1.031304 0.939903 0.925709 0.980338 0.864174 1.030207 0.928056 0.902329 0.945235 0.932100 0.863392 1.032487 0.943261 0.962367 0.992386 0.920959 0.970141 0.971038 0.865977 1.018341 0.988713 0.993941 0.952819 0.999225 0.999177 0.907461 0.981578 1.023759 0.861799 0.911153 0.891341 0.963464 0.867408 0.914768 
2.302510 0.973090 0.941748 0.944829 0.882459 0.984154 0.982828 0.986872 0.898636 1.016726 0.975016 0.945506 0.984392 0.868028 0.989333 0.989676 0.899017 0.996992 0.994484 0.998594 0.984955 0.998499 0.996506 0.909166 0.950570 0.952716 0.992881 1.017337 1.042841 0.977210 1.017547 0.870422 1.037223 0.972565 0.938657 0.928261 1.040047 0.859167 1.013312 1.003259 1.043204 0.915098 1.044587 0.969713 0.948148 1.048183 1.033828 0.987540 0.861895 0.941509 1.046437 
2.307120 1.015569 0.993405 1.047071 0.914113 0.860542 0.956067 1.029827 1.008512 0.955351 0.910679 0.998345 0.921399 0.945404 0.905157 1.041120 1.001101 0.912253 0.991431 0.916077 0.859941 0.871624 1.018202 1.042941 0.936811 1.039517 0.914017 0.870384 0.868210 0.858453 0.963067 1.013929 0.914389 0.931747 0.980692 1.006251 0.963429 0.936878 0.932395 0.867457 0.964936 1.020061 0.888152 0.873341 1.008903 0.888171 0.863088 0.920102 1.038621 0.922372 1.038192 
2.311739 0.927479 1.041677 0.987653 0.927097 0.965415 1.025704 0.911658 0.977631 0.973358 0.895561 0.858636 0.880121 1.016148 0.859380 0.941850 0.907758 0.882200 0.899480 0.868439 0.989742 1.022185 0.920975 1.026495 0.902703 1.014088 0.969496 0.944444 1.034687 0.860476 0.999269 0.931751 0.935413 1.043966 1.003226 0.996808 1.040285 0.993099 0.940906 0.865883 0.861659 1.048047 1.033609 1.004018 0.927536 0.883211 1.002988 0.925867 1.009091 0.933239 0.952808 
2.316367 0.992354 0.989245 0.934483 1.020827 0.954879 0.908012 1.017079 0.919340 0.858942 1.046668 0.919025 0.953878 0.959313 0.881284 0.910701 0.954936 1.032174 0.961897 0.943236 0.890905 0.917538 0.931050 0.861755 0.912408 0.967180 0.875706 0.899373 0.928799 0.911931 0.924938 0.922601 0.986327 1.011844 1.037667 1.016955 1.037800 0.938383 0.892030 0.891058 0.913523 0.956338 1.033299 0.890896 1.018147 0.911550 0.952057 0.913304 0.932623 0.940585 1.037505 
2.321004 0.983028 0.862871 0.952011 0.936145 0.987204 0.865045 0.898312 1.023827 1.029605 0.914006 1.014511 1.030453 1.036984 0.885144 0.982846 0.866018 0.915922 0.916761 1.037347 0.872044 0.863968 1.008171 1.042753 0.873407 1.027211 0.863100 0.858600 0.982627 1.015999 0.998197 1.030901 0.885183 0.997463 0.943954 0.859105 0.945804 1.041294 0.961784 0.935392 0.884353 1.016456 0.894546 0.895327 1.015226 1.031435 0.908886 0.975886 1.039788 0.900438 1.006130 
2.325651 0.961852 1.012325 0.997604 0.981530 1.036874 0.927140 0.861280 0.951279 0.867877 0.946703 0.961128 0.996327 0.942298 0.860689 1.006947 0.895373 0.946484 0.978594 1.042089 0.923412 0.994267 0.862223 1.018741 0.956580 0.860183 0.871624 0.865570 1.000369 0.934481 0.871529 1.037484 0.890596 0.893456 0.964236 0.915012 0.868430 0.967449 0.874389 0.888775 0.874760 0.883875 0.955875 1.041012 0.983713 0.979843 0.991350 0.962157 0.972597 0.879842 0.871109 
2.330307 0.939460 0.877191 0.888773 0.993065 0.896219 0.934255 1.041283 1.010424 1.037260 0.888449 0.909794 0.933817 0.910871 0.862062 0.870699 0.867591 0.872081 0.940967 0.927306 0.972349 1.013780 0.861566 0.909832 0.861747 0.957039 0.932234 0.998708 0.896276 0.940681 0.860498 0.951243 1.032970 0.890299 0.990043 0.900451 0.961567 1.005124 1.025000 0.937201 1.025362 0.973217 0.959146 0.973150 1.045773 1.048251 0.884798 0.883254 0.991473 0.915170 0.979347 
2.334972 1.013586 0.911382 0.922153 0.962417 0.874635 0.921772 1.003872 1.022489 0.964028 1.036768 0.882957 1.023108 0.978479 1.003386 0.914651 0.931256 0.927624 1.041420 0.882613 1.019400 0.956764 1.010268 1.001642 0.944411 1.028179 0.862949 0.945164 0.938758 1.026969 0.951350 1.042935 0.927291 1.016579 0.922706 0.917720 0.953733 0.906320 0.973903 1.021278 1.031077 1.011088 0.872633 0.880602 1.027541 0.931704 0.939845 1.001861 1.042382 0.910762 0.958871 
2.339647 0.883308 0.951905 1.042910 0.859060 0.945881 0.966459 0.860909 0.948216 0.978630 0.948445 0.945309 0.951514 1.033350 0.961026 0.998065 0.974999 0.857897 0.962913 0.972168 1.014306 1.016232 0.942669 1.033836 0.863053 1.046799 1.038259 0.953887 0.937369 0.904620 0.864483 0.882250 0.924102 0.985150 0.986989 1.027183 0.995911 0.929649 0.938589 1.044425 0.987771 0.983606 1.027850 0.997226 0.881192 0.976943 0.913236 0.923911 0.932909 0.916524 1.021102 
2.344331 0.947522 0.934999 0.906751 1.015017 1.010824 1.019087 0.876787 0.983433 0.984567 0.902300 0.983776 0.964210 1.025815 0.909276 0.909972 0.964458 1.010357 0.949781 1.021088 1.008832 0.926221 0.943186 0.930596 1.008460 1.016990 1.047592 0.979402 0.953993 0.874833 0.938783 0.960007 1.021936 0.970681 1.031324 0.942928 0.885545 0.982795 0.941747 1.009480 0.917034 0.864874 0.924563 1.043466 0.966011 0.990171 0.960255 0.914061 1.014159 0.886441 0.926279 
2.349024 0.948820 1.034596 0.946809 0.999594 0.971043 0.866693 0.913513 0.884485 0.966173 1.038456 0.888450 0.987691 0.876547 0.988654 1.008828 0.880883 0.958130 0.947381 0.890413 0.908471 0.980916 0.923681 0.976418 0.973940 1.001357 1.024457 1.019244 0.863415 0.985404 0.942807 1.009572 0.994581 1.022741 1.041963 0.944417 0.926368 0.871315 0.967660 0.942102 0.898218 0.870477 1.037436 0.898332 0.879463 0.934764 0.862519 0.986414 0.920879 0.861300 0.967336 
2.353727 0.947897 1.003946 0.933499 0.888676 0.997333 0.987385 0.867998 0.988604 0.935948 0.991939 0.887418 0.951957 0.957740 0.969432 0.962410 0.889791 0.879671 1.028921 0.886398 0.900634 1.007824 0.984774 1.043805 0.929469 0.898262 0.970633 0.967250 0.920435 1.015542 0.968918 1.008234 1.020450 1.009892 0.961933 0.985784 0.902607 0.989786 0.904989 0.963077 1.039888 0.867769 0.965040 0.971881 0.968136 1.025214 0.923713 0.977713 0.965192 0.932518 1.046835 
2.358439 0.902355 0.942687 0.971318 1.045465 0.999435 0.859879 0.941753 0.945926 0.963315 1.005343 0.936160 0.894523 0.859479 0.908482 0.917524 0.987202 0.907233 0.961790 0.916514 0.974587 1.037967 0.908177 1.019616 0.923536 0.993776 1.027047 0.998445 1.012984 1.020788 1.003799 0.896762 0.937246 0.922545 0.878935 0.945650 1.030249 0.943621 0.955645 0.930968 0.904775 0.994938 0.909263 0.869979 0.936761 0.861413 0.866196 0.859355 0.892351 0.950700 1.040225 
2.363161 0.934210 0.913345 0.943213 1.040970 0.990896 0.899931 1.023098 0.893329 0.988428 0.999956 0.973033 0.884116 0.895472 0.884021 0.869254 1.041904 0.910744 0.903313 1.020163 0.936182 0.980549 0.900903 0.921481 0.966688 0.955950 0.966259 1.028385 1.013961 0.971661 0.985618 1.010207 1.006235 0.895358 1.030052 0.956770 0.895844 0.973909 0.934810 0.938392 0.873674 0.968088 0.904323 0.928550 0.866662 1.044210 1.031958 0.902665 0.930666 1.037150 1.003024 
2.367892 0.970202 0.942128 0.867881 0.885828 1.020291 0.944215 0.992694 0.886114 1.002811 0.917913 0.879874 0.913245 1.010489 1.018986 1.042783 0.905109 0.971612 0.912997 0.860098 1.007202 0.967135 0.954751 0.872463 0.887486 0.974746 0.899527 0.993637 0.904442 1.006745 0.961962 0.930306 0.883142 0.884180 0.943633 0.942900 0.943995 0.957904 1.011651 1.006916 1.034571 0.939594 0.956237 0.862270 0.889667 1.030208 0.917989 0.915407 0.997933 1.012270 0.924924 
2.372632 1.020838 0.905676 1.045319 0.952474 1.024096 0.862802 0.934767 0.865688 1.012561 0.980946 0.942358 0.949712 0.912592 1.025115 1.036479 0.994882 1.030183 1.015647 0.959476 0.933186 1.002292 0.868013 0.953827 0.917145 0.983127 0.889988 0.951217 0.988023 1.034336 0.900732 0.892255 0.945530 0.998987 0.992719 1.005626 0.875700 0.999225 0.915583 1.035898 1.038775 0.958333 0.952455 0.878167 0.908839 0.970487 0.907267 0.918021 0.973392 0.980374 0.905657 
2.377382 0.961885 0.981839 1.021661 0.938864 0.882108 1.035339 0.960561 0.996174 0.976334 0.888537 0.938483 1.016718 0.915310 0.935902 0.912910 0.963304 1.004174 0.913910 1.010937 1.044149 1.029719 0.871126 1.023090 0.951703 1.029148 0.861515 0.972753 0.994297 0.895632 0.979649 0.900957 0.919958 0.901052 0.974496 0.963066 0.950884 0.973362 0.868440 0.923701 1.031834 0.909891 1.037463 0.887517 0.872164 0.939207 0.914720 0.990935 1.012584 0.909929 1.021947 
2.382142 0.870971 0.949447 1.042950 0.919114 1.043379 0.944590 1.010865 0.995332 0.882705 0.968018 0.988361 0.875733 0.938799 0.904704 0.863048 0.896962 1.003399 0.915342 1.031808 0.960332 0.951704 1.005837 0.881019 0.984799 0.973827 0.928485 1.002056 0.985694 1.014608 0.960570 0.986484 1.047598 0.977294 0.921399 0.962142 0.910781 0.861933 0.880657 0.925657 0.961980 0.988999 0.874048 1.039751 0.885838 0.946056 0.873695 1.009037 0.913885 0.883009 1.035941 
2.386911 1.031687 1.027382 0.992586 0.876045 1.015583 0.925564 1.000356 1.028915 0.934077 0.942696 0.933754 1.001709 0.996081 0.997376 0.907737 0.875578 1.018364 0.931563 1.042571 0.870179 1.016821 1.010793 0.876702 0.919831 0.921526 0.872169 0.977083 1.041838 0.950952 0.920841 1.001413 1.032096 0.869741 0.954466 0.997109 0.935449 1.015355 0.958618 0.987358 0.873960 1.040524 0.962579 0.961456 0.917498 0.935515 0.863742 0.884873 1.033467 0.959646 0.876664 
2.391689 0.914883 0.906875 0.881851 0.892954 0.873053 1.035117 0.923214 1.040144 0.883746 0.996772 0.955799 1.018139 0.995696 0.887250 1.017368 0.976338 0.976452 0.897695 1.044886 1.002818 0.964768 0.959265 1.006256 0.944115 0.945772 0.947562 0.938193 0.923148 0.859941 0.979613 0.995867 0.938916 0.906246 0.909903 0.896324 1.007874 0.964359 0.955380 0.913731 0.960245 0.942573 0.995182 1.025576 0.891316 0.929089 0.989821 0.984355 0.927633 0.945934 0.949448 
2.396478 0.930263 0.928025 0.969556 0.857578 1.001385 0.944430 0.937261 0.876392 0.948810 0.936099 0.926511 0.923921 0.952837 1.010459 0.949781 0.992264 1.034195 0.901023 1.036728 0.870356 0.883761 0.940317 0.936356 1.017476 0.997472 0.905174 0.956274 0.893968 0.857331 0.919523 0.872050 0.993616 0.922379 1.002395 0.913696 0.869680 1.001214 0.878563 0.984305 0.939736 0.886389 0.894873 0.968290 0.992350 0.903832 1.014763 0.914200 1.030863 0.898386 0.995882 
2.401275 0.935681 0.931569 0.901551 1.034997 1.002552 0.947306 1.034150 1.034216 0.943402 0.968983 0.995811 0.936214 1.017194 1.032712 0.982074 1.012681 0.882882 0.867735 0.994850 0.946049 0.924247 0.980550 0.950733 0.865307 0.903046 0.865288 0.893983 0.961472 0.897924 0.997782 1.042861 0.986386 1.026419 0.969107 0.934282 0.997287 1.027466 1.016251 0.948610 0.985796 0.999039 0.947382 0.904759 0.922572 0.859862 0.976761 0.862432 0.973172 0.922924 1.040890 
2.406083 1.002518 0.996692 0.949333 0.930780 0.926239 1.019767 0.883659 0.913055 0.864715 1.007630 1.007849 0.888895 1.005298 0.895682 0.983251 0.884497 0.939167 0.991676 0.998349 0.857271 1.033428 0.883973 0.969733 1.021424 0.894368 0.999967 0.952103 0.998044 0.914921 1.034218 0.907676 0.892169 0.916482 0.885639 0.990067 0.948286 0.944754 0.963689 0.875472 1.015170 1.014180 0.923926 0.902241 1.010753 0.917672 0.870712 0.882079 0.882021 0.945164 0.859994 
2.410900 0.972711 1.018438 0.871138 0.988083 0.866741 0.912296 0.927126 0.969065 0.967275 0.907318 0.908679 0.945878 0.972301 0.869034 0.884140 1.008300 0.994746 0.924642 0.934532 1.008757 0.914895 0.999943 1.019313 0.945402 1.005302 0.890099 0.902606 0.861458 1.039188 0.951722 0.879781 0.981734 0.991500 0.879790 0.974386 0.935512 0.985751 0.918055 0.985875 0.914533 0.957243 1.020256 0.885359 0.885635 0.936083 0.915247 0.953626 1.016924 0.916589 0.960603 
2.415726 0.897071 0.942508 0.998891 0.983349 0.994960 0.864796 0.876456 0.941861 0.948248 1.014700 1.042082 0.930944 1.042853 0.899584 0.923492 0.874961 1.043862 1.004687 0.879349 1.034287 1.013291 0.904980 1.016861 1.007800 0.861132 1.036905 0.959326 0.978028 0.956823 0.896709 0.951512 0.881909 0.884688 0.860066 1.007438 1.020544 0.911890 0.971509 0.915688 0.946211 1.028881 0.958841 0.947143 0.876075 0.871088 0.902753 0.933847 0.861427 0.964504 0.975059 
2.420563 1.015978 0.884589 0.983117 0.987590 1.041027 0.949475 1.036944 0.996307 1.035393 0.997915 0.871875 0.858427 1.040246 0.865822 0.941500 1.007318 0.954481 0.895038 0.964664 1.008803 0.959810 0.994575 0.876176 0.976464 0.981965 0.989626 0.958354 0.953120 0.943784 0.962970 0.922495 0.948618 0.952663 0.954090 1.012172 0.917422 0.887054 0.913358 1.028788 0.908238 0.924645 1.020470 0.986562 0.918193 0.996735 0.862710 0.972829 0.910142 0.995022 1.020784 
2.425409 0.948979 0.862355 0.859320 0.931888 0.923524 0.915017 0.927530 0.908746 0.935229 0.993038 1.007264 0.915616 0.998567 1.000679 1.011804 1.035137 0.859691 0.921364 0.958695 0.989822 0.967621 0.922487 1.034499 1.000213 1.022195 1.042188 0.996578 0.900105 0.919718 0.901475 0.868493 0.902836 0.917672 0.899905 1.005314 0.982085 0.866523 0.965584 0.975091 0.965546 0.903721 1.032520 0.870197 1.037278 1.003905 0.885251 0.933468 1.023413 0.876848 0.925408 
2.430264 0.880612 0.886712 0.872620 1.000950 1.014956 0.887539 0.998780 0.926428 0.959550 0.925210 0.985221 0.933393 0.917179 0.938122 0.946657 0.930728 1.017801 0.900699 0.953108 0.952061 0.931737 0.969122 0.946266 0.909024 0.888795 0.966305 1.036355 0.977590 0.861021 0.967618 0.876369 1.008590 0.914477 0.958398 0.921651 0.942032 0.924972 1.008800 1.023529 1.031531 0.875598 0.927312 0.858404 0.980169 0.874389 0.879870 0.984327 1.021559 0.933688 0.884942 
2.435130 1.022208 0.892824 0.936028 0.916810 1.002961 0.997319 0.926067 0.889942 0.904765 0.921881 1.041332 0.966731 0.975912 0.985160 1.043748 0.970318 0.858611 0.984227 0.976074 1.009868 1.025843 1.016386 1.033483 0.881150 0.887534 0.858202 1.013255 1.004245 0.905316 0.990545 0.943687 0.859382 1.046517 0.998746 0.943316 1.007946 0.928027 0.977548 0.873577 0.950747 0.934972 1.019059 0.987044 0.893719 0.905669 0.929549 0.880646 0.937189 0.981192 0.891416 
2.440005 0.916945 0.939244 1.013772 0.879690 0.894598 1.018699 0.883962 0.925887 1.030819 0.944524 0.883952 0.930444 1.007464 0.976384 1.043244 0.980970 0.967137 0.952991 0.948852 1.036841 0.955597 0.977507 0.952839 1.003621 0.956073 0.960316 1.031248 0.859322 1.016816 0.895835 0.905538 0.888271 1.032741 0.999492 1.011327 0.903169 1.006370 0.956606 1.022039 0.872765 0.917335 0.965577 1.026929 0.953685 0.942459 0.863698 1.038744 1.036223 0.936000 0.979657 
2.444890 1.045498 0.939186 0.883091 0.928922 1.018711 0.869555 0.997241 1.016485 1.029156 0.956147 0.944951 0.958906 0.903362 0.913731 0.860775 1.012147 0.999591 0.981641 1.019871 0.883044 0.937151 0.985236 0.860518 0.987881 0.975058 0.884575 0.886088 0.995966 0.945312 0.880685 1.009655 0.915738 1.025560 0.880104 0.964261 0.946311 0.864323 0.988737 0.927058 0.981327 0.860785 0.975886 1.016314 0.954454 0.877441 0.967534 0.861945 0.935695 0.942326 0.976209 
2.449784 0.981427 1.011065 1.021937 0.940527 0.937826 0.966256 0.863673 0.929798 0.907531 0.883058 0.937645 0.901843 1.020615 0.925194 1.019502 1.010542 1.031953 0.964791 0.925356 0.980932 1.010399 0.998957 0.928961 1.008193 0.981322 0.992051 1.016601 0.997644 1.023535 0.958713 0.990786 1.037450 1.005206 0.923634 1.012701 0.998548 0.928523 0.941497 1.017771 0.944512 1.026636 1.014194 0.942914 1.018351 0.904421 0.913971 1.009172 0.940394 0.908929 0.923825 
2.454689 0.883253 0.918842 0.856632 0.970447 0.896539 0.925651 0.899896 0.885155 0.937055 1.031839 1.023317 1.028462 0.939176 1.022794 1.034996 0.932832 0.865791 0.895227 1.041549 1.038144 1.003963 0.946423 0.946432 0.926755 0.981641 0.860731 0.888132 0.868920 0.861806 1.000016 0.905612 0.943912 0.915427 0.930996 0.968317 1.007710 0.894180 0.875349 0.876015 1.014206 0.888122 1.030422 1.041606 0.913335 0.971940 0.903577 0.945205 1.025486 1.034987 1.003896 
2.459603 0.924026 0.967001 0.857057 1.032685 0.935076 0.881459 0.859996 0.945023 0.953440 0.993067 0.945052 0.980429 0.870352 0.949968 0.979268 0.871008 0.868364 0.867642 0.874907 0.859092 0.945527 0.892672 1.028035 1.031915 0.975350 1.030631 0.971784 0.981408 0.982635 0.866225 0.927830 1.027797 0.865435 1.024412 0.911939 0.972735 1.033922 0.880661 0.969778 1.019818 0.859587 0.960268 0.971166 0.868440 0.937453 0.921372 0.929113 0.931015 0.862002 0.880004 
2.464527 0.924749 0.986662 0.942930 0.947646 0.879172 1.015674 1.021873 1.025905 0.943405 0.880570 1.033427 0.997007 0.930977 0.983343 0.881397 0.916542 1.014970 0.877746 1.045285 1.013277 0.914488 0.916523 0.932251 0.907167 0.934923 1.044619 0.902574 0.877584 0.886646 0.870196 0.899930 1.010130 0.967957 0.912159 1.015930 1.022568 1.043611 1.010358 0.895461 0.999423 0.934029 1.033722 0.975260 0.987384 0.957374 1.042708 0.873657 0.859546 0.990836 0.912187 
2.469461 1.042944 0.923323 0.985401 0.893191 0.870229 0.967678 0.939724 0.895359 0.953007 0.932498 0.988814 1.045236 0.962486 0.894665 1.004294 0.975836 0.923189 0.988833 1.029813 0.896947 1.009514 0.905628 0.975494 0.941740 0.995194 0.865456 0.888361 1.028216 1.019012 0.984631 0.887487 1.006015 0.899334 0.861539 1.004417 0.940076 0.921801 0.978489 0.952826 1.040082 1.045768 0.876286 0.923627 0.914955 0.989708 0.989328 0.872207 0.861406 0.886726 0.961051 
2.474405 0.872507 0.930425 0.995986 0.965383 0.958366 0.950124 0.862980 0.882965 0.962977 0.891046 0.892814 0.963272 0.989503 0.952339 0.937336 0.943373 0.991689 0.987611 0.868038 0.959412 0.890951 0.896598 1.033217 0.975118 0.977210 1.043893 1.014392 0.968282 0.868428 0.879428 0.951730 0.869826 0.900505 0.975242 1.003868 0.982828 0.987953 0.896712 1.000160 1.036212 0.920490 0.902778 0.963206 0.993515 0.868504 0.863903 1.032684 0.890209 0.883497 0.928171 
2.479359 1.041125 1.005553 1.008756 0.891961 0.917068 0.901325 0.859488 0.987510 0.931793 0.910717 0.894680 0.917609 1.018842 1.022531 0.929217 0.925889 1.028758 0.995637 0.923998 0.972299 0.914843 0.955236 0.983707 0.946062 1.033463 0.963620 1.042665 0.950910 1.004250 0.872483 0.992691 1.029604 0.999934 1.043606 0.867882 0.970835 0.999934 1.021884 1.009593 1.011313 0.858556 0.944189 0.935082 0.984258 0.992101 0.879033 0.933998 0.992434 0.892836 0.878206 
2.484323 1.007788 0.976401 0.859085 1.032540 0.886679 1.031105 0.930281 0.869122 0.868467 0.920490 1.013529 1.019575 0.892344 0.884759 0.905861 0.858600 1.027835 0.981448 0.864056 0.903009 0.953075 0.902572 0.963825 0.873010 0.974605 0.905623 1.010516 0.953816 1.032578 0.887430 0.881641 0.920186 0.867202 0.961306 0.873676 0.880643 0.969833 0.903779 0.960746 0.867630 1.043500 0.890747 0.946012 0.893761 0.908285 0.880653 0.860777 0.890386 0.974567 0.871356 
2.489296 0.897679 1.023985 1.025554 0.966359 0.855811 0.868091 0.901196 1.008227 0.928445 1.016534 1.015175 0.866333 0.974172 0.900264 0.922191 0.905226 1.026865 0.937399 0.981823 0.925090 0.893944 1.016325 1.018349 0.980065 1.010650 0.878698 0.955172 0.857237 0.914863 0.885827 1.011192 0.971045 0.872492 0.913675 0.982384 0.965523 0.869203 1.012371 1.031228 1.010774 0.890931 0.881977 0.947217 0.861809 1.022417 0.918922 0.943567 0.964838 0.977156 0.936001 
2.494280 0.940286 0.927589 0.867260 0.893822 0.914749 0.871888 0.878236 0.957849 0.903288 0.990266 1.020117 0.868799 1.031436 0.883549 0.981038 1.032044 1.025933 0.932426 0.931904 0.967970 1.018245 0.885450 0.865996 0.906006 1.037252 0.962582 0.973606 0.856549 1.021020 0.988413 0.904305 1.038326 0.922191 0.871603 0.987947 0.998287 0.969633 0.915282 0.970536 0.880071 0.900789 1.010566 0.929936 0.937226 0.969158 1.016372 0.989905 0.993421 0.956575 0.946302 
2.499273 0.943705 0.997861 0.983103 0.983712 0.999486 0.885110 0.985707 0.895621 1.011783 0.945805 1.043940 0.994241 0.946280 1.015128 0.866276 0.881509 0.937661 0.915928 0.931836 0.953417 0.885652 1.003506 0.891905 0.988710 0.962919 0.916983 0.981288 0.959289 1.004969 0.972090 1.032879 0.866399 0.876862 0.954747 0.995305 0.984263 1.018539 0.858503 0.889966 0.907822 0.865915 0.879694 1.021666 0.950604 1.020269 0.885253 0.988929 0.988539 0.977915 1.015841 
2.504277 0.987487 1.014947 0.910911 1.032440 1.030274 1.032640 0.911320 0.948539 1.041676 0.995535 0.889940 0.960188 0.883716 1.011536 1.026454 0.937079 0.858546 0.917933 1.010273 1.003108 1.043501 0.952814 1.013712 0.896772 0.860883 0.991174 0.874205 0.919672 0.882063 1.031956 0.971077 0.943122 0.869426 1.017475 0.955247 1.010139 1.036137 0.869302 0.946078 1.002224 0.900829 1.024240 0.870870 1.007156 0.999231 1.019964 0.908393 0.881816 0.861548 0.969756 
2.509290 1.020088 0.857591 1.015850 0.890959 0.865981 0.909353 0.997352 0.855710 1.043888 0.947367 0.943576 0.905467 1.033113 0.969476 1.040600 1.006406 0.885192 0.881468 0.990473 0.894408 1.007869 0.935728 0.872717 0.971585 0.982815 0.976687 0.959195 0.856660 0.993513 0.943984 0.978549 0.927510 0.986786 0.892717 0.885524 0.980221 0.900546 0.858209 0.888840 0.926958 1.037569 0.907206 0.977456 1.015983 0.972772 0.870076 1.026814 1.027878 0.894550 0.973561 
2.514314 1.019992 0.898666 0.878345 1.011793 0.977621 0.927242 0.995966 0.931156 0.952104 0.897640 1.004250 1.020571 1.019289 1.041348 0.913163 0.910550 1.025901 0.996764 0.939174 0.877005 1.008164 0.856561 0.990864 0.942708 0.870868 1.025236 0.996812 0.960436 0.928572 0.944969 0.994912 0.859867 0.914426 0.971940 0.904062 0.867629 0.979730 0.970762 0.970439 0.923756 0.976006 0.926207 0.902276 0.994883 0.861558 0.904366 1.033748 0.871267 1.002189 0.970715 
2.519348 0.945080 0.909192 0.956489 0.870549 1.037802 0.964307 0.856015 0.976950 0.996423 0.900985 0.912137 0.860993 0.881521 0.982422 0.866417 0.984435 0.972238 1.008507 0.858067 0.997592 0.962673 0.895019 1.028483 0.926557 0.977691 1.032948 0.855198 1.001705 0.876125 0.945973 1.043540 1.003918 0.931278 0.948566 0.885634 0.941594 0.946115 0.868269 0.940292 1.024000 1.017930 0.967897 0.875527 1.039094 1.016657 0.890136 0.966016 0.867101 1.015783 1.036852 
2.524391 0.992910 0.905602 0.858461 0.985625 0.877439 0.949940 0.884354 0.863856 1.008450 0.915774 1.028140 1.032718 0.933337 0.946587 1.029014 0.988693 0.902714 1.039139 0.937468 1.005182 0.962202 0.946159 0.968747 1.030999 0.918044 1.009020 0.897955 0.986784 1.015146 1.022384 1.013142 0.860608 0.973173 0.872880 0.878560 1.033649 1.041827 0.916097 0.912060 0.953036 0.948059 1.001848 0.998001 0.912469 0.895400 0.955012 0.932453 0.988731 1.017036 1.021519 
2.529445 0.934123 1.022686 0.887471 0.902971 1.037512 0.914643 0.944123 0.914852 0.880661 0.963973 0.895050 1.024719 0.886977 0.929573 1.003786 1.016086 0.982199 0.863072 0.902249 0.873206 1.025279 0.905535 0.966034 1.036667 0.887452 0.874621 0.957125 0.906912 1.001963 0.876834 0.883634 0.922194 0.957885 0.898659 1.044701 0.960791 0.905317 0.981695 0.881858 0.943012 0.873643 0.951066 0.932242 1.009513 0.943079 0.996796 1.012182 0.871335 0.864516 0.980090 
2.534509 0.993948 1.036322 0.986902 0.967443 0.878688 0.861300 1.044403 0.959875 0.867036 1.011298 1.042742 0.879306 0.998041 0.874985 0.872079 0.869268 0.927871 0.876324 1.032010 0.945620 0.866761 1.043045 0.897406 0.899002 0.903835 0.949200 0.999475 0.939685 1.032903 0.894253 1.017623 1.003616 0.896229 1.012381 0.990093 0.994822 0.985971 0.926817 1.008354 0.938317 0.959191 0.984490 0.867435 0.912819 0.950435 0.941736 0.962610 0.923446 0.886694 0.870312 
2.539583 0.976838 0.920595 0.993360 1.039623 0.880685 1.017983 1.026994 0.880391 0.895042 1.000910 0.949747 0.986742 0.881777 0.931648 0.924669 1.006882 0.873383 0.958549 0.967599 0.863403 0.966649 0.944600 1.023395 0.938713 0.982080 0.869214 1.017385 1.016169 0.953896 0.895774 0.966887 1.034904 0.985546 0.969773 0.863374 0.921602 0.854876 1.017109 0.887151 0.969621 0.976154 0.916863 0.947240 0.972480 1.008715 0.961408 0.959926 0.974436 0.929122 0.886192 
2.544668 1.026925 0.882244 0.947350 0.938586 0.863350 0.902107 1.009911 0.942659 0.907101 0.948518 1.028663 0.995222 0.870480 0.994824 0.973536 0.980240 0.911156 0.938757 0.899458 0.863805 0.977894 1.042601 0.960035 0.968694 1.011069 0.964697 1.037835 1.007964 1.039962 1.034208 1.021884 1.038974 1.006740 0.986506 0.893733 0.921087 0.857558 0.889631 0.938197 0.855811 0.958753 0.898699 0.945517 1.043465 0.860140 0.939070 0.984332 0.941539 0.988301 0.882111 
2.549762 0.876939 0.917060 0.909066 1.003169 1.022508 0.948342 0.969684 0.979036 0.993770 0.900104 0.957295 0.981210 0.903531 1.027853 0.999770 1.004005 0.949842 0.955396 0.866581 0.994093 0.928633 0.971365 0.976378 0.868973 0.889186 0.997065 0.943719 0.976378 0.878486 0.956440 1.032448 0.949766 0.996590 1.002609 0.856565 1.007280 0.975039 0.948152 0.945219 1.020647 0.988321 0.867511 0.978257 0.857733 1.032287 0.909000 1.019470 0.942086 0.927807 1.008647 
2.554867 0.900645 1.030186 0.883130 1.027120 1.025743 0.953378 0.859104 0.867163 1.016450 0.922593 0.933519 0.911078 0.886890 0.916897 0.894759 1.007469 0.934449 1.004479 0.915084 0.952125 0.879067 0.877843 0.962197 0.946904 0.873343 0.877406 0.899601 0.930358 1.029939 0.881536 0.997568 1.009254 0.999827 0.891589 0.940363 0.906863 0.870239 0.985930 0.978421 0.908078 0.963137 1.042232 1.030091 1.037761 1.011456 0.926181 1.000568 0.935636 1.030091 0.914941 
2.559981 1.017454 0.867005 0.884869 0.857608 0.932396 0.909871 1.036457 1.033866 0.950108 0.908846 0.989196 0.872463 0.863825 1.033363 0.909548 1.007639 0.993078 0.883179 0.885866 0.899411 0.963947 0.879610 0.882572 0.942770 0.858443 0.917379 0.978100 0.958717 0.907821 1.021023 0.917844 0.884147 0.911494 1.015043 0.871893 0.857570 0.980397 0.996021 0.956600 1.013534 0.960929 1.000757 1.025940 1.042200 0.920654 0.952737 1.009310 0.966472 0.886340 0.920426 
2.565107 1.027712 0.888277 0.923233 0.979402 0.877752 1.003538 0.885145 0.936312 0.913941 0.985666 1.008881 0.880048 1.018581 1.039889 1.026877 1.000396 0.897417 1.022900 0.943981 0.955636 0.986425 0.924125 0.983758 0.957202 1.037137 0.875597 0.989263 1.016199 0.905713 0.896430 0.900682 0.919684 0.976232 1.025377 1.009014 0.931092 0.913638 0.854574 0.919266 0.923546 0.933806 0.875863 1.041911 0.921686 0.921354 0.967149 0.961350 0.911787 0.987289 0.922170 
2.570242 0.940749 0.925755 0.870275 0.963403 0.973614 0.961286 0.913987 0.987252 0.917736 0.925480 0.928403 0.984955 0.917859 0.959502 0.961210 0.870996 0.966411 0.962046 0.972827 0.974544 1.035064 0.925840 0.967227 0.942904 0.912943 0.902447 1.037095 0.861364 0.939772 0.921285 0.902115 0.879718 1.027557 0.930111 0.936014 0.880268 0.925138 0.910419 0.882565 1.032492 0.944840 0.954074 0.965585 0.867077 0.871129 1.007257 0.922813 0.940190 0.947592 0.878304 
2.575387 0.986370 0.894750 1.010862 1.023369 0.961622 1.002302 0.871786 0.983162 0.973711 0.895092 1.004229 0.909440 0.856983 1.042347 1.029337 0.967922 0.935991 0.921349 0.993458 0.861205 0.912182 1.017020 0.937243 0.907618 1.018596 0.860057 0.889569 0.900292 0.994587 0.972392 0.983371 0.975732 1.007104 0.957560 1.026851 0.918065 1.010568 0.897929 0.938306 0.910332 1.028588 0.974157 0.965522 0.948915 0.905720 0.993952 0.970523 0.865191 0.869708 0.894162 
2.580543 0.929914 0.893924 0.961150 0.864586 0.979700 0.907189 0.955779 1.023517 0.992243 0.931821 1.004512 0.974121 1.005537 0.993648 1.027028 1.023821 0.935711 0.932874 0.855895 0.898583 0.942534 0.989720 0.971246 0.910520 0.857878 0.906098 0.938937 0.869672 0.968551 0.976398 0.912455 0.965695 1.037010 0.878648 0.967393 0.866332 0.958740 0.998477 0.882842 1.032076 0.980696 0.896723 0.865554 0.911971 0.913660 0.995602 1.037883 0.888241 1.042665 1.025984 
2.585710 0.999966 0.955754 0.886239 0.952851 0.941713 0.992110 0.865974 0.867074 0.865917 0.993866 0.902169 0.907036 1.013552 1.040753 0.896514 0.944900 0.937348 1.041294 0.879256 0.915233 0.920166 0.883554 0.866837 1.030459 0.945024 0.857369 0.872055 1.017300 0.944160 1.031967 0.921817 1.031256 0.895451 1.031588 1.000848 1.000744 1.028590 0.907709 0.859247 1.017100 0.999055 1.024548 0.967357 0.990279 0.888858 1.030411 0.860386 0.950185 0.869968 0.906561 
2.590886 0.997100 0.930931 0.900346 0.893686 0.917858 0.988211 0.941129 1.016443 0.867332 0.960254 0.998713 1.019308 1.011320 1.016121 0.871782 0.926918 0.938046 0.894218 0.958176 0.859667 0.926548 1.021926 0.923920 0.967454 0.859724 0.897026 0.891391 0.857827 0.888753 0.951545 0.915809 0.978544 1.042057 0.944895 0.923598 0.914585 0.892074 1.018587 0.990583 1.004272 0.952323 0.981751 0.905886 0.985972 0.954704 0.912280 0.994538 0.945616 0.994007 0.964248 
2.596073 1.025508 1.011764 0.963557 0.923053 1.017711 0.879239 0.983193 0.902982 1.011650 0.865191 1.031892 0.893439 1.001652 0.958767 0.869080 0.993513 0.856331 1.029113 0.983326 0.924011 0.886951 0.920672 0.877607 0.902820 0.957211 0.855221 0.958777 0.872533 0.973992 1.015634 0.996681 1.032689 1.023014 1.021278 0.967361 0.912913 0.918472 0.943874 0.858228 0.893875 1.041369 1.040818 0.881108 1.008908 0.999404 1.038086 0.875445 0.913065 0.932217 0.994367 
2.601271 0.998805 1.038299 0.948175 0.870751 0.949142 1.040509 1.006431 1.026718 1.038195 0.903615 1.025770 1.009257 0.905949 0.943480 0.936186 0.910492 0.925715 1.011732 0.887861 0.941820 1.035985 0.857624 0.870969 0.971830 0.908927 0.920783 0.901690 0.966737 0.878405 0.901747 0.920223 0.935987 0.909733 0.865506 0.918677 0.935968 0.882057 1.039675 0.965020 0.987233 1.003414 0.989263 0.937097 0.933625 0.945149 0.951504 0.865942 0.874839 0.955668 0.871623 
2.606478 0.932141 0.930832 0.911106 0.977673 1.034434 0.908128 0.983752 0.935299 0.918418 0.986910 0.925389 0.875001 0.985431 0.895088 1.034510 0.891009 0.923482 1.002388 1.027008 0.983942 0.925796 0.974449 0.996356 0.964481 1.019687 1.032376 0.861534 0.998765 0.901100 0.863952 0.895495 1.004740 1.000804 1.012014 0.925142 0.902011 0.999372 0.949098 0.997162 0.937793 0.967743 0.949468 1.027530 0.957833 1.037953 0.969773 0.992534 0.875048 0.892053 1.031551 
2.611696 0.898045 0.884494 0.963952 1.036932 0.903488 0.983752 1.026710 0.931823 0.902540 0.885916 1.008787 0.875504 0.894660 0.970447 0.892953 0.880198 0.865888 0.913578 0.978413 0.951007 1.034258 0.856216 1.002841 1.008436 0.927869 0.859724 0.990580 0.920482 1.014818 1.004586 0.856225 0.965706 0.927622 0.941411 0.924730 0.909567 0.991594 0.962937 0.877970 0.861725 0.918746 1.024794 0.911568 0.911435 0.960367 0.895589 0.964170 0.927442 0.920776 0.951908 
2.616925 0.912086 0.994419 0.949066 0.857138 1.027824 0.876055 0.855877 0.960928 0.945510 0.885764 0.960008 0.978773 0.920108 1.037022 0.869294 0.960587 0.937887 1.023159 0.906568 0.980025 0.935412 0.894061 0.888002 0.992702 1.027786 0.905107 0.862618 0.937242 1.004536 0.947075 0.991688 0.917472 0.918989 0.878918 1.009590 0.862562 0.869664 0.909706 0.888647 0.960758 1.042104 0.938683 0.862116 0.981153 0.871844 0.862154 0.973985 0.984776 0.996770 0.930709 
2.622164 1.035897 0.871400 0.997707 0.879326 0.867797 0.877629 0.994692 0.914994 1.005491 0.856960 0.912586 0.861179 0.905740 0.867645 0.905370 0.986586 0.892277 0.869627 1.026008 0.986311 0.984035 1.034702 0.917933 1.015418 0.943921 1.030701 0.907911 0.865834 0.931586 0.913325 0.939237 1.003974 0.957981 0.913553 0.930173 0.913666 0.996711 0.948576 0.882056 0.891092 0.855822 0.972231 0.956711 0.899122 0.984576 1.001490 0.855689 0.878520 1.026435 0.933112 
2.627414 0.894835 0.951631 0.938624 0.884379 0.917683 0.940748 0.955821 0.971066 1.034545 0.962202 0.951574 0.909861 1.036119 1.008996 1.040830 1.034971 0.968174 0.856422 0.962088 0.991837 1.032962 0.940994 0.967634 0.939563 0.877041 0.904448 0.868490 0.902581 1.022989 0.943203 0.922916 0.960931 0.970829 0.946938 0.883099 1.028686 0.902856 0.930718 1.009802 0.855682 0.918356 0.855388 0.979000 1.005498 0.904060 1.028544 1.015594 0.932832 0.986689 0.867030 
2.632674 0.928627 0.879098 0.934390 0.966298 0.975616 0.969995 0.898208 1.023154 0.897924 0.956079 0.996783 0.896199 0.898985 0.978801 0.985759 0.858177 0.883667 1.000110 0.918664 0.893601 1.005618 0.969900 0.910465 0.921935 0.959093 0.938211 0.866320 0.859675 1.016983 0.970516 0.932883 0.931338 0.998717 0.997911 0.967483 1.024387 1.001324 0.985654 0.878150 0.986185 0.952126 0.985398 1.004376 0.928731 0.919679 0.870131 0.995892 1.018946 0.869922 1.038018 
2.637944 1.031026 1.020685 0.960573 0.950621 0.964137 0.958270 0.998307 0.891969 0.926897 0.946962 0.986582 0.958052 0.878690 1.033860 0.978535 0.866833 0.910386 1.009027 0.939626 0.912831 0.853278 0.944195 0.855857 0.915769 0.966706 0.983824 0.939882 0.960649 0.925257 0.929920 0.921371 1.022893 0.912063 0.911201 0.977445 1.028325 0.986051 0.924546 1.035367 0.891808 0.893817 0.870738 1.035708 1.027168 0.930840 0.870283 0.933645 0.860425 0.908983 0.955417 
2.643226 0.892138 0.917623 0.941942 0.871089 0.983775 0.926010 1.030110 1.019638 0.857621 0.872434 0.954585 0.918902 0.918267 1.037882 0.901189 1.037777 0.985443 1.017022 1.005620 1.038924 0.975662 1.022926 0.885807 0.956755 0.995555 0.954168 0.868511 1.000351 1.009705 1.010037 0.948728 1.025163 1.017486 0.862606 0.900971 0.863905 1.016595 1.013856 0.924892 0.867534 0.951249 0.925555 0.879419 0.889067 0.991698 0.899037 1.020576 0.967360 0.915576 0.917869 
2.648517 1.005759 0.892638 0.949478 0.922356 0.975728 1.017624 0.943593 0.985678 1.005740 0.962167 0.966242 0.942086 1.017131 1.023234 0.862512 0.942854 0.864815 0.892022 0.890155 0.998074 0.854201 0.975775 0.883124 0.856410 0.924062 0.961153 0.965531 0.861252 0.886422 1.035818 0.898390 0.856817 0.861186 0.901432 0.939518 0.944332 1.014781 0.952321 0.863650 0.986522 1.022523 0.857329 0.906085 0.970108 0.896381 0.968469 0.893955 0.938211 0.991061 0.928526 
2.653820 0.961163 0.902917 1.007442 1.023986 1.023096 1.009754 1.020850 0.993920 1.009697 0.891698 0.996327 0.971207 0.864503 0.872169 0.914060 0.888514 0.925952 0.931334 1.015705 1.024877 0.861196 0.973955 0.901496 1.001283 0.958292 0.900946 0.868018 0.996839 0.900662 0.872823 1.005196 1.015525 1.013724 0.927155 0.919859 0.981033 0.945462 1.019305 0.995664 0.916211 0.938877 0.870994 0.955535 0.954256 0.854535 0.876338 0.913283 0.997853 1.009659 0.891575 
2.659133 0.980066 0.870037 0.914890 0.998920 0.973045 0.990762 1.005628 0.905339 1.013435 0.997726 0.952930 0.867715 1.008755 0.853229 0.911924 0.909404 0.913070 0.922981 0.927434 0.946990 1.040940 0.980947 0.957345 0.935298 0.948363 0.861187 1.029173 0.949538 0.969179 0.936729 0.971302 1.035975 1.038732 0.996807 1.040343 1.027533 1.024852 1.016799 0.959231 0.954948 0.996855 0.984907 0.855578 0.983874 1.001687 0.963940 0.999309 0.910465 1.037605 0.888209 
2.664456 0.983152 0.862202 1.004771 0.944604 0.995790 1.040032 1.034547 0.889003 1.001910 0.947598 1.000622 0.857038 0.891059 1.024600 0.878809 1.024249 0.903175 0.989585 0.890310 0.991053 0.887487 0.883356 0.886701 0.897633 0.929484 0.906993 1.019475 0.960558 0.948223 0.868056 0.859464 0.979514 0.910394 0.908755 0.884796 0.944329 1.005435 1.001389 0.954030 0.943363 0.913511 0.871410 0.956721 0.931871 1.039748 0.943003 0.982006 0.999760 1.032378 0.853022 
2.669790 0.935919 0.940390 0.977969 0.869979 1.033650 0.909338 1.008168 0.994243 1.008168 1.018683 0.894798 0.866929 0.887523 0.985954 0.944530 1.039115 0.990937 0.957365 0.996166 0.909556 1.013264 0.899847 0.918811 0.927678 0.931135 1.021922 1.006804 0.998108 0.884188 0.996441 0.938524 0.933210 0.990511 0.999652 0.985177 0.951284 1.025759 1.022112 1.029017 1.022841 0.966317 0.922695 0.887788 0.924921 1.006870 0.926266 0.930008 1.015613 0.859237 1.009428 
2.675135 0.954818 0.913303 0.973127 1.000737 0.905555 0.873038 0.991663 1.016243 0.955746 1.039932 0.947250 0.878323 0.982798 1.038757 0.969632 0.964507 0.893743 0.874591 1.011071 0.968637 1.039136 1.017446 0.903064 1.022456 0.999137 0.876448 0.980809 0.864930 0.888032 0.871939 0.956295 0.886308 0.908226 0.923646 0.934738 1.039809 0.959450 0.942457 0.884594 0.869012 0.962992 0.901397 0.937693 0.933591 1.007917 0.858660 1.023015 0.926402 0.994590 1.038549 
2.680491 0.918554 0.951286 0.916300 0.995136 0.988402 0.959345 0.881135 0.856207 0.953265 0.993242 0.903183 0.898069 0.917304 0.997229 0.925241 0.963636 1.019864 0.952981 0.893172 0.943567 0.994643 0.923062 0.870044 1.004020 0.897415 0.930023 1.019438 0.952422 1.004323 0.958578 0.893068 0.938339 0.986243 1.001841 0.915145 0.876267 0.941862 0.860204 0.884667 0.922229 0.886325 0.983780 0.976971 0.961022 0.857069 1.013064 0.903050 1.011596 1.038257 0.879960 
2.685857 0.883879 0.990710 0.981277 1.000113 0.901692 1.003873 1.037292 1.038164 1.006837 0.889712 0.913132 0.854598 1.000748 0.922952 0.963730 0.982840 1.038362 0.951409 0.888832 0.869769 0.965823 1.025853 0.877922 0.948852 1.029101 1.021155 0.895309 0.975179 0.889570 0.973768 0.941892 0.938672 0.918776 1.017330 0.854352 0.939865 1.022462 0.928710 0.896351 0.931020 0.904798 0.879570 0.876085 0.982092 0.857590 1.025853 1.007102 0.994621 0.866511 0.985889 
2.691234 0.879492 0.926288 1.005440 0.859106 0.898099 0.967706 0.891073 0.886452 0.981275 0.994342 1.022361 0.893346 0.860460 0.958871 0.928532 0.970906 1.020524 0.917842 0.868717 1.021963 1.019435 0.913600 0.859570 1.014123 1.031423 0.895978 0.893175 0.951893 1.034519 0.893686 0.984788 0.953266 0.856606 0.967138 0.934441 0.991056 0.855413 0.879331 0.946571 0.956731 0.981521 0.997145 0.860498 0.933437 0.941515 1.000014 0.990261 0.977876 1.039254 1.009029 
2.696622 0.867759 0.942728 0.858471 0.917883 1.012034 0.965650 0.880655 0.960821 0.965290 0.994944 0.901030 0.957574 0.870581 1.017166 0.942302 1.013113 0.938391 1.009497 0.915554 0.879803 0.852251 0.956447 0.947604 0.858528 0.981376 1.023973 1.009345 1.036878 0.992331 0.997737 0.865885 0.932398 0.873232 0.969390 0.860497 1.015717 0.918328 0.931858 1.037617 1.040561 0.990257 0.958767 1.024627 1.018690 0.952271 0.910176 0.856237 0.890473 0.880484 0.895283 
2.702021 1.040704 0.902077 0.965194 0.994921 0.927420 1.012331 0.865373 0.874215 0.857496 1.035308 1.007711 0.986079 0.873420 0.999484 1.033291 0.980247 0.867417 0.900628 1.001217 0.913504 0.923113 0.925924 0.856587 0.878305 0.966529 0.881296 0.903203 0.946610 0.988303 0.860393 0.864199 0.964020 0.894920 0.942492 0.862835 0.852251 0.868298 0.901092 0.928528 0.856057 1.025708 0.976602 1.003403 0.909963 1.010987 0.942681 0.957677 0.959675 0.940551 0.862968 
2.707430 0.861774 0.988868 0.908358 0.977887 0.941849 0.860752 0.891612 1.009277 0.879296 0.898418 1.006342 1.033359 0.876106 0.909134 0.892795 0.941840 0.922566 1.001552 0.948475 0.876807 0.988025 0.911510 0.964502 0.973532 0.997861 1.005547 0.921563 0.950473 0.875652 0.883225 0.997236 0.947538 1.008112 0.944320 1.008472 0.903009 0.893401 0.949299 1.029705 0.957724 0.895805 0.886775 0.950955 0.967417 0.946828 0.894669 0.965278 0.874999 0.982980 0.882117 
2.712851 0.889923 1.004869 0.912668 0.911788 1.025191 0.904878 0.995281 0.930652 0.949810 0.886071 1.038518 0.894363 0.954486 1.000430 0.932810 1.007823 0.879123 0.920524 0.962607 1.018774 0.925958 0.883411 0.879568 0.872753 1.015717 1.011760 0.908740 1.004046 0.861906 0.945030 0.888996 0.873056 1.014685 0.927510 0.897571 1.013700 1.038282 0.870908 0.938490 1.016644 0.969337 0.971504 0.993663 0.867576 0.939976 0.999512 0.866421 0.977591 0.953369 0.894656 
2.718282 0.897236 0.887800 1.028808 1.012776 0.908716 0.921445 0.905062 0.921928 0.864754 0.948939 0.932253 0.888254 0.905583 0.872240 0.919174 0.943298 0.946999 0.860722 0.907372 1.010694 0.947463 0.984269 0.999053 0.970300 1.020385 0.904002 0.948030 1.022089 0.973754 0.887222 1.006709 0.964072 1.039673 1.014536 0.983541 0.904334 0.919089 0.877909 0.897851 0.944567 0.944548 0.974313 0.989001 0.938453 1.013221 0.859918 0.913855 1.040412 0.926168 0.923101 
2.723724 0.870128 1.001262 0.938576 0.980906 0.865377 0.915912 0.883689 0.998735 1.009779 0.952544 0.951267 0.897108 0.920577 0.933334 0.982836 0.940384 0.906600 1.030059 0.979685 0.921533 0.942996 0.971698 1.027627 0.872181 1.036920 0.914085 0.855450 0.865037 0.928763 0.895130 0.871027 1.012239 0.910782 0.950245 0.871661 0.906013 1.018863 0.901045 0.977348 0.962150 1.001867 0.878475 0.967742 1.000410 0.858649 1.027769 0.930267 0.986593 0.860579 0.947794 
2.729177 0.908590 0.884490 1.016434 0.882285 0.894312 0.864231 1.025830 1.012242 1.009091 1.016878 1.038367 0.955070 0.964031 1.031214 0.950641 0.964021 0.921942 0.934385 0.862565 0.930335 0.903452 0.952856 1.008466 1.010397 0.854484 0.878746 0.853860 0.975991 0.913000 0.986845 0.935066 0.938075 0.946790 0.943838 0.862386 0.900793 0.943176 0.871015 1.038292 0.931423 0.859159 1.028025 0.991245 0.934593 0.852592 0.957767 0.972982 1.034706 0.896507 0.997357 
2.734641 1.018546 0.958948 0.890570 0.932191 1.027572 0.873984 0.964473 0.865137 0.963130 1.019794 1.006028 1.018423 1.004070 1.012244 0.871628 0.959837 0.904630 1.003265 1.025452 0.941208 0.938331 0.901441 0.922275 0.904497 0.889482 0.951918 0.940924 0.874968 0.904819 0.953924 0.865024 0.989300 1.023030 0.900760 0.875649 0.965334 1.024819 0.933780 0.925946 0.932872 0.880683 0.919645 0.910590 0.951085 0.875838 1.012339 1.017268 0.971872 1.019075 0.946932 
2.740115 1.001793 0.852326 0.905418 0.995416 0.972370 0.909439 0.936316 0.937953 0.974773 0.993193 0.946695 0.952068 0.923233 0.931577 1.003287 0.864426 0.988028 0.942835 0.964367 0.963601 1.035879 0.979873 0.921047 0.960535 1.011452 0.955010 0.890613 0.910887 0.914586 0.858835 1.034914 0.979239 0.873886 0.863953 0.854474 1.004773 1.020591 0.979731 0.907046 1.017980 1.021565 0.997971 0.889373 0.905475 0.909912 1.012928 0.892098 1.032615 0.875939 1.022719 
2.745601 0.984040 0.959266 0.968990 0.892614 1.019409 0.952247 0.973029 0.991778 0.992648 0.940195 0.998948 0.885377 0.925656 1.016165 0.968895 0.979074 1.003177 1.012778 0.899434 1.009742 1.026693 0.933923 0.935891 0.877280 0.858133 0.930461 0.973521 1.026561 0.872966 0.954611 1.028301 0.859988 0.939798 0.968177 1.010413 0.912866 0.858152 0.860829 0.877573 0.919517 1.020450 0.881149 1.002505 0.992147 0.911854 0.944688 1.002051 0.914569 0.930376 1.014566 
2.751098 0.974700 0.871052 0.957759 0.876595 0.960843 1.011532 1.011437 0.878033 0.974842 0.969876 0.899882 0.881930 0.973773 1.009072 0.913872 0.896307 0.987573 1.000626 0.896458 1.002101 1.039340 0.930755 0.970112 0.891086 1.015277 0.990307 0.993967 0.883642 1.029749 0.977197 0.967691 1.011853 0.910192 0.923671 0.867922 0.957476 1.009508 1.022362 0.966215 0.906134 0.871166 0.935532 1.023450 0.932798 0.910448 1.034043 1.023450 0.878411 1.034819 1.034365 
2.756605 0.990386 0.964170 0.986754 1.034884 0.881983 0.854007 1.023100 0.945850 0.987974 0.945056 0.936913 0.962827 0.926036 0.903962 1.020915 0.937064 0.882560 0.982848 0.878975 0.969163 0.918943 0.958032 1.025881 0.884404 0.863086 0.997820 0.927824 0.949822 0.984362 0.991218 0.942455 0.914148 0.907339 0.954513 0.958996 0.911103 0.904482 0.989762 0.853988 1.013718 0.930321 0.936071 0.976238 1.036984 1.010247 0.881765 0.878181 0.969873 0.861488 0.943363 
2.762124 0.965869 0.927408 0.889071 0.961471 0.993454 1.012594 0.912675 0.851452 0.960658 0.951353 1.022325 0.924723 0.883718 0.931446 0.983931 0.929007 0.851528 1.033390 1.028378 0.890376 0.870375 1.035584 0.994617 0.961159 0.996253 0.931683 0.888835 0.891057 1.027801 0.926605 0.981387 0.884210 0.919162 0.980981 0.934274 1.006797 0.957641 0.950464 0.881808 0.959277 0.864124 0.913460 0.875567 0.992612 0.867680 0.974257 0.869458 0.973462 1.008358 0.965339 
2.767654 0.930009 0.900952 0.862599 0.893397 0.866646 0.854467 1.009523 0.896385 1.004606 0.865474 0.882097 0.882872 1.025635 0.944401 1.031091 0.987907 0.870022 0.968816 0.930321 0.935777 0.877757 0.969648 1.022297 1.008653 0.880981 0.867828 0.852453 0.996133 0.865020 0.870930 1.033786 0.939711 0.965847 0.970414 0.967700 1.039280 1.037549 1.018401 0.887846 0.885123 0.866297 0.881341 0.952410 1.012274 1.036604 0.977364 0.881473 0.934472 0.982290 0.898058 
2.773195 0.914522 0.887000 0.854730 1.004390 0.872940 0.943341 0.963489 0.873139 0.898430 0.923798 1.008248 1.019102 0.868128 0.980280 1.011907 1.009307 0.987192 0.977019 0.897721 0.944938 0.990690 0.924346 0.978834 0.994727 1.028453 1.021872 0.970684 0.905210 1.031469 1.001289 0.983987 0.910684 0.864762 0.958289 0.876155 0.959140 0.860479 0.895613 1.032083 0.908301 0.854778 0.877488 0.960284 0.986710 1.004674 1.032556 1.016473 0.991012 0.899622 0.966609 
2.778747 0.856109 0.958059 1.034124 0.990183 0.889112 0.953086 0.931201 0.964487 0.855381 1.018592 1.022950 0.981589 0.959694 0.893877 1.022997 0.990561 0.898831 0.903917 0.963542 1.022524 0.896439 0.884102 0.989332 0.926275 0.881039 0.972816 0.871348 0.957596 0.999268 0.923070 1.019017 0.995836 1.027989 0.879271 1.005035 0.873343 0.905978 0.870223 0.941146 1.002407 0.928941 0.894898 0.933224 0.896193 0.973988 1.015963 0.979557 0.857839 0.921246 0.874100 
2.784310 0.988248 0.852222 0.992899 0.932042 0.886403 0.911983 1.011701 1.003325 0.907086 0.897491 0.988125 1.007608 0.937959 0.973294 0.892746 0.905413 0.989175 0.983881 0.983059 0.872678 0.959275 0.856012 0.902605 0.958169 0.900686 0.919129 0.896574 0.925538 1.015444 0.964068 1.017457 1.003325 1.030956 1.030758 0.934064 0.894221 0.864397 0.920348 0.957905 1.027071 0.865106 0.966110 0.996009 0.950276 0.865626 1.020993 1.001435 0.876109 0.971053 0.974872 
2.789884 0.907230 0.904782 1.033601 0.876152 0.922296 0.967315 0.950274 0.934376 0.896001 0.927164 0.913166 1.026645 0.920150 1.029452 0.874470 0.952826 0.871870 1.028167 0.915746 0.888213 0.966843 0.915869 0.853931 1.002164 0.964612 1.009367 0.870953 0.952599 0.955330 0.906946 0.915481 0.906738 0.968865 1.018063 0.952533 0.865159 1.038356 1.025492 0.871388 0.980869 0.892201 1.030955 0.909205 1.032089 0.981361 1.026097 0.864677 0.861974 0.918071 0.892003 
2.795469 0.897346 0.866857 0.929923 1.020945 0.953116 0.886194 0.879342 0.927816 1.035896 0.973076 0.931662 1.037768 0.952709 0.859873 1.020690 0.982423 0.859306 0.942001 0.917921 0.971375 0.921493 1.006513 0.949231 0.858219 0.904519 1.023591 0.886307 0.852652 0.979181 1.012496 0.899170 0.913885 0.955904 1.007600 1.034517 0.858975 0.990352 0.982385 0.907940 0.850696 1.028761 0.931955 0.869314 0.858711 0.870515 1.036577 0.987271 0.972112 0.864995 0.922778 
2.801066 0.909359 0.913007 0.919764 0.855570 0.854389 0.874366 0.902489 0.983513 0.986622 1.035006 0.977191 0.896385 1.018544 0.909274 1.024687 0.945335 0.865464 0.976256 0.894240 0.947915 0.957148 1.007318 0.959482 0.872618 1.006042 1.003660 0.909444 0.966938 0.989467 0.926946 0.907640 0.927135 1.021927 1.020926 0.893928 0.875661 0.858027 0.863168 0.982559 0.970387 0.998690 0.943833 0.992632 0.871512 0.931699 1.037624 0.954445 0.887294 0.987492 0.969877 
2.806674 0.930545 0.882630 0.986644 1.008320 1.032755 0.918082 0.905798 0.972886 0.969343 1.020500 0.892173 0.942026 0.980587 1.020396 1.034456 1.001441 0.928759 1.029514 1.001772 0.947535 1.001932 0.852620 0.891625 0.910551 0.888630 0.985595 0.957248 0.870582 1.027019 0.983308 0.983318 0.886787 0.873568 0.921890 0.887260 0.850635 0.981636 0.942621 0.863883 1.019205 0.967727 0.859281 0.937197 0.862532 0.869618 0.853980 0.944757 0.904220 1.008707 0.993778 
2.812293 0.936119 0.931045 1.018335 0.884882 0.894254 0.993893 0.901851 0.904713 0.886403 0.992183 0.878864 0.949365 0.863700 0.890135 0.914643 0.977387 0.991106 0.916297 0.916004 0.967486 0.854563 0.986665 1.016833 0.961420 0.892573 0.970349 0.901539 1.034472 0.981318 0.979806 1.029512 0.931451 0.930648 1.016899 0.928239 0.904770 0.964198 0.953503 1.014518 0.864956 0.937451 1.004031 0.930573 0.894434 0.854733 0.928371 0.965086 0.896881 0.927143 1.022351 
2.817923 0.907691 0.987509 1.015774 0.959715 1.011750 0.884526 1.027791 0.961794 0.949758 0.989842 0.900945 0.985043 0.993016 0.925016 0.880171 1.034734 0.912244 1.014971 0.931129 0.938564 0.958166 0.940566 0.989332 0.875864 0.922891 0.957495 0.867663 0.974982 0.868807 0.955238 0.952734 0.965932 0.876090 0.880058 1.015179 1.001708 1.019156 0.997182 0.992988 0.914360 0.978543 0.983125 0.891565 0.988104 1.009926 0.998732 1.030247 0.972082 0.935985 0.856034 
2.823564 0.884511 0.967466 0.951569 0.989731 1.013270 0.920482 0.919272 0.959484 0.971670 0.905188 1.034987 0.905991 1.027099 0.885607 0.941433 1.036734 1.001397 0.918564 1.010078 0.965001 1.009992 1.008283 0.939893 0.869369 1.028667 1.033296 1.007272 0.860121 0.920633 1.038113 0.946005 0.859800 1.033721 1.030887 0.988994 1.013365 0.919934 0.919395 1.006035 0.893173 0.864306 0.877152 0.885541 0.963404 0.871088 0.912330 1.004759 0.894760 0.975845 0.878352 
2.829217 0.873869 0.983168 0.891088 0.876590 0.860174 0.942290 0.900250 0.992037 0.857444 0.982668 0.978502 0.964023 1.018984 0.890370 0.973383 0.879839 0.897199 0.986058 0.990205 0.907400 0.853024 0.960424 0.931910 0.889681 1.022790 0.978493 0.888254 0.976915 0.943348 0.909487 0.958498 0.960084 0.926894 1.006460 0.926091 0.889851 0.981742 0.927867 0.931485 1.001747 0.927083 0.981742 0.968283 0.871149 1.002984 0.885204 0.922011 0.989317 0.957411 0.903650 
2.834881 1.037521 1.031883 0.978241 0.862210 0.965255 0.882175 1.019936 1.032894 0.909384 0.895312 0.894452 1.024271 0.877264 0.942419 0.941135 1.016603 0.962356 0.962299 0.968400 0.887369 1.027756 1.006044 0.869237 0.955594 1.034358 0.857639 1.033715 0.928517 0.998970 0.970317 0.994390 0.938367 0.933409 0.935742 0.858036 0.939057 1.017415 0.991415 0.940020 0.850773 0.850037 1.001539 0.995061 0.877897 0.853503 0.934760 0.970015 0.929556 0.961137 0.891298 
2.840557 0.967346 0.865860 0.922566 1.006799 0.850884 0.976808 0.885247 0.946713 0.972766 0.881649 0.923048 0.920045 0.907911 0.864595 0.879100 0.879789 0.985307 0.869033 0.964069 0.867806 0.981019 0.866248 0.851922 0.979131 0.917817 0.859212 0.971860 1.004958 0.951887 1.027499 0.877683 0.939942 1.017196 0.988338 0.932028 0.922604 0.903444 0.934408 1.027914 0.873793 1.012597 0.946807 0.955532 0.881517 0.870922 0.985533 0.892792 0.903302 1.017347 1.034468 
2.846243 0.975630 0.854657 1.011104 1.024125 0.912830 0.962515 0.849879 0.966141 0.960136 1.015533 0.918968 1.024635 0.994873 0.922093 0.936162 0.991257 0.938069 1.007809 0.959163 0.869208 0.849993 0.970871 1.017195 0.870020 0.979832 1.002097 0.862201 0.989038 1.013644 0.928627 0.907987 0.993523 1.017327 0.888262 0.854100 0.922622 0.934368 1.017289 0.998357 1.017931 1.036976 1.030215 0.899224 0.986885 1.003919 0.891104 0.938022 0.908997 0.909941 0.935152 
2.851942 0.914341 0.941333 0.887952 0.850546 0.946847 0.988529 0.859450 1.036387 0.855966 0.881750 0.944817 0.880664 0.976851 0.897686 1.013482 0.973490 0.940181 0.908581 0.855059 1.013133 0.980419 0.922498 0.921705 0.917636 0.890096 0.934771 0.857391 1.027965 0.961292 0.887046 1.034640 0.870061 0.877728 0.895609 0.920336 0.997706 0.952596 0.998905 0.971913 0.920137 0.883619 0.943382 0.930117 1.021064 0.857911 0.905815 0.866521 0.899150 0.957298 0.953654 
2.857651 1.033664 0.849882 0.897168 1.000151 0.934995 0.973917 0.915699 0.942887 0.937704 0.953809 0.983404 0.922052 0.866808 0.934759 0.989909 0.855962 0.981667 0.967564 1.000189 0.920079 0.940197 0.850184 0.877202 0.886265 0.904975 0.873587 0.860748 0.938327 0.988747 0.959455 0.966724 0.872067 0.894336 0.998858 0.933796 0.855924 0.919107 0.856604 0.882696 0.987124 0.875805 1.008827 0.978949 0.856943 0.875928 0.969423 0.893147 0.856094 1.031210 1.013641 
2.863372 1.037643 0.963357 1.009864 1.030687 0.993411 0.923674 0.923476 1.035095 0.934822 0.968105 0.899501 0.876535 1.002794 1.028129 0.858279 0.955598 0.951898 0.919257 1.010440 0.884492 0.862763 1.031772 1.024211 0.877479 0.969388 0.856618 0.902776 0.934426 0.852607 1.004804 0.886191 0.905164 1.021389 1.037672 0.970927 0.871947 0.937267 0.890345 0.903314 0.933010 0.976770 0.985577 0.907203 0.878763 0.903833 1.038163 0.886559 1.033981 0.942440 0.902389 
2.869105 0.929637 1.031353 0.894008 0.915829 0.952299 0.947730 0.887618 0.990759 1.003633 1.023850 1.028390 0.985512 1.030060 0.873150 0.949401 0.980019 0.872225 0.876406 0.953148 0.851630 1.015355 1.026200 1.016592 0.958849 1.018659 0.952129 1.013855 0.869384 0.947108 0.878265 0.859256 0.984926 0.898491 0.858577 0.963511 0.971694 1.018300 0.889298 1.002859 0.918925 0.867383 0.860616 0.913007 0.998008 0.992590 0.998527 0.870346 0.972223 0.985276 0.996375 
2.874849 1.032652 0.899492 0.856052 0.953511 1.009842 0.944640 0.963826 0.964694 0.977972 0.982559 0.984644 0.901738 0.922962 0.892697 1.016646 0.983493 0.996696 1.015693 0.994950 0.981058 1.010757 0.958682 0.916573 0.947282 0.865178 0.902474 0.911477 1.032302 0.970630 0.967478 1.013664 1.018533 0.971913 0.899964 0.979378 0.855873 0.935033 0.905239 0.993780 0.990826 0.895009 0.979048 0.940771 0.949528 0.880457 0.905834 0.998168 0.998234 0.965477 0.870576 
2.880604 0.858369 0.910797 0.877034 1.002272 0.893972 0.932151 0.962715 1.002866 0.996893 1.014124 0.864380 0.903465 0.872929 0.931179 0.933831 0.856170 1.021984 0.879355 0.952722 0.944097 1.033242 0.937190 0.982456 0.998394 0.925791 0.855831 0.971878 1.032336 0.875958 0.882035 1.030741 1.035271 1.023107 0.940681 0.937917 0.957676 1.013407 0.987098 0.926593 0.884536 1.020172 0.866362 0.851981 1.028693 1.033242 0.926801 1.034355 0.867900 0.884026 0.932170 
2.886371 1.002384 0.994826 0.989439 1.010376 0.936063 1.000280 0.876687 0.915381 0.912230 0.868903 1.025406 1.027557 0.978418 0.867356 0.876187 0.946452 0.899115 0.979673 0.874517 1.017735 0.935280 0.903710 0.855165 0.979371 1.028057 0.957604 0.916617 1.020801 0.956812 0.970851 0.895992 1.005733 0.906908 0.968813 1.008772 0.943989 0.861478 0.907993 0.935290 0.929279 1.019311 1.014716 0.865355 1.013348 0.926496 0.956670 0.884575 0.908522 0.897426 0.849995 
2.892150 0.888945 0.970221 0.878652 0.960107 0.877576 0.860198 1.016628 0.880718 0.990590 0.890407 0.875850 0.937805 1.011402 0.947909 0.894803 0.920814 0.937701 0.870689 0.896454 0.950456 0.952220 0.901747 0.909492 0.911540 0.879378 0.989354 1.007128 0.859453 0.903209 1.037610 1.014185 0.976551 0.970202 0.908323 0.956815 0.943088 1.036931 0.930993 0.885794 0.894303 1.022298 0.912181 0.923663 1.035619 0.887520 0.913662 0.906134 1.032355 0.885728 0.941390 
2.897940 0.876465 0.870918 0.998466 0.977175 0.907322 1.030973 1.029398 0.960440 1.000588 0.960752 0.998456 0.983542 0.941310 0.858693 0.875579 0.944300 0.922820 0.903293 0.891323 1.013408 0.970345 0.902935 0.968836 1.018493 0.956554 0.952847 0.975307 0.891728 0.987599 0.960148 0.896105 1.006305 0.893002 0.849948 0.957516 1.011512 0.991042 0.882399 0.862872 0.994353 0.980863 0.892775 0.967393 0.987938 0.851165 0.948441 0.923669 1.037190 0.927697 0.874097 
2.903741 0.870204 1.027290 0.999860 0.851981 1.013424 0.858980 0.861413 0.886550 0.915357 0.879806 0.869025 0.976798 0.901510 0.857452 0.974620 0.904641 1.004039 0.908320 0.920252 0.942323 1.021762 0.850793 0.857688 0.948681 1.030600 0.984344 0.918564 0.990900 0.864149 0.916696 1.013999 0.902944 1.001492 0.871779 0.865630 1.027818 0.987580 0.962150 0.932420 0.854980 0.872949 1.036684 0.850708 0.942191 0.962282 0.908631 0.851717 0.937183 0.976987 1.030110 
2.909555 0.866510 0.888353 0.917288 0.851570 0.899236 0.882307 0.975347 0.894002 0.947977 0.904310 0.876035 0.950335 0.974498 0.954268 0.949656 0.874941 1.025436 1.021664 0.915996 0.886014 0.849816 0.951212 1.014817 0.964048 0.952023 0.935566 0.942384 0.917637 0.991144 0.950712 0.873772 0.960040 0.987315 0.992200 1.015647 0.867604 1.020702 0.859144 0.959691 0.975111 0.897491 0.979789 0.982250 0.945893 0.911469 0.920127 0.882420 0.963350 0.898925 0.882647 
2.915379 0.872529 0.906619 0.898424 0.931761 0.874057 0.899839 0.925065 0.892842 0.934590 0.948216 0.939559 0.894926 0.859053 0.938296 0.873132 0.992030 0.870058 1.029204 1.003601 0.971358 0.965266 1.030666 0.884392 0.973386 0.927130 0.867172 0.860515 0.985787 0.861618 1.002299 0.890088 0.979846 0.950178 0.897236 0.995321 1.010513 0.970727 1.009994 0.918030 1.006515 0.996613 0.885024 0.851367 0.852867 0.944275 0.920501 0.998999 1.028836 0.986918 0.855932 
2.921216 0.848675 0.945928 0.928211 0.927919 1.027105 0.959271 0.982429 0.872729 0.867316 0.968078 0.862357 1.010406 1.010378 0.867948 0.902874 1.031669 0.966456 0.880338 0.967880 0.946391 1.007615 0.932822 0.976772 1.009303 0.883516 0.909371 0.886533 0.976630 0.885411 1.019326 1.001458 0.946353 0.900734 1.023032 1.023909 0.900206 0.994037 1.006370 0.993339 0.922648 0.852626 0.877453 1.036195 0.928720 1.022278 1.001373 1.036742 1.034979 0.866845 1.003872 
2.927064 1.024347 0.942868 1.023140 0.911622 0.854675 0.888278 0.946111 0.920391 0.882272 1.022245 0.924209 1.015673 0.942802 0.922682 0.858258 0.919552 0.972397 1.016729 0.960753 0.882583 0.883517 0.876643 0.944386 1.003426 0.926632 0.885280 0.895745 0.949609 0.980157 0.922437 0.989538 0.966306 0.857155 0.910566 1.031927 1.008272 0.989528 0.875917 0.920466 0.875993 0.917044 0.874899 1.000069 0.873372 1.005255 0.948525 0.865188 1.025177 0.928103 0.911387 
2.932924 1.011012 0.865473 1.033270 0.926025 0.904474 0.937441 0.942654 1.022004 0.882084 0.852925 1.024710 0.852445 0.933387 1.025681 0.853482 0.923838 0.936140 1.006638 0.877502 0.900100 0.879020 0.983362 0.869687 1.006185 0.938704 0.859581 0.936630 0.895245 1.029169 0.953006 0.980778 0.853746 1.005855 1.035023 0.913920 0.881358 1.023541 0.959247 0.955608 0.979657 0.886619 1.004432 1.010823 0.884318 0.913967 0.985766 0.872110 0.993336 0.996871 0.982617 
2.938796 0.997877 1.021688 0.965762 0.884187 0.980137 0.931403 0.890031 0.872800 1.011319 0.914238 1.032754 0.894933 0.889107 0.982833 1.034988 0.920459 1.001648 0.873224 0.955742 1.020312 0.873045 0.962953 0.966054 0.930149 1.027919 1.024478 0.923862 1.016145 0.907809 0.940810 0.977545 0.979053 1.003363 0.963631 0.917952 0.901654 0.911391 0.916557 0.870179 0.876730 0.900409 0.939330 0.871716 0.880953 0.885026 0.935287 0.866173 0.968090 0.869859 0.928886 
2.944680 0.949325 0.992351 0.880926 0.988647 0.905064 0.926506 0.915290 1.000391 1.035095 0.882886 0.954895 0.858597 0.928052 0.862037 0.848964 0.902264 1.026103 0.980381 0.886053 0.966790 0.909889 0.994613 0.961370 1.006791 0.991277 0.901755 0.931963 0.940512 0.993803 0.941992 0.982888 0.865902 1.006414 1.029289 0.959391 1.007092 1.021702 0.889041 0.956884 0.909710 0.931982 0.939918 0.912312 0.880388 1.001409 0.885657 0.930342 0.954594 0.905214 0.957987 
2.950575 0.920649 0.901150 0.883301 0.890199 0.961192 1.029255 0.901131 0.855320 0.929150 0.960354 1.027766 1.019802 0.985300 1.000859 0.860249 0.892913 0.918237 0.943503 0.923863 0.993518 0.864622 0.867741 1.031969 0.995780 0.961928 1.029707 0.867204 0.984131 1.020302 0.949148 0.959675 0.948102 0.865894 0.953210 0.973840 1.024015 0.879305 0.850061 0.947376 0.883103 0.925248 0.877156 0.966084 1.019387 0.913496 0.977996 0.883414 0.979221 0.891660 0.909114 
2.956482 1.002816 0.939765 0.959667 1.022793 0.864567 0.879607 1.004917 0.985798 1.015528 0.892686 1.015500 1.024970 1.032396 1.025422 0.864379 0.870956 0.860694 0.960920 0.914360 1.002646 0.918214 0.995796 0.915311 0.851638 0.869213 0.957254 0.979069 0.968817 0.866989 1.012503 0.956397 0.969853 0.991150 0.991668 0.917941 0.923792 1.001120 0.970645 0.959912 1.027524 0.977976 1.018006 0.988615 0.925875 0.854079 0.946163 1.029258 1.009817 0.974819 0.986834 
2.962401 0.932673 1.028554 1.022326 0.880907 0.975365 0.987237 0.922035 0.963700 0.937516 0.964256 0.938119 0.861271 0.861280 0.983902 0.890546 0.991524 0.975299 0.924315 1.017643 1.023391 0.864371 0.999533 1.012743 0.960148 0.887333 1.004687 0.977334 1.014750 0.969184 0.866180 0.995350 0.864305 1.032313 1.019923 0.888727 0.896699 0.881585 0.958122 0.909994 0.896708 0.981047 0.901212 0.903407 1.014364 0.862515 0.901664 0.891780 0.979558 1.024832 0.892939 
2.968331 0.976730 0.954798 0.876922 0.950379 1.032278 0.956757 1.000123 0.973546 0.974045 1.036292 0.936351 1.006445 0.900861 1.025372 0.918752 1.029518 0.939083 0.966744 1.023488 0.877242 0.980150 0.967507 1.034888 0.958029 0.921814 1.034181 0.922200 0.896979 0.935861 1.004938 1.023969 0.850306 1.018485 0.966386 0.886625 0.849694 0.877675 1.024044 1.002780 1.012597 1.001405 0.868150 0.870741 0.858079 0.855045 0.999172 0.897092 0.990175 0.993613 0.950021 
2.974274 0.860691 0.990737 0.885080 0.850498 0.966489 0.914819 0.879898 0.909101 0.858138 1.014495 0.942628 0.869442 0.980497 1.034353 1.033656 1.002098 0.904165 0.863319 0.981185 0.934310 1.023661 0.962486 0.859984 0.858976 0.957757 0.940979 1.014372 1.005621 1.029944 1.020213 0.851157 1.032638 0.942449 0.959443 0.912568 0.966913 0.951700 0.913293 0.863413 1.027306 1.001900 0.945435 0.853606 0.968731 0.908734 0.977888 0.976767 0.942213 0.988881 0.905116 
2.980229 0.991054 0.902137 0.937694 0.920730 0.978932 1.010712 1.008612 0.942630 0.919553 0.959462 0.875706 0.906743 1.028505 0.888827 0.910539 0.897342 0.989905 0.860975 0.907581 0.966819 0.970398 1.002179 0.967704 0.981889 0.853694 0.968637 0.882432 0.942103 0.954056 0.977161 0.863593 0.940417 1.014461 1.001076 0.966781 0.956542 0.888809 1.005494 0.852940 0.862576 0.940049 1.029004 0.856397 1.034986 0.978225 0.899499 1.030154 1.015921 0.972668 0.858300 
2.986195 0.902963 1.021660 1.012431 0.919096 0.872005 0.870573 0.901691 0.941982 0.938950 0.863802 0.977687 0.944111 1.030335 1.006102 0.948575 0.991353 0.863547 0.956590 0.985664 0.973778 0.942491 0.969399 0.922308 1.017677 0.959623 0.980230 1.028394 0.951853 0.923221 0.983752 1.002786 0.886292 0.852877 0.848949 0.958125 0.884691 0.854864 0.962307 0.862558 1.027189 0.929654 0.876714 0.956967 0.869895 0.908962 1.002410 0.990844 0.890173 0.962712 0.939298 
2.992173 0.980972 0.882524 0.898957 0.884671 0.856655 0.904315 0.930985 0.963022 0.893825 1.002254 0.970782 0.967891 0.993525 0.920400 0.909081 0.975114 0.855845 0.928800 0.893034 0.897488 1.027558 0.909730 1.025675 1.004477 1.034602 0.906999 0.876742 1.000503 1.006878 0.960593 1.029489 0.924826 0.868897 0.971865 0.989937 0.867560 0.911586 1.015843 1.026805 0.888250 0.935119 0.945026 0.933320 0.859085 0.947879 0.867014 0.902489 1.023368 0.911821 0.887939 
2.998164 0.894707 0.885376 0.914067 0.876261 0.951270 0.891270 0.996930 0.900225 1.018455 0.909971 0.961016 0.852485 1.017193 0.963088 0.975131 0.927655 0.863069 0.871609 1.022956 0.866214 0.924368 0.903559 0.952749 0.853832 0.960884 0.886901 0.899519 0.912843 0.972259 0.893173 1.000517 0.902137 0.851581 0.877193 0.942542 0.953916 0.903596 0.963314 1.029990 0.961252 0.914340 0.972796 0.897325 1.018775 0.948747 0.893935 0.867626 0.983747 0.904528 0.898841 
3.004166 0.936922 0.984987 0.959924 0.869613 0.881034 0.940397 0.970299 0.862354 0.906502 0.953418 1.008327 0.999467 0.864783 0.887850 0.850943 1.023730 0.860754 0.871195 0.956440 0.934663 0.913206 0.973434 0.858193 0.848194 0.983970 0.974150 0.996370 0.961487 0.993178 1.017507 0.944728 0.930661 0.882296 1.028824 0.907895 0.858776 0.924146 1.031018 0.864378 0.916463 0.978500 0.938391 1.026969 1.017535 0.964575 0.910786 0.991351 0.969386 0.934408 0.967107 
3.010180 1.004386 1.014911 0.974590 0.910838 0.866459 0.995960 0.980710 0.915931 0.935926 0.945821 0.945228 0.927906 0.973282 0.960281 0.878444 1.004480 0.902553 0.910791 1.032431 0.989380 0.876919 0.866177 0.918633 0.855360 1.018150 1.034719 0.949558 0.938327 0.946273 0.866252 0.983976 1.034191 0.945199 0.974176 0.912137 0.906950 0.889279 0.904775 0.919339 0.850860 1.011588 0.887679 0.897592 0.879828 0.946734 0.936793 1.008952 1.008575 1.018526 0.976097 
3.016207 0.893080 0.878141 0.888373 0.888185 0.877605 0.923079 0.977741 0.893993 0.924105 0.989903 1.005040 1.025937 0.890821 0.866648 0.877407 0.940202 0.974805 1.018312 0.987418 0.938244 0.912998 0.870564 0.971642 0.993857 0.956082 0.894256 0.894096 1.025871 0.967208 0.859588 0.955865 1.024977 0.934469 0.962398 0.950274 0.854128 0.916961 0.950735 0.966163 0.961749 0.914109 0.970305 0.853375 0.893042 0.951959 0.978156 0.986995 0.909515 1.015036 0.939750 
3.022245 0.900475 0.847372 1.032056 0.872502 0.916777 0.878347 0.852002 0.958585 1.028686 0.984770 0.892672 0.915845 0.922348 0.902225 0.879796 0.899976 0.995452 0.889999 0.881688 0.952222 0.890385 1.024451 0.859946 0.976741 0.898141 1.018154 0.964392 0.927497 0.941295 1.005956 0.972129 0.866892 0.860530 1.013260 0.989476 0.966011 0.977230 0.961700 0.853292 0.975019 0.952110 0.881462 0.943695 0.860492 0.985231 0.857443 0.880568 1.022324 0.947789 0.997542 
3.028296 0.976268 0.866214 0.981839 0.931085 0.929015 0.954773 1.015493 1.031605 0.892387 0.957493 0.860653 0.948665 0.929344 1.032028 0.999268 0.991946 1.025271 0.914785 0.987890 1.008416 0.911858 0.986582 0.931970 0.875240 0.959196 1.032969 0.961624 0.923594 0.956071 0.979562 0.853425 1.023907 0.958659 1.012199 0.951159 1.014260 0.973294 0.918220 0.913900 0.864963 1.009602 0.878995 0.946566 1.016180 0.911821 0.977670 0.943348 0.879032 0.924940 0.872623 
3.034358 0.992224 0.969179 0.926203 0.888732 0.974138 0.907948 1.022157 0.926570 0.965057 1.021518 0.911298 0.903261 1.017255 0.914187 0.887161 0.910074 0.911467 0.923465 0.992431 0.947630 0.889796 0.942831 0.854884 0.908042 1.031050 1.013764 0.936479 1.014996 0.924923 0.896533 0.951676 0.856719 0.997108 0.854640 0.867165 1.001361 1.019212 0.910931 0.934465 0.878438 0.982626 0.875144 0.968257 0.875332 0.994840 0.880574 0.850236 0.993513 0.933741 0.854837 
3.040433 0.895429 0.847358 0.890931 1.022262 1.001572 0.848769 0.917596 0.863043 0.927965 0.935116 0.872546 1.022751 0.974192 1.021801 0.866157 0.906004 0.938560 0.854085 0.878304 1.022140 1.015394 0.871501 0.922178 0.859768 0.988032 0.888532 0.975179 0.862431 0.926488 0.926911 0.935360 0.923994 0.904819 0.973495 0.919873 0.971980 0.857990 0.968358 0.920993 0.923571 1.012910 0.851677 0.919111 0.867512 1.011141 0.976572 0.923665 0.875265 0.940281 0.972507 
3.046520 0.975270 0.979382 0.953162 0.958176 0.918954 1.028360 0.935710 0.874887 0.977114 0.887193 0.910176 1.010277 0.928635 0.868377 1.007662 0.944177 0.938796 0.983982 0.994792 0.889770 0.959757 1.014737 0.917599 0.937817 0.925182 0.886534 0.861217 1.007907 0.958825 0.980840 0.889686 0.890852 0.976484 1.011218 0.883674 0.883110 0.907260 0.958599 0.967208 0.947884 0.947921 0.861142 0.850577 0.856814 1.000653 1.012197 1.014953 0.874417 1.017239 0.960029 
3.052619 0.918684 0.962022 1.005322 0.989622 0.888196 1.005623 0.906728 0.878977 0.930273 1.006865 0.936209 0.850437 0.855657 0.972520 1.021512 0.851772 0.933886 0.985041 0.942324 0.949501 0.866720 0.965550 1.021201 1.016799 1.011220 0.962633 0.946896 1.034540 1.021963 0.924968 0.996150 0.991475 0.892533 0.898468 0.980582 0.969745 1.034032 0.985361 0.898920 0.982407 1.000186 0.921008 1.031304 0.869975 0.949040 1.028877 0.905796 0.927414 0.880670 0.847859 
3.058731 0.889698 0.932062 0.932316 0.972611 0.973072 0.978471 1.031389 1.012727 0.867725 0.879455 1.007102 0.921508 0.859109 0.911538 1.032611 0.886283 0.931977 0.866465 0.870002 0.964945 0.987801 0.980183 1.023873 0.957100 0.850353 0.976195 0.848650 0.891372 0.858931 0.891221 0.910692 0.904183 0.873557 0.870491 0.896047 0.978160 0.978104 0.870613 0.911510 0.911143 0.869955 0.980662 1.009934 0.967080 0.888682 1.032555 0.883556 1.023365 0.902584 1.028341 
3.064854 1.019021 0.852281 0.980526 0.922254 0.963221 0.957531 0.860369 1.027692 0.970820 0.898102 0.959948 0.910855 0.986912 0.949735 0.938515 0.950750 0.957522 0.860539 0.909472 0.983997 0.954700 0.948926 0.896936 0.898036 0.848040 0.892788 0.983141 0.848820 0.985116 1.013180 0.882161 0.922837 0.996317 0.948898 0.971742 0.990872 0.882452 0.942549 0.890851 0.982727 0.964839 0.912896 0.853015 0.847268 0.995584 0.936032 1.010989 0.927699 0.898440 0.889242 
3.070990 0.882994 0.953777 0.991703 0.996866 1.009495 1.002800 0.933860 0.944674 1.027814 0.873111 0.958451 0.874851 0.984189 0.990321 0.860011 0.948455 1.018344 0.926703 0.967272 0.964103 0.952263 1.019585 0.873750 0.958141 1.001097 0.882308 1.013802 0.864083 0.975810 0.857858 0.854407 0.994092 0.984772 0.864318 0.986230 0.910830 0.892868 0.855582 0.984453 0.908827 1.016341 0.932600 0.893997 0.880230 0.872697 0.982581 0.975782 0.986258 0.963463 0.883389 
3.077138 0.964119 0.864420 0.961476 0.894876 0.848078 0.989224 0.856889 0.855854 0.855394 0.955336 1.033446 0.856550 1.020601 1.009732 0.924768 0.992468 0.866912 0.887711 0.916926 0.912591 0.902201 1.032345 0.895685 1.019031 0.880274 0.927607 0.852817 0.901411 0.947588 0.890758 0.886874 0.877848 0.993982 0.964231 1.003121 0.918458 0.976935 0.986949 0.947805 0.955910 0.889234 0.890147 0.930851 0.999595 0.926695 0.943498 0.940123 0.864543 0.938816 0.931933 
3.083299 0.893000 0.908842 0.976112 0.861664 0.867973 0.950539 0.886833 0.985373 0.933541 1.009197 0.955532 0.856606 0.890556 0.959086 0.999682 0.892370 0.877722 0.914371 0.986341 0.994474 0.887284 1.002371 0.863028 0.913609 0.954968 1.030990 0.955644 0.891139 0.969869 0.970565 0.928831 0.926255 0.851811 0.949533 0.926527 0.964473 1.023742 0.975529 0.904395 0.939229 0.942896 0.956237 1.005718 1.020451 1.032410 0.846800 0.897043 0.961897 0.976592 0.913966 
3.089471 0.938909 0.943224 0.953800 0.846556 1.020084 1.012507 0.980996 1.016860 0.905677 0.903618 0.978185 1.002035 0.883256 0.998519 0.985020 0.850645 0.984596 0.985612 0.850034 0.903844 0.936201 0.868084 0.882213 0.904220 1.028808 0.863957 0.894866 1.005316 1.025659 0.960117 0.865621 0.859604 0.948498 0.921818 1.002571 0.900817 1.030782 1.003144 0.879336 0.914580 0.851943 0.931416 0.895496 0.972911 0.985405 0.853757 0.978260 0.920869 0.902772 0.875670 
3.095657 1.016409 0.903537 0.876372 0.932300 0.933024 0.869247 0.982711 0.935590 0.988924 1.010327 0.872227 0.957444 0.957529 0.926501 1.024963 1.018185 0.854649 0.871682 0.983585 0.949361 0.937874 0.981028 0.872828 0.980511 0.982842 1.013758 0.945789 0.969711 0.901121 1.026993 0.911461 0.988407 0.978660 0.953797 1.016042 0.936878 0.994893 1.031899 0.904966 0.928437 0.937451 0.867367 0.875526 0.908021 0.988839 1.014256 0.973302 0.978406 0.988445 1.000326 
3.101854 0.916426 1.001211 1.025328 0.944133 0.892929 1.001164 0.962620 0.876002 1.018805 0.920035 0.857769 0.937338 0.935524 0.895025 1.023683 0.881886 0.933672 0.940928 0.987358 0.928381 0.850128 1.030356 0.898286 0.849564 0.879780 0.861049 0.967075 1.027443 0.982395 0.935317 0.969744 0.868652 0.987611 0.997564 0.884339 0.937413 0.991982 0.982921 1.008138 0.943174 0.901989 1.027067 0.855006 0.871228 0.939312 0.953024 0.893502 0.953099 0.960985 0.920843 
3.108064 0.938634 0.886891 1.032789 0.925299 1.009661 0.969449 0.926050 0.852571 0.923992 1.022367 0.991533 1.009934 0.856198 0.864440 0.850785 1.032779 0.913730 0.863885 1.003562 1.000978 0.941340 0.951697 1.009623 0.876083 0.875266 0.959177 0.967315 0.979561 0.874016 0.976920 1.017640 0.956706 0.847111 0.907359 1.023927 0.986881 1.022357 0.972052 1.023269 0.988047 0.855644 0.959826 0.894164 0.864440 1.005150 0.852711 0.977455 0.918326 0.955597 1.030092 
3.114286 1.003347 1.032213 0.862145 0.994852 0.938830 0.908554 0.891678 1.006880 0.869230 1.030137 0.982308 0.935757 0.863207 0.847101 0.846358 0.935635 0.977807 0.851066 0.907145 1.017930 1.007378 1.008712 1.003018 0.946601 0.907361 0.862088 1.027477 0.917133 1.031988 0.912351 0.863733 0.917509 1.021877 1.015290 1.010526 0.942777 0.947127 0.870893 0.976351 0.990455 1.005405 0.928306 0.873280 0.932459 0.956749 0.925619 1.024527 1.001139 0.879463 0.874680 
3.120521 0.925168 1.017836 1.021256 0.868165 0.983420 0.901594 0.903220 0.860752 0.864069 0.959151 0.880182 0.940999 0.866897 0.918394 0.875390 0.956727 1.020748 0.910351 1.015975 1.014500 0.880313 1.011503 0.919145 0.853527 1.004391 0.871848 0.901669 0.885810 1.009211 0.886242 0.948346 0.908594 0.991190 0.995249 0.984247 1.004861 1.013185 0.905099 0.961632 0.885697 0.974682 0.994262 1.016549 0.941647 0.851328 0.936593 0.916777 0.944212 0.920658 0.866324 
3.126768 0.934393 0.906388 0.996500 0.960688 0.987707 0.863982 1.002231 0.911593 0.933153 0.934731 1.022025 0.903063 0.931471 0.998172 0.883560 0.916393 0.913256 0.923336 0.957297 0.984109 0.965620 0.877679 0.938686 0.992254 0.866030 0.946474 0.889290 0.993503 0.967922 0.915783 0.993109 0.933689 1.001310 0.868998 0.939992 0.851769 0.931885 0.886754 0.856767 0.863042 0.907224 0.897219 0.952092 0.931584 0.853450 0.939053 1.029832 0.884396 0.976696 0.957053 
3.133028 0.950793 0.987577 0.929348 0.981500 0.995111 1.021168 0.993120 1.005228 0.902201 0.876406 0.935312 0.980683 0.977376 0.860531 0.881723 1.024090 1.001780 0.982449 0.979443 0.982777 0.880577 1.001292 0.962469 0.951338 0.896649 0.950051 0.957612 1.008760 1.023761 0.852519 1.032563 0.934768 0.991260 1.007473 0.968002 0.912872 0.966733 0.911237 0.931339 0.898424 0.935566 0.866402 0.971759 0.999103 0.956119 0.997516 0.918094 0.918883 0.935914 1.018679 
3.139300 0.997075 0.917372 0.868062 0.944703 0.907857 0.893891 0.990632 0.902532 0.979418 0.882761 0.871011 0.923862 1.003255 0.917343 0.922068 0.848075 0.937312 1.005040 0.938157 1.006101 0.896398 1.030653 0.949090 1.000334 0.929563 0.864605 0.955270 1.020998 0.992558 0.986565 0.871283 1.007867 1.008515 0.946685 0.956247 0.991900 0.890951 0.941613 0.907256 0.955148 0.863300 1.022801 0.980798 0.924097 0.951081 0.912751 0.951579 0.886630 0.998634 0.961704 
3.145585 0.900439 1.032387 0.954468 0.946635 1.003791 0.895105 1.005293 0.895631 0.946814 0.978857 1.000682 0.891198 0.926998 0.986727 0.899491 0.973814 0.925505 0.847632 1.023015 0.949969 0.882286 1.024593 0.852469 1.030396 0.921730 0.902064 1.019531 0.925655 0.986426 0.891499 0.947819 0.866884 0.990652 0.858902 1.009285 0.961868 0.896242 1.008590 1.002861 0.888681 0.883469 0.913362 0.903989 0.855906 0.894072 0.848637 1.022207 0.857437 0.914836 0.907173 
3.151883 0.847039 1.014308 0.949900 1.013960 0.933890 0.971770 0.913691 0.932378 1.026046 0.991968 1.024816 0.993574 1.025219 1.030628 0.923823 0.978963 0.940491 0.905296 0.995302 1.004364 0.896592 0.999105 0.938510 0.909907 0.935542 0.918067 0.933307 1.021726 0.991311 0.905287 0.991245 0.985639 0.986794 1.025604 1.008261 0.961093 0.999875 0.867801 0.992804 0.981611 0.880027 0.919138 1.026647 0.976747 0.970258 0.862843 0.996363 0.896808 0.958962 0.910245 
3.158193 0.972262 1.023592 0.931616 0.858708 0.938442 0.849216 0.954206 1.027432 0.951934 0.917353 0.993791 0.928696 0.867901 0.906096 0.992354 1.028775 1.027855 0.970280 0.925024 0.847197 1.027883 0.996636 0.982261 0.921945 1.002898 0.862164 1.028982 0.881768 0.927015 0.989876 0.858652 0.857056 0.990373 0.876642 0.994505 1.028278 0.920311 0.929034 0.873496 0.966093 0.863131 0.854831 1.003218 0.968853 0.957868 0.875393 0.847423 0.875262 0.955708 0.910283 
3.164516 0.947893 0.986694 0.991285 0.983915 0.933942 0.996505 0.849148 0.956399 0.956774 0.991792 0.941988 0.947386 0.871145 1.019449 0.931548 0.974396 0.981343 0.862789 1.002748 0.883011 0.869455 0.985680 0.899244 0.853392 0.878139 0.994599 0.997397 0.894831 1.014755 0.910162 0.950822 0.897939 0.931783 1.004785 0.920630 0.892465 0.846623 0.885734 1.018069 0.914415 0.848961 1.010334 0.909448 0.976114 0.989407 1.012906 0.962595 0.986150 0.902267 0.963965 
3.170851 1.024516 0.880434 0.851484 0.898616 0.876576 0.981054 0.885963 0.873816 0.909534 0.915241 0.899527 0.864297 1.017279 0.883484 1.021043 0.875252 0.929049 0.953118 0.866860 0.934954 0.865724 0.964936 0.904943 0.855558 0.976107 0.885437 0.967574 0.962608 0.909186 0.846218 0.853896 0.889924 0.999809 1.025258 0.973741 0.881466 0.887652 1.024741 0.997660 0.996073 1.006662 0.911730 0.882114 1.010219 0.912228 0.949081 1.025004 0.911298 0.895397 0.920470 
3.177199 0.874271 0.856137 0.907807 0.964555 0.997331 0.871783 1.007749 0.933374 0.889814 0.968075 0.970252 1.024522 0.896872 0.910904 0.904888 1.018844 0.890565 0.925725 0.909459 1.007543 0.969267 0.929920 0.868611 0.903358 0.961354 0.994008 1.021040 0.985326 1.002033 0.937457 1.012987 0.895286 0.995257 0.912575 0.951471 0.877124 0.962133 0.855264 0.922994 0.956971 0.944572 0.918451 0.959036 1.025630 1.018665 0.876533 0.989850 0.917353 0.917259 0.848515 
3.183560 0.927750 1.021215 0.854473 1.020577 0.977631 0.865040 0.966933 0.883444 0.849780 0.957932 0.911693 0.914208 1.016326 0.903997 0.992563 0.913495 1.024200 0.978401 0.860029 0.932480 0.895766 0.894528 0.888747 0.856716 0.911477 0.900731 0.873365 0.894171 1.020408 0.869723 0.944108 1.009569 0.952743 0.975548 0.909440 0.912106 0.945084 0.865444 1.008658 0.989588 0.970865 0.919435 1.029549 0.987279 0.901360 0.879174 0.864233 1.008245 0.966013 0.851113 
3.189933 0.883569 0.917923 0.952494 0.927016 1.014662 1.024384 0.846944 0.926106 0.926866 1.012147 1.012391 0.903932 0.845630 0.845649 0.960245 0.989795 0.944292 1.011781 0.853775 0.988246 0.942078 1.020527 1.009567 0.896538 0.901126 0.924445 1.019129 1.027452 0.880482 0.926407 1.006151 0.979041 1.003580 0.866856 0.880491 1.022179 0.943298 0.987083 1.026467 0.921461 0.885286 0.883560 0.931511 0.992920 1.012860 0.995078 0.857069 0.859124 0.986886 0.971365 
3.196320 0.998136 0.992994 1.019670 0.986398 1.030545 0.999121 0.977166 0.982908 0.948445 0.885767 0.942665 1.023010 0.913925 0.950941 0.943059 0.853838 0.903604 0.949158 1.017859 0.906541 0.881799 0.902488 0.879106 0.938790 0.944420 0.967267 1.016433 0.945968 0.994252 0.953952 0.922004 0.977991 1.029738 0.940357 1.011469 0.888207 0.850657 0.885242 0.939634 1.025506 0.922182 1.008851 0.950030 1.007209 0.982373 0.939437 0.945348 0.850976 1.003691 1.002471 
3.202719 0.896362 1.000284 0.981060 0.930840 0.996418 0.860186 0.946845 0.986474 0.937848 0.903079 0.856264 1.029161 0.988819 1.016317 0.870553 0.917114 0.926205 0.853722 0.891521 0.921045 0.925014 0.913071 0.994476 0.864483 0.928720 0.899580 0.975000 0.984607 0.965993 0.888340 0.892375 0.855129 0.862372 0.914047 1.008680 1.006175 0.986624 0.957372 0.927397 0.992825 0.946639 0.959389 0.891699 1.019385 1.000171 0.968095 0.872326 0.981014 0.983622 1.014112 
3.209130 0.929017 0.948463 0.993219 1.002468 0.857011 0.912057 1.011670 0.972440 1.003209 0.966409 1.016642 0.929045 0.888840 0.864759 1.024944 0.894534 0.918436 0.994354 0.993237 0.891035 1.007355 0.855857 0.980536 0.854778 0.856626 1.005958 0.912817 1.017552 0.999804 0.938464 0.961399 0.968266 0.937507 1.016286 1.017834 0.876044 1.012515 0.902320 0.957065 0.882601 0.986596 1.005958 0.972272 0.885566 0.964214 0.972544 1.031013 0.955855 0.966212 0.875660 
3.215555 0.863394 0.992936 1.016048 0.858686 0.912037 0.877229 0.981728 0.906081 0.976391 0.869970 1.022670 0.938478 0.988612 0.852861 0.975331 0.906250 0.863545 0.991595 0.899290 0.858301 0.924643 0.891327 0.926529 0.880071 0.994972 0.984711 0.945391 1.025775 0.935102 0.924343 0.893606 0.844691 0.890079 0.918031 1.000328 1.006415 1.014969 0.846464 0.980405 0.965051 0.873834 0.855159 0.858376 0.867521 0.932110 0.949434 0.978389 0.872615 0.951010 0.964469 
3.221993 0.872196 0.866409 0.927529 1.014328 0.925129 0.967295 0.926864 1.017423 0.982760 1.012884 0.869579 0.942545 0.917860 0.860098 1.022000 0.908566 0.950863 0.920983 1.031631 0.928908 0.989334 0.864281 0.891234 0.927229 0.887530 0.931928 0.936214 0.907919 0.886780 0.867469 0.933372 1.031134 1.008251 0.890784 0.924556 0.984936 0.959463 0.875338 0.993751 0.857706 0.955674 1.025845 0.990628 0.847380 0.911745 0.945302 0.968054 1.012602 0.908275 0.851732 
3.228443 0.920850 0.917324 0.919246 0.891151 1.018404 1.007469 0.998411 0.863947 0.933059 0.952536 0.927798 0.984898 0.905630 0.966405 0.912054 0.992081 0.982460 0.917652 0.985264 1.025999 0.862194 0.986051 0.988152 0.915420 0.852282 1.019229 1.001768 0.844489 0.889651 0.987599 0.912813 1.012618 0.934203 0.870990 0.850125 0.877001 1.031223 0.965815 0.856436 0.913723 0.933950 0.881099 0.905321 0.948485 0.958641 1.005763 0.846421 0.914079 0.899750 0.918158 
3.234906 0.911546 1.028038 0.907017 0.845695 0.913299 0.878888 0.864392 0.956843 0.869390 0.957678 0.860435 0.925957 0.927673 1.026960 0.994283 0.999825 0.989567 0.845855 0.965254 0.880088 0.904785 0.915634 1.001316 0.927579 0.982713 1.025947 0.920341 0.888349 1.014180 0.851209 0.981541 0.921316 0.982469 0.891312 0.920144 0.978156 0.873112 1.002188 0.901344 0.853675 0.851518 0.894603 0.930139 0.922741 0.942901 0.925770 0.867111 0.900669 0.891180 0.936750 
3.241383 0.847370 0.998313 0.845767 0.937533 0.844173 0.995341 1.015226 0.857636 0.959733 0.900238 0.932526 0.952580 0.846545 0.881384 1.029411 1.005382 0.889662 0.904822 1.026205 0.971490 0.914123 0.878787 0.996457 1.017692 0.965424 0.971284 0.950339 0.915604 0.998191 1.000826 0.975868 0.887243 0.949702 0.901785 0.961074 0.868230 1.019473 1.021414 0.960849 0.958233 0.868680 0.887243 1.029017 0.857149 0.877324 0.922363 0.947855 0.887225 0.890375 0.999241 
3.247872 0.992349 0.844507 0.924460 0.880729 0.906865 1.012953 0.905356 0.930769 0.863481 0.959276 1.016750 1.023237 0.914317 0.904034 0.898522 0.844254 0.916464 0.867774 0.892794 0.940678 0.881920 0.916727 1.009175 0.897191 0.863406 0.981878 0.913858 0.843964 0.911458 0.912714 0.908899 1.004001 1.014509 0.957233 1.018203 0.999389 1.030127 0.916248 0.908262 0.896113 0.934050 0.954917 0.936431 1.006316 0.872874 0.846926 0.905102 0.994270 0.933366 0.919070 
3.254374 0.989132 0.925441 1.027065 1.005928 0.886496 1.010062 0.895709 0.969532 0.925085 1.025031 1.020148 1.000351 0.939885 0.903911 1.026774 0.886496 0.921776 0.865425 0.988307 0.845188 0.892654 0.861029 0.990219 0.884846 0.986179 1.002207 0.957010 0.932724 1.026184 0.930325 0.857664 1.013324 1.009059 0.949755 0.969167 0.956401 1.003923 1.025837 0.965793 0.952642 0.909450 1.027955 0.940054 0.889954 0.984576 0.923351 0.938582 0.923979 0.946737 0.930137 
3.260889 1.019055 0.851220 1.013966 0.860189 0.960255 0.918249 0.876178 0.885381 0.895906 0.951417 0.857865 1.016440 0.986244 1.018896 0.968230 0.956403 0.847480 0.918558 0.901211 0.920779 0.869111 0.980611 0.858980 0.916178 0.966684 0.864566 0.933657 0.917668 0.983460 0.979196 1.011136 0.997940 0.911286 1.003573 0.933029 1.011857 0.867555 0.929383 1.004772 0.941136 1.021248 0.953160 0.847762 0.892551 0.873066 0.858755 0.924060 0.967902 0.976768 0.854097 
3.267418 1.028524 0.951279 0.881559 0.877857 0.916569 0.981079 0.992249 0.875870 0.856585 0.985614 0.940680 0.898736 0.863941 0.859771 0.911827 0.945712 0.900122 0.947549 0.860436 0.905136 1.022030 0.936482 0.848704 0.855723 0.864756 0.864813 0.927851 0.896215 0.852724 0.958738 0.951485 0.963461 0.964670 0.974819 0.969815 0.910749 0.923569 0.960003 0.858140 0.958063 0.915697 0.853108 0.983590 0.852302 0.898829 1.017269 0.846342 0.980797 0.897189 0.955674 
3.273959 0.953699 0.978089 0.954120 0.866624 0.888006 0.999639 0.905996 1.013629 0.968747 0.945968 0.866390 1.010265 0.960764 0.913970 0.952115 0.844483 0.942052 0.906437 0.870990 0.911000 0.982970 0.893637 0.886591 0.904169 1.019738 0.895521 0.963218 0.987365 0.939400 1.009215 0.932710 0.857048 1.003387 0.879592 0.972616 1.028021 0.981256 0.978276 0.914111 0.874176 0.951965 0.918805 1.024029 0.855052 0.911862 0.867392 0.844398 0.941883 0.886104 0.862651 
3.280514 0.877991 0.948248 0.955734 0.875340 1.016519 1.021943 0.916403 1.023798 0.982669 0.961027 1.001416 1.026506 0.877616 0.978547 0.933492 1.002119 0.878637 1.021081 0.853201 0.915729 0.944650 0.983409 0.875489 0.983072 0.922249 0.861061 0.855047 0.962170 0.919008 0.950300 0.940640 0.890030 0.951461 0.918848 1.012790 0.942027 0.891688 0.905451 0.909929 0.881036 0.929904 0.909995 0.853941 0.913396 0.905835 0.893955 1.009305 0.895511 0.953879 0.921369 
3.287081 0.968185 0.895257 1.023473 0.878048 0.937159 0.994096 0.938995 0.893252 0.915697 0.855266 0.884643 0.901337 0.900699 0.858882 0.897468 0.949955 0.850488 0.933768 0.898948 0.962395 0.958986 0.958105 0.919285 0.913374 0.859191 0.882339 1.011023 0.867238 0.844034 0.919547 0.970639 1.011473 0.913899 0.897458 0.972925 0.964990 0.919950 0.963688 0.925861 1.026012 0.921234 0.937861 0.879997 0.978405 0.884868 0.872072 1.012635 0.867631 0.953384 0.984841 
3.293662 0.935870 0.882620 1.018933 0.987208 1.009295 1.022483 0.854595 0.915235 0.923515 0.922073 0.927102 0.933659 0.884250 1.028749 0.942801 0.863306 0.950369 0.966592 1.007815 0.861217 0.921717 1.027906 0.947906 0.850577 1.003291 0.909915 0.909858 0.957834 1.028881 1.001905 0.997643 0.998692 0.947915 0.986731 0.954406 0.965759 0.941967 0.975865 0.972578 0.990908 0.890301 0.939804 0.900642 0.916584 0.866566 0.847439 1.005839 0.921033 1.027766 1.016161 
3.300256 0.982832 0.915381 0.981746 1.007791 0.875737 0.989004 0.879942 0.866146 1.002181 0.882115 1.012914 0.929963 0.966639 1.027187 0.923023 0.850337 0.965815 0.928118 0.993883 0.845158 0.948554 0.979573 0.962256 1.021250 0.955719 0.875877 1.010367 0.955438 0.902260 0.886629 0.911270 0.947262 0.939891 0.917207 0.898298 0.880438 0.849644 0.854374 0.918828 0.977681 0.985492 0.902916 0.862747 0.938346 0.998622 0.847940 0.903936 0.849579 0.880925 0.843276 
3.306863 0.907914 0.935904 0.869707 0.956974 0.912830 0.929677 0.866205 0.899701 1.028154 0.878472 0.877114 0.877292 0.945606 0.877170 0.902136 0.983504 0.952751 0.951487 0.868564 0.964251 0.866570 0.910854 0.894935 0.978091 0.923113 1.029868 0.944473 0.847785 0.906715 0.862609 0.989095 0.969195 0.914909 0.993346 0.962809 0.952807 0.908289 0.936719 0.949942 1.014959 0.965580 0.898718 0.962752 0.844198 0.856063 0.878669 0.991033 0.974458 0.910021 1.015708 
3.313483 0.940205 0.880898 0.882546 0.983061 0.914475 0.932331 0.934962 0.923108 0.946647 0.918267 0.875645 0.870645 0.936235 0.877358 0.977986 0.987481 0.929250 0.971619 0.916263 0.845270 0.895242 0.850279 0.917068 0.985674 0.877115 0.960777 0.903407 1.028699 0.874456 0.915542 0.862845 0.917471 0.935879 1.002949 0.965889 0.874886 0.890280 0.848210 0.949999 0.947537 0.896712 0.869362 0.962659 0.850289 1.011770 0.961638 0.996423 0.923173 0.908623 0.892255 
3.320117 0.874531 0.899435 1.004021 0.842681 1.012765 0.892039 0.971899 0.915781 0.867818 0.994958 0.859776 0.872294 0.987525 0.946948 0.987234 0.995614 0.987590 0.992318 1.010893 1.013168 0.982815 0.957294 0.882789 1.028794 0.926361 0.936566 0.913469 0.995183 0.877724 0.926820 1.013336 1.009704 0.897394 0.913591 0.883725 0.886412 0.863924 0.913366 0.846875 0.864879 0.926520 0.863484 0.880373 0.846472 1.003983 0.938316 1.009386 0.947548 0.990249 0.863633 
3.326764 0.996171 0.843855 1.019874 0.919016 0.866977 0.982597 0.869673 1.000075 0.927900 0.967076 0.865470 0.934340 0.843705 0.876591 0.974575 0.901398 1.019930 0.876310 0.979658 0.914804 0.985958 0.942606 1.022307 0.971579 0.978076 0.942896 0.987774 0.994963 1.028383 0.932337 0.948597 0.869495 0.917443 1.016410 0.869392 0.993550 0.994046 0.977495 0.995665 0.844847 0.874354 0.984769 0.881393 0.929688 0.863682 0.971579 0.987137 1.012871 0.888040 0.939274 
3.333424 0.857675 1.022253 0.965877 0.931114 0.910943 0.919928 0.894619 0.894825 1.002915 0.983671 0.964922 0.852751 0.915033 0.926958 1.013829 0.977970 0.897539 0.955450 0.897118 0.981855 0.929972 1.005321 0.846190 0.903670 0.927875 0.877509 1.014896 0.851516 0.864657 0.922306 0.861821 0.853809 0.928502 0.976875 0.900497 0.976632 1.010862 0.913507 0.848090 1.000032 0.986235 0.889976 0.901012 1.003140 0.934521 0.960486 0.916119 0.996063 0.846105 0.877387 
3.340098 0.873082 0.970920 1.026335 0.941421 0.922375 0.974964 0.929170 0.972474 1.001141 0.879567 0.919905 0.950256 0.992193 0.866025 0.876179 0.998015 0.891734 0.998773 0.915862 0.985839 0.881018 0.989283 0.985895 0.995712 0.857621 0.990294 0.870349 0.982703 0.871771 0.914888 0.886493 1.018960 0.872511 0.861916 1.028778 0.844977 0.909104 1.009002 0.943124 0.974018 0.978950 0.887672 0.862702 0.959502 0.921842 1.005184 0.927729 0.988394 0.955487 1.014131 
3.346784 0.898498 0.842893 0.941207 0.867402 1.024689 0.879614 1.028872 0.862788 0.876460 0.947561 0.867729 1.014648 0.924906 1.017287 1.028310 1.029228 0.947224 0.878406 0.969318 0.866513 0.870209 0.968663 0.876825 0.968598 0.866812 0.999207 0.973950 0.887596 1.016379 1.012945 0.863331 0.925598 0.909690 0.877340 0.880231 0.922267 0.892200 0.952783 0.965229 0.922679 0.946981 0.899976 0.974465 0.940009 0.946878 1.009464 1.010802 0.872342 0.991918 1.000677 
3.353485 0.894097 0.851000 0.882794 0.911875 0.846742 0.893470 0.997443 0.981452 0.843365 0.942500 0.956488 1.000371 0.907019 0.924329 0.939562 0.958659 1.027066 0.862743 0.859299 0.987852 1.015745 0.971253 0.973761 1.002729 1.017644 0.949882 0.950079 1.027188 1.010018 0.981929 0.854789 0.993522 0.882205 1.004039 0.910406 0.904708 1.012376 0.935782 0.994945 0.948535 1.020676 0.963422 0.929241 0.981611 0.906551 1.012629 0.914167 0.894883 0.959239 0.976783 
3.360198 0.999561 0.996193 0.959949 0.989532 0.862818 0.978791 0.850506 1.001573 0.955009 0.986136 0.880688 0.846165 1.014633 0.926568 1.022679 1.028451 0.921282 0.970914 0.842947 1.022473 0.910598 0.952876 0.935166 0.919701 0.862323 0.854707 0.866215 0.866654 0.953166 0.871772 0.934577 0.843462 1.017028 0.893112 1.025055 0.874962 1.018609 0.940050 1.005970 0.907183 0.844332 0.897135 0.867711 0.895423 0.881642 0.882774 0.929786 0.865859 0.913133 0.926493 
3.366925 0.848479 1.018667 0.934410 1.005580 0.960724 0.843240 0.880415 0.973549 1.022399 0.906458 0.998947 0.964083 0.985505 0.851435 0.927160 0.970762 0.930518 0.930696 0.939125 0.904148 0.894335 0.956272 0.930631 0.976683 0.934401 0.995692 0.973231 0.971819 0.845841 0.890481 1.003344 0.978086 0.995907 0.849218 0.955345 1.004111 0.928376 0.993101 0.985112 0.991585 0.985467 0.877375 0.851313 0.918096 0.903409 0.989377 0.940584 0.860462 0.861594 0.966646 
3.373666 0.885745 0.886166 0.923917 0.999942 0.912880 1.028882 0.850997 0.857704 0.907530 0.860042 0.858377 0.867141 0.926255 0.962509 0.927724 0.988624 0.923533 1.005133 0.880947 0.890216 0.849117 0.903498 0.881031 1.013055 0.995808 1.024803 0.884960 0.991907 0.886709 0.982965 0.863512 0.885820 0.849229 0.996388 0.851446 0.975688 0.867600 0.962434 0.994601 0.946627 0.842205 0.877458 0.966054 0.958974 0.973378 0.963866 0.906295 0.960788 0.857002 0.864719 
3.380420 0.876372 1.007193 1.022447 0.921507 1.014553 0.853132 0.860370 0.902484 0.999580 0.921619 1.005444 0.872753 0.879159 1.026973 0.929989 0.862250 0.966613 0.864205 0.907132 0.997270 0.847296 0.885154 0.958617 0.977780 1.013010 0.850878 0.889325 0.854170 0.957298 0.998645 0.914829 0.928325 1.014394 0.995194 0.943980 0.906926 0.948161 0.985000 0.896527 1.018687 0.978304 0.970261 0.981287 0.888296 0.902372 0.914137 0.921797 0.937901 1.019865 0.929924 
3.387188 0.930982 0.854966 0.943868 0.993486 0.940651 0.898056 1.001958 0.859623 1.027160 0.866777 0.878363 0.846017 1.003978 0.945065 0.921977 0.886779 0.956857 0.876605 0.988913 1.026141 0.979758 1.005643 1.009046 1.023157 0.848420 0.864186 0.849262 1.020820 1.020679 0.949947 0.915057 0.955043 0.916226 0.979347 1.019567 0.918741 0.875885 0.861231 0.995945 0.948619 0.923847 0.986379 0.883010 0.907660 0.994393 1.023438 0.994561 1.023167 1.017014 1.007541 
3.393969 0.959100 0.993761 0.844130 0.929544 0.895042 1.020698 0.887870 0.973452 0.989235 1.026738 1.025308 0.926000 0.927001 0.963270 0.890451 0.945981 0.870367 0.984401 0.924616 0.846075 0.946000 0.926299 0.858127 0.912274 0.864813 0.951835 0.906374 0.986785 0.922195 0.877164 0.872003 0.867291 0.855163 0.866038 0.921746 0.965317 0.965691 0.917099 1.023288 0.870703 0.917295 0.950815 0.900147 0.954256 0.988515 0.961287 0.918445 1.009768 0.998529 0.990778 
3.400764 0.842197 1.002645 1.009676 0.910408 1.012621 1.006936 0.992296 0.853126 0.950637 0.997241 0.950739 0.898151 0.948075 0.945719 1.027906 0.871301 0.873002 0.968222 0.927386 0.906575 0.918990 0.942662 1.027598 0.884446 0.925263 0.972943 0.908164 0.955021 0.954012 0.920402 1.026560 0.908846 0.859456 0.903405 0.923076 0.984985 0.988799 0.873096 1.025840 0.859530 0.868412 0.981516 0.933939 0.863158 0.852491 1.008451 0.869796 0.978852 1.025971 0.934846 
3.407572 1.017249 0.857848 0.927565 0.927125 0.939652 0.913505 0.916749 0.848734 0.967761 0.924975 0.889921 0.842891 0.960591 0.963881 0.982530 0.993748 0.851099 0.920414 0.848584 0.915226 0.907588 0.886780 1.006078 0.855876 0.932173 0.953692 0.979137 1.008022 0.989326 1.028223 0.997356 0.965433 0.968630 0.861466 0.995973 0.927462 0.865149 1.008312 0.891360 0.944026 0.873253 0.913674 0.929864 0.929546 0.962320 0.994178 0.869898 0.971995 1.003227 0.989354 
3.414394 0.891039 0.945063 1.027035 0.934679 0.942203 0.935716 0.902190 0.948662 0.995087 0.961130 1.009762 1.010154 0.971085 1.018127 0.918004 0.843576 0.943960 0.981432 0.885786 0.927155 0.955999 0.972300 0.993610 0.922425 0.911611 0.925659 0.974356 1.006930 0.924678 1.005490 1.023193 1.025324 0.982544 0.884973 0.942203 0.996639 0.980824 0.974627 0.948372 0.943371 0.871841 0.924641 1.027371 0.842903 0.955513 0.901816 0.917257 0.933651 0.967514 0.869541 
3.421230 0.861063 0.963595 0.841503 0.924549 0.927745 0.852606 0.942090 0.949296 0.895119 0.870446 0.941343 0.991800 0.939511 0.954053 1.006090 0.967623 0.892007 0.962623 0.981987 0.920343 0.998856 1.024099 0.922371 0.954679 0.923044 0.960483 0.856549 0.983482 0.857353 0.847821 0.923306 0.909044 0.904895 0.976679 0.891418 0.994146 1.006482 0.909848 0.974296 1.014445 0.897661 0.992118 0.982538 0.920894 0.974585 0.960828 0.851073 0.854708 0.945137 0.867456 
3.428079 0.858007 0.879799 1.010389 0.909533 1.020079 0.883826 0.998914 1.021163 0.953471 0.940716 0.915018 0.975478 0.881649 0.979515 0.972572 0.870753 0.991980 0.844589 0.883032 0.999428 0.899871 0.941370 0.865810 0.973198 0.975151 0.853989 0.918467 0.884378 0.844626 0.864268 0.899077 0.964573 0.944977 0.942482 0.888910 0.915364 0.979814 0.852204 0.888050 0.957284 0.984140 0.942342 0.923429 0.932511 0.877285 0.907786 1.027891 0.952668 0.879939 0.844504 
3.434942 0.967325 1.017817 0.949554 0.981350 0.963550 0.946172 0.903640 1.002989 0.931381 0.916843 0.906042 0.998093 0.880067 0.987647 0.985508 1.025610 0.929503 0.867612 0.874134 0.921318 0.973810 0.926635 0.984797 0.841170 0.919562 0.947835 0.979126 1.007082 0.969857 0.996122 0.904537 1.006110 0.919982 0.911573 0.982761 0.877086 0.980163 0.943565 0.995225 1.012529 0.995944 0.961299 0.936015 0.946742 0.882543 0.910592 0.954132 1.003167 1.022741 0.943154 
3.441819 0.962939 0.994647 0.938883 0.960800 0.844488 0.921945 0.996955 0.909417 0.954989 1.018283 0.957502 0.886370 0.870581 0.984034 1.003494 0.970563 0.884754 0.964247 0.915714 0.956092 0.907091 0.908371 0.926813 0.885641 0.874188 0.989453 0.932428 1.027439 1.026729 0.854821 0.873281 0.985875 0.890565 0.871506 0.967087 0.940723 0.848393 0.880400 0.879111 1.023842 0.939724 0.855456 0.881278 0.999141 0.886043 0.855232 0.873917 0.910987 0.991929 0.994442 
3.448709 0.896034 0.846629 0.859930 0.850543 0.868029 0.847684 1.017301 0.882527 0.881836 0.996639 0.851038 0.931465 0.884087 1.016629 1.005102 0.844620 0.850505 0.905114 0.877641 0.974248 1.004392 0.975911 0.865544 0.994051 0.943926 0.980721 1.024317 0.955631 0.998171 1.020431 0.878295 0.855456 0.898099 0.999936 0.853382 0.939396 0.967681 0.842051 0.852299 0.918901 0.856530 1.020066 0.920835 0.945505 0.945150 1.020515 0.979143 0.995620 0.960815 0.999105 
3.455613 0.928289 0.866215 0.877638 0.865851 0.874108 0.927682 0.964762 0.937340 0.950780 0.844883 0.926104 0.989822 0.950126 0.895366 0.887735 1.025809 1.001683 0.926066 0.922751 0.865571 0.859500 0.847022 0.962521 0.928934 0.938881 0.898373 0.896636 0.854942 0.850225 0.877741 1.003944 1.013424 0.937807 0.872324 0.969479 0.845097 1.013527 0.863469 0.872398 0.877592 0.898812 0.919725 0.841277 0.921630 0.946063 0.913495 0.862928 1.000796 0.959672 0.865870 
3.462532 0.955568 0.889056 0.934565 0.935415 0.886937 0.900693 0.896500 0.847788 0.883808 1.011910 0.981036 0.890205 0.966215 0.856996 0.998864 1.012965 0.962348 1.020408 0.907548 0.957343 0.990412 0.960172 0.920538 0.926431 1.015954 0.960359 0.858322 0.929092 0.869473 0.975684 0.921743 0.967849 0.868333 0.976973 0.939832 0.865999 1.007838 0.874880 1.000554 0.945342 1.005009 0.886806 1.011826 0.858201 0.874161 0.969147 1.003010 1.025517 0.907557 0.893530 
3.469464 0.883869 0.888772 0.877454 0.866874 1.018800 0.956620 0.897493 0.958693 0.968488 0.951792 0.899799 0.916682 1.026000 1.004261 0.942258 0.991571 0.854175 1.014328 0.969581 0.898884 0.842792 0.925413 0.880676 0.879350 0.879564 1.001367 0.927019 0.842428 0.985250 1.003253 0.858246 0.857014 1.000069 0.972307 0.942296 0.920053 1.026065 0.927327 1.012693 1.015859 0.846565 0.942202 0.959505 0.842027 0.974278 0.848591 0.872300 0.967200 0.906495 1.009313 
3.476409 0.960407 0.973394 0.915357 0.899887 0.946701 0.912528 0.960724 0.969361 0.963581 0.986279 1.022701 0.857862 0.970257 0.911361 0.990340 0.975392 0.905843 0.877507 0.939399 0.961518 0.885181 0.939474 1.002207 0.940884 0.994570 0.919391 1.015204 0.907272 0.893967 0.840347 0.924535 0.980686 0.871559 1.002954 0.908346 0.911903 0.906301 0.979342 0.921520 1.026277 1.005269 0.963815 1.015400 0.964916 0.848955 0.934404 0.900297 0.950594 1.012926 1.012169 
3.483369 0.878511 0.871052 0.892673 0.993058 0.965901 0.904156 0.993385 1.017190 1.008480 0.927121 0.851709 0.869530 0.930921 0.961840 0.920213 0.861810 0.873675 0.896230 0.934814 0.872480 0.942497 0.858001 0.963352 1.021485 1.004662 1.012046 1.012233 0.920325 0.964911 0.953923 1.010506 0.981202 0.840805 0.860802 0.881620 0.863014 0.992946 0.857067 0.884028 1.010515 0.960934 0.961719 0.852838 0.869605 0.942161 0.992815 1.003747 0.971390 0.984619 0.947239 
3.490343 0.952949 0.993115 1.023993 0.933319 1.004428 0.947666 0.970105 0.986329 0.955133 0.882147 0.870423 0.947021 0.907957 0.986795 0.845183 0.997586 0.889186 0.852529 0.979197 0.970833 0.943568 0.878078 0.947264 0.866428 0.958017 1.018803 0.973232 0.960659 0.908461 0.922911 0.989754 0.938098 0.955609 0.895365 0.958960 0.866223 0.887309 0.989017 0.926850 0.866494 0.932646 1.008423 0.969872 0.911672 0.849645 0.933589 0.885517 1.018971 0.864477 0.934877 
3.497331 0.898009 1.025016 0.942790 0.934381 0.853396 0.875964 0.869244 0.867032 0.883617 0.846098 0.911785 0.915574 0.875348 0.961485 0.857475 0.929556 0.912886 0.967533 0.994711 0.928081 1.000320 0.867041 0.891084 0.858614 1.010242 0.992891 0.995467 0.965722 0.929304 0.916218 0.864596 0.961410 0.976521 0.904804 0.885419 0.881079 0.982550 0.947186 0.851698 1.021470 0.930816 0.905933 0.899857 0.947429 0.890263 0.962941 0.882217 1.009420 0.970491 1.001086 
3.504332 1.005443 0.910218 0.880981 0.984446 0.944588 0.930721 1.004585 0.902146 0.936404 0.853647 0.935200 0.994263 0.971680 0.959902 0.867384 0.916452 1.015055 1.019040 0.946753 0.890313 1.020580 0.855271 0.880869 0.842010 0.977344 0.891703 0.891834 0.882474 0.963113 0.925243 1.012284 0.984035 0.979752 0.851762 0.840367 0.985006 0.904535 1.023865 0.860889 1.005583 0.855784 0.905888 0.944682 0.977326 1.000021 0.844949 1.013693 0.896864 1.016418 0.967489 
3.511348 0.905395 0.878335 0.975321 0.910639 0.884867 0.940983 0.854756 0.857219 0.926847 0.920894 0.852862 0.846796 0.878998 1.018132 0.959431 1.004630 1.011320 0.971850 0.977356 0.972727 0.896577 0.862015 0.879212 0.891902 0.918160 0.899376 0.987816 0.920520 0.967269 0.966140 0.870880 0.855101 0.865272 1.003790 0.861894 0.938025 0.893713 0.848187 0.850258 1.000459 0.922461 0.915939 1.024010 0.854522 0.852572 0.938268 0.946003 0.873343 0.902045 0.934909 
3.518378 0.962560 0.965508 0.969250 0.895898 0.957569 0.996913 0.926958 0.958119 0.881363 0.916042 0.945636 0.984317 0.977451 0.843493 0.950991 0.882790 0.870204 0.923571 0.868124 0.862143 1.023643 0.934524 0.977413 0.841198 0.938004 0.992294 0.909791 1.005048 0.840750 0.935616 1.010040 0.935093 0.861397 0.867862 1.004656 1.025070 0.895544 0.853812 0.958129 1.006009 0.866192 0.961310 1.019034 0.948472 0.903148 0.998322 0.877687 0.988339 0.850509 0.986379 
3.525421 0.950343 0.947936 0.920351 0.937348 0.863875 0.867803 0.944261 0.981921 0.887757 0.963329 0.967676 0.869864 0.912646 0.842214 0.849976 0.873773 0.949046 0.995233 0.867821 0.927264 0.885966 0.897216 0.989346 0.984141 0.859407 0.857140 0.986697 0.915584 0.842522 0.997472 0.845395 0.906293 0.885639 1.011101 0.962788 1.016717 0.951602 0.842391 0.967471 0.957787 0.909278 0.966827 0.877262 1.019236 0.981510 0.997845 1.014599 0.976706 0.895136 1.016512 
3.532479 0.971577 0.969339 0.949228 0.910379 0.867510 0.989887 0.983255 0.929809 0.951626 0.920500 0.904363 0.876063 0.871203 0.935153 0.916610 1.004849 0.968844 0.968798 0.992816 0.990447 0.884094 1.010669 0.918923 0.890512 0.849414 0.840814 0.871502 0.885633 0.850058 0.863126 0.888814 1.021265 0.954247 0.922290 0.937261 0.981334 0.949331 0.918373 0.888907 1.022282 1.005726 0.936403 0.909409 0.858061 0.861195 0.846728 0.925257 0.977584 0.862249 0.990232 
3.539551 0.963465 1.001200 0.993767 0.971794 0.981605 0.949588 0.953682 0.928211 1.000818 0.853283 1.002879 0.888910 1.012998 0.877140 0.895690 0.941147 0.860110 0.956909 1.004446 0.968558 1.014350 0.882074 1.004352 0.969490 0.886187 0.940112 0.902359 0.970031 1.025626 0.872934 0.963531 0.961637 0.970441 0.888966 0.879248 0.988637 0.894357 0.987984 0.923828 0.856137 0.932306 0.950856 0.905567 0.883146 0.958616 0.974722 1.021457 0.971169 0.895560 0.895886 
3.546638 0.999902 0.974957 0.891216 1.025378 0.966545 0.979414 0.844114 0.847266 0.895524 0.917196 0.937562 0.879848 0.984664 0.926139 0.868630 0.856694 0.851807 0.955672 0.922008 0.914035 1.007577 0.872677 0.840934 0.893006 0.944239 0.891794 1.006374 0.924321 0.864378 0.924889 0.899124 0.952017 0.971096 0.992889 0.868490 0.963552 0.967273 0.947615 1.007474 0.962657 0.865730 1.013871 0.970024 0.992479 0.921103 0.963310 0.901157 0.977624 0.933198 0.899170 
3.553738 0.850080 0.910621 0.980422 0.856989 0.981653 0.935191 0.882938 0.907358 0.957727 0.957279 0.981336 1.017979 1.020217 0.958445 0.984711 1.007816 0.865931 0.972524 0.913932 0.981289 0.922333 0.970231 0.875143 0.891227 0.864365 0.987937 0.899116 0.873390 0.879097 0.935116 0.932505 0.858593 0.983984 0.941494 0.936198 1.018324 1.015527 0.932319 0.989028 1.001327 0.989690 0.981252 0.964086 0.974501 0.940114 0.856887 0.858229 0.970967 1.009392 0.974557 
3.560853 1.019196 0.849742 0.905568 0.996532 1.011263 1.021191 0.987517 0.948370 0.848111 0.992617 0.876154 0.908607 0.943233 0.899471 0.928987 0.940650 0.999105 0.840839 0.978930 0.992411 0.855401 0.855951 0.851998 0.908579 0.945060 0.909707 0.881496 0.863121 0.860519 0.890940 0.984226 0.892581 0.850842 0.923645 0.916802 0.916252 0.978520 0.911311 0.894278 0.970680 0.884573 1.008065 0.850535 0.980254 0.876079 0.954523 0.850796 0.849061 0.892600 0.901662 
3.567981 0.864878 0.983452 0.966104 0.942753 0.970802 0.843774 0.998562 1.020459 0.896442 1.016880 0.899416 0.885433 0.897206 1.007707 0.965405 0.972489 0.849311 0.975873 0.938791 0.872457 0.993752 0.849255 1.006477 0.866249 0.967008 0.847083 0.927120 0.956614 0.844892 0.877397 0.911422 0.916064 0.858922 0.967400 0.936209 0.873799 0.984785 0.888826 1.007614 0.916577 0.891548 0.982594 0.870024 0.979332 1.019648 0.946388 0.972611 0.843391 0.897784 0.846570 
3.575124 0.854985 0.912158 0.911132 1.003640 1.002018 0.919372 0.891084 0.879563 0.918207 0.948769 1.019513 0.870009 0.853652 0.890590 1.012597 0.855022 0.944584 0.914161 0.914525 0.974289 1.025003 0.928590 0.967625 0.968296 0.884279 1.000219 0.957586 0.897617 1.024192 0.999101 1.024378 0.894402 1.006240 0.840314 0.931787 0.864361 1.004674 0.877904 0.965584 0.879461 0.991635 0.884065 0.989333 0.875611 1.013930 0.897189 0.980040 0.994366 0.928133 0.906621 
3.582282 0.873639 0.839119 0.845662 0.972817 0.977533 1.022136 0.839119 0.892762 0.875885 0.870153 0.845876 0.843583 0.899538 0.908624 0.861850 0.916947 0.900609 0.928978 0.923694 0.902334 0.941997 0.969574 0.974755 0.890787 0.850461 0.910861 1.012006 0.992220 0.864114 0.973674 0.958288 0.841524 1.003944 0.965259 0.843071 0.925791 0.912585 0.909873 0.850210 0.933032 0.840862 0.856621 0.894263 0.904076 0.971699 0.949369 0.983460 0.867227 0.911877 0.873872 
3.589454 0.942999 0.875580 0.861165 0.913562 0.854866 0.878134 0.855639 0.884209 0.961589 0.882961 0.915584 0.945012 0.980999 0.975874 0.898932 0.966686 0.965093 0.986525 1.012104 0.955029 1.000661 0.945077 0.858798 0.884824 0.933699 0.842696 0.969770 0.919414 0.923980 1.017695 0.967385 0.994250 0.900665 0.969332 0.980132 0.855145 1.010119 1.008674 0.973078 1.020658 0.926282 0.866038 0.993476 0.909322 0.998639 0.881255 0.884787 0.996290 0.912593 0.903750 
3.596640 0.889196 0.890323 0.939164 0.896407 0.987483 0.930415 0.944009 0.939779 0.923455 0.876338 0.844212 0.935279 0.890649 0.888469 0.913812 0.875164 0.916989 0.936229 1.014037 0.942546 0.878509 1.006192 0.932055 0.951807 0.868251 1.008978 0.852980 0.944372 0.952609 0.968727 0.945155 0.980355 0.839861 0.992906 0.846980 0.963678 0.958665 0.868642 0.868158 0.903759 0.940990 0.860117 0.976340 0.921694 0.887640 0.969007 0.907774 0.938139 0.918918 0.842489 
3.603840 0.962356 0.852110 0.947227 0.972091 0.889514 0.926321 0.998549 0.945037 0.874077 0.894908 0.882182 0.882331 0.874627 0.859684 0.941590 0.996276 1.015085 0.998167 0.883766 0.899501 0.892942 0.946295 0.954866 0.884995 0.891591 0.967675 1.019249 1.018718 0.890520 0.894917 0.879443 0.988879 0.926238 0.950450 0.868385 0.850619 0.946388 0.963753 0.851989 0.887623 0.957148 0.848859 0.935172 0.969538 0.937212 0.978491 0.949146 0.861445 0.934613 0.852520 
3.611055 0.873493 0.875282 0.898122 0.849274 0.907874 0.904670 0.901503 1.015321 0.956749 0.880852 0.912038 0.842530 0.914162 0.945162 0.982021 0.884103 0.993478 0.942200 0.908219 0.993879 0.952735 0.842884 0.875039 0.954989 0.991224 0.952288 0.847719 0.912150 0.852376 0.901196 0.845753 1.019560 0.913929 0.841767 0.873400 1.012834 0.981806 0.931953 1.002159 0.897712 1.001433 0.974606 0.899873 1.021302 0.993068 0.848604 0.961109 1.011893 0.917031 0.865808 
3.618284 0.889655 0.898987 0.954814 0.999464 1.006058 0.908683 0.907696 0.985763 0.845638 0.844968 0.952811 0.991454 0.844949 0.840432 0.947642 0.939269 0.948117 0.910583 0.913023 1.007120 0.955466 0.920409 0.930906 0.842695 0.986127 0.988008 0.919161 0.870916 0.878153 0.895430 0.977632 0.860885 0.857523 0.902666 0.928018 0.920064 0.918854 0.934538 0.865281 0.921480 0.967546 0.999371 0.881869 0.977670 0.933001 0.983435 0.935711 0.923082 0.916153 0.935255 
3.625528 0.951007 0.868265 0.881191 0.870956 1.021801 0.846287 0.887067 0.952078 0.848112 1.012572 0.964929 0.918227 0.841519 0.981477 0.895672 0.961502 0.872846 0.924987 0.890689 1.007450 0.958634 0.839629 0.932391 0.899173 0.981785 0.893008 1.004563 0.998156 0.851381 0.894526 0.882960 0.960552 0.866477 0.970181 1.022136 0.970777 1.004433 0.943501 0.901529 1.024269 0.988611 0.955281 1.023039 0.870816 0.905804 0.944153 1.011920 0.839712 0.943966 0.848075 
3.632787 0.922805 1.013060 0.931315 0.942079 0.856554 0.998478 0.996560 0.970395 0.923447 0.848407 0.928019 0.858928 0.891611 0.969473 0.871918 0.920775 0.909238 0.929946 0.986932 0.892896 0.880494 0.973170 0.874944 0.883948 0.874748 0.884470 1.014699 0.925309 0.969855 0.878277 0.840492 1.016356 0.902794 0.885047 0.973682 1.015704 0.934285 0.878277 0.922302 0.999149 0.845334 0.871126 0.933410 1.022604 0.920328 0.908661 0.884916 0.917367 0.856275 0.928363 
3.640059 0.943842 0.869109 0.954856 0.895996 0.905772 0.954437 0.856381 0.941598 0.933768 0.873875 0.866092 0.989629 0.977303 0.987274 0.925426 0.878745 0.846894 0.879722 0.901452 0.934103 0.960684 0.950787 0.859938 0.990169 0.881165 0.954986 0.934206 0.860850 0.928647 0.901778 0.872935 0.928238 0.955386 0.885820 1.012430 0.885960 0.897039 1.002664 0.997636 0.907597 0.871948 0.997869 1.022429 0.870570 0.879406 0.950759 0.945294 0.936282 0.867870 0.961149 
3.647347 1.002230 0.906589 0.898044 0.973531 0.862064 0.923262 0.892495 0.979637 0.959837 0.925338 0.886742 0.900287 0.881688 0.967536 0.874845 0.990771 1.022915 0.928205 0.932217 0.978706 1.016911 0.939292 0.991385 0.878979 0.963496 0.940242 0.895167 0.889442 0.889302 0.917360 0.975123 0.931733 1.004362 0.919352 0.917918 0.858294 0.956151 0.988946 0.982700 0.953526 0.979274 0.869679 0.953218 0.961652 0.941601 1.010320 1.011521 0.985269 0.982393 0.885886 
3.654649 0.862226 1.002747 0.887664 0.930099 0.978416 0.916798 0.872511 0.945326 1.013237 0.923732 0.841032 0.863659 0.930285 0.929121 0.864106 0.918259 0.997153 0.956207 0.868127 1.007298 0.861025 0.906671 0.866424 0.883885 0.987417 0.839133 1.000476 0.938969 0.911790 0.846412 0.938206 0.842847 1.015861 0.989744 0.928461 0.865195 0.921135 1.014856 0.924151 1.018207 0.999470 0.839198 0.841637 0.976117 0.996092 0.977736 0.845844 0.927139 0.850926 0.843703 
3.661965 0.879009 1.022034 0.900684 0.863681 0.909097 0.848762 0.860098 1.009591 0.895649 0.864211 1.016646 0.848511 1.006594 0.943439 0.901000 0.856161 0.890363 0.850847 1.010373 0.897082 0.874849 1.017734 0.945291 0.848315 0.914095 0.916561 0.838981 0.894942 0.927376 0.950028 0.939595 0.920889 1.004603 0.916068 0.986334 1.019791 0.938888 0.890214 0.883904 0.938088 0.970159 1.012085 0.910856 0.876468 0.958767 0.999400 1.012551 1.005850 1.018097 0.927692 
3.669297 0.870849 0.946772 0.916855 0.982971 0.888966 0.964499 0.916585 0.869434 0.848953 0.928831 0.896709 0.990359 0.924579 0.990927 0.886789 0.842811 0.846180 0.840522 1.003294 0.925249 0.993468 0.887505 1.015764 0.845286 0.879838 0.927882 0.926244 0.852098 0.894336 0.909932 1.012200 0.980700 0.875036 0.891507 0.964834 0.990918 0.930785 0.989913 0.993877 0.844942 0.994668 0.861906 0.846561 0.914194 0.859170 0.851447 0.962927 0.987726 0.915552 0.857225 
3.676643 0.983870 0.841793 0.924220 0.954906 1.011420 0.851720 0.844389 0.855238 0.971133 0.962266 0.960507 1.011979 0.852949 1.017943 0.945350 0.916311 1.005763 0.889505 0.949630 0.880313 0.879531 0.912729 1.022176 1.006163 0.933469 0.896363 0.904439 0.952896 0.955650 0.917707 0.914469 0.863221 0.926211 1.020967 0.905016 0.903974 0.906951 0.851153 0.990095 0.903201 0.905602 0.952328 0.876619 0.904988 0.914674 0.898512 0.867770 0.934892 1.003837 0.903174 
3.684003 0.841854 0.918568 0.994044 0.957902 0.989635 0.943016 0.950171 0.865009 0.938458 0.883178 0.970191 0.932318 0.979997 0.994128 0.906957 0.841575 0.859948 0.843668 0.890705 1.013134 0.837779 0.985104 0.838588 0.968219 0.902455 0.849538 0.891030 1.017470 0.955883 0.898259 0.868712 0.861325 0.845873 0.900213 0.898836 0.858739 0.953771 0.924122 0.856943 0.890714 0.982211 0.906371 0.895105 0.893765 0.991933 0.975726 0.987979 0.852245 0.933053 1.014790 
3.691379 0.948441 0.994597 0.988030 1.008969 0.880295 0.893857 0.973110 0.986951 0.976226 0.853393 0.990151 0.879932 0.957678 1.002355 0.987919 0.841645 0.859579 1.013471 0.945548 0.983156 0.844035 1.006467 0.904061 0.883773 0.918516 0.936441 1.012178 0.853793 0.852240 0.885773 0.878155 0.996876 0.882332 0.871132 0.879922 0.918451 0.929335 0.924702 1.013694 0.867979 0.848993 0.997611 0.964887 0.950078 0.840780 0.859291 0.842910 0.927614 1.015657 0.873727 
3.698769 0.917126 1.008664 0.998638 0.862483 0.965611 0.923357 0.964030 1.018086 0.907546 0.955910 0.955817 0.877681 1.016691 0.902328 0.908429 0.864511 0.884657 0.926231 0.896580 1.000731 0.958514 0.859758 0.845630 0.919962 0.900775 1.009427 0.892302 0.867831 0.857331 0.917405 0.846625 1.002740 0.991616 0.845175 1.007065 0.974958 1.006962 0.989347 0.884610 0.902096 0.883578 0.888981 0.899296 0.842756 0.957566 0.991914 0.927208 0.858382 0.989393 0.888023 
3.706174 0.879699 0.948953 0.894541 0.958420 0.928476 0.854971 0.916414 0.889594 0.954338 0.969441 1.015892 0.961182 0.883995 0.963535 1.020923 0.897387 0.927574 0.933767 1.019221 0.858905 0.973969 1.002473 0.995554 0.962438 0.914545 0.869014 0.910676 0.945503 0.928355 0.859807 0.852033 0.850070 0.880759 0.920404 0.974360 0.881140 0.919567 0.975188 0.934883 0.908639 0.950711 0.875691 0.941960 0.922719 0.907133 0.941384 0.999125 0.982609 0.890570 0.935032 
3.713593 0.874519 0.995269 0.984873 0.915479 0.857680 1.000672 0.916279 0.946266 0.939069 0.929557 1.019984 1.020710 0.838944 0.962129 0.841231 0.998207 0.908152 0.874092 0.932384 0.961637 0.981387 0.857940 1.010472 0.944267 0.884255 0.962734 0.993037 1.008166 0.920026 1.002531 0.875524 0.908152 0.997064 0.960456 0.846615 0.944128 1.010621 0.921319 0.913759 0.893944 0.940864 1.013531 0.942417 1.021017 0.884571 0.952096 0.922434 0.954077 0.853579 0.967811 
3.721028 1.009163 0.855274 0.949297 0.990773 1.013198 0.993432 0.992809 0.858677 0.985259 0.996221 0.875607 0.987230 0.865576 0.871647 0.925496 0.953398 0.991526 0.866970 0.898999 0.936737 0.931902 0.886374 0.896201 0.972754 0.918663 0.975395 0.895485 0.841384 0.945969 0.992985 0.870810 0.971955 0.941283 0.909412 0.865975 0.864153 0.997225 0.944388 0.930526 0.896573 1.008307 0.988932 0.958585 0.949456 1.007275 0.962648 1.003510 0.875468 0.933055 0.862201 
3.728478 0.892935 0.867306 0.969730 0.916119 0.881073 0.945123 0.894190 0.985859 0.864192 1.017363 0.924514 0.963251 0.863606 0.931374 0.861998 0.973309 0.915775 0.925945 0.939350 0.943403 1.002248 0.866069 0.884652 0.964189 0.899786 0.920293 0.962070 0.987569 0.899405 0.979091 0.837512 0.841992 1.019743 0.931876 0.974462 0.874027 0.983609 0.972147 0.990033 0.922004 0.966188 0.975689 0.860055 0.873339 0.914957 0.980653 0.985952 0.853055 0.880144 0.910440 
3.735942 0.974123 0.847378 0.968184 1.020291 0.902255 0.949771 0.930837 0.963267 0.874120 1.009992 0.881305 0.841392 0.877679 0.953507 0.994674 1.010717 0.927361 1.005308 0.883154 0.907786 0.851672 0.914339 0.863449 0.995818 0.996570 1.021722 0.954214 0.902292 0.895340 0.942102 0.906159 0.957643 0.870746 0.937548 0.868320 0.890302 0.878042 0.929331 0.958424 0.902339 0.836949 0.903092 0.974244 0.883981 0.896966 0.863932 0.841987 0.987136 0.949854 0.910881 
3.743421 0.979872 0.980290 0.892121 0.860504 0.944352 0.963794 0.928060 0.976322 0.840513 0.886024 1.015402 0.945049 0.851173 0.875104 0.850132 0.844677 1.021545 0.984779 0.926982 0.958748 0.963487 1.015086 0.881749 0.973896 1.016248 0.941155 0.964974 0.854482 0.981248 0.936861 0.888868 0.880736 0.962549 0.971712 0.844101 0.897186 0.866601 0.958097 0.862279 0.910606 0.883023 0.923822 0.985569 0.906164 0.918813 0.934426 0.855104 0.837325 0.978060 0.856693 
3.750916 1.002922 0.974915 0.898530 1.013153 0.904942 1.007448 0.846836 0.941406 0.911846 0.954378 0.900472 0.993044 0.970631 0.933637 0.906596 0.855719 0.873180 0.929353 1.001696 0.879099 0.896792 0.923146 0.882222 0.956534 0.919187 0.972006 0.922384 0.877036 0.901987 0.984709 0.877557 0.942707 0.913956 0.916520 0.910954 0.898855 0.943543 1.009148 0.965771 0.853536 0.849382 0.916214 0.931834 0.866099 0.870132 0.986651 0.974050 0.838045 0.969729 0.900472 
3.758425 0.954070 0.976406 0.925871 0.904686 0.964411 0.913402 0.922433 0.901611 1.020066 0.939046 0.945596 0.912082 0.943524 0.862606 0.919859 0.989219 0.904603 0.982483 0.849719 0.906563 0.895785 0.898675 0.976833 0.895014 1.006092 0.871396 1.020317 0.982501 0.905532 0.999867 0.989525 0.987100 0.984731 0.868413 0.999960 0.879999 0.987128 0.856306 1.007290 0.932820 0.850973 0.848028 0.857691 0.902150 0.952825 0.905392 0.961679 0.938488 1.006751 0.874861 
3.765949 0.917297 0.955294 0.859754 0.840830 0.934419 0.921961 0.855760 0.878623 0.849758 0.934103 0.992064 0.842781 0.837978 0.912392 0.905899 0.945725 0.890561 0.950231 0.939807 0.935813 0.951606 0.905991 0.859931 0.917316 0.876681 0.855332 0.876096 0.984307 1.015150 0.969935 1.012205 0.850947 0.941489 0.869500 0.883491 0.894277 0.955610 0.919954 0.980638 0.961518 0.975259 0.883277 0.865319 0.949413 0.851421 0.883073 0.884903 1.002860 0.882404 0.947221 
3.773489 0.976749 0.958469 0.949923 0.861139 0.845580 0.960865 0.851339 0.983567 1.002089 0.880414 0.998039 0.881854 0.963856 1.019803 0.935497 0.872741 0.885328 0.859161 0.932497 0.987794 0.878305 0.990636 0.883535 0.858464 0.872165 0.838168 0.902689 0.995987 0.961209 0.883823 0.936844 0.868858 0.859124 0.883396 0.939705 0.836514 0.919455 0.930890 0.947155 0.976118 0.909971 0.938553 0.875927 0.867149 0.985871 0.924035 0.884092 0.975532 0.911690 0.994361 
3.781043 0.964577 0.895997 0.915018 0.956645 0.920200 0.857490 0.965673 0.969184 0.952002 0.905126 0.935646 0.938646 0.937736 1.015641 0.878721 0.971060 0.930909 0.929172 0.923869 0.862013 1.012836 0.877681 1.012288 0.946522 0.879594 0.868040 0.928429 1.016208 0.979521 0.909297 0.930918 1.006065 0.942835 0.970001 0.910458 0.906919 1.011220 0.983320 0.970410 0.908228 1.000576 0.838023 1.016347 0.885399 0.867242 0.922689 1.014852 0.918204 0.990156 0.858177 
3.788613 0.945183 0.965558 0.960218 0.997355 0.954395 0.917277 0.852113 0.835973 0.858438 0.900951 0.842883 0.946279 0.941413 0.972207 0.843941 0.895361 0.863889 0.951628 0.893030 0.937020 0.967508 0.957014 0.907043 0.986202 0.981921 0.959921 0.918029 0.856701 0.850386 1.021230 0.970665 0.903923 0.952854 0.987966 0.995135 0.970823 0.908408 0.840375 0.884068 0.941060 1.020209 0.865532 0.910962 0.938506 0.922515 0.846551 0.896252 0.861242 0.935386 1.009204 
3.796198 1.002184 0.950855 0.890491 0.964189 0.976575 0.999844 1.009984 1.012807 0.873239 0.906127 0.872152 0.927809 0.835782 0.850610 0.875365 0.854250 0.929851 0.844036 0.845856 1.020773 0.880983 0.849338 0.898885 0.919860 0.999371 0.880481 0.838994 0.961626 0.966751 0.921773 0.857491 0.979881 0.913221 0.859821 0.885040 0.905450 0.878634 1.014747 0.929062 0.867333 0.961997 0.895542 0.906527 1.006632 0.979760 0.879516 0.865718 1.014116 0.969927 0.850388 
3.803798 0.980264 0.968659 1.021198 0.934717 0.931226 0.937363 0.866172 1.009361 0.879522 1.014254 0.929536 0.969309 0.952106 0.915638 0.865745 0.986782 0.884712 0.852682 0.847734 0.996577 1.012174 0.966719 0.989019 0.923938 0.924495 0.877285 0.860639 0.923195 0.978055 0.917411 0.964203 0.909863 0.958057 1.005629 0.851531 0.931968 0.839155 0.870684 0.945124 0.982864 1.001228 0.882735 0.980153 0.956219 0.890153 1.014978 1.003948 0.887052 0.927549 0.925349 
3.811413 0.979562 1.000086 0.966733 0.979376 0.941140 0.948464 0.852144 0.923985 0.895096 0.931875 0.849657 0.950729 0.850464 0.890297 0.866616 1.007438 0.925164 0.890009 1.011829 0.999984 0.918842 0.901279 0.891031 0.851977 0.842072 0.880244 0.939116 0.858104 0.909866 0.969555 0.938225 0.940871 0.965897 0.927921 0.999047 0.906013 0.981595 0.910896 0.929685 0.848933 0.870785 0.917533 0.965897 1.003205 0.903451 0.956401 0.854372 0.889267 0.856730 0.892664 
3.819044 0.920097 0.987268 0.947106 0.852786 0.841248 0.853138 0.840868 0.906684 0.844246 0.949909 0.948443 0.882283 1.011791 0.835865 0.969605 0.981449 0.904327 0.991000 0.867200 0.950661 0.890915 0.955014 0.918611 0.965493 0.942549 0.918704 0.969271 0.890590 0.900262 0.948647 1.019921 0.948842 0.974636 0.989663 0.839986 0.956063 0.897978 0.846957 0.911492 0.862643 0.863274 0.922473 0.909293 0.925526 0.987630 0.956147 0.911335 0.985096 0.892094 0.914899 
3.826689 0.844721 0.868776 0.935410 0.840898 0.893592 0.877416 0.970890 0.958714 0.963753 0.865881 0.934816 0.879662 0.852545 0.999539 0.974917 0.871792 0.962500 0.984179 0.836582 0.914158 0.865964 0.947707 0.896154 0.850772 0.988254 0.861083 0.874679 0.842624 0.905676 0.861101 0.918937 0.865138 0.958992 1.007900 0.859598 0.905156 0.958472 0.934854 0.974249 0.896358 0.917258 0.903875 0.931401 0.853046 0.973238 0.993451 0.886892 1.020438 1.007241 0.928914 
3.834350 0.951537 1.013318 0.923643 0.926520 0.840575 0.884559 1.011286 0.844203 0.964769 0.836687 0.927420 0.843006 0.920701 0.945635 0.969028 0.978660 0.949681 0.897689 0.870992 0.909344 0.972768 0.857287 0.855579 0.898014 0.894692 1.008632 0.933247 0.851738 0.995910 0.839832 1.013225 0.939279 0.867373 0.853529 0.842885 0.952316 0.937673 0.884289 0.942814 0.932115 0.988682 0.927550 0.910800 0.982325 1.001478 0.909928 0.964305 0.946359 0.986724 0.940865 
3.842027 0.954752 0.872632 1.006283 0.897878 0.944704 0.918874 0.937978 0.931576 0.961860 0.991893 0.870433 0.920637 0.901348 0.976463 0.926770 0.875601 0.872929 0.943016 0.936465 0.954168 1.004511 0.993702 0.989332 0.930258 0.943424 0.880806 1.012759 0.998285 0.948416 1.010885 0.841346 0.943405 0.898499 0.992691 0.909104 0.978449 0.889481 0.939880 0.888739 0.955968 0.874339 0.906803 0.970228 0.921834 0.955801 0.965998 0.882216 0.972010 0.970126 0.976435 
3.849718 0.930128 0.963469 0.865616 1.001161 0.874856 0.981763 0.888669 0.919737 1.005270 0.906768 0.897547 0.846385 0.893419 0.850309 0.897965 0.972087 0.886035 0.870319 0.945277 0.930990 1.016913 0.878158 0.837080 0.854892 0.984147 0.858900 0.954952 0.909366 0.979601 0.952262 0.906397 0.921890 1.012358 0.886146 0.983210 0.835281 0.887380 0.844873 1.000808 1.013443 0.894671 0.913002 0.974499 0.840578 0.881702 0.986661 0.983646 0.919014 0.933439 0.839641 
3.857426 0.878081 0.891929 0.966172 0.993377 0.837667 0.926861 0.908635 0.991893 0.974343 0.859112 0.867831 0.922455 0.923726 0.902522 0.874955 0.915638 0.983888 0.983851 0.957517 0.892124 0.941406 0.858444 0.983647 0.992988 0.886419 0.911890 0.947657 0.859798 0.857721 0.930191 0.906483 0.875326 0.895268 1.019238 0.874825 0.898543 0.917428 0.988897 0.854585 0.931629 0.987172 0.858351 0.943613 1.014498 0.917493 0.864167 0.986022 0.947565 0.906232 0.950412 
3.865148 0.887834 0.861142 0.947821 1.001167 0.962799 0.927343 0.944528 0.877558 0.895587 0.850856 0.994249 0.941097 0.988879 0.921509 0.994675 0.992190 0.978028 0.848714 0.933427 1.008448 0.895439 0.942423 0.874729 1.010154 0.979632 0.926721 0.851849 0.899334 0.893862 0.899603 0.877984 0.969681 0.962660 0.888149 0.858369 0.969551 1.019531 1.014114 1.006853 0.930580 0.881286 0.939418 0.879357 0.954341 0.851904 0.850476 0.963086 0.899677 0.836935 0.880535 
3.872886 0.849790 0.994155 1.016253 0.907645 0.976601 0.911967 0.941214 0.871674 0.914878 0.942234 0.925264 0.846192 0.846433 0.998736 1.019276 0.861400 0.894626 0.911614 0.857217 0.875458 0.953325 0.990233 0.858683 1.006201 0.841369 0.975164 0.899513 0.966363 0.884110 1.015493 0.975423 0.860519 0.943486 0.933508 1.005673 0.917308 0.980422 0.857663 1.008529 0.896972 0.928223 0.886484 1.006924 0.907274 0.957183 0.913191 0.904733 1.016624 0.962904 0.996557 
3.880640 0.890549 0.994581 0.840332 0.942713 0.861490 1.011604 0.962741 0.947312 0.944549 0.945949 0.916223 1.018818 1.001563 0.880424 0.945996 0.916687 0.982425 0.922547 0.865718 0.881156 0.968471 0.959180 0.950771 0.848148 1.011252 0.862612 0.853461 0.910882 0.908666 1.009055 0.857439 1.003028 0.875352 0.914601 0.988777 0.953098 0.883984 0.953589 0.847610 0.895574 0.976742 0.924262 0.872737 0.986496 0.835056 0.850197 1.007701 0.908620 0.864430 0.997919 
3.888409 0.911912 0.874254 0.997203 0.907369 0.951637 1.005751 0.978829 1.018906 0.919134 0.970698 0.846238 0.966573 0.895280 0.861266 0.869647 0.886603 0.985522 1.000902 0.963356 0.840610 0.918309 0.859810 0.902984 0.904820 0.977429 0.927774 0.862703 0.999836 1.001792 0.942413 1.012231 1.008912 0.954298 0.853803 0.982917 0.845617 0.916798 1.004731 0.907128 0.924567 0.891127 0.975028 0.917428 0.906396 0.858401 0.838691 0.970819 0.837468 0.884267 0.920655 
3.896193 0.925186 0.992066 0.893281 0.933270 0.896525 0.957213 0.997739 0.891723 0.972332 1.002856 0.917826 0.891214 0.863507 0.952847 0.931110 0.879552 0.981314 0.958946 0.843559 0.934354 0.839137 1.018346 0.965602 0.865565 0.951716 0.868030 0.935021 0.837691 1.007667 0.976169 0.891223 0.943142 0.958538 0.860383 0.968012 0.913006 0.895524 0.909734 0.868846 0.845793 0.908974 0.909011 0.894087 0.945626 0.892085 0.923082 0.893225 0.847489 0.991390 0.934984 
3.903993 0.923415 0.917650 0.953527 0.901856 0.912413 0.952323 0.855756 0.978756 0.955585 0.885655 1.009323 0.985299 0.937011 0.847525 0.994716 0.956104 0.990684 0.925203 0.845134 1.002696 0.972546 0.857721 0.977060 0.890058 0.867647 0.952295 0.941516 0.925064 0.999415 0.929921 0.880215 0.994373 0.946891 1.002520 0.929838 0.920152 1.011047 0.954139 1.003039 0.902635 0.947522 0.948207 0.881420 0.877119 0.890809 0.863764 0.946864 0.872513 0.976328 0.866285 
3.911809 0.872092 0.878291 0.897947 0.873185 0.973724 0.868765 0.985410 0.885409 0.866624 0.909346 0.968525 0.989219 0.910421 0.855411 0.976829 0.999348 0.967487 0.867060 0.923895 0.883027 0.994399 0.968989 0.901320 0.887206 0.887392 0.835283 0.963623 0.963614 0.933829 0.836682 0.937740 0.848887 0.857042 0.885436 0.899013 0.911597 0.834847 1.018049 0.873519 0.989747 0.993194 0.938250 0.956135 1.007855 0.969517 0.933718 1.000692 0.934246 0.864344 0.985809 
3.919641 0.929369 0.921780 0.898217 0.902183 0.862581 0.911301 0.924458 0.918982 0.921864 0.862840 0.898986 0.985521 1.005303 0.957843 1.000133 0.917954 1.003496 0.964922 0.930907 0.923810 0.839295 0.979850 1.000995 0.995630 1.016246 0.914368 0.988189 0.865972 0.940062 0.885662 0.922179 1.001189 1.001189 0.922716 0.843613 0.934011 1.011187 0.845013 0.922559 0.933159 0.867640 1.011938 0.985808 1.001504 0.860431 0.875275 0.892120 0.896531 0.935540 0.960558 
3.927488 0.848560 0.923242 0.918091 0.921779 0.955002 1.008394 0.990810 0.976709 0.942865 0.935926 0.975986 0.876660 0.871360 1.011702 0.993626 0.960171 1.012600 0.949591 0.987215 0.996860 0.978988 0.840685 0.857982 0.936111 0.982787 0.865477 0.964609 0.975718 1.014018 1.012424 0.955150 1.002215 0.991486 0.885109 1.006513 0.849903 0.951602 0.855629 0.993144 0.967426 0.993395 0.956790 0.857445 0.838397 0.928514 0.919916 0.986668 0.996721 1.002872 0.936815 
3.935351 0.985945 0.898044 0.907696 0.898146 0.950549 0.954356 0.960665 0.880073 0.970938 0.876534 0.901129 0.843992 0.938145 0.954532 0.896701 0.875469 0.863686 0.955514 1.017264 0.894866 0.929678 0.991197 0.909493 1.003879 0.950484 1.006611 0.867447 0.843065 0.988112 0.916358 0.946881 1.013559 0.859814 0.893153 0.882685 0.897766 1.003721 1.018496 0.954986 0.903305 0.888308 0.838776 1.017727 1.013114 0.903861 0.936756 0.939257 0.989567 1.015708 0.885353 
3.943229 1.006024 0.882160 0.989667 0.837535 0.987842 0.928869 1.003217 0.971040 0.853151 0.843648 0.891589 0.958055 0.900962 0.898267 0.997706 0.977765 0.908085 0.875704 0.926804 0.979756 1.009877 0.993510 1.007765 0.934955 0.907853 0.945921 0.910419 0.973736 0.879928 0.908067 0.971281 0.863052 0.859153 1.005449 0.980117 1.012109 0.942272 0.982340 0.834469 0.853382 1.015045 0.864849 0.904732 0.935723 0.964436 1.013387 0.868017 0.890450 0.988555 0.907057 
3.951124 0.920198 0.929876 0.914373 0.848944 1.009816 0.835154 0.918744 0.934515 0.893517 0.842647 1.007214 0.874189 0.907547 0.950833 0.997583 0.935256 0.932441 0.986293 0.896731 0.935516 0.937312 0.895804 0.879792 0.891952 0.878838 0.839729 0.934552 0.960715 0.945675 0.991794 0.993276 0.922050 0.999879 1.007853 1.015827 0.990859 0.939053 0.939405 0.918568 0.838674 0.911354 0.947138 0.962233 0.836247 0.975662 0.883552 0.886275 0.927838 0.868364 0.916105 
3.959034 0.972069 0.916131 0.834228 0.900435 0.975152 0.959272 0.964957 0.936011 0.933252 0.849803 0.973930 0.993523 0.966476 0.838154 0.984727 0.840553 0.866739 0.834487 0.893648 0.994098 0.873332 0.889472 1.002792 0.953734 0.880934 0.993542 0.925594 0.881795 0.945743 0.920853 1.014876 0.997061 0.963577 0.999626 0.945891 0.959151 0.977949 0.940085 0.897250 0.962522 0.873610 0.990005 0.953466 0.974217 0.922594 0.876573 0.919770 0.876980 0.960475 0.944799 
3.966960 0.876502 0.912351 0.936636 0.950811 0.846523 0.885816 0.909398 0.934081 0.880243 0.838116 1.013195 0.898593 0.927452 0.992252 0.871827 0.928304 0.835811 0.998742 0.877993 0.934960 0.989224 0.837237 0.904444 0.910879 0.970374 0.878122 0.849791 0.938479 0.976531 0.864392 1.006205 0.902491 0.890445 0.949172 0.966263 0.863753 0.937534 0.966171 0.836172 0.938062 0.958477 1.002992 0.927692 1.006343 0.856874 0.971226 0.865642 0.940886 0.880752 0.980197 
3.974902 0.871701 0.940297 0.859972 0.846456 0.889715 0.947592 0.861583 0.875200 0.930586 0.864351 0.866239 0.913127 0.982603 0.881791 1.003978 0.923199 0.871812 1.003284 0.942797 0.855390 0.986463 0.972929 0.940686 0.865073 0.852714 0.873126 0.900667 0.875107 0.853159 0.911377 0.911507 0.857139 0.848400 0.957340 0.896362 0.858852 1.014457 0.880745 0.854436 0.938316 0.945851 1.013041 0.913849 0.883171 0.884744 0.944926 0.925791 0.892298 0.980872 0.989777 
3.982859 0.963848 0.908349 0.923797 0.924047 0.931563 0.900602 0.870696 0.924279 0.936941 0.898852 0.966653 0.950612 1.015219 0.876342 0.847296 0.848426 0.900065 1.016339 1.017913 0.964829 0.999521 0.881923 0.896844 0.905128 0.874546 0.946752 0.902555 0.899426 0.904471 0.835375 0.881571 0.855654 0.938107 0.983267 0.987590 0.834153 0.856913 0.875759 0.957073 0.885320 0.919669 0.925954 0.916485 0.892586 0.853581 0.973817 0.937996 0.877526 0.950455 0.964598 
3.990833 0.891402 0.864906 0.998221 0.975870 0.948957 0.870782 0.919500 0.887700 0.989540 0.989799 0.891578 0.903646 0.875734 0.938111 0.975898 0.981682 0.872180 0.940323 0.891670 1.011622 0.898380 0.957805 0.949790 0.845128 0.901841 1.012908 0.969596 1.013084 0.856437 1.011834 0.861768 1.008077 0.967402 0.843555 0.855095 0.925682 0.893271 0.952798 0.964755 0.954825 1.005541 0.931484 0.837336 0.850487 0.924636 0.969883 1.002469 0.942220 1.013260 0.858585 
3.998823 0.838084 0.928889 0.983346 0.948738 1.017029 0.873432 0.947100 0.974407 0.928241 0.966421 1.009265 0.837667 0.903997 0.942149 0.901794 0.924567 0.974000 0.963469 0.990304 0.925104 0.860311 0.849669 0.895271 0.923281 0.870906 0.907809 0.933006 0.835363 0.956279 0.888913 0.878753 1.007063 0.995968 0.989027 0.873997 0.936551 1.013707 0.900397 0.839398 0.849068 0.994598 0.839314 0.969299 0.982911 1.000530 1.013438 0.899731 0.843155 0.965237 0.842784 
4.006828 0.859261 0.876063 0.946972 0.928375 0.844040 0.835112 0.924341 0.966245 0.984592 0.996083 0.970954 0.956881 1.016670 0.986387 0.950886 0.991679 0.953930 0.944539 0.970159 0.878690 0.929088 0.985591 0.954633 0.835010 0.949026 0.999942 0.942022 0.896029 0.897361 0.968317 0.871538 0.904513 0.857623 1.016124 0.883751 0.891745 0.975580 0.993336 0.950007 0.859233 0.907252 0.972555 0.979633 1.005067 0.902913 0.869568 0.986211 0.892615 0.996185 0.889821 
4.014850 0.846184 0.835915 0.926243 1.000510 0.992536 0.844186 0.934402 0.883697 0.969519 0.848599 0.867563 0.948954 1.002712 0.935753 0.889562 0.832853 0.955383 0.997429 0.987411 0.977364 0.940156 0.960814 0.846147 0.867165 0.937492 0.864048 0.885020 0.836369 0.980787 0.874020 0.996273 0.855361 0.839431 0.924836 0.992462 0.960240 0.976023 0.896306 0.890043 0.908952 0.893771 0.848210 0.876768 0.915585 0.922912 0.872133 0.899350 0.930193 0.937621 0.865343 
4.022888 0.965901 0.837791 0.876742 0.883606 0.949991 0.894594 0.890959 0.921761 0.892911 0.849973 0.957613 0.939659 0.854469 0.970202 0.978499 0.908219 0.883226 0.905389 0.926932 0.950741 0.885604 0.925359 0.920004 0.882496 0.914074 0.939465 0.839780 0.864015 0.913926 0.996074 1.007451 0.840548 0.951490 0.971599 0.982329 1.006905 1.002900 0.896269 1.007442 0.955181 1.007618 0.875521 0.963626 0.881238 0.880757 0.948891 0.892587 0.924786 0.967890 0.899053 
4.030942 1.002275 1.004947 0.919953 0.938339 0.996245 0.950353 0.940235 1.000462 1.006751 0.910011 1.012041 0.881553 0.970894 0.971283 0.958622 0.865627 1.015944 0.908957 0.876208 0.979153 0.909336 0.920943 0.874645 0.984471 0.943611 0.938191 0.872980 0.916494 0.945960 1.002043 0.854945 0.972013 1.008277 0.982289 0.857109 0.875301 0.896952 0.846936 0.997706 0.963727 0.939986 0.851218 0.869123 0.956393 0.988929 0.879935 0.895463 0.917604 0.909993 0.911602 
4.039012 0.861127 0.950280 1.014863 0.943132 0.981906 1.007336 0.922659 0.909204 1.006532 0.952823 0.937944 0.889775 0.851861 0.984662 0.963134 0.885420 0.863827 0.854811 0.846609 0.976348 0.834347 0.974037 0.908751 0.985059 0.949596 0.908316 0.887963 0.995869 0.960378 0.993817 0.867045 0.998625 0.916315 0.948505 0.856263 0.878789 0.867868 0.923740 1.017092 0.974517 0.868673 0.907484 0.981379 0.934930 0.915483 0.949846 0.928900 0.922575 0.885993 0.879640 
4.047098 0.924679 1.004398 0.876331 1.016390 0.859938 0.845079 0.955486 0.909534 0.936329 0.877062 0.865874 0.887537 0.970188 0.899021 0.857636 0.873520 0.966212 0.956467 0.973072 0.925770 0.876192 0.870663 0.887519 0.970141 0.851737 0.980626 0.864413 0.950937 0.904938 0.892253 0.950216 0.914194 0.922561 0.990039 0.997824 0.951973 0.855537 0.930874 0.931206 0.916561 0.987256 0.922136 0.922293 1.001033 0.934757 0.942246 0.874981 1.010094 0.874168 0.988097 
4.055200 0.994878 0.833085 0.865405 0.930775 0.916177 0.877599 0.956466 0.903309 0.915225 0.855162 0.840860 0.845483 0.985439 0.840592 0.989267 0.886039 0.919959 0.997310 0.866588 0.992096 0.992003 0.835618 0.929629 0.850012 0.949819 1.016807 0.975853 0.938670 0.869168 0.950281 0.956938 0.926088 0.952861 0.889062 0.834777 0.979606 0.891614 0.956115 0.940630 1.011149 0.974780 0.932605 0.848164 0.938152 0.905731 0.849522 0.913940 1.005214 0.965212 0.968207 
4.063318 0.979565 0.950707 0.940872 0.994512 0.987376 0.839757 0.962169 1.014266 0.864502 0.881639 0.899701 0.936148 0.842345 0.834285 0.911570 0.880068 0.932164 0.858983 0.877979 0.940299 0.923734 0.907928 0.991295 0.963787 0.871083 0.990953 0.870482 0.865593 0.874152 0.921368 0.865629 0.926360 0.869771 0.951308 0.860527 0.998653 0.964277 0.934919 0.907632 0.850812 0.930519 0.843390 0.869734 0.839470 0.881889 0.884875 1.004199 0.920841 0.942138 0.992904 
4.071453 0.968129 0.886917 1.010116 0.836750 0.952093 0.886732 0.905327 0.847267 0.913461 0.907213 0.999072 0.965800 0.836556 0.911806 0.996382 0.943951 0.907703 0.919551 1.008407 0.853524 0.940818 0.831842 0.982205 0.834753 0.853312 0.855502 0.937722 0.992288 1.009100 0.952029 0.848321 0.977981 0.860567 0.976733 0.871205 0.836352 0.977907 0.844837 0.884403 0.977048 0.918073 0.839643 0.867212 0.867887 0.886945 0.914561 0.960458 1.009257 0.894643 0.930513 
4.079604 0.925562 0.859748 0.987579 0.836580 0.921219 0.960844 0.981064 0.911978 0.893514 0.856356 0.966805 0.887360 0.919814 0.984677 0.971758 0.843788 0.848825 0.874367 0.901942 0.880762 0.978227 0.891721 0.949607 0.912292 0.858297 1.004342 0.922716 0.989205 0.844093 0.988956 0.983466 0.844602 0.984575 0.941410 0.876538 0.911072 0.993363 1.004674 0.862649 0.956871 0.976859 0.873812 0.957555 0.933907 0.920581 0.958044 0.891758 0.930737 0.930950 0.888275 
4.087772 0.947972 0.987767 0.926230 0.871891 0.945782 0.922913 0.913877 0.925196 0.990456 0.887072 0.934592 0.836226 0.942428 0.974795 0.852137 0.954504 1.003909 0.966183 1.013020 0.873767 0.907344 0.880771 0.994133 0.873425 0.978675 0.851333 0.896700 0.877398 0.986714 0.911317 0.905949 0.883497 0.932624 0.957507 0.933946 0.956269 0.833315 0.854151 0.995131 0.970905 0.969288 0.914524 0.853606 0.925584 1.001802 1.014941 0.865978 0.906467 0.925879 0.948517 
4.095955 0.877768 1.014581 0.855494 0.851558 0.841073 0.847826 0.992861 0.965774 0.897963 0.978403 0.876253 1.011200 0.894481 0.926769 0.908357 0.895386 0.958235 0.954429 0.933116 0.983226 0.971271 0.908948 0.983955 0.888679 1.001573 0.913410 0.906472 0.915627 0.967991 0.883718 0.919157 0.879413 0.852141 0.876946 0.833747 0.836370 0.879348 0.888780 0.864465 0.969654 0.977202 0.951436 0.855457 0.873167 0.967548 0.880521 0.923397 0.942188 0.992390 0.934834 
4.104156 1.002646 0.916278 0.967609 0.843766 0.923686 0.867367 0.869427 0.883283 0.881722 0.880207 0.999293 1.008650 1.007985 0.901332 1.011338 0.923936 0.996938 0.872050 0.839018 0.971849 0.899226 0.949274 0.912685 0.919059 0.909341 0.930319 0.849964 1.013685 0.900935 0.898792 0.869686 0.918975 0.894007 0.939935 0.950410 1.008549 0.924860 0.972967 0.916370 0.868152 0.977807 0.896908 0.880770 0.927723 1.002545 0.986897 0.857234 0.892271 1.001695 0.852652 
4.112372 1.000495 1.013694 0.853782 0.852581 0.922599 1.014793 0.838155 1.001872 0.865955 0.902797 0.942734 0.976205 0.910860 0.910491 0.860746 0.926220 0.961510 1.014109 0.926192 0.896074 1.001825 0.837324 0.848859 0.897431 0.972252 0.976999 0.913419 0.941404 0.894864 1.009944 0.983049 0.867193 0.909309 1.010341 0.991500 0.939806 0.832308 0.847751 1.015799 0.881259 0.864921 0.868070 0.897727 0.893986 0.868162 0.879883 0.993485 1.005169 0.962092 0.993772 
4.120605 0.892543 0.988362 0.885719 0.923959 0.982157 0.958894 0.913931 0.851966 1.011911 0.934856 1.000552 0.837643 0.940268 0.939511 0.907199 0.956087 0.867286 0.880399 0.955265 0.838825 0.904410 0.878866 1.007543 0.908870 0.857571 0.902692 0.970752 0.861773 0.866566 0.913173 0.874332 0.939243 0.994605 1.009454 1.003775 0.952763 0.839517 0.945763 0.852621 0.881037 0.919702 1.002722 0.842020 0.979562 0.904530 0.992804 0.842528 0.972746 0.969422 0.945402 
4.128854 0.873390 0.890666 0.973038 0.951200 0.950203 0.858728 0.996795 0.844961 0.990969 0.840529 0.929973 1.007137 0.838959 0.946713 0.971652 0.855099 0.993536 0.959400 0.904147 0.867610 0.881977 0.922743 0.877804 0.966648 0.934682 0.957950 0.902873 0.904673 1.008808 0.921949 0.926547 0.936131 0.968698 0.869023 0.953352 0.941579 1.008134 0.940859 0.929068 0.928634 0.934396 0.835626 0.952862 0.928403 0.852384 0.851821 0.844702 1.000091 0.880786 0.864739 
4.137120 0.927001 0.868349 0.830931 0.959277 0.854344 0.850088 0.831365 1.000572 0.984361 0.853541 0.954162 0.957163 0.971140 0.971251 0.929873 1.012214 0.961336 0.994876 0.903958 0.936280 0.900348 0.896674 0.916846 0.967217 0.929660 0.919311 0.975609 0.955492 0.876566 0.932467 1.009472 0.855997 0.843709 0.878976 0.988718 0.950626 0.948401 0.866752 0.903192 1.005078 0.955436 0.857492 0.980068 0.965342 0.891734 0.918175 0.944302 1.007838 1.011393 0.894633 
4.145403 0.832451 0.994822 0.944126 0.871894 0.893476 0.896319 0.891722 0.908846 0.998708 0.952083 0.933086 0.894012 0.969003 0.872596 0.852990 0.850516 1.013376 0.853922 0.998487 0.938154 0.943240 0.911550 0.987641 0.939668 0.974182 0.970296 0.886073 0.899181 0.854273 0.903833 0.965043 0.862654 0.933326 0.850423 0.951926 0.846159 0.934526 0.870251 0.921067 0.926514 0.843454 0.926467 0.901258 0.905430 0.996087 0.896218 0.935246 0.835239 0.975225 0.860697 
4.153702 0.961929 1.007791 0.941255 0.867981 0.877496 1.010394 0.867639 0.838354 0.961228 0.925814 0.919427 1.006979 0.941052 0.959640 0.946543 0.976189 0.964403 0.865073 0.949054 0.850491 0.834828 0.945842 0.835151 0.837320 1.001995 0.924946 1.009415 0.844574 0.988363 0.832336 0.972035 0.910695 0.895965 0.886071 0.897986 0.876574 0.999272 0.875355 0.912264 0.846190 0.896657 0.983203 0.849291 1.005161 0.942796 0.915301 0.990938 0.887621 0.837403 0.930724 
4.162018 0.964518 0.946394 0.928565 0.997870 0.842852 0.918654 0.831520 0.866735 0.831824 0.962516 0.903113 0.926719 0.896561 0.841892 0.921450 0.991834 0.943589 0.877108 0.993062 0.834436 0.909434 0.846110 0.833227 0.869531 0.832166 0.920167 0.919678 0.933899 1.009922 0.934711 0.962082 0.870436 0.900603 0.929801 0.902772 0.842889 0.948812 0.865055 0.976469 1.009479 0.963300 0.960910 0.916669 0.953454 0.876046 0.866818 0.959627 0.956970 0.890913 0.895158 
4.170350 0.927145 0.897341 0.857536 0.939509 0.955970 1.007328 0.831285 0.842948 0.901318 0.980477 0.847266 0.860045 0.989049 0.995628 0.833591 0.933834 0.847044 0.984020 0.944427 0.877051 0.948191 0.906264 1.003379 0.950092 1.005113 0.865443 0.889101 0.930715 0.993939 0.954973 0.902305 0.878638 0.914956 0.972819 0.995508 0.979813 0.960436 0.880926 1.008942 0.874726 0.911006 0.918803 0.867575 0.921719 0.871856 0.937018 0.992804 0.897240 0.891454 0.986438 
4.178699 1.010537 0.946233 0.874586 0.955210 0.997806 0.849104 0.873414 0.980295 0.919220 0.842582 0.910419 0.864696 1.012373 0.986181 0.955090 0.917080 0.991846 0.980000 0.916886 1.012502 1.013379 0.986615 0.858874 0.973173 0.999724 0.990416 0.989050 0.985526 0.832673 1.009845 0.907928 0.893480 0.902402 0.971115 0.885057 0.892226 0.965958 0.931039 0.920355 0.978893 0.870665 0.920733 0.872464 1.009301 0.852177 0.850461 0.958208 0.864945 0.855212 0.848385 
4.187065 0.931214 0.859890 1.001864 0.911446 0.993175 0.853912 0.957596 0.946868 0.968139 1.004761 0.969883 0.970898 0.850010 0.996182 0.983793 0.848507 1.007371 0.847861 0.990942 0.894998 0.854447 1.002593 0.942671 0.854125 0.982428 0.941785 0.952891 0.942827 0.978757 0.866458 0.924203 0.898993 0.926223 0.988609 0.951166 0.940650 0.967540 0.864207 0.946656 0.893873 0.832770 0.965557 0.949368 0.981543 0.945539 0.969071 0.914158 0.961599 0.921611 0.946222 
4.195447 0.948313 0.979654 1.012599 0.977357 0.924693 0.917305 0.999843 1.013780 0.920413 0.839931 0.904660 0.983629 0.871244 0.909456 0.846507 0.926851 0.920874 0.875385 0.852383 0.872083 0.973179 0.880652 0.841767 0.866153 0.894173 0.976942 0.965229 0.919721 0.855186 0.878577 0.854568 0.907611 0.974341 0.993396 0.990851 0.972690 0.883778 0.878530 0.859235 0.894062 0.906836 0.983860 0.972367 0.838557 1.001780 0.931186 0.876520 0.953478 0.895234 0.909032 
4.203847 0.946328 0.857373 0.954775 1.004518 0.988527 0.850410 0.992262 0.896041 0.978614 0.885666 0.898595 0.939181 0.901251 0.952488 0.933648 0.867914 0.939836 0.981620 0.979481 0.963545 0.966210 0.863819 0.938941 0.846537 0.860020 0.996228 0.939144 0.961673 0.944050 0.832483 0.882217 0.981297 0.883277 0.994208 0.916126 0.898429 0.886228 0.885998 0.854560 0.833516 0.982155 0.849073 0.850171 0.861495 0.843263 0.934284 0.860250 0.958538 0.889585 0.930300 
4.212263 0.918820 0.941945 1.002294 0.977850 0.949525 0.978929 0.903799 0.864261 0.917077 0.836276 0.959326 0.979851 0.982203 1.000533 0.983991 0.855299 0.855750 0.882924 0.900434 0.904555 0.893878 0.873611 0.960875 1.007928 0.844962 0.950769 0.894210 0.840536 0.905819 0.987514 0.920129 0.877189 0.905376 1.003631 0.912706 0.881089 0.926676 1.004424 1.009864 0.871988 0.906805 0.971009 0.884132 0.971267 0.883873 1.011681 0.999805 1.004618 0.863367 0.872357 
4.220696 0.840880 0.873600 0.930714 0.909601 0.971814 0.969251 0.890840 0.963664 1.001113 0.878716 0.933369 0.898178 0.998974 0.917299 0.918857 0.871009 0.923025 0.889706 0.930870 1.007290 0.943685 0.918544 0.912303 0.943077 0.880238 0.871110 0.831191 0.839709 0.997499 0.909214 0.876329 0.976165 0.846476 0.924002 0.938476 1.002643 0.987247 1.010507 0.861780 0.847951 0.881058 1.002367 0.881593 1.010563 0.874780 0.918083 0.908394 0.875849 0.942146 0.870566 
4.229146 0.984325 0.998014 0.831010 0.867274 0.894366 0.998309 0.835785 0.971834 0.925163 0.916369 0.965465 0.834052 0.899620 0.850451 0.953288 0.957215 0.977937 0.966248 0.938188 0.985284 0.934096 1.002641 0.861254 0.877967 0.913447 0.885544 0.855908 0.852986 0.997876 0.910027 0.959869 1.004780 0.932390 0.933091 1.012993 0.923642 0.882032 0.933017 0.909705 0.937884 0.943894 0.877782 0.930169 0.945240 0.894292 0.860821 0.952135 0.866970 0.886235 0.935801 
4.237612 0.864351 0.832193 0.907900 0.918011 0.862885 0.895743 0.940924 0.954749 0.870111 0.935762 0.907623 0.912176 0.978851 0.858885 0.997773 0.904554 0.922131 0.880738 0.934103 0.851060 0.874941 0.956214 0.839659 0.929237 0.885936 0.879263 0.963053 0.906287 0.976565 0.989422 1.002363 0.933633 1.009616 0.968463 0.881872 0.881826 0.950067 0.862194 0.982906 0.957984 0.992685 0.878784 1.001146 0.845806 0.903955 1.001386 0.953846 0.898443 0.979920 1.002999 
4.246096 0.898760 0.939363 0.944883 0.867243 0.936912 0.856516 1.010968 0.867768 1.006609 0.850231 0.991376 0.968217 0.891148 0.837329 0.876523 0.834454 0.996011 0.996269 0.838951 1.000490 1.008461 0.858184 0.878255 0.989118 0.982787 0.865639 1.001218 0.868727 0.870459 0.936949 0.938967 0.965839 0.980022 0.934193 0.994444 0.944552 0.862598 0.979423 0.992684 1.003273 0.868247 0.915762 0.919909 0.877592 1.000020 0.904050 0.926803 0.834288 0.971295 0.930037 
4.254597 0.839147 0.943249 0.980548 0.982336 0.927410 0.854046 0.949229 0.962414 0.869784 0.899012 0.990748 0.872825 1.004413 0.958968 0.871572 0.863878 0.968100 0.945930 0.944603 0.926765 0.995374 0.868992 0.923088 1.001971 0.950989 0.959844 0.955310 0.855161 0.936099 0.999796 0.855198 0.843560 0.944447 0.938236 0.903563 0.842252 0.911773 0.849909 0.915874 0.987956 0.920296 0.918168 0.915680 0.944299 0.910907 0.890313 0.834070 0.876897 0.833434 0.979617 
4.263115 0.924709 0.875015 0.871311 0.862909 0.908089 0.932052 0.847505 0.937331 0.836716 0.948064 0.860633 0.885453 1.011633 0.861564 0.930762 0.878202 0.858183 0.991724 0.886310 0.930771 0.970543 0.958060 0.960713 0.931140 1.001388 0.861149 0.921512 0.968959 0.890557 0.974063 0.856340 1.004751 0.849734 0.966425 0.932337 0.974523 0.941946 0.871790 0.915026 0.983994 0.916509 0.833400 0.962767 0.832810 0.973491 0.887682 0.956318 0.992000 0.992304 0.909462 
4.271649 0.946189 0.942274 0.887778 0.849836 0.911535 0.867697 0.927674 0.952564 0.958284 0.900085 0.875813 0.899431 0.910200 0.973981 0.967155 0.868637 0.933615 0.975749 0.992754 0.959979 0.965174 0.985504 0.891380 0.873160 0.902582 0.896594 0.868756 0.872119 0.867688 1.012080 0.951587 0.838137 0.986416 0.875684 0.968970 0.887014 0.855096 0.892486 0.899505 0.928918 0.963074 0.930926 0.997784 0.994145 0.939575 0.977315 0.992892 0.931119 0.891224 0.962264 
4.280201 0.971642 0.948137 0.839999 0.882882 0.859820 0.949805 0.857121 0.866691 0.963859 0.950320 0.930712 0.979176 0.841666 0.945752 0.832382 0.938936 0.834003 0.868192 0.888307 0.859912 0.863633 0.995377 1.009847 0.901404 0.881897 0.916021 0.962174 0.886207 0.832594 1.012324 0.844844 0.851236 0.878332 0.926420 0.868174 0.865631 0.931135 0.913065 0.939756 0.925508 0.944361 0.960636 0.861662 0.992448 0.992863 0.855905 0.927847 1.002709 1.002184 0.861275 
4.288770 0.943583 0.896571 0.958152 0.968061 0.886690 0.864948 0.954551 0.954386 0.860076 0.840792 0.854983 0.968319 0.999215 0.999519 0.906167 0.945213 0.856420 0.883375 0.929586 0.926611 0.896848 0.895936 1.002411 0.932275 0.927541 1.000421 0.961559 0.868125 1.003285 0.958410 0.878457 0.993450 0.840341 0.931114 0.956577 0.832679 1.005855 0.885926 0.895079 0.964460 0.839089 0.851825 0.849034 0.955960 0.979047 0.968945 0.834549 0.892262 0.919262 0.987971 
4.297356 1.008797 0.909492 0.885064 0.994148 0.876004 0.857496 0.867404 0.844614 0.981505 0.869853 0.830775 0.956322 0.963596 0.941157 0.912908 0.955466 0.998917 0.997794 1.006624 0.953146 1.001118 0.976358 1.001440 0.840784 0.834873 0.971948 0.958118 0.850507 0.994903 0.988365 0.985833 0.853546 0.919795 0.991063 0.992472 0.932981 0.924454 0.983200 0.899014 0.886021 0.849025 0.855535 0.995943 0.911794 0.837884 0.909833 0.904538 0.870755 0.978614 0.859135 
4.305960 0.913488 0.969380 0.917898 0.881827 0.921387 0.962282 0.979571 0.977638 0.883051 0.994642 0.998159 0.884046 0.978761 0.862061 0.891669 0.829857 0.967143 0.991613 0.844117 0.987038 0.941383 0.849172 0.880418 0.888557 0.901031 0.879350 0.844016 0.854235 0.938980 0.921866 0.962061 0.966830 1.002247 0.899117 0.882895 0.984580 0.954033 0.861103 0.853867 1.009170 0.914270 0.899954 0.985316 0.976055 0.910486 0.965173 1.004364 0.995333 0.893731 0.832066 
4.314580 0.921219 0.897240 0.841117 0.881868 0.970099 0.944205 0.928197 0.840850 0.976809 0.863467 0.897673 0.831451 0.967438 0.857759 0.878232 0.998598 0.977858 0.863467 0.997852 0.901484 0.871650 0.899127 0.949304 0.949792 0.894571 0.999877 0.920244 1.008189 0.855725 0.925886 0.852605 0.902570 0.994547 0.837646 0.993157 0.979267 0.880653 1.009110 0.852982 0.992541 0.831009 0.985858 0.898998 0.911361 0.867903 0.836091 0.915752 0.914463 0.867370 0.973284 
4.323218 0.971295 0.843298 0.993173 0.971535 0.880583 0.899184 0.846888 0.841743 0.829446 0.918999 0.897914 0.909869 0.973578 0.943113 0.841991 1.003003 0.948470 0.840233 0.867974 0.910826 0.908029 0.867541 1.009869 0.971728 0.907771 0.980057 0.996109 0.917923 0.886694 0.892925 0.869142 0.981466 0.957094 0.959689 0.870698 0.948765 0.871766 0.901264 1.008267 0.904457 0.946841 0.900850 0.849097 0.918926 0.921531 0.962174 0.891609 0.958935 0.938116 0.834978 
4.331873 0.864786 0.839783 0.910992 0.920617 0.856706 0.866746 0.902544 0.842801 0.998231 0.919495 0.830405 0.833028 0.983084 0.941351 0.871099 0.975409 0.892485 0.894501 0.835540 0.858427 0.865467 0.883099 0.845737 0.891114 0.956305 0.936814 0.983369 0.829605 0.931053 0.857129 0.828280 0.927915 0.846408 0.893222 0.921749 0.988688 0.915041 0.907955 0.905875 1.003541 0.849961 0.907384 0.836092 1.011566 0.999243 0.897353 0.947976 0.837730 0.955918 0.964237 
4.340545 0.830260 0.959030 0.995973 0.920597 0.909031 0.922603 0.892496 0.920431 0.853916 0.921894 0.882025 0.886525 0.870736 1.009719 0.867524 1.010216 0.844705 0.939827 0.883350 0.984205 0.833149 0.992752 0.882283 0.879845 0.954917 0.837528 0.860697 0.980570 0.901946 0.932291 1.003361 0.949277 0.996562 0.980772 0.887601 0.908102 0.891457 0.847089 0.883442 0.932733 1.009434 0.843353 0.839902 0.828723 0.956040 0.961542 1.009416 0.862905 0.965830 0.845184 
4.349235 0.936998 0.848688 0.902995 1.011259 0.993917 0.989741 0.928479 0.968829 0.837520 0.973862 1.000100 0.914108 0.933759 0.935535 0.896334 0.940963 0.935655 1.008131 0.864254 0.986677 0.833306 0.950393 0.987293 0.863206 0.869839 0.999308 0.876527 0.997395 0.856775 1.006172 0.977054 0.848734 0.907521 0.900658 1.006494 0.888505 0.907356 0.957587 0.836903 0.858799 0.933787 0.983052 0.870667 0.862359 0.940852 0.994571 0.959721 0.883316 0.847603 0.985288 
4.357942 0.910519 0.837768 0.968755 0.974459 0.900143 0.916894 0.878876 1.010397 0.880035 0.915652 0.874654 1.011639 0.895655 0.886088 0.981514 0.854657 0.868574 0.866799 0.970623 1.009165 0.854546 0.959870 0.847454 0.981928 0.941298 0.834024 0.873652 0.947277 0.882611 0.943018 0.949475 1.009487 0.900861 0.972352 0.923627 0.843397 0.962335 0.998872 0.972582 0.956724 0.994714 0.876696 0.859624 0.902912 0.984568 0.980042 0.855126 0.981845 0.965987 0.917004 
4.366667 0.850736 0.859225 0.981484 0.932564 1.000577 0.958077 0.930025 1.005967 0.903703 0.970153 0.899141 0.878732 0.896501 0.895011 0.896630 0.952237 0.859492 0.979957 0.924829 0.973942 0.934596 0.925785 0.997110 0.966796 0.882430 0.969932 0.913084 0.977741 0.970852 0.849310 0.857146 0.852171 0.874566 0.938744 0.856034 0.900190 0.834448 0.987729 1.001939 1.003199 1.005102 0.942488 0.922971 0.958546 0.976352 0.966272 0.850800 0.923192 0.985292 0.900254 
4.375409 0.921202 0.880280 0.959273 0.882368 0.900530 0.838439 0.969187 0.954381 0.905946 0.894994 0.960984 0.908346 0.828710 0.864335 0.925331 0.885430 0.915252 1.005851 0.992645 0.866882 1.002798 0.990264 1.004416 0.962970 0.860160 0.994301 0.992195 0.956947 0.953986 0.850044 0.978079 0.884170 0.984866 0.894681 0.831992 0.996232 0.908034 1.007837 0.836388 0.942454 1.001142 0.869604 0.970713 0.924467 0.977224 0.892870 0.936927 0.872188 0.827818 0.996986 
4.384169 1.005504 0.844286 0.838797 0.882572 0.866234 0.859825 0.995160 0.846824 0.875759 0.868854 0.893284 0.868008 1.003941 0.993634 0.907150 0.829023 0.904216 0.949711 0.944130 0.866712 0.961370 0.857306 0.838843 0.875014 1.001440 0.939138 0.828407 0.827699 0.917521 0.874619 0.992089 0.932802 0.879345 0.999804 0.945445 0.998360 1.004493 0.928683 0.843881 0.856322 0.932793 0.897495 0.904318 0.900631 0.873332 0.990912 0.900327 0.938531 0.953582 0.846493 
4.392946 0.892568 0.952462 0.938598 0.867957 0.969166 0.835597 0.945024 0.869759 0.912912 0.829547 0.997288 0.904050 0.904032 1.009837 0.852402 0.975822 0.837068 0.957702 0.847585 1.009975 0.984942 0.867065 0.859398 0.951763 0.985273 0.946238 0.984252 0.901007 0.963586 0.939490 0.951901 0.956470 0.861614 0.976190 0.977477 0.860226 1.010453 0.947019 0.915275 0.950301 0.957941 0.946679 0.894241 0.905438 0.997224 0.836921 0.898277 0.907268 0.850554 0.933459 
4.401740 0.832645 0.917193 0.993101 0.860166 0.957693 0.891391 0.969238 0.973264 0.874515 0.917156 0.899453 0.849825 1.002191 1.003717 0.839641 0.881731 0.895087 0.835192 0.881115 1.005638 0.921881 0.905685 0.905712 0.948639 0.992338 0.898065 0.952003 0.896750 0.999048 0.950808 1.005813 0.942995 0.847564 0.942168 0.988780 0.965368 0.874993 0.859265 0.942214 0.931625 0.940872 0.895712 0.934980 0.874092 0.887733 0.979386 0.899793 0.898341 1.007173 0.876169 
4.410553 1.006734 0.857625 0.951296 0.957335 0.962481 0.958906 0.905784 0.958382 0.892954 0.989254 0.994759 0.930590 0.991506 0.851017 0.928871 0.848315 0.936003 0.972343 0.961075 1.007451 0.889103 0.937354 0.845034 0.833426 0.959972 0.893818 0.917300 0.895445 0.940516 0.946977 0.975716 0.998334 0.831450 0.835108 0.916041 0.829428 0.923532 0.967582 0.933411 0.951269 0.945010 0.992379 0.974098 0.974567 0.887927 0.906014 1.003959 0.942575 0.913164 0.910113 
4.419383 0.873271 0.978810 0.898698 0.904735 0.831579 0.830384 0.831827 0.877047 0.858715 0.923931 0.935629 0.895408 0.863944 0.988211 1.001600 0.936493 1.004062 0.991546 0.999293 0.879676 0.839068 0.831762 0.863502 0.957978 0.971633 0.855903 0.828399 0.948660 0.936383 0.974951 0.942641 0.851942 0.960459 0.881330 0.894480 0.939755 0.844490 0.991105 0.846521 0.999541 0.873629 0.914347 0.912399 0.894985 0.924639 0.955019 0.873675 0.997777 0.891098 0.848882 
4.428230 0.999856 0.882562 0.906497 0.842613 0.969527 0.978733 0.969784 0.859298 0.875405 0.898568 0.971318 0.979395 0.917899 0.864995 0.963968 0.858159 1.007253 0.915373 0.892963 1.009081 0.850441 0.920794 0.942183 0.987039 0.993517 0.837321 0.890749 0.849679 0.993434 0.904531 0.952566 0.982298 0.916944 0.856808 0.876489 0.977236 0.992359 0.927437 0.937507 0.925608 0.923054 0.875534 0.870737 0.846499 0.932646 0.831303 0.878336 0.874238 0.883077 0.974314 
4.437096 0.953025 0.958060 0.828307 0.881773 0.903307 0.950866 0.906247 1.004608 0.963140 0.988651 0.827352 0.993860 0.965253 0.865559 0.965804 0.985078 0.952134 0.975275 0.890409 0.869684 1.005968 0.828702 0.833112 0.952198 0.949727 0.928295 0.975312 0.845348 0.953347 0.886826 0.863115 0.862160 0.949424 0.826947 0.896252 0.828234 0.868820 0.833690 0.926999 0.845394 0.841076 0.930371 0.861094 0.915470 0.928782 0.862178 0.981440 0.859119 1.007704 0.915489 
4.445979 0.868612 0.944253 0.942389 0.879147 0.848432 0.848726 0.908559 0.876447 0.981031 0.969917 0.831264 0.963423 0.861107 0.993431 0.941672 0.872938 0.980728 0.990602 0.935509 0.876961 0.837244 0.987011 0.925736 0.916073 0.990345 0.865397 0.986074 0.953246 0.938319 1.003728 0.869962 0.948644 0.848092 0.837409 0.982767 0.851444 0.979167 0.941424 0.935793 0.997491 0.947597 1.003967 0.988141 0.923255 0.946008 0.974666 0.851086 0.848110 0.915494 0.866499 
4.454879 0.950481 0.911734 0.927493 0.957314 0.947680 0.852396 0.912514 0.975076 0.862838 0.922451 0.960446 0.935355 0.937228 0.846187 0.932774 0.910181 0.999514 0.966737 0.903091 0.923636 0.874208 0.908335 0.870057 0.860918 0.960960 0.982230 0.828820 0.995611 0.957213 0.974405 0.862048 0.866668 0.862636 0.864638 0.847032 0.903091 0.944980 0.960896 0.903523 0.839079 0.925206 0.860404 0.988999 0.996805 0.897563 1.003372 0.961538 1.004676 0.973698 0.905709 
4.463798 0.886652 0.922887 1.009654 0.844347 0.847607 0.887791 0.925366 1.003401 0.903153 0.998019 0.935403 0.962629 0.856312 0.978369 0.832235 0.897322 0.892612 0.836285 0.946385 0.945283 0.998497 0.912850 0.844384 0.838195 0.863622 0.924604 0.959939 0.934218 0.977919 0.968883 0.921280 0.973134 0.908966 0.989177 0.906422 0.969847 0.956073 0.915724 0.989783 0.942896 0.917129 0.899407 1.002381 0.957680 0.949820 0.996624 0.843576 0.981592 0.888461 0.993685 
4.472735 0.984075 0.971120 0.882594 0.868904 0.856445 0.902866 0.886101 0.976014 0.979117 0.841314 0.933385 0.888093 0.965859 0.931337 0.895007 0.910330 0.940206 0.991677 0.934486 0.860090 0.972516 0.836641 0.850183 0.932164 0.836191 0.881069 0.910698 0.934477 0.902012 1.005798 0.955760 0.915252 0.934955 0.851092 0.884476 0.919227 0.885284 0.996791 0.994037 1.000583 0.915068 0.873082 1.007818 0.954245 0.992990 0.894456 0.880858 1.009902 0.974444 1.000170 
4.481689 0.855026 0.873478 0.915155 0.954785 0.882796 0.850987 0.985731 0.859451 0.983464 0.962597 0.905314 0.934837 0.939042 0.866290 0.902211 0.969280 0.841256 0.835537 1.007120 0.997601 0.937573 0.985658 1.000116 0.888377 1.009737 0.918570 0.892526 1.005808 0.848820 0.947331 0.985713 0.947570 0.937444 0.853658 0.929145 0.987861 0.891507 0.950663 0.932891 0.880657 0.851960 1.000557 0.893151 0.953546 0.985107 1.000355 0.980875 0.845167 0.857183 0.947625 
4.490661 0.931516 0.966147 0.960319 0.957648 0.839261 0.876875 0.836370 0.952709 0.923944 0.896922 0.854580 0.880914 0.874994 0.881529 0.954756 0.938024 0.835663 0.929772 0.897234 0.938060 0.927918 1.000861 0.926211 0.950663 0.947680 0.965385 0.960961 0.977896 0.995078 0.863998 0.967258 0.934903 0.925238 0.899005 0.864851 0.992132 0.928882 0.945871 0.837664 0.960612 1.001971 0.921447 0.904136 0.987855 0.994252 0.900565 0.955674 0.877637 0.850560 0.850312 
4.499652 0.988252 0.988931 0.883584 0.940154 0.920532 0.886861 0.891853 0.967759 0.924396 0.927305 0.884658 0.926268 0.851574 0.951671 0.834183 0.887549 0.938043 0.943714 0.858604 0.865285 0.926700 0.859127 0.881299 0.830484 0.953424 0.936354 0.936464 0.957324 0.885567 0.935996 0.935602 0.939823 0.887448 0.953727 0.917238 0.863018 0.971219 0.915733 0.889770 0.958517 0.879023 0.954791 0.923928 0.885374 0.907528 0.959270 1.002449 0.897231 0.846820 0.921882 
4.508660 0.923481 0.875775 0.843411 0.858946 0.949780 0.950706 0.946834 0.834373 0.839925 0.884428 0.982685 0.833199 0.937924 0.929299 0.919948 0.860038 0.933098 0.886172 0.927280 0.869233 0.833006 0.961993 0.826252 0.987282 0.881941 0.967700 0.875711 0.932428 0.845467 0.956735 0.973839 0.901431 0.966966 0.991622 0.831483 0.855983 0.827610 0.833400 0.901670 1.008176 0.830510 0.865645 0.914259 1.003496 0.875270 0.838117 0.954845 0.947577 0.857166 0.970545 
4.517686 1.000165 0.891703 0.891372 0.845545 0.945934 0.937631 0.833269 0.841132 0.916465 0.917272 0.866105 0.835233 0.970229 0.889051 0.851894 0.976788 0.851820 0.912006 0.906355 0.958623 0.956430 0.879730 1.008588 0.959907 0.916474 1.001055 0.982238 0.833123 0.852022 1.004835 0.926566 0.920970 0.925429 0.853582 0.845297 0.922841 0.961531 0.911318 0.850508 0.949797 0.856711 1.007037 0.993853 0.886042 0.830820 1.008634 0.868729 0.882124 0.991459 0.950136 
4.526731 0.997643 0.918496 0.884454 0.942777 0.834349 0.911130 0.861539 0.916404 0.964316 0.846981 0.895691 0.969215 0.842082 0.931026 0.875922 0.955749 0.892361 0.910093 1.007174 0.961959 0.908176 0.932421 1.008440 0.852705 0.924844 0.916588 0.878051 0.833340 0.842192 0.956005 0.961005 0.987773 1.001725 0.912441 0.990800 0.909699 0.869446 0.970004 0.826249 0.932604 1.003395 0.893526 0.826065 0.850155 0.988396 0.836138 0.857438 0.944245 0.884720 0.921807 
4.535793 0.834759 0.955168 0.885003 0.892166 0.844490 0.869273 0.964689 0.975833 0.847077 1.002422 0.864265 0.923002 0.969852 0.961148 0.871382 0.942621 0.995717 0.898302 0.834447 0.970018 1.007522 0.906447 0.990994 0.904924 0.903695 0.849810 0.967266 0.887745 0.906217 0.917123 1.000478 0.926524 0.987022 0.944400 0.933834 1.000322 0.973668 0.909602 0.986756 0.978437 0.951233 0.903622 0.897550 1.006696 0.835125 0.930147 0.897568 0.925827 0.835768 0.900742 
4.544874 0.967051 1.004036 0.949452 0.899995 0.844228 0.975698 0.965216 0.963731 0.895428 0.838304 0.946407 0.904947 0.867173 0.849529 0.989014 0.832353 0.955551 0.908359 0.885515 0.905131 0.942235 0.885808 0.886789 0.854105 0.989280 0.918565 0.837928 0.909762 0.924251 0.853903 0.864734 0.963740 0.932404 0.899637 0.834929 0.830849 0.837745 0.974075 0.920280 0.899518 0.840469 0.924600 0.828684 0.866596 0.940492 0.972379 0.848043 0.834067 0.903627 0.898922 
4.553973 0.990006 0.887493 0.895085 0.996076 0.898854 0.847671 0.923345 0.953595 0.914836 0.967458 0.996626 0.969091 0.854392 0.897644 0.913094 0.915570 0.897020 0.982900 0.882450 0.843105 0.942325 0.914332 1.004713 0.958601 0.977169 1.002898 0.861049 0.889996 0.879589 0.988896 0.976426 0.860270 0.901192 0.859820 0.880158 0.945837 0.970814 0.904062 0.936219 0.844948 0.934477 0.840868 0.892408 0.829177 0.967779 0.896745 0.955538 0.933450 0.907546 0.953613 
4.563090 0.948650 0.872951 0.864131 0.881156 0.901747 0.938978 0.940188 0.917048 0.911942 0.864654 0.924053 0.878112 0.955709 0.947302 0.948008 0.908834 0.873510 0.952235 0.934403 0.883585 0.891451 0.972872 0.830760 1.007536 0.852332 0.836912 0.915636 0.960614 0.930259 0.896494 0.900207 0.940766 0.848821 0.896576 0.911373 0.854477 0.966124 1.000174 0.903049 0.963796 0.995159 0.960248 0.917287 0.983580 0.835069 0.885877 0.937007 0.839341 0.925446 0.875435 
4.572225 0.962590 0.900688 0.855928 0.880971 0.925062 0.854709 1.003326 0.979163 0.863830 0.878909 0.948061 0.882373 1.001099 0.995223 0.923183 0.992299 0.975368 0.927070 0.913036 0.879394 0.930131 0.849081 0.909140 0.899872 0.995003 0.877442 1.000512 0.965184 0.940077 0.829143 0.837448 0.988055 0.839346 0.911661 0.997606 0.968411 0.932707 0.978237 0.840647 0.956192 0.860346 0.985030 0.994829 0.948941 0.983343 0.869384 0.923183 0.875572 0.869146 0.962948 
4.581379 0.890794 0.878064 0.834401 0.899437 0.990860 0.831193 0.924046 0.952357 1.002766 0.983152 0.981704 0.874673 0.854326 0.930581 0.826299 0.950542 0.885359 0.961467 0.931635 1.000484 0.870897 0.968534 0.906668 0.834575 0.899657 0.903791 0.876038 0.949250 0.989110 0.898017 0.959671 0.997532 0.890382 0.963768 0.933852 0.917419 0.946070 0.970147 0.960982 0.875149 0.870163 0.945657 0.864738 0.826418 0.899685 0.883132 0.980916 0.949837 0.972007 0.990768 
4.590551 0.891387 0.975135 0.876349 0.968033 0.893164 0.904601 0.889875 0.928977 0.875936 0.899121 0.843359 0.880702 0.944454 0.976051 0.847950 0.894521 0.872674 0.837476 0.919345 0.989999 0.934053 0.893604 0.950695 0.944592 0.951877 0.858003 0.857416 0.955827 0.956991 0.843899 0.923845 0.830850 0.830502 0.939423 0.925742 0.855052 0.868468 0.847098 0.927061 0.977527 0.997266 0.933229 0.837915 0.916486 0.873966 0.893082 0.874305 0.924587 0.963772 0.870035 
4.599741 0.955310 0.949281 0.836380 0.839871 0.976658 0.924853 0.838094 0.842904 0.898640 1.002863 0.833641 0.963144 0.996074 0.959873 0.936362 0.982476 0.911265 0.972590 0.952084 0.961119 0.825798 0.921821 0.906189 0.858957 0.924469 0.878922 0.834667 0.904778 0.997750 0.927162 0.911788 0.956803 1.001250 0.858755 0.890173 0.904604 0.826366 0.901233 0.870227 0.882376 0.828766 0.873516 0.865884 0.855448 0.892418 0.853074 0.836591 0.856025 0.828876 1.003220 
4.608950 0.926796 0.889189 0.916426 0.841872 0.869630 0.903261 0.997621 0.966455 0.988331 0.890344 0.983439 0.879076 0.858967 0.893642 0.868614 0.913412 0.983036 0.877875 0.972602 0.880963 0.941674 0.839499 0.957788 0.930900 0.843539 0.828259 0.846865 0.950203 0.907805 0.960481 0.993397 0.947189 0.908089 0.878901 0.843310 0.893523 0.848844 0.865856 0.854634 0.866058 0.891425 0.874898 0.906275 0.859434 0.920392 0.951558 0.916462 0.992967 0.915464 0.942498 
4.618177 0.927217 0.921831 0.893958 0.876472 0.973337 0.998270 0.987662 0.871352 0.901240 0.992087 0.896669 0.972558 0.986472 1.007292 0.886813 0.926292 0.888810 0.982405 0.824811 0.995833 0.972741 0.873916 0.855084 0.846556 0.894489 0.867010 0.923562 0.923975 0.846877 0.947240 0.914696 0.985189 0.997830 0.941873 0.984557 0.934307 0.965239 0.865627 0.832615 0.898043 0.845008 0.947991 0.883378 0.950776 0.851823 0.876399 0.871205 0.958818 0.951326 0.886648 
4.627422 0.880234 0.969464 0.944755 0.872843 0.958236 0.936366 0.971836 0.833636 0.907728 0.964464 0.855515 0.899348 0.951825 0.883329 0.854893 0.945414 0.868942 1.002398 0.838673 0.935487 0.864802 0.894164 0.881196 0.927720 0.965719 0.899979 0.916694 0.889841 0.876864 0.955031 0.876598 0.827930 0.896802 0.930715 0.884300 0.998533 0.905007 0.846668 0.878723 0.946733 0.967798 0.878393 0.907984 0.889282 1.004385 0.835349 0.967358 0.910722 0.848033 0.976196 
4.636687 0.859582 0.932719 0.873125 0.987424 0.941190 0.991480 0.898875 0.998650 0.890743 0.828256 0.880497 0.912546 0.926062 0.951207 0.872109 0.939670 0.839968 0.916246 0.931126 0.877905 0.967809 1.004602 0.827779 0.900697 0.990152 0.868089 0.926145 0.919579 0.995967 0.891540 0.930860 0.978486 0.831268 0.839189 0.972342 0.942664 0.833246 0.852549 0.849234 0.993943 0.908041 0.923123 0.971554 0.933754 0.892822 0.953542 0.977268 0.962663 0.869398 0.847659 
4.645969 0.949683 0.986828 0.863473 0.831364 0.995892 0.978505 0.939978 0.899318 0.827391 0.984347 0.967335 0.873819 0.905415 0.890684 0.954984 0.900755 0.954078 0.950361 0.955149 0.957795 0.895546 1.005185 0.840181 0.984594 0.948530 0.859106 0.824983 0.923827 0.988952 0.968278 0.977617 0.825935 0.894932 0.868820 0.863217 0.856945 0.971474 0.841371 1.005652 0.923242 0.872125 0.912731 0.977773 0.931500 0.999371 0.864856 0.893760 0.904344 0.924606 0.992504 
4.655270 0.823953 0.838344 0.892281 0.961003 0.847278 0.980767 0.929219 0.993510 0.985289 0.847992 0.987880 0.979302 0.986543 0.953542 0.951766 0.853494 0.955775 0.847233 1.002563 0.825116 0.855700 0.872572 0.873698 0.878934 0.848642 0.882404 0.897005 0.835076 1.002252 0.976913 0.876948 0.917913 0.903898 0.848011 0.888244 0.982827 0.835616 0.876655 0.921108 0.877524 0.957002 0.919781 0.866914 0.985289 1.003817 0.899916 0.926692 0.954668 0.847837 0.961250 
4.664590 0.853312 0.948997 0.883965 0.892788 0.830301 0.874190 0.916348 0.834356 0.972428 0.869037 0.979641 0.952447 0.952264 0.933080 0.950992 0.974817 0.950004 0.888468 0.863728 0.950589 0.917556 0.850749 0.838685 0.981636 0.979778 0.978826 0.960676 0.919350 0.902051 0.938032 0.945262 0.933858 0.882501 0.827253 0.906234 0.929245 0.860039 0.986936 0.865147 0.873165 0.829368 0.992373 0.864506 0.857110 0.972099 0.966772 0.866245 0.923735 0.994505 0.866181 
4.673929 0.831101 0.927843 0.824805 0.871368 0.987584 0.986230 0.873610 0.941094 0.912148 0.837068 0.952982 0.949733 0.832309 0.922910 0.979448 0.865063 0.997340 0.930661 0.825839 0.990128 0.902996 0.895236 0.905714 0.958967 0.956277 0.977032 0.980757 0.847702 0.975092 0.930451 0.952131 0.988106 0.928602 0.867561 0.863242 0.923294 1.004277 0.994128 0.909640 0.862134 1.001696 0.848023 0.894888 0.825738 0.835952 0.873949 0.997980 0.834460 0.981297 0.914600 
4.683286 0.862975 0.961532 0.907994 0.993320 0.976730 0.861136 0.921152 0.989422 0.848856 0.971131 0.876270 0.852342 0.977206 0.979787 0.997694 0.907317 0.839843 0.854740 0.906750 1.002296 0.983538 0.984279 0.985432 0.850384 0.863606 0.986521 0.871796 0.937906 0.989788 0.950488 0.871265 0.849680 0.923687 0.996056 0.899649 0.936836 0.882739 0.908104 0.886143 0.832038 0.920685 0.838526 0.824773 0.882483 0.914582 0.901964 0.998462 0.876014 0.877579 0.860532 
4.692662 0.882744 0.829965 0.858198 0.838985 0.964636 0.856002 0.994214 0.998651 0.854511 0.881061 0.963053 0.906037 0.966493 0.990454 0.902881 0.995440 0.908983 0.883650 0.996647 0.946649 0.978816 0.960061 0.890146 0.987444 0.928562 0.861757 0.866990 0.837979 0.865554 0.873906 0.909733 0.920849 0.920419 0.868838 0.994305 0.965130 0.989630 0.943291 0.970537 0.847384 0.980362 0.973409 0.827412 0.854520 0.849168 0.861848 0.858866 0.889267 0.930739 0.982412 
4.702057 0.876748 0.929584 0.929803 0.982365 0.991659 0.989125 0.912030 0.841530 0.977306 0.933142 0.911728 0.834404 0.868680 0.934011 0.969814 0.824708 0.990149 0.945080 0.996937 0.859130 0.914564 0.899534 0.975641 0.905919 0.950870 0.856404 0.832749 0.968387 0.934578 0.928349 0.917857 0.863539 0.878038 0.921214 0.929986 0.852123 0.838246 0.825129 0.962661 0.884551 0.864664 0.968598 0.979456 0.893003 0.932740 1.000952 0.860996 1.004053 0.861664 0.969970 
4.711470 0.851812 0.867589 0.837901 0.859595 0.969348 0.862970 0.880019 0.838276 0.930770 0.893116 0.870717 1.003747 0.918441 0.834316 0.984769 0.972037 0.870077 0.976437 0.823185 0.851346 0.823578 0.894350 0.916795 0.826468 0.846123 0.996430 0.934950 0.960138 0.972165 0.844385 0.995954 1.003966 0.863985 0.842428 0.982629 0.937145 0.898137 0.858854 0.995826 0.963934 0.833035 0.886549 0.902061 0.901576 0.836492 0.905920 0.900295 0.922722 0.967117 0.823935 
4.720903 0.825100 0.960250 0.893347 0.893329 0.891481 0.830239 0.923973 0.992302 0.989842 0.858871 0.997194 0.889022 0.920982 0.845685 0.857939 1.003678 0.884467 0.848154 0.910649 0.840042 0.824945 0.995557 0.896036 0.962947 0.901641 0.996426 0.865556 0.856064 0.991131 0.967291 0.979499 0.989659 0.859164 0.868601 0.914124 0.966121 0.882145 0.983761 0.920964 0.865510 0.994131 0.927201 0.895203 0.942408 0.950300 0.896685 0.863544 0.921037 0.927493 0.887348 
4.730354 0.952114 0.863323 0.861686 0.885294 0.864008 0.861768 0.993121 0.890689 0.981656 0.892426 0.949901 1.004167 0.902557 0.916701 0.900966 0.904404 0.960169 0.924949 0.921941 0.908792 0.958688 0.875858 0.890926 0.994502 0.930480 0.894556 0.991046 0.945082 0.896431 0.955314 0.960525 0.984554 0.932977 0.965509 0.902063 0.876388 0.840803 0.938975 0.921995 0.871305 0.984646 0.961760 0.956859 0.839888 0.902246 0.998955 0.884901 0.876078 0.983704 0.826301 
4.739824 0.825948 0.985996 0.937992 0.989360 0.906626 0.888305 0.999197 0.836909 1.000486 0.988163 1.003594 0.962757 0.879355 0.887492 0.907211 0.871987 0.858996 0.932680 0.898992 0.947591 0.904651 0.826515 0.993703 0.894311 0.830693 1.002104 0.970793 0.945132 0.952957 0.842339 0.881997 0.894604 0.933521 0.913967 0.853730 0.864070 0.832759 0.992185 0.889137 0.975958 0.964869 0.919836 0.880498 0.921810 0.940807 0.898663 0.885425 0.950772 0.930294 0.936364 
4.749313 0.918673 0.872997 0.892494 0.944760 0.946168 0.890940 0.873217 0.836371 0.916954 0.880474 0.922393 0.875374 0.984311 0.996532 0.897330 0.890959 0.949934 0.891580 0.846810 0.991971 0.995838 0.932311 0.947502 0.974220 0.938243 0.910867 0.998050 0.996971 0.992657 0.925821 0.890639 0.952411 0.940921 0.847376 0.993324 0.959623 0.827962 0.889368 0.900319 0.981039 0.935144 0.850603 0.887110 0.923810 0.923874 0.882860 0.914221 0.926250 0.988818 0.870603 
4.758821 0.959934 0.858288 0.951316 0.961296 0.893611 0.937580 0.869383 0.856497 0.950521 0.940952 0.873249 0.882407 0.858261 0.838036 0.968927 0.987617 0.924310 0.906342 0.880405 0.976010 0.954990 0.919740 0.948282 0.950621 0.973890 0.982654 0.925799 0.869529 0.971376 0.984747 0.906141 0.923844 0.891911 0.989728 0.993557 1.002477 0.933120 0.925443 0.905730 0.895594 0.923752 0.859083 0.954304 0.966843 0.884947 0.917538 0.972802 0.909632 0.981914 0.850191 
4.768348 0.888267 0.849852 0.877347 0.968141 0.996550 0.912574 0.826020 0.903628 0.973806 0.974720 0.899123 0.887691 0.991277 0.926993 0.833696 0.865249 0.907594 0.941559 0.895906 0.935007 0.832335 0.984872 0.983602 0.955795 0.830242 0.910837 0.887618 0.974729 0.826276 0.996532 0.857610 0.866245 0.895075 0.940892 0.955814 0.841829 0.931388 0.966861 0.846169 0.846964 0.990080 0.944209 0.980751 0.899388 0.915790 0.922845 0.856221 0.969228 0.994713 0.908041 
4.777895 0.840468 0.829285 0.876968 0.926551 0.958857 0.975093 0.883061 0.996033 0.831212 0.950589 0.984339 0.929557 0.883820 0.902531 0.842267 0.853240 0.993046 0.994398 0.917250 0.920247 0.948021 0.923134 0.898000 0.949045 0.876118 0.866388 0.983114 0.964896 0.977696 0.997148 0.882029 0.911558 0.890453 0.953585 0.848736 0.941736 0.929913 0.859462 0.945445 0.931777 0.927062 0.945143 0.964412 0.901681 0.942110 0.990597 0.894062 0.977157 0.829997 0.894327 
4.787460 0.938331 0.837407 0.859523 0.891816 0.838622 0.997773 0.968568 0.997261 0.865361 0.892683 0.965279 0.833132 0.883366 0.996777 0.827953 0.899763 0.852745 0.874423 0.946489 0.831999 0.872120 0.986327 0.854225 0.988683 0.917622 0.909382 0.886663 0.999892 0.881548 0.911127 0.866155 0.888052 0.952710 0.967737 0.935243 0.856198 0.894574 0.865662 0.968833 0.844423 0.827432 0.838211 0.902668 0.876825 0.965745 0.867114 0.965325 0.980170 1.002240 0.979283 
4.797045 0.985062 0.933156 0.894438 1.000662 0.970768 0.887752 0.946080 0.911719 0.987382 0.849921 0.906138 0.894612 0.953697 0.880856 0.927000 0.898904 0.865256 0.852487 0.847784 0.977783 0.839088 0.971252 0.834878 0.933375 0.919693 0.902932 0.936855 0.897699 0.845436 0.943687 0.855849 0.941093 0.852460 0.956784 0.994981 0.905435 0.966722 0.825251 0.921273 0.845391 0.845582 0.983409 0.885633 0.893141 0.998562 0.968640 0.835544 0.907280 0.842760 0.902978 
4.806648 0.831070 0.894585 0.975907 0.945862 0.895425 0.903388 0.890174 0.828267 0.955150 0.892612 0.875425 0.938611 0.844604 0.965159 0.901918 0.854549 0.835919 0.931159 0.997094 0.903443 0.929023 0.827801 0.896959 0.899525 1.000035 0.891845 0.955807 0.823153 0.854759 0.843654 0.982008 0.857280 0.840632 0.980885 0.901818 0.889306 0.916000 0.944273 0.969688 0.906183 0.991469 0.942538 0.982656 0.961314 0.946766 0.989560 0.936474 0.884183 0.845919 0.835116 
4.816271 0.960510 0.963468 0.917723 0.825428 0.880926 0.933802 1.003909 0.938541 0.854400 0.913559 0.851981 0.827054 0.933346 0.918636 0.911642 0.846274 0.918809 0.992103 0.944166 0.967349 0.953917 0.943563 0.853204 0.866563 0.833363 0.850894 0.938468 0.824515 0.931638 0.891864 1.000540 0.866444 0.944960 0.905086 0.916627 0.939518 0.971787 0.860354 0.969038 0.984524 1.004028 0.905451 0.936697 0.900876 0.978699 0.911185 0.847927 0.915194 0.911980 0.891974 
4.825913 0.845223 0.879221 0.987249 0.917957 0.989258 0.930939 0.935586 0.912333 0.859802 0.877030 0.944332 0.842648 0.914369 0.832898 0.972268 0.866467 0.885684 0.924594 0.856324 0.972578 0.871287 0.868804 0.850618 0.863408 0.848500 0.926739 0.894960 0.993238 0.959395 0.885858 0.881019 0.892623 0.864239 0.926091 0.953763 0.896466 0.931185 0.908608 0.932756 0.848628 0.970378 0.912114 0.956967 0.924484 0.859081 0.889783 0.940899 0.858122 0.852617 0.977481 
4.835575 0.823131 0.923421 0.916411 0.871126 0.947765 0.904015 0.846417 0.965620 0.841889 0.939057 0.846910 0.868799 0.919815 0.840173 0.881843 0.895087 0.999092 0.864746 0.907922 0.833829 0.862363 0.921559 0.991662 0.961704 0.980179 0.984214 1.001849 0.906799 0.986770 0.871683 0.838183 0.994638 0.946798 0.905776 0.910934 0.928341 0.927921 0.943274 0.915124 0.979586 0.823496 0.892294 0.836924 1.001931 0.912330 0.952886 0.992593 0.892449 0.957405 0.941923 
4.845256 0.941533 0.876423 0.838246 0.995097 0.953808 0.989667 0.952521 0.917301 0.943194 0.872170 0.873603 0.969871 0.995900 0.990287 0.850102 0.935801 0.841258 0.966047 0.852101 0.836111 0.921445 0.849271 0.882885 0.998921 0.984209 0.844799 0.825104 0.922558 0.985313 0.871814 1.001988 0.900919 0.837598 0.939096 0.822302 0.876597 0.967662 0.938421 0.896520 1.003694 0.963720 0.954556 0.854547 0.938347 0.971550 0.981955 0.828663 0.873904 0.993491 0.870765 
4.854956 1.001752 0.926441 0.843118 0.973317 0.916522 0.895287 0.901146 0.854863 0.979787 0.915984 0.893827 0.895023 0.895379 0.988091 0.911631 0.949400 0.933449 0.868185 0.998677 0.881773 0.936917 0.866926 0.855848 0.896027 0.909167 0.972022 0.836092 0.945139 0.881098 0.956500 0.955359 0.824813 0.887440 0.848238 0.856669 0.959237 0.888599 0.899932 0.827386 0.837716 0.956673 0.863687 0.899713 0.899275 0.868596 0.983811 0.869326 0.871890 0.986047 0.878561 
4.864675 0.993660 0.849804 0.946782 0.926445 0.864448 0.933178 0.874995 0.970093 0.914109 0.992301 0.969026 0.925514 0.946143 0.826739 0.830635 0.878718 0.965823 0.965951 0.995138 0.887604 1.000576 0.945112 0.892477 0.853308 1.000412 0.887431 0.993614 0.863435 0.918379 0.909365 0.884156 0.973998 0.994600 0.991625 0.933798 0.888179 0.852222 0.912887 0.930295 0.961188 0.858308 0.902641 0.823099 0.976306 0.887039 0.848098 0.941335 0.976343 1.000913 0.930268 
4.874415 0.824258 0.928966 0.847356 0.920354 0.970072 0.995505 0.868347 0.861314 0.971312 0.880799 0.880790 0.836537 0.842303 0.946536 0.851133 0.877999 0.901079 0.919104 0.957984 0.862016 0.966833 0.843361 0.997840 0.825663 0.875736 0.922963 0.909608 0.863476 0.965875 0.978172 0.987194 0.923848 0.936364 0.928409 0.930398 0.968311 0.905393 0.900130 0.883080 0.870819 0.825910 0.891883 0.893835 0.939466 0.863111 0.857035 0.983600 0.849382 0.990971 0.853031 
4.884173 0.885188 0.893269 0.928038 0.933055 0.984197 0.974355 0.965553 0.992159 0.847864 0.841097 0.911940 0.984242 0.831684 0.989742 0.934304 0.835989 0.980721 0.914393 0.943882 0.897355 0.896790 0.935061 0.832322 0.866407 0.886793 0.822243 0.902171 0.892749 0.829896 0.975121 0.905072 0.864446 0.926707 0.961996 0.956797 0.988958 0.965653 0.921763 0.962780 0.989405 0.979454 0.971263 0.912414 0.841680 0.951133 0.868943 0.918251 0.822380 0.975477 0.923241 
4.893951 0.940872 0.825017 0.991988 0.975135 0.832978 0.884039 0.921931 0.839371 0.987364 0.838377 0.829084 0.914498 0.967885 0.960972 0.975408 0.886966 0.869219 0.964310 0.939140 0.840648 0.852813 0.892949 0.973256 0.921028 0.916924 0.941064 0.854683 0.976749 0.907868 0.862535 0.822034 0.956640 0.839070 0.842736 0.998609 1.001317 0.853561 0.988714 0.826786 0.835832 0.895967 0.950886 0.897718 0.824132 0.988048 0.876023 0.952819 0.824743 0.822281 0.925205 
4.903749 0.959620 0.844475 0.938457 0.937216 0.866094 0.924989 0.857879 0.853757 0.985488 0.979853 0.890139 0.924396 0.876216 0.832539 0.928572 0.966085 0.876079 0.823357 0.922573 0.917813 0.934563 0.891835 0.981604 0.965118 0.928208 0.960204 0.965374 0.839752 0.899896 0.930688 0.972468 0.897087 0.836752 0.982124 0.982616 0.888115 0.963140 0.974802 0.946590 0.945706 0.892136 0.941639 0.826366 0.973799 0.992090 0.834655 0.926229 0.834290 0.898674 0.821643 
4.913566 0.987132 0.989858 0.848438 0.836048 0.983576 0.998564 0.945286 0.856105 0.923971 0.859205 0.983467 0.982847 0.844208 0.989001 0.847590 0.970959 0.895982 0.888907 0.943873 0.885242 0.861694 0.835510 0.896429 0.888078 0.956162 0.898216 1.000470 0.843041 0.885826 0.948540 0.846122 0.841764 0.950491 0.930070 0.967367 0.949489 0.923059 0.962389 0.822118 0.913842 0.851118 0.945432 0.822291 0.967102 0.978006 0.954238 0.998364 0.955807 0.919029 0.836367 
4.923403 0.847750 0.969158 0.929142 0.874641 0.999859 0.995210 0.886072 0.848325 0.921585 0.977535 0.893728 0.840413 0.912087 0.870931 0.823130 0.858744 0.913290 0.958849 0.986970 0.984892 0.892771 0.962121 0.881076 0.841260 0.908897 0.833685 0.946288 0.859254 0.959815 0.992302 0.873757 0.959861 0.944811 0.982221 0.909507 0.991992 0.967463 0.862162 0.914530 0.957345 0.856109 0.822009 0.980635 0.922396 0.836156 0.886655 0.946406 0.944346 0.879481 0.927601 
4.933260 0.994463 0.952165 0.838405 0.917022 0.833829 0.908828 0.965791 0.844775 0.869037 0.983499 0.979735 0.863587 0.828881 0.958627 0.975889 0.932251 0.925352 0.948565 0.846343 0.822528 0.928761 0.888750 0.984775 0.892496 0.910724 0.855129 0.884166 0.934357 0.888213 0.997343 0.895950 0.868016 0.877376 0.848284 0.947381 0.857298 0.823385 0.820350 0.971132 0.965900 0.826857 0.857435 0.972708 0.934074 0.877704 0.996979 0.895923 0.823403 0.977220 0.844675 
4.943136 0.929500 0.820833 0.887318 0.842977 0.823585 0.969605 0.878005 0.964575 0.960820 0.870041 0.943397 0.849702 0.924835 0.906546 0.977551 0.864628 0.876666 0.865904 0.925600 0.869640 0.966397 0.867098 0.946012 0.899137 0.931296 0.932735 0.852618 0.975902 0.901224 0.943333 0.998619 0.843286 0.838384 0.974234 0.857584 0.833472 0.887136 0.830875 0.820259 0.829927 0.898609 0.851032 0.826592 0.891373 0.821471 0.994446 0.918966 0.886972 0.870369 0.821416 
4.953032 0.847419 0.834773 0.848458 0.828477 0.840440 0.968652 0.842162 0.868421 0.899562 0.852740 0.908200 0.994701 0.891317 0.999566 0.983923 0.887809 0.895809 0.981645 0.833789 0.837324 0.957919 0.861797 0.964142 0.929556 0.967012 0.925438 0.836386 0.869997 0.988560 0.995813 0.960060 0.870762 0.841770 0.823548 0.824805 1.001389 0.978684 0.914277 0.828632 0.828049 0.839866 0.950977 0.874671 0.900373 0.832614 0.995813 0.866061 0.925739 0.936818 0.915553 
4.962948 0.875099 0.928054 0.931835 0.985291 0.839945 0.992497 0.875282 0.888819 0.834397 0.879791 0.952213 0.991258 0.990283 0.918671 0.953762 0.899951 0.868358 0.830316 0.919628 0.948378 0.839471 0.949089 0.850867 0.867010 0.883380 0.826854 0.837813 0.880747 0.999620 0.962307 0.868149 0.828877 0.969321 0.851359 0.846823 0.961888 0.859112 0.834060 0.829660 0.832420 0.832047 0.842641 0.830598 0.966825 0.876621 0.956641 0.971690 0.922525 0.998400 0.920393 
4.972884 0.970382 0.958049 0.921953 0.923984 0.986367 0.948804 0.961228 0.932737 0.866283 0.882996 0.923401 0.826516 0.933038 0.856637 0.983880 0.939341 0.866957 0.972012 0.927354 0.852757 0.862749 0.937947 0.845079 0.851227 0.914593 0.936681 0.860308 0.999392 0.869361 0.900913 0.977750 0.858304 0.942456 0.835314 0.896604 0.966155 0.918227 1.000166 0.939359 0.901741 0.893225 0.908800 0.897123 0.893043 0.833347 0.861874 0.909875 0.897324 0.878597 0.945452 
4.982840 0.886301 0.971742 0.966023 0.997086 0.844273 0.857378 0.972826 0.850985 0.958246 0.850994 0.994172 0.840785 0.895608 0.824219 0.826414 0.970795 0.945523 0.863998 0.950122 0.866603 0.968473 0.839246 0.942700 0.989746 0.824310 0.905089 0.917929 0.983435 0.971432 0.939567 0.824984 0.930278 0.941070 0.994883 0.934085 0.965440 0.888906 0.849773 0.890572 0.870036 0.936180 0.965467 0.909405 0.958637 0.922856 0.891273 0.891510 0.977561 0.841923 0.951962 
4.992816 0.933766 0.934157 0.999917 1.000345 0.831894 0.842365 0.896643 0.880717 0.864974 0.936771 0.908653 0.924815 0.950128 0.902388 0.850305 0.922530 0.953142 0.923786 0.943390 0.888484 0.845525 0.936434 0.916903 0.881637 0.839397 0.898537 0.880809 0.894849 0.892873 0.863891 0.987552 0.925480 0.883313 0.930078 0.868288 0.954262 0.875919 0.953006 0.827478 0.855905 0.987880 0.843312 0.868088 0.997349 0.901860 0.846235 0.858300 0.839415 0.922648 0.896115 
5.002811 0.841059 0.881326 0.845465 0.899798 0.823197 0.965211 0.900900 0.950471 0.837099 0.991931 0.828923 0.871084 0.977793 0.966449 0.947176 0.974215 0.850545 0.944581 0.951546 0.888045 0.987079 0.831327 0.996338 0.933083 0.892943 0.969217 0.869345 0.995145 0.979732 0.822978 0.923223 0.897977 0.848306 0.966276 0.854178 0.994417 0.932700 0.819455 0.895556 0.962307 0.967887 0.870920 0.870055 0.995910 0.975781 0.890102 0.980870 0.894736 0.916395 0.908930 
5.012827 0.948283 0.867325 0.980252 0.884702 0.989391 0.896617 0.880788 0.899521 0.916725 0.954100 0.858987 0.871940 0.841837 0.834947 0.986879 0.936459 0.991785 0.834091 0.949713 0.894269 0.820255 0.909725 0.887269 0.992586 0.846798 0.928931 0.880578 0.971131 0.971104 0.994133 0.848391 0.961610 0.833081 0.865413 0.910307 0.896380 0.963121 0.884920 0.913821 0.861554 0.979451 0.846052 0.987516 0.888051 0.969574 0.825043 0.819691 0.894141 0.984812 0.986169 
5.022863 0.969259 0.922123 0.887402 0.921677 0.933500 0.849159 0.848522 0.900608 0.882424 0.823840 0.933400 0.990064 0.865141 0.958383 0.918519 0.919857 0.865678 0.948362 0.848122 0.938870 0.880904 0.925673 0.840968 0.838447 0.917245 0.888658 0.956590 0.927311 0.877728 0.858897 0.960794 0.942729 0.918865 0.826834 0.958546 0.948071 0.934346 0.930497 0.958428 0.897787 0.827517 0.946597 0.939525 0.967529 0.879939 0.919147 0.932089 0.936576 0.844154 0.993577 
5.032918 0.821126 0.955002 0.917529 0.995332 0.863722 0.855296 0.887882 0.835485 0.994704 0.912515 0.954929 0.869073 0.908465 0.877353 0.876280 0.872867 0.838616 0.863695 0.901531 0.824975 0.973611 0.917501 0.915427 0.955284 0.999590 0.891940 0.854276 0.934272 0.904307 0.954383 0.877754 0.876434 0.991319 0.959606 0.932571 0.899038 0.983939 0.968451 0.993757 0.861893 0.946402 0.860564 0.854831 0.830344 0.906145 0.916755 0.860118 0.981100 0.927866 0.945747 
5.042994 0.950994 0.847382 0.912480 0.901963 0.924254 0.995266 0.873976 0.913163 0.911179 0.970127 0.856571 0.828867 0.897750 0.932824 0.888470 0.836873 0.879244 0.976942 0.876997 0.836091 0.901362 0.946872 0.874986 0.915192 0.888133 0.925000 0.845508 0.944325 0.952085 0.865014 0.906940 0.850666 0.942914 0.989625 0.940685 0.970919 0.824481 0.904983 0.831314 0.831633 0.938429 0.976105 0.896376 0.986195 0.938465 0.934043 0.881655 0.839139 0.943233 0.950630 
5.053090 0.882417 0.971794 0.990352 0.894671 0.874039 0.950571 0.898455 0.913838 0.827763 0.914847 0.884127 0.893979 0.877523 0.982883 0.844310 0.839307 0.991944 0.868417 0.905623 0.925000 0.904759 0.886274 0.964826 0.840799 0.883763 0.827945 0.948752 0.918423 0.898409 0.995018 0.879906 0.923326 0.888048 0.884900 0.979863 0.901994 0.939191 0.848358 0.887184 0.906906 0.972931 0.825871 0.855135 0.885801 0.980272 0.830537 0.874694 0.857291 0.861030 0.858892 
5.063207 0.957488 0.990141 0.863359 0.951049 0.967903 0.821320 0.967939 0.902752 0.973542 0.848033 0.856892 0.962109 0.943599 0.926218 0.873492 0.888690 0.939516 0.980545 0.958707 0.977335 0.923071 0.865742 0.858239 0.934249 0.819765 0.868962 0.956651 0.832535 0.903943 0.933458 0.994407 0.828778 0.877985 0.943636 0.954268 0.895785 0.911629 0.922343 0.928019 0.968048 0.898622 0.896549 0.837501 0.825504 0.967839 0.828969 0.861195 0.885416 0.904134 0.972832 
5.073343 0.834204 0.874299 0.818680 0.864687 0.949089 0.936484 0.877164 0.993568 0.879538 0.939376 0.966358 0.893461 0.917341 0.888422 0.933138 0.879128 0.963621 0.947015 0.949734 0.981609 0.910821 0.960065 0.853119 0.865633 0.929364 0.830685 0.910012 0.913586 0.955491 0.856011 0.975389 0.927736 0.832903 0.925190 0.924962 0.989794 0.932565 0.900281 0.854584 0.889523 0.956810 0.914986 0.871653 0.880465 0.849082 0.885512 0.948734 0.836814 0.932383 0.853529 
5.083500 0.900111 0.830280 0.862450 0.850002 0.861523 0.954176 0.958522 0.904467 0.836272 0.894083 0.863141 0.818460 0.938355 0.880435 0.863814 0.903567 0.831535 0.891273 0.999712 0.874034 0.881444 0.986227 0.857867 0.966569 0.936927 0.871452 0.960341 0.911895 0.904630 0.986718 0.938955 0.863723 0.955476 0.833299 0.857704 0.872434 0.864005 0.884972 0.827480 0.867424 0.928735 0.947766 0.848156 0.964405 0.951039 0.997666 0.945720 0.862996 0.902139 0.930190 
5.093677 0.890823 0.856859 0.900142 0.838104 0.983835 0.995708 0.931370 0.928588 0.868086 0.917824 0.850922 0.972580 0.856068 0.917733 0.878859 0.965507 0.969516 0.884096 0.900169 0.986671 0.972362 0.846895 0.923579 0.917706 0.914388 0.989199 0.838567 0.861032 0.962634 0.873559 0.855895 0.893969 0.825676 0.940070 0.884532 0.929252 0.835267 0.965207 0.891723 0.989753 0.903451 0.945934 0.951061 0.913351 0.962280 0.907151 0.855268 0.860422 0.934924 0.980744 
5.103875 0.848079 0.984479 0.890355 0.860250 0.914861 0.819655 0.818410 0.934376 0.895700 0.818710 0.867812 0.999095 0.899963 0.946556 0.855359 0.989042 0.824382 0.976880 0.826936 0.988169 0.961200 0.926314 0.899326 0.828054 0.878138 0.944629 0.842052 0.840480 0.978334 0.976689 0.860604 0.897808 0.862795 0.910879 0.914842 0.924359 0.894318 0.903062 0.986769 0.946175 0.979807 0.927177 0.968363 0.984642 0.842561 0.849197 0.961736 0.921260 0.952574 0.967508 
5.114093 0.942625 0.936037 0.833530 0.972962 0.968109 0.853042 0.878062 0.910371 0.968482 0.964037 0.949814 0.968036 0.994329 0.874627 0.976852 0.935628 0.845090 0.999582 0.843863 0.954776 0.987631 0.843672 0.932165 0.895403 0.931992 0.940644 0.911380 0.912716 0.970726 0.859950 0.949887 0.898520 0.973662 0.843173 0.936827 0.972917 0.957249 0.858377 0.974162 0.950887 0.915270 0.919414 0.859786 0.954740 0.893076 0.834312 0.877517 0.924576 0.925612 0.976716 
5.124331 0.880531 0.997460 0.995197 0.875151 0.894306 0.958787 0.964248 0.862603 0.900140 0.860803 0.914388 0.829445 0.966692 0.865756 0.819940 0.989427 0.883875 0.905256 0.873607 0.983139 0.955479 0.967692 0.988228 0.961849 0.925483 0.835960 0.988119 0.863348 0.923575 0.976715 0.885456 0.971808 0.981685 0.874597 0.830581 0.864238 0.836233 0.855206 0.889918 0.821576 0.936469 0.847010 0.883230 0.991635 0.936251 0.995697 0.880885 0.986792 0.842512 0.902212 
5.134590 0.871133 0.893401 0.873013 0.989497 0.899506 0.961832 0.965212 0.876266 0.967047 0.873431 0.841578 0.837808 0.843895 0.957298 0.856932 0.851454 0.887714 0.897144 0.861057 0.989988 0.828422 0.824897 0.927726 0.903022 0.904449 0.867053 0.948413 0.829131 0.933231 0.892211 0.919276 0.968010 0.904767 0.832674 0.864164 0.850463 0.821181 0.989179 0.915151 0.824670 0.979439 0.868852 0.920848 0.904794 0.879419 0.950403 0.898234 0.957117 0.835037 0.940409 
5.144869 0.943774 0.855306 0.961370 0.840172 0.911590 0.968528 0.936216 0.905449 0.988286 0.898854 0.974623 0.832932 0.909982 0.892777 0.854725 0.860511 0.839718 0.894231 0.929440 0.966566 0.879914 0.942821 0.919348 0.852790 0.941549 0.920410 0.908710 0.849256 0.953022 0.909455 0.818135 0.888680 0.949979 0.926615 0.877471 0.897065 0.914788 0.831243 0.885156 0.959853 0.950596 0.989403 0.874700 0.985933 0.835140 0.998441 0.865662 0.846831 0.878715 0.948189 
5.155170 0.818013 0.903879 0.829838 0.899728 0.877785 0.944123 0.912616 0.957629 0.873053 0.944714 0.965903 0.828939 0.958237 0.851755 0.848112 0.954941 0.903216 0.867113 0.903752 0.997310 0.872926 0.847104 0.867286 0.956394 0.939201 0.892644 0.843471 0.997410 0.904605 0.878557 0.883089 0.902625 0.849475 0.991316 0.831083 0.952552 0.981389 0.971253 0.998055 0.820938 0.895995 0.979118 0.915795 0.959691 0.937366 0.825479 0.887694 0.856922 0.865505 0.950908 
5.165490 0.868691 0.849793 0.928135 0.992492 0.993864 0.853407 0.862606 0.909283 0.942701 0.819426 0.947169 0.944590 0.917247 0.975020 0.980233 0.978553 0.851083 0.977191 0.855560 0.868091 0.976900 0.869935 0.995480 0.976982 0.843645 0.868818 0.996506 0.952000 0.844490 0.844726 0.870652 0.971079 0.822350 0.859110 0.932766 0.987353 0.921579 0.919145 0.954597 0.840639 0.932085 0.910645 0.850638 0.834147 0.959882 0.930069 0.945625 0.859201 0.998613 0.996978 
5.175831 0.967183 0.917209 0.938120 0.978351 0.988039 0.897951 0.989356 0.871648 0.898732 0.920932 0.973503 0.970189 0.852336 0.897915 0.863767 0.917391 0.983290 0.856303 0.920541 0.850638 0.910236 0.917917 0.842085 0.884396 0.971678 0.985942 0.932091 0.890933 0.867735 0.849004 0.914231 0.892558 0.974329 0.914222 0.989156 0.997137 0.979059 0.955925 0.845535 0.917155 0.987122 0.888427 0.910009 0.958267 0.934097 0.843193 0.837037 0.853053 0.909374 0.874726 
5.186194 0.854623 0.829304 0.855649 0.998148 0.844120 0.969516 0.959276 0.849485 0.840625 0.822178 0.877137 0.877763 0.831165 0.976252 0.877672 0.829613 0.834669 0.998085 0.858046 0.856057 0.869829 0.868930 0.895048 0.994335 0.845418 0.993664 0.931224 0.891389 0.900531 0.852953 0.900241 0.856729 0.963851 0.916136 0.973310 0.917099 0.917099 0.901720 0.877763 0.903890 0.900431 0.867605 0.840025 0.895529 0.978812 0.860923 0.901266 0.918515 0.852653 0.982316 
5.196576 0.932255 0.921408 0.852771 0.955872 0.826593 0.857944 0.858389 0.897736 0.821320 0.872912 0.855784 0.958922 0.927544 0.961037 0.944853 0.845337 0.861965 0.921998 0.977538 0.943773 0.870416 0.983130 0.824833 0.874037 0.908819 0.869744 0.895367 0.875281 0.853043 0.850029 0.987777 0.832412 0.927254 0.851345 0.919802 0.824823 0.883649 0.871314 0.947567 0.860159 0.941667 0.912077 0.975079 0.854432 0.907485 0.829670 0.894296 0.860268 0.970431 0.950581 
5.206980 0.904734 0.920997 0.926542 0.949983 0.851971 0.994252 0.908047 0.923511 0.916342 0.971791 0.833576 0.915253 0.850583 0.889270 0.835727 0.982826 0.883290 0.851000 0.890151 0.903791 0.941689 0.989315 0.993426 0.983743 0.885386 0.957434 0.965393 0.897991 0.987763 0.890160 0.915053 0.845827 0.992074 0.969413 0.836398 0.994815 0.863488 0.974849 0.884896 0.965475 0.913746 0.869740 0.986148 0.961164 0.918601 0.897774 0.968043 0.856609 0.944221 0.978234 
5.217404 0.992523 0.886387 0.824758 0.932200 0.922709 0.891405 0.848159 0.882032 0.822780 0.980219 0.945874 0.980600 0.886078 0.987623 0.984665 0.826228 0.923199 0.818824 0.992831 0.986117 0.982777 0.973123 0.907075 0.956146 0.952054 0.984347 0.893328 0.909979 0.978975 0.962062 0.869410 0.932400 0.831700 0.928671 0.952544 0.836091 0.910741 0.873221 0.821192 0.846426 0.823424 0.839875 0.845319 0.866026 0.819749 0.908218 0.824431 0.965419 0.963659 0.835120 
5.227849 0.949923 0.941785 0.880148 0.970871 0.840765 0.853257 0.982138 0.966480 0.923885 0.910994 0.836075 0.972313 0.950685 0.980542 0.971342 0.846952 0.970408 0.989623 0.952127 0.860034 0.944733 0.997588 0.933738 0.940850 0.895670 0.980415 0.926317 0.931043 0.951383 0.829325 0.831330 0.886916 0.874695 0.959957 0.884040 0.986529 0.837572 0.830631 0.948707 0.952626 0.971669 0.888249 0.976377 0.852196 0.916074 0.962352 0.923150 0.846789 0.920302 0.965899 
5.238316 0.965281 0.920933 0.852902 0.822089 0.848730 0.838643 0.825300 0.950867 0.835178 0.980030 0.906157 0.934739 0.941424 0.972891 0.871806 0.839096 0.975322 0.840702 0.874074 0.919382 0.865601 0.982207 0.905667 0.856367 0.825363 0.970206 0.908788 0.936236 0.978361 0.879380 0.820048 0.836539 0.933986 0.982316 0.958432 0.836003 0.828003 0.834534 0.978152 0.919881 0.948853 0.870944 0.997464 0.880786 0.967603 0.997047 0.945316 0.979549 0.854898 0.936780 
5.248803 0.836349 0.869570 0.842426 0.880390 0.935767 0.831470 0.992569 0.939749 0.904678 0.994537 0.922717 0.841845 0.927977 0.977196 0.957661 0.937273 0.845935 0.946116 0.870658 0.987898 0.908877 0.893169 0.888951 0.846180 0.860229 0.837174 0.990238 0.875429 0.898474 0.990165 0.978058 0.831823 0.888144 0.956110 0.930943 0.872545 0.913411 0.906637 0.970929 0.990954 0.829592 0.876463 0.848965 0.978865 0.876517 0.902247 0.933074 0.968091 0.937998 0.859013 
5.259311 0.910670 0.942027 0.980321 0.993143 0.843795 0.853969 0.891628 0.928380 0.882070 0.960217 0.992082 0.819901 0.906789 0.884691 0.946153 0.924562 0.844828 0.887067 0.875251 0.908884 0.908458 0.862475 0.877183 0.871388 0.858240 0.944367 0.958204 0.904232 0.850251 0.951530 0.860915 0.943279 0.926177 0.931472 0.954623 0.817969 0.937593 0.874662 0.982116 0.995655 0.867924 0.918578 0.982334 0.922685 0.950714 0.953979 0.839687 0.912892 0.822231 0.819094 
5.269840 0.992103 0.935184 0.914540 0.863858 0.902391 0.838554 0.880695 0.850984 0.947686 0.864538 0.993490 0.926797 0.864339 0.822162 0.853160 0.939898 0.868944 0.819804 0.887367 0.936172 0.821083 0.875717 0.867331 0.817366 0.971259 0.927051 0.958385 0.985530 0.964287 0.906307 0.959019 0.886642 0.988930 0.837765 0.996491 0.834755 0.985502 0.961676 0.838672 0.961177 0.968158 0.819514 0.903778 0.994070 0.832080 0.842570 0.843087 0.902953 0.823123 0.850077 
5.280390 0.890895 0.976804 0.987156 0.896987 0.989023 0.821530 0.899643 0.826597 0.918688 0.906097 0.906387 0.864407 0.915796 0.927454 0.942846 0.868931 0.927508 0.989776 0.821920 0.933981 0.961674 0.840004 0.953090 0.926402 0.956734 0.877452 0.826307 0.935585 0.895591 0.983838 0.844310 0.840376 0.855116 0.839406 0.991036 0.865858 0.985742 0.920311 0.832616 0.855379 0.875040 0.898691 0.892953 0.977039 0.966297 0.890324 0.936111 0.922187 0.933881 0.992359 
5.290962 0.878841 0.897920 0.934002 0.915104 0.827913 0.834421 0.884424 0.859083 0.961672 0.841409 0.913464 0.859971 0.837802 0.920968 0.927739 0.895572 0.891403 0.890596 0.834358 0.975023 0.984540 0.832119 0.935696 0.902288 0.952201 0.878986 0.816820 0.935008 0.932932 0.884279 0.870176 0.981186 0.900276 0.980234 0.849358 0.963258 0.853853 0.906213 0.919382 0.895482 0.940627 0.859191 0.911297 0.847617 0.963784 0.847889 0.928971 0.989651 0.880391 0.943781 
5.301554 0.910443 0.938571 0.878526 0.892500 0.926491 0.875717 0.851467 0.881789 0.903918 0.895336 0.985449 0.981126 0.939532 0.826338 0.859505 0.908621 0.993804 0.897285 0.835545 0.834938 0.821281 0.894820 0.989382 0.986255 0.975454 0.830398 0.908222 0.819288 0.967352 0.843973 0.963900 0.996323 0.961770 0.864226 0.928657 0.979450 0.872717 0.843692 0.942586 0.829628 0.936143 0.816714 0.845151 0.950669 0.968131 0.913469 0.914212 0.912146 0.844915 0.833823 
5.312168 0.856665 0.942922 0.984990 0.895290 0.819662 0.843890 0.975984 0.920832 0.815993 0.841136 0.994666 0.968790 0.864122 0.828279 0.973048 0.823531 0.912542 0.911853 0.944815 0.854681 0.839604 0.955960 0.902059 0.840284 0.976074 0.989393 0.920633 0.828895 0.968173 0.880032 0.863633 0.979146 0.918214 0.949038 0.857888 0.818330 0.860199 0.905212 0.840166 0.891195 0.894665 0.955670 0.940883 0.972323 0.900283 0.916501 0.974280 0.941563 0.888567 0.920615 
5.322803 0.933709 0.992847 0.959518 0.847213 0.831324 0.979140 0.965126 0.989123 0.831369 0.865232 0.956239 0.911016 0.847557 0.919405 0.906985 0.868031 0.921996 0.833570 0.965479 0.861699 0.822273 0.843617 0.963858 0.867533 0.843762 0.846479 0.866156 0.961982 0.944571 0.887453 0.973098 0.877742 0.928636 0.944761 0.883594 0.989504 0.818731 0.939579 0.847277 0.889809 0.940476 0.910074 0.995012 0.875396 0.971476 0.951574 0.908036 0.916687 0.829032 0.851253 
5.333459 0.890950 0.985964 0.857156 0.957215 0.914192 0.985991 0.912299 0.961246 0.819323 0.881648 0.877065 0.885633 0.961563 0.875271 0.844747 0.877364 0.836396 0.945341 0.964969 0.909192 0.821895 0.836967 0.875434 0.829657 0.854946 0.939154 0.968818 0.970032 0.970539 0.870145 0.992440 0.956346 0.975086 0.943466 0.837664 0.908277 0.868016 0.942343 0.855091 0.871340 0.913947 0.843008 0.831025 0.871223 0.969796 0.952505 0.914219 0.986245 0.828099 0.852075 
5.344137 0.824523 0.863845 0.871343 0.849482 0.966785 0.907078 0.857342 0.820348 0.912295 0.879131 0.926775 0.990992 0.943203 0.966459 0.924059 0.957077 0.958436 0.892589 0.825791 0.973433 0.900694 0.914097 0.923370 0.859117 0.925825 0.876985 0.875862 0.969864 0.878597 0.919196 0.823065 0.920545 0.869595 0.956262 0.848793 0.946255 0.974447 0.868173 0.978386 0.821616 0.936293 0.934636 0.912811 0.938413 0.994081 0.868164 0.938793 0.910556 0.913055 0.912639 
5.354836 0.935389 0.946608 0.876009 0.841175 0.875438 0.867389 0.885806 0.857664 0.858415 0.957890 0.943647 0.960425 0.936195 0.977040 0.816148 0.954920 0.974786 0.911358 0.899741 0.867244 0.975745 0.974931 0.878254 0.855328 0.875656 0.918665 0.934547 0.928824 0.847912 0.874343 0.850004 0.968176 0.952267 0.903127 0.848781 0.921273 0.982473 0.906749 0.873365 0.965767 0.919398 0.951008 0.849098 0.919969 0.876633 0.867298 0.982219 0.896463 0.936973 0.976977 
5.365556 0.840929 0.866486 0.983589 0.858375 0.871239 0.979977 0.819328 0.907235 0.944479 0.850670 0.914169 0.895167 0.892215 0.988251 0.947295 0.928564 0.896081 0.921113 0.874969 0.959598 0.903595 0.816567 0.964559 0.958801 0.957163 0.863245 0.994869 0.913336 0.921566 0.915654 0.932221 0.840151 0.916985 0.931859 0.992171 0.878074 0.873195 0.846515 0.900761 0.917320 0.885100 0.851684 0.941455 0.889934 0.907280 0.885588 0.828879 0.858565 0.951459 0.982783 
5.376298 0.887507 0.868372 0.894332 0.958318 0.840321 0.856786 0.936259 0.948271 0.920853 0.826997 0.991411 0.884348 0.853889 0.981979 0.949077 0.829730 0.982966 0.941609 0.945537 0.931344 0.838501 0.980875 0.887263 0.914354 0.990090 0.885733 0.857456 0.921234 0.957467 0.913132 0.883543 0.876826 0.938151 0.874283 0.827676 0.881289 0.912807 0.897247 0.864987 0.908960 0.908245 0.941292 0.982278 0.823657 0.825938 0.879505 0.994027 0.948497 0.988397 0.985844 
5.387061 0.892122 0.969510 0.953799 0.825232 0.876248 0.869687 0.852971 0.940984 0.864836 0.839377 0.833956 0.955419 0.912784 0.936314 0.870374 0.843188 0.913616 0.924721 0.857713 0.877434 0.931888 0.840364 0.950948 0.969990 0.876393 0.968343 0.924132 0.942251 0.932431 0.840871 0.877189 0.830499 0.829884 0.879778 0.836029 0.816625 0.927228 0.828535 0.981827 0.932993 0.817567 0.880773 0.901172 0.960071 0.843694 0.877198 0.843115 0.962514 0.840626 0.982642 
5.397846 0.889849 0.921628 0.836009 0.903947 0.819803 0.949625 0.877335 0.933708 0.857473 0.970563 0.913575 0.822038 0.990163 0.910073 0.879950 0.841158 0.859093 0.867589 0.824174 0.940477 0.847745 0.957063 0.851256 0.824282 0.886058 0.908652 0.938160 0.860233 0.876475 0.986245 0.906933 0.982137 0.964573 0.856613 0.916669 0.900816 0.986299 0.927510 0.936260 0.840262 0.841348 0.980978 0.846605 0.951190 0.970971 0.951878 0.958094 0.876403 0.883361 0.869879 
5.408653 0.821152 0.879841 0.937789 0.989358 0.882881 0.844240 0.928009 0.886220 0.971915 0.901962 0.888219 0.917713 0.825612 0.862335 0.846575 0.914130 0.814674 0.832769 0.944601 0.986318 0.900885 0.819207 0.959828 0.880447 0.960316 0.971815 0.817388 0.832922 0.861910 0.932939 0.855848 0.921558 0.893204 0.888753 0.866442 0.934685 0.991466 0.815823 0.907327 0.957358 0.836695 0.888662 0.864190 0.821315 0.957575 0.910222 0.939345 0.845181 0.890345 0.949378 
5.419481 0.816684 0.826571 0.853943 0.844626 0.893355 0.898611 0.965151 0.903089 0.914043 0.971746 0.866101 0.961289 0.950018 0.887620 0.963957 0.842075 0.882808 0.842573 0.972506 0.897363 0.903894 0.902157 0.874405 0.921262 0.824409 0.990742 0.977598 0.984401 0.928417 0.929204 0.947919 0.905486 0.870569 0.853337 0.901614 0.960375 0.977417 0.827132 0.907232 0.955961 0.935644 0.826517 0.851998 0.873355 0.839380 0.818005 0.879579 0.856784 0.956350 0.815698 
5.430331 0.919274 0.939506 0.907516 0.979128 0.915710 0.950730 0.910890 0.901737 0.967941 0.970717 0.815374 0.820863 0.923913 0.856570 0.950268 0.829962 0.898599 0.844279 0.866247 0.962017 0.842497 0.883404 0.931682 0.867468 0.945384 0.853233 0.814315 0.882102 0.888270 0.962686 0.948803 0.880103 0.861354 0.948532 0.865262 0.825232 0.914435 0.864384 0.956409 0.967308 0.854617 0.941812 0.814840 0.969216 0.847616 0.835135 0.919681 0.831400 0.869521 0.837243 
5.441202 0.944803 0.816044 0.952842 0.815040 0.850994 0.878746 0.987368 0.830530 0.940354 0.866014 0.871774 0.919384 0.819842 0.918308 0.823405 0.883566 0.874930 0.865878 0.822708 0.974762 0.922061 0.878059 0.892138 0.957083 0.926103 0.912557 0.909953 0.926808 0.832637 0.974274 0.839492 0.820411 0.900485 0.947064 0.837086 0.941213 0.982367 0.889299 0.881450 0.941955 0.966768 0.989194 0.905395 0.957020 0.851003 0.926058 0.817292 0.984510 0.849828 0.959670 
5.452095 0.878682 0.857716 0.882823 0.934901 0.969022 0.857607 0.963182 0.947206 0.814670 0.833205 0.961762 0.972386 0.950488 0.934883 0.965605 0.865220 0.981744 0.929160 0.846703 0.914223 0.893230 0.903645 0.862706 0.916927 0.931131 0.827473 0.818540 0.882028 0.852354 0.906014 0.867562 0.911068 0.852363 0.909423 0.947513 0.858900 0.814426 0.863936 0.831342 0.959231 0.872408 0.855157 0.950307 0.898682 0.990450 0.813766 0.975550 0.843657 0.833259 0.899269 
5.463010 0.824832 0.867210 0.814951 0.968790 0.815864 0.946516 0.876431 0.959578 0.935270 0.878537 0.872381 0.874117 0.949535 0.847892 0.988849 0.896788 0.967832 0.956568 0.908974 0.952175 0.886402 0.890144 0.859906 0.951949 0.884078 0.935569 0.943994 0.893055 0.855630 0.889195 0.902257 0.848435 0.947574 0.815810 0.911089 0.891075 0.917462 0.853786 0.872119 0.826613 0.834333 0.992257 0.950719 0.874605 0.942258 0.819616 0.852204 0.822554 0.919993 0.958946 
5.473947 0.922787 0.886842 0.948320 0.870772 0.977776 0.847752 0.924170 0.917572 0.962619 0.980117 0.846848 0.967870 0.945031 0.845556 0.893621 0.959501 0.896549 0.941741 0.933624 0.941768 0.983651 0.821487 0.845845 0.844534 0.868242 0.867311 0.853057 0.957892 0.967021 0.918097 0.873285 0.924414 0.884664 0.874333 0.929919 0.872715 0.897851 0.902487 0.981916 0.902298 0.917898 0.831772 0.814663 0.943304 0.901710 0.958443 0.898384 0.832387 0.910260 0.908398 
5.484906 0.912459 0.943319 0.894738 0.835583 0.847855 0.983244 0.876673 0.939126 0.903241 0.959441 0.961899 0.983361 0.943003 0.968577 0.814916 0.820871 0.919508 0.978138 0.932177 0.945642 0.948019 0.932728 0.945515 0.873999 0.904724 0.901904 0.844060 0.913552 0.972300 0.966390 0.966101 0.814645 0.883831 0.934870 0.960634 0.992931 0.830044 0.869444 0.829908 0.815142 0.950160 0.868504 0.900594 0.859043 0.928553 0.855003 0.897865 0.916164 0.914321 0.850901 
5.495887 0.875570 0.899116 0.958451 0.814817 0.844055 0.834884 0.954701 0.869914 0.912497 0.880223 0.820464 0.853244 0.867800 0.823690 0.822669 0.909696 0.853886 0.934471 0.980216 0.855150 0.864050 0.942079 0.889674 0.963275 0.943479 0.986369 0.941121 0.879555 0.882265 0.949668 0.988520 0.853931 0.985755 0.857021 0.844814 0.879121 0.873682 0.988321 0.861204 0.849440 0.981752 0.937552 0.836330 0.924559 0.902956 0.965037 0.832382 0.863842 0.952849 0.990155 
5.506890 0.890908 0.838874 0.887512 0.850031 0.819551 0.961327 0.947966 0.824257 0.896229 0.935806 0.854918 0.938959 0.832487 0.959104 0.973161 0.878062 0.914333 0.833156 0.855334 0.827546 0.928706 0.954949 0.870221 0.944623 0.840861 0.887738 0.819921 0.883754 0.869788 0.949321 0.969430 0.851901 0.859914 0.823399 0.919907 0.870664 0.877809 0.859417 0.862588 0.854268 0.939474 0.902273 0.940251 0.936158 0.836923 0.983866 0.917721 0.867683 0.854484 0.818160 
5.517915 0.949416 0.988670 0.966324 0.834724 0.907994 0.987432 0.870727 0.970948 0.959884 0.964084 0.840568 0.862652 0.956605 0.979466 0.908463 0.866590 0.936599 0.977136 0.825475 0.984000 0.819423 0.836856 0.875622 0.902927 0.932516 0.930150 0.990865 0.987089 0.874249 0.854613 0.867755 0.853746 0.882432 0.885964 0.968600 0.944954 0.929192 0.986890 0.889920 0.901156 0.852012 0.918390 0.923023 0.936716 0.942009 0.898257 0.981236 0.869634 0.982916 0.867881 
5.528961 0.842884 0.855636 0.813038 0.952680 0.886882 0.875314 0.814880 0.983511 0.916440 0.969116 0.858742 0.847102 0.977460 0.819675 0.949564 0.971148 0.898297 0.857957 0.958929 0.833935 0.916864 0.959977 0.930726 0.839019 0.853839 0.891443 0.871701 0.937201 0.951389 0.835136 0.977415 0.902550 0.948038 0.924468 0.980377 0.920169 0.973261 0.861343 0.990781 0.925660 0.924775 0.851165 0.993291 0.814419 0.845612 0.977271 0.908971 0.906560 0.958107 0.942042 
5.540030 0.830988 0.942155 0.849299 0.835150 0.854166 0.990435 0.857714 0.930056 0.847854 0.942580 0.871213 0.889479 0.865714 0.850166 0.844540 0.895854 0.980060 0.866797 0.927916 0.947311 0.871935 0.979148 0.898553 0.929686 0.942309 0.846653 0.967383 0.964124 0.858888 0.841272 0.886147 0.913984 0.886906 0.974859 0.972575 0.900377 0.923853 0.835683 0.929939 0.821209 0.854897 0.988123 0.961306 0.898761 0.937830 0.916973 0.920774 0.940485 0.833868 0.831403 
5.551122 0.976962 0.910600 0.826958 0.982876 0.832519 0.880763 0.901653 0.888554 0.965515 0.979382 0.968729 0.878380 0.878244 0.821559 0.894621 0.875698 0.861588 0.978822 0.819799 0.824593 0.984311 0.845167 0.965163 0.894314 0.919808 0.949572 0.886107 0.932492 0.888355 0.818309 0.919835 0.821523 0.896977 0.816422 0.956370 0.963836 0.841790 0.895722 0.894007 0.963935 0.891939 0.941050 0.984690 0.838414 0.944634 0.841953 0.841529 0.836672 0.948137 0.885837 
5.562235 0.828255 0.979850 0.909536 0.925259 0.910574 0.945027 0.832316 0.951706 0.875868 0.882114 0.911368 0.821160 0.963522 0.982468 0.922606 0.820420 0.870434 0.882818 0.912848 0.876834 0.897034 0.959126 0.866372 0.815374 0.932182 0.873539 0.980518 0.870154 0.904571 0.847480 0.991674 0.972151 0.858520 0.886203 0.900130 0.908344 0.813208 0.908552 0.974876 0.880092 0.931740 0.955705 0.824373 0.849529 0.944260 0.974940 0.867672 0.936244 0.880372 0.943258 
5.573371 0.978729 0.898788 0.918796 0.840426 0.885928 0.831590 0.899754 0.916477 0.866146 0.924437 0.960102 0.826293 0.842772 0.858538 0.899267 0.951592 0.990786 0.924148 0.984857 0.902398 0.920475 0.963144 0.840020 0.822087 0.984370 0.818784 0.911928 0.935970 0.839126 0.937125 0.889358 0.933597 0.822981 0.992546 0.932929 0.919455 0.968540 0.886912 0.909934 0.923778 0.839352 0.861417 0.813568 0.815472 0.940898 0.915764 0.901676 0.955436 0.871786 0.950789 
5.584528 0.816003 0.963208 0.886168 0.865730 0.951017 0.895471 0.929732 0.830522 0.872543 0.828906 0.927286 0.936986 0.988969 0.981281 0.887972 0.848785 0.924282 0.960645 0.873535 0.814496 0.929091 0.921277 0.890129 0.957225 0.963108 0.969921 0.911884 0.990918 0.969722 0.844038 0.933467 0.836612 0.821165 0.955177 0.889533 0.838904 0.971626 0.838309 0.900560 0.990376 0.904773 0.853594 0.869854 0.852890 0.857239 0.960672 0.990918 0.987327 0.921899 0.961520 
5.595709 0.921916 0.957768 0.925588 0.954051 0.937668 0.982217 0.940609 0.916052 0.974621 0.844600 0.905542 0.824527 0.872811 0.869771 0.904649 0.961476 0.932138 0.952969 0.824356 0.821821 0.988460 0.857898 0.960267 0.869960 0.826756 0.853830 0.974522 0.990968 0.971653 0.834911 0.888888 0.917739 0.967593 0.853658 0.857050 0.943307 0.933662 0.966348 0.959104 0.877836 0.982831 0.910296 0.842471 0.988704 0.897260 0.964742 0.890692 0.851619 0.886019 0.945751 
5.606911 0.826202 0.870085 0.835979 0.921202 0.971453 0.853632 0.816839 0.950851 0.816334 0.972283 0.989376 0.969694 0.890461 0.864258 0.969370 0.893997 0.862571 0.927498 0.908538 0.841112 0.958663 0.875244 0.890687 0.856618 0.957950 0.962442 0.906301 0.923782 0.986255 0.846109 0.884382 0.856582 0.814223 0.833319 0.931638 0.937673 0.989863 0.851007 0.932053 0.920922 0.990332 0.898065 0.900510 0.811833 0.956453 0.941768 0.928193 0.894647 0.878455 0.984235 
5.618136 0.923816 0.942475 0.875773 0.946020 0.942448 0.934232 0.865808 0.874357 0.827596 0.918278 0.836515 0.838003 0.941086 0.911451 0.833503 0.901170 0.854525 0.952829 0.879137 0.931617 0.893324 0.944847 0.845840 0.886352 0.955967 0.883899 0.921832 0.962722 0.868198 0.863932 0.814501 0.894153 0.859828 0.978135 0.882997 0.888237 0.812959 0.941817 0.916790 0.848826 0.816386 0.969143 0.946128 0.832448 0.826108 0.853912 0.929696 0.945803 0.892043 0.989823 
5.629384 0.837456 0.892271 0.862452 0.905653 0.949332 0.853534 0.828142 0.958746 0.938998 0.903299 0.821992 0.901694 0.894354 0.827249 0.868845 0.860089 0.826618 0.880188 0.876041 0.979900 0.975572 0.907348 0.898800 0.989215 0.962127 0.916347 0.975139 0.928800 0.907429 0.902704 0.942623 0.935103 0.870892 0.870116 0.890089 0.942821 0.824336 0.875554 0.914968 0.990315 0.959810 0.953092 0.937141 0.873146 0.897321 0.849467 0.856122 0.877438 0.983471 0.892344 
5.640654 0.920159 0.845231 0.898179 0.816949 0.934530 0.913037 0.852128 0.869465 0.937352 0.904364 0.830779 0.953580 0.833006 0.908070 0.832266 0.839335 0.892671 0.861540 0.927940 0.893491 0.817075 0.953634 0.882826 0.879211 0.969745 0.976705 0.817688 0.960549 0.989976 0.907474 0.851172 0.855653 0.959260 0.881293 0.863343 0.953454 0.899433 0.912090 0.877615 0.967987 0.963002 0.898747 0.929482 0.979365 0.927417 0.891905 0.845537 0.990265 0.940751 0.821565 
5.651947 0.964362 0.922068 0.897253 0.878224 0.979704 0.962064 0.844791 0.832009 0.861259 0.976910 0.867641 0.843384 0.989034 0.957295 0.843123 0.942296 0.984229 0.867966 0.860646 0.823427 0.950445 0.937419 0.931578 0.910611 0.968545 0.876214 0.879260 0.975612 0.872951 0.927747 0.862025 0.876268 0.814882 0.963794 0.924773 0.924196 0.857068 0.883903 0.940917 0.923754 0.894792 0.927864 0.923691 0.841356 0.943630 0.954014 0.940493 0.890501 0.964335 0.947200 
5.663262 0.954826 0.921714 0.825217 0.936927 0.818052 0.869360 0.976772 0.984451 0.988028 0.952501 0.815051 0.816186 0.959513 0.930384 0.959603 0.912098 0.965876 0.931448 0.878274 0.878832 0.835284 0.968579 0.865863 0.860402 0.843215 0.980422 0.878499 0.927518 0.855301 0.827290 0.918857 0.850010 0.836464 0.818196 0.991102 0.968913 0.827317 0.818475 0.946300 0.883663 0.903581 0.866620 0.968715 0.932484 0.871965 0.984595 0.947941 0.977853 0.816357 0.961180 
5.674600 0.814840 0.868006 0.973011 0.957836 0.852326 0.935805 0.981851 0.867636 0.974534 0.970028 0.891930 0.876485 0.831511 0.967388 0.894786 0.934309 0.913322 0.990592 0.929785 0.986573 0.823338 0.828132 0.975859 0.926694 0.862121 0.919314 0.823428 0.967415 0.963811 0.814994 0.880387 0.848956 0.971155 0.828240 0.918801 0.865365 0.951538 0.857904 0.950402 0.876665 0.914070 0.959504 0.978301 0.854399 0.900535 0.847839 0.977165 0.833016 0.953124 0.857850 
5.685960 0.826622 0.823469 0.986324 0.945556 0.983495 0.872931 0.919969 0.836857 0.957575 0.859975 0.831676 0.837803 0.969350 0.960764 0.984676 0.902914 0.946178 0.944673 0.904428 0.980585 0.854966 0.855281 0.892202 0.987514 0.898058 0.970918 0.972837 0.948935 0.935736 0.850695 0.903086 0.834109 0.868732 0.957116 0.957872 0.874057 0.868543 0.936304 0.956269 0.963350 0.834757 0.866165 0.873805 0.816982 0.941061 0.826180 0.882922 0.838397 0.914681 0.897139
[truncated: 2,907,987 more chars]
