# Supplementary material for: Automatic Analysis of Composite Physical Signals Using Non-Negative Factorization and Information Criterion
Source: PLoS One. 2012 Mar 1;7(3):e32352. doi: 10.1371/journal.pone.0032352 (PMC3291575; doi:10.1371/journal.pone.0032352)
Supplement: Dataset S1 — CodeAndSample.zip. CodeAndSample.zip contains the source code of our proposed method and the simulation data in this article. (ZIP) [file pone.0032352.s001.zip › CodeAndSample/sample/SimulatedData/r5/nor_mat_50_k1.dat]

#715 50 
1.020201 0.931199 1.050440 0.947900 0.991798 1.029269 1.033026 1.049922 0.912895 1.036753 0.966723 0.979050 0.918843 0.934917 0.953193 0.923431 1.053933 0.935123 1.014691 1.011238 1.005426 0.883975 1.030766 0.951559 1.050743 0.896869 0.993950 0.917483 0.920594 1.038651 0.932667 0.911182 1.022841 0.888377 1.017715 0.903199 0.987063 1.026676 0.922453 1.024808 1.037585 0.907748 0.899090 1.069763 1.033114 0.982797 0.975900 0.928186 0.914264 0.909069 0.914626 
1.040811 0.882493 1.071653 0.943007 1.072993 1.022239 0.965929 0.889524 0.885524 1.044858 1.069111 0.998768 0.942195 0.981273 0.934567 0.963406 0.912662 0.932308 1.026170 0.896917 0.968394 0.919977 0.988960 1.019364 0.883774 0.916515 1.003257 0.926724 1.036115 1.021535 0.949725 1.062881 0.942371 0.983033 0.890913 1.069326 1.012909 1.034815 0.919400 1.071868 0.962761 0.964208 1.067732 1.030786 0.935868 1.049034 1.011775 0.995923 1.068798 1.017916 0.969411 
1.061837 0.924161 1.072058 0.987377 1.064179 1.060846 0.978051 1.037386 0.949704 0.912519 1.012186 0.968804 0.982685 0.897798 0.966487 1.056936 1.073817 1.069340 1.039556 1.074472 0.998510 1.029830 0.970925 0.895697 0.897016 0.913272 0.928111 0.939674 1.058187 1.072527 1.012205 1.059497 1.031403 0.935725 0.993506 0.997552 0.914054 1.071090 0.938169 0.991502 1.003476 0.955383 0.957680 0.889118 0.952548 0.881317 0.895306 1.050602 1.032967 1.005304 1.008794 
1.083287 0.911920 1.009217 0.936845 1.049531 0.926459 0.955126 0.962200 0.934657 0.946206 0.974121 0.975703 1.030253 0.909917 0.957403 1.072863 0.960442 0.897723 1.029237 1.039125 1.073498 0.964877 0.912839 0.996339 0.889233 0.895544 1.052530 1.068427 0.953924 0.990438 0.973056 1.012353 0.967985 0.987702 1.036848 1.017473 0.936708 0.956504 0.971678 0.887454 0.931510 1.010282 0.963607 0.927446 1.023687 0.956406 0.935380 0.998528 1.043874 0.883644 0.904016 
1.105171 0.954364 0.925817 0.905493 0.931628 0.930631 1.056148 0.897563 0.982901 0.993146 0.916890 1.013001 0.971289 0.951209 0.917545 1.018401 0.928698 0.926647 0.931960 0.974385 1.056841 0.952576 1.047622 0.932536 0.943025 0.914058 0.988302 1.068620 0.965165 0.881751 0.881321 0.964843 1.040161 1.047886 0.959100 0.906470 0.959921 1.055923 1.065602 1.013245 0.900239 0.898686 0.913755 0.934216 1.062408 1.072468 0.954354 0.951443 0.917691 0.892572 0.970644 
1.127497 0.991401 1.028515 1.057020 1.054872 0.933670 0.943900 1.041704 0.968314 0.983289 0.994544 0.912935 0.887242 1.015454 0.900977 1.066674 0.984548 0.879579 0.937740 0.956415 0.999093 1.038131 0.883455 0.967973 0.994437 0.930780 0.921243 0.907537 0.884197 0.903252 0.901368 0.903652 1.023801 1.042114 1.045618 0.992162 0.982576 1.051563 1.034490 0.953974 1.029589 0.888746 1.067358 0.944886 0.888531 0.979794 0.951026 1.015786 0.995589 0.953838 0.956161 
1.150274 1.037089 1.001300 0.928530 1.071044 0.979843 0.985024 1.035265 0.898975 0.916763 0.967822 0.947722 0.954445 1.044534 1.015613 1.072732 1.032815 0.994850 1.049178 0.891608 1.037460 1.057306 0.976682 1.045988 1.066498 1.003329 0.927066 1.068283 1.037714 1.003407 0.926032 0.932199 0.924578 0.895355 0.972350 1.014628 1.018531 0.884193 0.976223 0.942746 0.931828 0.922324 0.996987 1.053452 1.016589 0.924022 0.886135 0.879061 1.013203 1.058614 0.929632 
1.173511 1.063795 0.932359 0.894578 0.891905 0.937879 1.053233 1.046738 0.883362 0.919115 0.941536 1.024297 1.008868 0.997399 1.010253 1.070729 0.903560 0.988466 0.947817 1.013930 1.029378 0.990787 1.008430 1.003358 1.036322 0.964543 1.062859 0.968541 1.072251 1.023702 0.960066 1.020942 1.064595 0.974149 1.063112 0.934612 0.894129 0.905822 1.029788 0.905969 0.998170 1.067335 0.929492 1.032479 0.884318 0.989227 0.890774 0.921300 0.897708 1.066019 0.890004 
1.197217 1.065024 0.932696 0.965225 0.930961 0.992080 1.008028 1.022484 0.914478 0.924479 0.979379 0.929041 1.030536 1.005152 0.917772 0.906952 1.027806 0.982206 0.966580 1.025018 0.949112 0.915657 0.975236 0.892642 0.945690 1.059770 0.910003 1.060023 0.928573 0.965147 0.960780 0.937814 0.979272 1.032593 0.972897 1.060325 0.901435 0.949687 0.902683 0.919166 0.980597 0.952699 0.999323 0.878859 1.005065 0.950857 0.907089 1.012795 1.056348 0.921681 0.882446 
1.221403 0.971110 0.922327 0.965693 1.000924 0.983182 0.879808 0.907576 0.987264 0.976917 0.930530 0.995663 0.983328 0.898680 1.047535 0.980707 1.063065 1.071707 1.058213 1.071181 0.886716 0.989115 0.955229 0.994893 0.952267 1.051062 0.920134 0.883832 0.945778 0.951760 0.930063 0.986280 0.961279 0.948253 0.925415 0.987186 0.983094 0.882322 0.877382 0.967174 1.031770 1.056362 0.948555 0.989261 0.911385 1.031878 0.963705 0.898787 1.036671 0.883832 1.004675 
1.246077 1.031485 1.052441 0.972851 0.884117 0.934873 1.014589 0.909008 0.898140 1.039305 1.067565 0.932117 1.021065 1.002572 0.933266 0.899328 1.038749 0.941475 0.905775 0.920869 1.004890 1.007889 0.998843 1.034289 0.975189 1.024532 0.968089 0.994071 0.962597 0.941232 0.956150 0.933295 1.056424 0.968089 1.054155 1.065763 0.935545 0.927472 0.989445 0.939975 1.049685 0.941134 0.982804 1.010596 0.966346 0.995035 1.050055 1.020296 0.901237 1.009730 0.979308 
1.271249 0.931989 0.901077 1.063075 1.062910 0.931104 0.945236 0.995284 1.043210 1.027394 0.880783 1.055513 0.983127 0.993727 0.993006 1.033302 0.978173 1.065236 1.020727 1.047911 1.015383 1.001591 0.898021 0.978056 1.017456 1.037575 0.888881 0.922334 0.944321 0.986933 1.029496 1.037506 0.945694 0.983663 1.059241 0.997192 0.959641 0.968751 0.989259 1.037409 0.984724 0.946316 0.968459 0.885231 1.048505 0.879557 0.954395 0.937216 1.026080 0.890925 1.048524 
1.296930 1.025408 0.937865 1.018083 0.958547 0.963917 0.920841 0.921094 1.063931 1.061295 0.936483 1.055701 1.003627 0.939703 0.896511 1.043901 1.015456 0.984404 0.916842 0.973518 0.917971 1.042403 1.009016 1.049534 0.967351 0.947048 1.044543 1.001195 0.882279 1.028463 0.953615 0.903282 0.890042 0.964461 0.951718 0.956728 0.966621 0.896092 0.885761 0.982643 0.882473 0.923837 0.917485 1.012499 0.895966 1.023569 0.934849 0.999483 0.941085 0.948079 1.039115 
1.323130 0.942840 0.880157 1.052194 1.006020 0.937629 0.946078 0.965718 1.011747 0.889034 1.062179 0.929675 1.061042 0.926700 1.046127 0.972174 0.924892 1.046593 0.943540 0.976258 0.886233 1.023929 0.946107 0.890541 1.042792 0.889880 0.952495 0.948839 0.895295 0.929607 1.017318 0.936491 0.938455 0.890949 1.062063 1.032933 0.986681 0.984474 0.986827 0.955373 0.973069 1.015441 0.908868 0.950084 0.942519 1.052427 0.885504 0.931649 0.905893 0.947634 0.945728 
1.349859 1.062032 0.944215 1.058077 1.010606 0.976643 0.974583 1.064889 0.878602 0.955439 0.938997 0.961649 0.911787 1.062333 0.888718 1.032597 0.938812 0.898328 0.986613 1.029361 0.967129 1.022024 1.003454 1.028088 1.062731 1.065277 0.961950 0.955215 0.886113 0.911399 0.989694 0.986973 0.885239 0.883402 0.973630 0.896861 0.984495 0.957198 1.063023 1.055939 0.953350 0.879729 1.033695 0.979500 0.953427 0.944701 0.909348 0.946353 0.963048 1.003969 0.906141 
1.377128 0.985224 1.053191 1.013312 0.933011 1.055600 0.961963 0.897522 0.890743 1.002881 0.892637 0.951260 0.954601 0.963333 0.890879 0.951561 1.049248 0.968237 1.006620 0.991858 0.907167 1.016294 0.874223 0.998831 1.066176 1.059115 0.954669 0.969889 0.907982 1.023015 1.024501 0.970753 0.972045 0.979659 0.909439 0.940849 0.999433 0.983428 0.908342 0.888373 0.908536 0.953407 0.960914 1.013332 1.060223 1.018974 0.916529 0.882089 0.986331 0.913149 1.064088 
1.404948 1.060996 0.974168 0.914501 1.022771 0.952445 1.032963 0.979041 1.062724 1.039835 1.001911 1.059686 0.959540 0.889670 0.958977 1.001348 0.909569 1.024275 0.953716 1.009812 0.900940 1.013316 0.882332 1.026294 1.003648 0.910899 0.917675 1.014432 0.932778 1.060346 1.004163 1.005454 0.960676 1.051367 0.990369 0.960297 0.896135 0.891845 0.907317 0.945184 1.021247 1.047193 0.918820 1.061501 0.916753 1.067412 0.904454 0.983468 1.016665 0.935040 1.016248 
1.433329 1.031751 0.906421 1.042151 0.891190 0.981169 0.923611 0.958080 0.908526 0.950222 1.053308 0.883778 0.990249 0.994460 0.971681 0.892616 0.981858 1.044557 1.042268 0.993567 0.929907 0.943819 0.942092 1.061156 1.006150 1.028754 1.051455 0.907740 0.914929 0.943858 0.952589 0.883671 0.981722 0.883147 0.939657 1.059390 0.958691 0.885388 0.976968 1.027599 0.950998 0.998146 1.004995 0.965550 1.008071 0.933652 0.975659 0.902530 1.023505 0.945041 1.027483 
1.462285 0.980462 1.045636 0.915453 0.877475 1.015192 0.933487 0.937908 0.993571 1.007688 0.923103 1.007649 1.007377 0.938005 0.989392 0.894714 1.011711 0.981781 1.066395 1.007125 1.036493 0.884553 0.923966 1.047430 0.931722 0.895344 1.002239 0.952306 0.913747 1.010558 1.002394 1.028368 0.966937 1.040488 0.915337 0.908608 0.961110 0.951821 0.904478 0.877621 0.965958 0.879540 0.910944 0.997498 0.943386 0.908259 0.996790 1.052898 0.975740 1.046305 1.010112 
1.491825 0.896354 0.928283 0.907401 0.971645 0.989155 1.055143 0.959358 0.880153 0.918816 1.058796 0.933699 0.981354 1.005250 0.926035 0.886199 0.983554 0.918816 0.937711 0.949145 0.909300 0.923350 1.048806 0.913622 0.896597 0.942362 0.935298 0.921083 0.978389 1.005899 1.019193 0.894998 1.059280 1.034581 1.007100 0.901577 0.944949 1.057934 0.875744 0.916790 0.986403 0.989784 0.901519 1.006587 0.876907 0.949736 0.890938 1.019213 1.056189 0.880182 0.936558 
1.521962 0.891901 1.033686 1.031884 0.926880 0.903116 0.998300 1.059329 1.032669 1.023914 0.963592 1.047185 1.056375 1.057276 1.013698 0.928343 0.964571 0.871710 0.891688 1.000440 1.035758 0.895862 1.045365 1.036659 1.040939 0.873105 1.054623 1.034741 1.010299 1.023740 0.892957 0.885742 1.054245 0.902108 0.931868 0.971049 0.972608 1.016361 1.051543 0.872756 1.014482 1.033511 0.917990 1.047853 0.945067 0.898603 1.009011 0.934811 1.051446 1.055949 0.960232 
1.552707 0.968450 0.875927 0.966969 1.036912 1.049068 0.940615 1.010694 1.040948 1.035345 0.967637 0.964007 1.045061 0.890928 0.966369 0.988193 1.056433 0.902542 0.970888 0.967269 0.917601 0.926059 1.019511 0.929011 1.004404 0.930521 1.033225 1.040687 0.924308 0.905803 0.940528 0.978544 1.006697 1.000242 1.019831 0.910952 1.005943 0.982541 0.953865 0.931673 1.001616 0.948193 1.019163 1.024921 0.929573 0.933483 0.933976 1.033244 0.996729 1.004946 0.901748 
1.584074 1.010266 0.953384 0.939969 0.948229 1.006658 0.918662 1.002180 0.937677 1.004704 0.925094 0.874789 0.922985 0.969005 0.960348 0.876482 0.926003 0.998321 0.905556 1.035800 0.930142 0.873987 0.929659 1.042638 1.063820 1.021205 1.003553 1.031244 0.886473 0.926022 1.056566 0.895110 0.960697 0.934282 1.044389 1.057195 0.896522 0.988920 1.021843 0.957805 0.922608 0.945395 1.039118 0.918159 0.910121 0.900478 1.043209 0.934640 0.886125 1.002209 1.011688 
1.616074 0.877181 1.044304 0.984308 0.935582 0.944823 0.881376 1.013557 1.005090 0.931619 0.989093 0.990910 0.974787 1.012281 0.979301 0.986560 0.893458 0.969548 0.937457 1.031255 1.059547 0.930227 1.009536 0.888229 0.913496 0.925075 0.996361 0.984260 1.006781 0.983477 1.041955 1.027795 1.045135 0.961487 0.912606 0.891873 0.938521 0.890868 0.937428 1.035228 1.006317 0.954730 0.925182 0.936181 0.955417 1.025717 1.035663 1.031700 0.906217 0.913747 1.026848 
1.648721 0.950750 1.011442 1.050187 0.880670 0.948944 0.926553 0.892474 0.980232 0.893430 0.875347 0.901766 0.941941 1.061981 1.026752 1.010292 0.985892 1.013200 1.028752 0.974581 0.966331 0.877772 1.053655 0.957222 0.994509 0.899747 0.918719 1.007327 0.908731 0.952586 0.906519 0.988268 1.014523 1.034953 0.994335 0.940415 0.922950 0.956759 1.022203 0.988423 0.897893 0.962149 0.965307 0.979922 0.938985 0.985438 0.873222 0.953928 0.920303 1.015837 1.012475 
1.682028 0.931570 0.955153 0.905381 0.994809 0.919108 0.971255 0.898228 0.942536 0.972596 1.028556 1.013710 0.892214 1.028769 0.999992 0.945934 1.009472 0.895322 0.879645 0.928703 0.869760 0.869779 0.980174 1.043567 1.026027 1.004433 0.913972 1.049784 0.934910 1.010032 0.877811 0.883970 0.956331 0.955626 1.029551 1.018334 0.874027 0.946745 1.044697 0.945799 0.926772 0.927844 1.007030 0.948270 0.896635 0.969150 1.003757 0.941378 0.971872 0.941127 0.985928 
1.716007 0.956933 0.954599 0.930135 0.870826 0.933742 1.030693 0.880174 0.960551 1.015171 0.979690 1.044951 1.060501 1.050816 0.915703 0.894663 0.876566 0.951753 0.941161 0.988295 0.925350 0.997604 0.953817 0.931630 1.010579 0.877868 0.962413 0.956943 0.889203 1.006952 0.919156 1.011187 0.941122 0.998656 1.014168 0.983105 0.919234 0.973777 0.911082 0.907175 0.894277 0.952727 1.039876 0.937022 0.951309 0.975118 0.928003 1.017660 0.964612 0.933713 1.005621 
1.750673 0.880219 0.917854 0.884219 0.869528 0.945811 1.031416 1.003623 1.010516 0.937934 0.961929 0.936199 0.932449 0.986405 0.930030 1.031290 1.029179 0.912523 1.018122 0.944866 1.014198 0.942475 0.883082 0.978279 0.988430 0.992739 1.010892 0.951238 0.958979 0.962035 1.025670 0.959664 0.946331 0.936141 1.060259 0.874010 0.961582 0.948712 1.056017 0.916678 1.008414 0.972562 0.902825 1.012289 1.020252 1.045114 0.993780 0.973276 1.007990 0.991534 0.875427 
1.786038 0.965335 0.881745 0.987849 1.047577 1.025795 0.888470 1.009476 0.960586 0.910049 0.964449 1.035246 1.042269 0.912621 1.037519 0.961232 0.961472 0.988610 1.054041 0.990209 0.929846 1.057355 0.917072 1.058694 1.011210 0.879963 1.055216 0.884568 1.055553 1.043926 1.049368 0.955557 0.929306 0.947273 0.933131 1.043107 0.918150 0.957850 1.015449 0.975335 1.054253 0.963659 0.932437 0.922543 1.056131 0.977878 0.906610 0.929720 1.026190 0.882246 0.903411 
1.822119 0.961909 0.901319 0.936369 1.032290 1.024954 0.898026 0.919330 1.051254 0.997364 0.926387 0.988392 0.900221 0.957307 0.901656 0.890999 0.984301 0.961659 1.056799 0.979757 0.929621 0.918560 0.985783 1.026908 0.884164 1.041599 0.970352 0.975877 1.026976 0.979064 0.979391 1.016300 0.907143 0.882980 0.883057 1.024771 0.968744 0.953409 0.897391 0.947517 1.041137 0.877377 1.034427 0.968908 0.920206 1.018148 0.953736 0.981076 0.978092 1.023616 0.995092 
1.858928 0.883672 0.927846 0.960697 0.941006 0.974030 0.929827 0.872571 0.953944 0.959687 0.885403 0.945431 0.941092 0.980168 0.882623 0.956022 0.973617 1.036963 1.012067 0.869848 0.992789 1.020879 0.956407 0.945594 0.965921 0.961044 0.875178 0.968316 0.884566 0.897014 0.898958 0.988046 0.914388 0.903652 0.919534 0.960235 1.039031 0.866693 0.941429 0.868569 0.989922 0.925489 0.936330 0.907519 1.037405 0.913551 0.985218 0.995781 1.044514 0.994722 0.897688 
1.896481 1.013056 1.046806 1.051930 0.998166 0.977479 0.879910 1.017257 0.990331 0.905105 0.890580 0.937567 0.885428 0.964108 0.950198 1.001328 0.973298 0.883640 1.027119 0.924263 1.050574 0.901981 0.906230 0.933953 1.019794 0.929906 0.972135 0.954755 0.900395 1.004789 0.941854 0.983631 0.874883 0.952957 0.909431 0.906653 1.020871 0.942912 1.054467 0.922744 1.014056 0.988342 0.984448 0.950006 1.011527 0.919774 0.998377 1.010335 0.900645 0.944171 0.970760 
1.934792 0.997854 0.895334 1.031810 1.027334 0.970161 0.980334 0.962285 1.054239 1.000592 0.917859 0.910636 0.994944 1.054546 0.953140 0.970834 1.049830 1.010803 1.005798 1.029831 1.014270 0.991419 0.898389 0.969287 0.885796 0.918666 0.897034 1.055247 0.985809 0.923680 0.889215 1.037189 0.966281 0.982111 0.891703 1.051972 0.904911 0.911135 0.969729 0.977394 0.963630 0.993781 0.867920 0.958385 1.008680 0.989690 0.888831 0.936283 0.969134 1.000332 0.888476 
1.973878 0.961018 0.922625 0.907978 0.928019 0.993412 0.868010 1.025403 1.020498 1.025441 1.049178 0.874499 0.883800 0.995706 1.001542 0.935889 0.970021 0.872570 0.974753 0.867127 0.915215 0.973985 0.887533 0.959146 0.980713 0.991809 0.956420 1.024990 0.901537 0.928048 0.870746 0.970357 0.869277 0.992308 1.029185 0.881794 0.878415 0.896373 0.996685 1.012071 0.952946 1.033398 1.046481 0.914687 0.914591 0.948761 0.998288 1.005055 1.000649 0.959520 0.866139 
2.013753 0.886580 1.015750 0.949822 0.971105 0.865356 0.952287 0.904438 1.042365 0.968659 1.017265 0.873872 0.875388 1.027604 0.868501 0.997173 1.050670 0.935340 0.980072 0.887156 1.046930 1.019558 0.937028 0.890522 0.871033 0.979372 0.983765 0.982038 0.971536 0.955404 1.031690 0.955807 0.995571 0.901005 0.870122 0.884029 0.918700 1.052176 0.950858 0.964276 0.906798 0.958473 0.873086 0.995053 0.994765 1.029005 0.894963 0.933182 0.868252 0.946226 1.028439 
2.054433 0.877854 0.939235 0.899435 0.920615 0.862597 0.995911 1.013966 0.997770 0.954300 0.988608 0.884035 0.891558 0.966979 0.988791 0.949393 0.904524 0.863575 0.863795 0.929403 0.994799 0.905339 0.905799 0.863594 0.982264 0.950975 1.002255 0.891213 0.912095 0.959935 0.889469 0.927380 0.966203 0.989586 0.968273 0.884850 1.017924 0.890992 0.958948 0.915219 1.017933 1.010832 0.900049 1.010382 1.030334 0.985599 0.996409 1.040895 1.040560 1.011369 1.012040 
2.095936 0.913550 0.911654 0.889372 0.942890 1.045130 0.930059 1.027137 0.950244 0.934234 0.968955 0.941789 0.890243 0.971751 1.021171 0.926688 0.915810 0.871522 0.874615 0.977094 0.875401 0.936704 0.925874 0.888701 0.936178 0.884804 1.031676 0.895117 0.904942 0.985713 0.891066 0.992684 1.045331 0.958882 1.034740 0.991152 1.014018 0.872442 0.991401 0.927770 0.942957 1.040964 0.881797 1.013233 0.922216 1.045829 0.911128 0.945772 0.921565 1.031101 0.975850 
2.138276 1.040311 0.978310 0.996949 0.966561 0.998604 0.899040 0.900571 0.904523 1.039803 0.946995 0.940000 0.948104 1.032532 1.001226 1.029824 1.008449 1.047544 0.989668 0.898227 1.044874 1.001436 0.875637 0.861601 0.862271 0.908407 1.029384 0.974761 0.969910 0.884573 0.920405 1.006517 1.038713 0.951319 0.996011 1.015740 0.862787 0.864222 0.888994 1.025308 0.992873 0.999494 1.023127 1.008803 0.936766 0.880153 0.900648 0.967441 0.998614 0.965154 0.885090 
2.181472 0.866893 1.026067 0.913756 0.967847 0.919464 0.974309 1.021526 1.036430 1.028123 1.048744 1.025551 1.017932 0.926299 0.925075 0.980629 0.963220 1.005590 0.930391 0.905009 0.985389 1.049537 0.876071 1.020207 0.944119 0.878126 1.025647 0.978066 0.944922 0.909483 1.003582 0.909875 0.955811 0.890478 0.991995 0.974023 0.875879 0.916357 0.914454 0.976240 0.942312 1.038591 0.984166 1.003974 1.034279 0.936853 1.006766 0.889866 0.866396 1.002263 0.865975 
2.225541 0.904191 0.999214 1.008871 1.028682 0.999511 0.900342 0.975802 0.984313 1.013695 0.911069 0.990150 0.882680 0.903570 0.902797 0.953441 0.869976 0.972154 0.959927 0.928367 0.943593 1.007506 1.019541 0.937079 1.036419 0.870368 0.905653 0.880894 0.952945 0.878296 0.970664 0.894009 0.951607 0.917621 0.970339 0.976996 0.879643 0.941205 1.049353 0.966499 1.041845 0.921213 0.999176 1.012243 0.889615 0.924260 0.938063 0.920697 0.903685 0.916532 1.014010 
2.270500 0.974635 0.864995 0.926066 0.930266 0.909336 0.899659 0.963898 1.010376 0.979817 0.997168 0.898618 0.894619 0.860405 1.010501 0.938053 0.997406 1.044868 0.973919 0.930924 0.860996 0.953486 0.985696 0.975036 0.969472 0.921371 0.913793 1.014643 1.034961 0.991212 0.970197 0.955776 0.927899 1.018842 1.041060 0.965864 1.000174 0.867381 0.887252 0.920302 0.951214 0.981907 0.899878 0.925465 1.003734 1.029779 1.018947 0.986469 0.997254 0.969548 1.043560 
2.316367 0.861259 1.040546 1.005837 1.008373 1.009813 0.951856 0.860086 0.864320 0.994251 0.887253 0.886729 1.001708 0.892202 1.013847 1.000535 0.928971 0.911464 0.992230 0.946211 0.953420 1.020331 0.993698 0.981455 1.038401 1.020894 0.922058 0.900031 1.026872 1.006085 0.923831 0.998704 0.974379 1.013427 1.008250 0.966198 0.966999 0.999467 0.867543 0.880731 0.954307 0.944047 0.895091 0.942054 0.928952 0.859877 1.018958 1.028455 0.888464 0.939498 0.964491 
2.363161 0.992106 0.866081 0.998822 1.018420 0.860308 0.965782 0.899493 0.954893 0.968707 0.913393 1.008207 1.020716 0.861365 0.859889 0.949844 0.967736 0.999766 0.944013 0.939145 0.887031 0.972728 0.883354 0.879448 0.981645 1.026270 0.951377 0.959418 0.862251 0.984608 0.963296 0.859231 0.862270 1.020630 0.956636 0.937992 0.994697 0.874465 0.966945 0.931437 0.990467 1.023107 0.931990 0.863557 0.865624 0.960800 1.047820 1.013685 0.893148 0.964220 0.989705 
2.410900 0.928326 0.923700 0.872718 1.044461 1.028841 0.941613 1.005930 1.037085 0.968608 0.899218 0.882151 1.017591 0.956339 1.028366 0.909945 0.976718 0.993670 1.011765 0.869377 0.900255 0.959280 0.958737 0.987759 0.866369 0.988911 0.921786 0.979954 1.038836 0.983276 1.044033 0.980402 0.975062 0.948210 0.922472 1.042758 0.896277 0.920625 0.930334 0.867711 0.990910 0.871614 0.973967 0.902073 1.021074 1.016943 0.883921 0.950190 0.903806 1.037970 1.010490 
2.459603 0.960629 1.042728 1.021559 0.943549 0.913470 0.863933 0.946440 0.995682 1.005240 0.877684 0.973144 0.990709 0.940306 0.988227 0.938005 1.010594 0.886576 0.866329 1.042642 0.997166 0.972982 0.905691 0.993952 1.044848 0.877817 1.030698 0.969768 0.889077 0.866529 0.870285 0.901278 0.878939 1.026238 0.998231 0.963197 0.883361 0.913593 1.009909 0.956911 0.857390 0.888611 0.925747 0.858075 0.992430 0.876220 0.871617 0.890827 0.951623 1.043346 1.031012 
2.509290 0.982625 0.931785 1.020819 0.993941 0.957742 0.870883 0.928412 0.991556 0.890436 1.009228 0.900536 0.864261 0.887900 0.871349 0.911700 0.873202 1.020249 0.896280 0.933220 1.010434 0.924184 1.006929 1.027118 1.008230 1.019879 1.034187 1.035622 0.906512 0.863235 0.918522 0.966758 0.905676 0.871776 0.896175 0.992554 0.909401 0.952839 0.993855 0.951528 0.910085 0.870665 0.894968 0.963765 0.975689 0.872052 0.888907 0.891045 1.012544 0.933400 0.863169 
2.559981 0.879810 0.941631 1.041659 0.909273 1.013505 0.870337 1.026016 0.860607 0.937237 0.914826 0.955101 0.903587 1.040880 0.887365 1.018432 0.990648 0.928371 0.983928 0.982049 0.965381 0.905723 0.991512 0.917056 0.897142 1.012452 0.997957 0.880987 0.914522 0.936221 0.998261 0.917597 0.913544 0.858880 0.989756 0.915234 0.861737 1.024915 0.996524 0.914560 1.021801 0.982011 0.866255 1.035631 1.010278 0.965855 0.922923 0.955347 1.010971 0.918718 1.038821 
2.611696 0.951301 0.948343 0.904228 0.932212 1.023192 1.017160 0.892374 1.023229 1.010409 1.035823 0.997796 0.917466 0.988626 0.914441 0.905755 1.042859 0.876870 0.977427 1.018365 1.021039 0.917049 0.911653 0.985914 1.014543 0.911757 0.881156 0.950211 0.944369 0.856832 1.030645 1.027535 0.961505 1.007317 0.919799 0.855486 0.938158 0.964103 0.885594 1.024130 1.034476 0.901288 1.002585 1.039199 0.877382 0.873408 0.899278 1.030920 0.934298 0.910733 0.977768 
2.664456 0.945239 0.996880 1.028721 1.008731 0.906273 0.952941 1.008712 1.023283 0.998424 0.992806 0.908357 0.976170 1.003843 1.000357 0.963371 1.012132 1.030502 0.869402 0.858687 0.873513 1.025831 0.917159 0.864087 0.945760 0.979448 0.861652 0.912232 0.944746 0.929834 0.993488 1.009537 1.009129 0.879065 0.958578 1.017371 1.025604 0.997344 0.902929 0.910167 0.983531 1.025509 1.021180 0.897036 0.915198 0.963911 0.986487 0.952458 0.967009 1.000953 0.857209 
2.718282 1.017745 0.953700 0.891140 0.911366 0.960429 0.927218 0.897472 0.976168 0.912274 0.961441 0.930048 1.032499 0.947595 1.033985 0.882954 0.934241 0.878155 1.016136 0.956406 0.933238 0.949961 1.038746 0.895731 0.952233 1.031685 0.967499 0.991424 0.987232 0.914063 0.967962 0.877673 1.002952 0.866174 0.874502 0.982916 0.945617 0.945163 1.024720 0.952005 0.955857 0.985907 0.936361 1.000444 0.922344 0.997832 0.887374 0.939248 0.954608 0.896289 0.980711 
2.773195 1.007331 1.035544 0.935994 1.026580 0.945269 1.038824 1.010054 1.028055 0.863892 0.871891 0.865840 1.021352 0.961692 0.999540 0.916829 0.959414 0.919855 1.038550 0.936599 0.865206 0.999521 0.927447 0.869593 1.035440 0.977614 0.975392 0.995191 0.891358 1.020028 0.982011 0.892909 0.987381 1.008957 0.894885 0.881714 0.852537 0.953476 0.886527 0.875597 0.989026 0.859524 0.874396 1.013429 0.879474 0.981755 0.950176 0.982304 0.922048 0.951103 0.883842 
2.829217 0.997364 0.963078 0.993067 0.870724 0.934309 0.919914 1.035041 0.988410 0.955097 0.890653 0.923135 0.999706 1.028174 0.947050 1.015839 0.910885 1.027532 0.921548 1.016934 0.877251 0.892665 0.930143 1.022497 0.954342 1.013137 1.037591 0.879716 0.923437 0.921681 1.011352 1.020316 0.995352 0.941345 1.014507 0.922427 0.967291 0.981789 0.921973 0.943725 0.966186 0.991461 0.909610 0.912500 1.019267 0.987381 0.928651 1.011267 0.985766 0.988863 0.941100 
2.886371 0.920882 0.990656 1.017046 0.881584 0.977446 0.992213 0.877272 0.985231 0.916061 0.899068 1.017839 0.856675 0.999195 0.935044 0.994477 0.958529 0.941290 0.921665 0.893690 1.010885 1.035804 0.991599 0.984617 0.890623 0.932921 0.933950 0.965077 0.882537 0.980268 1.032747 1.014904 0.978531 1.024594 1.016886 0.865214 0.920637 0.862261 0.948735 1.008205 0.891519 0.869394 0.924298 0.958689 0.976588 0.866950 0.946018 0.940904 0.885519 1.024094 1.007649 
2.944680 0.986960 0.959655 1.000787 0.910625 0.921586 0.929098 0.981795 0.936893 1.027074 0.922397 0.902415 0.880822 0.901256 0.895488 0.954895 0.857089 0.888117 0.916044 0.906270 0.920653 0.999816 0.982219 0.881199 0.878663 0.968006 0.948580 0.995301 0.904159 0.882462 0.971766 0.914121 0.918768 0.879465 0.873046 0.872396 0.875251 0.912472 1.031259 0.957968 1.036735 0.929852 0.882556 0.868211 0.915366 1.007922 0.962087 0.888315 0.934423 0.887994 1.018695 
3.004166 0.847987 0.976607 0.913017 0.966957 0.851018 0.928147 0.983349 0.928628 0.858880 0.850632 0.884772 0.945405 0.975261 0.862269 0.937911 0.930915 0.968039 0.984403 1.017573 0.870856 0.948569 0.874867 0.848778 0.993752 0.875338 1.004184 1.023325 0.865499 0.876082 0.987406 1.017573 0.974545 1.027553 0.899582 0.940877 1.031036 0.999072 0.984808 0.913431 0.907660 0.917640 0.960545 0.974141 0.910993 0.982718 0.933872 1.012366 1.017987 0.875131 0.937685 
3.064854 0.997154 0.937687 0.848604 0.924746 0.863680 0.891584 0.931941 0.936888 0.971535 0.937000 0.892995 0.924577 0.995414 0.897161 0.975372 0.915783 0.925188 0.920768 1.028247 0.948935 0.887540 1.014732 0.878878 0.856485 0.994493 0.978993 0.943179 0.918021 0.905024 0.912482 0.939295 0.963607 0.994408 0.982172 0.931611 0.969852 0.979576 0.906378 0.967773 0.916432 0.991934 1.014732 0.910131 0.888114 1.012164 0.981721 1.020206 0.967256 1.010293 0.990627 
3.126768 0.856936 0.852661 0.880187 0.877340 0.967537 1.025773 1.007228 1.005594 0.971792 0.921917 0.887552 0.900733 0.866105 0.867298 1.026844 0.991192 0.911029 0.958574 0.996566 0.918582 1.032462 0.899502 0.860515 1.028808 0.943900 0.989445 0.980285 1.000502 0.864085 1.012320 0.925900 1.000953 0.996058 1.026637 0.862131 0.912448 0.985349 0.858232 0.876833 0.936826 1.019235 1.014209 0.977673 0.939466 0.914392 0.902386 0.991004 1.031682 0.990441 0.976415 
3.189933 0.931474 0.904626 0.970220 0.966288 0.911946 0.930348 1.026636 0.862596 0.846212 0.991165 0.866068 0.941627 0.996889 0.940520 0.995444 0.970877 0.893319 0.899325 0.978234 0.958462 0.883607 0.955234 0.942566 0.941252 0.881824 0.904795 0.953470 0.883044 1.008140 0.880913 0.965584 0.889462 0.963342 0.885802 0.861827 0.924473 0.945672 0.870469 0.983217 0.930010 1.031722 0.971581 0.885070 1.023727 0.895759 1.023849 0.966692 0.920692 0.935941 0.915474 
3.254374 0.853455 1.018245 0.861882 0.958369 0.936792 0.860373 0.873561 0.885193 0.849162 1.025537 0.956663 1.019370 0.954957 0.989694 0.943756 0.882306 0.965727 0.876523 0.912412 0.900780 0.957338 1.026343 0.983517 0.971060 0.925319 0.962399 1.021300 1.003754 0.993771 0.875604 0.873026 0.849415 0.905083 0.978699 0.969561 0.905345 0.867646 0.899027 1.012209 0.897640 0.903152 0.892954 0.895128 0.880928 1.028743 0.913603 0.966899 0.913003 0.974781 1.029764 
3.320117 0.949551 0.898892 0.994602 0.862557 0.966113 0.890690 0.989809 0.940666 0.857866 0.861040 0.895587 0.880710 0.942295 0.877611 0.927634 0.927175 0.873660 0.949795 0.925621 0.976496 0.874232 0.979904 0.891430 1.012999 0.953259 1.016538 1.028822 1.027885 0.845798 0.846397 1.008786 0.870805 0.883388 0.934955 0.877892 0.959016 0.917841 0.999546 1.013936 0.928327 0.922410 0.887058 0.875870 0.967620 0.866583 0.972610 0.861293 0.843177 1.001849 0.856022 
3.387188 0.868768 0.935396 0.882571 0.971828 0.875754 0.957839 0.922239 0.852123 0.970482 0.858959 0.981563 0.971202 0.894690 0.971492 1.015873 0.929785 0.982741 0.894110 0.897907 1.016537 0.965993 0.915637 0.908165 0.990026 0.896701 1.002622 0.904256 0.883712 0.927036 1.022400 0.955595 0.925942 1.010889 0.898907 0.860427 0.868432 0.874669 0.932338 0.871555 0.944270 0.851768 0.979179 1.016368 0.920191 0.853012 0.918087 0.922491 0.873743 0.933170 0.850262 
3.455613 0.902567 0.888099 0.951004 0.841212 0.886539 0.954273 0.877068 0.967667 0.972094 0.888912 0.878572 0.936835 0.875836 1.002561 0.875985 0.983891 0.976475 1.015469 0.947894 0.868859 0.917735 0.958654 0.905481 0.912804 1.014545 1.002888 0.965192 0.866393 0.868541 0.904724 0.988654 0.928373 0.938657 0.840624 0.871035 0.883550 0.865468 1.004056 0.859285 1.015002 0.992689 0.958299 0.932492 0.857641 0.884681 0.874285 0.902894 0.896505 0.944476 0.870297 
3.525421 0.903112 0.885378 1.020430 0.988553 0.919801 0.901834 0.947302 0.872197 0.893578 0.917347 0.962666 0.931947 0.883092 0.957013 0.904604 0.842233 0.923187 0.951705 0.979673 1.001082 0.906853 1.016260 0.955007 1.007575 1.012687 0.964849 0.960222 0.871823 1.012995 0.917814 0.933570 0.911853 0.965446 0.974579 0.915034 0.920118 1.024730 0.841244 0.879613 0.917637 0.886796 0.847783 0.955082 0.919633 0.916499 0.946556 0.999104 0.874603 0.888363 0.955446 
3.596640 0.994955 0.961898 0.889969 0.974551 1.009723 0.915023 0.862046 0.881379 0.912601 0.942257 0.871055 0.907840 0.924098 0.902249 0.963640 0.919821 0.934720 0.841557 0.903321 0.971765 0.933900 0.979852 0.854815 1.007086 0.945984 0.878854 0.934300 0.846477 1.015733 0.890975 0.933276 0.869620 0.934943 0.956690 0.852784 0.939145 0.916719 0.844669 0.977886 0.850632 1.008735 0.978939 0.917380 0.870338 0.971346 0.973013 0.988759 1.006732 0.875173 0.905091 
3.669297 0.993440 0.976438 0.838782 0.934945 1.008877 0.954784 0.844337 0.964472 0.939049 0.913812 0.920280 0.987354 0.848943 0.980859 0.942594 0.931697 0.981324 0.967747 0.982208 0.950076 0.869630 0.978076 0.843034 0.871239 0.983371 0.937439 0.966370 0.899733 0.927575 0.908080 0.936769 0.964834 0.873612 0.846319 0.919842 0.929045 0.928431 0.977639 0.848329 0.946140 0.967282 0.980328 0.978346 0.903669 0.963736 0.849902 0.850349 0.874329 0.847622 0.903930 
3.743421 0.922400 0.878599 0.914677 0.938125 0.918459 1.019380 1.018311 0.891257 0.841136 0.877335 0.969417 0.940281 0.887809 0.993162 0.879751 0.869454 0.989658 0.910104 0.847930 0.989500 0.869101 0.932716 0.977921 1.011406 0.935597 0.892205 0.885913 1.008134 0.912679 0.926359 0.868524 0.850838 0.847177 1.012233 0.931805 0.970476 1.018144 0.957632 1.008859 0.991053 0.975811 0.888785 0.893404 0.892391 0.922446 0.973803 0.911898 0.876247 1.000086 0.960709 
3.819044 0.854939 0.881447 0.922352 0.876018 0.854874 0.889643 0.854354 1.009043 0.846938 0.875164 0.888594 0.967062 0.870662 0.870031 0.858485 0.957019 0.932200 0.874152 0.999214 0.945092 0.971842 0.866949 0.852618 0.933601 0.876964 0.859756 0.958560 0.891286 0.920588 0.948239 0.992559 0.966746 0.868824 0.904392 0.905719 0.900456 0.975360 0.934864 0.874115 0.997942 0.962913 0.860471 0.871470 0.878468 0.935764 0.913367 0.972130 0.989709 1.016023 0.895370 
3.896193 0.854293 0.835513 0.862218 1.009827 0.846136 0.866251 0.850205 0.860958 0.854627 0.863099 0.994152 0.860151 0.952087 0.945932 0.850845 0.980378 0.836022 1.010893 0.904608 0.959567 0.973258 0.850909 0.900307 0.939869 1.001827 0.912849 0.994875 0.972508 0.893021 0.932889 0.908928 0.953366 0.998694 1.010448 0.856100 0.921887 0.935133 0.913915 0.908900 0.870135 0.951568 0.995885 0.935745 0.958659 0.987237 0.894365 0.962830 0.963294 1.008223 0.859929 
3.974902 0.941454 0.988546 0.891808 0.851326 0.862731 0.901370 0.867341 0.964218 1.010736 0.956997 0.891234 0.870053 0.865026 0.939677 0.854380 1.008606 0.981001 0.845762 0.914969 1.012707 0.850752 0.943111 0.974568 1.008569 1.012143 0.900806 0.841698 0.924301 0.966245 0.980094 0.855093 0.868637 0.931132 0.953637 0.927050 0.968291 1.017160 0.980853 1.013068 0.929494 0.955164 0.856898 0.847641 0.996535 0.937251 1.008236 1.011198 0.855140 0.911683 0.980140 
4.055200 0.892215 0.887648 0.970287 0.976435 0.908587 0.845751 1.006767 0.990348 1.005759 0.903309 0.894267 0.965045 0.930923 0.929111 1.005741 0.867735 0.883987 0.972756 0.853479 0.911694 1.000370 0.878653 1.003772 0.860348 0.890616 1.016132 0.883627 1.003874 0.998789 0.932430 0.885947 0.904668 0.928852 0.843144 0.861485 0.946242 0.875094 0.832919 0.982666 0.922677 0.980891 0.976740 1.006850 0.858213 0.855476 0.900766 0.846250 0.991569 0.998669 0.897198 
4.137120 0.928220 0.967014 0.852636 0.984444 1.012223 0.902056 0.959018 1.012297 0.849737 0.909285 0.965943 0.878911 0.840376 0.833489 0.972396 0.836074 0.941367 0.919062 1.001699 0.852147 0.927555 0.851695 0.971482 0.956600 1.008115 0.987961 0.861065 0.874073 0.941764 0.886094 0.938449 0.888069 0.866014 0.928672 1.000388 0.971814 0.859865 0.943250 1.008475 0.892390 0.856911 0.976393 0.929125 0.983724 0.895372 1.000868 0.867620 0.851639 0.908805 1.005622 
4.220696 0.899266 0.990344 0.952997 0.951042 0.942192 0.937010 0.999481 0.922158 0.938965 0.936513 0.925910 0.900963 0.897210 0.897847 0.961617 0.988141 1.006497 0.953375 0.980756 1.010544 0.972911 0.911611 0.932631 0.961119 0.883907 0.984407 0.988657 0.906153 0.905674 0.899156 0.945142 0.931691 0.931700 0.941261 0.842143 0.950674 0.871055 1.004192 0.918101 0.830425 0.919945 0.892942 0.942736 0.947926 0.948350 1.008590 0.980166 0.835155 0.830398 0.970080 
4.305960 0.891475 0.875880 0.958921 0.933245 0.901317 0.932674 0.854530 0.842267 0.948804 0.927610 0.918100 0.915458 0.994154 0.925649 0.954852 0.966719 0.966001 0.948242 0.934911 0.999844 0.968616 0.855948 0.968726 0.880879 0.894117 0.923688 0.920347 0.978421 0.987553 0.991926 0.833797 0.863202 0.890729 0.984515 0.962190 0.863230 1.007853 0.872740 0.850461 1.011637 0.909833 0.858424 0.933751 0.922961 0.887802 0.902366 0.857246 0.866793 0.923136 0.996106 
4.392946 0.870384 0.971280 0.985484 0.985971 1.010729 1.002804 0.845893 0.952407 0.953528 0.993666 0.923485 0.883098 0.840625 0.866550 0.873593 0.973193 0.890867 0.849065 0.892448 0.911331 0.851023 0.873115 0.988628 0.888550 0.833252 0.890573 0.955845 0.909244 0.910844 0.984510 0.936226 0.888991 0.870173 0.870816 0.924238 0.916295 0.872673 0.861080 0.925976 0.833124 0.863498 0.860345 0.931115 0.837812 0.841683 0.996488 0.830862 0.882510 1.008026 0.979361 
4.481689 0.964544 0.901321 0.998565 0.944485 0.954767 0.865491 0.955556 0.942778 0.893463 0.973549 0.946532 0.868704 0.989504 0.910152 0.859442 0.950260 0.984877 0.949433 0.839383 0.898815 0.884108 1.006157 0.871467 1.000529 0.858230 0.859396 0.919727 0.928521 0.840301 0.926575 0.910987 0.892444 0.832397 0.851253 0.868567 0.835363 0.963185 0.921499 0.924831 0.956346 0.964590 0.852805 0.833049 0.952986 0.949433 0.846957 0.882566 0.877049 0.852254 0.930679 
4.572225 0.988577 0.868853 0.965230 0.864471 0.987037 0.970501 0.972224 1.007479 0.939435 0.944605 0.877928 0.858119 0.887883 0.899973 0.880650 0.928316 0.991401 0.988321 0.961646 0.948354 0.928060 0.900257 0.914273 0.875865 0.911386 0.938959 0.876901 0.856955 0.993536 0.852280 0.873940 0.881686 0.901852 0.968228 0.912229 0.920085 0.909882 0.834084 0.944156 0.859485 0.971546 0.956155 0.931827 0.901348 0.903557 0.913622 0.921322 0.955321 0.916491 0.828025 
4.664590 0.989425 0.891891 0.991805 0.932338 0.956173 0.864607 0.946873 0.896624 0.834383 0.954727 0.997269 0.888066 0.868542 0.878418 0.958360 0.986368 0.897054 0.885018 0.963806 0.907973 0.947917 0.866556 1.001004 0.849111 0.839335 0.876130 0.976556 0.954791 0.914691 0.858227 0.890692 0.933821 0.916485 0.906582 0.869549 0.998652 0.997068 0.841971 0.831747 0.882455 0.874711 0.894985 0.882711 0.950324 0.854328 0.875682 0.861861 0.881311 0.895974 0.982844 
4.758821 0.836043 0.832625 0.991739 0.993237 0.921029 0.877097 0.967876 0.944672 1.003364 0.844726 0.856597 0.946317 0.833192 0.937954 0.830871 0.928541 0.903043 0.921257 0.992671 0.853006 0.963718 0.951014 0.962036 0.854550 0.823907 0.845119 0.941354 0.982398 0.949461 0.912292 0.967904 0.945531 0.867126 0.977911 0.957394 0.838831 0.974402 0.871567 0.978761 0.964595 0.900493 0.860536 1.003958 0.950164 0.869840 0.943283 0.975946 0.875223 0.910500 0.955429 
4.854956 0.929708 0.990190 0.827222 0.936351 0.963398 0.975097 0.856724 0.983784 0.937665 0.933321 0.830343 0.915837 0.865384 0.988547 0.926998 0.957832 0.860894 0.920637 0.967432 0.956773 0.985062 0.986148 0.889055 0.844414 0.997335 0.961372 0.966045 0.940567 0.843739 0.836420 0.854990 0.833117 0.863322 0.879145 0.910061 0.997435 0.829741 0.861250 0.955569 0.847279 0.830672 0.912826 0.923840 0.920309 0.918675 0.987544 0.905416 0.880249 1.001423 0.977871 
4.953032 0.925639 0.844312 0.974392 0.895973 0.821170 0.991038 0.944335 0.874416 0.970793 0.902943 0.897977 0.854490 0.861669 0.834245 0.878251 0.953027 0.915689 0.931005 0.999129 0.957810 0.927925 0.924655 0.825215 0.968707 0.957464 0.880803 0.881085 0.890688 0.836440 0.989781 0.855291 0.897840 0.971632 0.856002 0.841779 0.829880 0.983358 0.886506 0.917183 0.855984 0.888656 0.904665 0.955286 0.857824 0.991348 1.000423 0.953929 0.838955 0.886205 0.982756 
5.053090 0.991689 0.926728 0.876877 0.897809 0.839252 0.945540 0.859211 0.911764 0.908771 0.980063 0.927865 0.967537 0.955274 0.926801 0.856991 0.821550 0.924208 0.893015 0.906688 0.927347 0.871674 0.978216 0.851724 0.980991 0.844911 0.952436 0.923117 0.926091 0.822978 0.837788 0.840207 0.904504 0.876941 0.995219 0.897063 0.958986 0.911545 0.851806 0.888612 0.878223 0.877141 0.971694 0.960250 0.831638 0.858092 0.973122 0.907397 0.970011 0.982910 0.892979 
5.155170 0.893934 0.833372 0.905060 0.919037 0.867849 0.821501 0.823908 0.819811 0.979518 0.982878 0.874570 0.893607 0.967729 0.945022 0.838104 0.909692 0.923070 0.948692 0.863544 0.966012 0.941526 0.873371 0.902816 0.869838 0.966493 0.928565 0.952234 0.827132 0.820565 0.958419 0.891318 0.994086 0.863217 0.917248 0.935368 0.994313 0.958156 0.891409 0.974795 0.975966 0.868830 0.931099 0.927748 0.977211 0.858385 0.896595 0.879511 0.944441 0.945104 0.823245 
5.259311 0.881300 0.948810 0.925705 0.945310 0.931898 0.872032 0.936079 0.855474 0.919403 0.937629 0.963872 0.994104 0.847213 0.957143 0.885625 0.859274 0.900369 0.995229 0.973230 0.979369 0.816800 0.997151 0.839234 0.882859 0.961868 0.909038 0.939116 0.956908 0.901231 0.958567 0.867072 0.885444 0.873293 0.828452 0.907261 0.938491 0.923801 0.985082 0.821388 0.963409 0.872567 0.991284 0.829341 0.834836 0.937112 0.923502 0.956554 0.965268 0.867634 0.917879 
5.365556 0.908339 0.910638 0.852671 0.924589 0.991981 0.930854 0.882040 0.890540 0.968579 0.842160 0.937852 0.970091 0.913563 0.823665 0.844904 0.956212 0.860765 0.991963 0.945040 0.930673 0.865481 0.962794 0.977596 0.834972 0.921204 0.848126 0.848815 0.987337 0.978492 0.862512 0.995186 0.876897 0.859968 0.822895 0.941827 0.841871 0.919728 0.976926 0.855858 0.948318 0.892333 0.891726 0.913327 0.949893 0.904709 0.880301 0.991049 0.819147 0.964957 0.893356 
5.473947 0.841805 0.969750 0.899767 0.827208 0.933923 0.895004 0.981572 0.900797 0.965430 0.868395 0.922227 0.954096 0.833056 0.838551 0.936263 0.913713 0.956780 0.861915 0.948583 0.849939 0.935125 0.816787 0.963622 0.894742 0.929458 0.839455 0.907811 0.910324 0.882983 0.925029 0.983750 0.876078 0.888930 0.970166 0.987574 0.868196 0.834276 0.915403 0.928093 0.824017 0.942825 0.959437 0.942346 0.889644 0.860152 0.820592 0.947254 0.875309 0.978590 0.835514 
5.584528 0.877560 0.921096 0.984060 0.874789 0.964390 0.978728 0.914888 0.962711 0.925906 0.936138 0.814496 0.902689 0.818719 0.819811 0.821138 0.935118 0.864683 0.974757 0.984665 0.850156 0.909772 0.838119 0.836450 0.838327 0.983934 0.874374 0.922648 0.822671 0.924318 0.941155 0.845446 0.856066 0.894776 0.907995 0.992416 0.962991 0.884165 0.931473 0.914230 0.835972 0.935615 0.947977 0.980325 0.891708 0.915313 0.854956 0.963072 0.943555 0.889966 0.819441 
5.697343 0.867999 0.846840 0.850488 0.848335 0.823374 0.969456 0.959529 0.972726 0.903401 0.958214 0.977771 0.893438 0.905040 0.901662 0.817528 0.837688 0.931902 0.878043 0.967817 0.844029 0.900527 0.939009 0.857136 0.873954 0.878241 0.824203 0.937244 0.870801 0.849551 0.921462 0.932515 0.984743 0.850758 0.948801 0.838534 0.989391 0.862487 0.849299 0.967799 0.830454 0.847065 0.868297 0.969771 0.838426 0.878764 0.858829 0.972366 0.930776 0.970429 0.880358 
5.812437 0.881958 0.971704 0.961885 0.853515 0.899629 0.883190 0.951561 0.903091 0.935051 0.970625 0.811429 0.822283 0.882030 0.888640 0.958719 0.868694 0.868272 0.965796 0.908531 0.949061 0.929502 0.897821 0.973125 0.919287 0.839100 0.826609 0.885843 0.907704 0.896310 0.933639 0.875888 0.840592 0.848695 0.812392 0.818650 0.927892 0.963926 0.956426 0.986857 0.907272 0.957964 0.969681 0.917704 0.828704 0.955212 0.904359 0.901886 0.902713 0.932524 0.956606 
5.929856 0.810082 0.827722 0.953114 0.840631 0.844383 0.909656 0.938257 0.975054 0.922762 0.892070 0.864330 0.844805 0.960268 0.907429 0.961301 0.905041 0.906918 0.842633 0.927969 0.954783 0.975888 0.973124 0.925940 0.959963 0.868415 0.927538 0.875983 0.855290 0.896540 0.971140 0.810773 0.894655 0.857696 0.942817 0.857723 0.888380 0.830244 0.951516 0.862661 0.946857 0.963751 0.885103 0.834535 0.879008 0.959631 0.842561 0.928849 0.865435 0.826707 0.916505 
6.049647 0.906292 0.830210 0.896936 0.953689 0.941582 0.980492 0.983226 0.861584 0.937406 0.981326 0.934933 0.910997 0.827602 0.890798 0.942415 0.870375 0.897967 0.938338 0.849378 0.927692 0.858734 0.962991 0.807251 0.845417 0.985188 0.966880 0.956413 0.873538 0.842854 0.947317 0.955840 0.839333 0.905154 0.893836 0.808747 0.897438 0.914375 0.931259 0.978127 0.877840 0.932979 0.944351 0.868152 0.869792 0.872006 0.921338 0.939342 0.846439 0.911606 0.874569 
6.171858 0.979529 0.841481 0.923163 0.901399 0.834012 0.957800 0.941609 0.813142 0.944740 0.983161 0.857807 0.887676 0.972668 0.917438 0.889322 0.978250 0.926688 0.917536 0.837465 0.926401 0.954866 0.845391 0.835765 0.931652 0.973723 0.842841 0.913502 0.901068 0.927958 0.932386 0.851169 0.896434 0.916508 0.896380 0.848083 0.855356 0.885136 0.922465 0.966478 0.838807 0.883579 0.861448 0.944686 0.943818 0.973133 0.878212 0.948318 0.898536 0.934175 0.964429 
6.296538 0.831735 0.912896 0.841808 0.815153 0.905744 0.870454 0.864909 0.979940 0.895564 0.937140 0.814796 0.818707 0.860498 0.848050 0.977243 0.805849 0.858283 0.888304 0.831450 0.938176 0.910896 0.893296 0.839227 0.918004 0.949650 0.897787 0.931175 0.890965 0.827994 0.814662 0.915325 0.825074 0.836209 0.847166 0.904386 0.909298 0.857417 0.854515 0.886688 0.861275 0.822976 0.866409 0.851622 0.804018 0.820065 0.911137 0.822565 0.891537 0.909762 0.919915 
6.423737 0.960574 0.871092 0.852382 0.804054 0.980379 0.905444 0.867651 0.978231 0.912762 0.843897 0.821052 0.852846 0.889961 0.895479 0.971136 0.824180 0.844548 0.955083 0.980397 0.949690 0.927745 0.892217 0.898019 0.909803 0.822531 0.938299 0.925089 0.893482 0.865004 0.858328 0.946909 0.918600 0.848781 0.922237 0.833468 0.966786 0.966376 0.937158 0.812441 0.894472 0.894846 0.906514 0.951197 0.881405 0.942569 0.803439 0.848648 0.928423 0.827576 0.931391 
6.553505 0.856866 0.913710 0.945802 0.893763 0.906005 0.834036 0.861297 0.872952 0.813173 0.907162 0.825709 0.826127 0.864055 0.879625 0.946523 0.830638 0.823467 0.841554 0.821705 0.930570 0.869011 0.831376 0.974442 0.908888 0.955598 0.957760 0.845665 0.960056 0.910383 0.857107 0.969309 0.815664 0.886743 0.875435 0.948560 0.960643 0.878976 0.919057 0.821474 0.908710 0.956933 0.864616 0.871787 0.870212 0.896379 0.975483 0.917376 0.927074 0.975643 0.924867 
6.685894 0.831688 0.880905 0.886216 0.940326 0.919367 0.938585 0.882584 0.837780 0.816671 0.853242 0.874369 0.913329 0.937333 0.904128 0.946551 0.878907 0.800686 0.919367 0.888640 0.915442 0.852220 0.845471 0.850142 0.896002 0.902281 0.964339 0.839725 0.893649 0.814726 0.860178 0.856030 0.883223 0.956560 0.955148 0.946054 0.822585 0.927236 0.888720 0.870080 0.901135 0.803066 0.817861 0.922103 0.862975 0.975201 0.856696 0.816662 0.869342 0.939695 0.833731 
6.820958 0.959500 0.821334 0.848893 0.925417 0.816609 0.867853 0.902352 0.949465 0.827167 0.944909 0.895376 0.813587 0.895952 0.849797 0.921570 0.942347 0.832583 0.896582 0.935531 0.907378 0.808924 0.876886 0.898328 0.936914 0.956938 0.851029 0.865442 0.803517 0.801718 0.953800 0.858945 0.857535 0.911474 0.925550 0.907299 0.871354 0.870362 0.888179 0.818267 0.848707 0.836235 0.860265 0.935797 0.972548 0.880316 0.810821 0.889180 0.958374 0.832645 0.812239 
6.958751 0.966839 0.948746 0.870968 0.808620 0.834994 0.859502 0.852671 0.953196 0.846036 0.941040 0.803657 0.920372 0.908136 0.879886 0.805515 0.857431 0.964733 0.906995 0.828058 0.894130 0.928175 0.918390 0.959655 0.893423 0.900633 0.861466 0.888052 0.941190 0.833844 0.937925 0.817494 0.824820 0.892016 0.860944 0.890016 0.905924 0.870101 0.852344 0.836994 0.873870 0.907313 0.909622 0.954072 0.918620 0.796296 0.956770 0.840055 0.815760 0.949038 0.861050 
7.099327 0.878484 0.952643 0.963990 0.797084 0.932748 0.841175 0.895677 0.854535 0.823081 0.886299 0.952943 0.856858 0.965642 0.932015 0.819460 0.813085 0.921162 0.807327 0.862907 0.870916 0.800642 0.870757 0.894635 0.840662 0.936783 0.805490 0.952202 0.798064 0.924076 0.962728 0.857008 0.826631 0.839241 0.871675 0.863905 0.912738 0.911440 0.801764 0.934902 0.906971 0.952749 0.870007 0.951257 0.899121 0.921471 0.958939 0.798426 0.867525 0.962516 0.886131 
7.242743 0.829588 0.850644 0.870633 0.910788 0.823242 0.893319 0.912374 0.825948 0.874608 0.966939 0.866015 0.833563 0.826592 0.807651 0.932090 0.899621 0.829509 0.915935 0.820801 0.845065 0.936471 0.887714 0.812516 0.888498 0.934523 0.953692 0.869734 0.930380 0.853015 0.898660 0.957844 0.822405 0.886348 0.911511 0.955684 0.806215 0.961307 0.815363 0.917372 0.877975 0.799525 0.865557 0.883466 0.941794 0.877261 0.863344 0.830082 0.899313 0.849824 0.864807 
7.389056 0.920982 0.947732 0.921685 0.853961 0.891030 0.919381 0.912977 0.896308 0.866699 0.910092 0.854216 0.806935 0.933200 0.832832 0.853777 0.876005 0.956458 0.913751 0.901031 0.883658 0.939560 0.874378 0.945295 0.911754 0.922319 0.920788 0.891056 0.846440 0.955517 0.928942 0.866364 0.853785 0.804050 0.794532 0.798174 0.885919 0.896730 0.844584 0.827194 0.817175 0.874818 0.959686 0.819145 0.892648 0.923357 0.798491 0.828469 0.864684 0.874985 0.852563 
7.538325 0.930536 0.824325 0.946751 0.962255 0.857097 0.849319 0.913486 0.856992 0.807679 0.948831 0.830909 0.802605 0.911011 0.875867 0.804062 0.874928 0.822226 0.936268 0.878255 0.941501 0.812920 0.942633 0.909597 0.895331 0.844043 0.800041 0.820067 0.956610 0.934144 0.876877 0.903223 0.923468 0.958971 0.877158 0.886850 0.840294 0.804106 0.830611 0.929587 0.812183 0.912977 0.826774 0.793220 0.918763 0.938375 0.875718 0.839952 0.871056 0.939569 0.942862 
7.690609 0.917084 0.832190 0.918766 0.908524 0.815254 0.812967 0.885971 0.818023 0.887355 0.893024 0.813852 0.906850 0.863339 0.805370 0.885664 0.899254 0.929482 0.818986 0.835441 0.892875 0.880074 0.934844 0.798527 0.827336 0.954593 0.921912 0.893260 0.823253 0.953226 0.945770 0.879049 0.871838 0.947076 0.856321 0.935685 0.935230 0.807911 0.917215 0.937876 0.931182 0.852124 0.823315 0.796258 0.938673 0.933302 0.876946 0.860062 0.913719 0.918775 0.850310 
7.845970 0.806568 0.919554 0.890767 0.821600 0.850045 0.840776 0.926208 0.836290 0.790260 0.831070 0.940365 0.869702 0.816764 0.892490 0.798899 0.878700 0.801182 0.883239 0.896574 0.907548 0.927424 0.946845 0.894930 0.888599 0.793329 0.887130 0.894143 0.946443 0.846976 0.846923 0.795786 0.803062 0.895988 0.928132 0.837742 0.853009 0.788249 0.862681 0.906096 0.845515 0.955187 0.871582 0.953998 0.857093 0.855493 0.788494 0.791336 0.864701 0.870419 0.805720 
8.004469 0.810047 0.864240 0.890097 0.881170 0.920929 0.942911 0.790552 0.864842 0.949291 0.894958 0.943278 0.880158 0.887968 0.820572 0.951420 0.858577 0.947571 0.902035 0.831724 0.956150 0.940799 0.788405 0.862460 0.939552 0.933600 0.917892 0.934621 0.950861 0.904706 0.884399 0.902769 0.950765 0.837606 0.877662 0.866125 0.900587 0.794697 0.867504 0.944770 0.838776 0.842467 0.850120 0.888177 0.860662 0.814358 0.940424 0.862102 0.902079 0.849047 0.953951 
8.166170 0.952272 0.821690 0.888792 0.911479 0.842234 0.832445 0.930552 0.931510 0.859704 0.870956 0.932381 0.954144 0.903075 0.837610 0.924081 0.857754 0.842226 0.866976 0.892032 0.825217 0.897144 0.798332 0.804664 0.912681 0.954379 0.802008 0.867769 0.928226 0.852345 0.947125 0.802652 0.957340 0.807703 0.892285 0.847599 0.839613 0.878333 0.801807 0.851413 0.789214 0.881181 0.849567 0.922113 0.942875 0.941203 0.857649 0.858163 0.818633 0.942561 0.814949 
8.331137 0.791141 0.843583 0.874698 0.928582 0.792758 0.905195 0.869205 0.941567 0.881468 0.791689 0.874732 0.936987 0.792567 0.825045 0.825506 0.849311 0.805038 0.853048 0.935935 0.829287 0.802770 0.796139 0.790846 0.874402 0.818822 0.945495 0.803413 0.896060 0.887508 0.795304 0.903561 0.860896 0.928739 0.946208 0.905090 0.856490 0.945478 0.947651 0.820135 0.789751 0.906559 0.891463 0.954682 0.798086 0.793123 0.803344 0.872221 0.939915 0.922125 0.932067 
8.499438 0.818655 0.932707 0.876124 0.913114 0.895126 0.901328 0.925014 0.858734 0.878275 0.829176 0.814102 0.938371 0.942031 0.886488 0.857043 0.809870 0.925742 0.877563 0.814718 0.925803 0.859081 0.854779 0.800442 0.808456 0.836141 0.846618 0.836800 0.801795 0.917425 0.937070 0.943548 0.857372 0.937460 0.866600 0.943349 0.811570 0.902412 0.870781 0.878257 0.898535 0.802489 0.795533 0.842611 0.786435 0.883695 0.877312 0.806765 0.878656 0.789210 0.809774 
8.671138 0.789019 0.881022 0.901283 0.835393 0.789114 0.865919 0.868091 0.853741 0.864430 0.816291 0.917563 0.868135 0.798920 0.916308 0.872523 0.865296 0.906312 0.919528 0.878027 0.899743 0.835877 0.833852 0.794177 0.790101 0.822289 0.878763 0.865971 0.873276 0.792143 0.800738 0.893174 0.882372 0.922583 0.791962 0.885644 0.858891 0.895874 0.846263 0.885895 0.839824 0.783004 0.943857 0.831247 0.915806 0.823371 0.901430 0.921077 0.867979 0.831905 0.787227 
8.846306 0.798986 0.847862 0.888542 0.943506 0.880898 0.778370 0.860532 0.910522 0.874118 0.839864 0.933617 0.875388 0.829837 0.788380 0.860385 0.944197 0.876105 0.941028 0.918140 0.852915 0.931190 0.944733 0.917760 0.899217 0.847154 0.788199 0.942833 0.868806 0.829181 0.875172 0.862562 0.799021 0.792344 0.914400 0.854158 0.898690 0.942496 0.815336 0.789917 0.778482 0.833974 0.781220 0.806828 0.913727 0.865023 0.944586 0.839018 0.811112 0.826771 0.879101 
9.025013 0.915920 0.946068 0.876232 0.875749 0.851350 0.900631 0.780299 0.834440 0.810300 0.789477 0.817548 0.849411 0.837457 0.898588 0.779135 0.933752 0.784961 0.825580 0.947636 0.875585 0.868061 0.864812 0.859426 0.857297 0.856857 0.833311 0.795890 0.941491 0.932873 0.945482 0.829149 0.895236 0.798906 0.915808 0.848894 0.800466 0.936803 0.935131 0.827192 0.917454 0.838388 0.909077 0.934183 0.907095 0.829829 0.856452 0.881162 0.928831 0.814092 0.780204 
9.207331 0.883728 0.898383 0.869289 0.933816 0.817214 0.881862 0.807935 0.899690 0.861273 0.921406 0.813344 0.895184 0.833194 0.783932 0.781971 0.845363 0.818883 0.878465 0.901531 0.884107 0.792437 0.787337 0.826064 0.925456 0.774816 0.790571 0.918146 0.934461 0.802637 0.815907 0.920829 0.810240 0.887848 0.820930 0.932586 0.862770 0.872376 0.935673 0.799997 0.900464 0.842843 0.877786 0.813663 0.945701 0.807883 0.926007 0.869641 0.912375 0.921122 0.795852 
9.393331 0.817347 0.804629 0.937731 0.840457 0.926575 0.893037 0.893235 0.820840 0.813777 0.846997 0.858977 0.870476 0.781724 0.885305 0.890995 0.801127 0.830322 0.865396 0.855553 0.810233 0.803556 0.917530 0.803324 0.874913 0.866460 0.909308 0.863662 0.824839 0.859835 0.887579 0.877324 0.906785 0.842217 0.903421 0.782900 0.853630 0.852403 0.873282 0.882739 0.861577 0.883769 0.920542 0.935191 0.780368 0.896642 0.912578 0.917315 0.808945 0.804740 0.803831 
9.583089 0.842758 0.815622 0.813823 0.794650 0.925281 0.898692 0.813267 0.831326 0.786644 0.940395 0.866170 0.776368 0.802520 0.841842 0.825486 0.843477 0.911392 0.804626 0.813755 0.838776 0.840086 0.912000 0.795001 0.901201 0.852494 0.932740 0.778466 0.805183 0.790429 0.932936 0.925350 0.884777 0.868807 0.864628 0.815228 0.822686 0.892193 0.827610 0.830838 0.921625 0.881472 0.870999 0.892792 0.880641 0.894976 0.786181 0.794633 0.903214 0.929237 0.780675 
9.776680 0.800336 0.878501 0.796030 0.910407 0.781932 0.789741 0.776643 0.791852 0.782128 0.859046 0.808206 0.918011 0.888900 0.911748 0.842410 0.880569 0.924770 0.870658 0.904639 0.893121 0.787964 0.813734 0.842504 0.811461 0.907143 0.873024 0.857209 0.921984 0.877656 0.773968 0.791989 0.870324 0.796885 0.859037 0.841547 0.801610 0.797303 0.917943 0.831584 0.862532 0.890583 0.866266 0.820860 0.786332 0.777565 0.850313 0.857243 0.876118 0.792809 0.886593 
9.974182 0.900133 0.889655 0.828499 0.799588 0.916894 0.826010 0.780226 0.886833 0.782793 0.898982 0.830477 0.872262 0.901377 0.919623 0.774753 0.929103 0.868212 0.856097 0.833845 0.914089 0.877787 0.880413 0.812616 0.919955 0.822233 0.795982 0.921805 0.811439 0.869602 0.926742 0.902699 0.788846 0.911003 0.905171 0.897439 0.905308 0.806878 0.849763 0.776867 0.811192 0.780516 0.816478 0.883098 0.934244 0.836693 0.797807 0.768009 0.839506 0.802121 0.872586 
10.175674 0.895579 0.787243 0.921389 0.834048 0.894124 0.799416 0.796030 0.769599 0.786052 0.847463 0.824392 0.903660 0.815715 0.891606 0.797179 0.932320 0.901831 0.844971 0.797119 0.899279 0.810611 0.770671 0.931146 0.833325 0.785949 0.812619 0.893835 0.922741 0.850704 0.893350 0.909436 0.767779 0.934158 0.836319 0.803635 0.868833 0.905949 0.779654 0.794805 0.925540 0.827319 0.864205 0.838114 0.776447 0.933077 0.787753 0.915366 0.785371 0.769939 0.796336 
10.381237 0.888227 0.837070 0.814373 0.825195 0.920041 0.803100 0.868221 0.928317 0.915619 0.831892 0.805146 0.858995 0.920856 0.912996 0.845363 0.852306 0.798373 0.879756 0.891241 0.923037 0.906239 0.864435 0.891444 0.830789 0.924624 0.787669 0.817377 0.925855 0.807667 0.921857 0.849726 0.767765 0.900994 0.805401 0.867440 0.800087 0.891436 0.854419 0.922180 0.910891 0.862721 0.818608 0.835525 0.887625 0.869545 0.885027 0.823845 0.824236 0.892421 0.919251 
10.590951 0.810134 0.917709 0.860398 0.861160 0.922706 0.831891 0.777079 0.863870 0.896248 0.862295 0.844146 0.774860 0.814682 0.861143 0.807525 0.810413 0.838505 0.913711 0.806619 0.801461 0.818527 0.857307 0.850870 0.835423 0.880267 0.803375 0.896765 0.862541 0.900339 0.855325 0.841825 0.809346 0.773208 0.859594 0.779763 0.929405 0.881706 0.911907 0.919403 0.824370 0.841021 0.896714 0.857383 0.784701 0.895113 0.869257 0.914889 0.808931 0.777570 0.794390 
10.804903 0.788831 0.797002 0.921016 0.901437 0.803990 0.894922 0.786794 0.884005 0.898936 0.824355 0.820857 0.772226 0.878580 0.822606 0.763218 0.844314 0.813632 0.817350 0.885010 0.887004 0.780549 0.848675 0.772260 0.762069 0.840115 0.854868 0.790749 0.840005 0.789185 0.835188 0.796892 0.823468 0.827338 0.833608 0.807024 0.805427 0.907606 0.912668 0.787301 0.842379 0.823899 0.840106 0.796791 0.789464 0.894914 0.903229 0.827220 0.899316 0.880557 0.791839 
11.023176 0.884280 0.850032 0.776623 0.881733 0.810836 0.893242 0.847528 0.773158 0.848683 0.768065 0.852705 0.887854 0.889111 0.831678 0.846466 0.769153 0.917346 0.906437 0.829368 0.917507 0.889262 0.845151 0.859037 0.799361 0.837959 0.894717 0.875798 0.826864 0.885460 0.900316 0.846685 0.875427 0.773056 0.926680 0.771117 0.870276 0.906403 0.846272 0.798754 0.866625 0.834637 0.916959 0.886269 0.811157 0.868918 0.774355 0.763251 0.872704 0.904059 0.846415 
11.245859 0.761370 0.796802 0.802514 0.856544 0.875008 0.821331 0.800755 0.909725 0.876110 0.852313 0.822046 0.898999 0.860270 0.766199 0.761396 0.864889 0.918692 0.863030 0.872712 0.909792 0.862012 0.830147 0.877111 0.866293 0.905090 0.811540 0.894474 0.919634 0.791418 0.844767 0.839367 0.834681 0.891883 0.798804 0.776588 0.840225 0.808747 0.854601 0.769084 0.917051 0.817100 0.883092 0.772500 0.870104 0.813592 0.802917 0.896442 0.840940 0.870962 0.852901 
11.473041 0.810507 0.825731 0.888904 0.817817 0.856894 0.864263 0.909534 0.916785 0.855988 0.849189 0.895971 0.844464 0.893202 0.785798 0.868292 0.864406 0.922190 0.780662 0.772747 0.826932 0.779134 0.911960 0.827032 0.906874 0.824758 0.884481 0.918321 0.787720 0.899110 0.812311 0.865942 0.903575 0.758395 0.776960 0.873109 0.878346 0.839907 0.879958 0.765504 0.899521 0.891943 0.887276 0.922350 0.777624 0.909861 0.797834 0.819344 0.813016 0.827821 0.768089 
11.704812 0.768259 0.810354 0.807105 0.886504 0.901041 0.782319 0.899199 0.765714 0.792761 0.919161 0.888497 0.895924 0.768879 0.898797 0.867161 0.765965 0.825996 0.843313 0.849777 0.869916 0.847441 0.755967 0.917696 0.764826 0.801679 0.840566 0.821926 0.766777 0.902247 0.904507 0.809316 0.889552 0.829471 0.824840 0.860320 0.795926 0.814315 0.919362 0.902339 0.914748 0.847064 0.802081 0.757725 0.805966 0.909540 0.869866 0.806937 0.812849 0.829915 0.813352 
11.941264 0.904595 0.855914 0.844050 0.852413 0.900009 0.776463 0.856616 0.765377 0.806639 0.916642 0.834084 0.773213 0.769537 0.848378 0.914520 0.910652 0.784993 0.833323 0.866658 0.905798 0.837776 0.772820 0.793815 0.825203 0.917946 0.766446 0.836431 0.862881 0.844869 0.755577 0.802153 0.802061 0.793422 0.905848 0.831661 0.821644 0.821076 0.808143 0.773414 0.830157 0.898338 0.807717 0.906868 0.771283 0.772486 0.829672 0.766738 0.786388 0.752778 0.801058 
12.182494 0.888533 0.790203 0.851983 0.763647 0.813933 0.753819 0.824319 0.842448 0.892776 0.776341 0.913213 0.862444 0.779675 0.885316 0.832187 0.886474 0.801447 0.813533 0.787077 0.776166 0.837738 0.767681 0.848382 0.835246 0.828478 0.858793 0.787394 0.764847 0.828936 0.859535 0.851200 0.775649 0.833754 0.841597 0.838888 0.886424 0.907437 0.849057 0.810682 0.827786 0.865428 0.774307 0.815858 0.837371 0.826494 0.820368 0.787285 0.790094 0.850299 0.910121 
12.428597 0.824275 0.881215 0.913913 0.877098 0.840965 0.772001 0.804691 0.827444 0.803594 0.797041 0.786371 0.830230 0.757482 0.855410 0.832774 0.835269 0.821631 0.814579 0.761282 0.837323 0.891185 0.824966 0.792683 0.850138 0.892616 0.823020 0.885098 0.880824 0.775120 0.819926 0.856890 0.795710 0.835660 0.798795 0.856466 0.843219 0.793149 0.830462 0.827045 0.837506 0.875726 0.844907 0.867527 0.860067 0.901697 0.782263 0.817673 0.903809 0.820309 0.840017 
12.679671 0.748697 0.902924 0.886057 0.830926 0.911420 0.867555 0.782639 0.902061 0.859441 0.882083 0.753725 0.782672 0.856106 0.756140 0.858130 0.873728 0.843014 0.784970 0.823658 0.836177 0.842416 0.841520 0.747378 0.814664 0.759558 0.810989 0.758911 0.893159 0.873587 0.896394 0.884729 0.883319 0.894353 0.853235 0.762487 0.749759 0.883335 0.752099 0.818124 0.872093 0.793051 0.891499 0.894710 0.763590 0.875271 0.836144 0.846996 0.765324 0.780208 0.839927 
12.935817 0.876397 0.761813 0.750399 0.769900 0.844512 0.807753 0.902164 0.817859 0.798383 0.771639 0.779030 0.837816 0.878921 0.791844 0.865860 0.802786 0.818737 0.745921 0.811353 0.893134 0.820583 0.907404 0.829795 0.785586 0.785611 0.748272 0.898597 0.895120 0.858336 0.851341 0.895948 0.796984 0.782797 0.761515 0.786016 0.848105 0.835457 0.760878 0.843163 0.759885 0.828554 0.905790 0.823082 0.811271 0.851581 0.799277 0.822793 0.833644 0.852566 0.829655 
13.197138 0.896839 0.857572 0.900646 0.903900 0.829726 0.810047 0.759029 0.877598 0.824499 0.907830 0.763662 0.748087 0.746848 0.812657 0.880810 0.877325 0.768963 0.820667 0.850445 0.768278 0.756056 0.755858 0.746130 0.752711 0.884782 0.858059 0.891735 0.877788 0.756221 0.806133 0.743974 0.850710 0.902174 0.865169 0.750003 0.782515 0.896748 0.861965 0.787180 0.802177 0.852213 0.744230 0.873403 0.817248 0.848752 0.795926 0.846143 0.800410 0.837051 0.754454 
13.463738 0.777472 0.816169 0.818105 0.770238 0.798991 0.820939 0.754428 0.792236 0.764735 0.904183 0.847163 0.814917 0.747203 0.764347 0.817166 0.832960 0.871055 0.894198 0.874343 0.744673 0.836313 0.789846 0.790851 0.763911 0.886346 0.790555 0.825133 0.881016 0.758605 0.854570 0.867653 0.904430 0.841034 0.823724 0.774901 0.756677 0.900171 0.798209 0.794336 0.811102 0.824062 0.788108 0.808046 0.897147 0.782934 0.761728 0.875537 0.889815 0.858327 0.900978 
13.735724 0.857269 0.902303 0.897207 0.853299 0.767036 0.757025 0.875384 0.776085 0.862891 0.876880 0.832019 0.876790 0.871192 0.824761 0.753433 0.742156 0.802577 0.885354 0.774047 0.839013 0.788620 0.813928 0.833720 0.758479 0.902179 0.894256 0.851351 0.806218 0.871603 0.839827 0.825657 0.880020 0.788875 0.758849 0.786590 0.796412 0.763370 0.804985 0.870444 0.808980 0.900437 0.892037 0.873568 0.899936 0.804270 0.800045 0.881993 0.896031 0.760041 0.880735 
14.013204 0.857683 0.883497 0.876609 0.894321 0.886457 0.859651 0.899438 0.769884 0.835108 0.752189 0.796404 0.754493 0.854526 0.753542 0.887646 0.816879 0.793550 0.817921 0.793296 0.770778 0.772041 0.893001 0.852484 0.845695 0.795444 0.861299 0.779954 0.893632 0.751934 0.748007 0.874912 0.805276 0.889541 0.806900 0.835084 0.854395 0.739511 0.893731 0.747916 0.847663 0.827490 0.803751 0.870172 0.767654 0.847769 0.870287 0.886744 0.870385 0.837265 0.758331 
14.296289 0.758822 0.881608 0.770299 0.743654 0.848745 0.837955 0.840074 0.814173 0.882041 0.831737 0.895270 0.786448 0.811768 0.805109 0.768900 0.766831 0.863324 0.783135 0.748342 0.836834 0.752252 0.757259 0.794605 0.825193 0.738329 0.776320 0.783904 0.774030 0.773833 0.862162 0.782415 0.812202 0.819507 0.881199 0.743204 0.755116 0.778726 0.779535 0.764540 0.805387 0.744432 0.815016 0.839992 0.867373 0.779388 0.838896 0.802957 0.867234 0.840695 0.819114 
14.585093 0.869510 0.886812 0.854884 0.879597 0.850860 0.832268 0.835925 0.847008 0.890240 0.748620 0.806078 0.784580 0.892852 0.784556 0.759247 0.822532 0.840544 0.836088 0.738010 0.812770 0.781275 0.824539 0.765360 0.847979 0.738508 0.848559 0.782132 0.816500 0.788588 0.889856 0.858426 0.755966 0.752187 0.885253 0.858793 0.852427 0.789542 0.869967 0.812256 0.857912 0.754978 0.801475 0.860058 0.826172 0.862548 0.795819 0.746972 0.829387 0.862931 0.892019 
14.879732 0.742076 0.818272 0.835558 0.814519 0.843807 0.867998 0.735058 0.868877 0.819282 0.849107 0.775240 0.867892 0.781347 0.781046 0.740888 0.879397 0.776413 0.758125 0.830925 0.792103 0.779043 0.889510 0.755519 0.851013 0.765258 0.815992 0.750829 0.746302 0.888248 0.865408 0.815398 0.821334 0.799423 0.754738 0.741669 0.792998 0.773270 0.801182 0.891342 0.891496 0.874902 0.888769 0.827375 0.862762 0.868812 0.876238 0.819510 0.840558 0.758190 0.747393 
15.180322 0.748140 0.748254 0.893016 0.857494 0.734786 0.877412 0.808552 0.813954 0.784150 0.744688 0.865065 0.777319 0.754818 0.849615 0.731845 0.860621 0.749253 0.885413 0.874236 0.737320 0.852669 0.795693 0.808455 0.777107 0.759976 0.787830 0.856690 0.740813 0.862530 0.845943 0.824709 0.836090 0.866243 0.843928 0.827690 0.832069 0.891636 0.821054 0.822215 0.804750 0.830013 0.870605 0.830834 0.877379 0.788464 0.769610 0.866649 0.761365 0.820371 0.842393 
15.486985 0.871719 0.775703 0.803167 0.877951 0.854701 0.779001 0.749065 0.857707 0.814432 0.782340 0.754746 0.761286 0.764293 0.818978 0.824432 0.747372 0.855908 0.764317 0.876152 0.850940 0.794942 0.831718 0.768021 0.765889 0.797608 0.832747 0.796393 0.754819 0.881217 0.733708 0.803443 0.824011 0.883518 0.869847 0.805242 0.753604 0.774131 0.886168 0.872051 0.889061 0.733676 0.735613 0.882886 0.835154 0.734713 0.840073 0.825640 0.808508 0.825226 0.731447 
15.799843 0.772328 0.822680 0.757015 0.800690 0.813003 0.842804 0.864503 0.803972 0.772942 0.756789 0.831097 0.847145 0.794707 0.742632 0.806931 0.768876 0.774624 0.873259 0.886963 0.760185 0.876800 0.820772 0.768706 0.739366 0.841728 0.740175 0.797941 0.790891 0.847832 0.843466 0.829932 0.887117 0.778319 0.829593 0.756538 0.846369 0.881376 0.747993 0.844477 0.863533 0.889154 0.764817 0.879355 0.862126 0.827176 0.798515 0.838130 0.794432 0.760888 0.769329 
16.119021 0.782249 0.868101 0.839387 0.772731 0.769078 0.820948 0.885910 0.877901 0.858269 0.804236 0.856817 0.854938 0.798114 0.840306 0.843896 0.803696 0.731346 0.848840 0.829079 0.874691 0.768384 0.841234 0.846944 0.782007 0.794993 0.743969 0.800421 0.853494 0.868738 0.728967 0.764004 0.765246 0.832652 0.880103 0.789960 0.739363 0.832974 0.877981 0.784757 0.885805 0.857938 0.886830 0.873698 0.867415 0.854300 0.878312 0.861664 0.838951 0.732612 0.874166 
16.444647 0.754750 0.865892 0.740178 0.734650 0.814175 0.804423 0.821313 0.814811 0.767867 0.865031 0.734094 0.877222 0.807827 0.823502 0.735060 0.736629 0.810908 0.750502 0.870165 0.784362 0.801695 0.850820 0.762443 0.743050 0.857040 0.866954 0.813982 0.834735 0.792313 0.819704 0.746189 0.868354 0.730337 0.860420 0.740146 0.730361 0.761614 0.754396 0.746631 0.883868 0.781288 0.734054 0.743203 0.825344 0.841180 0.829046 0.877294 0.864226 0.865473 0.821112 
16.776851 0.766819 0.844905 0.875217 0.727691 0.747062 0.792692 0.732018 0.853045 0.829612 0.794177 0.864235 0.779157 0.846655 0.851889 0.804461 0.750129 0.807688 0.782890 0.880323 0.847883 0.825975 0.767316 0.871163 0.810176 0.780723 0.788638 0.841011 0.809069 0.857580 0.835119 0.743201 0.861538 0.824337 0.793712 0.819408 0.863489 0.733993 0.730678 0.755821 0.828937 0.780731 0.723116 0.729538 0.817891 0.741090 0.868121 0.799781 0.770921 0.821175 0.797990 
17.115766 0.878898 0.847407 0.791810 0.785707 0.833688 0.755401 0.780870 0.858363 0.773285 0.775632 0.757011 0.831365 0.847591 0.843611 0.875150 0.864474 0.767967 0.809741 0.781791 0.810855 0.809926 0.877504 0.759061 0.757332 0.819929 0.783945 0.768808 0.866500 0.729076 0.762834 0.764948 0.823380 0.772604 0.757396 0.771868 0.816805 0.788310 0.862151 0.833223 0.866925 0.755794 0.817021 0.744269 0.860990 0.879811 0.853478 0.784458 0.831493 0.864434 0.757948 
17.461527 0.821051 0.730029 0.758857 0.822609 0.792215 0.781045 0.797992 0.724133 0.801028 0.768621 0.839300 0.802594 0.840587 0.792783 0.870070 0.787957 0.729087 0.831846 0.781685 0.843831 0.854825 0.820180 0.815642 0.833300 0.778808 0.828546 0.733449 0.747639 0.738099 0.791129 0.838661 0.827587 0.819965 0.846308 0.774478 0.800893 0.860514 0.872778 0.844142 0.800901 0.719706 0.736781 0.729766 0.826988 0.820892 0.793949 0.875998 0.732394 0.759456 0.844630 
17.814273 0.858181 0.721355 0.779441 0.774539 0.726289 0.746839 0.796165 0.773718 0.868296 0.787141 0.817264 0.778963 0.740557 0.782359 0.720040 0.842270 0.803211 0.808974 0.784447 0.775527 0.725332 0.734029 0.757903 0.796197 0.851381 0.774507 0.872003 0.835487 0.869930 0.850504 0.722511 0.802247 0.750442 0.745803 0.855104 0.746392 0.841935 0.808185 0.836156 0.804184 0.718932 0.841067 0.838069 0.784726 0.851581 0.876435 0.846104 0.759091 0.803554 0.801681 
18.174145 0.742820 0.784300 0.811395 0.752729 0.869448 0.798981 0.782487 0.744124 0.809653 0.724521 0.788181 0.805144 0.823753 0.841065 0.778256 0.832763 0.778074 0.739599 0.743480 0.761612 0.851467 0.753906 0.851722 0.821112 0.813271 0.716187 0.716036 0.843729 0.825073 0.791680 0.810552 0.752840 0.822711 0.865464 0.863547 0.841407 0.809112 0.835650 0.726549 0.818409 0.734168 0.772332 0.816898 0.741595 0.752132 0.793684 0.731599 0.766280 0.751043 0.862068 
18.541287 0.780194 0.868268 0.810470 0.717699 0.796681 0.859700 0.804409 0.830265 0.839326 0.756591 0.733496 0.735931 0.800751 0.799783 0.870879 0.803814 0.817857 0.779457 0.838104 0.845332 0.792944 0.790501 0.852067 0.810803 0.824450 0.720246 0.742897 0.783455 0.828099 0.775244 0.829599 0.871331 0.789239 0.809962 0.760963 0.794515 0.732599 0.784685 0.847101 0.865626 0.756456 0.806876 0.832383 0.817833 0.721000 0.846268 0.870490 0.794428 0.816032 0.807503 
18.915846 0.844219 0.765865 0.790046 0.862234 0.870213 0.773044 0.818874 0.801452 0.722900 0.728908 0.866215 0.773076 0.781972 0.765239 0.744351 0.833161 0.765999 0.718816 0.808259 0.736135 0.762105 0.763039 0.777738 0.853606 0.735462 0.842256 0.826868 0.817512 0.814132 0.805077 0.722394 0.828079 0.773139 0.806360 0.755614 0.866643 0.808291 0.845026 0.857453 0.818478 0.800756 0.768580 0.770788 0.818747 0.714241 0.762018 0.821193 0.801603 0.801935 0.854089 
19.297972 0.853266 0.718301 0.724089 0.833848 0.850660 0.829836 0.745490 0.733921 0.787169 0.812068 0.850400 0.730012 0.806051 0.845306 0.720014 0.751215 0.834061 0.713626 0.728164 0.775758 0.819965 0.842148 0.806461 0.719635 0.799141 0.733265 0.760754 0.859923 0.731433 0.775135 0.726766 0.780528 0.786530 0.740049 0.795864 0.740601 0.793518 0.785432 0.710759 0.791465 0.850329 0.847194 0.719848 0.851490 0.716571 0.742852 0.782234 0.846420 0.865341 0.714036 
19.687817 0.848634 0.721010 0.767880 0.804735 0.812157 0.760931 0.812614 0.790767 0.800568 0.844404 0.833910 0.771866 0.843963 0.757968 0.749365 0.843041 0.725541 0.757362 0.745300 0.718355 0.839787 0.715858 0.771007 0.744977 0.800245 0.782817 0.862879 0.743047 0.822541 0.728180 0.740281 0.780824 0.823266 0.766635 0.771969 0.786914 0.710382 0.790200 0.859144 0.759820 0.853795 0.798094 0.786843 0.862359 0.711328 0.782353 0.720593 0.832334 0.853929 0.831790 
20.085537 0.707477 0.794474 0.776631 0.830104 0.747383 0.735483 0.709662 0.782778 0.718662 0.812466 0.788351 0.778588 0.758388 0.817669 0.770940 0.777346 0.810076 0.795928 0.790473 0.720706 0.804692 0.839733 0.812497 0.721154 0.804394 0.766947 0.721279 0.757798 0.864383 0.711721 0.780451 0.723661 0.829916 0.740773 0.793617 0.745174 0.811523 0.852718 0.719189 0.760966 0.854141 0.837265 0.799166 0.839977 0.863534 0.761500 0.749560 0.767922 0.780050 0.720069 
20.491292 0.836395 0.798173 0.764821 0.814735 0.765487 0.821464 0.822844 0.742181 0.737640 0.844229 0.774992 0.717321 0.793993 0.750375 0.825746 0.755630 0.848072 0.718325 0.788747 0.761143 0.807952 0.788951 0.766428 0.781548 0.739561 0.726928 0.707448 0.789594 0.844167 0.744533 0.832647 0.726747 0.794330 0.763393 0.801804 0.839148 0.797632 0.861348 0.772169 0.729414 0.758123 0.860752 0.833415 0.766609 0.843202 0.781344 0.810124 0.789641 0.837595 0.819754 
20.905243 0.846750 0.752964 0.804821 0.735188 0.788845 0.815423 0.847619 0.799892 0.778361 0.799767 0.732074 0.742034 0.806723 0.761203 0.777304 0.810103 0.743458 0.850662 0.847689 0.728053 0.804195 0.807974 0.749944 0.841406 0.804994 0.828051 0.828207 0.761719 0.848792 0.833809 0.840804 0.720229 0.815572 0.829248 0.813889 0.858807 0.782633 0.718945 0.707874 0.746869 0.747221 0.753293 0.824851 0.805025 0.758965 0.848690 0.845224 0.777195 0.826572 0.758676 
21.327557 0.753888 0.727371 0.739353 0.755386 0.709581 0.704616 0.848161 0.771396 0.836342 0.738002 0.786618 0.729018 0.754278 0.840339 0.714530 0.717277 0.803534 0.843016 0.801192 0.811355 0.821253 0.823462 0.746472 0.857098 0.736308 0.725630 0.711743 0.782668 0.835991 0.759781 0.750835 0.729447 0.856060 0.755761 0.770585 0.727347 0.728432 0.806594 0.723671 0.733678 0.819153 0.827108 0.821886 0.727808 0.845155 0.795751 0.803901 0.845304 0.714990 0.755995 
21.758402 0.717457 0.845447 0.838282 0.776943 0.741553 0.842495 0.796802 0.777293 0.768960 0.836607 0.768305 0.717940 0.802713 0.753438 0.769886 0.790883 0.753773 0.796802 0.745954 0.737270 0.733874 0.814676 0.757978 0.786584 0.808142 0.802783 0.795089 0.796389 0.849793 0.752947 0.751919 0.848165 0.732613 0.824380 0.768726 0.745922 0.848585 0.727005 0.778376 0.747464 0.713018 0.744123 0.831490 0.810019 0.826638 0.728306 0.854131 0.712496 0.776000 0.713890 
22.197951 0.701048 0.718042 0.729596 0.852554 0.765783 0.706176 0.812700 0.835856 0.823936 0.821006 0.803492 0.756777 0.817603 0.719215 0.767818 0.796786 0.798053 0.794059 0.793196 0.710784 0.723139 0.821892 0.812700 0.777314 0.798504 0.835910 0.745735 0.704304 0.802940 0.831520 0.726364 0.761944 0.848599 0.811332 0.727079 0.791285 0.841613 0.795240 0.751951 0.843447 0.751796 0.828956 0.836827 0.846447 0.801821 0.759792 0.853230 0.803943 0.821721 0.828109 
22.646380 0.722371 0.759638 0.829001 0.762762 0.764041 0.703198 0.785128 0.725743 0.808208 0.786152 0.777833 0.702252 0.776570 0.834094 0.785943 0.712943 0.845739 0.741140 0.703834 0.703780 0.742039 0.707912 0.832722 0.804161 0.804115 0.850553 0.770352 0.790974 0.777329 0.730100 0.713471 0.748164 0.801750 0.709424 0.721626 0.849111 0.743520 0.766855 0.775011 0.829706 0.794548 0.717696 0.751164 0.803944 0.784159 0.700547 0.832931 0.721603 0.832086 0.744543 
23.103867 0.783118 0.808489 0.831787 0.765404 0.696647 0.732754 0.717779 0.719566 0.843815 0.721415 0.798364 0.789136 0.834456 0.847822 0.717168 0.740343 0.816735 0.698194 0.781617 0.843715 0.706950 0.754390 0.822760 0.749911 0.810825 0.740768 0.790868 0.759402 0.742903 0.814329 0.721763 0.760438 0.808760 0.739685 0.709271 0.829010 0.729691 0.798356 0.846198 0.699300 0.826574 0.702874 0.810678 0.782414 0.837643 0.783605 0.758010 0.726249 0.711645 0.794225 
23.570596 0.698162 0.732853 0.728639 0.770762 0.788173 0.813811 0.714979 0.694704 0.768871 0.787015 0.833306 0.813826 0.788188 0.751838 0.740625 0.783913 0.727883 0.698640 0.733764 0.817917 0.835992 0.778881 0.807822 0.835266 0.805051 0.764403 0.752039 0.710132 0.761169 0.839488 0.724201 0.729503 0.700199 0.779290 0.765553 0.788767 0.837365 0.823589 0.842011 0.828729 0.818534 0.803670 0.814482 0.730777 0.761624 0.712200 0.786382 0.844543 0.721678 0.783573 
24.046754 0.714404 0.770185 0.703100 0.809472 0.697486 0.756863 0.772056 0.817310 0.698433 0.805668 0.804274 0.812544 0.770593 0.718061 0.767744 0.761922 0.783306 0.765680 0.789505 0.836877 0.807377 0.700235 0.780665 0.836523 0.836500 0.722535 0.782713 0.799969 0.752197 0.824133 0.695099 0.820160 0.831533 0.720032 0.754946 0.785316 0.822685 0.776483 0.735772 0.837986 0.712933 0.737104 0.818766 0.706195 0.724044 0.775005 0.774350 0.799230 0.772556 0.846957 
24.532530 0.795697 0.784357 0.818984 0.756075 0.772440 0.818585 0.727663 0.714664 0.788675 0.744628 0.840597 0.788352 0.832214 0.781637 0.715278 0.735047 0.710108 0.794145 0.722447 0.707680 0.742722 0.761069 0.819937 0.782282 0.783412 0.842625 0.770051 0.754408 0.778594 0.742300 0.746195 0.730253 0.797533 0.723092 0.710807 0.734908 0.742538 0.749798 0.756329 0.749452 0.768745 0.699082 0.772671 0.720941 0.776520 0.827366 0.723584 0.774568 0.794153 0.827920 
25.028120 0.755493 0.797434 0.823575 0.820876 0.711598 0.757487 0.722231 0.737272 0.813877 0.808335 0.772727 0.751898 0.788227 0.768073 0.834606 0.710448 0.718766 0.711253 0.699141 0.815403 0.765306 0.693867 0.695025 0.697217 0.809646 0.804939 0.700030 0.835204 0.800523 0.785759 0.836745 0.751431 0.788135 0.725796 0.791523 0.797618 0.701280 0.746049 0.732220 0.763159 0.765091 0.841666 0.746156 0.745919 0.823613 0.754788 0.781044 0.823575 0.825568 0.801926 
25.533722 0.819000 0.791793 0.720413 0.785215 0.746687 0.796352 0.740140 0.692686 0.836830 0.803381 0.760249 0.781666 0.734785 0.820843 0.775355 0.759078 0.836547 0.771546 0.691630 0.799143 0.722945 0.793063 0.709919 0.695386 0.829089 0.708511 0.728360 0.703501 0.716895 0.758780 0.798868 0.820706 0.747177 0.733011 0.821960 0.832814 0.714661 0.707487 0.699509 0.772296 0.733187 0.720918 0.813309 0.726027 0.779256 0.825945 0.748569 0.814808 0.814747 0.819528 
26.049537 0.749142 0.790309 0.818288 0.743891 0.781227 0.802108 0.748822 0.767978 0.721163 0.752874 0.765108 0.826859 0.810877 0.790897 0.697145 0.803574 0.757079 0.710593 0.769107 0.761872 0.769466 0.747616 0.768382 0.753065 0.707410 0.827530 0.803970 0.769993 0.786379 0.746677 0.716004 0.788004 0.809015 0.810801 0.824836 0.714104 0.738999 0.765497 0.788920 0.693879 0.694268 0.784028 0.766291 0.772137 0.749264 0.792332 0.704564 0.768375 0.728612 0.688681 
26.575773 0.771480 0.775128 0.725827 0.822312 0.687606 0.694810 0.814072 0.833239 0.791874 0.739534 0.763301 0.793633 0.729315 0.827071 0.707139 0.762532 0.832272 0.778509 0.705746 0.779636 0.803449 0.708807 0.773056 0.775371 0.806198 0.712919 0.739732 0.740844 0.830193 0.773765 0.750188 0.693158 0.708084 0.731919 0.821070 0.685901 0.764497 0.781380 0.753683 0.822441 0.767619 0.785424 0.685451 0.710703 0.734326 0.693006 0.685642 0.787716 0.764992 0.721418 
27.112639 0.815561 0.776361 0.704000 0.763109 0.698089 0.758390 0.829649 0.821101 0.824292 0.811192 0.821845 0.823099 0.753634 0.710026 0.821526 0.712290 0.806025 0.737304 0.690300 0.743003 0.761688 0.719646 0.733931 0.824695 0.703620 0.686296 0.796140 0.775168 0.790767 0.774681 0.756969 0.835241 0.786953 0.744789 0.780251 0.813373 0.761156 0.828904 0.795524 0.730093 0.747380 0.806755 0.772827 0.806549 0.769590 0.725580 0.783480 0.745762 0.776931 0.685057 
27.660351 0.781071 0.741266 0.756946 0.691658 0.727809 0.799291 0.745998 0.737999 0.825160 0.732790 0.827806 0.795568 0.699111 0.707186 0.700089 0.811361 0.820922 0.757712 0.731986 0.812089 0.684031 0.765195 0.812703 0.706541 0.732979 0.776120 0.815478 0.805712 0.802528 0.713600 0.788213 0.741835 0.714093 0.825895 0.704236 0.793672 0.800034 0.700711 0.807926 0.713653 0.698596 0.800671 0.697671 0.736437 0.747552 0.769039 0.808882 0.712023 0.747461 0.725959 
28.219127 0.810473 0.814203 0.748732 0.811509 0.686559 0.703385 0.757735 0.753664 0.684804 0.775528 0.759929 0.831505 0.774802 0.808892 0.731377 0.755026 0.692445 0.765837 0.711298 0.808498 0.760118 0.792498 0.688746 0.690002 0.827836 0.789260 0.728714 0.745063 0.795872 0.724371 0.709316 0.786430 0.706169 0.680916 0.782511 0.775476 0.757712 0.708749 0.710466 0.762508 0.703423 0.787066 0.773872 0.719151 0.782965 0.724356 0.684252 0.810768 0.719983 0.697204 
28.789191 0.791874 0.814476 0.768170 0.773659 0.687404 0.827785 0.719713 0.784325 0.747184 0.732366 0.717245 0.724590 0.781268 0.816975 0.753752 0.724432 0.795762 0.765068 0.699648 0.700433 0.694923 0.687411 0.793256 0.730456 0.762614 0.806225 0.702419 0.821927 0.804179 0.801779 0.821051 0.766985 0.774444 0.747909 0.722960 0.707763 0.826003 0.695693 0.772277 0.723118 0.746535 0.684437 0.787919 0.776950 0.797657 0.823988 0.717079 0.691744 0.710187 0.682550 
29.370771 0.817643 0.825018 0.807437 0.783272 0.679998 0.750753 0.746045 0.804333 0.739394 0.755205 0.768169 0.751092 0.785095 0.716577 0.769434 0.693859 0.708721 0.765841 0.725029 0.686484 0.818570 0.724374 0.723063 0.712886 0.683863 0.782767 0.753058 0.708766 0.758647 0.816890 0.755777 0.762979 0.756681 0.792898 0.726596 0.748486 0.815459 0.743160 0.760892 0.684985 0.693889 0.679456 0.711869 0.734332 0.712818 0.707455 0.783950 0.769637 0.801621 0.788123 
29.964100 0.707391 0.791102 0.727272 0.699551 0.750317 0.787404 0.779572 0.768056 0.681346 0.693162 0.726671 0.823994 0.686736 0.759931 0.686254 0.700265 0.693027 0.753076 0.802835 0.791575 0.822754 0.772468 0.825054 0.765786 0.764486 0.800978 0.793432 0.736765 0.801452 0.722529 0.768192 0.817996 0.678708 0.820206 0.714764 0.782992 0.730211 0.695545 0.760713 0.784209 0.699536 0.781593 0.784217 0.696026 0.747206 0.739321 0.683969 0.788501 0.749543 0.708481 
30.569415 0.693138 0.791280 0.806018 0.778410 0.766836 0.747208 0.683485 0.741620 0.810984 0.708896 0.721842 0.712534 0.732072 0.782160 0.759014 0.759254 0.749346 0.812566 0.681175 0.779902 0.762674 0.801001 0.701688 0.743315 0.759411 0.784072 0.809484 0.797550 0.712474 0.735612 0.686245 0.774299 0.803078 0.720042 0.761069 0.708949 0.733445 0.747261 0.788205 0.717267 0.794933 0.717117 0.800551 0.716202 0.751536 0.794295 0.733047 0.817801 0.715189 0.768479 
31.186958 0.731877 0.784147 0.794940 0.783085 0.698534 0.689530 0.777988 0.799034 0.684815 0.817183 0.773535 0.799101 0.773961 0.710764 0.719064 0.743021 0.811443 0.817228 0.745670 0.677129 0.760093 0.761515 0.735177 0.790052 0.733755 0.689710 0.736869 0.784926 0.730028 0.794797 0.770226 0.738014 0.724924 0.704507 0.690436 0.753282 0.820940 0.746015 0.787074 0.807670 0.771574 0.703519 0.741719 0.696715 0.725575 0.688984 0.701273 0.687996 0.766626 0.703758 
31.816977 0.728718 0.782521 0.788839 0.783394 0.729204 0.693050 0.681227 0.742049 0.725933 0.767659 0.783581 0.772453 0.678994 0.748009 0.676425 0.680391 0.760369 0.681825 0.705208 0.721123 0.779018 0.764283 0.706082 0.794955 0.702669 0.705365 0.683759 0.718554 0.804052 0.784895 0.804455 0.759047 0.750466 0.727501 0.757815 0.718136 0.788495 0.701324 0.739099 0.766083 0.755485 0.744738 0.679509 0.700720 0.769130 0.708942 0.766747 0.737307 0.729316 0.738599 
32.459722 0.783808 0.675099 0.688901 0.748662 0.681091 0.678892 0.752709 0.741582 0.760899 0.778301 0.708024 0.813596 0.691666 0.724568 0.745927 0.818641 0.753879 0.791216 0.762934 0.769947 0.735352 0.741120 0.814989 0.696033 0.688938 0.759834 0.696376 0.819088 0.753380 0.676776 0.672058 0.749229 0.770714 0.712771 0.807865 0.808446 0.711609 0.736776 0.750749 0.816718 0.818157 0.729032 0.684072 0.690935 0.692627 0.709984 0.753387 0.703664 0.775998 0.759342 
33.115452 0.709809 0.810510 0.726683 0.710338 0.730045 0.740270 0.697770 0.725419 0.672485 0.755969 0.713037 0.730372 0.790631 0.766834 0.716949 0.706039 0.737586 0.748711 0.682398 0.727040 0.790327 0.772174 0.768277 0.737459 0.733005 0.766269 0.727665 0.769028 0.746606 0.792848 0.797763 0.812466 0.751128 0.754192 0.693441 0.803199 0.783150 0.704894 0.744108 0.762417 0.768091 0.814407 0.728498 0.755084 0.725062 0.711892 0.816883 0.750183 0.693374 0.777900 
33.784428 0.776989 0.693124 0.752292 0.692137 0.719595 0.766347 0.739201 0.763846 0.688160 0.770992 0.725406 0.730177 0.775497 0.711803 0.758095 0.812899 0.692909 0.727387 0.754243 0.786977 0.752314 0.674253 0.680078 0.767445 0.789233 0.728930 0.679707 0.712627 0.780172 0.702371 0.767022 0.668049 0.697109 0.741798 0.770139 0.710044 0.749820 0.808780 0.744507 0.708612 0.767898 0.672027 0.769605 0.720419 0.798220 0.777189 0.776692 0.807422 0.757650 0.749657 
34.466919 0.720030 0.694208 0.774533 0.747334 0.781457 0.810538 0.684166 0.724799 0.724896 0.692520 0.749244 0.708315 0.795764 0.800000 0.767024 0.776681 0.725444 0.699140 0.753332 0.739491 0.804332 0.687225 0.790536 0.809493 0.787618 0.760804 0.718890 0.758123 0.706953 0.729613 0.803206 0.770727 0.687899 0.677220 0.698422 0.730316 0.751977 0.677487 0.749622 0.804910 0.731997 0.690505 0.669630 0.810989 0.694734 0.708337 0.774074 0.801785 0.718157 0.721200 
35.163197 0.680603 0.707516 0.794596 0.697947 0.724978 0.671920 0.672482 0.683685 0.705551 0.766619 0.704346 0.782425 0.730299 0.691030 0.769759 0.694030 0.782980 0.777482 0.795091 0.772117 0.711448 0.666784 0.704132 0.744346 0.749926 0.734873 0.709652 0.742011 0.716576 0.726574 0.802067 0.767543 0.803102 0.689360 0.729419 0.794338 0.747435 0.703969 0.754537 0.708846 0.725436 0.741427 0.805917 0.701811 0.722214 0.753731 0.793000 0.680936 0.800094 0.784975 
35.873541 0.757712 0.695828 0.760034 0.802745 0.725678 0.752690 0.767003 0.808128 0.782643 0.740714 0.703770 0.771029 0.739571 0.685497 0.789435 0.698092 0.683661 0.725516 0.793211 0.695253 0.702089 0.792724 0.792628 0.798365 0.746768 0.772828 0.749578 0.727404 0.794597 0.758088 0.804604 0.729026 0.763500 0.791950 0.697296 0.733473 0.702354 0.753390 0.767283 0.779539 0.745935 0.795224 0.800710 0.727271 0.678595 0.682245 0.691079 0.781552 0.777201 0.748022 
36.598234 0.726050 0.700987 0.704784 0.684798 0.725638 0.706690 0.803956 0.676740 0.685990 0.694762 0.713945 0.789886 0.796950 0.720833 0.680030 0.749738 0.736257 0.739840 0.782424 0.770886 0.801557 0.689243 0.723615 0.690751 0.748016 0.677712 0.710840 0.785081 0.688683 0.770246 0.707507 0.685718 0.670427 0.726720 0.780158 0.678624 0.748465 0.748994 0.737898 0.727448 0.715380 0.769304 0.765433 0.801873 0.719847 0.772328 0.779959 0.764690 0.701760 0.684099 
37.337568 0.703691 0.664846 0.734701 0.688616 0.785068 0.721227 0.670339 0.749777 0.738931 0.713054 0.802845 0.697112 0.773311 0.789679 0.677381 0.754983 0.754410 0.735729 0.720808 0.779663 0.797837 0.666653 0.678321 0.779810 0.716248 0.666315 0.745452 0.784399 0.711827 0.753338 0.745701 0.805210 0.792940 0.716175 0.685811 0.705064 0.693110 0.688403 0.760784 0.781734 0.738387 0.738512 0.767004 0.701679 0.716644 0.799504 0.707825 0.733167 0.716042 0.672299 
38.091837 0.755689 0.805049 0.663851 0.780200 0.776896 0.709481 0.752267 0.717754 0.660920 0.718853 0.791273 0.776954 0.670776 0.750120 0.777262 0.767538 0.665749 0.732666 0.719183 0.742602 0.793134 0.746149 0.697742 0.717571 0.773627 0.787719 0.746412 0.801136 0.799604 0.670227 0.798791 0.771290 0.722143 0.694232 0.663331 0.734175 0.783754 0.774712 0.677928 0.677422 0.670849 0.788459 0.768366 0.779534 0.802726 0.748552 0.784223 0.735692 0.748911 0.703245 
38.861343 0.708501 0.742189 0.794428 0.736697 0.681182 0.687186 0.667677 0.761954 0.751022 0.779745 0.735542 0.674067 0.741538 0.796819 0.744119 0.697781 0.795561 0.753062 0.792599 0.788366 0.770962 0.781931 0.761851 0.695631 0.691295 0.789243 0.703258 0.687690 0.700479 0.740324 0.684509 0.696421 0.797550 0.720018 0.758758 0.699843 0.670843 0.785309 0.763935 0.789996 0.778333 0.691339 0.727169 0.744843 0.766546 0.783503 0.787847 0.681884 0.665498 0.757954 
39.646394 0.774412 0.683872 0.764488 0.733688 0.786714 0.718627 0.683449 0.690629 0.713417 0.768866 0.730441 0.744626 0.698021 0.794726 0.684332 0.764006 0.725274 0.716467 0.689695 0.730528 0.757848 0.802643 0.715117 0.800586 0.743305 0.683704 0.749362 0.708426 0.713308 0.683310 0.786152 0.679348 0.666717 0.788568 0.745100 0.750967 0.740109 0.662550 0.656954 0.659975 0.723954 0.704362 0.727799 0.720882 0.726654 0.762810 0.679326 0.716059 0.723173 0.718036 
40.447304 0.793475 0.789455 0.669543 0.700716 0.691439 0.718825 0.691526 0.784628 0.747456 0.695538 0.703643 0.787963 0.788815 0.794487 0.691199 0.701167 0.710961 0.699143 0.756747 0.771900 0.700395 0.729252 0.773778 0.674597 0.723354 0.759448 0.711201 0.739708 0.669572 0.714645 0.695793 0.758451 0.747215 0.686735 0.749640 0.771623 0.771230 0.794210 0.773159 0.743757 0.677924 0.705339 0.767050 0.758072 0.769562 0.796533 0.658344 0.741878 0.668742 0.738033 
41.264394 0.732677 0.782050 0.699427 0.757040 0.766065 0.689254 0.769480 0.766522 0.744513 0.743285 0.710021 0.750573 0.702130 0.692102 0.685178 0.666228 0.737530 0.718609 0.730046 0.675812 0.788372 0.773324 0.717730 0.764175 0.661381 0.766653 0.769254 0.715042 0.792949 0.713937 0.732517 0.777618 0.786773 0.701919 0.779921 0.781418 0.654333 0.724713 0.662994 0.656157 0.677156 0.662871 0.705828 0.732386 0.739260 0.689770 0.663176 0.657123 0.657457 0.755303 
42.097990 0.674521 0.737444 0.764381 0.671824 0.725712 0.719201 0.760864 0.712458 0.694186 0.728663 0.682693 0.744151 0.794319 0.654168 0.789483 0.773401 0.741069 0.779513 0.691046 0.731571 0.676450 0.662072 0.691829 0.750039 0.720064 0.704264 0.694505 0.673107 0.783240 0.709260 0.795900 0.749198 0.786764 0.794522 0.762735 0.742773 0.778252 0.723008 0.752054 0.779230 0.664900 0.745565 0.773169 0.697622 0.657866 0.787605 0.656452 0.760835 0.699232 0.784255 
42.948426 0.725087 0.771741 0.792174 0.787978 0.714444 0.775439 0.707382 0.656842 0.763051 0.714762 0.677000 0.752155 0.768471 0.668817 0.733401 0.764991 0.674533 0.723553 0.687180 0.787247 0.732981 0.779107 0.742597 0.747531 0.681327 0.651654 0.795293 0.676392 0.735984 0.702867 0.715341 0.695986 0.730029 0.750035 0.757162 0.773217 0.679923 0.766995 0.763905 0.741989 0.677832 0.707158 0.724602 0.716166 0.752328 0.728574 0.712034 0.792254 0.705927 0.680379 
43.816042 0.758240 0.668480 0.753713 0.679093 0.731215 0.678877 0.783684 0.761778 0.691743 0.707497 0.690884 0.739821 0.785250 0.741273 0.723901 0.772435 0.790868 0.717844 0.762067 0.786904 0.653707 0.729735 0.701577 0.746529 0.787402 0.682696 0.673714 0.725049 0.705808 0.727425 0.755576 0.687808 0.669491 0.776716 0.723829 0.720168 0.666220 0.723259 0.679165 0.777496 0.671281 0.760716 0.669108 0.788463 0.652884 0.728739 0.771713 0.793243 0.678631 0.689353 
44.701184 0.690233 0.687654 0.651652 0.776503 0.725270 0.657063 0.685875 0.680111 0.721646 0.685320 0.665147 0.707143 0.717741 0.673439 0.710270 0.715659 0.676725 0.725248 0.776921 0.744218 0.779140 0.691415 0.652135 0.762237 0.732432 0.727395 0.774003 0.768887 0.716329 0.710126 0.675493 0.746099 0.649959 0.697445 0.698526 0.707107 0.750523 0.679203 0.787274 0.648511 0.679297 0.782065 0.768606 0.705507 0.682705 0.715198 0.755184 0.738080 0.651904 0.779197 
45.604208 0.700944 0.709945 0.789394 0.699607 0.785656 0.745640 0.763484 0.674358 0.705351 0.786691 0.695185 0.720966 0.778222 0.748918 0.750996 0.657089 0.714417 0.671216 0.738537 0.653595 0.776267 0.695466 0.741025 0.710693 0.789761 0.671899 0.719960 0.757725 0.669016 0.745942 0.761989 0.727832 0.707573 0.657794 0.653387 0.691893 0.723375 0.699636 0.702677 0.674466 0.745820 0.736517 0.678916 0.739177 0.710067 0.734044 0.764296 0.721160 0.653710 0.686673 
46.525474 0.697948 0.764809 0.730474 0.680501 0.746809 0.737749 0.692101 0.684411 0.659826 0.670285 0.647150 0.649589 0.755418 0.666175 0.737863 0.669898 0.669303 0.759894 0.649015 0.782492 0.746752 0.728745 0.728545 0.775261 0.777600 0.669166 0.705545 0.739564 0.687991 0.695652 0.744643 0.740955 0.757111 0.688514 0.670780 0.699541 0.672574 0.771150 0.714390 0.697561 0.737318 0.781057 0.717439 0.692331 0.657014 0.784766 0.708558 0.769744 0.684425 0.672954 
47.465351 0.691490 0.780004 0.704060 0.718943 0.658626 0.780512 0.756525 0.706387 0.712744 0.645347 0.728120 0.646714 0.783183 0.649885 0.670552 0.777205 0.694490 0.655226 0.774950 0.726538 0.689923 0.784922 0.668082 0.647344 0.742859 0.768186 0.663257 0.661539 0.765036 0.654889 0.774535 0.721949 0.700789 0.761349 0.675863 0.721176 0.770276 0.692700 0.676071 0.722866 0.743482 0.690939 0.737390 0.762824 0.646807 0.696150 0.690101 0.708463 0.765959 0.780369 
48.424215 0.781273 0.659300 0.764422 0.775030 0.726022 0.732394 0.700243 0.745908 0.759465 0.700515 0.763915 0.704458 0.746394 0.725151 0.782344 0.645778 0.775508 0.715658 0.694443 0.719572 0.732265 0.774401 0.669657 0.768051 0.661014 0.656336 0.682036 0.714336 0.784408 0.680807 0.668043 0.701500 0.674457 0.769530 0.662000 0.712908 0.651200 0.768701 0.650778 0.703250 0.774501 0.706400 0.748865 0.671336 0.647593 0.685136 0.659628 0.676493 0.715129 0.710515 
49.402449 0.774027 0.727828 0.763607 0.688228 0.744071 0.768325 0.692048 0.675826 0.755232 0.743166 0.715904 0.746708 0.675620 0.651928 0.779979 0.764298 0.659911 0.699589 0.663888 0.749623 0.709881 0.772481 0.663339 0.738440 0.743102 0.690616 0.751854 0.644145 0.676525 0.773878 0.684450 0.743444 0.657430 0.727621 0.677408 0.695512 0.742275 0.713459 0.657673 0.705298 0.666967 0.727086 0.739395 0.738077 0.725098 0.670794 0.730743 0.744513 0.781034 0.702340 
50.400445 0.668004 0.719251 0.718320 0.672648 0.694111 0.729400 0.745807 0.714458 0.697297 0.644542 0.736739 0.657037 0.727601 0.696600 0.652785 0.656511 0.662058 0.700974 0.660145 0.777163 0.642487 0.697518 0.737052 0.774937 0.756510 0.649677 0.764020 0.769148 0.717865 0.762086 0.722132 0.716684 0.650466 0.671169 0.761673 0.721918 0.721819 0.708157 0.776174 0.761424 0.655843 0.659214 0.700071 0.730445 0.749292 0.757122 0.778848 0.761787 0.705831 0.776402 
51.418601 0.726603 0.710104 0.713688 0.778653 0.648268 0.695096 0.639689 0.677561 0.746202 0.743115 0.753107 0.690263 0.641648 0.743633 0.678278 0.646757 0.642655 0.665959 0.736331 0.694336 0.729022 0.704917 0.671728 0.643713 0.730456 0.739780 0.686623 0.683167 0.749800 0.731981 0.762729 0.752560 0.699730 0.641364 0.678129 0.670479 0.757066 0.638901 0.764028 0.754327 0.642684 0.670571 0.758280 0.743946 0.704356 0.646239 0.773714 0.726219 0.655847 0.746656 
52.457326 0.774939 0.732542 0.680458 0.664329 0.770825 0.642712 0.759412 0.739487 0.638655 0.685230 0.669894 0.767483 0.759072 0.652164 0.680479 0.713389 0.692728 0.774493 0.714324 0.722501 0.664088 0.730233 0.692672 0.742114 0.760467 0.672223 0.650047 0.726311 0.664421 0.694208 0.732896 0.695709 0.676769 0.749209 0.768057 0.637841 0.694017 0.761189 0.681024 0.777042 0.710019 0.680054 0.706280 0.769027 0.674241 0.707059 0.755425 0.745902 0.670871 0.739332 
53.517034 0.653813 0.725879 0.681612 0.641386 0.696992 0.748408 0.663569 0.692894 0.641089 0.716116 0.767264 0.694964 0.703088 0.679422 0.718030 0.720581 0.651545 0.661485 0.700997 0.676674 0.652746 0.700383 0.723696 0.676271 0.714350 0.764049 0.665476 0.756130 0.688571 0.730259 0.734894 0.678878 0.761379 0.757112 0.682368 0.743668 0.712922 0.718701 0.716638 0.655981 0.740602 0.659549 0.655678 0.701873 0.713685 0.772400 0.693926 0.653269 0.756243 0.774194 
54.598150 0.737735 0.728240 0.689126 0.731039 0.672096 0.643838 0.699150 0.650337 0.683974 0.695703 0.717759 0.754116 0.737636 0.660071 0.759368 0.683565 0.693398 0.743769 0.660727 0.723926 0.714770 0.743670 0.709469 0.698346 0.757352 0.718189 0.637578 0.733682 0.705564 0.742366 0.689500 0.712359 0.653988 0.744657 0.745362 0.732018 0.739716 0.721896 0.721798 0.641131 0.679547 0.667515 0.670221 0.650774 0.732293 0.695773 0.726767 0.692425 0.652451 0.703795 
55.701106 0.684165 0.694201 0.749578 0.707620 0.720237 0.742180 0.710103 0.679538 0.638916 0.696234 0.738523 0.759692 0.649071 0.725863 0.711228 0.730850 0.729724 0.726461 0.687084 0.684679 0.655823 0.674474 0.712536 0.680023 0.697043 0.643529 0.755113 0.637179 0.636222 0.758798 0.673124 0.708949 0.700475 0.737988 0.684222 0.733213 0.739627 0.659417 0.640766 0.731954 0.752989 0.659346 0.687851 0.667652 0.762062 0.761105 0.757357 0.731208 0.734725 0.764312 
56.826343 0.666329 0.715489 0.685310 0.759871 0.637827 0.670525 0.666989 0.750511 0.763941 0.769070 0.691632 0.725355 0.637462 0.634704 0.651397 0.680272 0.716668 0.645335 0.728113 0.655979 0.756440 0.699266 0.769849 0.735579 0.648113 0.720556 0.672525 0.725292 0.745052 0.641651 0.740413 0.652920 0.735684 0.679865 0.758243 0.770368 0.762755 0.641076 0.703434 0.717167 0.733537 0.720577 0.768677 0.735649 0.640086 0.738407 0.743515 0.642072 0.648352 0.742154 
57.974311 0.647208 0.712722 0.683970 0.714507 0.716908 0.654363 0.678068 0.649274 0.689822 0.685265 0.666342 0.752409 0.686483 0.690347 0.682765 0.743854 0.677599 0.733038 0.749700 0.722306 0.676843 0.680826 0.648280 0.688555 0.668456 0.728375 0.692433 0.718861 0.753550 0.736720 0.661224 0.767776 0.697551 0.654538 0.642077 0.661553 0.732485 0.644709 0.709060 0.762189 0.766579 0.717020 0.729384 0.667973 0.661966 0.705434 0.633739 0.727241 0.735040 0.727220 
59.145470 0.732371 0.652963 0.713862 0.667100 0.628950 0.642919 0.739705 0.766239 0.710816 0.641075 0.697972 0.734571 0.651021 0.652132 0.710341 0.759527 0.693508 0.756510 0.739272 0.751767 0.751264 0.642304 0.739376 0.676494 0.720797 0.696170 0.647075 0.702190 0.641501 0.719338 0.678526 0.671647 0.629208 0.670976 0.645929 0.631492 0.729654 0.682172 0.698977 0.675076 0.686063 0.722704 0.690009 0.689793 0.733817 0.676585 0.700926 0.673414 0.669433 0.681509 
60.340288 0.654013 0.740567 0.697572 0.688123 0.669037 0.699461 0.739034 0.698130 0.729529 0.750894 0.721725 0.740483 0.652633 0.706589 0.743138 0.700429 0.650090 0.753535 0.695851 0.744218 0.672263 0.646808 0.760043 0.640711 0.660661 0.659518 0.691858 0.745556 0.677817 0.642878 0.762468 0.721808 0.684716 0.714477 0.628412 0.754441 0.682263 0.724331 0.634021 0.735271 0.726944 0.630739 0.662396 0.636014 0.682075 0.656571 0.702220 0.694360 0.628858 0.706436 
61.559242 0.706432 0.700710 0.732849 0.747886 0.655515 0.716144 0.699959 0.697206 0.713856 0.648327 0.702580 0.691075 0.656072 0.663531 0.748415 0.659840 0.762576 0.688982 0.756722 0.658067 0.646214 0.659068 0.762152 0.747476 0.749214 0.700766 0.628987 0.668029 0.707384 0.708031 0.637656 0.644031 0.656002 0.729331 0.660166 0.643071 0.720628 0.699355 0.660875 0.730743 0.740406 0.734490 0.666458 0.630328 0.709477 0.740329 0.654104 0.658734 0.752419 0.710492 
62.802821 0.690472 0.697768 0.649018 0.710883 0.698663 0.730420 0.688252 0.737626 0.724768 0.758738 0.746823 0.648914 0.634107 0.714399 0.676753 0.750998 0.737828 0.668084 0.701874 0.719067 0.711979 0.643740 0.632671 0.626069 0.716230 0.748328 0.679382 0.739069 0.741940 0.746511 0.627692 0.692885 0.652098 0.735345 0.736954 0.666454 0.662383 0.696145 0.652770 0.734200 0.635993 0.721494 0.667314 0.734041 0.737557 0.661072 0.684785 0.660372 0.635709 0.753141 
64.071523 0.699416 0.622844 0.680949 0.646154 0.633340 0.690719 0.637692 0.747683 0.666302 0.631520 0.655557 0.661687 0.656173 0.687958 0.693431 0.660047 0.700578 0.640328 0.633686 0.668779 0.683662 0.661611 0.732191 0.631410 0.656525 0.630337 0.623294 0.687515 0.710832 0.723058 0.746437 0.675719 0.725625 0.719460 0.679552 0.696102 0.757314 0.729486 0.732959 0.746762 0.644632 0.674466 0.660649 0.628144 0.729389 0.691030 0.659397 0.677483 0.698441 0.752561 
65.365853 0.741575 0.622987 0.736226 0.660880 0.732478 0.743114 0.727563 0.709611 0.634203 0.738552 0.621876 0.657698 0.738000 0.708727 0.702798 0.682174 0.754890 0.676687 0.734707 0.753350 0.684921 0.681649 0.655145 0.703813 0.685066 0.622911 0.691816 0.735121 0.750438 0.622366 0.648698 0.622780 0.667879 0.634438 0.741237 0.646848 0.680048 0.730690 0.739718 0.654047 0.653447 0.662509 0.655207 0.660142 0.757789 0.705483 0.656553 0.668846 0.622745 0.705041 
66.686331 0.661210 0.748388 0.734320 0.723524 0.751527 0.696188 0.667682 0.729480 0.692918 0.687492 0.666794 0.632387 0.700409 0.755252 0.651591 0.665630 0.751176 0.746639 0.680063 0.631285 0.630624 0.621887 0.636429 0.635231 0.650944 0.707143 0.754702 0.655543 0.746749 0.717196 0.642674 0.636821 0.740614 0.737729 0.650951 0.752450 0.693737 0.637186 0.744814 0.699383 0.733845 0.727036 0.652748 0.650420 0.746177 0.699273 0.731064 0.627967 0.737137 0.714380 
68.033484 0.753869 0.654459 0.715686 0.662482 0.713447 0.727164 0.627925 0.643929 0.683596 0.657254 0.724588 0.638620 0.639733 0.625796 0.704964 0.736897 0.652721 0.708076 0.629416 0.627918 0.696880 0.707533 0.672304 0.678966 0.619965 0.640165 0.664096 0.659775 0.618495 0.681205 0.671411 0.718248 0.753519 0.662564 0.672826 0.731869 0.694881 0.667750 0.686398 0.664789 0.715075 0.632095 0.752145 0.753883 0.640447 0.676913 0.652632 0.630776 0.618399 0.630082 
69.407852 0.639049 0.622118 0.662673 0.681920 0.705942 0.656932 0.731053 0.675815 0.702379 0.670272 0.749779 0.712184 0.725949 0.712163 0.713047 0.627942 0.699583 0.741564 0.673691 0.747114 0.670649 0.682036 0.666613 0.672581 0.731704 0.623413 0.628614 0.733438 0.655438 0.729566 0.723085 0.752883 0.649162 0.706874 0.622022 0.683331 0.730628 0.639474 0.715966 0.624976 0.720974 0.730094 0.749423 0.718864 0.692718 0.692615 0.695541 0.619844 0.669648 0.710532 
70.809983 0.634776 0.741915 0.621688 0.694060 0.718773 0.737664 0.749276 0.667159 0.714556 0.737774 0.648076 0.737268 0.731185 0.722929 0.619918 0.624784 0.751456 0.698106 0.730707 0.729565 0.639342 0.723544 0.692836 0.684710 0.615892 0.710251 0.718924 0.671540 0.623943 0.721904 0.631147 0.736386 0.656873 0.627976 0.649717 0.679850 0.693239 0.628680 0.645233 0.736366 0.739011 0.730686 0.638200 0.646306 0.737555 0.640476 0.705302 0.694401 0.678395 0.638638 
72.240440 0.684242 0.616981 0.726455 0.619824 0.729639 0.748850 0.657531 0.624965 0.654136 0.629409 0.680390 0.648737 0.712745 0.614104 0.668909 0.657402 0.665017 0.680335 0.613757 0.633698 0.660545 0.706719 0.653025 0.734254 0.671657 0.621297 0.726612 0.707803 0.653393 0.641790 0.691018 0.637624 0.741549 0.715343 0.625292 0.628966 0.726946 0.645008 0.643596 0.671807 0.685483 0.658363 0.674568 0.718138 0.625783 0.652418 0.632375 0.673607 0.620676 0.743846 
73.699794 0.633212 0.668042 0.647410 0.637808 0.711066 0.709685 0.639753 0.702328 0.639223 0.659038 0.702131 0.652735 0.622964 0.699404 0.622705 0.612492 0.647499 0.680962 0.699356 0.699574 0.649137 0.676882 0.741320 0.665580 0.696187 0.669170 0.735526 0.665396 0.703239 0.612845 0.727556 0.657597 0.678895 0.713725 0.725006 0.630009 0.666831 0.665396 0.710794 0.623304 0.642194 0.658290 0.674012 0.637237 0.616667 0.675563 0.711372 0.695786 0.615831 0.651619 
75.188628 0.622977 0.615129 0.630207 0.620637 0.636522 0.680785 0.641643 0.672104 0.684516 0.659196 0.688158 0.744787 0.739544 0.736641 0.673854 0.687968 0.661902 0.623187 0.709198 0.722187 0.676458 0.651240 0.662242 0.722689 0.699811 0.666176 0.629847 0.745031 0.632466 0.661245 0.664039 0.691183 0.627053 0.677699 0.732626 0.647347 0.660275 0.617605 0.614430 0.677475 0.644023 0.636054 0.626992 0.737095 0.702694 0.656714 0.727986 0.659318 0.710968 0.710819 
76.707539 0.642157 0.731518 0.627923 0.711061 0.718293 0.640676 0.649917 0.724983 0.623309 0.732932 0.727378 0.623587 0.642008 0.644917 0.692855 0.688966 0.737742 0.735320 0.705080 0.649193 0.670497 0.677133 0.732574 0.695940 0.673426 0.611328 0.693086 0.623945 0.667662 0.717893 0.623560 0.612566 0.614089 0.619217 0.737790 0.742830 0.611592 0.731119 0.672256 0.668717 0.727006 0.686794 0.717697 0.675523 0.700419 0.705939 0.636116 0.696570 0.644356 0.697199 
78.257134 0.648744 0.741860 0.611504 0.650795 0.638683 0.656355 0.735591 0.617678 0.673015 0.724755 0.724735 0.732913 0.615107 0.720598 0.610343 0.610357 0.724856 0.683979 0.619905 0.657833 0.666341 0.705599 0.662272 0.641288 0.618656 0.737211 0.633906 0.679371 0.709553 0.685970 0.610512 0.632583 0.663575 0.730457 0.712069 0.734188 0.668791 0.615951 0.688035 0.626504 0.648703 0.739741 0.646072 0.699344 0.641935 0.661044 0.734600 0.681307 0.679600 0.659283 
79.838033 0.711895 0.722467 0.646864 0.608424 0.690400 0.656441 0.713947 0.697163 0.648621 0.738228 0.731842 0.698287 0.708261 0.612690 0.635504 0.653850 0.703503 0.685635 0.627590 0.708503 0.612663 0.630538 0.632537 0.697103 0.612825 0.686456 0.649408 0.653110 0.706410 0.729197 0.608975 0.617906 0.695494 0.654792 0.715926 0.646238 0.706894 0.720502 0.739521 0.647093 0.663783 0.708193 0.690386 0.682230 0.681725 0.614009 0.669342 0.650781 0.621735 0.622866 
81.450869 0.737917 0.633861 0.610309 0.623424 0.654077 0.687637 0.659991 0.689128 0.657393 0.671529 0.650574 0.702364 0.653601 0.724876 0.647016 0.688275 0.728829 0.658541 0.694625 0.662273 0.668857 0.636841 0.640694 0.671119 0.686772 0.637103 0.734843 0.713969 0.605201 0.650158 0.716982 0.643076 0.627558 0.623055 0.691530 0.668153 0.622041 0.659413 0.694269 0.647916 0.607006 0.675234 0.620732 0.664870 0.722748 0.639519 0.635170 0.690188 0.666085 0.728487 
83.096285 0.707362 0.663449 0.634564 0.655664 0.729928 0.684087 0.655577 0.667131 0.735711 0.644310 0.625554 0.647778 0.699543 0.604240 0.687875 0.667987 0.611516 0.616048 0.625400 0.607734 0.648621 0.630976 0.660470 0.608062 0.716713 0.670859 0.636579 0.676931 0.633138 0.628881 0.630822 0.718320 0.659740 0.636324 0.619094 0.673918 0.624463 0.639665 0.702609 0.621618 0.697153 0.724164 0.643634 0.637857 0.668704 0.608865 0.694081 0.625319 0.702355 0.666582 
84.774942 0.622734 0.666422 0.640365 0.652382 0.704916 0.634069 0.707686 0.608273 0.697585 0.728482 0.637174 0.652669 0.690896 0.702405 0.618281 0.682805 0.626919 0.727447 0.707539 0.708935 0.619082 0.695309 0.714756 0.641954 0.606931 0.704054 0.711932 0.617146 0.612486 0.681690 0.602165 0.687992 0.637461 0.659545 0.607412 0.682724 0.638603 0.630057 0.651748 0.692231 0.641520 0.652095 0.714469 0.628809 0.626125 0.689894 0.639350 0.605723 0.647809 0.654698 
86.487509 0.647341 0.630949 0.684113 0.650743 0.609524 0.634411 0.697788 0.611162 0.665251 0.688986 0.646729 0.725132 0.617041 0.604917 0.727382 0.705238 0.636522 0.626102 0.692155 0.650770 0.624132 0.600443 0.604071 0.677608 0.670537 0.678567 0.651342 0.686982 0.639625 0.691323 0.694692 0.617953 0.617554 0.657814 0.709280 0.712782 0.666795 0.662182 0.619305 0.715644 0.711963 0.662295 0.707129 0.702835 0.619078 0.655084 0.688434 0.691403 0.696709 0.614791 
88.234673 0.637329 0.651166 0.684882 0.611514 0.604522 0.696814 0.646286 0.611248 0.660455 0.664791 0.698255 0.669498 0.714622 0.629255 0.706674 0.677778 0.653138 0.645927 0.633445 0.703819 0.710412 0.623519 0.677200 0.605983 0.669545 0.672260 0.649028 0.712171 0.607218 0.633631 0.638438 0.651744 0.598726 0.606966 0.643378 0.606986 0.628180 0.704104 0.726407 0.714183 0.650721 0.628777 0.724787 0.609854 0.690340 0.676762 0.598162 0.679796 0.676729 0.654612 
90.017131 0.613502 0.676199 0.615369 0.637120 0.668432 0.711869 0.622646 0.723456 0.667525 0.643523 0.611740 0.596630 0.648774 0.640497 0.634716 0.704552 0.636955 0.656534 0.617124 0.666439 0.696884 0.679113 0.625950 0.620315 0.643424 0.602980 0.634624 0.678345 0.630883 0.603484 0.620573 0.628916 0.661526 0.663764 0.644814 0.609628 0.665744 0.633756 0.653746 0.610105 0.625864 0.705658 0.699083 0.674690 0.625380 0.615634 0.649654 0.631936 0.709491 0.712047 
91.835598 0.657310 0.705749 0.684125 0.688701 0.724119 0.639205 0.606824 0.637950 0.657660 0.645451 0.602856 0.684587 0.668165 0.634187 0.717635 0.705716 0.648356 0.699351 0.599719 0.638102 0.682362 0.716862 0.643919 0.629796 0.651665 0.611004 0.640743 0.708364 0.666825 0.676228 0.621284 0.707327 0.627253 0.600135 0.629228 0.624903 0.647188 0.615916 0.629208 0.636808 0.622222 0.628653 0.659951 0.654471 0.691454 0.676848 0.657964 0.649103 0.688192 0.690681 
93.690800 0.657899 0.611880 0.644447 0.636604 0.674037 0.642037 0.631620 0.675044 0.600759 0.687910 0.674761 0.679647 0.658030 0.676375 0.712576 0.711871 0.692572 0.721452 0.646771 0.693204 0.599554 0.696036 0.654172 0.618622 0.640094 0.675571 0.651209 0.694067 0.698702 0.609648 0.709119 0.610069 0.603379 0.655219 0.643426 0.677724 0.698650 0.629599 0.714689 0.688911 0.684421 0.665780 0.642629 0.712964 0.654040 0.647818 0.614487 0.679647 0.624799 0.668203 
95.583480 0.714176 0.629752 0.679647 0.654427 0.696160 0.626811 0.618387 0.622070 0.654558 0.627901 0.605623 0.639385 0.670540 0.625373 0.666062 0.706146 0.635320 0.700730 0.595439 0.605485 0.643337 0.627848 0.651308 0.644230 0.591651 0.691504 0.698123 0.713848 0.621545 0.709219 0.623292 0.597718 0.605603 0.660711 0.700368 0.633968 0.638406 0.653107 0.657382 0.712029 0.648780 0.597954 0.697026 0.635143 0.680933 0.641926 0.662286 0.600777 0.719455 0.699121 
97.514394 0.672510 0.656967 0.611732 0.601348 0.710589 0.638871 0.608086 0.620525 0.653418 0.684380 0.627963 0.692656 0.644233 0.642642 0.644979 0.639224 0.718557 0.713777 0.665937 0.711564 0.594847 0.690220 0.714111 0.590506 0.653523 0.638196 0.647179 0.653805 0.710693 0.616610 0.704500 0.648842 0.682874 0.698607 0.638294 0.644547 0.694234 0.594382 0.688754 0.629757 0.708631 0.687300 0.611641 0.664228 0.613245 0.629109 0.655114 0.637515 0.606894 0.648312 
99.484316 0.668934 0.689904 0.681293 0.660630 0.594268 0.610047 0.651895 0.591474 0.600529 0.625696 0.659918 0.597957 0.608317 0.604635 0.651914 0.653579 0.594940 0.608461 0.595221 0.594496 0.610106 0.643499 0.599249 0.650746 0.707224 0.682043 0.697372 0.693063 0.610935 0.716031 0.664070 0.668967 0.608004 0.631167 0.680973 0.641058 0.657686 0.594555 0.677016 0.595404 0.644857 0.706349 0.679811 0.637369 0.589861 0.662242 0.662967 0.689995 0.600196 0.659827 
101.494032 0.673302 0.605061 0.618400 0.607880 0.594828 0.630169 0.697128 0.655693 0.694745 0.679148 0.677429 0.638501 0.629948 0.643735 0.669806 0.615320 0.684375 0.665543 0.638892 0.682989 0.712061 0.593194 0.609097 0.697785 0.700148 0.656995 0.695097 0.693463 0.681960 0.672664 0.693072 0.664612 0.618517 0.650909 0.666656 0.612723 0.624232 0.598135 0.602282 0.606181 0.684935 0.647648 0.593949 0.644835 0.659547 0.693118 0.611727 0.649229 0.624004 0.627031 
103.544348 0.713975 0.602165 0.584270 0.689232 0.679347 0.628498 0.674050 0.658167 0.653286 0.631211 0.614315 0.697982 0.653552 0.617178 0.711658 0.618392 0.671850 0.664100 0.710152 0.647496 0.634976 0.592766 0.651579 0.653007 0.601366 0.666605 0.648671 0.676218 0.707588 0.597621 0.605676 0.713385 0.609480 0.683851 0.680106 0.601704 0.656876 0.613679 0.690024 0.610025 0.683481 0.705732 0.657031 0.690524 0.597290 0.636293 0.658609 0.592876 0.695587 0.658284 
105.636082 0.589878 0.656008 0.595554 0.643841 0.594933 0.664822 0.678957 0.696094 0.612096 0.617694 0.604278 0.703401 0.608530 0.602337 0.688678 0.692878 0.668317 0.615927 0.679151 0.635984 0.614672 0.700405 0.592195 0.611637 0.611041 0.652888 0.623791 0.644106 0.604997 0.589723 0.653387 0.682911 0.593444 0.670285 0.686587 0.658202 0.643582 0.598214 0.608032 0.693318 0.627998 0.652921 0.670977 0.622522 0.616736 0.625648 0.655153 0.693745 0.634605 0.650785 
107.770073 0.683224 0.675964 0.662684 0.680410 0.693690 0.671079 0.630233 0.667679 0.638705 0.619043 0.599898 0.640641 0.700459 0.588625 0.583469 0.609777 0.617159 0.649591 0.614520 0.656993 0.619895 0.634801 0.620566 0.616540 0.624367 0.612810 0.641461 0.640189 0.684772 0.636034 0.586676 0.680688 0.699330 0.691793 0.695916 0.660413 0.608132 0.630420 0.669834 0.617617 0.675719 0.593077 0.704318 0.698156 0.683191 0.627471 0.633788 0.604066 0.586250 0.606060 
109.947172 0.698540 0.643247 0.657672 0.613890 0.673699 0.636164 0.665721 0.674419 0.594588 0.661095 0.672811 0.660779 0.692395 0.657363 0.652010 0.604870 0.620986 0.647397 0.677173 0.650511 0.613703 0.600173 0.619210 0.586636 0.681001 0.594299 0.683922 0.609373 0.608505 0.675944 0.670276 0.618078 0.604676 0.612133 0.690085 0.623013 0.639438 0.681567 0.644045 0.671408 0.601717 0.681471 0.579134 0.612133 0.584210 0.674895 0.590760 0.628938 0.622344 0.596486 
112.168253 0.609399 0.626321 0.678992 0.589853 0.652108 0.597217 0.647663 0.650864 0.700944 0.621722 0.581572 0.697088 0.650485 0.670147 0.661070 0.625917 0.579102 0.598532 0.608097 0.609835 0.650774 0.607885 0.581007 0.618726 0.636495 0.700790 0.677851 0.642987 0.646297 0.622864 0.667754 0.635719 0.665066 0.616462 0.705556 0.665143 0.688634 0.577967 0.632858 0.658427 0.586024 0.674329 0.593067 0.625192 0.685721 0.671077 0.590174 0.621196 0.630574 0.589725 
114.434202 0.623531 0.634877 0.651275 0.682678 0.587064 0.644227 0.692974 0.623435 0.610043 0.634391 0.665320 0.695123 0.618089 0.642027 0.587083 0.635792 0.609704 0.597942 0.625501 0.680957 0.657089 0.683682 0.612691 0.618997 0.604556 0.676455 0.638810 0.673468 0.625949 0.578231 0.616291 0.691529 0.593107 0.676890 0.593549 0.670552 0.690084 0.588483 0.592148 0.580879 0.671146 0.687922 0.607664 0.696236 0.626301 0.623256 0.678111 0.629115 0.593523 0.702504 
116.745926 0.625704 0.601340 0.698350 0.688116 0.632342 0.624339 0.591137 0.645152 0.577938 0.675083 0.675740 0.701334 0.695328 0.630620 0.590704 0.612243 0.592381 0.578168 0.638737 0.628121 0.585124 0.612785 0.645203 0.606855 0.655730 0.599318 0.601021 0.605739 0.607518 0.678558 0.667508 0.699447 0.624932 0.605051 0.660066 0.656304 0.668847 0.637825 0.688295 0.639018 0.630926 0.661036 0.613608 0.603852 0.683219 0.598968 0.641192 0.656591 0.627375 0.605905 
119.104350 0.698077 0.620837 0.622928 0.606107 0.656030 0.654352 0.655624 0.656361 0.607563 0.624244 0.606540 0.599509 0.675401 0.620595 0.616629 0.654613 0.669120 0.609356 0.636387 0.646698 0.597449 0.638186 0.572897 0.644829 0.661866 0.574366 0.672311 0.696774 0.617976 0.605987 0.671955 0.678726 0.650169 0.596336 0.624308 0.623119 0.575497 0.670893 0.601333 0.639362 0.624569 0.588695 0.622617 0.624581 0.650442 0.600685 0.618593 0.689609 0.591009 0.576597 
121.510418 0.625258 0.654374 0.647846 0.586197 0.580765 0.623597 0.657626 0.595818 0.616480 0.609660 0.683529 0.595602 0.592997 0.589841 0.656713 0.686051 0.623781 0.643505 0.597326 0.669395 0.582907 0.606256 0.661916 0.689271 0.681336 0.695507 0.594715 0.668818 0.612208 0.597669 0.635981 0.686742 0.630620 0.682939 0.595241 0.584872 0.611130 0.683713 0.695641 0.629384 0.694703 0.616467 0.633408 0.622532 0.642890 0.695026 0.577698 0.690773 0.589588 0.669978 
123.965091 0.681653 0.611124 0.670836 0.650786 0.621221 0.688882 0.629827 0.637189 0.663411 0.604812 0.586462 0.580251 0.660233 0.622934 0.638136 0.648853 0.581294 0.586557 0.688351 0.633069 0.589862 0.632759 0.654717 0.615617 0.678475 0.571272 0.616602 0.656663 0.592231 0.635508 0.682550 0.582450 0.627369 0.581508 0.682772 0.645814 0.627869 0.671619 0.670501 0.603491 0.603586 0.627180 0.661895 0.650098 0.666722 0.666577 0.611206 0.658236 0.603093 0.687308 
126.469352 0.587627 0.671906 0.604137 0.664668 0.634885 0.622362 0.682042 0.674010 0.685482 0.654407 0.596062 0.612805 0.689028 0.645386 0.588068 0.654986 0.592162 0.583709 0.640907 0.673191 0.664196 0.611779 0.640768 0.592162 0.657487 0.589315 0.605763 0.602594 0.612648 0.681727 0.588672 0.661777 0.642387 0.631622 0.668757 0.595728 0.664051 0.607709 0.658438 0.573743 0.605202 0.619546 0.637266 0.640813 0.688392 0.672536 0.668013 0.592339 0.585838 0.605712 
129.024202 0.663449 0.676781 0.581876 0.664039 0.657313 0.678201 0.654242 0.644608 0.587189 0.676612 0.571464 0.575490 0.687765 0.569762 0.636834 0.587899 0.568500 0.649884 0.667524 0.680625 0.650449 0.660654 0.599429 0.632004 0.678333 0.593118 0.600252 0.644150 0.665540 0.570101 0.625492 0.577493 0.678031 0.633800 0.594732 0.640658 0.607788 0.596151 0.654713 0.631269 0.681743 0.589212 0.623721 0.584929 0.604504 0.656070 0.668102 0.687401 0.656151 0.624305 
131.630664 0.568199 0.596466 0.568787 0.591927 0.608562 0.567691 0.621735 0.577101 0.623206 0.609708 0.611292 0.584909 0.658592 0.590769 0.659988 0.651768 0.575643 0.680505 0.686008 0.606897 0.606652 0.624364 0.594694 0.571805 0.571047 0.653189 0.580833 0.577120 0.618197 0.602289 0.589060 0.688212 0.683178 0.611260 0.606289 0.597274 0.568462 0.677894 0.566734 0.583819 0.609633 0.625378 0.676980 0.672716 0.647554 0.581778 0.586299 0.622912 0.678833 0.577339 
134.289780 0.670155 0.567245 0.577101 0.664294 0.633705 0.638891 0.591188 0.678250 0.614712 0.686121 0.651768 0.662597 0.671890 0.639946 0.633330 0.587493 0.633830 0.639478 0.658421 0.685434 0.599489 0.566602 0.671004 0.595607 0.603015 0.590975 0.578854 0.581719 0.643479 0.576464 0.677401 0.677720 0.652048 0.594165 0.571733 0.604357 0.636913 0.630909 0.679879 0.621796 0.665480 0.678088 0.562421 0.629049 0.568419 0.600313 0.679093 0.641862 0.586962 0.594583 
137.002613 0.676737 0.597361 0.608903 0.681522 0.640593 0.636872 0.673602 0.620010 0.606682 0.588955 0.648663 0.607453 0.567003 0.667628 0.663901 0.582919 0.595731 0.582534 0.616843 0.630021 0.678430 0.612630 0.587779 0.573897 0.624652 0.663105 0.583286 0.585769 0.641582 0.588762 0.601001 0.613881 0.608530 0.596577 0.591350 0.674373 0.652347 0.639504 0.637774 0.658936 0.578626 0.649285 0.573406 0.625772 0.626344 0.583722 0.628416 0.656422 0.653597 0.677945 
139.770250 0.574406 0.595236 0.604683 0.595775 0.626790 0.649852 0.667599 0.628155 0.584201 0.648661 0.575728 0.578296 0.646503 0.576652 0.610892 0.615662 0.640461 0.561808 0.645920 0.579412 0.661421 0.655900 0.659653 0.568185 0.647495 0.597134 0.593207 0.593884 0.632621 0.643184 0.632633 0.654703 0.567987 0.667115 0.611444 0.625500 0.631858 0.678175 0.588220 0.662804 0.634705 0.666098 0.561790 0.681344 0.624954 0.618714 0.564308 0.661849 0.640424 0.562819 
142.593796 0.570692 0.573431 0.612178 0.650875 0.604170 0.662042 0.623228 0.654424 0.645223 0.669481 0.630370 0.669908 0.572275 0.666965 0.580555 0.678268 0.645081 0.625454 0.616580 0.592266 0.650269 0.646756 0.654177 0.669673 0.656440 0.587752 0.673476 0.613118 0.590591 0.570111 0.560872 0.674818 0.673785 0.621125 0.583603 0.597523 0.633505 0.636139 0.607837 0.670737 0.666631 0.642366 0.679690 0.583480 0.646831 0.559803 0.597034 0.615412 0.636968 0.669815 
145.474382 0.607972 0.614401 0.630040 0.614586 0.663328 0.575430 0.560913 0.623746 0.661096 0.590446 0.649581 0.616226 0.591821 0.641654 0.560173 0.603250 0.597252 0.647195 0.645580 0.670349 0.602787 0.596401 0.632555 0.599631 0.652176 0.652349 0.625127 0.669122 0.628702 0.655178 0.598368 0.631298 0.654303 0.580269 0.558293 0.660757 0.579184 0.664419 0.605266 0.670373 0.634028 0.640970 0.626459 0.580775 0.652189 0.650358 0.638535 0.594657 0.613236 0.595859 
148.413159 0.565996 0.596285 0.636659 0.592734 0.598264 0.567238 0.660195 0.582932 0.617972 0.640739 0.562653 0.557424 0.634109 0.600550 0.632437 0.653908 0.623773 0.652446 0.559863 0.567858 0.561590 0.572442 0.555119 0.646368 0.647991 0.665332 0.650473 0.631657 0.618660 0.627066 0.652612 0.659765 0.667569 0.582834 0.606370 0.656704 0.595487 0.553755 0.582041 0.594399 0.581801 0.630588 0.656766 0.621984 0.588524 0.620553 0.617185 0.596820 0.671987 0.573266 
151.411304 0.587788 0.595261 0.612157 0.662456 0.666959 0.632397 0.668448 0.626209 0.565342 0.602275 0.567198 0.653629 0.634927 0.671259 0.614325 0.626265 0.653188 0.569600 0.570941 0.662646 0.580798 0.670628 0.581766 0.624880 0.626056 0.635202 0.664012 0.585166 0.586103 0.606845 0.558959 0.604383 0.566402 0.632648 0.657972 0.673220 0.666781 0.580976 0.584749 0.581962 0.563351 0.578789 0.588817 0.656312 0.649372 0.609718 0.619838 0.565734 0.565097 0.554855 
154.470015 0.598565 0.664292 0.653440 0.657373 0.551854 0.644512 0.626845 0.577497 0.554914 0.623102 0.664573 0.552386 0.552709 0.637276 0.632860 0.657385 0.599933 0.554120 0.660469 0.569472 0.661990 0.616836 0.580147 0.621862 0.628171 0.609227 0.650411 0.608659 0.650808 0.573735 0.641367 0.631670 0.601026 0.628458 0.590968 0.597625 0.616562 0.570004 0.568825 0.582162 0.615065 0.646582 0.658161 0.607634 0.607102 0.650118 0.594003 0.609954 0.576489 0.671504 
157.590516 0.580661 0.650505 0.666740 0.656836 0.565808 0.592228 0.629685 0.584253 0.578646 0.629381 0.613175 0.599466 0.588533 0.565783 0.665072 0.623421 0.664372 0.640034 0.552811 0.562003 0.572967 0.554119 0.554698 0.556055 0.548373 0.654115 0.623932 0.640612 0.646146 0.595814 0.647711 0.633959 0.572955 0.653561 0.629338 0.603472 0.646998 0.597865 0.645665 0.550418 0.613455 0.572315 0.655125 0.664318 0.606071 0.596842 0.669175 0.595686 0.586767 0.639663 
160.774056 0.648739 0.618615 0.585013 0.604432 0.548741 0.559762 0.653242 0.631237 0.642822 0.579667 0.627778 0.640904 0.546435 0.571383 0.626607 0.618244 0.559701 0.611357 0.650311 0.604639 0.620654 0.665470 0.603328 0.569114 0.586409 0.602788 0.606520 0.560897 0.617449 0.563749 0.663334 0.615805 0.600403 0.558761 0.653339 0.550259 0.623342 0.632930 0.597593 0.583842 0.562056 0.630867 0.560296 0.623239 0.661398 0.654941 0.596568 0.644473 0.549876 0.586439 
164.021907 0.629179 0.585907 0.628380 0.663921 0.553016 0.607903 0.665355 0.584546 0.629518 0.557517 0.651592 0.612743 0.654182 0.561691 0.605338 0.603311 0.546452 0.592985 0.565968 0.660945 0.660110 0.657212 0.548775 0.646208 0.589373 0.550572 0.592713 0.608883 0.555012 0.601218 0.574110 0.554117 0.596445 0.631127 0.649675 0.623111 0.638671 0.661725 0.559882 0.561963 0.559241 0.570469 0.548424 0.635640 0.564939 0.595181 0.611484 0.580668 0.544722 0.618695 
167.335370 0.613673 0.619342 0.580023 0.590021 0.648982 0.594104 0.549948 0.574312 0.638440 0.568655 0.644272 0.594490 0.653589 0.623515 0.573552 0.595901 0.574897 0.591059 0.566936 0.620958 0.659547 0.647136 0.576845 0.595497 0.586499 0.654415 0.555153 0.611496 0.551311 0.619559 0.565911 0.658064 0.649778 0.588604 0.547349 0.632736 0.583906 0.626717 0.594098 0.580614 0.657413 0.568715 0.622327 0.609210 0.649657 0.609198 0.591227 0.645345 0.586524 0.618811 
170.715768 0.602184 0.616443 0.541106 0.564503 0.563950 0.595433 0.658549 0.567220 0.574278 0.643201 0.629711 0.619257 0.608592 0.624739 0.635182 0.616047 0.603699 0.581059 0.649177 0.638885 0.597176 0.552738 0.642883 0.596124 0.633168 0.634743 0.643147 0.659517 0.557487 0.655453 0.583842 0.592734 0.624806 0.581233 0.558804 0.595367 0.545446 0.548837 0.646171 0.617099 0.582237 0.558389 0.637214 0.574338 0.623441 0.626116 0.551097 0.590485 0.652603 0.548488 
174.164456 0.562847 0.597959 0.549813 0.600182 0.621954 0.549633 0.574773 0.654099 0.631045 0.639033 0.600398 0.566365 0.610034 0.632669 0.588999 0.586345 0.654620 0.584840 0.632261 0.648747 0.540392 0.625328 0.599673 0.543976 0.627077 0.643222 0.542933 0.575665 0.548812 0.633394 0.577212 0.587118 0.622960 0.584643 0.569978 0.597186 0.631644 0.591630 0.568186 0.546786 0.540003 0.631728 0.588814 0.619365 0.637858 0.542298 0.647974 0.654446 0.568918 0.561846 
177.682811 0.600571 0.551608 0.655305 0.642270 0.619156 0.621182 0.592005 0.597268 0.593092 0.596963 0.651601 0.633010 0.600410 0.551758 0.636535 0.575660 0.632126 0.565940 0.587954 0.650609 0.603791 0.555175 0.648602 0.638410 0.603887 0.620303 0.647479 0.620351 0.574005 0.601891 0.590051 0.560820 0.657037 0.549320 0.641792 0.546483 0.643859 0.580164 0.648990 0.588098 0.584400 0.569775 0.593540 0.643727 0.628207 0.649887 0.650609 0.648256 0.578485 0.614192 
181.272242 0.553163 0.575316 0.578645 0.592378 0.572083 0.538036 0.550399 0.590353 0.627264 0.626752 0.562072 0.588406 0.652902 0.548339 0.560809 0.536625 0.618706 0.569778 0.615896 0.647202 0.596672 0.639401 0.631320 0.613841 0.588751 0.576364 0.592861 0.615104 0.565776 0.555086 0.564091 0.544432 0.607159 0.578312 0.598179 0.640086 0.635828 0.548369 0.633672 0.551209 0.588418 0.642343 0.651609 0.540204 0.639431 0.537399 0.605843 0.628854 0.543432 0.619231 
184.934184 0.534922 0.588774 0.651987 0.542266 0.644317 0.587029 0.627891 0.651530 0.636926 0.571077 0.563923 0.592603 0.623201 0.642269 0.545353 0.544237 0.536460 0.598368 0.536656 0.552329 0.577922 0.573689 0.604684 0.596337 0.633370 0.604381 0.541061 0.547473 0.587017 0.625546 0.544730 0.536911 0.539066 0.618819 0.552934 0.543590 0.570756 0.592455 0.547562 0.548802 0.587046 0.637181 0.548446 0.562213 0.633982 0.605129 0.591736 0.622726 0.597174 0.644389 
188.670102 0.556072 0.563895 0.582401 0.559924 0.643529 0.559297 0.591267 0.558812 0.568156 0.579839 0.632398 0.578590 0.538519 0.621224 0.588521 0.619070 0.619419 0.536731 0.630658 0.636469 0.616519 0.556640 0.545283 0.637836 0.605784 0.582816 0.622354 0.593995 0.559646 0.556800 0.585644 0.649181 0.562209 0.625337 0.612886 0.587805 0.554344 0.585887 0.561493 0.601067 0.572648 0.642636 0.617354 0.594965 0.570944 0.622940 0.571690 0.603446 0.607743 0.549526 
192.481491 0.569930 0.608248 0.573328 0.564337 0.535252 0.573304 0.648903 0.556054 0.588183 0.545653 0.584219 0.568355 0.613823 0.595174 0.553446 0.562715 0.574620 0.541057 0.606655 0.602667 0.637274 0.545199 0.590644 0.574626 0.598879 0.645906 0.549906 0.575021 0.554667 0.562125 0.600319 0.538791 0.624490 0.545511 0.583741 0.553995 0.599924 0.592018 0.605971 0.569558 0.555187 0.532792 0.593747 0.631829 0.549334 0.579753 0.549847 0.630891 0.543576 0.584762 
196.369875 0.558551 0.532479 0.562056 0.614864 0.553887 0.538760 0.613976 0.535338 0.540278 0.619646 0.578483 0.601225 0.545324 0.558586 0.541042 0.639495 0.631355 0.623198 0.619510 0.595809 0.601796 0.557886 0.629767 0.639172 0.535796 0.545106 0.573566 0.620263 0.602014 0.530556 0.604096 0.623180 0.544012 0.597103 0.642394 0.629226 0.642853 0.601237 0.565685 0.644418 0.622951 0.599514 0.645653 0.593368 0.563462 0.542977 0.556522 0.622292 0.638983 0.582829 
200.336810 0.548542 0.527881 0.555971 0.549803 0.622879 0.540703 0.630718 0.537133 0.637337 0.609224 0.643904 0.627616 0.546818 0.622592 0.607319 0.639677 0.551274 0.594279 0.560016 0.582542 0.550887 0.622375 0.598190 0.568963 0.544315 0.606510 0.554446 0.642462 0.531674 0.601843 0.607389 0.616664 0.569256 0.603133 0.594549 0.537438 0.574052 0.530103 0.541753 0.628959 0.558146 0.552394 0.606603 0.578825 0.541430 0.564132 0.636364 0.619010 0.628889 0.589214 
204.383882 0.556286 0.544018 0.544275 0.590753 0.638014 0.641615 0.604716 0.637529 0.618586 0.636869 0.568817 0.542171 0.594190 0.543889 0.636342 0.602700 0.629130 0.619878 0.595008 0.545087 0.567683 0.559325 0.526489 0.576182 0.590788 0.558612 0.640071 0.618978 0.576281 0.549775 0.560716 0.590998 0.546817 0.592249 0.562295 0.588789 0.532316 0.584505 0.564235 0.531270 0.592378 0.620889 0.610058 0.560863 0.548927 0.566287 0.577129 0.575200 0.599608 0.595172 
208.512710 0.604191 0.593732 0.554332 0.525687 0.616678 0.573513 0.555631 0.597170 0.552694 0.537685 0.576974 0.587893 0.606720 0.542865 0.633773 0.582842 0.532254 0.541822 0.546856 0.619812 0.568071 0.602151 0.532411 0.575989 0.606259 0.535663 0.543016 0.557618 0.542538 0.588686 0.585773 0.553900 0.618664 0.532254 0.636372 0.586617 0.526596 0.617924 0.610880 0.595573 0.530215 0.565525 0.537422 0.536484 0.540155 0.623099 0.563031 0.561510 0.586565 0.588686 
212.724946 0.608611 0.598445 0.619554 0.525790 0.532964 0.619647 0.636917 0.575611 0.546539 0.540800 0.624864 0.614181 0.580345 0.582593 0.633739 0.593857 0.577145 0.609070 0.600153 0.556657 0.619798 0.598597 0.626345 0.603110 0.587194 0.597929 0.628343 0.630835 0.572480 0.620275 0.638723 0.600066 0.579887 0.573369 0.626961 0.618701 0.578156 0.536896 0.551766 0.533364 0.523577 0.554729 0.535543 0.588466 0.604080 0.602192 0.607397 0.567316 0.523164 0.582837 
217.022275 0.619772 0.585484 0.536471 0.573225 0.569397 0.565697 0.636357 0.602104 0.522295 0.607084 0.540258 0.537096 0.604733 0.611954 0.529927 0.631979 0.524304 0.523777 0.532597 0.589318 0.572664 0.611051 0.586405 0.600813 0.543848 0.576561 0.564545 0.547931 0.601514 0.523945 0.546304 0.583759 0.609684 0.615093 0.541103 0.563942 0.635199 0.521362 0.547114 0.607073 0.522897 0.578489 0.546234 0.604461 0.548886 0.583846 0.538660 0.529186 0.526840 0.618765 
221.406416 0.597519 0.538495 0.595343 0.573168 0.593189 0.548898 0.532335 0.552680 0.601254 0.580044 0.624381 0.607328 0.579438 0.603344 0.552870 0.558383 0.521430 0.592110 0.621645 0.587820 0.585817 0.562592 0.549672 0.542704 0.588167 0.532745 0.534997 0.571673 0.579161 0.520010 0.577036 0.551606 0.568353 0.549320 0.583900 0.533525 0.524790 0.586446 0.537774 0.557142 0.594419 0.596826 0.599788 0.600648 0.627764 0.549297 0.621512 0.547542 0.598298 0.608788 
225.879123 0.537710 0.554078 0.590481 0.556708 0.537468 0.547137 0.595154 0.614809 0.604766 0.592887 0.606729 0.537716 0.616939 0.616300 0.612593 0.599713 0.620306 0.576150 0.525382 0.547730 0.531753 0.625652 0.609986 0.611811 0.567413 0.612334 0.550941 0.599287 0.626596 0.524219 0.577284 0.606498 0.535534 0.576588 0.528634 0.532455 0.631235 0.541152 0.545301 0.582015 0.631632 0.591459 0.587834 0.630389 0.570654 0.594706 0.629848 0.556294 0.535776 0.552783 
230.442183 0.601922 0.618665 0.530910 0.549122 0.611894 0.576262 0.571293 0.565389 0.603534 0.540923 0.551457 0.564035 0.588920 0.540854 0.588151 0.584238 0.530956 0.535214 0.521632 0.548984 0.608004 0.570232 0.565756 0.544526 0.523807 0.594985 0.602891 0.622807 0.523985 0.579831 0.551291 0.612267 0.542633 0.621109 0.524989 0.628821 0.589717 0.610064 0.541152 0.518362 0.571155 0.532901 0.625877 0.558096 0.518132 0.552634 0.572343 0.627019 0.574615 0.606059 
235.097424 0.517717 0.628892 0.623681 0.542268 0.535061 0.615501 0.517579 0.551730 0.610278 0.561048 0.530708 0.529014 0.591881 0.554653 0.567003 0.540106 0.539574 0.601926 0.590005 0.564526 0.575653 0.598174 0.611691 0.581939 0.571889 0.569480 0.586647 0.620111 0.522253 0.526366 0.591498 0.518271 0.538550 0.603042 0.577895 0.554790 0.608184 0.618109 0.615947 0.558228 0.623732 0.546015 0.543756 0.547829 0.617903 0.547039 0.614488 0.586887 0.609992 0.524020 
239.846707 0.622034 0.536289 0.600243 0.527324 0.523372 0.530700 0.577745 0.567251 0.526377 0.595817 0.606893 0.542163 0.608552 0.614826 0.557995 0.614860 0.524803 0.533740 0.613520 0.533495 0.604326 0.613788 0.521450 0.574055 0.572133 0.518040 0.577750 0.572675 0.619160 0.545112 0.626773 0.612134 0.519049 0.540783 0.571859 0.617346 0.550091 0.564331 0.528778 0.522642 0.524798 0.515028 0.542774 0.549714 0.601144 0.578959 0.603494 0.569350 0.613485 0.622639 
244.691932 0.600754 0.550452 0.552083 0.569982 0.554733 0.596023 0.526463 0.572643 0.559748 0.599162 0.611039 0.578386 0.577397 0.581894 0.577903 0.566559 0.558349 0.544084 0.535617 0.583440 0.527981 0.620364 0.610135 0.547154 0.525935 0.557348 0.613188 0.536988 0.568930 0.609828 0.569533 0.606275 0.532701 0.545158 0.580268 0.561249 0.588899 0.594721 0.560362 0.553294 0.607895 0.605444 0.609561 0.559680 0.610948 0.564245 0.609044 0.582747 0.560447 0.520590 
249.635037 0.611505 0.535925 0.518624 0.538226 0.616681 0.566632 0.539649 0.539190 0.560589 0.555567 0.607679 0.523550 0.573196 0.620671 0.513523 0.558617 0.621266 0.574806 0.559104 0.579483 0.604737 0.597186 0.613115 0.607441 0.604215 0.590894 0.617984 0.519276 0.591773 0.556083 0.598915 0.618931 0.523420 0.534757 0.581750 0.609578 0.557585 0.583060 0.512015 0.607730 0.620036 0.554473 0.560555 0.511726 0.618387 0.577130 0.602140 0.562074 0.535109 0.570215 
254.677999 0.517417 0.565394 0.547252 0.540945 0.591866 0.616773 0.583716 0.616648 0.564037 0.524742 0.589950 0.601411 0.517423 0.594008 0.555339 0.538136 0.573566 0.570429 0.567615 0.592290 0.614444 0.564054 0.563014 0.581512 0.512670 0.515015 0.614732 0.590922 0.574651 0.566332 0.566360 0.563557 0.558459 0.590165 0.595183 0.602632 0.537011 0.539453 0.594658 0.515789 0.536989 0.591487 0.571091 0.604509 0.563986 0.616320 0.547162 0.559793 0.600971 0.519118 
259.822836 0.518297 0.579101 0.589294 0.507213 0.520269 0.561171 0.508357 0.518291 0.578284 0.563200 0.508718 0.591390 0.539675 0.593379 0.507828 0.613613 0.536277 0.563386 0.610435 0.618380 0.525216 0.611754 0.584059 0.551260 0.602276 0.587654 0.547693 0.564530 0.539635 0.589762 0.519277 0.575743 0.557717 0.547411 0.510667 0.617287 0.558737 0.606581 0.582544 0.551564 0.580143 0.585265 0.515558 0.553762 0.553345 0.522359 0.517333 0.579884 0.538317 0.520055 
265.071606 0.527441 0.546486 0.585446 0.506762 0.562991 0.565963 0.616322 0.531846 0.523795 0.561761 0.577873 0.530413 0.603277 0.511627 0.551660 0.572766 0.583794 0.540829 0.608659 0.515307 0.572126 0.561458 0.604890 0.613339 0.598120 0.522514 0.606339 0.566042 0.617423 0.563446 0.597508 0.517037 0.512902 0.609564 0.601148 0.549907 0.531070 0.558710 0.574957 0.593687 0.602154 0.515133 0.575980 0.531632 0.603435 0.574941 0.542093 0.610541 0.511942 0.555671 
270.426407 0.561121 0.523324 0.610742 0.590449 0.594017 0.517992 0.584069 0.582619 0.564409 0.552462 0.579627 0.539837 0.546452 0.555610 0.555274 0.577365 0.607028 0.558113 0.533020 0.579980 0.561384 0.596834 0.537462 0.525878 0.505395 0.507882 0.581969 0.577505 0.545494 0.561306 0.509719 0.536857 0.552708 0.516861 0.613896 0.602351 0.554383 0.522227 0.544026 0.525022 0.513007 0.552490 0.519084 0.531536 0.535423 0.585626 0.527184 0.591020 0.536683 0.572643 
275.889383 0.525442 0.522315 0.548328 0.559536 0.556722 0.589844 0.601203 0.561608 0.520433 0.546960 0.533696 0.610875 0.608530 0.519562 0.575447 0.608893 0.504852 0.536997 0.520271 0.535411 0.549076 0.533015 0.601521 0.540236 0.592273 0.593541 0.519657 0.519238 0.503540 0.560854 0.514212 0.576675 0.565903 0.590385 0.554571 0.503372 0.613104 0.601817 0.512782 0.584226 0.601108 0.538817 0.514301 0.520556 0.601437 0.579049 0.591787 0.502797 0.529910 0.554577 
281.462718 0.576625 0.581570 0.524174 0.512626 0.551730 0.523261 0.515293 0.595189 0.531886 0.512436 0.587171 0.507325 0.583262 0.525454 0.604031 0.545149 0.559832 0.552638 0.530443 0.611916 0.503188 0.574264 0.515822 0.563390 0.549369 0.503466 0.592021 0.501133 0.552911 0.608909 0.508494 0.581397 0.542771 0.566703 0.581380 0.544453 0.540655 0.580701 0.600234 0.525616 0.517091 0.535522 0.604944 0.510972 0.596548 0.532270 0.508906 0.506851 0.519914 0.553946 
287.148643 0.600675 0.511926 0.609358 0.572167 0.590810 0.509317 0.558743 0.512442 0.584903 0.503354 0.567987 0.558255 0.565106 0.540018 0.515013 0.559210 0.557034 0.557289 0.538713 0.592914 0.568209 0.541639 0.560476 0.586918 0.593008 0.557594 0.578086 0.535710 0.542294 0.578285 0.588634 0.606716 0.504187 0.583981 0.555696 0.550299 0.519976 0.556812 0.556689 0.549983 0.588639 0.545386 0.522807 0.600248 0.603618 0.581450 0.583543 0.550277 0.577042 0.567365 
292.949430 0.571218 0.500315 0.540856 0.563557 0.588710 0.534850 0.580168 0.589734 0.564420 0.526127 0.498245 0.541686 0.550012 0.551855 0.586816 0.561498 0.606323 0.525938 0.520165 0.543535 0.587641 0.554584 0.602415 0.563501 0.587497 0.574196 0.604823 0.508867 0.588449 0.509382 0.600450 0.539146 0.604314 0.570559 0.513035 0.570077 0.587110 0.531247 0.597173 0.601978 0.565317 0.556289 0.607286 0.511126 0.538332 0.507749 0.586152 0.562433 0.581192 0.522429 
298.867401 0.554455 0.552496 0.554902 0.561112 0.569760 0.531032 0.497757 0.577481 0.504728 0.538400 0.566382 0.499181 0.578387 0.543770 0.582029 0.605911 0.567227 0.517218 0.510109 0.549334 0.587052 0.567332 0.583812 0.579308 0.581146 0.571074 0.551856 0.510126 0.502492 0.529696 0.520733 0.529233 0.587328 0.593713 0.563358 0.543395 0.606093 0.564655 0.551878 0.575798 0.526998 0.517996 0.522626 0.597113 0.585722 0.536667 0.550272 0.501952 0.539256 0.606242 
304.904923 0.562417 0.545148 0.590774 0.586239 0.503837 0.583048 0.574243 0.544422 0.547096 0.531303 0.550404 0.505416 0.570380 0.550965 0.565889 0.518260 0.553975 0.596552 0.574045 0.604097 0.558378 0.529398 0.559500 0.584754 0.518612 0.578755 0.506858 0.589624 0.567623 0.535265 0.520863 0.520599 0.567540 0.568118 0.536475 0.527445 0.511536 0.548549 0.586322 0.581567 0.596932 0.564277 0.521837 0.567876 0.527373 0.532909 0.549815 0.578398 0.572229 0.519862 
311.064411 0.521014 0.586051 0.590468 0.601645 0.570479 0.576904 0.581651 0.503554 0.557228 0.545102 0.586265 0.584032 0.556729 0.531192 0.499971 0.495208 0.540948 0.565305 0.558045 0.520619 0.599450 0.534973 0.518429 0.496827 0.532844 0.561036 0.521496 0.566973 0.501771 0.574819 0.506533 0.550034 0.586671 0.517974 0.533156 0.537233 0.530106 0.513683 0.528931 0.521431 0.554962 0.575055 0.585058 0.567137 0.541579 0.584191 0.535812 0.561541 0.506204 0.497749 
317.348329 0.516194 0.506877 0.570478 0.577569 0.585644 0.596258 0.511287 0.596269 0.550930 0.537608 0.532712 0.566008 0.525391 0.505772 0.553201 0.559460 0.530233 0.549125 0.515007 0.544518 0.523591 0.593386 0.561976 0.535316 0.570850 0.541941 0.530540 0.504071 0.533434 0.519773 0.555143 0.592018 0.549010 0.536043 0.594967 0.499026 0.495388 0.566829 0.553677 0.530567 0.559892 0.529265 0.496170 0.533144 0.566534 0.499984 0.554629 0.542570 0.526661 0.498304 
323.759190 0.599219 0.504948 0.595166 0.527407 0.594948 0.498528 0.512684 0.535034 0.516699 0.528618 0.512384 0.545911 0.540953 0.542311 0.517353 0.556533 0.565277 0.543964 0.544520 0.589324 0.574769 0.514249 0.520736 0.583879 0.505150 0.559167 0.526011 0.528744 0.571300 0.527407 0.550799 0.559560 0.529611 0.495298 0.579995 0.575506 0.591102 0.591369 0.518663 0.583279 0.592335 0.554651 0.562326 0.546964 0.503355 0.530959 0.534805 0.589329 0.505363 0.535819 
330.299560 0.594014 0.593666 0.583668 0.494326 0.530939 0.559392 0.517297 0.573698 0.494070 0.505819 0.596369 0.577228 0.520479 0.539419 0.497106 0.545755 0.513473 0.497595 0.490208 0.510155 0.545668 0.546278 0.506151 0.495702 0.499972 0.542862 0.508169 0.548791 0.530509 0.519521 0.570086 0.566349 0.581481 0.544336 0.534790 0.560844 0.513407 0.547926 0.516921 0.583070 0.592703 0.510758 0.542307 0.549998 0.510530 0.572512 0.545451 0.548573 0.538983 0.563112 
336.972054 0.547562 0.558496 0.495917 0.535640 0.504975 0.592968 0.540180 0.532153 0.541004 0.507144 0.572044 0.520557 0.539036 0.532836 0.571030 0.575385 0.492511 0.595333 0.583331 0.552801 0.594514 0.573964 0.555643 0.493113 0.505490 0.594210 0.577750 0.571773 0.555957 0.552860 0.575943 0.594590 0.520785 0.569956 0.558170 0.589519 0.493737 0.593386 0.529376 0.560025 0.494323 0.533254 0.508885 0.532375 0.547366 0.496948 0.525156 0.534160 0.549069 0.589991 
343.779341 0.506561 0.570327 0.501018 0.550225 0.581857 0.542248 0.593505 0.549154 0.517674 0.557548 0.534937 0.506258 0.529215 0.547938 0.543070 0.580899 0.562355 0.489461 0.541962 0.492484 0.521493 0.545688 0.492306 0.547299 0.502986 0.510006 0.527620 0.556298 0.506215 0.517923 0.555536 0.557099 0.529372 0.568007 0.591953 0.490948 0.531157 0.551188 0.526257 0.503403 0.547224 0.555530 0.590471 0.567661 0.501764 0.590893 0.494458 0.576741 0.558267 0.523304 
350.724144 0.502387 0.509170 0.536192 0.514930 0.539616 0.491074 0.586319 0.504813 0.542237 0.564529 0.574267 0.506269 0.521346 0.527699 0.563806 0.532013 0.500327 0.497032 0.487504 0.492508 0.509537 0.563434 0.533377 0.499491 0.582372 0.583898 0.497749 0.492109 0.550541 0.557120 0.505611 0.559800 0.495555 0.516251 0.495447 0.498418 0.548826 0.503929 0.538753 0.532536 0.536262 0.518790 0.506965 0.494196 0.541029 0.541999 0.576327 0.520570 0.514978 0.485854 
357.809242 0.578343 0.516563 0.550249 0.561427 0.524526 0.518891 0.555464 0.550421 0.588478 0.536156 0.528107 0.550141 0.502352 0.586752 0.499051 0.511821 0.548050 0.491851 0.559739 0.505831 0.491190 0.581977 0.517703 0.528645 0.583031 0.586290 0.502486 0.519450 0.572756 0.488947 0.546641 0.509057 0.493980 0.490759 0.493905 0.497878 0.552324 0.556368 0.505626 0.590360 0.532140 0.530311 0.581719 0.532166 0.579391 0.537118 0.537828 0.533080 0.555819 0.546388 
365.037468 0.528847 0.568290 0.546491 0.536181 0.492003 0.566129 0.578278 0.569855 0.543151 0.527855 0.487865 0.567443 0.539242 0.482610 0.549075 0.569094 0.563239 0.483538 0.532224 0.548855 0.583066 0.567025 0.579629 0.555439 0.504560 0.539955 0.583355 0.547123 0.568124 0.514585 0.531629 0.550576 0.558157 0.537623 0.495419 0.577790 0.542791 0.524718 0.554870 0.496759 0.540577 0.507498 0.496914 0.513926 0.528562 0.510966 0.514993 0.569244 0.566140 0.587521 
372.411714 0.517084 0.524868 0.557370 0.530668 0.514849 0.498721 0.568297 0.509087 0.530630 0.527097 0.481341 0.506002 0.534308 0.522665 0.524643 0.522628 0.517533 0.553479 0.512791 0.558188 0.526316 0.557894 0.486153 0.532833 0.485607 0.563716 0.537762 0.485607 0.549448 0.532913 0.486907 0.549084 0.549095 0.493578 0.572045 0.503030 0.586382 0.501800 0.566838 0.533271 0.559423 0.536858 0.487532 0.556467 0.568800 0.570569 0.583431 0.492440 0.515796 0.537778 
379.934930 0.514169 0.528507 0.581977 0.508993 0.515512 0.513209 0.515816 0.560575 0.581028 0.526002 0.582404 0.560112 0.580010 0.511194 0.488732 0.490544 0.530736 0.573193 0.511200 0.518843 0.524941 0.520538 0.513652 0.483039 0.530442 0.524163 0.495544 0.493124 0.526860 0.526221 0.573560 0.563912 0.508673 0.546913 0.522713 0.550815 0.573123 0.498279 0.536103 0.503263 0.501274 0.525464 0.546716 0.559344 0.508492 0.482415 0.579786 0.573326 0.511514 0.498113 
387.610124 0.510531 0.540093 0.569076 0.552498 0.571925 0.499731 0.495463 0.525004 0.564271 0.555188 0.551382 0.514156 0.503372 0.495282 0.537797 0.530962 0.565536 0.515027 0.567891 0.544616 0.531334 0.546519 0.495404 0.491391 0.488341 0.545562 0.488994 0.486167 0.493230 0.482250 0.496494 0.486199 0.533014 0.540141 0.506747 0.543027 0.540109 0.499189 0.542432 0.577166 0.560987 0.540625 0.524281 0.540285 0.558143 0.510058 0.565563 0.511647 0.511647 0.554555 
395.440368 0.504640 0.483362 0.554563 0.548542 0.539406 0.496505 0.561521 0.572603 0.567436 0.558702 0.570319 0.479016 0.495927 0.572714 0.535065 0.496680 0.582375 0.541144 0.578952 0.478269 0.523999 0.535966 0.490156 0.515239 0.540174 0.541128 0.543142 0.579990 0.503760 0.511259 0.482477 0.508848 0.490447 0.555183 0.575867 0.499912 0.545553 0.510337 0.482386 0.538314 0.555315 0.581088 0.494957 0.505588 0.551775 0.551807 0.549592 0.528817 0.511683 0.501645 
403.428793 0.493999 0.496588 0.504869 0.571747 0.555059 0.569063 0.530434 0.523882 0.577021 0.513815 0.489085 0.483769 0.565210 0.483916 0.512156 0.481718 0.548660 0.484577 0.536865 0.490506 0.481354 0.512018 0.568735 0.571198 0.546541 0.484138 0.550494 0.513271 0.509588 0.524194 0.485835 0.530112 0.499008 0.522196 0.536374 0.479383 0.566521 0.494142 0.574796 0.491262 0.498506 0.487193 0.564856 0.544475 0.529377 0.535433 0.485031 0.489645 0.531919 0.477163 
411.578596 0.577242 0.552678 0.527909 0.491242 0.528768 0.522166 0.502813 0.570272 0.548147 0.500184 0.536872 0.504009 0.573249 0.481668 0.477743 0.561778 0.562331 0.576763 0.570345 0.496801 0.481800 0.475662 0.518578 0.527851 0.546709 0.572458 0.518435 0.529500 0.543342 0.498076 0.544633 0.511217 0.487138 0.562610 0.561061 0.551050 0.559792 0.555893 0.573944 0.501064 0.519047 0.520669 0.487559 0.504209 0.546661 0.532762 0.567916 0.552347 0.493281 0.525786 
419.893035 0.518261 0.531663 0.510848 0.474046 0.572058 0.518807 0.541555 0.550933 0.556192 0.536691 0.560842 0.512414 0.476867 0.571953 0.511699 0.566967 0.480114 0.484459 0.495145 0.501271 0.532020 0.544061 0.569883 0.510879 0.495071 0.517473 0.568507 0.563636 0.493448 0.532057 0.532414 0.499694 0.502211 0.498775 0.495061 0.508778 0.558667 0.527050 0.503130 0.487012 0.568701 0.538030 0.573965 0.498723 0.489980 0.511967 0.541850 0.473663 0.543026 0.548601 
428.375437 0.567769 0.480850 0.533212 0.491871 0.552122 0.533474 0.575925 0.564044 0.566265 0.531724 0.536323 0.542531 0.541216 0.521515 0.487916 0.558942 0.557172 0.517020 0.556454 0.515978 0.560786 0.556706 0.504066 0.487125 0.548544 0.551666 0.519886 0.520661 0.531562 0.472767 0.532945 0.508241 0.518613 0.527958 0.559031 0.492557 0.543238 0.575343 0.487618 0.488775 0.563641 0.517502 0.574600 0.473024 0.545836 0.563845 0.551373 0.481594 0.475659 0.574348 
437.029195 0.489804 0.566962 0.518222 0.512001 0.562053 0.524489 0.520363 0.513954 0.526040 0.538011 0.566116 0.531995 0.553560 0.533253 0.540639 0.475482 0.494979 0.566221 0.529535 0.557268 0.533123 0.547601 0.498024 0.480047 0.489563 0.512894 0.475012 0.516535 0.545371 0.504255 0.505410 0.529331 0.504537 0.553205 0.528709 0.478256 0.535672 0.560303 0.471763 0.555743 0.528913 0.564027 0.529148 0.529931 0.531530 0.472484 0.549481 0.508846 0.490832 0.549021 
445.857770 0.528253 0.548021 0.481630 0.502101 0.472110 0.549553 0.491524 0.510615 0.563290 0.522582 0.556635 0.534305 0.559697 0.470736 0.567430 0.550610 0.486436 0.518281 0.497565 0.515344 0.525723 0.526920 0.487577 0.561905 0.544480 0.536674 0.537627 0.508787 0.501039 0.556468 0.546610 0.481437 0.522463 0.538908 0.544220 0.495196 0.483234 0.569055 0.532258 0.510678 0.470090 0.534919 0.511094 0.547011 0.481151 0.482682 0.534706 0.520718 0.545001 0.539507 
454.864694 0.559550 0.511994 0.565381 0.560069 0.502015 0.501916 0.480472 0.530188 0.501293 0.503048 0.518453 0.494793 0.492581 0.477165 0.544061 0.519580 0.510322 0.542026 0.469532 0.492404 0.486173 0.566492 0.485654 0.515198 0.556699 0.503952 0.523448 0.539160 0.475280 0.473671 0.477201 0.505592 0.552530 0.469319 0.512867 0.533454 0.524409 0.561554 0.527748 0.541761 0.561985 0.494694 0.555048 0.512659 0.527805 0.522327 0.550868 0.542223 0.535292 0.492871 
464.053571 0.474471 0.481930 0.540620 0.533093 0.550813 0.467870 0.561943 0.535909 0.567431 0.490431 0.565878 0.539507 0.521947 0.545176 0.538917 0.534786 0.488515 0.516698 0.466001 0.512096 0.530489 0.518681 0.484089 0.564630 0.467575 0.497797 0.569268 0.520280 0.530789 0.541723 0.478446 0.539693 0.531436 0.486486 0.485865 0.480533 0.489960 0.537638 0.469273 0.555648 0.521026 0.495954 0.486201 0.545931 0.541381 0.529454 0.544332 0.551745 0.528527 0.495457 
473.428075 0.531576 0.510961 0.512613 0.527142 0.563127 0.559401 0.555726 0.520695 0.524850 0.532649 0.522713 0.530254 0.478718 0.563721 0.501805 0.488628 0.541408 0.466878 0.547008 0.483926 0.533650 0.469618 0.532902 0.520231 0.562528 0.537728 0.545713 0.495384 0.472844 0.520184 0.491239 0.527312 0.479291 0.505340 0.534394 0.492612 0.524055 0.508117 0.502852 0.531880 0.491802 0.502600 0.563592 0.526471 0.527421 0.473505 0.481108 0.562807 0.521248 0.544283 
482.991956 0.564763 0.489386 0.532457 0.471380 0.509542 0.565947 0.496467 0.535658 0.478034 0.466003 0.534438 0.483561 0.537063 0.467907 0.539852 0.509275 0.551543 0.485650 0.475924 0.505842 0.498365 0.470295 0.467814 0.467135 0.554857 0.489226 0.472054 0.483854 0.519880 0.564063 0.503192 0.563749 0.510036 0.501932 0.530677 0.545528 0.463944 0.544452 0.508148 0.474591 0.539883 0.561645 0.474025 0.466909 0.565309 0.531582 0.471504 0.520061 0.559005 0.519433 
492.749041 0.509242 0.514937 0.506066 0.548454 0.495662 0.518790 0.555400 0.555062 0.476336 0.537311 0.543272 0.557324 0.503845 0.545781 0.473530 0.488705 0.555534 0.563316 0.472406 0.516363 0.502957 0.481507 0.467799 0.555334 0.547864 0.527860 0.470015 0.487284 0.544621 0.487069 0.474556 0.545288 0.533329 0.474443 0.485232 0.516676 0.527907 0.478696 0.547484 0.547576 0.520996 0.500202 0.546104 0.481276 0.542338 0.504502 0.470154 0.540009 0.529569 0.555821 
502.703232 0.495580 0.523901 0.522100 0.498935 0.537854 0.483765 0.540462 0.504423 0.472885 0.469699 0.484665 0.474834 0.532105 0.503365 0.544007 0.551117 0.547245 0.531015 0.485207 0.465576 0.478839 0.550058 0.558554 0.554457 0.475366 0.536325 0.528622 0.557945 0.506372 0.465428 0.491933 0.552462 0.538386 0.512433 0.546559 0.475581 0.481974 0.520080 0.553802 0.546181 0.514530 0.561280 0.469883 0.463500 0.467991 0.543675 0.497841 0.553827 0.463024 0.499656 
512.858511 0.497472 0.502934 0.486356 0.519078 0.471308 0.538470 0.498967 0.482680 0.508946 0.502266 0.474954 0.476041 0.545884 0.498110 0.518440 0.518680 0.548587 0.531617 0.487728 0.531204 0.555241 0.493786 0.553880 0.497253 0.548674 0.465827 0.483332 0.513617 0.516008 0.510134 0.509216 0.543243 0.461207 0.475531 0.490293 0.560249 0.560621 0.528103 0.512821 0.461793 0.522928 0.506595 0.480400 0.479054 0.465409 0.513540 0.465638 0.515508 0.476872 0.460177 
523.218940 0.471842 0.500919 0.541404 0.553940 0.556248 0.553173 0.480499 0.553107 0.518981 0.542726 0.515189 0.475131 0.472558 0.461329 0.480392 0.543346 0.521294 0.522438 0.494855 0.530032 0.500243 0.543880 0.495856 0.524344 0.504147 0.525173 0.548704 0.482837 0.485247 0.498266 0.495861 0.511915 0.464801 0.529977 0.554067 0.468756 0.559171 0.546976 0.550209 0.482176 0.530815 0.545949 0.553142 0.504788 0.522829 0.528324 0.472960 0.457547 0.459128 0.516205 
533.788664 0.481879 0.530286 0.534938 0.478037 0.533615 0.506994 0.506934 0.511459 0.463852 0.487615 0.460082 0.523961 0.504455 0.554444 0.470522 0.517910 0.493230 0.477383 0.535257 0.463929 0.537021 0.500822 0.526439 0.546513 0.556213 0.501785 0.494001 0.503224 0.540639 0.532926 0.486130 0.461248 0.537573 0.502195 0.491330 0.536301 0.496094 0.466113 0.499413 0.504597 0.489668 0.515361 0.486698 0.551064 0.457229 0.530838 0.468479 0.493590 0.548266 0.474368 
544.571910 0.458474 0.519017 0.520795 0.472887 0.549561 0.484699 0.468123 0.479516 0.482436 0.523114 0.470609 0.530131 0.487083 0.460232 0.493484 0.470619 0.541154 0.552021 0.503275 0.485426 0.530702 0.458444 0.542832 0.552259 0.524064 0.549682 0.493934 0.518608 0.492565 0.515627 0.515586 0.493353 0.553794 0.454933 0.499304 0.519628 0.554345 0.471139 0.516172 0.552243 0.497106 0.472685 0.493277 0.486432 0.516541 0.517511 0.459363 0.487124 0.465966 0.478045 
555.572992 0.538853 0.547132 0.507448 0.506798 0.516976 0.478586 0.495699 0.539643 0.540182 0.493699 0.473213 0.491675 0.460673 0.518688 0.553744 0.537176 0.480031 0.536259 0.521191 0.491101 0.477267 0.521241 0.469969 0.494077 0.494485 0.506123 0.511900 0.490557 0.485979 0.523699 0.513138 0.454816 0.543138 0.531540 0.527708 0.525703 0.471037 0.521866 0.494671 0.549826 0.553482 0.459535 0.489625 0.509689 0.498428 0.459112 0.536148 0.458044 0.493649 0.510590 
566.796311 0.456867 0.489066 0.516621 0.456114 0.536406 0.481887 0.473795 0.551481 0.506762 0.515899 0.524724 0.528283 0.467816 0.518303 0.530512 0.534006 0.460412 0.483559 0.501672 0.458429 0.507806 0.527244 0.498348 0.522590 0.490542 0.472811 0.518599 0.484152 0.501145 0.463986 0.504905 0.480015 0.498037 0.463514 0.542977 0.460196 0.506260 0.529006 0.496044 0.496842 0.496074 0.473052 0.525030 0.511702 0.482209 0.459774 0.513830 0.483047 0.512907 0.492339 
578.246356 0.497535 0.498116 0.503900 0.485265 0.514163 0.455781 0.543777 0.502454 0.535676 0.483444 0.550443 0.507278 0.539824 0.489939 0.494403 0.486031 0.478910 0.530502 0.456977 0.505251 0.521905 0.491615 0.478650 0.468292 0.473206 0.505672 0.514479 0.498931 0.495138 0.503130 0.540905 0.539929 0.533124 0.491255 0.549056 0.472815 0.500703 0.484775 0.543287 0.490710 0.548141 0.542276 0.471709 0.548671 0.455101 0.513548 0.493292 0.544253 0.472830 0.495704 
589.927708 0.455638 0.473899 0.474018 0.498399 0.497282 0.468936 0.508180 0.547984 0.488618 0.530197 0.524002 0.472886 0.486348 0.525927 0.522680 0.511976 0.528501 0.483091 0.455618 0.533923 0.519702 0.508569 0.547470 0.547041 0.461519 0.546452 0.541779 0.496509 0.518750 0.462451 0.484233 0.541290 0.508355 0.466487 0.516415 0.526720 0.469260 0.503532 0.545809 0.479610 0.528526 0.507312 0.488383 0.541963 0.461489 0.461638 0.506554 0.517971 0.538726 0.529658 
601.845038 0.470179 0.515590 0.507163 0.503424 0.526557 0.502634 0.489016 0.505383 0.525324 0.545236 0.539180 0.492327 0.508858 0.479162 0.468503 0.507675 0.523693 0.545693 0.464705 0.462706 0.498343 0.543376 0.520671 0.521287 0.498736 0.530405 0.464596 0.532414 0.488584 0.511220 0.473624 0.456959 0.447513 0.462995 0.519438 0.532802 0.511702 0.534472 0.516500 0.476746 0.502733 0.545027 0.485561 0.476866 0.507347 0.491785 0.449387 0.487097 0.521078 0.447528 
614.003114 0.488753 0.489011 0.504075 0.484898 0.466202 0.533416 0.483094 0.493560 0.453912 0.512004 0.543291 0.501553 0.463640 0.449938 0.514922 0.451836 0.514486 0.532672 0.471573 0.537548 0.468848 0.538519 0.489120 0.487782 0.496538 0.468649 0.544882 0.448937 0.446965 0.543980 0.509903 0.505532 0.531022 0.536394 0.485820 0.452495 0.517568 0.452569 0.482267 0.490468 0.457004 0.475651 0.515185 0.517732 0.469789 0.485022 0.539421 0.512058 0.531706 0.477227 
626.406800 0.505284 0.533322 0.494833 0.536769 0.526116 0.461021 0.451805 0.483908 0.451563 0.542306 0.514870 0.497772 0.447523 0.462691 0.494255 0.506005 0.446896 0.477186 0.457431 0.488788 0.512692 0.482955 0.523172 0.447425 0.491178 0.538903 0.537668 0.487395 0.495016 0.535233 0.460661 0.453737 0.533105 0.536424 0.494720 0.515092 0.488141 0.495653 0.497609 0.459964 0.448570 0.463022 0.520871 0.496532 0.529282 0.483518 0.535297 0.456018 0.490146 0.536809 
639.061057 0.501900 0.488127 0.533467 0.476102 0.527797 0.449743 0.501231 0.477067 0.449841 0.505848 0.479277 0.505233 0.444048 0.530135 0.515156 0.489914 0.507211 0.462644 0.528698 0.481689 0.525055 0.493212 0.520595 0.472814 0.508604 0.466213 0.497224 0.492016 0.501487 0.534555 0.531572 0.516490 0.500217 0.452258 0.529938 0.531370 0.466941 0.489402 0.467232 0.487207 0.454370 0.503805 0.495053 0.447360 0.516013 0.501595 0.451982 0.465755 0.500901 0.494714 
651.970946 0.517650 0.524082 0.465453 0.525244 0.510939 0.533319 0.472032 0.506362 0.501157 0.480828 0.538917 0.533854 0.510041 0.483997 0.483060 0.489805 0.523002 0.458143 0.468853 0.458855 0.486194 0.524337 0.448087 0.495800 0.481755 0.455529 0.470879 0.468887 0.520093 0.505749 0.443402 0.488373 0.535026 0.479307 0.508432 0.478149 0.472051 0.464977 0.446198 0.528521 0.498783 0.519603 0.529728 0.538887 0.534030 0.451879 0.536964 0.539015 0.473508 0.472949 
665.141633 0.506449 0.478029 0.470559 0.504049 0.459950 0.506361 0.512306 0.459901 0.444295 0.486551 0.470261 0.473370 0.477961 0.471933 0.521224 0.446676 0.500700 0.497776 0.521762 0.521972 0.514135 0.487651 0.450827 0.501771 0.478557 0.449170 0.451340 0.514790 0.473013 0.534405 0.513050 0.472016 0.457280 0.457637 0.498808 0.442995 0.447629 0.476939 0.512326 0.454327 0.506083 0.500534 0.506757 0.535392 0.531158 0.527013 0.481134 0.496124 0.470989 0.490413 
678.578385 0.459565 0.481782 0.488720 0.520014 0.451716 0.521145 0.485699 0.454128 0.500360 0.462571 0.497378 0.479814 0.509198 0.445494 0.491069 0.484277 0.477948 0.458854 0.489159 0.457743 0.531756 0.485660 0.524219 0.534261 0.444130 0.531786 0.486343 0.448262 0.494849 0.478927 0.491463 0.493753 0.466406 0.497724 0.438809 0.533213 0.516959 0.522762 0.448900 0.513310 0.520628 0.521369 0.503088 0.489471 0.455146 0.522338 0.495015 0.442371 0.474337 0.487643 
692.286578 0.465935 0.461303 0.529908 0.467727 0.457263 0.464770 0.449238 0.447500 0.461920 0.438590 0.533569 0.453841 0.474048 0.516740 0.438566 0.443411 0.471640 0.440095 0.492785 0.524120 0.443188 0.509623 0.448043 0.440552 0.498931 0.446805 0.517469 0.468130 0.497747 0.468533 0.444091 0.447956 0.494139 0.503748 0.506729 0.493120 0.483749 0.478967 0.519450 0.491396 0.467649 0.485832 0.451049 0.504661 0.529116 0.449417 0.448199 0.464697 0.500121 0.519532 
706.271695 0.435667 0.517326 0.461697 0.446596 0.487639 0.452717 0.460961 0.528493 0.452852 0.523485 0.461788 0.462640 0.485244 0.495579 0.523969 0.451841 0.463017 0.498661 0.466128 0.473274 0.471054 0.519615 0.476922 0.499556 0.519605 0.484828 0.478998 0.442823 0.528875 0.474271 0.514109 0.464745 0.496798 0.513853 0.453868 0.502908 0.448972 0.488810 0.479400 0.488960 0.520370 0.440070 0.465514 0.523316 0.472970 0.445203 0.488176 0.497146 0.512938 0.501994 
720.539329 0.483929 0.436302 0.469456 0.485390 0.435424 0.456579 0.514061 0.509616 0.494555 0.527415 0.461974 0.525193 0.448060 0.474118 0.461347 0.526914 0.473530 0.487309 0.468815 0.513044 0.477806 0.445973 0.437758 0.461998 0.448528 0.508680 0.508830 0.450649 0.503155 0.477440 0.502760 0.495688 0.529035 0.452125 0.459964 0.489854 0.489064 0.439754 0.502312 0.501126 0.511631 0.493899 0.443042 0.444088 0.522743 0.467128 0.472498 0.467933 0.517498 0.473164 
735.095189 0.486078 0.480083 0.498544 0.449440 0.526892 0.477552 0.442911 0.433366 0.442945 0.525902 0.438242 0.468761 0.486213 0.519844 0.486578 0.456578 0.466109 0.493601 0.501796 0.519743 0.481126 0.461617 0.455247 0.488447 0.472729 0.500226 0.493764 0.478349 0.516755 0.512523 0.444376 0.489979 0.518999 0.473223 0.494927 0.526565 0.462583 0.504136 0.518855 0.445717 0.437627 0.478978 0.462573 0.525253 0.495234 0.512494 0.509276 0.506768 0.526291 0.440312 
749.945097 0.465491 0.452889 0.501093 0.450998 0.476481 0.436806 0.523518 0.488663 0.461959 0.456775 0.486887 0.465099 0.465496 0.515634 0.455751 0.452558 0.524255 0.501466 0.438721 0.481727 0.489046 0.469134 0.478266 0.502888 0.482579 0.505195 0.445987 0.472216 0.476089 0.435303 0.439965 0.431235 0.512695 0.472647 0.521881 0.518774 0.430799 0.500385 0.468397 0.497929 0.457637 0.445872 0.463467 0.484379 0.516630 0.494646 0.491511 0.504558 0.462739 0.515864 
765.094993 0.476573 0.520362 0.435350 0.513309 0.497852 0.512798 0.456763 0.513423 0.460750 0.467588 0.436066 0.451107 0.437477 0.475748 0.459562 0.522842 0.470536 0.497228 0.455380 0.432565 0.479516 0.460216 0.473192 0.505559 0.509303 0.496727 0.465724 0.513571 0.482654 0.511630 0.465686 0.523834 0.457383 0.449614 0.455967 0.458728 0.465857 0.431297 0.509522 0.442380 0.469048 0.452976 0.468089 0.466444 0.505034 0.437439 0.456825 0.438216 0.451536 0.514735 
780.550937 0.444512 0.433023 0.450138 0.445643 0.515855 0.436573 0.500237 0.516957 0.436159 0.482889 0.513061 0.499448 0.484562 0.508789 0.516425 0.441709 0.467614 0.516420 0.439158 0.462444 0.434378 0.521005 0.443025 0.517532 0.487688 0.440117 0.497557 0.477905 0.452419 0.465466 0.511103 0.508937 0.462558 0.509212 0.509635 0.475986 0.440136 0.470327 0.463252 0.471363 0.519565 0.437689 0.471648 0.465590 0.505349 0.464948 0.488795 0.519675 0.489004 0.504043 
796.319112 0.452728 0.456401 0.456709 0.482101 0.467076 0.505660 0.517490 0.489892 0.447876 0.429149 0.463085 0.447147 0.446352 0.460520 0.483227 0.449580 0.518882 0.442451 0.510707 0.439597 0.469713 0.446333 0.520089 0.511516 0.469869 0.477443 0.484851 0.511488 0.430489 0.449315 0.490692 0.477348 0.472605 0.518512 0.500605 0.455076 0.508543 0.511701 0.495464 0.431038 0.441235 0.482579 0.456903 0.498082 0.483488 0.478015 0.481258 0.431109 0.479062 0.508491 
812.405825 0.506642 0.507741 0.473989 0.451140 0.498597 0.461911 0.497097 0.453017 0.429390 0.429414 0.517941 0.502006 0.508005 0.433187 0.518172 0.427598 0.487797 0.484194 0.427240 0.429716 0.454342 0.430782 0.510721 0.508948 0.426919 0.453097 0.465010 0.455498 0.450956 0.442486 0.509971 0.494744 0.500969 0.425358 0.503850 0.478573 0.443142 0.507981 0.505388 0.438049 0.516970 0.438454 0.439454 0.438539 0.460596 0.434757 0.446674 0.485906 0.465264 0.503525 
828.817511 0.493267 0.499740 0.474249 0.470786 0.436669 0.428147 0.438741 0.472501 0.516611 0.449612 0.492684 0.476560 0.484744 0.428443 0.505749 0.434175 0.495860 0.478881 0.460282 0.499346 0.480958 0.491209 0.472576 0.425370 0.474108 0.496513 0.460202 0.508718 0.494009 0.462955 0.481700 0.438243 0.505881 0.490363 0.495573 0.512040 0.465807 0.479111 0.515404 0.427470 0.438516 0.510010 0.504612 0.437059 0.434438 0.472360 0.448903 0.484298 0.475879 0.485792 
845.560736 0.437146 0.508928 0.446333 0.484063 0.493072 0.437525 0.447306 0.447418 0.490854 0.456507 0.503944 0.466859 0.481498 0.464192 0.453339 0.491607 0.475588 0.428600 0.506935 0.474661 0.498815 0.454490 0.454551 0.472700 0.468937 0.505067 0.453774 0.494270 0.450217 0.467379 0.511474 0.506453 0.467884 0.514455 0.459811 0.433355 0.460649 0.514666 0.468146 0.510683 0.427973 0.425609 0.454626 0.439720 0.456353 0.446005 0.474937 0.511170 0.441311 0.449585 
862.642196 0.508551 0.423111 0.459946 0.430580 0.493451 0.458389 0.484650 0.434972 0.440002 0.446580 0.432897 0.486645 0.459410 0.499610 0.502095 0.502076 0.502570 0.448496 0.422431 0.466393 0.431400 0.490719 0.445349 0.422883 0.440883 0.476626 0.476869 0.423349 0.428324 0.429801 0.439526 0.462281 0.460999 0.439018 0.440156 0.486263 0.459727 0.473517 0.502631 0.420603 0.484789 0.460496 0.452696 0.505582 0.447391 0.487004 0.512183 0.464403 0.440431 0.448473 
880.068724 0.455018 0.460149 0.419158 0.446092 0.427466 0.432964 0.422850 0.424703 0.472042 0.505714 0.463748 0.437315 0.491922 0.419864 0.440571 0.450847 0.483712 0.492748 0.453578 0.435439 0.461997 0.490120 0.435760 0.470584 0.463934 0.481041 0.452334 0.437733 0.495790 0.507688 0.424573 0.489674 0.420449 0.428543 0.477113 0.438518 0.421109 0.419920 0.468341 0.483136 0.475274 0.445498 0.495038 0.505027 0.486010 0.474986 0.475924 0.474252 0.428539 0.476342 
897.847292 0.448102 0.451294 0.428143 0.485842 0.453745 0.449541 0.489269 0.432093 0.423231 0.453768 0.486864 0.496999 0.449828 0.463075 0.424503 0.452052 0.457006 0.443851 0.420011 0.432218 0.449370 0.455633 0.453463 0.470795 0.453408 0.430127 0.456507 0.507138 0.495981 0.460142 0.449009 0.423175 0.504594 0.468034 0.422653 0.502373 0.456016 0.489251 0.427852 0.439735 0.416672 0.416690 0.459120 0.455202 0.467576 0.502341 0.476928 0.463871 0.429831 0.494959 
915.985010 0.470230 0.483061 0.419348 0.503392 0.443112 0.429231 0.488060 0.438662 0.447945 0.434197 0.501033 0.474616 0.416819 0.494210 0.431779 0.445388 0.505889 0.459440 0.444190 0.434962 0.463347 0.502710 0.445563 0.426960 0.420896 0.438256 0.478703 0.441315 0.497721 0.464641 0.463015 0.439731 0.427724 0.445268 0.456081 0.437736 0.421597 0.483181 0.498725 0.492745 0.457307 0.506769 0.448139 0.442182 0.422366 0.427535 0.421574 0.437086 0.421164 0.452686 
934.489135 0.481241 0.419941 0.486674 0.492507 0.491942 0.448850 0.415022 0.476295 0.494778 0.433413 0.480076 0.445137 0.475772 0.470568 0.435708 0.452241 0.464167 0.458541 0.470513 0.452053 0.473119 0.490098 0.444009 0.474739 0.488992 0.468811 0.433533 0.445408 0.439434 0.414457 0.464961 0.491814 0.485486 0.487276 0.457031 0.464075 0.435529 0.468540 0.454861 0.479723 0.426480 0.456072 0.423034 0.501877 0.487115 0.469416 0.503928 0.477804 0.442949 0.431266 
953.367067 0.494293 0.502341 0.447604 0.459537 0.459413 0.441050 0.427893 0.465217 0.462996 0.412779 0.495403 0.431987 0.430977 0.492652 0.472767 0.500202 0.440488 0.429286 0.457804 0.417422 0.438911 0.498433 0.458737 0.425109 0.454020 0.448170 0.472923 0.475688 0.466808 0.426128 0.414310 0.493685 0.426197 0.494320 0.462713 0.421362 0.467301 0.470994 0.488041 0.437042 0.486057 0.454427 0.489878 0.467795 0.467795 0.453870 0.477237 0.434629 0.457777 0.490157 
972.626360 0.477387 0.425058 0.489399 0.492617 0.435135 0.418667 0.411713 0.427921 0.423474 0.414216 0.472526 0.484661 0.442195 0.417561 0.447051 0.425827 0.465854 0.420993 0.489203 0.420543 0.496017 0.482936 0.491452 0.481648 0.457570 0.419446 0.480473 0.458662 0.442445 0.495521 0.491761 0.500072 0.446022 0.430674 0.462927 0.442518 0.433433 0.483350 0.484665 0.417844 0.443319 0.488803 0.454252 0.479172 0.492685 0.485776 0.447256 0.431840 0.417525 0.499772 
992.274716 0.424650 0.498060 0.460614 0.415476 0.464630 0.488917 0.472309 0.429355 0.495699 0.456330 0.494665 0.409760 0.422574 0.462146 0.443312 0.411369 0.491732 0.488868 0.444935 0.453556 0.465949 0.433480 0.410861 0.459173 0.481928 0.413309 0.462160 0.482141 0.435910 0.495001 0.486170 0.416640 0.461793 0.431916 0.409193 0.439504 0.482871 0.488668 0.488074 0.443471 0.468189 0.412874 0.462123 0.416260 0.408404 0.439899 0.418213 0.431730 0.429337 0.442365 
1012.319995 0.418135 0.463389 0.427710 0.486976 0.448280 0.462468 0.434666 0.408218 0.482123 0.485667 0.413278 0.494112 0.471447 0.491576 0.428156 0.418027 0.438868 0.437514 0.495616 0.439780 0.411174 0.495688 0.458392 0.433600 0.436964 0.437280 0.428712 0.453490 0.421448 0.475370 0.463656 0.431903 0.436052 0.488492 0.423430 0.491029 0.477139 0.479929 0.446719 0.445373 0.427723 0.464947 0.428075 0.416943 0.427050 0.430960 0.475573 0.458297 0.462256 0.431538 
1032.770215 0.474718 0.430426 0.441821 0.461147 0.486644 0.452839 0.444519 0.426573 0.405931 0.445211 0.411330 0.439794 0.443359 0.470821 0.458050 0.422298 0.410826 0.489890 0.453896 0.449140 0.438144 0.464482 0.427122 0.438958 0.488726 0.461461 0.436985 0.486298 0.482927 0.479106 0.465961 0.405382 0.447566 0.405329 0.433766 0.411815 0.443957 0.465449 0.442469 0.425710 0.454130 0.415191 0.481110 0.433725 0.453743 0.411824 0.425818 0.430790 0.465161 0.454876 
1053.633557 0.440534 0.452204 0.423138 0.430798 0.461407 0.436774 0.486032 0.440010 0.448994 0.418264 0.463995 0.489510 0.448242 0.442808 0.435095 0.479541 0.403751 0.438215 0.410980 0.470472 0.437203 0.422471 0.463901 0.427042 0.420936 0.426890 0.443085 0.432100 0.491131 0.426818 0.454585 0.436603 0.424387 0.436979 0.485392 0.458166 0.435883 0.461886 0.448564 0.478109 0.412296 0.443332 0.432131 0.481139 0.447083 0.441523 0.468310 0.470866 0.405595 0.489654 
1074.918367 0.454908 0.427544 0.486618 0.422801 0.426919 0.478078 0.439855 0.449501 0.479500 0.419890 0.408087 0.466043 0.472658 0.448097 0.478604 0.461140 0.475377 0.414260 0.422725 0.483159 0.469742 0.453647 0.477837 0.460716 0.451828 0.408492 0.407882 0.401909 0.456045 0.443840 0.449336 0.433699 0.415147 0.446220 0.416877 0.432304 0.426839 0.431997 0.434738 0.403161 0.420305 0.468419 0.441718 0.426714 0.425912 0.481836 0.435277 0.447027 0.403901 0.466511 
1096.633158 0.474704 0.463741 0.475095 0.410586 0.451278 0.464940 0.419388 0.420568 0.452654 0.423143 0.400693 0.455570 0.487589 0.461145 0.429130 0.473080 0.476458 0.441855 0.470643 0.446853 0.406831 0.422925 0.437173 0.431962 0.421514 0.470168 0.441842 0.450253 0.466711 0.412841 0.402730 0.410204 0.422552 0.432361 0.416094 0.475850 0.472969 0.419396 0.450848 0.464163 0.430462 0.461917 0.437901 0.438788 0.475721 0.417950 0.471731 0.414541 0.450430 0.448722 
1118.786618 0.471576 0.418631 0.398885 0.475071 0.453907 0.480269 0.444847 0.485908 0.440560 0.427916 0.451237 0.434779 0.425176 0.465362 0.464721 0.455025 0.482832 0.431580 0.421088 0.406097 0.476879 0.430418 0.434691 0.398850 0.477613 0.423249 0.452687 0.413734 0.433052 0.478072 0.472066 0.439499 0.435487 0.461681 0.471258 0.439813 0.415502 0.444971 0.415847 0.409673 0.456192 0.436039 0.476954 0.412771 0.406248 0.403366 0.480516 0.411723 0.482328 0.411542 
1141.387607 0.415423 0.460276 0.460333 0.468315 0.455779 0.461587 0.483549 0.397980 0.480399 0.473138 0.417632 0.437781 0.482282 0.462243 0.445680 0.460434 0.442111 0.414297 0.440034 0.398632 0.484029 0.441997 0.438384 0.403921 0.419300 0.423388 0.418842 0.415762 0.467453 0.437170 0.428703 0.409386 0.397333 0.449152 0.463286 0.432549 0.413307 0.448685 0.461389 0.437500 0.441082 0.417131 0.409500 0.413329 0.457970 0.438697 0.441042 0.428343 0.474854 0.400273 
1164.445166 0.451173 0.465224 0.425985 0.399510 0.430226 0.402270 0.436759 0.466402 0.453079 0.433122 0.457946 0.409319 0.396351 0.471331 0.396408 0.450209 0.472435 0.481456 0.476041 0.480378 0.478376 0.467883 0.413692 0.445285 0.473785 0.476518 0.431160 0.411168 0.417871 0.400373 0.428176 0.413105 0.424373 0.437000 0.455274 0.461009 0.417950 0.475668 0.404513 0.471892 0.444825 0.472387 0.412369 0.479283 0.457162 0.447169 0.474862 0.419409 0.397486 0.437188 
1187.968519 0.430391 0.453174 0.402849 0.410979 0.435904 0.408986 0.419647 0.438761 0.457121 0.407032 0.406500 0.413256 0.436803 0.465509 0.451603 0.403433 0.446212 0.443372 0.404305 0.435097 0.472375 0.469317 0.410552 0.436310 0.458521 0.438312 0.423834 0.468018 0.479245 0.465741 0.473400 0.427891 0.393283 0.463878 0.454923 0.441387 0.447542 0.393060 0.448140 0.459747 0.476567 0.413235 0.429632 0.411267 0.465662 0.450046 0.411211 0.426534 0.440118 0.452013 
1211.967074 0.477393 0.440492 0.475508 0.449460 0.440579 0.466123 0.417384 0.466345 0.456217 0.431059 0.427702 0.426942 0.465941 0.406948 0.476633 0.426464 0.437769 0.423603 0.474644 0.408772 0.446559 0.438842 0.438477 0.446702 0.449443 0.446420 0.439363 0.434560 0.444044 0.401458 0.440935 0.445517 0.404225 0.406040 0.429613 0.459327 0.451097 0.463596 0.459505 0.438103 0.399152 0.393945 0.411538 0.407265 0.447024 0.442138 0.432914 0.422195 0.410109 0.422869 
1236.450433 0.433614 0.406258 0.463490 0.466980 0.442205 0.471749 0.424565 0.407473 0.467006 0.468588 0.408290 0.433445 0.440796 0.406890 0.463019 0.450187 0.449508 0.439736 0.471692 0.389681 0.467252 0.417387 0.433908 0.423665 0.431258 0.391882 0.435516 0.471896 0.457654 0.408200 0.416752 0.452067 0.434068 0.446844 0.430899 0.457589 0.435283 0.415597 0.463149 0.407962 0.410932 0.449313 0.465977 0.400473 0.461372 0.447843 0.418512 0.393132 0.435746 0.389539 
1261.428389 0.459332 0.415350 0.441895 0.407490 0.441822 0.390505 0.455803 0.446772 0.435658 0.438938 0.453147 0.460314 0.407404 0.465544 0.405988 0.438551 0.389076 0.471518 0.459741 0.462367 0.462432 0.434707 0.394766 0.445076 0.457439 0.428844 0.390432 0.470464 0.452626 0.409216 0.427850 0.400978 0.428758 0.440001 0.449191 0.433140 0.424854 0.392235 0.451412 0.449695 0.472754 0.394900 0.410947 0.466882 0.404146 0.448094 0.455712 0.440337 0.395890 0.419388 
1286.910933 0.426850 0.386351 0.395744 0.400869 0.468583 0.414701 0.438608 0.469440 0.402412 0.426760 0.421566 0.452102 0.406770 0.402180 0.385999 0.426481 0.392787 0.436680 0.447839 0.394548 0.446112 0.411423 0.442422 0.459871 0.412447 0.449167 0.434807 0.386522 0.422020 0.439924 0.441359 0.465236 0.465254 0.459580 0.415708 0.433016 0.416625 0.424737 0.440490 0.394613 0.420923 0.431833 0.418494 0.461594 0.436701 0.447247 0.437070 0.457000 0.460398 0.420354 
1312.908258 0.443898 0.403585 0.411008 0.401137 0.412881 0.411234 0.457276 0.414630 0.406674 0.385191 0.441949 0.451641 0.393501 0.385033 0.465446 0.458637 0.467826 0.420163 0.423008 0.417842 0.407092 0.416584 0.395241 0.405091 0.414387 0.446070 0.398658 0.386782 0.464477 0.436992 0.395229 0.402421 0.412924 0.440571 0.441394 0.441518 0.441403 0.387657 0.426276 0.449709 0.395011 0.463270 0.416823 0.403159 0.402980 0.450472 0.459426 0.442290 0.412936 0.458897 
1339.430764 0.412304 0.411901 0.398154 0.463183 0.453047 0.421048 0.451170 0.422543 0.414109 0.430488 0.386867 0.449620 0.414415 0.409790 0.440528 0.445466 0.434569 0.443105 0.399394 0.440948 0.409969 0.455314 0.408678 0.463859 0.464190 0.404027 0.467001 0.409773 0.422624 0.457884 0.397832 0.450032 0.437674 0.450155 0.396991 0.407488 0.398613 0.392133 0.436485 0.417944 0.449951 0.458257 0.429291 0.384658 0.407849 0.386417 0.414466 0.464411 0.464224 0.448350 
1366.489061 0.399562 0.423160 0.464402 0.410511 0.392097 0.448900 0.457727 0.395191 0.422052 0.418789 0.436806 0.393504 0.448693 0.404940 0.444259 0.457795 0.417208 0.400150 0.434100 0.397326 0.414206 0.447370 0.387793 0.418493 0.442428 0.418302 0.398446 0.437529 0.421794 0.420006 0.461731 0.425134 0.381866 0.420543 0.380628 0.441278 0.437626 0.397643 0.426132 0.401063 0.435635 0.398231 0.455191 0.452583 0.417339 0.442931 0.430063 0.431788 0.383494 0.421706 
1394.093971 0.384244 0.417564 0.383095 0.413482 0.447472 0.426625 0.448452 0.459907 0.428581 0.418490 0.401127 0.407191 0.434355 0.454424 0.412594 0.403071 0.390998 0.392454 0.424264 0.456978 0.452808 0.444665 0.447303 0.378837 0.385809 0.436947 0.406636 0.433635 0.413857 0.450712 0.413613 0.397374 0.410848 0.387249 0.431350 0.444400 0.451103 0.459267 0.385073 0.434149 0.413276 0.401758 0.439922 0.444829 0.388835 0.432015 0.438092 0.432663 0.451103 0.443323 
1422.256537 0.380109 0.402587 0.398143 0.446977 0.438989 0.404971 0.385459 0.406990 0.451774 0.458350 0.387633 0.394553 0.431637 0.460688 0.393007 0.437879 0.381182 0.413047 0.432546 0.453491 0.448586 0.392580 0.441758 0.456423 0.460039 0.389652 0.408950 0.394523 0.380042 0.440275 0.424470 0.458836 0.388278 0.393765 0.415100 0.427880 0.440979 0.388642 0.417315 0.439425 0.395047 0.389124 0.457609 0.427729 0.385132 0.388395 0.448682 0.397816 0.393744 0.449185 
1450.988025 0.408935 0.422124 0.394424 0.436238 0.380777 0.382745 0.431806 0.384800 0.423783 0.393690 0.422424 0.451170 0.409139 0.402760 0.432727 0.380510 0.378725 0.404732 0.438298 0.422462 0.414481 0.439816 0.411537 0.423800 0.421219 0.439074 0.454385 0.392289 0.453313 0.379601 0.377407 0.422808 0.407313 0.418521 0.379522 0.394299 0.458150 0.445207 0.451583 0.449490 0.442493 0.401630 0.404215 0.411845 0.411970 0.401763 0.409994 0.438794 0.447643 0.415131 
1480.299928 0.402389 0.453918 0.420190 0.373966 0.409760 0.407585 0.454931 0.442031 0.441869 0.430936 0.428122 0.420128 0.446227 0.395428 0.374078 0.418198 0.384039 0.416920 0.409685 0.395042 0.417335 0.388804 0.440632 0.448601 0.418966 0.393029 0.452640 0.435058 0.412097 0.381939 0.381628 0.452374 0.446057 0.395461 0.423258 0.380764 0.434257 0.445077 0.440678 0.448037 0.436390 0.378270 0.377950 0.434340 0.449332 0.404111 0.412944 0.431189 0.423851 0.441981 
1510.203970 0.446907 0.387407 0.436087 0.396975 0.430671 0.432241 0.443821 0.426440 0.449911 0.389159 0.396967 0.389832 0.431662 0.394769 0.402474 0.450010 0.431456 0.392472 0.429064 0.451894 0.401367 0.408122 0.428651 0.374302 0.388642 0.409411 0.454253 0.416318 0.413431 0.382784 0.426316 0.431497 0.449994 0.389167 0.411712 0.386799 0.451311 0.373864 0.399871 0.445317 0.403428 0.411435 0.381850 0.434212 0.426895 0.392104 0.379371 0.446209 0.439479 0.429675 
1540.712114 0.382711 0.416687 0.434004 0.405267 0.387650 0.397433 0.439794 0.422983 0.417789 0.411715 0.410807 0.409741 0.390759 0.402130 0.432404 0.400505 0.437442 0.381280 0.382802 0.416679 0.392708 0.411366 0.449417 0.420191 0.378056 0.430579 0.413895 0.395122 0.427128 0.409499 0.439050 0.430480 0.407459 0.389624 0.371024 0.400012 0.407212 0.406094 0.377205 0.447365 0.450132 0.390167 0.387987 0.418632 0.416461 0.439589 0.442475 0.404313 0.405670 0.382280 
1571.836563 0.426003 0.375865 0.436363 0.439007 0.400322 0.416228 0.389610 0.392213 0.430043 0.373990 0.427935 0.387621 0.426159 0.427562 0.397015 0.407358 0.426298 0.417632 0.412368 0.436338 0.412815 0.427775 0.381841 0.420805 0.388288 0.394309 0.393003 0.411083 0.447009 0.417047 0.388669 0.438815 0.398853 0.404923 0.369308 0.386131 0.380891 0.372165 0.409008 0.438238 0.369643 0.376896 0.417190 0.444533 0.391996 0.420219 0.372365 0.422049 0.435581 0.394063 
1603.589768 0.370659 0.400295 0.399003 0.401093 0.407783 0.393849 0.428215 0.433989 0.380046 0.422532 0.418270 0.443045 0.394167 0.377760 0.387526 0.434388 0.431683 0.427470 0.440776 0.420222 0.406145 0.383159 0.445237 0.372008 0.401880 0.387274 0.431707 0.413854 0.415349 0.401578 0.437847 0.381354 0.398474 0.415928 0.423994 0.439721 0.398661 0.430986 0.400592 0.373719 0.388508 0.441497 0.420670 0.437032 0.445290 0.379272 0.388724 0.412876 0.370129 0.382649 
1635.984430 0.424867 0.366654 0.444137 0.424226 0.390588 0.405037 0.371958 0.438107 0.393216 0.416631 0.445111 0.436063 0.368832 0.398228 0.380150 0.438772 0.407697 0.441315 0.408609 0.441266 0.425731 0.402673 0.377636 0.394311 0.428062 0.398597 0.438188 0.406922 0.408074 0.401083 0.372729 0.421128 0.403995 0.408565 0.417547 0.427523 0.419421 0.402190 0.415982 0.432073 0.412843 0.423906 0.383913 0.422855 0.404104 0.417284 0.405860 0.381857 0.424384 0.443063 
1669.033508 0.382126 0.401178 0.374921 0.412859 0.427434 0.439450 0.382159 0.400548 0.430114 0.416512 0.402837 0.386942 0.368762 0.396730 0.398659 0.432895 0.390183 0.370159 0.424895 0.378457 0.435934 0.375426 0.423983 0.396798 0.430292 0.415914 0.422627 0.418929 0.429601 0.368778 0.411813 0.373008 0.404645 0.363709 0.384738 0.390163 0.425274 0.430651 0.413404 0.371866 0.364835 0.387018 0.368027 0.406590 0.431297 0.408730 0.420096 0.376964 0.375624 0.376496 
1702.750221 0.413971 0.374026 0.397548 0.392542 0.426928 0.416032 0.405916 0.383483 0.418740 0.433697 0.407423 0.408817 0.390574 0.376476 0.412019 0.374793 0.439832 0.380225 0.380048 0.432086 0.362604 0.374263 0.400593 0.392514 0.416683 0.417418 0.401200 0.365943 0.416607 0.439587 0.393575 0.412867 0.419278 0.371435 0.373869 0.388332 0.414120 0.419343 0.387978 0.371214 0.420299 0.369928 0.378614 0.389553 0.380418 0.400183 0.404301 0.426695 0.385608 0.410496 
1737.148057 0.413327 0.382485 0.422180 0.422508 0.388847 0.430645 0.383425 0.407189 0.379034 0.428622 0.432269 0.378027 0.433280 0.362876 0.409528 0.386884 0.366634 0.394881 0.387947 0.389179 0.407101 0.384277 0.414283 0.362648 0.408349 0.361708 0.370005 0.364403 0.360332 0.411651 0.412827 0.418849 0.381561 0.387631 0.370133 0.386104 0.368118 0.365015 0.366694 0.419105 0.433728 0.390446 0.387316 0.429322 0.383089 0.395541 0.399475 0.433016 0.379478 0.372836 
1772.240776 0.369447 0.395241 0.401291 0.384297 0.383747 0.394414 0.391261 0.377101 0.404320 0.426779 0.405645 0.414349 0.395544 0.397227 0.381813 0.424653 0.410138 0.380639 0.379843 0.378490 0.374275 0.381256 0.394565 0.403269 0.381869 0.377407 0.405581 0.389534 0.407133 0.391337 0.408670 0.359927 0.411957 0.430918 0.424128 0.408272 0.388487 0.397005 0.394847 0.403886 0.424828 0.419157 0.431308 0.385307 0.394855 0.360476 0.406847 0.392002 0.425652 0.360293 
1808.042414 0.402655 0.396955 0.396915 0.394784 0.363918 0.418073 0.416789 0.394032 0.360436 0.367126 0.377232 0.403907 0.428190 0.392847 0.359588 0.383641 0.403380 0.399530 0.364750 0.435534 0.368220 0.368331 0.401709 0.385206 0.388086 0.420121 0.392748 0.403495 0.374843 0.364464 0.380314 0.406569 0.380595 0.384548 0.429763 0.411517 0.429038 0.398405 0.368620 0.387907 0.364504 0.433653 0.412147 0.365395 0.382888 0.396361 0.431387 0.375564 0.387083 0.418711 
1844.567294 0.357875 0.376647 0.397886 0.423136 0.368517 0.430851 0.355174 0.420104 0.385861 0.385845 0.422785 0.388976 0.361073 0.419603 0.355691 0.399108 0.370184 0.395548 0.429353 0.359212 0.372988 0.415770 0.425683 0.402125 0.402791 0.375972 0.426645 0.423829 0.379604 0.402748 0.410893 0.420545 0.358861 0.417718 0.380700 0.422812 0.428131 0.365922 0.367062 0.365272 0.401190 0.389259 0.429010 0.430536 0.392788 0.417789 0.417478 0.368777 0.392768 0.412218 
1881.830025 0.374595 0.360875 0.428914 0.370588 0.429499 0.359262 0.410470 0.373519 0.400714 0.411341 0.406063 0.421026 0.382784 0.401943 0.395495 0.365043 0.368853 0.402472 0.388314 0.402327 0.373300 0.389766 0.355864 0.357500 0.403206 0.399082 0.355530 0.425131 0.414630 0.367441 0.388949 0.391775 0.353592 0.353988 0.354620 0.397756 0.380775 0.391594 0.424484 0.368343 0.359043 0.400412 0.365737 0.403795 0.421996 0.391500 0.382910 0.367857 0.389876 0.391822 
1919.845513 0.379842 0.428392 0.423720 0.360289 0.366542 0.376037 0.382072 0.422162 0.371104 0.411827 0.392352 0.428853 0.392305 0.366784 0.415549 0.393669 0.417697 0.389946 0.417030 0.404570 0.392235 0.415225 0.352087 0.409690 0.392180 0.400078 0.351821 0.405265 0.359551 0.360531 0.364738 0.416112 0.412620 0.394352 0.385521 0.426583 0.379127 0.382131 0.396383 0.400840 0.402457 0.358684 0.409288 0.400141 0.420248 0.397113 0.380217 0.393083 0.356184 0.392965 
1958.628965 0.400034 0.350922 0.424378 0.378170 0.350899 0.390968 0.359129 0.383181 0.420510 0.408272 0.392189 0.381012 0.409881 0.370656 0.393161 0.382349 0.380227 0.420700 0.352625 0.427352 0.412047 0.363678 0.394965 0.354192 0.427301 0.391563 0.392302 0.379990 0.373179 0.417901 0.372292 0.380658 0.386987 0.363732 0.369276 0.387155 0.387512 0.412050 0.401605 0.425494 0.418220 0.355654 0.385121 0.351436 0.425684 0.382213 0.405169 0.422663 0.404096 0.418519 
1998.195895 0.353005 0.378716 0.419693 0.398574 0.382849 0.420993 0.375311 0.410244 0.385708 0.421833 0.420780 0.408452 0.362090 0.359660 0.379784 0.411993 0.350714 0.422599 0.401588 0.404873 0.350211 0.352471 0.417433 0.404184 0.378546 0.414249 0.370776 0.356831 0.393470 0.399340 0.425319 0.414527 0.375172 0.388138 0.377687 0.419213 0.397727 0.349878 0.384687 0.364914 0.385023 0.390193 0.410217 0.420320 0.360174 0.378651 0.421558 0.402517 0.386788 0.365665 
2038.562130 0.362790 0.415475 0.406390 0.364900 0.406374 0.364893 0.408346 0.357541 0.412066 0.349588 0.387931 0.394509 0.400586 0.415174 0.372780 0.389340 0.415964 0.421275 0.410260 0.363006 0.407472 0.367076 0.379882 0.369460 0.420158 0.378807 0.383675 0.380968 0.350173 0.367096 0.376801 0.419615 0.349854 0.417381 0.394559 0.347169 0.360579 0.394081 0.358396 0.374344 0.361030 0.422188 0.359886 0.351637 0.403509 0.421929 0.374906 0.414997 0.409756 0.353181 
2079.743817 0.381811 0.364129 0.419430 0.363281 0.394702 0.394675 0.409223 0.391885 0.389359 0.366329 0.370695 0.345399 0.351272 0.361714 0.369085 0.350015 0.372044 0.381758 0.382206 0.366214 0.398252 0.386932 0.421485 0.350195 0.413930 0.408211 0.357800 0.388542 0.398582 0.405063 0.369142 0.349148 0.414309 0.351694 0.351203 0.355822 0.411756 0.370580 0.349283 0.367483 0.386396 0.398156 0.371772 0.359552 0.364700 0.381746 0.394626 0.366471 0.409407 0.347968 
2121.757429 0.364891 0.367020 0.393277 0.393567 0.367192 0.409839 0.369641 0.344090 0.391358 0.344373 0.371522 0.362640 0.369702 0.349932 0.355414 0.399965 0.399965 0.356227 0.372018 0.401472 0.359504 0.401602 0.386215 0.405383 0.393434 0.355872 0.385376 0.368955 0.373590 0.367318 0.385593 0.344006 0.385261 0.352469 0.354415 0.382907 0.345037 0.390648 0.359676 0.409969 0.418706 0.417233 0.354052 0.367333 0.408847 0.410354 0.378386 0.362797 0.387615 0.378432 
2164.619772 0.345192 0.395193 0.366351 0.378450 0.355885 0.380831 0.363492 0.353216 0.395432 0.392482 0.375856 0.416144 0.396769 0.414317 0.369397 0.356409 0.416053 0.414978 0.413558 0.356588 0.412829 0.349771 0.405511 0.408488 0.407227 0.382954 0.348438 0.390268 0.379840 0.367228 0.400897 0.368227 0.371030 0.386740 0.380071 0.400137 0.390169 0.397278 0.376369 0.360412 0.399777 0.346194 0.384647 0.358562 0.390533 0.400035 0.363545 0.355008 0.344967 0.399553 
2208.347992 0.347713 0.350023 0.346882 0.388221 0.351138 0.403386 0.351372 0.350835 0.378322 0.373741 0.377589 0.372565 0.384695 0.344266 0.415080 0.368604 0.351792 0.358913 0.401099 0.412015 0.386244 0.386494 0.369644 0.397270 0.389699 0.380609 0.393959 0.372894 0.406587 0.401273 0.358429 0.388939 0.347604 0.408571 0.400324 0.407215 0.378038 0.379891 0.392553 0.359026 0.392247 0.410503 0.398691 0.384793 0.347339 0.364681 0.405268 0.390780 0.369288 0.394613 
2252.959581 0.373528 0.343660 0.399886 0.377606 0.343908 0.394092 0.401474 0.343446 0.381286 0.374405 0.398268 0.402850 0.354356 0.372998 0.349525 0.363995 0.359789 0.393633 0.364179 0.411406 0.341504 0.362332 0.346843 0.386869 0.363460 0.399051 0.346783 0.340428 0.353216 0.385386 0.348359 0.400567 0.391477 0.360714 0.397053 0.375646 0.392422 0.386974 0.352889 0.369943 0.344815 0.352851 0.367042 0.376432 0.390563 0.387817 0.348303 0.398893 0.398900 0.339646 
2298.472383 0.392855 0.343571 0.364699 0.379652 0.410841 0.386130 0.389129 0.364193 0.396420 0.380947 0.387227 0.373844 0.375038 0.362976 0.367294 0.343373 0.387665 0.392080 0.404419 0.366043 0.399858 0.369384 0.363759 0.357824 0.363156 0.393949 0.383771 0.381629 0.359015 0.392578 0.358284 0.356659 0.343834 0.356453 0.350001 0.392908 0.349825 0.353716 0.360351 0.371717 0.352139 0.407445 0.370960 0.377337 0.372776 0.370428 0.383939 0.367478 0.380547 0.408287 
2344.904605 0.405181 0.369369 0.403127 0.339550 0.407264 0.339796 0.345048 0.397383 0.340311 0.338633 0.354732 0.355984 0.396679 0.407156 0.364736 0.347102 0.348362 0.352223 0.383626 0.396664 0.371307 0.347545 0.384763 0.367151 0.384259 0.350538 0.404987 0.378967 0.382877 0.340046 0.402352 0.395303 0.392467 0.387770 0.387595 0.380491 0.344549 0.378810 0.367986 0.407987 0.386168 0.350620 0.352868 0.373733 0.370889 0.337627 0.398117 0.356651 0.385389 0.342286 
2392.274821 0.343612 0.339494 0.403073 0.399341 0.336727 0.339565 0.381351 0.337012 0.390500 0.344395 0.363431 0.380587 0.367717 0.382126 0.358779 0.394288 0.374777 0.371946 0.338756 0.352995 0.389109 0.393416 0.404980 0.371549 0.395416 0.388103 0.384523 0.336452 0.393602 0.352817 0.405555 0.389702 0.394559 0.359310 0.343360 0.337231 0.339583 0.341234 0.395464 0.372562 0.384371 0.401741 0.404183 0.362753 0.355132 0.375363 0.401786 0.380921 0.397675 0.364975 
2440.601978 0.365473 0.355831 0.383092 0.389292 0.356355 0.404425 0.387117 0.385732 0.336761 0.390507 0.358231 0.367164 0.378132 0.358911 0.358918 0.403295 0.394805 0.344158 0.358789 0.390333 0.354254 0.332422 0.382261 0.371189 0.398236 0.382168 0.404953 0.392560 0.349911 0.372958 0.363106 0.367729 0.364173 0.400552 0.394905 0.363460 0.394735 0.352049 0.405762 0.363394 0.370599 0.396626 0.334183 0.388760 0.384107 0.362788 0.383860 0.352792 0.340269 0.393672 
2489.905408 0.352122 0.403654 0.337853 0.345120 0.403121 0.368730 0.399981 0.366973 0.376912 0.389435 0.367550 0.349586 0.359242 0.365572 0.336665 0.397070 0.388884 0.340235 0.333372 0.368516 0.403896 0.346193 0.402367 0.359242 0.390082 0.378268 0.399276 0.397600 0.352736 0.400860 0.336805 0.375037 0.375221 0.381393 0.395045 0.397125 0.353997 0.395853 0.336375 0.373449 0.379636 0.338092 0.388759 0.384378 0.401650 0.350292 0.347027 0.363043 0.377544 0.394817 
2540.204834 0.355402 0.371765 0.337415 0.346661 0.342150 0.334547 0.369782 0.358728 0.361542 0.386430 0.334002 0.386624 0.362131 0.338473 0.349479 0.382599 0.401409 0.383858 0.380506 0.362720 0.339764 0.372716 0.332556 0.339772 0.370411 0.355933 0.335220 0.394820 0.350763 0.382175 0.337554 0.363423 0.330767 0.389042 0.352380 0.398830 0.397988 0.365011 0.369972 0.398866 0.367254 0.338396 0.390103 0.360602 0.382149 0.351070 0.365991 0.360521 0.394812 0.336069 
2591.520375 0.365211 0.398092 0.395145 0.341163 0.351652 0.367462 0.369287 0.377831 0.375270 0.360247 0.386233 0.386739 0.348221 0.346633 0.383283 0.359515 0.399985 0.364847 0.393259 0.393386 0.354198 0.384907 0.363499 0.366169 0.339589 0.354449 0.350683 0.361828 0.375496 0.357275 0.329002 0.392355 0.400506 0.343118 0.362163 0.355997 0.379095 0.344058 0.332819 0.347059 0.336104 0.338253 0.382540 0.381320 0.328273 0.344615 0.370656 0.394610 0.338926 0.384860 
2643.872560 0.363466 0.361229 0.351506 0.341917 0.378717 0.387868 0.342783 0.387882 0.363933 0.395466 0.385189 0.359971 0.329079 0.360464 0.345894 0.371789 0.328137 0.380244 0.390351 0.370633 0.387788 0.354917 0.393860 0.350530 0.384076 0.397508 0.362418 0.348279 0.364009 0.391091 0.386748 0.368197 0.379827 0.390659 0.363571 0.363194 0.331990 0.327977 0.366641 0.349831 0.331015 0.357426 0.380668 0.363977 0.330656 0.368827 0.345274 0.389561 0.327825 0.392845 
2697.282328 0.379660 0.335034 0.349361 0.335918 0.355647 0.336427 0.341461 0.375481 0.326388 0.338322 0.383655 0.388256 0.327723 0.357618 0.394409 0.395311 0.326716 0.345337 0.357657 0.339837 0.382467 0.364712 0.372807 0.390536 0.346344 0.347517 0.326911 0.331952 0.341317 0.380681 0.334771 0.340830 0.353958 0.362385 0.364655 0.337647 0.392081 0.348350 0.372190 0.385448 0.361641 0.356567 0.351050 0.387307 0.349920 0.369180 0.332270 0.338376 0.393279 0.365954 
2751.771046 0.326691 0.331871 0.358256 0.350220 0.378178 0.391893 0.362818 0.373451 0.370782 0.333135 0.356330 0.363281 0.347874 0.360824 0.378494 0.334755 0.345108 0.338912 0.360670 0.334759 0.328764 0.334364 0.344735 0.367631 0.387615 0.379823 0.355852 0.338261 0.345237 0.373012 0.344860 0.324877 0.385934 0.357386 0.328379 0.357368 0.354599 0.342773 0.327883 0.334928 0.385891 0.337708 0.394480 0.356869 0.330887 0.366349 0.327830 0.367247 0.377822 0.380341 
2807.360508 0.351964 0.383088 0.344108 0.359016 0.352955 0.376648 0.342202 0.371638 0.355029 0.346854 0.343472 0.370637 0.376373 0.375396 0.367694 0.376165 0.375268 0.334704 0.363038 0.363350 0.349847 0.381486 0.379448 0.347884 0.335168 0.366396 0.357292 0.323819 0.323526 0.337021 0.357106 0.356598 0.384079 0.342116 0.393125 0.384497 0.338036 0.338566 0.385909 0.350444 0.353849 0.328610 0.325932 0.341480 0.387107 0.323125 0.347090 0.390404 0.381901 0.379333 
2864.072953 0.385392 0.370788 0.341959 0.375016 0.365982 0.355492 0.339176 0.358180 0.376454 0.369723 0.342461 0.346074 0.341130 0.380459 0.385008 0.358283 0.380544 0.350299 0.377013 0.375515 0.338866 0.337503 0.365181 0.370613 0.361747 0.323927 0.360355 0.349078 0.386019 0.351638 0.331932 0.388439 0.381463 0.374337 0.360476 0.372176 0.360903 0.374753 0.373258 0.389119 0.354784 0.382313 0.374988 0.366082 0.385271 0.366338 0.390383 0.363370 0.347505 0.384745 
2921.931064 0.385304 0.333823 0.354533 0.348900 0.329801 0.370283 0.389432 0.388989 0.348233 0.346632 0.345342 0.374982 0.322275 0.349452 0.340438 0.363930 0.332855 0.376924 0.322959 0.331335 0.362743 0.381218 0.364873 0.350317 0.328692 0.326219 0.372314 0.383801 0.337728 0.339184 0.357719 0.381417 0.349364 0.384145 0.337887 0.381048 0.360593 0.341374 0.358580 0.333146 0.324040 0.353658 0.360483 0.360238 0.346820 0.335361 0.326807 0.351011 0.373157 0.326516 
2980.957987 0.350629 0.336436 0.367415 0.383930 0.326320 0.337628 0.320278 0.367436 0.374900 0.333071 0.383471 0.374293 0.324507 0.322465 0.323322 0.359123 0.369020 0.382783 0.364830 0.334217 0.321837 0.333145 0.384882 0.360893 0.374212 0.379246 0.351310 0.373383 0.374389 0.362654 0.343317 0.364456 0.348964 0.380103 0.379983 0.371962 0.374255 0.319089 0.339476 0.364900 0.367937 0.331498 0.381369 0.340323 0.321932 0.329635 0.374583 0.354545 0.322274 0.317456 
3041.177333 0.374862 0.380277 0.335635 0.351004 0.326036 0.328199 0.340621 0.346415 0.325576 0.352275 0.336973 0.345772 0.352907 0.333862 0.322697 0.360158 0.355210 0.354487 0.352517 0.366249 0.316650 0.365565 0.384255 0.333827 0.354304 0.361709 0.361695 0.323504 0.360941 0.320969 0.334147 0.374631 0.352910 0.336776 0.330881 0.351057 0.345986 0.331664 0.342131 0.384775 0.334255 0.370990 0.316071 0.354069 0.343701 0.336432 0.363325 0.373058 0.324006 0.376909 
3102.613190 0.326501 0.362124 0.359821 0.317203 0.380894 0.374333 0.330604 0.359094 0.331492 0.331135 0.318021 0.333495 0.335672 0.373690 0.379475 0.362387 0.351649 0.377780 0.315043 0.339996 0.350845 0.329674 0.355599 0.374603 0.382275 0.380394 0.361764 0.356888 0.333687 0.352362 0.338004 0.327776 0.380461 0.322418 0.364903 0.342268 0.339489 0.325186 0.340234 0.349084 0.321003 0.369433 0.372722 0.322963 0.344124 0.370181 0.314687 0.358112 0.378800 0.333544 
3165.290134 0.321670 0.355612 0.336952 0.348911 0.378507 0.380222 0.367296 0.381437 0.362690 0.334381 0.361343 0.340550 0.358180 0.343953 0.362634 0.378657 0.362213 0.337112 0.375891 0.334116 0.331319 0.339624 0.343873 0.326159 0.347286 0.352885 0.324228 0.372112 0.347390 0.368664 0.379332 0.334353 0.337572 0.313904 0.328842 0.333455 0.345108 0.364805 0.370696 0.368312 0.357171 0.334245 0.321371 0.359951 0.346841 0.358612 0.336924 0.349499 0.338727 0.368476 
3229.233237 0.346808 0.325434 0.328669 0.331225 0.359603 0.328665 0.369298 0.326317 0.350649 0.337775 0.338727 0.356811 0.342433 0.344830 0.361335 0.378677 0.369142 0.380007 0.315670 0.330283 0.366156 0.325364 0.356901 0.331706 0.335104 0.371289 0.365571 0.323044 0.356447 0.361473 0.375487 0.364251 0.379803 0.369145 0.348173 0.312632 0.348443 0.344512 0.356295 0.361591 0.337311 0.323168 0.348446 0.340151 0.372041 0.375660 0.323428 0.374975 0.349485 0.326642 
3294.468075 0.344662 0.320361 0.336156 0.348355 0.341749 0.331684 0.354779 0.370619 0.366967 0.317113 0.354827 0.377632 0.363488 0.346317 0.325840 0.346100 0.322933 0.335980 0.329536 0.352982 0.360030 0.345193 0.313337 0.352455 0.328653 0.322930 0.341794 0.323078 0.315437 0.376308 0.377160 0.324843 0.365757 0.312096 0.360954 0.324892 0.373974 0.367240 0.311251 0.314982 0.318254 0.361116 0.374888 0.354913 0.315096 0.311020 0.352579 0.326426 0.363154 0.343680 
3361.020745 0.357299 0.329963 0.367400 0.321471 0.323922 0.359770 0.358675 0.352905 0.361181 0.339052 0.318526 0.321128 0.359561 0.370785 0.373163 0.328388 0.342042 0.313944 0.322065 0.342186 0.336982 0.358040 0.322501 0.346610 0.314064 0.347345 0.351237 0.351906 0.371348 0.314689 0.338942 0.317325 0.353870 0.346720 0.319209 0.376603 0.334628 0.340288 0.376170 0.321880 0.372034 0.340683 0.309348 0.375549 0.365001 0.319639 0.328594 0.361277 0.373404 0.348735 
3428.917868 0.357458 0.352640 0.374242 0.330301 0.310961 0.334463 0.308963 0.322832 0.372786 0.372786 0.324684 0.325938 0.355914 0.327947 0.369899 0.343575 0.321817 0.354516 0.307630 0.342315 0.308587 0.318137 0.345123 0.312567 0.372123 0.316237 0.367223 0.322835 0.317460 0.342472 0.350641 0.347922 0.322524 0.350300 0.310244 0.311679 0.351615 0.349456 0.362064 0.365737 0.317286 0.361336 0.339666 0.345523 0.331555 0.369502 0.317706 0.326351 0.321998 0.316322 
3498.186604 0.371217 0.335352 0.329220 0.358730 0.347900 0.332468 0.344261 0.315203 0.347832 0.363234 0.327832 0.363298 0.328856 0.315866 0.370764 0.351699 0.344805 0.306128 0.368186 0.335431 0.317226 0.316859 0.324080 0.351431 0.367567 0.371006 0.351863 0.313039 0.364431 0.328206 0.347689 0.366557 0.361166 0.321230 0.369975 0.359132 0.337458 0.340193 0.313468 0.323863 0.319029 0.341798 0.325329 0.325951 0.370479 0.340026 0.318203 0.334730 0.334672 0.372523 
3568.854661 0.309287 0.324409 0.357290 0.324717 0.345158 0.321027 0.312579 0.341644 0.318142 0.319019 0.349607 0.328692 0.322323 0.323871 0.368491 0.305353 0.327054 0.343001 0.319367 0.315819 0.312589 0.353295 0.318626 0.324619 0.357656 0.329613 0.346743 0.326011 0.318155 0.318237 0.345808 0.369019 0.334323 0.324030 0.344359 0.313726 0.366629 0.362213 0.354842 0.360273 0.343428 0.354876 0.355235 0.344887 0.351917 0.367431 0.361617 0.337289 0.317265 0.312216 
3640.950307 0.328690 0.348772 0.366350 0.350357 0.307634 0.365558 0.312801 0.347333 0.306687 0.363495 0.369512 0.361062 0.335701 0.354061 0.335000 0.312201 0.356316 0.356248 0.318390 0.349976 0.303435 0.325795 0.324666 0.312073 0.311922 0.360640 0.331616 0.344569 0.345904 0.341937 0.310452 0.315026 0.350330 0.370112 0.335401 0.339776 0.312067 0.343754 0.334592 0.358931 0.304827 0.361453 0.310752 0.342193 0.337916 0.325121 0.361341 0.330163 0.364648 0.304136 
3714.502383 0.303209 0.302612 0.332092 0.342889 0.306085 0.336427 0.363068 0.310071 0.320982 0.367500 0.331669 0.343476 0.336407 0.333971 0.338470 0.347590 0.342275 0.311836 0.342345 0.312883 0.327119 0.316235 0.312581 0.340554 0.321754 0.356105 0.366634 0.328730 0.331602 0.313443 0.342704 0.351958 0.312514 0.351472 0.323385 0.361182 0.321170 0.337004 0.340825 0.346415 0.359088 0.306434 0.307551 0.329411 0.321180 0.307162 0.310356 0.322633 0.308937 0.327961 
3789.540308 0.331548 0.312927 0.349908 0.348602 0.325499 0.344951 0.361878 0.358912 0.316214 0.329697 0.313896 0.365769 0.364761 0.324564 0.319380 0.338268 0.328385 0.348725 0.303432 0.325750 0.306752 0.366247 0.355582 0.352456 0.349784 0.353061 0.319804 0.351381 0.316929 0.344113 0.367299 0.306144 0.332597 0.326631 0.326892 0.309955 0.319390 0.344089 0.305873 0.325058 0.363699 0.348802 0.307553 0.356992 0.329681 0.360960 0.314447 0.325215 0.300920 0.326107 
3866.094100 0.356157 0.360629 0.305311 0.307330 0.346572 0.349554 0.310132 0.316785 0.353374 0.310561 0.320286 0.302379 0.348959 0.363754 0.363714 0.324688 0.320808 0.316795 0.358710 0.363628 0.345508 0.357743 0.320100 0.324718 0.313351 0.356443 0.350591 0.323531 0.333559 0.335264 0.339550 0.314348 0.351562 0.304394 0.336228 0.356922 0.299234 0.361274 0.346136 0.319432 0.348969 0.336152 0.329755 0.350169 0.350415 0.364951 0.332983 0.344307 0.349062 0.302582 
3944.194382 0.330053 0.331310 0.316970 0.315560 0.334888 0.323298 0.327021 0.318777 0.358230 0.309474 0.351561 0.301624 0.300780 0.335103 0.344297 0.338058 0.320505 0.331045 0.308647 0.359011 0.336648 0.362430 0.357793 0.335818 0.360788 0.308213 0.331873 0.358749 0.299410 0.329937 0.308458 0.360020 0.344585 0.300687 0.328553 0.324354 0.318234 0.319535 0.362632 0.333263 0.353342 0.312443 0.312618 0.345700 0.307399 0.361076 0.348808 0.335080 0.343102 0.353898 
4023.872394 0.342241 0.301359 0.312813 0.322021 0.345549 0.308227 0.322139 0.298045 0.358443 0.303289 0.339171 0.305767 0.353851 0.317168 0.351238 0.358598 0.322443 0.353831 0.361556 0.346405 0.298308 0.302291 0.340126 0.339622 0.348151 0.330326 0.321214 0.335014 0.345618 0.307859 0.359935 0.337168 0.299801 0.361174 0.302014 0.356348 0.357007 0.321649 0.331703 0.336783 0.355412 0.360126 0.340542 0.313044 0.301586 0.340677 0.341293 0.344511 0.311835 0.305882 
4105.160008 0.304423 0.310837 0.306938 0.356994 0.297940 0.334008 0.315589 0.333886 0.316031 0.347619 0.360549 0.326328 0.317205 0.296724 0.358119 0.357096 0.326482 0.340904 0.341055 0.355375 0.327348 0.327430 0.353473 0.304207 0.298629 0.321042 0.326853 0.347475 0.333211 0.318084 0.297340 0.298954 0.299800 0.306168 0.330410 0.356798 0.327974 0.337388 0.321242 0.331401 0.323767 0.326964 0.322609 0.330689 0.298435 0.327817 0.331499 0.317897 0.316143 0.345658 
4188.089741 0.355816 0.331144 0.300501 0.357207 0.334887 0.301712 0.311788 0.318597 0.337198 0.348430 0.333210 0.353221 0.310313 0.295054 0.295906 0.355441 0.346625 0.321100 0.326594 0.298817 0.334541 0.324896 0.294740 0.307793 0.324257 0.303282 0.346553 0.355402 0.307973 0.312852 0.312686 0.343547 0.332583 0.327883 0.309464 0.352033 0.307415 0.357109 0.304758 0.355875 0.300740 0.320510 0.345140 0.308488 0.348253 0.333526 0.352428 0.329642 0.337561 0.296803 
4272.694766 0.320973 0.302877 0.344595 0.354556 0.339842 0.346573 0.310005 0.317500 0.352132 0.349296 0.325151 0.333487 0.316964 0.335306 0.319758 0.294173 0.309033 0.343818 0.297162 0.301818 0.295811 0.338279 0.305732 0.300089 0.301038 0.310174 0.304446 0.316197 0.294943 0.351804 0.308432 0.349546 0.301568 0.320154 0.309105 0.347018 0.310291 0.331687 0.294469 0.309339 0.298640 0.351268 0.312393 0.343695 0.328438 0.312061 0.324390 0.301194 0.292399 0.298504 
4359.008926 0.308043 0.347978 0.296709 0.355594 0.303458 0.333136 0.331564 0.318300 0.327888 0.292906 0.319623 0.351642 0.313272 0.302164 0.313873 0.297566 0.345178 0.350717 0.325469 0.338866 0.301262 0.345404 0.326665 0.339513 0.336822 0.341702 0.329993 0.327755 0.317081 0.329682 0.351247 0.346724 0.292453 0.347302 0.318416 0.326239 0.331309 0.317673 0.292360 0.325049 0.310623 0.347613 0.333239 0.294630 0.325036 0.337181 0.328615 0.343904 0.355073 0.294141 
4447.066748 0.294904 0.331376 0.303919 0.344623 0.332666 0.314395 0.348601 0.328827 0.329197 0.352672 0.301782 0.336396 0.347294 0.344748 0.313359 0.350474 0.312876 0.349627 0.338224 0.311215 0.325370 0.319596 0.299893 0.348134 0.308724 0.346071 0.333236 0.300263 0.291093 0.324897 0.318087 0.334765 0.328170 0.345353 0.313352 0.297617 0.308055 0.294116 0.301518 0.320076 0.340326 0.310517 0.348900 0.341189 0.309416 0.300469 0.342032 0.301463 0.335778 0.319619 
4536.903455 0.345196 0.318990 0.319701 0.334904 0.291824 0.352077 0.289091 0.307196 0.351017 0.342688 0.343037 0.306856 0.352224 0.289568 0.338312 0.299431 0.306722 0.297083 0.315925 0.347877 0.310659 0.333591 0.344732 0.341484 0.301811 0.349031 0.299079 0.299915 0.317956 0.318020 0.342698 0.323177 0.336855 0.310748 0.294956 0.316985 0.295981 0.291968 0.289946 0.331922 0.339543 0.349943 0.309595 0.335654 0.316575 0.346000 0.300450 0.314695 0.295161 0.347506 
4628.554985 0.322174 0.342472 0.310484 0.311077 0.298117 0.309416 0.334968 0.293262 0.299472 0.339610 0.346971 0.299192 0.333501 0.339903 0.326379 0.298924 0.326902 0.302032 0.323089 0.314880 0.296625 0.290099 0.332210 0.295608 0.319703 0.326134 0.320944 0.329146 0.331614 0.322015 0.299584 0.328279 0.326835 0.322499 0.305861 0.315380 0.294837 0.305829 0.293051 0.293673 0.296676 0.297113 0.315023 0.348785 0.318116 0.349311 0.349897 0.315100 0.338685 0.293596 
4722.057998 0.313358 0.311845 0.306645 0.303135 0.287436 0.314485 0.327109 0.286221 0.289029 0.345559 0.301578 0.317873 0.319183 0.347812 0.326411 0.340067 0.319317 0.328518 0.314370 0.335780 0.341634 0.301057 0.310268 0.288817 0.288341 0.312603 0.333642 0.289359 0.305579 0.314488 0.320732 0.296149 0.324787 0.340606 0.340730 0.290229 0.311597 0.320913 0.344315 0.324209 0.316756 0.325808 0.345023 0.311838 0.299201 0.326893 0.317343 0.324260 0.324365 0.320954 
4817.449897 0.321309 0.323987 0.322133 0.290315 0.308348 0.318297 0.332692 0.294795 0.335767 0.302784 0.325657 0.290432 0.301758 0.313523 0.330191 0.322664 0.313532 0.324975 0.316772 0.336629 0.340870 0.326948 0.319367 0.318483 0.307735 0.304009 0.314659 0.336895 0.303374 0.339045 0.338862 0.323137 0.331940 0.331353 0.332297 0.336917 0.336238 0.301906 0.290170 0.343892 0.341906 0.302617 0.301240 0.314119 0.312478 0.292500 0.345076 0.304985 0.312358 0.340621 
4914.768840 0.298616 0.304995 0.327882 0.320156 0.288124 0.307191 0.344457 0.342437 0.327804 0.343540 0.341884 0.335782 0.331135 0.301796 0.338685 0.282917 0.323813 0.344464 0.311128 0.297639 0.294518 0.322443 0.323160 0.324068 0.314047 0.332024 0.284806 0.343483 0.296699 0.322402 0.284837 0.308734 0.317391 0.310814 0.345476 0.291684 0.307238 0.314597 0.335515 0.321554 0.296517 0.331527 0.306478 0.313598 0.329026 0.318317 0.298484 0.314261 0.335153 0.284221 
5014.053757 0.305461 0.327846 0.335131 0.308391 0.310013 0.331651 0.285915 0.337636 0.297866 0.289742 0.285677 0.317361 0.317105 0.320316 0.331104 0.282807 0.327999 0.290661 0.287394 0.281418 0.335760 0.331292 0.284845 0.290699 0.302844 0.327771 0.330651 0.303012 0.327111 0.307459 0.324741 0.305761 0.294454 0.305714 0.307800 0.308806 0.314488 0.336682 0.329497 0.309535 0.281562 0.286087 0.300245 0.310592 0.316645 0.309719 0.319234 0.331338 0.328108 0.301071 
5115.344362 0.319559 0.326681 0.285476 0.320974 0.300728 0.310831 0.299832 0.333930 0.309761 0.318460 0.298862 0.332400 0.318641 0.290797 0.322527 0.339453 0.327848 0.333753 0.293861 0.290987 0.340626 0.281105 0.282620 0.301578 0.296718 0.286298 0.338261 0.282707 0.329525 0.314923 0.301936 0.319786 0.330691 0.305389 0.281192 0.310856 0.307785 0.314366 0.289904 0.286711 0.340477 0.310679 0.307841 0.287956 0.314487 0.337095 0.281733 0.287944 0.292791 0.334400 
5218.681172 0.320317 0.291626 0.280432 0.285722 0.322360 0.288215 0.295109 0.330125 0.301326 0.298233 0.293676 0.322701 0.323088 0.293335 0.323013 0.325803 0.314917 0.300143 0.291831 0.278809 0.325967 0.307431 0.306376 0.291459 0.320979 0.303806 0.322843 0.340156 0.305326 0.330815 0.322716 0.334298 0.304701 0.335329 0.340205 0.279732 0.316756 0.324462 0.335660 0.291202 0.331400 0.332527 0.305524 0.337521 0.330304 0.326279 0.327487 0.307091 0.331834 0.329831 
5324.105525 0.295601 0.316474 0.287240 0.289507 0.294747 0.306989 0.297957 0.303745 0.280383 0.278014 0.300566 0.284757 0.330379 0.305963 0.331990 0.322893 0.325068 0.323725 0.282010 0.336438 0.285186 0.279601 0.330871 0.329880 0.284021 0.325995 0.298749 0.334833 0.328931 0.329966 0.329938 0.309992 0.292819 0.297741 0.337950 0.287456 0.283297 0.317148 0.308779 0.314299 0.318639 0.285309 0.281455 0.295403 0.306514 0.283307 0.324948 0.313495 0.285124 0.290712 
5431.659591 0.310912 0.334701 0.323431 0.280818 0.305655 0.289323 0.306458 0.328255 0.330496 0.276380 0.317259 0.326036 0.328194 0.312870 0.336328 0.312021 0.335010 0.329049 0.304377 0.308794 0.312153 0.330799 0.318154 0.324237 0.312150 0.299749 0.329503 0.284716 0.290981 0.277857 0.330992 0.319180 0.290791 0.295952 0.293405 0.310063 0.289347 0.329098 0.331293 0.306149 0.278525 0.336092 0.289304 0.319404 0.284033 0.284986 0.295759 0.311411 0.285446 0.335982 
5541.386394 0.294519 0.314979 0.330734 0.289238 0.325157 0.312649 0.304441 0.318708 0.296796 0.307231 0.285325 0.305977 0.324309 0.304587 0.334554 0.295921 0.293753 0.302450 0.328380 0.300437 0.324833 0.316354 0.299053 0.274970 0.315561 0.291649 0.286249 0.322382 0.288948 0.303910 0.290561 0.308895 0.277699 0.323437 0.328136 0.333975 0.300089 0.332325 0.288643 0.327822 0.320397 0.278660 0.306523 0.302556 0.329188 0.331883 0.310941 0.284877 0.330990 0.275211 
5653.329824 0.292552 0.306497 0.311102 0.326612 0.310201 0.312837 0.325963 0.325380 0.295659 0.305105 0.325380 0.306127 0.307832 0.328010 0.283319 0.295440 0.293305 0.291357 0.320539 0.325326 0.292677 0.318152 0.324112 0.279569 0.312773 0.311123 0.284277 0.286816 0.302059 0.329220 0.279903 0.306524 0.320232 0.311141 0.296259 0.313350 0.304877 0.276451 0.277252 0.308241 0.329542 0.328456 0.288503 0.323779 0.276378 0.307917 0.300197 0.308617 0.298971 0.289507 
5767.534663 0.327646 0.321469 0.308384 0.289989 0.309078 0.276102 0.326804 0.301281 0.290882 0.286422 0.315346 0.276992 0.280996 0.309959 0.277695 0.288139 0.301501 0.329420 0.300092 0.276856 0.289530 0.278386 0.299543 0.321942 0.305436 0.302829 0.316040 0.316861 0.314226 0.306199 0.285767 0.325660 0.294066 0.309392 0.283208 0.329194 0.317627 0.284062 0.287985 0.331224 0.279783 0.329148 0.274693 0.272598 0.316396 0.279479 0.291299 0.295074 0.276141 0.298055 
5884.046591 0.297286 0.286672 0.286087 0.326757 0.327612 0.305613 0.297547 0.323791 0.274878 0.320765 0.273593 0.275989 0.309242 0.326421 0.312000 0.287792 0.282641 0.318415 0.328528 0.313849 0.275416 0.285402 0.272036 0.281914 0.291232 0.272525 0.291352 0.319364 0.325163 0.298204 0.283100 0.273515 0.294446 0.270187 0.276529 0.286258 0.322990 0.311679 0.284928 0.321441 0.293351 0.292522 0.308846 0.289355 0.293093 0.317073 0.326613 0.311802 0.299039 0.318661 
6002.912217 0.318188 0.313492 0.272205 0.289675 0.286874 0.273907 0.310742 0.284229 0.324557 0.274152 0.294930 0.291565 0.280852 0.291666 0.321625 0.299895 0.278463 0.297023 0.318893 0.287597 0.275272 0.276293 0.309345 0.303502 0.328002 0.297853 0.326220 0.303170 0.287250 0.318314 0.281852 0.287262 0.314161 0.307132 0.274406 0.320308 0.283121 0.300364 0.322416 0.286656 0.297805 0.273435 0.315615 0.294577 0.275412 0.298465 0.316672 0.298563 0.326814 0.308918 
6124.179088 0.292620 0.325007 0.325735 0.318141 0.282889 0.290117 0.300505 0.300080 0.286705 0.298770 0.289270 0.282217 0.273980 0.276640 0.286648 0.325426 0.318622 0.286889 0.322922 0.309200 0.268346 0.315047 0.308431 0.293719 0.316371 0.319926 0.289778 0.322813 0.313639 0.309823 0.290446 0.284650 0.277742 0.306004 0.322320 0.277116 0.308006 0.269175 0.295260 0.270579 0.282170 0.308273 0.277594 0.317723 0.326531 0.275640 0.274719 0.304255 0.268910 0.273706 
6247.895712 0.286060 0.311167 0.272742 0.273239 0.276192 0.296379 0.276511 0.308361 0.267352 0.293461 0.277471 0.282064 0.288780 0.315340 0.314189 0.310916 0.306604 0.317626 0.275492 0.289353 0.306131 0.275005 0.290348 0.309820 0.290983 0.312204 0.275005 0.292156 0.314587 0.298382 0.304389 0.276357 0.269328 0.309366 0.291937 0.291822 0.291845 0.285584 0.290138 0.268359 0.283877 0.315157 0.315246 0.282970 0.277574 0.273123 0.290215 0.292779 0.290652 0.299722 
6374.111578 0.308132 0.299371 0.266395 0.315484 0.285175 0.292621 0.317869 0.292777 0.316645 0.267058 0.315825 0.302666 0.317893 0.315420 0.322208 0.278202 0.297162 0.273855 0.265995 0.312838 0.282649 0.280934 0.288829 0.313845 0.271649 0.300510 0.265681 0.311413 0.302061 0.284444 0.314345 0.269511 0.321958 0.280176 0.272292 0.318683 0.316430 0.283718 0.305324 0.284232 0.301365 0.267440 0.290306 0.322463 0.291602 0.288156 0.272469 0.320833 0.275209 0.311469 
6502.877173 0.285293 0.297219 0.292665 0.310538 0.314116 0.318842 0.280766 0.302947 0.317811 0.295353 0.314032 0.268259 0.289000 0.291333 0.289896 0.311666 0.288185 0.293048 0.312495 0.270867 0.284341 0.319093 0.318787 0.280249 0.316386 0.311966 0.265875 0.275897 0.300140 0.265276 0.262948 0.284318 0.272894 0.313950 0.313436 0.270531 0.282302 0.304880 0.296717 0.292239 0.299486 0.275423 0.289525 0.271109 0.318010 0.311093 0.291450 0.276273 0.299877 0.267809 
6634.244006 0.296021 0.264781 0.266010 0.285838 0.317084 0.305429 0.289454 0.276806 0.274412 0.300837 0.311351 0.297929 0.299068 0.279234 0.305565 0.306280 0.273370 0.297892 0.283468 0.294052 0.307781 0.312089 0.308246 0.274444 0.273451 0.270265 0.317276 0.305551 0.262780 0.305008 0.276475 0.268816 0.290233 0.262684 0.262984 0.294685 0.292803 0.272051 0.270207 0.264256 0.265066 0.294839 0.295237 0.265426 0.313433 0.264273 0.276097 0.315838 0.307380 0.301159 
6768.264625 0.266903 0.275494 0.315892 0.303443 0.284054 0.283239 0.262862 0.267778 0.267165 0.267084 0.309444 0.289263 0.293254 0.295807 0.296893 0.281111 0.279785 0.267558 0.285154 0.300514 0.277972 0.295440 0.302236 0.269028 0.274425 0.286783 0.296180 0.294479 0.275682 0.312721 0.268130 0.274983 0.309782 0.274905 0.295175 0.297520 0.260818 0.313565 0.279944 0.269314 0.308312 0.312724 0.291767 0.292561 0.316314 0.312710 0.317576 0.280655 0.276086 0.306908 
6904.992640 0.281500 0.303396 0.313462 0.282846 0.265553 0.285477 0.281529 0.315409 0.271247 0.288977 0.287360 0.309899 0.266811 0.313761 0.269455 0.298661 0.271031 0.296505 0.294986 0.286280 0.301024 0.268444 0.275700 0.308498 0.281193 0.306244 0.269943 0.304788 0.262963 0.281264 0.304016 0.275516 0.287960 0.304228 0.269004 0.259170 0.293932 0.272246 0.267491 0.267873 0.285841 0.285241 0.300059 0.289981 0.282295 0.310244 0.304352 0.299939 0.300737 0.296178 
7044.482745 0.270909 0.281385 0.257105 0.275476 0.275818 0.280988 0.290376 0.275410 0.293659 0.274060 0.270889 0.302031 0.302288 0.294912 0.259268 0.286734 0.292414 0.287428 0.291635 0.264018 0.307746 0.259265 0.292842 0.256950 0.310783 0.263981 0.271140 0.297224 0.272216 0.279857 0.282252 0.279555 0.266116 0.280417 0.280934 0.308234 0.257356 0.258069 0.280688 0.280614 0.267966 0.284493 0.306724 0.309056 0.286426 0.264843 0.293804 0.284976 0.312989 0.260687 
7186.790736 0.264650 0.276911 0.258833 0.305077 0.273322 0.264511 0.278154 0.288662 0.308729 0.272110 0.275836 0.297478 0.284400 0.288977 0.290010 0.308508 0.293335 0.277896 0.274204 0.293494 0.266438 0.283486 0.268594 0.286102 0.281704 0.273869 0.278109 0.310097 0.310744 0.291843 0.297881 0.293662 0.302861 0.274530 0.275421 0.284828 0.266843 0.258112 0.258356 0.292430 0.288645 0.292603 0.255989 0.284754 0.308301 0.260410 0.294663 0.257491 0.267618 0.304430 
7331.973539 0.303982 0.270148 0.267819 0.303449 0.292437 0.302135 0.255506 0.271268 0.272004 0.304284 0.271655 0.261732 0.264603 0.294062 0.304292 0.271248 0.296056 0.263153 0.298987 0.287442 0.282867 0.272831 0.265511 0.289501 0.283956 0.309677 0.294180 0.294903 0.259658 0.257732 0.261780 0.267229 0.276794 0.255363 0.300925 0.287687 0.306123 0.285927 0.272066 0.293334 0.282179 0.292649 0.261435 0.279730 0.285456 0.302245 0.286003 0.269968 0.288082 0.282311 
7480.089230 0.259375 0.280514 0.266418 0.292295 0.267015 0.296402 0.261388 0.282258 0.285076 0.285395 0.256743 0.304544 0.289643 0.261612 0.255599 0.278406 0.253216 0.275030 0.296170 0.301794 0.258170 0.270015 0.268686 0.299514 0.293139 0.288076 0.297784 0.268641 0.263536 0.284546 0.285575 0.253117 0.264192 0.284826 0.280629 0.308043 0.304272 0.274882 0.305657 0.253832 0.257261 0.287941 0.282673 0.271997 0.285659 0.308161 0.270623 0.264691 0.264396 0.264035 
7631.197056 0.267783 0.285271 0.274573 0.251059 0.270787 0.303151 0.300900 0.260666 0.265197 0.256080 0.281094 0.262901 0.298035 0.295494 0.282579 0.299874 0.258961 0.256057 0.262926 0.294037 0.299384 0.260463 0.257601 0.299030 0.279603 0.301326 0.254692 0.303630 0.281774 0.306091 0.294393 0.291624 0.301373 0.289336 0.255079 0.276368 0.300315 0.289372 0.286260 0.262255 0.262416 0.269020 0.274732 0.254110 0.305559 0.283496 0.274897 0.282568 0.280653 0.296519 
7785.357462 0.250617 0.251855 0.278957 0.296356 0.266609 0.258288 0.266141 0.297696 0.258814 0.289729 0.255086 0.252018 0.273820 0.300100 0.300562 0.273551 0.290424 0.281552 0.276307 0.286489 0.267224 0.304575 0.271804 0.296126 0.249266 0.267024 0.288522 0.286436 0.277284 0.269229 0.283365 0.259514 0.259603 0.279657 0.263676 0.276492 0.256737 0.289374 0.276437 0.285295 0.282953 0.254618 0.300260 0.297427 0.281399 0.285390 0.275174 0.250404 0.274905 0.290047 
7942.632116 0.278796 0.294454 0.250675 0.294754 0.302275 0.292022 0.271479 0.253515 0.285615 0.283524 0.279751 0.288931 0.250067 0.293131 0.274060 0.285015 0.272877 0.258474 0.294740 0.259407 0.256297 0.248856 0.285266 0.255703 0.250249 0.297817 0.302495 0.283843 0.271069 0.274578 0.293887 0.252054 0.267084 0.248042 0.289603 0.293585 0.269016 0.258292 0.301771 0.273738 0.268042 0.287693 0.249594 0.255389 0.266119 0.274330 0.292729 0.267258 0.259520 0.264338 
8103.083928 0.277167 0.273408 0.284424 0.256449 0.276240 0.288581 0.274865 0.289032 0.291414 0.252886 0.300021 0.264729 0.256586 0.299390 0.252101 0.255284 0.299915 0.257231 0.287137 0.284479 0.257928 0.246890 0.293098 0.279751 0.268590 0.294030 0.282882 0.274324 0.298539 0.278368 0.285127 0.288756 0.296948 0.276826 0.273473 0.256463 0.284252 0.261981 0.282037 0.296297 0.284260 0.257155 0.250603 0.262582 0.273916 0.262536 0.246854 0.277487 0.285053 0.293615 
8266.777081 0.260416 0.282308 0.295827 0.292918 0.297870 0.284392 0.266635 0.270789 0.287296 0.293214 0.260495 0.286704 0.273063 0.296699 0.270653 0.275484 0.250193 0.272509 0.257737 0.244928 0.248084 0.269746 0.275302 0.285550 0.270754 0.265366 0.265513 0.245740 0.283362 0.293882 0.247663 0.292681 0.287201 0.277152 0.288802 0.288090 0.277519 0.287663 0.291328 0.261345 0.266032 0.277521 0.290250 0.291070 0.248525 0.244887 0.269950 0.255632 0.254298 0.255512 
8433.777056 0.277468 0.270747 0.282389 0.284448 0.255524 0.286197 0.266958 0.264593 0.289061 0.269948 0.266542 0.245059 0.255211 0.244654 0.267022 0.245005 0.283185 0.260936 0.258398 0.260709 0.280283 0.292311 0.273379 0.295631 0.266896 0.289312 0.261853 0.244263 0.290878 0.294373 0.290168 0.286670 0.258954 0.272264 0.245734 0.258158 0.270348 0.256447 0.253448 0.251281 0.252115 0.280151 0.272812 0.246468 0.284859 0.263724 0.253429 0.294435 0.260345 0.265233 
8604.150654 0.257797 0.271186 0.245103 0.271800 0.290286 0.248281 0.256323 0.288771 0.242696 0.248651 0.291088 0.269923 0.290795 0.284524 0.280407 0.260436 0.284081 0.274940 0.268344 0.258833 0.261098 0.254759 0.271883 0.291619 0.247308 0.277664 0.262367 0.260876 0.286695 0.258841 0.290256 0.264321 0.281118 0.247761 0.294086 0.285411 0.285406 0.272814 0.281735 0.252585 0.286961 0.260747 0.279364 0.265877 0.251196 0.266274 0.251389 0.242183 0.269440 0.249890 
8777.966027 0.288572 0.255490 0.264379 0.248668 0.250256 0.259752 0.252938 0.275963 0.241226 0.284574 0.268848 0.264863 0.242675 0.246519 0.256292 0.272492 0.283551 0.259880 0.286798 0.292213 0.290309 0.277481 0.290661 0.292610 0.277707 0.282880 0.247411 0.244124 0.251263 0.259144 0.272351 0.252483 0.271152 0.274580 0.276194 0.286377 0.250586 0.258441 0.281681 0.288681 0.287019 0.252608 0.281218 0.254166 0.255120 0.284710 0.291356 0.283125 0.291814 0.290141 
8955.292703 0.250171 0.245824 0.255682 0.283957 0.280563 0.256201 0.249404 0.268250 0.273647 0.290037 0.252947 0.255291 0.274734 0.264400 0.247375 0.282248 0.249256 0.246880 0.290437 0.256423 0.269318 0.279288 0.254381 0.275449 0.238279 0.257130 0.239136 0.283597 0.258130 0.238530 0.287169 0.270567 0.240930 0.253484 0.281187 0.244322 0.265543 0.266226 0.253452 0.243422 0.252420 0.290053 0.238633 0.266678 0.259857 0.275319 0.246523 0.262966 0.288645 0.264202 
9136.201616 0.265861 0.284315 0.277898 0.245038 0.288927 0.273484 0.259972 0.237523 0.285248 0.241909 0.282113 0.266044 0.282612 0.251931 0.278747 0.255318 0.269910 0.278221 0.243880 0.266058 0.275446 0.282809 0.257412 0.277509 0.268486 0.260713 0.258789 0.253841 0.249797 0.286777 0.243367 0.280715 0.251857 0.276004 0.288054 0.244345 0.257347 0.251161 0.267618 0.237158 0.249905 0.253497 0.241013 0.243527 0.242043 0.238085 0.259470 0.263643 0.265049 0.246074 
9320.765132 0.250598 0.236868 0.251657 0.266146 0.269053 0.244220 0.251568 0.265097 0.250068 0.285758 0.276668 0.237301 0.267545 0.273993 0.240373 0.268132 0.264489 0.272041 0.243492 0.243810 0.235104 0.271000 0.245149 0.251947 0.247479 0.273354 0.283492 0.266913 0.284309 0.285340 0.260507 0.277396 0.276540 0.237100 0.240423 0.251240 0.273111 0.256848 0.263907 0.263818 0.281326 0.261099 0.248750 0.283077 0.236868 0.250371 0.274531 0.276569 0.272678 0.248471 
9509.057078 0.235781 0.279645 0.264627 0.270054 0.240223 0.234418 0.270435 0.255816 0.240972 0.264272 0.263450 0.251493 0.249433 0.267952 0.235514 0.274127 0.241788 0.244380 0.253818 0.260299 0.262442 0.274462 0.251327 0.235923 0.256941 0.266726 0.282739 0.237828 0.242236 0.272350 0.247699 0.246305 0.236001 0.269414 0.234205 0.264992 0.283221 0.247181 0.266127 0.253647 0.245763 0.267449 0.256909 0.277460 0.283234 0.265376 0.252535 0.264173 0.241529 0.252245 
9701.152773 0.253106 0.247329 0.231740 0.255430 0.267815 0.275782 0.277854 0.233508 0.246730 0.253186 0.246877 0.245690 0.262239 0.268505 0.267965 0.237767 0.243006 0.238866 0.249795 0.260690 0.257612 0.258992 0.233243 0.282419 0.256228 0.276233 0.248279 0.257823 0.266807 0.282313 0.274964 0.269699 0.277880 0.265942 0.239900 0.249771 0.232232 0.232579 0.258003 0.242690 0.237116 0.241570 0.258371 0.235961 0.279974 0.282329 0.252805 0.239939 0.252306 0.241635 
9897.129059 0.270087 0.273958 0.264193 0.280256 0.236346 0.273288 0.263485 0.230431 0.247439 0.280417 0.248630 0.238568 0.264423 0.240978 0.239159 0.249284 0.247519 0.253799 0.242352 0.246213 0.236772 0.267284 0.233397 0.239230 0.247922 0.266474 0.253801 0.257992 0.270128 0.271998 0.247659 0.257161 0.242076 0.249144 0.244149 0.254453 0.272420 0.233469 0.242945 0.247437 0.258671 0.262325 0.247038 0.241113 0.265698 0.250161 0.266758 0.259256 0.231913 0.263950 
10097.064328 0.259822 0.230414 0.257123 0.277901 0.269258 0.240619 0.239321 0.252493 0.239815 0.268571 0.250862 0.236984 0.246192 0.251636 0.229861 0.256981 0.244351 0.241954 0.272069 0.240772 0.245650 0.263409 0.230298 0.229694 0.230825 0.239577 0.229141 0.240145 0.249645 0.268261 0.237372 0.235670 0.252823 0.239067 0.243790 0.246416 0.237674 0.235300 0.255659 0.273368 0.252227 0.270367 0.262620 0.266351 0.242730 0.276774 0.263680 0.246730 0.253810 0.255390 
10301.038558 0.264287 0.275531 0.273287 0.262199 0.253617 0.260454 0.255705 0.265085 0.269298 0.233867 0.259968 0.266495 0.256830 0.237304 0.261524 0.259805 0.263144 0.256901 0.248014 0.276596 0.252736 0.247082 0.257964 0.235831 0.243723 0.243554 0.262104 0.241547 0.273096 0.259628 0.241414 0.251401 0.274639 0.259734 0.238130 0.243242 0.257833 0.275423 0.273597 0.240600 0.229014 0.239900 0.238357 0.263516 0.227848 0.273375 0.236559 0.243438 0.243260 0.237115 
10509.133340 0.230357 0.245638 0.239876 0.227677 0.261889 0.259507 0.260732 0.227912 0.260757 0.250810 0.245718 0.270008 0.237409 0.240398 0.242486 0.271683 0.268196 0.272736 0.226285 0.234007 0.247863 0.258012 0.229769 0.248768 0.225335 0.242126 0.257602 0.263796 0.247535 0.271746 0.257292 0.229224 0.225765 0.234486 0.258034 0.241501 0.252097 0.231262 0.250495 0.271126 0.258972 0.261652 0.263769 0.227742 0.262731 0.232824 0.242701 0.232999 0.257597 0.231144 
10721.431916 0.250617 0.266403 0.232139 0.237340 0.253813 0.248314 0.229871 0.231003 0.259681 0.234511 0.231740 0.245491 0.248558 0.228067 0.229866 0.224586 0.272849 0.234598 0.249173 0.239848 0.255041 0.272482 0.257490 0.266085 0.253619 0.260036 0.269924 0.272130 0.229631 0.250471 0.253083 0.234596 0.265790 0.264934 0.257259 0.238776 0.270346 0.249654 0.263562 0.266810 0.262693 0.262167 0.268676 0.261368 0.224648 0.227593 0.233740 0.260656 0.252014 0.271581 
10938.019208 0.240628 0.242913 0.240238 0.253599 0.245910 0.234545 0.223283 0.253990 0.227142 0.270232 0.257056 0.265405 0.233978 0.238143 0.249996 0.268545 0.267584 0.241573 0.241182 0.266252 0.251478 0.254143 0.262981 0.240280 0.255640 0.240128 0.224457 0.227336 0.262947 0.227661 0.246710 0.248614 0.239258 0.263198 0.247272 0.260255 0.255401 0.263324 0.239591 0.228117 0.242994 0.262124 0.264846 0.224201 0.241642 0.265747 0.228408 0.232146 0.270756 0.231589 
11158.981853 0.225934 0.237031 0.237390 0.248857 0.222036 0.257976 0.249539 0.235537 0.260870 0.258768 0.261704 0.233814 0.242056 0.262926 0.240606 0.242271 0.230412 0.240951 0.222530 0.244250 0.256803 0.258468 0.267005 0.222818 0.229060 0.260584 0.259147 0.237241 0.266289 0.266504 0.262315 0.248396 0.267032 0.220924 0.266039 0.229471 0.258275 0.261112 0.239990 0.239983 0.237226 0.268782 0.247401 0.252934 0.262364 0.261088 0.236762 0.261337 0.250534 0.268000 
11384.408240 0.226200 0.219571 0.226159 0.234066 0.260862 0.221905 0.260872 0.252606 0.230229 0.254966 0.253525 0.252179 0.248449 0.239618 0.249550 0.218524 0.260144 0.254372 0.240515 0.220192 0.259211 0.256868 0.236809 0.233193 0.248534 0.248687 0.233729 0.223377 0.262339 0.231083 0.266324 0.252541 0.228880 0.251129 0.247925 0.250477 0.258051 0.245599 0.231985 0.224027 0.229470 0.241250 0.222555 0.248187 0.219489 0.238337 0.234568 0.245519 0.256712 0.222220 
11614.388542 0.251663 0.226218 0.240433 0.253892 0.257740 0.254127 0.235889 0.234758 0.223241 0.238491 0.260720 0.233439 0.247381 0.233913 0.235602 0.260019 0.246613 0.239131 0.243593 0.231253 0.230488 0.216683 0.228866 0.222548 0.222209 0.233297 0.235809 0.243641 0.248585 0.249032 0.224406 0.260517 0.236690 0.244575 0.262946 0.236358 0.231634 0.225318 0.253973 0.233968 0.261153 0.257201 0.259933 0.242048 0.254695 0.217532 0.252062 0.248849 0.245668 0.253964 
11849.014754 0.256356 0.260072 0.233612 0.236968 0.242766 0.227286 0.239571 0.253252 0.249646 0.255041 0.249796 0.259609 0.241163 0.250661 0.234369 0.247981 0.251810 0.252044 0.218768 0.239200 0.218032 0.218266 0.241911 0.219076 0.229746 0.245137 0.215415 0.231191 0.243083 0.237856 0.258076 0.246902 0.221108 0.228729 0.227525 0.220624 0.246935 0.223112 0.228927 0.250649 0.261887 0.217373 0.215074 0.246625 0.239630 0.226696 0.237940 0.253507 0.262508 0.252407 
12088.380730 0.239153 0.251168 0.253909 0.228742 0.249007 0.214781 0.230777 0.231879 0.230893 0.228024 0.250585 0.259532 0.216504 0.257160 0.227123 0.253047 0.236087 0.234393 0.236629 0.230398 0.232056 0.257956 0.229296 0.250708 0.247618 0.244183 0.239572 0.237591 0.247926 0.236501 0.221650 0.216703 0.231715 0.248178 0.244631 0.259709 0.220454 0.235419 0.215499 0.242664 0.253862 0.245849 0.247841 0.257944 0.220563 0.224548 0.252322 0.259525 0.233400 0.229898 
12332.582220 0.235546 0.232427 0.238557 0.229482 0.249782 0.245567 0.214825 0.250499 0.237314 0.226579 0.256801 0.219292 0.233830 0.242892 0.218838 0.243266 0.250550 0.224820 0.217505 0.252288 0.224383 0.252654 0.214428 0.236665 0.235527 0.235034 0.228518 0.235424 0.252652 0.240250 0.240121 0.222178 0.216238 0.239914 0.258098 0.257786 0.251648 0.237431 0.255179 0.230826 0.219764 0.239998 0.234242 0.239662 0.243853 0.223532 0.219811 0.248839 0.230137 0.233207 
12581.716907 0.255973 0.228578 0.235362 0.219906 0.209911 0.249458 0.244997 0.215687 0.211672 0.254838 0.245955 0.239242 0.224453 0.235788 0.212080 0.221305 0.215298 0.252291 0.234007 0.219721 0.236166 0.250500 0.223758 0.221288 0.236063 0.214430 0.239636 0.253667 0.212138 0.236943 0.212003 0.215302 0.218215 0.244134 0.212686 0.245804 0.250538 0.214549 0.239722 0.214384 0.248171 0.216944 0.244416 0.229226 0.241578 0.226036 0.232267 0.226332 0.222755 0.246457 
12835.884448 0.214423 0.235186 0.245973 0.251610 0.248855 0.240102 0.252535 0.234640 0.235758 0.209582 0.221698 0.210933 0.218136 0.211731 0.230636 0.241813 0.249262 0.213257 0.214217 0.209730 0.214618 0.213655 0.246394 0.247458 0.213833 0.230662 0.243183 0.231661 0.254323 0.249304 0.253136 0.233951 0.250025 0.232938 0.209704 0.216505 0.252449 0.240981 0.226311 0.244534 0.232281 0.215367 0.229251 0.239602 0.234576 0.214715 0.237085 0.240560 0.224307 0.208608 
13095.186514 0.249711 0.209196 0.233015 0.247463 0.221660 0.221701 0.236594 0.222031 0.215293 0.234954 0.216011 0.250324 0.218831 0.221745 0.224046 0.224073 0.235752 0.243980 0.248759 0.251976 0.222534 0.248511 0.238191 0.231044 0.227315 0.235103 0.243037 0.224854 0.213030 0.207065 0.217401 0.235073 0.218473 0.215724 0.233889 0.246992 0.245994 0.232694 0.222307 0.207012 0.223401 0.219085 0.222795 0.238498 0.224402 0.233107 0.244216 0.219563 0.223826 0.239210 
13359.726830 0.211719 0.240331 0.232453 0.217408 0.219236 0.213715 0.211835 0.245643 0.249350 0.225059 0.219379 0.221718 0.242311 0.219996 0.243203 0.213057 0.249011 0.227214 0.206410 0.207939 0.239337 0.229952 0.237425 0.249056 0.214434 0.232555 0.215035 0.208865 0.205907 0.214953 0.249441 0.249279 0.205513 0.216555 0.232098 0.226443 0.216639 0.220032 0.244794 0.238927 0.231813 0.241562 0.239011 0.210206 0.232676 0.224618 0.221120 0.231033 0.227196 0.234333 
13629.611214 0.212578 0.205764 0.214424 0.240036 0.236935 0.236154 0.247719 0.206127 0.207809 0.244839 0.238950 0.212108 0.221434 0.247155 0.228645 0.204714 0.231830 0.223914 0.208382 0.231507 0.241013 0.232044 0.204590 0.224824 0.241122 0.232978 0.232796 0.213733 0.207644 0.246347 0.216582 0.247367 0.217162 0.228485 0.205527 0.238314 0.242995 0.224043 0.235384 0.233437 0.204157 0.204430 0.229744 0.209341 0.217417 0.211474 0.211905 0.210862 0.209499 0.234705 
13904.947625 0.204462 0.226583 0.202125 0.236879 0.227964 0.206698 0.238041 0.240498 0.244503 0.219168 0.214254 0.204681 0.206830 0.223736 0.221177 0.202976 0.239023 0.219698 0.232908 0.204097 0.221755 0.211786 0.208986 0.226625 0.217898 0.213124 0.228615 0.240706 0.225097 0.236053 0.238629 0.238282 0.222603 0.236393 0.214324 0.240664 0.245011 0.208569 0.223006 0.203150 0.230204 0.242159 0.205136 0.211929 0.209084 0.227212 0.208081 0.224063 0.227989 0.206268 
14185.846200 0.228304 0.217488 0.209544 0.212272 0.238030 0.205770 0.202144 0.203069 0.218555 0.231995 0.238119 0.234168 0.229587 0.205797 0.218145 0.210778 0.204998 0.234077 0.211000 0.237271 0.236019 0.231997 0.200872 0.236960 0.232108 0.230952 0.212851 0.209681 0.233780 0.209320 0.241901 0.239535 0.240751 0.241930 0.229802 0.205109 0.206363 0.200958 0.222628 0.206043 0.235369 0.214005 0.216065 0.215936 0.226182 0.209007 0.234881 0.206268 0.209260 0.228859 
14472.419302 0.216599 0.202748 0.232732 0.235707 0.200849 0.237494 0.219183 0.239535 0.210271 0.226934 0.201846 0.217254 0.199653 0.237433 0.227940 0.227157 0.214798 0.208217 0.224733 0.211356 0.205314 0.226254 0.217457 0.212498 0.199336 0.241344 0.214230 0.202171 0.232980 0.212109 0.238340 0.205383 0.220019 0.211169 0.211913 0.218238 0.207101 0.214561 0.215337 0.212289 0.225895 0.211834 0.228772 0.198436 0.201762 0.199136 0.235459 0.206567 0.232901 0.217303 
14764.781566 0.232163 0.222502 0.207583 0.224656 0.230048 0.236713 0.215451 0.203600 0.232962 0.198483 0.234348 0.196765 0.211690 0.218674 0.201056 0.227525 0.209397 0.230902 0.220775 0.216430 0.223060 0.215562 0.233584 0.227338 0.222624 0.212044 0.230858 0.227855 0.238034 0.215970 0.233795 0.235810 0.196914 0.230788 0.206701 0.235539 0.212173 0.219907 0.216694 0.226875 0.205087 0.224204 0.209661 0.212762 0.218495 0.199035 0.203094 0.198474 0.231694 0.214338 
15063.049938 0.203874 0.198408 0.234606 0.215128 0.220674 0.198991 0.227879 0.231943 0.205644 0.196310 0.231527 0.199748 0.196889 0.207570 0.225467 0.212750 0.207206 0.201780 0.194894 0.218402 0.196173 0.234844 0.233018 0.222409 0.208847 0.227851 0.201384 0.234801 0.234178 0.237649 0.223428 0.223993 0.196435 0.224941 0.210463 0.216208 0.196143 0.216528 0.202195 0.197311 0.216374 0.217376 0.222251 0.231605 0.207284 0.216762 0.229576 0.233975 0.199601 0.225482 
15367.343732 0.223674 0.235443 0.232436 0.225056 0.202972 0.220068 0.231103 0.219296 0.203807 0.216739 0.209357 0.210146 0.217144 0.229724 0.199905 0.202955 0.221829 0.233036 0.229490 0.214319 0.202938 0.205528 0.193357 0.204599 0.215012 0.208795 0.225391 0.198023 0.214853 0.210801 0.234795 0.203294 0.213233 0.231597 0.198613 0.204219 0.227922 0.200295 0.203946 0.228190 0.202245 0.232536 0.224172 0.230177 0.199823 0.194391 0.214662 0.210118 0.199808 0.228471 
15677.784668 0.210934 0.196221 0.198771 0.209116 0.191583 0.230158 0.228904 0.215490 0.220845 0.214722 0.212366 0.193437 0.215981 0.214471 0.214926 0.223372 0.201164 0.204592 0.192722 0.224933 0.212195 0.214363 0.217011 0.228457 0.193305 0.208574 0.205271 0.223108 0.227221 0.208471 0.222530 0.229650 0.212444 0.205492 0.203652 0.199009 0.193754 0.232879 0.219471 0.227683 0.207106 0.205292 0.193250 0.218051 0.211349 0.218270 0.206200 0.191470 0.204896 0.191833 
15994.496927 0.219450 0.216804 0.231567 0.191409 0.211348 0.207207 0.199511 0.228982 0.209298 0.197040 0.230401 0.224962 0.196420 0.201894 0.216096 0.230174 0.193346 0.223041 0.211148 0.226575 0.206695 0.197224 0.216752 0.221934 0.208202 0.208419 0.212769 0.201989 0.221683 0.203163 0.221854 0.202012 0.222691 0.224239 0.212231 0.203165 0.191453 0.201415 0.194464 0.201112 0.212391 0.192754 0.204297 0.202809 0.217580 0.230825 0.197283 0.194331 0.216594 0.226440 
16317.607198 0.214442 0.199949 0.203993 0.226282 0.206010 0.188314 0.193719 0.200281 0.199738 0.212324 0.192793 0.190435 0.213869 0.229143 0.207758 0.223441 0.208704 0.201048 0.226493 0.215961 0.203381 0.229862 0.194321 0.206804 0.205254 0.203256 0.191593 0.204154 0.218375 0.228388 0.212548 0.215850 0.190600 0.211181 0.229893 0.201542 0.188776 0.217604 0.197592 0.226706 0.200123 0.202633 0.209158 0.201556 0.214536 0.224687 0.207845 0.204737 0.201512 0.220346 
16647.244729 0.222627 0.197181 0.215094 0.205877 0.219865 0.196929 0.198093 0.199786 0.201518 0.216099 0.218486 0.209593 0.197631 0.195777 0.224326 0.218423 0.212395 0.206163 0.194981 0.192014 0.189702 0.207329 0.224133 0.210343 0.196141 0.218067 0.200759 0.211514 0.203287 0.211112 0.213747 0.207683 0.216861 0.219919 0.198385 0.206430 0.210219 0.215138 0.192075 0.192220 0.220659 0.206923 0.188656 0.201047 0.222907 0.208027 0.215158 0.205978 0.197726 0.207298 
16983.541381 0.203261 0.215106 0.224470 0.200751 0.205754 0.189654 0.220312 0.223832 0.208526 0.196149 0.185555 0.201131 0.186280 0.208707 0.210066 0.197825 0.214434 0.208777 0.211428 0.210354 0.198328 0.194858 0.194030 0.214784 0.194357 0.221926 0.191229 0.210292 0.185243 0.203744 0.188023 0.197887 0.195476 0.215851 0.213574 0.204017 0.202772 0.207639 0.221371 0.196400 0.217348 0.201029 0.202515 0.203031 0.223899 0.192634 0.210110 0.210494 0.192202 0.194605 
17326.631675 0.221107 0.203861 0.211760 0.211628 0.194154 0.198261 0.209257 0.185491 0.206377 0.205758 0.220358 0.194931 0.200633 0.220535 0.214197 0.210413 0.193217 0.191652 0.186590 0.184156 0.198251 0.218901 0.204838 0.214722 0.209729 0.187252 0.183801 0.190677 0.210521 0.221079 0.193855 0.210244 0.184988 0.214980 0.187508 0.209045 0.213672 0.188351 0.215078 0.202652 0.190419 0.184660 0.214520 0.193181 0.210492 0.197771 0.200213 0.191204 0.192601 0.192061 
17676.652853 0.218766 0.195292 0.201043 0.188785 0.186691 0.192681 0.189009 0.219628 0.209759 0.201745 0.203432 0.218306 0.212561 0.184821 0.220213 0.204176 0.213479 0.216936 0.205887 0.215551 0.214967 0.193631 0.191985 0.214423 0.209450 0.205572 0.201185 0.217047 0.204959 0.195673 0.186554 0.219916 0.213323 0.201963 0.193934 0.192891 0.210771 0.220348 0.212639 0.203065 0.184273 0.187779 0.202137 0.189851 0.182788 0.194745 0.184186 0.191814 0.206502 0.183813 
18033.744928 0.214618 0.181671 0.218667 0.213980 0.188483 0.186438 0.210459 0.219419 0.182239 0.215196 0.192538 0.214222 0.205181 0.199334 0.192798 0.204847 0.185098 0.208924 0.187447 0.187427 0.180765 0.211011 0.190197 0.216064 0.215814 0.218209 0.199152 0.185138 0.207720 0.205233 0.184216 0.189727 0.193736 0.204299 0.214398 0.212763 0.197923 0.210373 0.196065 0.207284 0.183361 0.210921 0.185432 0.208512 0.215598 0.186986 0.188501 0.218869 0.210671 0.197277 
18398.050741 0.206754 0.192964 0.200455 0.212784 0.201350 0.194369 0.197469 0.180956 0.182220 0.199821 0.196755 0.196460 0.189800 0.190993 0.183411 0.187580 0.209104 0.212453 0.198646 0.191896 0.198297 0.202430 0.209465 0.216238 0.185858 0.210626 0.204810 0.207382 0.203853 0.215580 0.202462 0.186152 0.189499 0.191918 0.200932 0.190257 0.208696 0.193470 0.187208 0.210852 0.215029 0.212257 0.189839 0.196727 0.193014 0.208213 0.191203 0.208875 0.189027 0.181089 
18769.716020 0.205390 0.199053 0.178741 0.190204 0.213444 0.204410 0.199830 0.193247 0.181133 0.188287 0.215498 0.187262 0.181492 0.197980 0.183603 0.181680 0.180960 0.182468 0.195029 0.180204 0.190720 0.183699 0.195742 0.209810 0.205844 0.208846 0.196494 0.181176 0.184072 0.182136 0.188627 0.187812 0.187368 0.204936 0.208086 0.201794 0.180463 0.187945 0.188898 0.200592 0.197904 0.183389 0.191368 0.214268 0.189106 0.187823 0.206688 0.200989 0.181490 0.199907 
19148.889435 0.199068 0.182929 0.178281 0.204074 0.211551 0.207600 0.195627 0.211600 0.210350 0.176121 0.181479 0.200388 0.184118 0.202264 0.182936 0.186091 0.176691 0.195059 0.198969 0.182113 0.196114 0.182259 0.209334 0.178482 0.184338 0.186539 0.189569 0.198965 0.206401 0.186331 0.190723 0.203805 0.186743 0.185505 0.178637 0.188240 0.185069 0.203541 0.195445 0.180864 0.180307 0.183863 0.189546 0.199769 0.210784 0.186436 0.191143 0.194333 0.178974 0.207355 
19535.722662 0.205374 0.210919 0.175190 0.177778 0.185868 0.177236 0.181199 0.185556 0.212128 0.183008 0.207496 0.194549 0.194314 0.197783 0.192015 0.180023 0.198281 0.205043 0.201517 0.193731 0.179251 0.191106 0.207561 0.197411 0.181164 0.179649 0.193106 0.200387 0.184406 0.175924 0.190580 0.191627 0.192213 0.201297 0.182487 0.205093 0.185463 0.200319 0.201887 0.209419 0.204109 0.196300 0.183292 0.200775 0.185583 0.177300 0.199762 0.178079 0.209137 0.188179 
19930.370438 0.189798 0.188678 0.180745 0.203017 0.192987 0.179959 0.206633 0.193987 0.204286 0.198973 0.185096 0.199321 0.196068 0.203443 0.190837 0.177788 0.176035 0.193379 0.209716 0.188106 0.178929 0.185532 0.178591 0.198902 0.192552 0.193305 0.188899 0.182805 0.191113 0.198169 0.175384 0.198576 0.183946 0.200384 0.190426 0.177178 0.180735 0.203195 0.183718 0.197601 0.191816 0.208397 0.190061 0.206721 0.192173 0.186082 0.209175 0.193247 0.205842 0.200609 
20332.990628 0.208313 0.194365 0.187786 0.185280 0.193691 0.174061 0.191627 0.199952 0.171043 0.177917 0.203830 0.197819 0.188651 0.171633 0.199819 0.186324 0.207270 0.174308 0.170764 0.173643 0.182951 0.171520 0.197617 0.188013 0.205523 0.202783 0.186634 0.205039 0.194734 0.192994 0.204870 0.188235 0.202313 0.174594 0.193543 0.182038 0.206054 0.199289 0.203989 0.180978 0.198925 0.172169 0.186839 0.196363 0.189665 0.177461 0.198251 0.197183 0.181097 0.171550 
20743.744286 0.173867 0.187780 0.183843 0.195166 0.189426 0.171089 0.206000 0.199488 0.200278 0.170329 0.203393 0.199933 0.175481 0.187898 0.202682 0.199274 0.200952 0.185072 0.198051 0.176599 0.172148 0.184961 0.169994 0.201258 0.183259 0.175439 0.187429 0.177693 0.177464 0.169376 0.187403 0.170752 0.192614 0.196602 0.182390 0.176306 0.179322 0.188973 0.181264 0.181606 0.181304 0.190953 0.199413 0.183139 0.175595 0.204089 0.169736 0.205039 0.196414 0.182449 
21162.795718 0.190730 0.191477 0.188809 0.172430 0.190135 0.184783 0.203419 0.177858 0.170723 0.184519 0.176832 0.189642 0.176696 0.177101 0.179370 0.180079 0.173091 0.185540 0.190812 0.191397 0.175192 0.179818 0.194878 0.174679 0.180259 0.181109 0.202547 0.188681 0.182524 0.172347 0.177194 0.182273 0.187091 0.182950 0.177724 0.203982 0.169139 0.188364 0.196171 0.196658 0.195200 0.190094 0.195111 0.193779 0.194815 0.203339 0.185726 0.178624 0.199460 0.198197 
21590.312550 0.199506 0.166457 0.170938 0.178804 0.183076 0.168069 0.171196 0.171574 0.178339 0.196702 0.202080 0.175347 0.177099 0.180228 0.178949 0.177654 0.194625 0.186824 0.193650 0.187003 0.195473 0.166927 0.171647 0.194321 0.167387 0.173212 0.166278 0.190181 0.183939 0.175734 0.175290 0.179894 0.182207 0.191270 0.193774 0.192223 0.175119 0.170558 0.197068 0.189363 0.197638 0.168581 0.178089 0.180519 0.176828 0.180213 0.183167 0.179670 0.198434 0.195497 
22026.465795 0.200816 0.187472 0.199927 0.170200 0.169050 0.175891 0.182729 0.193649 0.191660 0.166649 0.188011 0.192148 0.197566 0.180391 0.175527 0.182616 0.187177 0.178698 0.165886 0.190359 0.176639 0.182490 0.186006 0.198965 0.196403 0.193769 0.182711 0.192093 0.164448 0.189097 0.178784 0.197351 0.198901 0.172092 0.187067 0.175872 0.198921 0.196891 0.187045 0.167467 0.182558 0.194430 0.164387 0.172676 0.196504 0.177822 0.189512 0.199242 0.190941 0.176424 
22471.429920 0.175873 0.179042 0.178537 0.186301 0.176085 0.187662 0.175090 0.193976 0.179552 0.197513 0.164349 0.183640 0.181108 0.176363 0.185086 0.176117 0.192551 0.196637 0.167293 0.169839 0.184787 0.172881 0.172382 0.198528 0.165418 0.163623 0.180958 0.172686 0.174589 0.185413 0.178793 0.186687 0.166653 0.175195 0.167402 0.197728 0.176772 0.163989 0.192555 0.184319 0.191449 0.173634 0.186766 0.186453 0.195103 0.170256 0.181059 0.172917 0.173243 0.176070 
22925.382917 0.183181 0.177831 0.193533 0.194264 0.178052 0.189420 0.169020 0.167409 0.163937 0.166947 0.166042 0.176464 0.195924 0.170029 0.186291 0.167809 0.189872 0.162665 0.163728 0.177112 0.164077 0.164532 0.169158 0.172320 0.181102 0.186389 0.174678 0.167346 0.174411 0.192820 0.192291 0.183088 0.187477 0.178498 0.194799 0.186382 0.171736 0.192307 0.189110 0.169714 0.162660 0.185672 0.190531 0.167848 0.167456 0.191101 0.184468 0.174019 0.171345 0.177496 
23388.506372 0.166013 0.161081 0.184969 0.173194 0.171072 0.172324 0.175579 0.192790 0.187798 0.167431 0.181446 0.180357 0.167758 0.166291 0.179024 0.186338 0.192806 0.177212 0.186345 0.163752 0.191841 0.179539 0.162592 0.166709 0.175469 0.163040 0.164871 0.191289 0.168291 0.169031 0.182135 0.160582 0.164306 0.164574 0.190710 0.169523 0.160030 0.166167 0.175760 0.172940 0.177829 0.194507 0.186205 0.189307 0.179766 0.185276 0.172482 0.177429 0.166629 0.163949 
23860.985542 0.175808 0.166040 0.173755 0.179047 0.173560 0.171616 0.175391 0.173604 0.166972 0.193174 0.176679 0.187255 0.183726 0.180784 0.168457 0.161691 0.183339 0.166476 0.167309 0.166369 0.191173 0.178861 0.161539 0.187779 0.171739 0.182791 0.167439 0.185819 0.169717 0.182976 0.179450 0.165989 0.158730 0.160588 0.163981 0.170006 0.170416 0.190996 0.172432 0.178282 0.169353 0.180897 0.162491 0.170060 0.181197 0.177116 0.162899 0.192815 0.187315 0.178124 
24343.009424 0.176130 0.175011 0.180001 0.191688 0.191180 0.160917 0.158878 0.181112 0.166131 0.190480 0.168721 0.176548 0.171549 0.176956 0.159655 0.176567 0.172032 0.158307 0.191353 0.178434 0.178253 0.157082 0.160225 0.186249 0.163579 0.174638 0.169276 0.183195 0.181084 0.159592 0.166929 0.171404 0.191440 0.187105 0.175408 0.183664 0.168660 0.172077 0.167562 0.165456 0.177533 0.161771 0.169316 0.187565 0.176471 0.171218 0.173207 0.179179 0.179817 0.169110 
24834.770835 0.166701 0.183620 0.172758 0.184430 0.183755 0.174354 0.182520 0.183946 0.188331 0.178206 0.187525 0.160125 0.157075 0.173254 0.168708 0.159368 0.186518 0.161239 0.182447 0.161634 0.184665 0.159151 0.182886 0.161171 0.177959 0.186050 0.168107 0.189119 0.164506 0.172093 0.176466 0.161809 0.160334 0.168974 0.171644 0.187717 0.164617 0.173162 0.166739 0.159544 0.158900 0.188948 0.178936 0.188211 0.167867 0.167109 0.180128 0.157919 0.185475 0.188285 
25336.466485 0.184514 0.163481 0.177548 0.174256 0.160201 0.164085 0.170158 0.177478 0.172303 0.157413 0.171130 0.154698 0.164703 0.174974 0.183178 0.164821 0.165841 0.177664 0.166698 0.183316 0.180424 0.161648 0.158212 0.164848 0.161604 0.166181 0.185333 0.154535 0.168481 0.176494 0.184723 0.167114 0.171379 0.181769 0.161298 0.157790 0.168104 0.173751 0.157928 0.162141 0.165483 0.176917 0.184577 0.176470 0.159198 0.178580 0.171448 0.165527 0.187002 0.169316 
25848.297060 0.179881 0.161642 0.181876 0.179350 0.178413 0.166782 0.154628 0.178113 0.166576 0.164759 0.180093 0.180456 0.170911 0.161375 0.176521 0.172873 0.161859 0.167782 0.182324 0.181847 0.154828 0.166904 0.161531 0.172603 0.177852 0.178684 0.157602 0.173988 0.160112 0.153818 0.156596 0.160685 0.174604 0.180834 0.180342 0.180720 0.163113 0.179050 0.179286 0.168509 0.166838 0.154254 0.173764 0.156442 0.177406 0.186028 0.179781 0.157476 0.161070 0.168114 
26370.467298 0.183709 0.164634 0.175403 0.155227 0.174060 0.180351 0.179298 0.154043 0.163774 0.164097 0.184043 0.154407 0.181567 0.179300 0.184223 0.169567 0.158002 0.182765 0.152335 0.151974 0.173425 0.179160 0.178690 0.157538 0.170193 0.170936 0.179632 0.164076 0.158376 0.180837 0.176151 0.153856 0.159592 0.168887 0.156057 0.159251 0.171330 0.175549 0.179451 0.159904 0.154127 0.160931 0.152753 0.161675 0.155894 0.175753 0.168149 0.164743 0.160212 0.177775 
26903.186074 0.160144 0.162500 0.171760 0.164615 0.164066 0.156076 0.154330 0.176834 0.182959 0.181077 0.169256 0.171118 0.161351 0.172810 0.167419 0.182256 0.180098 0.153339 0.155161 0.161207 0.180917 0.151400 0.174689 0.177394 0.164287 0.161024 0.165342 0.159557 0.163129 0.155144 0.176784 0.168025 0.156149 0.153370 0.167306 0.174869 0.170288 0.181418 0.166619 0.174602 0.154859 0.155345 0.175601 0.171872 0.163782 0.174453 0.167888 0.167377 0.181080 0.179178 
27446.666484 0.168954 0.176890 0.152327 0.162766 0.165928 0.165786 0.164746 0.178629 0.156618 0.161778 0.176943 0.175744 0.177737 0.173741 0.181293 0.164769 0.167202 0.156234 0.168860 0.158981 0.176821 0.149927 0.158318 0.158231 0.165908 0.158725 0.152436 0.159968 0.160298 0.164348 0.180517 0.159175 0.176302 0.168840 0.156302 0.172320 0.176653 0.165023 0.162823 0.153900 0.168788 0.177126 0.152143 0.170611 0.156223 0.156040 0.153031 0.154690 0.156442 0.150179 
28001.125926 0.158942 0.168932 0.167983 0.166327 0.156161 0.178578 0.172770 0.151279 0.167480 0.160748 0.174062 0.159999 0.178176 0.151366 0.175737 0.151888 0.163046 0.156442 0.148245 0.171713 0.169716 0.177895 0.176058 0.147484 0.176139 0.158542 0.147020 0.157116 0.151103 0.148975 0.160273 0.171686 0.162540 0.154351 0.169690 0.171055 0.167657 0.154480 0.147456 0.157428 0.172275 0.179647 0.169298 0.152370 0.161057 0.154854 0.163210 0.157141 0.159455 0.163402 
28566.786192 0.146434 0.163621 0.170356 0.157845 0.173015 0.145778 0.152404 0.159361 0.153635 0.167577 0.176856 0.146903 0.148702 0.169334 0.173961 0.158329 0.170465 0.146877 0.145974 0.172772 0.150995 0.156606 0.176092 0.154840 0.176289 0.174448 0.152782 0.164899 0.175045 0.170243 0.177021 0.177108 0.173057 0.151842 0.172877 0.146078 0.165522 0.149487 0.176231 0.163899 0.157494 0.148451 0.161840 0.168761 0.164344 0.176642 0.147166 0.175605 0.148793 0.174579 
29143.873554 0.152894 0.149522 0.159620 0.145508 0.161461 0.158338 0.162345 0.165736 0.174464 0.148773 0.155776 0.146311 0.165239 0.160214 0.161936 0.158198 0.169923 0.161841 0.165174 0.147784 0.155529 0.163072 0.173226 0.149709 0.168705 0.167264 0.158660 0.147368 0.156752 0.146560 0.172875 0.151529 0.155212 0.148682 0.161199 0.147180 0.173526 0.159645 0.153367 0.144915 0.149847 0.156587 0.149315 0.159870 0.172887 0.145866 0.165903 0.156414 0.168237 0.146339 
29732.618853 0.151048 0.158769 0.168964 0.162962 0.174001 0.155012 0.149476 0.144868 0.151706 0.167688 0.173996 0.150318 0.146496 0.156310 0.158945 0.146358 0.167140 0.151321 0.166154 0.168831 0.151917 0.152736 0.159750 0.173537 0.159297 0.174111 0.166185 0.161973 0.170959 0.154943 0.154153 0.150307 0.156989 0.150191 0.150154 0.150561 0.164288 0.158980 0.146915 0.167524 0.152787 0.151074 0.143796 0.163885 0.151696 0.155640 0.164353 0.156230 0.149395 0.154740 
30333.257596 0.168042 0.167992 0.146124 0.156586 0.150225 0.147741 0.158252 0.169954 0.163978 0.149690 0.149865 0.144578 0.169818 0.164056 0.158313 0.154919 0.155628 0.158393 0.145204 0.163331 0.158299 0.158076 0.144420 0.164615 0.158694 0.149545 0.157020 0.146791 0.161505 0.164372 0.164895 0.161610 0.144521 0.170849 0.168066 0.157988 0.167284 0.167537 0.147016 0.162792 0.162167 0.161116 0.147582 0.142739 0.154064 0.142199 0.163790 0.157638 0.154752 0.168388 
30946.030047 0.144678 0.159226 0.145550 0.156066 0.156728 0.167606 0.141211 0.171150 0.155569 0.141560 0.150164 0.165440 0.169046 0.168564 0.154746 0.146674 0.153537 0.146792 0.166989 0.153650 0.153644 0.148865 0.165577 0.169309 0.171296 0.161016 0.165002 0.167913 0.165051 0.161027 0.157426 0.169076 0.148394 0.169713 0.165685 0.158107 0.161202 0.145608 0.159123 0.151015 0.171402 0.167625 0.146814 0.166395 0.170124 0.158031 0.151709 0.166744 0.140866 0.163740 
31571.181323 0.160700 0.146235 0.163187 0.139521 0.154015 0.154325 0.141116 0.145025 0.165297 0.146400 0.169700 0.164133 0.149254 0.144779 0.142618 0.152056 0.153868 0.139982 0.156393 0.152445 0.157837 0.156025 0.167965 0.160350 0.162028 0.141145 0.141241 0.151475 0.141382 0.139719 0.158010 0.155940 0.160623 0.169332 0.167583 0.166540 0.142329 0.146571 0.139421 0.146429 0.142107 0.164792 0.153092 0.142132 0.145971 0.162920 0.153652 0.146043 0.156526 0.157783 
32208.961491 0.161252 0.153937 0.138613 0.148684 0.159957 0.160629 0.142832 0.166937 0.151924 0.162464 0.148709 0.149363 0.147597 0.156947 0.152294 0.146150 0.158816 0.160328 0.143705 0.159498 0.140300 0.149906 0.156651 0.153123 0.143617 0.154112 0.158785 0.148319 0.152635 0.163353 0.137719 0.152528 0.147527 0.165067 0.141724 0.142416 0.160619 0.141843 0.141974 0.142283 0.138176 0.157723 0.142104 0.151949 0.139690 0.149183 0.141422 0.159258 0.157501 0.145458 
32859.625674 0.143900 0.165075 0.156103 0.162755 0.161827 0.140966 0.142849 0.164642 0.142087 0.152749 0.137720 0.163737 0.162929 0.166292 0.149137 0.165182 0.148541 0.138946 0.150282 0.144571 0.149764 0.153758 0.144108 0.158946 0.157143 0.144241 0.144820 0.159559 0.147701 0.136818 0.156766 0.162843 0.137790 0.149983 0.145677 0.162185 0.148325 0.145992 0.147707 0.162932 0.143979 0.142940 0.163787 0.137664 0.166281 0.163503 0.155067 0.139477 0.161283 0.160847 
33523.434146 0.157782 0.149007 0.163236 0.136717 0.161680 0.154864 0.135625 0.146149 0.162378 0.138732 0.149960 0.160822 0.164001 0.155265 0.153841 0.142047 0.158998 0.163380 0.157632 0.159362 0.159604 0.150530 0.140935 0.152942 0.159968 0.135886 0.157271 0.156702 0.158255 0.154771 0.156779 0.158902 0.142036 0.158427 0.164307 0.156482 0.157406 0.135280 0.153187 0.138407 0.146263 0.153401 0.152911 0.135153 0.144200 0.139204 0.155760 0.141142 0.145179 0.141933 
34200.652438 0.153830 0.136380 0.151298 0.140608 0.142990 0.138407 0.153160 0.140008 0.150561 0.149809 0.158336 0.134555 0.157568 0.162020 0.151812 0.148967 0.147697 0.151677 0.154890 0.135453 0.151318 0.139560 0.151391 0.153042 0.145214 0.144265 0.144447 0.141732 0.143280 0.156961 0.151934 0.154096 0.157275 0.140882 0.154680 0.152876 0.149143 0.149199 0.144629 0.138468 0.137611 0.148997 0.152259 0.137270 0.152295 0.143194 0.152619 0.153482 0.161084 0.148956 
34891.551447 0.161312 0.153176 0.153196 0.138812 0.155330 0.133763 0.156123 0.142929 0.141368 0.133130 0.133442 0.137560 0.137928 0.148078 0.150071 0.134781 0.152988 0.144794 0.135784 0.143086 0.156016 0.160112 0.154282 0.149806 0.150558 0.140270 0.161015 0.158380 0.149027 0.142477 0.137287 0.137106 0.141866 0.142920 0.135619 0.146946 0.146928 0.150271 0.158127 0.152248 0.161256 0.143888 0.146166 0.137945 0.146893 0.143233 0.149173 0.159192 0.136327 0.149707 
35596.407542 0.147497 0.150614 0.137224 0.154512 0.131476 0.151052 0.147123 0.140155 0.154989 0.140955 0.150453 0.151439 0.142340 0.147444 0.131582 0.146221 0.155651 0.144508 0.147278 0.160067 0.141629 0.157018 0.138816 0.151108 0.133163 0.140570 0.134459 0.140945 0.148024 0.135030 0.134845 0.146708 0.152122 0.132539 0.138532 0.138121 0.136645 0.158142 0.140316 0.138768 0.145983 0.155585 0.135629 0.149766 0.137651 0.149141 0.134170 0.151515 0.149357 0.132878 
36315.502674 0.149764 0.136959 0.148210 0.139762 0.153506 0.142590 0.131011 0.150376 0.151642 0.152618 0.155728 0.146437 0.139741 0.152036 0.132427 0.154937 0.138492 0.147423 0.147905 0.152069 0.156644 0.148722 0.143657 0.137662 0.152145 0.150088 0.154967 0.134273 0.147320 0.130756 0.136843 0.139728 0.137883 0.134129 0.133453 0.143252 0.130301 0.136106 0.138212 0.132493 0.133056 0.138274 0.155211 0.153736 0.156960 0.141917 0.139012 0.152495 0.130747 0.155659 
37049.124492 0.146746 0.132684 0.155369 0.129457 0.143321 0.141223 0.154304 0.132021 0.138213 0.149513 0.144754 0.154079 0.152001 0.138778 0.136603 0.140587 0.156963 0.133378 0.136851 0.156376 0.156749 0.137068 0.131531 0.137061 0.133038 0.128928 0.145785 0.138665 0.130474 0.134711 0.141223 0.153078 0.146756 0.136800 0.150857 0.146627 0.149271 0.140723 0.139103 0.138459 0.142881 0.138415 0.155509 0.131387 0.129194 0.155004 0.149452 0.141948 0.129157 0.138240 
37797.566454 0.143266 0.141134 0.151534 0.138127 0.145095 0.154702 0.135696 0.129882 0.127945 0.142509 0.148056 0.139250 0.151881 0.149381 0.155052 0.153909 0.150407 0.143259 0.143300 0.134820 0.152195 0.130272 0.155161 0.136864 0.155581 0.132403 0.142717 0.139723 0.138896 0.148026 0.133672 0.132756 0.143273 0.137116 0.128783 0.142836 0.131036 0.146859 0.138330 0.142672 0.134776 0.129365 0.144006 0.141806 0.153352 0.155387 0.151122 0.138848 0.153046 0.129901 
38561.127946 0.149171 0.147134 0.132287 0.127325 0.136386 0.140129 0.126923 0.140864 0.142684 0.126470 0.148981 0.137371 0.145862 0.139035 0.153868 0.145134 0.130418 0.132441 0.137390 0.153454 0.126520 0.128404 0.145566 0.129840 0.135672 0.150662 0.141530 0.136986 0.126656 0.132573 0.146740 0.142315 0.128813 0.128147 0.144918 0.144670 0.134347 0.147197 0.143481 0.143399 0.138502 0.150781 0.145504 0.137128 0.134622 0.141306 0.140861 0.152289 0.147552 0.138481 
39340.114403 0.132185 0.152030 0.144291 0.134672 0.128415 0.150156 0.149000 0.136050 0.136733 0.135403 0.147646 0.143661 0.131976 0.147212 0.141627 0.151192 0.128936 0.143104 0.150411 0.142036 0.130295 0.142413 0.125677 0.143735 0.143996 0.135474 0.140078 0.150583 0.143199 0.134545 0.144489 0.137187 0.134646 0.149659 0.126465 0.147135 0.151455 0.129737 0.128826 0.133732 0.131770 0.151394 0.149135 0.147321 0.145968 0.149622 0.131077 0.151428 0.149400 0.134670 
40134.837431 0.141851 0.137502 0.150943 0.148912 0.131365 0.124379 0.135759 0.135512 0.133564 0.139022 0.143305 0.147423 0.133494 0.133401 0.132836 0.135876 0.145141 0.132381 0.137514 0.146704 0.142395 0.127306 0.127494 0.126649 0.129840 0.139182 0.138905 0.126335 0.125990 0.128732 0.136848 0.139396 0.128948 0.129734 0.145897 0.130881 0.139278 0.146121 0.130122 0.133704 0.127098 0.127662 0.148972 0.148648 0.129604 0.139222 0.137284 0.150259 0.145430 0.125883 
40945.614929 0.144804 0.137941 0.132817 0.133061 0.140999 0.149735 0.142013 0.131395 0.136745 0.129583 0.135072 0.131950 0.139168 0.124799 0.135571 0.132380 0.148722 0.139300 0.139614 0.146229 0.132015 0.143272 0.135326 0.124657 0.128409 0.146062 0.123887 0.126471 0.123056 0.147181 0.126015 0.135566 0.123613 0.130203 0.135488 0.126899 0.134066 0.145026 0.134077 0.146627 0.148062 0.146670 0.146374 0.144423 0.132530 0.147252 0.128307 0.124495 0.140934 0.143466 
41772.771219 0.138034 0.132699 0.129829 0.148219 0.139549 0.137302 0.131830 0.133332 0.123249 0.135338 0.122512 0.128002 0.141731 0.131042 0.127106 0.129706 0.125365 0.137146 0.122376 0.143099 0.147856 0.145731 0.129116 0.139166 0.141707 0.132098 0.122527 0.126559 0.147766 0.147433 0.125194 0.129004 0.133553 0.127531 0.131186 0.141871 0.135466 0.126803 0.125261 0.123886 0.122281 0.133069 0.135644 0.138667 0.143797 0.123816 0.140822 0.127552 0.130841 0.140592 
42616.637174 0.127245 0.145729 0.143776 0.120628 0.144902 0.146586 0.142443 0.141004 0.131565 0.139101 0.142583 0.132617 0.133587 0.135942 0.120813 0.136691 0.135419 0.129469 0.135243 0.132402 0.145202 0.125935 0.134526 0.131094 0.145693 0.132008 0.123022 0.132054 0.136977 0.126657 0.134138 0.129759 0.144609 0.138687 0.139820 0.123950 0.121193 0.138183 0.125243 0.140965 0.129304 0.120297 0.144591 0.122429 0.130341 0.130590 0.128737 0.128583 0.121907 0.139169 
43477.550352 0.145085 0.134759 0.121139 0.143947 0.145156 0.128147 0.123077 0.125575 0.127053 0.131373 0.125620 0.121784 0.119416 0.125886 0.119389 0.126648 0.120896 0.126574 0.128757 0.144787 0.125472 0.127243 0.133346 0.130972 0.136213 0.144095 0.128857 0.119682 0.125681 0.128136 0.143761 0.136998 0.123259 0.129852 0.128001 0.135240 0.130219 0.119001 0.141927 0.125590 0.130618 0.141672 0.140124 0.135626 0.121906 0.135371 0.138806 0.133873 0.120289 0.120752 
44355.855130 0.125572 0.134420 0.137368 0.132991 0.125369 0.121745 0.140525 0.119373 0.125947 0.135859 0.137308 0.124345 0.135038 0.122485 0.130791 0.133149 0.140160 0.139057 0.130213 0.123470 0.141650 0.130440 0.132466 0.130700 0.126109 0.120138 0.130457 0.143161 0.130484 0.140012 0.141968 0.135662 0.134681 0.125357 0.131423 0.120117 0.119074 0.121097 0.131956 0.134969 0.126777 0.124535 0.139505 0.143195 0.135164 0.134033 0.118684 0.128040 0.127143 0.124909 
45251.902842 0.116602 0.133695 0.135505 0.116919 0.140081 0.119252 0.139598 0.128827 0.139246 0.138748 0.125978 0.117309 0.140413 0.125649 0.124015 0.126087 0.116674 0.126595 0.135655 0.123314 0.130776 0.127071 0.137734 0.127846 0.125176 0.141176 0.128483 0.121694 0.129715 0.124820 0.137520 0.136595 0.118927 0.135844 0.128261 0.140060 0.126253 0.124200 0.134177 0.117172 0.119641 0.120270 0.123551 0.120419 0.140919 0.137263 0.141756 0.141224 0.135225 0.118141 
46166.051918 0.128150 0.130681 0.135033 0.135426 0.115253 0.117404 0.139383 0.122021 0.121941 0.123386 0.124718 0.121529 0.116972 0.140001 0.130334 0.125683 0.119391 0.126998 0.119231 0.124104 0.122454 0.126099 0.128767 0.131211 0.127894 0.136769 0.139068 0.120142 0.133320 0.136559 0.134106 0.137525 0.127877 0.140673 0.136095 0.134184 0.133035 0.128496 0.120352 0.124788 0.133949 0.115725 0.127647 0.130160 0.127387 0.119036 0.127251 0.131613 0.138871 0.120561 
47098.668031 0.118943 0.116661 0.129931 0.118539 0.130799 0.125448 0.127521 0.133064 0.114981 0.134187 0.120408 0.121018 0.118166 0.134227 0.127727 0.137044 0.123970 0.131654 0.114966 0.116020 0.131497 0.136784 0.131490 0.114068 0.132554 0.130156 0.128998 0.118509 0.137171 0.131714 0.134987 0.115841 0.122761 0.121417 0.137478 0.123923 0.125836 0.136690 0.135499 0.116201 0.136073 0.117028 0.132493 0.134781 0.134834 0.127464 0.127932 0.132616 0.122308 0.132387 
48050.124238 0.133152 0.136225 0.127870 0.133065 0.129743 0.130697 0.136759 0.118620 0.124847 0.123023 0.117322 0.113856 0.129184 0.132897 0.117444 0.116753 0.119895 0.113482 0.133010 0.116039 0.128360 0.113295 0.119652 0.113595 0.119552 0.135669 0.128189 0.133728 0.135903 0.121843 0.136201 0.117924 0.136165 0.127428 0.124382 0.136093 0.134767 0.119494 0.129333 0.129958 0.126452 0.117757 0.114957 0.124183 0.134475 0.137307 0.132377 0.120036 0.116881 0.125941 
49020.801136 0.127951 0.116321 0.123872 0.134157 0.128523 0.135250 0.135574 0.124915 0.127407 0.133658 0.120260 0.124708 0.115545 0.131562 0.125833 0.115122 0.120677 0.126140 0.116337 0.125406 0.135028 0.122609 0.124845 0.111597 0.117726 0.126870 0.130902 0.125888 0.114257 0.133974 0.123526 0.114993 0.134682 0.124524 0.135419 0.135925 0.123545 0.117649 0.112643 0.131921 0.131915 0.119288 0.124797 0.113632 0.126864 0.133436 0.135780 0.112692 0.120988 0.111607 
50011.087009 0.122807 0.122333 0.122040 0.125712 0.112646 0.130670 0.126826 0.124250 0.111257 0.128463 0.130940 0.132905 0.122943 0.126974 0.116707 0.112134 0.122414 0.134660 0.115283 0.125323 0.125742 0.113668 0.125708 0.130800 0.114508 0.114345 0.111844 0.121953 0.122688 0.131485 0.130637 0.130175 0.123559 0.120211 0.126063 0.113951 0.112427 0.131138 0.119079 0.130809 0.115529 0.117417 0.127351 0.126817 0.120907 0.121636 0.117251 0.116847 0.116967 0.129886 
51021.377982 0.124261 0.133074 0.131175 0.119624 0.118735 0.115040 0.120142 0.117316 0.126894 0.109178 0.114821 0.130329 0.126883 0.127537 0.113625 0.129571 0.110142 0.120126 0.119542 0.124621 0.120898 0.110791 0.123117 0.121704 0.128604 0.114657 0.127050 0.118207 0.116042 0.129674 0.111460 0.122076 0.128069 0.118638 0.126211 0.125071 0.126976 0.127897 0.116055 0.129840 0.117654 0.110862 0.114030 0.116801 0.111661 0.114266 0.111796 0.125332 0.123568 0.127728 
52052.078188 0.113031 0.128645 0.115725 0.119995 0.111542 0.110523 0.126099 0.123993 0.118776 0.115417 0.112232 0.130196 0.115155 0.130486 0.118854 0.114968 0.109008 0.128969 0.117930 0.119948 0.127790 0.121782 0.122596 0.108322 0.115771 0.111692 0.131121 0.129221 0.113553 0.131065 0.109729 0.129381 0.117722 0.130335 0.128148 0.129642 0.110707 0.123778 0.113777 0.115761 0.122195 0.119857 0.117587 0.113879 0.113533 0.115336 0.123738 0.120936 0.126198 0.120023 
53103.599918 0.123762 0.107771 0.112425 0.111217 0.129009 0.107167 0.127612 0.110915 0.117872 0.116597 0.130206 0.110152 0.121144 0.116445 0.109910 0.117748 0.112866 0.107417 0.116151 0.121783 0.129943 0.117968 0.120175 0.109524 0.113903 0.107982 0.117815 0.112753 0.116487 0.125886 0.125623 0.125239 0.120284 0.125216 0.118163 0.114939 0.127716 0.129643 0.118279 0.120583 0.124833 0.120029 0.111317 0.115875 0.111334 0.116641 0.114516 0.115662 0.119844 0.127518 
54176.363797 0.126420 0.109024 0.114575 0.116537 0.108261 0.121490 0.110266 0.105653 0.125656 0.113191 0.123766 0.108385 0.114537 0.115856 0.122755 0.111985 0.106144 0.105522 0.107394 0.127393 0.106014 0.125209 0.121100 0.121621 0.118735 0.127649 0.114248 0.116528 0.121299 0.127019 0.128663 0.123310 0.112713 0.117905 0.110932 0.123024 0.125050 0.115788 0.118836 0.106892 0.117806 0.120534 0.118276 0.124313 0.109779 0.111620 0.123887 0.106582 0.113526 0.124977 
55270.798943 0.115139 0.116993 0.107641 0.111696 0.111586 0.115608 0.107752 0.125530 0.125480 0.110722 0.107937 0.112325 0.118180 0.116979 0.107663 0.113587 0.122995 0.107561 0.112030 0.111622 0.106855 0.105960 0.107554 0.127001 0.123805 0.107498 0.124797 0.119887 0.111308 0.116540 0.114214 0.107218 0.124005 0.108054 0.105915 0.107655 0.126866 0.112445 0.117155 0.110935 0.125261 0.121753 0.118559 0.125325 0.116097 0.125029 0.116328 0.126558 0.107789 0.105723 
56387.343146 0.115875 0.104659 0.111876 0.118325 0.112232 0.112237 0.112465 0.104861 0.107230 0.118500 0.108865 0.108555 0.118901 0.105908 0.118320 0.104776 0.119220 0.115972 0.114804 0.110535 0.119012 0.107286 0.122380 0.103892 0.122453 0.114338 0.125012 0.112678 0.108353 0.115256 0.115381 0.116880 0.118299 0.119322 0.114746 0.122940 0.119141 0.125449 0.118178 0.108983 0.112632 0.107230 0.111866 0.117003 0.116603 0.117350 0.103852 0.123383 0.125320 0.119755 
57526.443038 0.106813 0.119007 0.114436 0.123963 0.116457 0.114493 0.107126 0.124411 0.113983 0.110201 0.108236 0.104482 0.113039 0.109751 0.110586 0.116960 0.116306 0.110808 0.104650 0.110057 0.112049 0.104475 0.116854 0.115856 0.114513 0.119862 0.105613 0.114137 0.112453 0.119263 0.118234 0.117317 0.114702 0.116772 0.107119 0.109076 0.113280 0.115647 0.109983 0.110987 0.113694 0.113584 0.118924 0.116338 0.105019 0.102224 0.105263 0.103690 0.114231 0.119263 
58688.554275 0.108638 0.118149 0.121402 0.112337 0.118566 0.104473 0.105527 0.103151 0.117782 0.112218 0.108206 0.108409 0.121481 0.121240 0.110688 0.100881 0.111268 0.104521 0.120718 0.121623 0.120929 0.114594 0.102422 0.115666 0.117958 0.105304 0.122060 0.102378 0.109151 0.112993 0.105796 0.115746 0.117134 0.108053 0.104725 0.105646 0.106647 0.114005 0.113370 0.112446 0.104938 0.113821 0.106427 0.105018 0.121252 0.119785 0.122878 0.109039 0.116721 0.115638 
59874.141715 0.110807 0.116793 0.112687 0.099986 0.106360 0.102742 0.116303 0.104293 0.113710 0.114213 0.112966 0.117246 0.099756 0.120171 0.102588 0.107176 0.108165 0.110234 0.119186 0.100283 0.116677 0.116415 0.113756 0.111359 0.104415 0.100061 0.113728 0.120468 0.115307 0.111726 0.111312 0.101369 0.121207 0.116884 0.117701 0.104019 0.109391 0.101915 0.117082 0.112548 0.113101 0.099923 0.111092 0.101069 0.118023 0.103516 0.106980 0.116606 0.117204 0.121117 
61083.679611 0.108378 0.117621 0.106756 0.116669 0.108768 0.117722 0.107922 0.118459 0.113981 0.100263 0.105300 0.098604 0.110324 0.105519 0.119839 0.111667 0.103117 0.112718 0.114943 0.116043 0.099893 0.117277 0.118202 0.110171 0.107580 0.099391 0.111939 0.108957 0.098799 0.119332 0.110894 0.114385 0.115638 0.104604 0.114008 0.105970 0.117793 0.118395 0.114171 0.108349 0.115065 0.118267 0.116613 0.117125 0.100952 0.100316 0.114922 0.106242 0.106231 0.114822 
62317.651793 0.103417 0.102275 0.098092 0.109390 0.115774 0.097313 0.102049 0.107310 0.115520 0.110722 0.114913 0.101372 0.116241 0.113746 0.102565 0.102182 0.102817 0.103469 0.114942 0.113051 0.112555 0.103951 0.106873 0.106714 0.109956 0.102021 0.111970 0.114138 0.104250 0.105451 0.117485 0.111065 0.117827 0.099313 0.100325 0.117127 0.097224 0.109966 0.104678 0.110708 0.113119 0.101260 0.097794 0.101220 0.101814 0.100823 0.111674 0.109390 0.098154 0.116311 
63576.551866 0.099748 0.114283 0.099746 0.105085 0.108968 0.106163 0.104557 0.104847 0.104157 0.100150 0.105047 0.096117 0.113037 0.097317 0.111647 0.096730 0.096773 0.101609 0.112524 0.101686 0.107554 0.116194 0.100842 0.103669 0.112641 0.107772 0.099803 0.100395 0.096535 0.106825 0.102832 0.116060 0.116172 0.096338 0.110944 0.113784 0.098987 0.109130 0.103162 0.111691 0.115564 0.111023 0.098898 0.099787 0.109548 0.106377 0.116450 0.109033 0.115044 0.106186 
64860.883408 0.107708 0.106901 0.096465 0.099654 0.103822 0.114143 0.103574 0.104309 0.098891 0.096898 0.105868 0.098460 0.109993 0.095531 0.110724 0.109043 0.113790 0.100116 0.112909 0.102097 0.112847 0.111512 0.112149 0.097336 0.095378 0.101146 0.110922 0.102275 0.110717 0.100925 0.110086 0.096242 0.100839 0.111950 0.111891 0.095159 0.102615 0.109477 0.111012 0.101225 0.110199 0.100906 0.100938 0.095573 0.111267 0.104147 0.105355 0.100243 0.108818 0.101738 
66171.160168 0.110959 0.095231 0.098552 0.104835 0.111468 0.107616 0.113229 0.109491 0.111066 0.096495 0.103413 0.111792 0.098932 0.104006 0.098846 0.112717 0.099326 0.108887 0.101188 0.112295 0.098734 0.101386 0.108121 0.095997 0.107072 0.108551 0.109928 0.099770 0.095291 0.107917 0.094809 0.097058 0.107399 0.096399 0.105474 0.100640 0.097306 0.104115 0.110926 0.094929 0.098517 0.093932 0.097132 0.093615 0.106281 0.113482 0.113288 0.102708 0.107221 0.112978 
67507.906275 0.109813 0.098110 0.092097 0.111667 0.104699 0.110905 0.104975 0.098528 0.094963 0.095601 0.098706 0.103974 0.098878 0.109085 0.108988 0.093956 0.098989 0.109946 0.100358 0.092891 0.101761 0.108259 0.110345 0.108824 0.103468 0.097337 0.096929 0.103283 0.108797 0.103176 0.107441 0.097975 0.100577 0.099285 0.109038 0.102078 0.095326 0.092557 0.104927 0.092462 0.092782 0.092110 0.096232 0.096044 0.103899 0.094019 0.101641 0.104048 0.111064 0.103548 
68871.656444 0.095954 0.109158 0.094977 0.096186 0.109944 0.098243 0.097305 0.102458 0.101615 0.091271 0.092786 0.095983 0.105591 0.102533 0.091711 0.096645 0.108984 0.099389 0.097726 0.097347 0.091542 0.096538 0.109639 0.103057 0.098346 0.100991 0.098363 0.108928 0.091135 0.104849 0.094349 0.109535 0.093113 0.093025 0.106608 0.107701 0.096588 0.097158 0.093745 0.104029 0.099369 0.107437 0.099368 0.093626 0.090763 0.102095 0.095601 0.109288 0.108516 0.104367 
70262.956194 0.097658 0.100926 0.091551 0.108031 0.103120 0.102465 0.094531 0.090564 0.106873 0.106795 0.093778 0.099335 0.095852 0.095274 0.094298 0.090646 0.095196 0.095667 0.092004 0.096714 0.092189 0.099218 0.106964 0.102362 0.106252 0.091430 0.099977 0.104293 0.103108 0.098076 0.095292 0.096808 0.097942 0.099232 0.102098 0.107308 0.099534 0.093611 0.094167 0.105407 0.103316 0.091435 0.104763 0.099847 0.100239 0.108572 0.109089 0.090341 0.100926 0.093923 
71682.362063 0.101697 0.089059 0.096146 0.091877 0.107442 0.100077 0.101106 0.104652 0.106144 0.095446 0.094558 0.091510 0.092548 0.097569 0.088258 0.106888 0.101446 0.093796 0.103981 0.088466 0.101385 0.089362 0.099692 0.090905 0.089840 0.090780 0.103582 0.106503 0.104583 0.103323 0.097727 0.105133 0.098209 0.096507 0.101628 0.094783 0.097036 0.103345 0.093045 0.100605 0.097497 0.089492 0.089762 0.103304 0.089521 0.100638 0.088068 0.098346 0.105406 0.088236 
73130.441833 0.100483 0.104038 0.088673 0.098846 0.091985 0.095870 0.094171 0.090116 0.089784 0.098232 0.104595 0.104890 0.105980 0.094350 0.099386 0.091473 0.091427 0.088487 0.095553 0.105068 0.094946 0.088862 0.089793 0.092437 0.088107 0.104003 0.104683 0.102813 0.099926 0.087774 0.088207 0.097683 0.095883 0.086942 0.103129 0.099245 0.091601 0.096350 0.092450 0.090011 0.099879 0.105536 0.096239 0.089481 0.105078 0.095602 0.095789 0.103744 0.101597 0.087399 
74607.774755 0.090495 0.087086 0.090930 0.086305 0.088481 0.098487 0.102289 0.094788 0.093589 0.093751 0.087786 0.092415 0.101989 0.101372 0.100047 0.095118 0.086878 0.097509 0.097548 0.092944 0.101097 0.097402 0.089485 0.099957 0.090423 0.098151 0.090680 0.086128 0.100217 0.097295 0.103770 0.087986 0.097315 0.102626 0.094004 0.092153 0.090514 0.089573 0.098047 0.088750 0.101180 0.093734 0.098678 0.097285 0.099967 0.095590 0.098279 0.089299 0.092561 0.094886 
76114.951782 0.097319 0.095747 0.099003 0.098569 0.096719 0.099158 0.091357 0.087452 0.092555 0.096112 0.102513 0.097455 0.099927 0.094855 0.093353 0.090267 0.096291 0.101210 0.092459 0.085649 0.084756 0.084473 0.085412 0.088386 0.089946 0.084266 0.099978 0.089320 0.085138 0.100507 0.099322 0.094258 0.094653 0.101032 0.087374 0.097115 0.085486 0.099047 0.100384 0.094049 0.095542 0.102158 0.102212 0.095115 0.095951 0.094509 0.091661 0.098870 0.098208 0.102237 
77652.575804 0.092440 0.092190 0.090541 0.094407 0.100347 0.084106 0.097161 0.097740 0.087107 0.085020 0.085762 0.089795 0.100216 0.100220 0.098916 0.096560 0.090123 0.098789 0.095448 0.100280 0.090434 0.083169 0.091124 0.085525 0.083125 0.091746 0.085856 0.083398 0.098556 0.086719 0.086930 0.098585 0.084984 0.090744 0.086861 0.093877 0.097190 0.095808 0.094455 0.087760 0.096090 0.090447 0.083326 0.097352 0.097340 0.096479 0.089859 0.088393 0.088589 0.100105 
79221.261891 0.094621 0.085794 0.088137 0.082753 0.086564 0.097259 0.094701 0.086563 0.082380 0.084282 0.099083 0.096729 0.088398 0.092782 0.099369 0.087322 0.096720 0.099454 0.088657 0.097088 0.095438 0.082194 0.095230 0.088138 0.085583 0.083663 0.091929 0.090346 0.089009 0.097338 0.090472 0.093934 0.094798 0.092471 0.088384 0.090591 0.087154 0.083042 0.082340 0.098904 0.088089 0.089618 0.092714 0.097830 0.087635 0.083627 0.099692 0.091015 0.092966 0.085410 
80821.637540 0.092681 0.087527 0.081433 0.093105 0.095476 0.086314 0.093290 0.091254 0.093800 0.082270 0.084490 0.094913 0.095671 0.095204 0.092704 0.091344 0.096523 0.087209 0.080338 0.084669 0.088612 0.086221 0.094556 0.095788 0.082976 0.082883 0.087577 0.089055 0.089118 0.084275 0.093697 0.087619 0.096556 0.085934 0.089498 0.089157 0.089196 0.094553 0.093471 0.097554 0.084535 0.094991 0.093998 0.084190 0.093562 0.086759 0.083044 0.086588 0.094621 0.084256 
82454.342922 0.093396 0.084813 0.081956 0.082702 0.083246 0.086152 0.093647 0.094286 0.091832 0.093232 0.094911 0.090053 0.092877 0.081190 0.088787 0.084859 0.086696 0.094214 0.081829 0.081907 0.084728 0.091096 0.079221 0.090250 0.084882 0.092353 0.093666 0.082303 0.084972 0.080090 0.084868 0.088477 0.092406 0.094902 0.095274 0.091104 0.093562 0.079318 0.085318 0.095245 0.083399 0.094066 0.094065 0.095623 0.090219 0.088641 0.086315 0.094461 0.090781 0.085971 
84120.031140 0.090184 0.079134 0.079361 0.079098 0.080915 0.080417 0.091550 0.093878 0.093633 0.081065 0.086638 0.078615 0.086094 0.080420 0.085600 0.092771 0.092230 0.087402 0.079956 0.082962 0.086368 0.088548 0.090810 0.094722 0.090509 0.082096 0.078287 0.089512 0.079542 0.084204 0.082928 0.085607 0.077856 0.086923 0.092023 0.087947 0.089513 0.087440 0.090215 0.080593 0.085993 0.087868 0.078956 0.078526 0.085706 0.093498 0.094530 0.089126 0.083771 0.082443 
85819.368492 0.082897 0.079672 0.090571 0.084965 0.090819 0.083531 0.087762 0.077480 0.079847 0.083649 0.086642 0.080634 0.078335 0.093149 0.081209 0.079991 0.077591 0.090739 0.079058 0.086407 0.089063 0.092360 0.081933 0.084724 0.087307 0.093099 0.082120 0.091108 0.082934 0.080474 0.084653 0.084294 0.083245 0.084778 0.081979 0.083544 0.082819 0.084906 0.092292 0.085305 0.092801 0.090671 0.083816 0.093119 0.080073 0.088192 0.090102 0.079398 0.091845 0.083666 
87553.034736 0.078409 0.082324 0.091443 0.084656 0.090139 0.075808 0.081190 0.088546 0.087886 0.085182 0.077710 0.076598 0.090975 0.076869 0.079810 0.079108 0.088923 0.087550 0.081475 0.082242 0.078435 0.087963 0.089871 0.088885 0.079277 0.081695 0.082180 0.081155 0.082400 0.087742 0.077763 0.085264 0.076879 0.078366 0.089287 0.079509 0.080000 0.076712 0.078527 0.078361 0.080184 0.091356 0.087960 0.087844 0.085847 0.079499 0.077596 0.085317 0.078139 0.080201 
89321.723361 0.085563 0.074037 0.085173 0.088317 0.074538 0.088020 0.086169 0.076526 0.080363 0.083621 0.088233 0.075306 0.079088 0.076130 0.084281 0.074256 0.078842 0.086450 0.089095 0.083906 0.075762 0.084368 0.074289 0.074044 0.073938 0.076483 0.087408 0.085301 0.074212 0.088878 0.080669 0.084600 0.089163 0.075680 0.078530 0.082314 0.085982 0.087367 0.080050 0.087706 0.077207 0.089685 0.079397 0.085017 0.079130 0.088376 0.089181 0.075988 0.085225 0.089883 
91126.141866 0.073128 0.078613 0.080750 0.082106 0.084004 0.081456 0.085679 0.082108 0.072876 0.077543 0.087776 0.084964 0.076841 0.085191 0.086240 0.078137 0.082457 0.079389 0.081033 0.077797 0.086558 0.081628 0.073192 0.080338 0.073670 0.085092 0.074306 0.079576 0.080366 0.077731 0.088010 0.082134 0.077824 0.072689 0.080094 0.078913 0.086283 0.084436 0.075098 0.077986 0.088083 0.077873 0.074946 0.073532 0.085832 0.084700 0.088030 0.078991 0.077096 0.082334 
92967.012043 0.082270 0.072820 0.078331 0.077203 0.073984 0.084869 0.074637 0.077009 0.086748 0.079472 0.073991 0.074202 0.078467 0.083494 0.079670 0.076061 0.076184 0.082768 0.080331 0.071728 0.071330 0.085435 0.079202 0.084484 0.077749 0.079934 0.078784 0.071468 0.085973 0.083842 0.073845 0.077715 0.084243 0.083496 0.081816 0.077611 0.080032 0.086026 0.082919 0.071585 0.082203 0.075271 0.081388 0.077997 0.072300 0.082548 0.077923 0.072122 0.081192 0.075671 
94845.070265 0.075103 0.072711 0.079152 0.074747 0.076640 0.071539 0.075929 0.080497 0.074749 0.079129 0.071599 0.072159 0.070652 0.083769 0.069979 0.083295 0.078107 0.073302 0.075432 0.073766 0.082064 0.083749 0.079204 0.080953 0.082376 0.075875 0.081515 0.070989 0.074611 0.084581 0.077793 0.075680 0.083826 0.077658 0.072579 0.075430 0.077235 0.082016 0.080143 0.083578 0.078474 0.073327 0.081114 0.069822 0.079348 0.074263 0.070564 0.085109 0.074341 0.081407 
96761.067779 0.075165 0.075041 0.081248 0.072861 0.069297 0.078619 0.080105 0.072567 0.078568 0.080849 0.073301 0.079198 0.080021 0.082424 0.076045 0.081127 0.078605 0.075979 0.070539 0.081133 0.079179 0.073541 0.078460 0.078995 0.074585 0.082795 0.072539 0.076316 0.082336 0.072913 0.071934 0.078836 0.082577 0.082888 0.073298 0.075957 0.070922 0.077461 0.077500 0.081486 0.077075 0.081147 0.076942 0.076085 0.072286 0.072360 0.078004 0.082887 0.072056 0.070265 
98715.771011 0.076238 0.072174 0.080302 0.075704 0.071714 0.068261 0.071453 0.078105 0.073991 0.081228 0.069700 0.074975 0.071003 0.070022 0.077212 0.081505 0.075779 0.078570 0.081758 0.077177 0.081931 0.075584 0.071088 0.081514 0.080681 0.079024 0.069210 0.074029 0.075163 0.076285 0.081589 0.072867 0.073142 0.075536 0.072290 0.081202 0.076612 0.068573 0.070631 0.079061 0.074075 0.067285 0.079718 0.067247 0.071149 0.072025 0.078458 0.076474 0.069984 0.069595 
100709.961867 0.071958 0.073474 0.068394 0.080076 0.073984 0.080137 0.074564 0.075996 0.071147 0.079404 0.078895 0.072555 0.074969 0.070827 0.079455 0.070686 0.076767 0.071847 0.075023 0.068585 0.077698 0.079355 0.069791 0.071764 0.074027 0.073451 0.070418 0.076526 0.080197 0.078549 0.075892 0.070564 0.071640 0.069060 0.074538 0.070149 0.070395 0.069131 0.071983 0.067778 0.067049 0.078509 0.069831 0.080277 0.077484 0.073836 0.077993 0.069030 0.075098 0.077003 
102744.438051 0.077501 0.078529 0.078597 0.073203 0.069778 0.066724 0.077589 0.067155 0.072775 0.065806 0.071295 0.067905 0.069634 0.073819 0.073710 0.067837 0.073938 0.076249 0.071222 0.066629 0.064508 0.070299 0.078580 0.074117 0.067989 0.068311 0.066675 0.069864 0.067569 0.076244 0.076549 0.078727 0.075640 0.068742 0.070043 0.076286 0.066430 0.077998 0.066625 0.066538 0.073898 0.072902 0.066968 0.070341 0.075380 0.066649 0.066590 0.065854 0.070031 0.067067 
104820.013380 0.065542 0.071484 0.069525 0.069149 0.073080 0.069835 0.075586 0.074578 0.074767 0.074453 0.069124 0.076506 0.065079 0.070224 0.067955 0.063700 0.069767 0.070404 0.072688 0.063156 0.075427 0.076301 0.064680 0.065777 0.073749 0.069830 0.067134 0.075530 0.073948 0.067816 0.072882 0.077010 0.066722 0.069602 0.075162 0.063122 0.067893 0.066802 0.064287 0.066586 0.064130 0.068460 0.068970 0.074408 0.075225 0.076506 0.076902 0.072970 0.068051 0.075693 
106937.518112 0.070632 0.065725 0.071909 0.074935 0.067212 0.071801 0.062095 0.071373 0.063045 0.068508 0.064283 0.069780 0.066062 0.073906 0.066235 0.061864 0.067181 0.072953 0.072200 0.069432 0.068026 0.064989 0.074689 0.064761 0.066072 0.068777 0.068458 0.068193 0.070619 0.073204 0.067528 0.061965 0.063944 0.073953 0.062066 0.070306 0.073087 0.062160 0.072579 0.071793 0.072750 0.067166 0.064808 0.073053 0.063561 0.072167 0.064188 0.065987 0.064353 0.071750 
109097.799277 0.066622 0.073303 0.061885 0.062312 0.065341 0.067443 0.062335 0.067052 0.065183 0.071236 0.071476 0.068417 0.064458 0.068241 0.064297 0.066329 0.062360 0.062973 0.067989 0.064225 0.072753 0.063445 0.063899 0.067671 0.060798 0.069430 0.064530 0.066630 0.071047 0.068060 0.061522 0.072045 0.067483 0.068988 0.070708 0.061183 0.068473 0.067814 0.072698 0.069560 0.061017 0.065421 0.068846 0.068665 0.072213 0.063138 0.064941 0.066872 0.061971 0.061038 
111301.721016 0.068238 0.064227 0.059946 0.067623 0.059512 0.067461 0.067779 0.062131 0.067914 0.065473 0.062182 0.069203 0.061227 0.067502 0.068054 0.064351 0.059928 0.059310 0.066780 0.062183 0.067853 0.068516 0.069186 0.068787 0.061428 0.065861 0.071470 0.070207 0.068097 0.070917 0.064721 0.060225 0.064836 0.062517 0.070659 0.061930 0.072045 0.064126 0.070797 0.070253 0.068282 0.064494 0.060922 0.070752 0.070910 0.061031 0.063463 0.065508 0.061255 0.060047 
113550.164928 0.061695 0.062549 0.061934 0.070608 0.058723 0.065905 0.066286 0.068330 0.068357 0.065385 0.066790 0.065597 0.058564 0.063075 0.061943 0.065887 0.065824 0.066424 0.064640 0.062698 0.067107 0.059266 0.058430 0.067717 0.067417 0.065123 0.061759 0.070213 0.066498 0.068167 0.057882 0.069974 0.070174 0.060188 0.067456 0.059971 0.069541 0.059668 0.066931 0.060374 0.067618 0.061887 0.058706 0.066724 0.063551 0.068842 0.069980 0.066548 0.067404 0.064148 
115844.030419 0.066089 0.061445 0.058555 0.067883 0.061879 0.063296 0.063621 0.068763 0.061583 0.064441 0.064774 0.066574 0.061326 0.063406 0.063419 0.065095 0.064093 0.062709 0.061532 0.056909 0.066928 0.063431 0.065561 0.058770 0.066798 0.057677 0.056564 0.062129 0.058152 0.058397 0.056969 0.063061 0.062741 0.065907 0.057882 0.058781 0.064207 0.060802 0.059945 0.062866 0.066511 0.063709 0.064888 0.069054 0.057822 0.063657 0.059113 0.059584 0.061009 0.058169 
118184.235068 0.056091 0.060739 0.058336 0.056315 0.065538 0.059069 0.058438 0.065603 0.056052 0.066011 0.065766 0.064882 0.057218 0.066270 0.062788 0.062989 0.056602 0.058818 0.059823 0.061544 0.057955 0.065845 0.055324 0.058866 0.067164 0.056221 0.059139 0.058301 0.066373 0.060394 0.066857 0.058028 0.060115 0.061051 0.062532 0.058306 0.056922 0.057670 0.060450 0.064866 0.062980 0.056823 0.061040 0.058460 0.061960 0.065460 0.061276 0.058904 0.056120 0.064431 
120571.714986 0.055376 0.055712 0.058928 0.056856 0.060137 0.062976 0.055066 0.059619 0.056550 0.062392 0.056846 0.065711 0.063514 0.059458 0.057331 0.060047 0.062700 0.065199 0.061093 0.062858 0.061128 0.055285 0.064621 0.055065 0.065647 0.054824 0.055043 0.060213 0.059344 0.057535 0.065160 0.054316 0.059356 0.054166 0.060907 0.056352 0.059782 0.064249 0.059916 0.062421 0.062321 0.063650 0.060702 0.062884 0.056911 0.057776 0.059527 0.055637 0.059104 0.054253 
123007.425199 0.059910 0.058392 0.059753 0.058120 0.056278 0.055421 0.061071 0.063745 0.055776 0.061895 0.056598 0.063007 0.062548 0.053485 0.062272 0.062153 0.063171 0.055594 0.064014 0.063811 0.053784 0.063718 0.059990 0.058511 0.060548 0.062411 0.052636 0.063769 0.057536 0.062723 0.056163 0.060928 0.056957 0.053689 0.060863 0.061144 0.052620 0.062813 0.054171 0.059545 0.055448 0.061941 0.062672 0.055046 0.061263 0.059072 0.054731 0.063060 0.053070 0.053679 
125492.340021 0.062172 0.059954 0.056483 0.054134 0.056692 0.056268 0.061651 0.053305 0.055961 0.052049 0.053555 0.057799 0.059233 0.059823 0.058654 0.059725 0.058722 0.055500 0.062481 0.057788 0.061529 0.061088 0.061758 0.052795 0.057515 0.055323 0.057807 0.060579 0.059758 0.062465 0.059450 0.057359 0.060753 0.051619 0.058443 0.062032 0.056973 0.056120 0.052090 0.060636 0.061183 0.055084 0.059185 0.058804 0.055041 0.062057 0.062427 0.061566 0.053616 0.055020 
128027.453452 0.056432 0.052918 0.059190 0.057934 0.057460 0.053631 0.056891 0.052844 0.058580 0.060358 0.053978 0.052853 0.056121 0.050668 0.053834 0.061150 0.057239 0.054259 0.051598 0.053027 0.059334 0.056670 0.050334 0.057998 0.054100 0.058702 0.057454 0.054900 0.055384 0.050162 0.053507 0.051831 0.056489 0.053691 0.054262 0.050638 0.058803 0.052145 0.057357 0.054244 0.051576 0.057267 0.052142 0.050996 0.052921 0.059982 0.060090 0.050851 0.053643 0.060036 
130613.779572 0.051259 0.051637 0.058615 0.055263 0.050875 0.058543 0.059448 0.048925 0.052459 0.056071 0.054891 0.053029 0.052718 0.054839 0.051615 0.058329 0.052937 0.054992 0.049960 0.054360 0.051416 0.053624 0.054398 0.050514 0.054526 0.050177 0.054604 0.058457 0.050019 0.052079 0.057330 0.051739 0.057497 0.057189 0.054566 0.055655 0.056362 0.051741 0.054870 0.053135 0.059032 0.049745 0.055682 0.056766 0.053922 0.056441 0.052700 0.059003 0.057539 0.054281 
133252.352946 0.054347 0.057994 0.056642 0.054128 0.054339 0.048010 0.053547 0.047736 0.052962 0.052161 0.055039 0.057322 0.057246 0.051910 0.054396 0.054883 0.051020 0.054464 0.055865 0.055670 0.053584 0.057244 0.054846 0.050402 0.054195 0.054638 0.051326 0.057429 0.055633 0.057459 0.049687 0.053711 0.051153 0.052335 0.050860 0.052451 0.048985 0.051600 0.052868 0.054300 0.053130 0.051758 0.055699 0.052097 0.051734 0.055633 0.049195 0.053943 0.048431 0.052985 
135944.229037 0.049182 0.049740 0.055708 0.049696 0.047514 0.054409 0.048153 0.052526 0.047376 0.051609 0.051016 0.050134 0.053734 0.052771 0.056469 0.048739 0.047012 0.052965 0.052361 0.050390 0.048911 0.053482 0.048123 0.048251 0.050704 0.053154 0.054274 0.049007 0.049827 0.046889 0.050210 0.053711 0.048694 0.051618 0.050498 0.053442 0.046639 0.055202 0.047667 0.053763 0.054646 0.052645 0.053230 0.050480 0.048386 0.051771 0.050059 0.047674 0.049109 0.047450 
138690.484632 0.049929 0.050343 0.046950 0.051418 0.050374 0.052719 0.045559 0.050035 0.052664 0.046087 0.053713 0.052572 0.049188 0.050820 0.047148 0.050749 0.051433 0.048928 0.054303 0.054078 0.047518 0.047611 0.052293 0.054222 0.052906 0.052960 0.044977 0.054272 0.053901 0.046129 0.052521 0.050911 0.051137 0.051788 0.054826 0.046721 0.054646 0.051748 0.049100 0.052601 0.054587 0.050237 0.050180 0.050447 0.049235 0.047396 0.045360 0.046449 0.048674 0.045032 
141492.218271 0.048968 0.051510 0.050148 0.047609 0.048649 0.044088 0.045133 0.047472 0.053129 0.044520 0.050497 0.049971 0.052992 0.053354 0.045145 0.045798 0.045370 0.051097 0.047841 0.044123 0.051457 0.052873 0.051152 0.050412 0.044997 0.052173 0.047567 0.047650 0.051735 0.043772 0.043910 0.046792 0.044642 0.047236 0.050309 0.045308 0.045793 0.045528 0.047390 0.047226 0.045116 0.047290 0.052756 0.045751 0.045851 0.048692 0.051002 0.047594 0.051892 0.050269 
144350.550683 0.051877 0.050505 0.045702 0.043915 0.044954 0.042965 0.051595 0.046468 0.045725 0.048547 0.048382 0.051396 0.048848 0.049722 0.043009 0.051825 0.048695 0.049167 0.045141 0.045807 0.050600 0.051077 0.048472 0.045719 0.046743 0.043972 0.051426 0.047080 0.046163 0.046836 0.049997 0.049748 0.045848 0.051490 0.050226 0.045329 0.042531 0.049695 0.051518 0.051932 0.049328 0.044595 0.050925 0.044389 0.044213 0.045128 0.049603 0.048416 0.049835 0.043015 
147266.625241 0.044959 0.050046 0.048117 0.047787 0.048758 0.047149 0.048455 0.050153 0.048742 0.045374 0.048984 0.048452 0.050304 0.043140 0.043103 0.049485 0.045695 0.046486 0.044249 0.050015 0.041453 0.044010 0.047437 0.045619 0.043118 0.042197 0.046518 0.046782 0.045765 0.042846 0.043532 0.043806 0.046157 0.045577 0.046298 0.049149 0.045511 0.048236 0.045450 0.049579 0.044223 0.050177 0.044225 0.045351 0.048254 0.046244 0.041625 0.049114 0.050437 0.044978 
150241.608412 0.042155 0.041911 0.048183 0.041121 0.043257 0.043409 0.047849 0.040072 0.048182 0.043443 0.048371 0.044188 0.040087 0.040185 0.040320 0.040239 0.040776 0.041374 0.043865 0.042621 0.042405 0.044164 0.045092 0.045029 0.042577 0.041857 0.047228 0.048042 0.042911 0.042103 0.046932 0.048195 0.041782 0.047762 0.041794 0.047604 0.046410 0.048842 0.041103 0.042991 0.045120 0.043427 0.046282 0.043873 0.048643 0.047851 0.048113 0.048415 0.047458 0.048046 
153276.690229 0.045912 0.042040 0.044878 0.043611 0.043222 0.042833 0.045777 0.043010 0.041123 0.044392 0.045069 0.045434 0.042886 0.046571 0.044171 0.043270 0.039704 0.043836 0.044303 0.044950 0.042085 0.045655 0.046066 0.040338 0.047271 0.039776 0.045632 0.044703 0.046784 0.043390 0.039996 0.041544 0.039911 0.039269 0.046934 0.040403 0.046084 0.047232 0.041608 0.039842 0.040267 0.039582 0.046978 0.041767 0.045977 0.039007 0.040347 0.043271 0.044365 0.042790 
156373.084767 0.038752 0.038033 0.044758 0.045886 0.039280 0.044385 0.042606 0.045285 0.045437 0.044638 0.042263 0.044701 0.041646 0.042285 0.043207 0.045697 0.041974 0.038796 0.043072 0.039863 0.043631 0.038649 0.041318 0.041556 0.045604 0.040679 0.044334 0.041647 0.042697 0.043853 0.043860 0.045410 0.042237 0.037733 0.042424 0.041491 0.040487 0.041969 0.039215 0.039873 0.045978 0.043949 0.042565 0.041827 0.041144 0.041533 0.037817 0.043589 0.042198 0.044944 
159532.030623 0.043060 0.041296 0.044109 0.043107 0.039740 0.044507 0.042462 0.038572 0.038980 0.043084 0.040892 0.042320 0.038993 0.036545 0.039071 0.038415 0.039266 0.037985 0.042783 0.037050 0.038123 0.041303 0.037161 0.038439 0.037440 0.039554 0.039198 0.044238 0.043768 0.041854 0.040140 0.039609 0.041377 0.039445 0.040783 0.038711 0.037278 0.040491 0.038481 0.036860 0.040876 0.039823 0.037637 0.041401 0.037998 0.042669 0.043822 0.037468 0.042549 0.040682 
162754.791419 0.036961 0.041679 0.040701 0.036349 0.040041 0.040791 0.038149 0.037637 0.037070 0.038770 0.042259 0.035673 0.038668 0.036835 0.042432 0.041282 0.042664 0.037918 0.035480 0.036429 0.039886 0.041229 0.042502 0.035366 0.037144 0.039323 0.038484 0.037155 0.038173 0.037603 0.039131 0.036218 0.038638 0.038755 0.043016 0.038863 0.037866 0.035900 0.039496 0.037812 0.040519 0.037304 0.042431 0.036175 0.039063 0.037588 0.039372 0.037814 0.041821 0.042822 
166042.656301 0.034496 0.036097 0.039767 0.040837 0.036047 0.040751 0.038277 0.036233 0.038152 0.037524 0.037509 0.035136 0.041721 0.039513 0.037945 0.035553 0.040490 0.034947 0.038644 0.040924 0.040566 0.040036 0.037781 0.039299 0.041509 0.039634 0.039006 0.035589 0.038998 0.039251 0.035448 0.040094 0.039331 0.036588 0.034566 0.035475 0.034852 0.038254 0.039960 0.036508 0.037178 0.039713 0.041284 0.037035 0.039870 0.038327 0.041515 0.040632 0.036054 0.034520 
169396.940460 0.039356 0.034280 0.036438 0.036149 0.033966 0.037121 0.037198 0.039393 0.035543 0.035412 0.038102 0.038111 0.038736 0.040333 0.035751 0.038804 0.040182 0.037619 0.035366 0.036044 0.035036 0.035665 0.034041 0.039831 0.034512 0.034295 0.036395 0.036018 0.035953 0.040367 0.037527 0.040345 0.033994 0.037248 0.033124 0.039427 0.034145 0.036212 0.037475 0.035958 0.038227 0.038592 0.035273 0.039405 0.034591 0.036938 0.039505 0.038336 0.034722 0.034056 
172818.985654 0.032682 0.032698 0.032970 0.035633 0.038846 0.035994 0.037428 0.038031 0.033475 0.038843 0.032428 0.034993 0.032516 0.038902 0.036461 0.032475 0.035102 0.032451 0.036254 0.034564 0.037511 0.036644 0.034991 0.032237 0.037919 0.033768 0.032491 0.035103 0.035445 0.033971 0.036638 0.035745 0.035087 0.033535 0.036632 0.032306 0.032495 0.032092 0.033946 0.035750 0.034549 0.036949 0.035910 0.037154 0.037203 0.032053 0.038691 0.035993 0.036593 0.033692 
176310.160746 0.033507 0.033892 0.034471 0.033486 0.036863 0.037573 0.031699 0.037461 0.031065 0.032436 0.034674 0.032781 0.032471 0.036286 0.035628 0.032503 0.034661 0.033116 0.031810 0.031855 0.036481 0.035473 0.032702 0.033569 0.037471 0.032900 0.034831 0.033948 0.031767 0.035133 0.036833 0.031953 0.034870 0.030941 0.032452 0.034534 0.036047 0.033097 0.035085 0.033490 0.037419 0.037428 0.035432 0.034736 0.033375 0.036592 0.032247 0.031028 0.035852 0.036319 
179871.862254 0.032995 0.033759 0.031785 0.034493 0.032206 0.031255 0.031972 0.031897 0.029812 0.030687 0.029822 0.032398 0.033319 0.035805 0.035521 0.033863 0.035237 0.031786 0.032776 0.031380 0.036242 0.034353 0.035032 0.033860 0.033769 0.030529 0.035805 0.030490 0.031822 0.031693 0.035330 0.035485 0.030162 0.034460 0.033191 0.032172 0.033075 0.029932 0.031086 0.031456 0.031579 0.034912 0.030092 0.032208 0.032839 0.034985 0.033134 0.034208 0.032857 0.032709 
183505.514904 0.033290 0.031564 0.030093 0.029329 0.030507 0.032850 0.029121 0.032512 0.034228 0.029382 0.030262 0.034826 0.032087 0.031021 0.030718 0.028975 0.030071 0.028884 0.033668 0.029000 0.033683 0.031374 0.033159 0.029953 0.033515 0.030262 0.030109 0.034520 0.030115 0.034469 0.033940 0.029402 0.034125 0.034944 0.028765 0.029882 0.033282 0.029477 0.033212 0.030871 0.034041 0.033291 0.031297 0.033459 0.028789 0.030921 0.033256 0.029982 0.028930 0.031353 
187212.572208 0.033800 0.033640 0.032020 0.031048 0.031511 0.028586 0.033277 0.032895 0.030125 0.029824 0.031616 0.033402 0.032995 0.029665 0.031562 0.031221 0.029564 0.032259 0.033570 0.030900 0.032732 0.032526 0.032167 0.033775 0.030929 0.027733 0.033195 0.029967 0.029557 0.031881 0.031143 0.030676 0.033745 0.029135 0.032797 0.032816 0.028124 0.032243 0.027930 0.030881 0.029091 0.027771 0.028480 0.031109 0.029857 0.031206 0.027915 0.029201 0.029928 0.032294 
190994.517036 0.029005 0.031215 0.028375 0.029669 0.032130 0.030016 0.028126 0.030768 0.030125 0.029127 0.030625 0.031527 0.031964 0.029996 0.030798 0.026885 0.029537 0.027405 0.027313 0.030088 0.027637 0.027241 0.031274 0.029480 0.026864 0.030022 0.027041 0.029528 0.030872 0.028422 0.030700 0.031740 0.026802 0.026692 0.027197 0.028868 0.031522 0.027572 0.028722 0.029016 0.027349 0.029919 0.029076 0.031263 0.029090 0.027398 0.031641 0.032298 0.026893 0.030356 
194852.862218 0.026069 0.025883 0.029473 0.029698 0.026648 0.027421 0.031069 0.029047 0.029595 0.030841 0.030521 0.030836 0.029446 0.025947 0.030454 0.027168 0.029552 0.028751 0.028250 0.026969 0.030437 0.028731 0.031302 0.027824 0.029605 0.029748 0.029576 0.031226 0.031291 0.026985 0.028572 0.026198 0.027294 0.029195 0.025939 0.026682 0.027017 0.028877 0.030129 0.030034 0.030806 0.026195 0.025683 0.028763 0.025986 0.028410 0.030656 0.026135 0.027836 0.028465 
198789.151143 0.028157 0.027075 0.028100 0.027422 0.024753 0.029459 0.029763 0.028666 0.027335 0.029247 0.029157 0.027462 0.026635 0.025780 0.025428 0.028859 0.028486 0.028730 0.029596 0.026114 0.027185 0.024769 0.028321 0.026811 0.024799 0.027493 0.027770 0.029249 0.029852 0.027474 0.025571 0.028415 0.025438 0.026347 0.029324 0.028170 0.025101 0.029888 0.029185 0.027040 0.025827 0.027902 0.026574 0.026726 0.027302 0.026459 0.025823 0.027686 0.028702 0.027262 
202804.958379 0.023902 0.028483 0.026751 0.028068 0.025198 0.024143 0.026705 0.024658 0.024334 0.024839 0.026264 0.025867 0.025684 0.025417 0.024585 0.026188 0.027969 0.025335 0.027219 0.028210 0.024109 0.025374 0.023872 0.024735 0.024982 0.024927 0.025621 0.024370 0.026315 0.023947 0.027695 0.027477 0.026567 0.027058 0.028181 0.026914 0.025884 0.027380 0.025051 0.025063 0.025499 0.028529 0.023857 0.026709 0.026168 0.026373 0.024607 0.026926 0.025468 0.028179 
206901.890302 0.027546 0.025838 0.026435 0.024534 0.023764 0.027506 0.026748 0.026898 0.025494 0.025660 0.023171 0.027090 0.022791 0.026215 0.025369 0.027025 0.026499 0.026491 0.023866 0.025075 0.025277 0.024020 0.026556 0.024260 0.027122 0.024840 0.025904 0.022769 0.026128 0.023395 0.023360 0.024580 0.026384 0.023065 0.027421 0.024724 0.023857 0.023401 0.027076 0.026782 0.026709 0.026218 0.023451 0.025847 0.027560 0.026850 0.023783 0.025615 0.026427 0.025581 
211081.585740 0.022414 0.025724 0.026398 0.025125 0.023128 0.025152 0.024663 0.024463 0.024199 0.024769 0.024317 0.022369 0.023832 0.024776 0.024939 0.023714 0.024261 0.024703 0.024797 0.025831 0.022693 0.023348 0.026173 0.023493 0.025546 0.023119 0.022095 0.026591 0.025723 0.024250 0.022633 0.024862 0.023207 0.025090 0.024716 0.025719 0.026614 0.022279 0.025297 0.025773 0.026531 0.022261 0.024732 0.023044 0.026302 0.022705 0.023473 0.023827 0.025048 0.022547 
215345.716627 0.025487 0.022304 0.025215 0.024318 0.024210 0.023803 0.022405 0.021635 0.023339 0.024841 0.022441 0.022757 0.025299 0.021188 0.024239 0.022493 0.022830 0.025502 0.022086 0.025030 0.025117 0.021160 0.025266 0.022653 0.021195 0.022418 0.023483 0.024436 0.024682 0.021820 0.025462 0.022015 0.021957 0.023561 0.021584 0.024579 0.021897 0.021958 0.024230 0.025320 0.021545 0.024045 0.024140 0.024416 0.023566 0.021261 0.022666 0.024886 0.024127 0.025469 
219695.988672 0.020111 0.020293 0.020775 0.021988 0.021034 0.021982 0.020260 0.022988 0.023565 0.022047 0.024214 0.023723 0.021609 0.022628 0.021450 0.022153 0.020202 0.020171 0.023498 0.024360 0.024064 0.021370 0.024236 0.022672 0.023751 0.022223 0.020598 0.021155 0.023416 0.022464 0.020329 0.022649 0.021374 0.023239 0.023162 0.023704 0.022439 0.022309 0.021278 0.022619 0.022698 0.023654 0.022748 0.020302 0.022250 0.022894 0.023953 0.020258 0.024411 0.021405 
224134.142042 0.020193 0.019755 0.021489 0.019636 0.023301 0.021833 0.022848 0.020036 0.022967 0.021288 0.023176 0.019569 0.020073 0.020254 0.023103 0.019530 0.020161 0.021437 0.020061 0.022386 0.023271 0.021771 0.022521 0.021821 0.022335 0.021406 0.020586 0.021323 0.020253 0.022571 0.020397 0.022756 0.022301 0.022903 0.020715 0.019978 0.021981 0.019762 0.020082 0.021389 0.022018 0.022996 0.020656 0.019950 0.020688 0.022091 0.023387 0.021526 0.020366 0.019911 
228661.952057 0.020783 0.022290 0.021247 0.019893 0.019159 0.018505 0.018488 0.018744 0.022286 0.021663 0.021786 0.019470 0.022291 0.018851 0.020512 0.018942 0.020347 0.019296 0.019988 0.018430 0.019085 0.019075 0.020617 0.021880 0.021313 0.019722 0.020565 0.021961 0.019253 0.019307 0.019458 0.018853 0.021487 0.020999 0.018454 0.020417 0.019171 0.018703 0.018444 0.021266 0.019846 0.020983 0.021320 0.022219 0.020328 0.020857 0.021334 0.021352 0.022035 0.019357 
233281.229901 0.021250 0.017495 0.019893 0.020875 0.020913 0.020874 0.018044 0.017585 0.018271 0.020217 0.018740 0.019756 0.018399 0.019489 0.021222 0.018319 0.020156 0.019754 0.020431 0.020308 0.021323 0.018099 0.017670 0.021016 0.019684 0.017604 0.020190 0.018460 0.019433 0.020245 0.020514 0.018669 0.017989 0.020389 0.018764 0.020458 0.017632 0.021110 0.018838 0.019758 0.019290 0.018772 0.019376 0.020271 0.020690 0.020481 0.020809 0.021173 0.018211 0.019945 
237993.823349 0.016696 0.018159 0.018054 0.016712 0.019745 0.020205 0.019161 0.019068 0.019827 0.018269 0.017788 0.018665 0.020191 0.017844 0.017676 0.017001 0.016938 0.017056 0.018674 0.016783 0.019653 0.017461 0.019706 0.018635 0.017785 0.017820 0.016690 0.020184 0.020102 0.016679 0.018914 0.016707 0.018551 0.017454 0.020131 0.017594 0.018354 0.018597 0.016908 0.020023 0.016669 0.019415 0.019374 0.018377 0.018972 0.019531 0.020007 0.019701 0.018932 0.016962 
242801.617498 0.015986 0.016761 0.018127 0.019389 0.017979 0.016380 0.016004 0.016328 0.017025 0.017661 0.018039 0.018294 0.017114 0.019003 0.019395 0.016034 0.016153 0.015910 0.017745 0.017825 0.017435 0.018802 0.016864 0.016039 0.017510 0.017584 0.016885 0.018696 0.017125 0.018500 0.016156 0.017996 0.017972 0.017448 0.017913 0.017099 0.016248 0.017865 0.018003 0.017016 0.017703 0.018539 0.017892 0.019026 0.016458 0.017081 0.016277 0.019001 0.019118 0.019260 
247706.535532 0.017845 0.015130 0.016776 0.016826 0.016926 0.015502 0.017550 0.015303 0.017560 0.016254 0.015267 0.016874 0.015674 0.018279 0.017211 0.015478 0.015839 0.015962 0.017619 0.017450 0.017040 0.015415 0.017639 0.015762 0.016441 0.018142 0.015966 0.015786 0.016056 0.017965 0.018459 0.015408 0.017365 0.015834 0.017942 0.015931 0.015741 0.016224 0.018020 0.016538 0.015136 0.017610 0.016029 0.016281 0.016529 0.016964 0.015198 0.017024 0.016690 0.016282 
252710.539484 0.015926 0.016767 0.015932 0.016099 0.017444 0.016790 0.017138 0.015223 0.017472 0.014842 0.016844 0.014725 0.016568 0.014837 0.015843 0.016051 0.015459 0.016819 0.014832 0.015782 0.015198 0.014728 0.014999 0.016716 0.017339 0.017537 0.016910 0.015686 0.015276 0.015197 0.014964 0.017344 0.016781 0.017338 0.016104 0.014830 0.015971 0.015649 0.015042 0.017026 0.017007 0.016154 0.015706 0.017186 0.017048 0.015388 0.015266 0.014855 0.014637 0.015022 
257815.631020 0.015828 0.016056 0.013729 0.016173 0.014077 0.013978 0.013951 0.016155 0.013952 0.016102 0.015143 0.015581 0.016574 0.015093 0.014315 0.016118 0.015864 0.014894 0.015634 0.015635 0.015778 0.014511 0.013700 0.014142 0.014442 0.015088 0.014533 0.016443 0.014979 0.013800 0.016197 0.014819 0.014867 0.014614 0.015938 0.015812 0.014450 0.014396 0.014275 0.014490 0.015120 0.015082 0.013944 0.015000 0.015459 0.016001 0.014690 0.014329 0.014540 0.016593 
263023.852246 0.013982 0.015289 0.013951 0.015587 0.013098 0.013407 0.013127 0.014776 0.015507 0.014717 0.015106 0.013446 0.013849 0.013309 0.015723 0.013893 0.014076 0.012998 0.013990 0.015089 0.014566 0.013591 0.014989 0.013159 0.014482 0.015723 0.015373 0.015243 0.013804 0.015426 0.013545 0.014128 0.015706 0.015162 0.014463 0.014673 0.014118 0.014453 0.013664 0.015763 0.013934 0.013283 0.013547 0.014568 0.014810 0.013144 0.015733 0.013406 0.013858 0.013027 
268337.286521 0.013603 0.014434 0.014555 0.014180 0.012898 0.015005 0.012334 0.014678 0.013654 0.014954 0.013886 0.012437 0.013276 0.014782 0.013699 0.014204 0.015016 0.013582 0.013451 0.014965 0.012611 0.012347 0.012333 0.013005 0.013835 0.013202 0.014823 0.012518 0.014635 0.014255 0.014970 0.014200 0.012589 0.012474 0.013786 0.014013 0.013670 0.012735 0.013252 0.014560 0.014299 0.014424 0.013648 0.012513 0.012853 0.014432 0.012889 0.014927 0.014643 0.013507 
273758.059288 0.011946 0.013576 0.013637 0.013520 0.014115 0.014058 0.011814 0.013690 0.011895 0.012296 0.012980 0.012721 0.014090 0.013877 0.012721 0.013952 0.012184 0.014169 0.014169 0.013208 0.013985 0.013626 0.013902 0.013283 0.013316 0.013606 0.013871 0.012985 0.011931 0.012210 0.012340 0.013350 0.011947 0.013675 0.012417 0.013115 0.013516 0.012132 0.013350 0.012109 0.014205 0.013264 0.013203 0.013940 0.013043 0.012456 0.013106 0.011841 0.012394 0.013085 
279288.338928 0.012914 0.011507 0.012096 0.011543 0.012466 0.012770 0.011304 0.013015 0.012963 0.013437 0.013129 0.012561 0.012232 0.011799 0.013432 0.011855 0.012614 0.011862 0.012935 0.011533 0.011029 0.013134 0.012128 0.013005 0.013455 0.011406 0.013041 0.012700 0.012970 0.011221 0.011406 0.011794 0.011370 0.012553 0.012767 0.012094 0.011750 0.012248 0.012354 0.011751 0.013233 0.012669 0.011229 0.011435 0.012497 0.011319 0.011141 0.011241 0.011817 0.013267 
284930.337629 0.011527 0.010762 0.011625 0.010968 0.012524 0.011889 0.012731 0.011229 0.012170 0.011833 0.011109 0.012726 0.010438 0.012702 0.011141 0.010897 0.010629 0.010952 0.010536 0.011991 0.011976 0.012709 0.012377 0.011410 0.011656 0.011426 0.012485 0.012168 0.012204 0.010972 0.010667 0.010861 0.011375 0.010674 0.011525 0.012712 0.011629 0.010714 0.011960 0.010710 0.010603 0.010525 0.011419 0.011377 0.010478 0.012262 0.011745 0.011509 0.011993 0.010608 
290686.312263 0.010365 0.011553 0.011581 0.011370 0.010147 0.011432 0.011665 0.011763 0.009881 0.010011 0.009968 0.010793 0.011151 0.010731 0.010402 0.011685 0.011407 0.010474 0.011183 0.009941 0.011173 0.011756 0.010906 0.010447 0.011123 0.010490 0.011261 0.011997 0.011382 0.011919 0.009844 0.011508 0.011275 0.011558 0.011721 0.009880 0.010364 0.011361 0.009891 0.011201 0.010193 0.010648 0.010235 0.011071 0.011915 0.011928 0.011100 0.011945 0.011642 0.010757 
296558.565298 0.010468 0.010898 0.010046 0.009710 0.011309 0.010714 0.011023 0.009413 0.009472 0.011297 0.010482 0.010367 0.010922 0.009936 0.010274 0.010842 0.009635 0.010355 0.010799 0.009840 0.009689 0.010207 0.010369 0.009370 0.009495 0.010370 0.009594 0.010587 0.010695 0.011182 0.010519 0.011094 0.011186 0.009630 0.010149 0.010735 0.010464 0.009638 0.011279 0.010359 0.010565 0.009440 0.010118 0.011247 0.011276 0.011088 0.011231 0.010084 0.009799 0.010544 
302549.445714 0.010062 0.009006 0.009127 0.009803 0.010079 0.009371 0.009423 0.009979 0.009048 0.008824 0.009441 0.008808 0.009932 0.009074 0.009510 0.010601 0.009138 0.010178 0.009226 0.008740 0.009220 0.010166 0.010202 0.009931 0.010577 0.008981 0.009300 0.009067 0.009349 0.010116 0.009878 0.009320 0.008768 0.009790 0.009976 0.009584 0.010372 0.009118 0.009110 0.009588 0.010166 0.009307 0.009382 0.010103 0.010063 0.008892 0.008900 0.010619 0.009712 0.008799 
308661.349941 0.009068 0.008619 0.009524 0.009264 0.009259 0.009636 0.008897 0.008488 0.009202 0.009499 0.009120 0.009579 0.009294 0.008753 0.009928 0.008259 0.009552 0.008928 0.008922 0.009918 0.009375 0.009395 0.008483 0.008464 0.009560 0.008241 0.009073 0.008868 0.009173 0.009682 0.008522 0.009202 0.009163 0.008741 0.009878 0.008558 0.008813 0.008637 0.009645 0.009910 0.009229 0.008731 0.008424 0.009928 0.009828 0.009468 0.009542 0.010036 0.008683 0.009061 
314896.722825 0.008781 0.009351 0.009146 0.008799 0.008223 0.008465 0.008421 0.007912 0.008779 0.008552 0.008182 0.008088 0.009015 0.008567 0.009176 0.008964 0.008281 0.008283 0.007807 0.009202 0.008841 0.009100 0.009175 0.007979 0.008557 0.008915 0.009079 0.008102 0.008176 0.009293 0.008397 0.007818 0.007809 0.008989 0.008778 0.009020 0.008959 0.009073 0.008698 0.009295 0.008599 0.007747 0.009253 0.009122 0.008342 0.008733 0.009133 0.007905 0.008540 0.009005 
321258.058596 0.008506 0.007635 0.008096 0.007351 0.008307 0.008684 0.007442 0.008040 0.007846 0.007266 0.007934 0.007990 0.008661 0.007787 0.007295 0.007596 0.008289 0.008850 0.008623 0.007837 0.007292 0.008180 0.007836 0.008297 0.008510 0.008156 0.007832 0.008530 0.008841 0.008844 0.007940 0.007275 0.007979 0.008774 0.007721 0.008325 0.007411 0.007890 0.008303 0.007498 0.007406 0.007537 0.008674 0.007944 0.007922 0.007693 0.007294 0.008109 0.007493 0.007688 
327747.901874 0.008072 0.007785 0.007151 0.007001 0.007459 0.008207 0.007814 0.007234 0.007646 0.006965 0.006863 0.007106 0.008031 0.006914 0.007740 0.007183 0.007217 0.008151 0.007859 0.007183 0.007752 0.007546 0.007412 0.007586 0.007841 0.007255 0.007139 0.008284 0.008056 0.007709 0.007124 0.008122 0.006942 0.007237 0.007281 0.008157 0.006911 0.007906 0.007387 0.007255 0.007837 0.007428 0.008244 0.007544 0.007162 0.007572 0.008186 0.006817 0.008270 0.007457 
334368.848683 0.006499 0.007393 0.006541 0.007095 0.007546 0.007542 0.007659 0.006961 0.007230 0.007492 0.007003 0.007476 0.006760 0.007184 0.007625 0.006834 0.006565 0.007242 0.007325 0.006500 0.007503 0.007313 0.007257 0.007435 0.006742 0.007758 0.007343 0.007080 0.007426 0.006642 0.006680 0.007649 0.006769 0.006982 0.006538 0.006783 0.006662 0.007498 0.007435 0.006856 0.007459 0.007469 0.007680 0.006611 0.007516 0.006883 0.007080 0.007711 0.006533 0.006621 
341123.547489 0.006597 0.007091 0.006919 0.006396 0.007178 0.006897 0.006428 0.006299 0.006495 0.006338 0.007067 0.006491 0.006475 0.006858 0.006392 0.006524 0.005998 0.005968 0.007016 0.006726 0.007249 0.006179 0.006266 0.007056 0.006892 0.007249 0.006952 0.006870 0.006215 0.006043 0.006267 0.006103 0.006583 0.006084 0.006337 0.005989 0.007017 0.006868 0.006414 0.006836 0.006096 0.007122 0.006568 0.006416 0.006507 0.007006 0.007162 0.007153 0.006184 0.006845 
348014.700263 0.006584 0.006547 0.005705 0.006391 0.005854 0.005650 0.006268 0.005718 0.005729 0.006116 0.006391 0.005716 0.006619 0.006042 0.006094 0.005571 0.006499 0.006569 0.006364 0.006509 0.006109 0.005899 0.005718 0.006412 0.006050 0.005934 0.005931 0.006219 0.005722 0.005903 0.006510 0.005999 0.005879 0.006430 0.005737 0.006457 0.005961 0.006366 0.006310 0.005562 0.006681 0.006083 0.005888 0.005843 0.006512 0.005885 0.005728 0.005871 0.006199 0.005780 
355045.063558 0.005954 0.005961 0.005866 0.005206 0.006049 0.005850 0.005364 0.005310 0.005617 0.005423 0.005316 0.005875 0.005592 0.005555 0.006069 0.005816 0.006111 0.006248 0.006084 0.005951 0.006292 0.006060 0.005862 0.005659 0.005523 0.005813 0.006260 0.005379 0.005707 0.005957 0.005282 0.006271 0.005533 0.005684 0.005635 0.005945 0.005212 0.005340 0.005512 0.006247 0.005265 0.005772 0.005780 0.006270 0.005649 0.005955 0.005789 0.005281 0.005359 0.006316 
362217.449611 0.005620 0.004916 0.005252 0.004871 0.005131 0.004849 0.005352 0.004869 0.004931 0.005038 0.005767 0.005360 0.005086 0.005610 0.005009 0.005768 0.005590 0.005614 0.005300 0.005695 0.005699 0.005582 0.005066 0.005252 0.005255 0.005769 0.005297 0.005541 0.005221 0.005144 0.005822 0.005245 0.005640 0.005592 0.005386 0.005044 0.005069 0.005099 0.004966 0.005289 0.004835 0.005870 0.005326 0.004910 0.005334 0.005322 0.005670 0.004815 0.005618 0.005202 
369534.727474 0.005135 0.004725 0.005225 0.004846 0.004738 0.004618 0.004987 0.005338 0.005290 0.004955 0.005161 0.005118 0.004887 0.005261 0.005054 0.005254 0.005126 0.005042 0.005034 0.004519 0.005384 0.004962 0.005460 0.004752 0.004904 0.004491 0.004538 0.004854 0.004747 0.005456 0.005415 0.004525 0.005068 0.004682 0.004664 0.004850 0.005072 0.005089 0.005101 0.004917 0.004606 0.004500 0.005280 0.005272 0.004922 0.005257 0.004830 0.004475 0.004739 0.005318 
376999.824156 0.004818 0.004704 0.004496 0.004196 0.004200 0.004777 0.005007 0.004605 0.004795 0.004728 0.004891 0.004348 0.005011 0.004763 0.005030 0.004186 0.004734 0.004555 0.004582 0.004649 0.004203 0.004411 0.004911 0.004727 0.004661 0.005056 0.004614 0.004610 0.004292 0.005000 0.004192 0.004777 0.004196 0.004404 0.004389 0.004416 0.004741 0.004184 0.004665 0.004506 0.004545 0.004560 0.004670 0.004813 0.004970 0.004330 0.004981 0.004808 0.004786 0.004185 
384615.725794 0.004452 0.004614 0.004128 0.004197 0.004275 0.003987 0.004102 0.004596 0.004408 0.004680 0.004683 0.004325 0.004234 0.004377 0.004608 0.004481 0.004409 0.004268 0.004428 0.004093 0.004290 0.004679 0.004000 0.004456 0.004088 0.004113 0.004075 0.004435 0.004052 0.004383 0.004064 0.004504 0.004430 0.004685 0.004243 0.004527 0.004242 0.004188 0.003849 0.004058 0.004696 0.004427 0.004378 0.004610 0.004225 0.004095 0.004014 0.004495 0.004260 0.004639 
392385.478850 0.004185 0.003755 0.004263 0.003754 0.003986 0.003577 0.003791 0.004038 0.003957 0.003636 0.003873 0.004311 0.004219 0.003880 0.003742 0.003702 0.003689 0.003694 0.003703 0.004253 0.003786 0.004200 0.004267 0.004057 0.003869 0.003788 0.003658 0.004000 0.003626 0.004097 0.003801 0.004247 0.004261 0.004262 0.004333 0.003854 0.004030 0.004274 0.003838 0.003769 0.003793 0.003655 0.003889 0.003606 0.003860 0.003687 0.004116 0.003890 0.003656 0.003562 
400312.191330 0.003944 0.003948 0.003510 0.003862 0.003984 0.003646 0.003473 0.003900 0.003452 0.003771 0.003523 0.003737 0.003931 0.003819 0.003780 0.003703 0.003460 0.003602 0.003952 0.003738 0.003399 0.003671 0.003983 0.003290 0.003875 0.003514 0.003331 0.003614 0.003401 0.003376 0.003308 0.003365 0.003627 0.003908 0.003721 0.003483 0.003913 0.003481 0.003489 0.003535 0.003838 0.003513 0.003615 0.003771 0.003763 0.003487 0.003629 0.003705 0.003569 0.003304 
408399.034024 0.003525 0.003681 0.003371 0.003061 0.003651 0.003568 0.003398 0.003527 0.003466 0.003451 0.003108 0.003299 0.003581 0.003174 0.003303 0.003184 0.003506 0.003515 0.003472 0.003338 0.003449 0.003347 0.003246 0.003243 0.003242 0.003579 0.003302 0.003122 0.003037 0.003279 0.003253 0.003403 0.003699 0.003510 0.003149 0.003456 0.003164 0.003651 0.003227 0.003047 0.003436 0.003494 0.003319 0.003131 0.003122 0.003666 0.003089 0.003582 0.003352 0.003196 
416649.241777 0.002933 0.003152 0.003068 0.003134 0.003230 0.003200 0.003011 0.002794 0.003043 0.003282 0.003008 0.002941 0.002942 0.003323 0.003010 0.003077 0.003159 0.003349 0.003155 0.003306 0.002953 0.003059 0.003336 0.002954 0.002997 0.003303 0.003197 0.002837 0.003008 0.003210 0.003281 0.003355 0.003300 0.003388 0.003125 0.003147 0.002956 0.002824 0.003149 0.003401 0.003396 0.002925 0.003388 0.002948 0.003370 0.003323 0.003344 0.002896 0.003048 0.002908 
425066.114782 0.002859 0.003073 0.002585 0.002776 0.002662 0.002983 0.002740 0.002644 0.002685 0.002847 0.002671 0.003083 0.002596 0.002596 0.002798 0.002982 0.003096 0.003059 0.002753 0.003044 0.002871 0.003082 0.002866 0.003073 0.002985 0.002944 0.003026 0.002766 0.002790 0.002884 0.002853 0.002706 0.002710 0.002967 0.002928 0.003123 0.002715 0.002882 0.002852 0.002713 0.002750 0.003120 0.002784 0.002925 0.002759 0.003083 0.002690 0.002858 0.002848 0.002835 
433653.019900 0.002823 0.002863 0.002520 0.002412 0.002778 0.002708 0.002718 0.002756 0.002801 0.002626 0.002684 0.002872 0.002384 0.002836 0.002550 0.002686 0.002660 0.002516 0.002671 0.002551 0.002676 0.002686 0.002549 0.002572 0.002818 0.002373 0.002507 0.002560 0.002625 0.002399 0.002415 0.002380 0.002519 0.002597 0.002719 0.002662 0.002481 0.002378 0.002789 0.002773 0.002490 0.002368 0.002836 0.002385 0.002860 0.002829 0.002425 0.002856 0.002802 0.002391 
442413.392009 0.002271 0.002630 0.002161 0.002429 0.002416 0.002542 0.002171 0.002471 0.002282 0.002265 0.002560 0.002532 0.002252 0.002242 0.002458 0.002511 0.002567 0.002160 0.002309 0.002571 0.002190 0.002557 0.002583 0.002539 0.002462 0.002312 0.002564 0.002258 0.002380 0.002483 0.002348 0.002599 0.002316 0.002331 0.002385 0.002163 0.002593 0.002433 0.002466 0.002585 0.002235 0.002618 0.002490 0.002590 0.002425 0.002461 0.002539 0.002242 0.002260 0.002375 
451350.735373 0.002293 0.002034 0.002349 0.002132 0.002308 0.002356 0.002204 0.002170 0.002289 0.002054 0.002322 0.002314 0.002150 0.002384 0.002150 0.002394 0.001976 0.002356 0.001992 0.002225 0.002044 0.002295 0.002326 0.002026 0.002060 0.002119 0.002013 0.002120 0.002382 0.002105 0.002228 0.001987 0.001987 0.002119 0.002066 0.002196 0.002133 0.002024 0.002100 0.002227 0.002341 0.002373 0.002390 0.002202 0.002194 0.002163 0.002200 0.002147 0.002153 0.002162 
460468.625050 0.002084 0.001866 0.002125 0.002048 0.001940 0.002117 0.002043 0.001804 0.002107 0.002143 0.002070 0.002080 0.001964 0.001820 0.002199 0.002097 0.002120 0.002025 0.001940 0.001903 0.001950 0.002164 0.001924 0.002119 0.001987 0.002175 0.002093 0.002112 0.002194 0.002174 0.001919 0.001855 0.001868 0.002146 0.002090 0.002133 0.002046 0.001951 0.002079 0.001890 0.001981 0.002182 0.001951 0.001962 0.001955 0.001983 0.001938 0.002011 0.001930 0.001967 
469770.708316 0.001904 0.001976 0.001821 0.001679 0.001823 0.001912 0.001670 0.001679 0.001724 0.001776 0.001931 0.001669 0.001666 0.001825 0.001672 0.001736 0.001711 0.001989 0.001808 0.001819 0.001827 0.001985 0.001670 0.001901 0.001846 0.001755 0.001874 0.001867 0.001980 0.001982 0.001853 0.001653 0.001671 0.001746 0.001714 0.001764 0.001857 0.001699 0.001654 0.001971 0.001703 0.001829 0.001749 0.001925 0.001852 0.001690 0.001735 0.001759 0.001816 0.001948 
479260.706129 0.001639 0.001530 0.001784 0.001617 0.001521 0.001547 0.001760 0.001582 0.001763 0.001820 0.001648 0.001628 0.001674 0.001690 0.001759 0.001747 0.001735 0.001647 0.001722 0.001567 0.001507 0.001497 0.001493 0.001584 0.001705 0.001758 0.001618 0.001576 0.001675 0.001607 0.001692 0.001629 0.001696 0.001707 0.001811 0.001564 0.001699 0.001673 0.001655 0.001505 0.001660 0.001618 0.001569 0.001542 0.001524 0.001621 0.001776 0.001759 0.001725 0.001685 
488942.414615 0.001372 0.001645 0.001456 0.001569 0.001528 0.001393 0.001609 0.001601 0.001605 0.001550 0.001535 0.001614 0.001625 0.001404 0.001396 0.001373 0.001465 0.001582 0.001566 0.001408 0.001633 0.001447 0.001357 0.001613 0.001407 0.001377 0.001524 0.001581 0.001436 0.001647 0.001503 0.001572 0.001390 0.001598 0.001427 0.001537 0.001358 0.001622 0.001391 0.001412 0.001590 0.001373 0.001584 0.001398 0.001362 0.001566 0.001445 0.001558 0.001600 0.001486 
498819.706587 0.001281 0.001418 0.001365 0.001494 0.001423 0.001427 0.001252 0.001493 0.001475 0.001371 0.001330 0.001262 0.001394 0.001391 0.001441 0.001267 0.001278 0.001394 0.001245 0.001353 0.001398 0.001267 0.001253 0.001492 0.001261 0.001453 0.001432 0.001418 0.001441 0.001456 0.001430 0.001426 0.001329 0.001323 0.001430 0.001490 0.001253 0.001365 0.001332 0.001427 0.001473 0.001358 0.001442 0.001461 0.001440 0.001477 0.001357 0.001356 0.001370 0.001305 
508896.533091 0.001247 0.001120 0.001315 0.001134 0.001165 0.001133 0.001324 0.001170 0.001334 0.001214 0.001352 0.001112 0.001230 0.001222 0.001163 0.001272 0.001140 0.001264 0.001320 0.001113 0.001343 0.001347 0.001124 0.001133 0.001179 0.001293 0.001214 0.001344 0.001272 0.001294 0.001324 0.001127 0.001289 0.001215 0.001219 0.001303 0.001240 0.001290 0.001192 0.001163 0.001277 0.001110 0.001314 0.001118 0.001311 0.001328 0.001212 0.001125 0.001152 0.001143 
519176.924995 0.001005 0.001079 0.001173 0.001025 0.001038 0.001188 0.001214 0.001142 0.001140 0.001183 0.001103 0.001151 0.001130 0.001108 0.001069 0.001132 0.001046 0.001023 0.001150 0.001087 0.001207 0.001039 0.001103 0.001150 0.001038 0.001053 0.001128 0.001098 0.001057 0.001012 0.001146 0.001051 0.001059 0.001098 0.001032 0.001011 0.001111 0.001129 0.001190 0.001151 0.001195 0.001205 0.001189 0.001070 0.001182 0.001003 0.001079 0.001213 0.001032 0.001121 
529664.994591 0.001074 0.000908 0.000907 0.000982 0.001064 0.000975 0.000919 0.000967 0.001035 0.000929 0.001074 0.000926 0.001026 0.001056 0.000920 0.000972 0.000957 0.000907 0.000962 0.000967 0.000961 0.000929 0.000926 0.001019 0.001071 0.000991 0.001067 0.001030 0.001013 0.000917 0.001072 0.000923 0.001096 0.001031 0.000983 0.000930 0.001062 0.001065 0.000949 0.001073 0.000935 0.001044 0.000946 0.000993 0.001063 0.001081 0.000948 0.001090 0.000942 0.000975 
540364.937247 0.000987 0.000959 0.000957 0.000954 0.000909 0.000958 0.000937 0.000833 0.000977 0.000934 0.000818 0.000924 0.000826 0.000819 0.000929 0.000934 0.000815 0.000828 0.000928 0.000821 0.000944 0.000961 0.000909 0.000877 0.000967 0.000818 0.000857 0.000833 0.000910 0.000936 0.000967 0.000814 0.000913 0.000882 0.000865 0.000988 0.000949 0.000920 0.000874 0.000815 0.000962 0.000911 0.000812 0.000951 0.000948 0.000962 0.000843 0.000815 0.000843 0.000910 
551281.033083 0.000822 0.000748 0.000780 0.000778 0.000781 0.000843 0.000856 0.000839 0.000872 0.000885 0.000763 0.000759 0.000787 0.000886 0.000854 0.000782 0.000787 0.000857 0.000822 0.000862 0.000777 0.000827 0.000755 0.000871 0.000800 0.000849 0.000843 0.000768 0.000878 0.000884 0.000797 0.000743 0.000756 0.000854 0.000847 0.000877 0.000737 0.000847 0.000859 0.000759 0.000836 0.000887 0.000797 0.000769 0.000852 0.000869 0.000774 0.000812 0.000790 0.000751 
562417.648682 0.000728 0.000675 0.000709 0.000787 0.000722 0.000750 0.000741 0.000671 0.000769 0.000676 0.000682 0.000700 0.000711 0.000786 0.000721 0.000722 0.000719 0.000761 0.000730 0.000697 0.000755 0.000658 0.000659 0.000706 0.000764 0.000760 0.000667 0.000794 0.000658 0.000790 0.000740 0.000709 0.000675 0.000704 0.000657 0.000760 0.000770 0.000652 0.000712 0.000719 0.000780 0.000677 0.000756 0.000700 0.000747 0.000673 0.000696 0.000664 0.000752 0.000707 
573779.238840 0.000638 0.000586 0.000648 0.000652 0.000596 0.000681 0.000614 0.000639 0.000664 0.000654 0.000649 0.000653 0.000692 0.000648 0.000681 0.000672 0.000678 0.000643 0.000585 0.000603 0.000653 0.000642 0.000669 0.000645 0.000658 0.000587 0.000698 0.000666 0.000590 0.000669 0.000609 0.000676 0.000591 0.000669 0.000631 0.000602 0.000617 0.000584 0.000622 0.000598 0.000631 0.000688 0.000620 0.000673 0.000664 0.000672 0.000592 0.000583 0.000637 0.000606 
585370.348344 0.000562 0.000548 0.000535 0.000532 0.000610 0.000535 0.000562 0.000609 0.000576 0.000570 0.000595 0.000586 0.000531 0.000593 0.000590 0.000546 0.000619 0.000532 0.000590 0.000598 0.000627 0.000587 0.000519 0.000522 0.000625 0.000590 0.000576 0.000593 0.000561 0.000525 0.000612 0.000556 0.000565 0.000577 0.000580 0.000617 0.000607 0.000600 0.000583 0.000551 0.000539 0.000518 0.000555 0.000547 0.000533 0.000571 0.000552 0.000611 0.000617 0.000526 
597195.613793 0.000492 0.000520 0.000472 0.000479 0.000476 0.000538 0.000554 0.000544 0.000498 0.000498 0.000544 0.000541 0.000490 0.000507 0.000512 0.000551 0.000491 0.000537 0.000520 0.000549 0.000556 0.000524 0.000522 0.000482 0.000537 0.000511 0.000527 0.000540 0.000464 0.000474 0.000484 0.000521 0.000523 0.000492 0.000513 0.000503 0.000554 0.000520 0.000487 0.000524 0.000478 0.000497 0.000523 0.000539 0.000469 0.000504 0.000513 0.000543 0.000463 0.000546 
609259.765450 0.000451 0.000487 0.000476 0.000470 0.000475 0.000472 0.000492 0.000492 0.000427 0.000469 0.000476 0.000477 0.000486 0.000462 0.000461 0.000421 0.000427 0.000459 0.000491 0.000446 0.000425 0.000422 0.000433 0.000427 0.000451 0.000456 0.000420 0.000466 0.000489 0.000434 0.000447 0.000463 0.000424 0.000496 0.000489 0.000414 0.000456 0.000476 0.000489 0.000464 0.000415 0.000430 0.000448 0.000443 0.000414 0.000444 0.000425 0.000427 0.000445 0.000465 
621567.629136 0.000399 0.000360 0.000398 0.000427 0.000412 0.000374 0.000385 0.000394 0.000371 0.000382 0.000371 0.000406 0.000408 0.000380 0.000402 0.000407 0.000363 0.000421 0.000401 0.000439 0.000422 0.000383 0.000412 0.000360 0.000377 0.000411 0.000392 0.000389 0.000372 0.000382 0.000380 0.000381 0.000432 0.000437 0.000429 0.000374 0.000375 0.000417 0.000387 0.000427 0.000372 0.000439 0.000396 0.000396 0.000372 0.000363 0.000425 0.000437 0.000374 0.000382 
634124.128162 0.000318 0.000364 0.000378 0.000356 0.000337 0.000365 0.000339 0.000324 0.000374 0.000365 0.000379 0.000346 0.000367 0.000329 0.000321 0.000355 0.000343 0.000373 0.000346 0.000351 0.000326 0.000375 0.000378 0.000335 0.000351 0.000366 0.000361 0.000352 0.000335 0.000333 0.000352 0.000369 0.000325 0.000361 0.000318 0.000350 0.000383 0.000339 0.000375 0.000353 0.000339 0.000336 0.000324 0.000340 0.000367 0.000335 0.000363 0.000369 0.000347 0.000369 
646934.285294 0.000311 0.000334 0.000284 0.000314 0.000279 0.000329 0.000323 0.000296 0.000314 0.000300 0.000319 0.000336 0.000325 0.000291 0.000282 0.000290 0.000279 0.000304 0.000328 0.000304 0.000331 0.000319 0.000317 0.000286 0.000335 0.000282 0.000307 0.000303 0.000294 0.000315 0.000305 0.000341 0.000319 0.000334 0.000295 0.000279 0.000334 0.000306 0.000312 0.000319 0.000291 0.000334 0.000325 0.000319 0.000282 0.000322 0.000312 0.000309 0.000338 0.000280 
660003.224766 0.000265 0.000283 0.000260 0.000293 0.000278 0.000287 0.000282 0.000285 0.000284 0.000282 0.000260 0.000256 0.000253 0.000277 0.000272 0.000264 0.000292 0.000293 0.000262 0.000282 0.000286 0.000259 0.000269 0.000268 0.000284 0.000266 0.000264 0.000275 0.000289 0.000253 0.000274 0.000257 0.000267 0.000278 0.000260 0.000292 0.000268 0.000292 0.000280 0.000298 0.000268 0.000273 0.000299 0.000277 0.000286 0.000284 0.000275 0.000249 0.000274 0.000270 
673336.174328 0.000251 0.000250 0.000237 0.000252 0.000242 0.000257 0.000214 0.000222 0.000219 0.000218 0.000251 0.000220 0.000221 0.000219 0.000235 0.000235 0.000227 0.000249 0.000256 0.000238 0.000260 0.000240 0.000228 0.000246 0.000257 0.000242 0.000218 0.000232 0.000245 0.000249 0.000244 0.000230 0.000218 0.000231 0.000241 0.000256 0.000223 0.000250 0.000260 0.000260 0.000239 0.000235 0.000242 0.000243 0.000224 0.000249 0.000236 0.000259 0.000231 0.000219 
686938.467338 0.000195 0.000193 0.000222 0.000193 0.000206 0.000193 0.000197 0.000193 0.000203 0.000221 0.000201 0.000218 0.000202 0.000228 0.000221 0.000227 0.000222 0.000194 0.000209 0.000214 0.000227 0.000193 0.000213 0.000203 0.000209 0.000190 0.000217 0.000227 0.000209 0.000219 0.000210 0.000197 0.000197 0.000191 0.000206 0.000211 0.000215 0.000197 0.000194 0.000199 0.000209 0.000225 0.000210 0.000206 0.000208 0.000207 0.000224 0.000208 0.000204 0.000223 
700815.544894 0.000173 0.000180 0.000186 0.000196 0.000194 0.000186 0.000192 0.000171 0.000178 0.000181 0.000172 0.000185 0.000166 0.000179 0.000179 0.000177 0.000187 0.000175 0.000198 0.000177 0.000163 0.000182 0.000180 0.000165 0.000173 0.000176 0.000194 0.000165 0.000198 0.000166 0.000184 0.000166 0.000179 0.000165 0.000189 0.000175 0.000165 0.000196 0.000177 0.000176 0.000194 0.000168 0.000190 0.000174 0.000193 0.000196 0.000179 0.000191 0.000171 0.000181 
714972.958013 0.000156 0.000162 0.000172 0.000154 0.000150 0.000144 0.000157 0.000148 0.000171 0.000143 0.000171 0.000162 0.000160 0.000164 0.000151 0.000147 0.000171 0.000148 0.000165 0.000172 0.000162 0.000163 0.000156 0.000153 0.000153 0.000170 0.000158 0.000149 0.000169 0.000153 0.000169 0.000144 0.000171 0.000152 0.000148 0.000168 0.000161 0.000152 0.000146 0.000153 0.000157 0.000151 0.000154 0.000163 0.000167 0.000148 0.000167 0.000163 0.000168 0.000142 
729416.369848 0.000127 0.000138 0.000147 0.000133 0.000127 0.000127 0.000142 0.000148 0.000146 0.000125 0.000147 0.000141 0.000127 0.000138 0.000124 0.000131 0.000123 0.000132 0.000147 0.000142 0.000129 0.000126 0.000141 0.000123 0.000147 0.000132 0.000145 0.000137 0.000139 0.000134 0.000124 0.000130 0.000131 0.000149 0.000139 0.000126 0.000135 0.000126 0.000141 0.000142 0.000145 0.000128 0.000127 0.000141 0.000124 0.000140 0.000144 0.000125 0.000142 0.000146 
744151.557956 0.000110 0.000115 0.000109 0.000127 0.000125 0.000113 0.000107 0.000107 0.000125 0.000114 0.000119 0.000111 0.000109 0.000114 0.000109 0.000128 0.000127 0.000123 0.000107 0.000110 0.000114 0.000111 0.000115 0.000111 0.000112 0.000121 0.000108 0.000117 0.000108 0.000115 0.000124 0.000110 0.000108 0.000108 0.000113 0.000124 0.000127 0.000110 0.000125 0.000126 0.000120 0.000121 0.000114 0.000129 0.000121 0.000110 0.000127 0.000118 0.000124 0.000122 
759184.416610 0.000099 0.000107 0.000101 0.000103 0.000095 0.000108 0.000091 0.000094 0.000103 0.000108 0.000092 0.000096 0.000103 0.000093 0.000109 0.000103 0.000108 0.000093 0.000099 0.000099 0.000097 0.000094 0.000107 0.000109 0.000105 0.000109 0.000093 0.000099 0.000092 0.000105 0.000099 0.000108 0.000093 0.000096 0.000102 0.000101 0.000091 0.000100 0.000104 0.000099 0.000097 0.000095 0.000091 0.000108 0.000110 0.000098 0.000109 0.000105 0.000101 0.000100 
774520.959153 0.000085 0.000084 0.000088 0.000080 0.000093 0.000078 0.000082 0.000080 0.000083 0.000094 0.000083 0.000094 0.000089 0.000086 0.000088 0.000095 0.000092 0.000085 0.000090 0.000087 0.000087 0.000091 0.000091 0.000086 0.000082 0.000084 0.000090 0.000088 0.000080 0.000080 0.000092 0.000081 0.000080 0.000094 0.000081 0.000090 0.000094 0.000081 0.000083 0.000090 0.000095 0.000086 0.000083 0.000080 0.000078 0.000090 0.000090 0.000083 0.000080 0.000082 
790167.320406 0.000080 0.000071 0.000069 0.000071 0.000069 0.000067 0.000075 0.000070 0.000070 0.000067 0.000081 0.000071 0.000070 0.000073 0.000077 0.000080 0.000079 0.000079 0.000072 0.000070 0.000080 0.000069 0.000081 0.000071 0.000081 0.000074 0.000080 0.000067 0.000077 0.000081 0.000071 0.000076 0.000075 0.000079 0.000081 0.000078 0.000069 0.000077 0.000072 0.000071 0.000081 0.000076 0.000078 0.000078 0.000067 0.000071 0.000069 0.000070 0.000071 0.000069 
806129.759124 0.000061 0.000069 0.000067 0.000066 0.000057 0.000066 0.000068 0.000058 0.000065 0.000062 0.000065 0.000062 0.000065 0.000060 0.000060 0.000060 0.000064 0.000062 0.000059 0.000069 0.000068 0.000069 0.000061 0.000061 0.000066 0.000058 0.000062 0.000069 0.000064 0.000069 0.000066 0.000068 0.000062 0.000066 0.000060 0.000060 0.000060 0.000063 0.000063 0.000059 0.000064 0.000059 0.000058 0.000068 0.000058 0.000060 0.000057 0.000065 0.000064 0.000066 
822414.660494 0.000055 0.000052 0.000054 0.000056 0.000053 0.000057 0.000051 0.000057 0.000056 0.000052 0.000051 0.000058 0.000048 0.000057 0.000051 0.000056 0.000055 0.000055 0.000059 0.000053 0.000056 0.000057 0.000055 0.000053 0.000049 0.000056 0.000054 0.000057 0.000055 0.000057 0.000053 0.000052 0.000053 0.000052 0.000055 0.000058 0.000057 0.000059 0.000049 0.000057 0.000050 0.000053 0.000048 0.000049 0.000056 0.000054 0.000053 0.000055 0.000054 0.000058 
839028.538693 0.000046 0.000046 0.000041 0.000048 0.000042 0.000042 0.000041 0.000047 0.000049 0.000043 0.000049 0.000042 0.000048 0.000046 0.000044 0.000041 0.000049 0.000047 0.000045 0.000048 0.000043 0.000042 0.000049 0.000045 0.000043 0.000041 0.000041 0.000044 0.000048 0.000043 0.000041 0.000047 0.000046 0.000044 0.000044 0.000043 0.000048 0.000041 0.000047 0.000049 0.000050 0.000046 0.000047 0.000045 0.000047 0.000049 0.000048 0.000048 0.000047 0.000048 
855978.039496 0.000035 0.000035 0.000041 0.000037 0.000039 0.000040 0.000040 0.000035 0.000039 0.000036 0.000039 0.000035 0.000036 0.000037 0.000038 0.000042 0.000039 0.000036 0.000039 0.000036 0.000037 0.000041 0.000040 0.000035 0.000038 0.000035 0.000037 0.000042 0.000040 0.000035 0.000042 0.000036 0.000039 0.000040 0.000042 0.000037 0.000035 0.000041 0.000037 0.000039 0.000036 0.000036 0.000040 0.000038 0.000038 0.000041 0.000039 0.000037 0.000041 0.000037 
873269.942927 0.000032 0.000031 0.000031 0.000034 0.000035 0.000034 0.000033 0.000035 0.000030 0.000035 0.000030 0.000035 0.000029 0.000032 0.000032 0.000030 0.000034 0.000033 0.000032 0.000035 0.000031 0.000035 0.000035 0.000031 0.000033 0.000030 0.000031 0.000033 0.000032 0.000035 0.000030 0.000031 0.000034 0.000034 0.000029 0.000032 0.000032 0.000031 0.000030 0.000034 0.000031 0.000030 0.000032 0.000034 0.000031 0.000034 0.000034 0.000030 0.000029 0.000034 
890911.165979 0.000025 0.000029 0.000025 0.000025 0.000025 0.000026 0.000025 0.000025 0.000029 0.000026 0.000027 0.000028 0.000026 0.000025 0.000025 0.000029 0.000028 0.000026 0.000026 0.000026 0.000026 0.000026 0.000029 0.000028 0.000029 0.000025 0.000027 0.000029 0.000026 0.000029 0.000028 0.000025 0.000025 0.000030 0.000026 0.000028 0.000026 0.000027 0.000025 0.000029 0.000027 0.000025 0.000029 0.000028 0.000029 0.000026 0.000029 0.000028 0.000028 0.000026 
908908.765377 0.000021 0.000022 0.000022 0.000021 0.000021 0.000024 0.000023 0.000024 0.000022 0.000021 0.000022 0.000025 0.000021 0.000022 0.000023 0.000021 0.000021 0.000021 0.000022 0.000023 0.000022 0.000022 0.000023 0.000021 0.000023 0.000021 0.000021 0.000023 0.000020 0.000021 0.000023 0.000025 0.000024 0.000023 0.000022 0.000024 0.000022 0.000024 0.000023 0.000024 0.000025 0.000022 0.000022 0.000023 0.000024 0.000024 0.000024 0.000021 0.000023 0.000024 
927269.940399 0.000020 0.000017 0.000020 0.000020 0.000020 0.000019 0.000019 0.000020 0.000017 0.000018 0.000019 0.000018 0.000020 0.000017 0.000018 0.000018 0.000017 0.000018 0.000020 0.000019 0.000017 0.000017 0.000018 0.000018 0.000020 0.000018 0.000017 0.000018 0.000019 0.000020 0.000020 0.000018 0.000018 0.000017 0.000020 0.000019 0.000020 0.000020 0.000020 0.000019 0.000018 0.000019 0.000018 0.000020 0.000017 0.000020 0.000018 0.000019 0.000019 0.000017 
946002.035762 0.000017 0.000017 0.000014 0.000016 0.000015 0.000015 0.000017 0.000015 0.000017 0.000017 0.000015 0.000017 0.000017 0.000016 0.000015 0.000016 0.000017 0.000014 0.000015 0.000015 0.000015 0.000015 0.000017 0.000017 0.000014 0.000016 0.000015 0.000016 0.000014 0.000016 0.000016 0.000015 0.000017 0.000015 0.000016 0.000015 0.000014 0.000015 0.000015 0.000015 0.000014 0.000014 0.000016 0.000017 0.000017 0.000015 0.000016 0.000016 0.000016 0.000016 
965112.544552 0.000012 0.000013 0.000012 0.000013 0.000013 0.000014 0.000013 0.000013 0.000012 0.000014 0.000014 0.000014 0.000013 0.000012 0.000014 0.000014 0.000012 0.000013 0.000012 0.000012 0.000012 0.000013 0.000012 0.000014 0.000013 0.000013 0.000013 0.000012 0.000013 0.000012 0.000013 0.000012 0.000012 0.000012 0.000013 0.000012 0.000014 0.000013 0.000013 0.000013 0.000012 0.000013 0.000013 0.000012 0.000013 0.000014 0.000012 0.000012 0.000014 0.000013 
984609.111229 0.000011 0.000010 0.000011 0.000010 0.000011 0.000010 0.000011 0.000010 0.000011 0.000011 0.000010 0.000011 0.000011 0.000010 0.000011 0.000011 0.000010 0.000010 0.000010 0.000011 0.000011 0.000010 0.000011 0.000010 0.000012 0.000011 0.000012 0.000010 0.000010 0.000010 0.000012 0.000010 0.000010 0.000011 0.000010 0.000011 0.000011 0.000011 0.000012 0.000011 0.000011 0.000010 0.000011 0.000010 0.000010 0.000011 0.000011 0.000011 0.000011 0.000011 
1004499.534678 0.000009 0.000009 0.000008 0.000008 0.000010 0.000008 0.000009 0.000009 0.000010 0.000009 0.000009 0.000009 0.000008 0.000009 0.000008 0.000008 0.000009 0.000008 0.000009 0.000009 0.000008 0.000008 0.000009 0.000008 0.000008 0.000009 0.000009 0.000009 0.000009 0.000009 0.000009 0.000009 0.000009 0.000010 0.000008 0.000009 0.000008 0.000008 0.000009 0.000009 0.000010 0.000009 0.000009 0.000009 0.000009 0.000008 0.000009 0.000009 0.000009 0.000008 
1024791.771335 0.000006 0.000008 0.000007 0.000008 0.000008 0.000007 0.000007 0.000007 0.000008 0.000008 0.000007 0.000007 0.000007 0.000007 0.000008 0.000007 0.000008 0.000007 0.000008 0.000006 0.000007 0.000007 0.000007 0.000006 0.000007 0.000007 0.000007 0.000007 0.000007 0.000007 0.000008 0.000007 0.000007 0.000008 0.000007 0.000006 0.000008 0.000007 0.000007 0.000008 0.000008 0.000007 0.000008 0.000007 0.000007 0.000007 0.000007 0.000007 0.000007 0.000008 
1045493.938365 0.000006 0.000006 0.000006 0.000006 0.000006 0.000006 0.000006 0.000006 0.000006 0.000006 0.000006 0.000006 0.000005 0.000005 0.000005 0.000006 0.000006 0.000005 0.000006 0.000006 0.000006 0.000006 0.000006 0.000006 0.000006 0.000006 0.000005 0.000005 0.000006 0.000005 0.000006 0.000006 0.000006 0.000005 0.000006 0.000006 0.000006 0.000006 0.000006 0.000005 0.000006 0.000006 0.000006 0.000006 0.000006 0.000006 0.000005 0.000006 0.000006 0.000006 
1066614.316909 0.000005 0.000004 0.000005 0.000005 0.000004 0.000004 0.000004 0.000004 0.000005 0.000004 0.000004 0.000004 0.000004 0.000005 0.000004 0.000004 0.000005 0.000005 0.000004 0.000005 0.000005 0.000005 0.000005 0.000004 0.000005 0.000004 0.000005 0.000005 0.000005 0.000004 0.000004 0.000004 0.000005 0.000005 0.000005 0.000005 0.000004 0.000004 0.000005 0.000005 0.000005 0.000005 0.000004 0.000005 0.000005 0.000004 0.000004 0.000005 0.000005 0.000005 
1088161.355403 0.000004 0.000004 0.000004 0.000004 0.000004 0.000003 0.000004 0.000004 0.000004 0.000004 0.000004 0.000004 0.000004 0.000004 0.000004 0.000004 0.000004 0.000004 0.000004 0.000004 0.000004 0.000004 0.000004 0.000004 0.000004 0.000004 0.000004 0.000004 0.000004 0.000004 0.000004 0.000004 0.000004 0.000004 0.000004 0.000003 0.000004 0.000004 0.000003 0.000004 0.000004 0.000004 0.000004 0.000004 0.000004 0.000004 0.000003 0.000004 0.000004 0.000004 
1110143.672947 0.000003 0.000003 0.000003 0.000003 0.000003 0.000003 0.000003 0.000003 0.000003 0.000003 0.000003 0.000003 0.000003 0.000003 0.000003 0.000003 0.000003 0.000003 0.000003 0.000003 0.000003 0.000003 0.000003 0.000003 0.000003 0.000003 0.000003 0.000003 0.000003 0.000003 0.000003 0.000003 0.000003 0.000003 0.000003 0.000003 0.000003 0.000003 0.000003 0.000003 0.000003 0.000003 0.000003 0.000003 0.000003 0.000003 0.000003 0.000003 0.000003 0.000003 
1132570.062763 0.000002 0.000002 0.000002 0.000003 0.000002 0.000003 0.000002 0.000002 0.000002 0.000002 0.000003 0.000002 0.000002 0.000002 0.000003 0.000002 0.000002 0.000002 0.000003 0.000002 0.000002 0.000002 0.000003 0.000002 0.000002 0.000002 0.000002 0.000002 0.000003 0.000002 0.000002 0.000003 0.000003 0.000003 0.000003 0.000002 0.000002 0.000003 0.000002 0.000002 0.000003 0.000003 0.000003 0.000003 0.000002 0.000002 0.000002 0.000002 0.000003 0.000002 
1155449.495705 0.000002 0.000002 0.000002 0.000002 0.000002 0.000002 0.000002 0.000002 0.000002 0.000002 0.000002 0.000002 0.000002 0.000002 0.000002 0.000002 0.000002 0.000002 0.000002 0.000002 0.000002 0.000002 0.000002 0.000002 0.000002 0.000002 0.000002 0.000002 0.000002 0.000002 0.000002 0.000002 0.000002 0.000002 0.000002 0.000002 0.000002 0.000002 0.000002 0.000002 0.000002 0.000002 0.000002 0.000002 0.000002 0.000002 0.000002 0.000002 0.000002 0.000002 
1178791.123851 0.000001 0.000002 0.000002 0.000001 0.000002 0.000001 0.000002 0.000002 0.000001 0.000001 0.000002 0.000001 0.000001 0.000001 0.000002 0.000001 0.000002 0.000002 0.000002 0.000001 0.000002 0.000001 0.000001 0.000002 0.000001 0.000002 0.000002 0.000002 0.000002 0.000002 0.000002 0.000002 0.000002 0.000001 0.000001 0.000002 0.000001 0.000002 0.000002 0.000002 0.000001 0.000001 0.000001 0.000001 0.000002 0.000002 0.000002 0.000002 0.000001 0.000002 
1202604.284165 0.000001 0.000001 0.000001 0.000001 0.000001 0.000001 0.000001 0.000001 0.000001 0.000001 0.000001 0.000001 0.000001 0.000001 0.000001 0.000001 0.000001 0.000001 0.000001 0.000001 0.000001 0.000001 0.000001 0.000001 0.000001 0.000001 0.000001 0.000001 0.000001 0.000001 0.000001 0.000001 0.000001 0.000001 0.000001 0.000001 0.000001 0.000001 0.000001 0.000001 0.000001 0.000001 0.000001 0.000001 0.000001 0.000001 0.000001 0.000001 0.000001 0.000001 
1226898.502227 0.000001 0.000001 0.000001 0.000001 0.000001 0.000001 0.000001 0.000001 0.000001 0.000001 0.000001 0.000001 0.000001 0.000001 0.000001 0.000001 0.000001 0.000001 0.000001 0.000001 0.000001 0.000001 0.000001 0.000001 0.000001 0.000001 0.000001 0.000001 0.000001 0.000001 0.000001 0.000001 0.000001 0.000001 0.000001 0.000001 0.000001 0.000001 0.000001 0.000001 0.000001 0.000001 0.000001 0.000001 0.000001 0.000001 0.000001 0.000001 0.000001 0.000001 
1251683.496049 0.000001 0.000001 0.000001 0.000001 0.000001 0.000001 0.000001 0.000001 0.000001 0.000001 0.000001 0.000001 0.000001 0.000001 0.000001 0.000001 0.000001 0.000001 0.000001 0.000001 0.000001 0.000001 0.000001 0.000001 0.000001 0.000001 0.000001 0.000001 0.000001 0.000001 0.000001 0.000001 0.000001 0.000001 0.000001 0.000001 0.000001 0.000001 0.000001 0.000001 0.000001 0.000001 0.000001 0.000001 0.000001 0.000001 0.000001 0.000001 0.000001 0.000001 
1276969.179958 0.000001 0.000001 0.000001 0.000001 0.000001 0.000001 0.000001 0.000001 0.000001 0.000001 0.000001 0.000001 0.000001 0.000001 0.000001 0.000001 0.000001 0.000001 0.000001 0.000001 0.000001 0.000001 0.000001 0.000001 0.000001 0.000001 0.000001 0.000001 0.000001 0.000001 0.000001 0.000001 0.000001 0.000001 0.000001 0.000001 0.000001 0.000001 0.000001 0.000001 0.000001 0.000001 0.000001 0.000001 0.000001 0.000001 0.000001 0.000001 0.000001 0.000001 
1302765.668566 0.000001 0.000001 0.000001 0.000001 0.000001 0.000001 0.000001 0.000001 0.000001 0.000001 0.000001 0.000001 0.000001 0.000001 0.000001 0.000001 0.000001 0.000001 0.000001 0.000001 0.000001 0.000001 0.000001 0.000001 0.000001 0.000001 0.000001 0.000001 0.000001 0.000001 0.000001 0.000001 0.000001 0.000001 0.000001 0.000001 0.000001 0.000001 0.000001 0.000001 0.000001 0.000001 0.000001 0.000001 0.000001 0.000001 0.000001 0.000001 0.000001 0.000001 
1329083.280812 0.000001 0.000001 0.000001 0.000001 0.000001 0.000001 0.000001 0.000001 0.000001 0.000001 0.000001 0.000001 0.000001 0.000001 0.000001 0.000001 0.000001 0.000001 0.000001 0.000001 0.000001 0.000001 0.000001 0.000001 0.000001 0.000001 0.000001 0.000001 0.000001 0.000001 0.000001 0.000001 0.000001 0.000001 0.000001 0.000001 0.000001 0.000001 0.000001 0.000001 0.000001 0.000001 0.000001 0.000001 0.000001 0.000001 0.000001 0.000001 0.000001 0.000001 
1355932.544092 0.000001 0.000001 0.000001 0.000001 0.000001 0.000001 0.000001 0.000001 0.000001 0.000001 0.000001 0.000001 0.000001 0.000001 0.000001 0.000001 0.000001 0.000001 0.000001 0.000001 0.000001 0.000001 0.000001 0.000001 0.000001 0.000001 0.000001 0.000001 0.000001 0.000001 0.000001 0.000001 0.000001 0.000001 0.000001 0.000001 0.000001 0.000001 0.000001 0.000001 0.000001 0.000001 0.000001 0.000001 0.000001 0.000001 0.000001 0.000001 0.000001 0.000001 
1383324.198468 0.000001 0.000001 0.000001 0.000001 0.000001 0.000001 0.000001 0.000001 0.000001 0.000001 0.000001 0.000001 0.000001 0.000001 0.000001 0.000001 0.000001 0.000001 0.000001 0.000001 0.000001 0.000001 0.000001 0.000001 0.000001 0.000001 0.000001 0.000001 0.000001 0.000001 0.000001 0.000001 0.000001 0.000001 0.000001 0.000001 0.000001 0.000001 0.000001 0.000001 0.000001 0.000001 0.000001 0.000001 0.000001 0.000001 0.000001 0.000001 0.000001 0.000001 
1411269.200969 0.000001 0.000001 0.000001 0.000001 0.000001 0.000001 0.000001 0.000001 0.000001 0.000001 0.000001 0.000001 0.000001 0.000001 0.000001 0.000001 0.000001 0.000001 0.000001 0.000001 0.000001 0.000001 0.000001 0.000001 0.000001 0.000001 0.000001 0.000001 0.000001 0.000001 0.000001 0.000001 0.000001 0.000001 0.000001 0.000001 0.000001 0.000001 0.000001 0.000001 0.000001 0.000001 0.000001 0.000001 0.000001 0.000001 0.000001 0.000001 0.000001 0.000001 
1439778.729967 0.000001 0.000001 0.000001 0.000001 0.000001 0.000001 0.000001 0.000001 0.000001 0.000001 0.000001 0.000001 0.000001 0.000001 0.000001 0.000001 0.000001 0.000001 0.000001 0.000001 0.000001 0.000001 0.000001 0.000001 0.000001 0.000001 0.000001 0.000001 0.000001 0.000001 0.000001 0.000001 0.000001 0.000001 0.000001 0.000001 0.000001 0.000001 0.000001 0.000001 0.000001 0.000001 0.000001 0.000001 0.000001 0.000001 0.000001 0.000001 0.000001 0.000001 
1468864.189654 0.000001 0.000001 0.000001 0.000001 0.000001 0.000001 0.000001 0.000001 0.000001 0.000001 0.000001 0.000001 0.000001 0.000001 0.000001 0.000001 0.000001 0.000001 0.000001 0.000001 0.000001 0.000001 0.000001 0.000001 0.000001 0.000001 0.000001 0.000001 0.000001 0.000001 0.000001 0.000001 0.000001 0.000001 0.000001 0.000001 0.000001 0.000001 0.000001 0.000001 0.000001 0.000001 0.000001 0.000001 0.000001 0.000001 0.000001 0.000001 0.000001 0.000001 
1498537.214602 0.000001 0.000001 0.000001 0.000001 0.000001 0.000001 0.000001 0.000001 0.000001 0.000001 0.000001 0.000001 0.000001 0.000001 0.000001 0.000001 0.000001 0.000001 0.000001 0.000001 0.000001 0.000001 0.000001 0.000001 0.000001 0.000001 0.000001 0.000001 0.000001 0.000001 0.000001 0.000001 0.000001 0.000001 0.000001 0.000001 0.000001 0.000001 0.000001 0.000001 0.000001 0.000001 0.000001 0.000001 0.000001 0.000001 0.000001 0.000001 0.000001 0.000001 
1528809.674417 0.000001 0.000001 0.000001 0.000001 0.000001 0.000001 0.000001 0.000001 0.000001 0.000001 0.000001 0.000001 0.000001 0.000001 0.000001 0.000001 0.000001 0.000001 0.000001 0.000001 0.000001 0.000001 0.000001 0.000001 0.000001 0.000001 0.000001 0.000001 0.000001 0.000001 0.000001 0.000001 0.000001 0.000001 0.000001 0.000001 0.000001 0.000001 0.000001 0.000001 0.000001 0.000001 0.000001 0.000001 0.000001 0.000001 0.000001 0.000001 0.000001 0.000001 
1559693.678486 0.000001 0.000001 0.000001 0.000001 0.000001 0.000001 0.000001 0.000001 0.000001 0.000001 0.000001 0.000001 0.000001 0.000001 0.000001 0.000001 0.000001 0.000001 0.000001 0.000001 0.000001 0.000001 0.000001 0.000001 0.000001 0.000001 0.000001 0.000001 0.000001 0.000001 0.000001 0.000001 0.000001 0.000001 0.000001 0.000001 0.000001 0.000001 0.000001 0.000001 0.000001 0.000001 0.000001 0.000001 0.000001 0.000001 0.000001 0.000001 0.000001 0.000001 
1591201.580823 0.000001 0.000001 0.000001 0.000001 0.000001 0.000001 0.000001 0.000001 0.000001 0.000001 0.000001 0.000001 0.000001 0.000001 0.000001 0.000001 0.000001 0.000001 0.000001 0.000001 0.000001 0.000001 0.000001 0.000001 0.000001 0.000001 0.000001 0.000001 0.000001 0.000001 0.000001 0.000001 0.000001 0.000001 0.000001 0.000001 0.000001 0.000001 0.000001 0.000001 0.000001 0.000001 0.000001 0.000001 0.000001 0.000001 0.000001 0.000001 0.000001 0.000001 
1623345.985008 0.000001 0.000001 0.000001 0.000001 0.000001 0.000001 0.000001 0.000001 0.000001 0.000001 0.000001 0.000001 0.000001 0.000001 0.000001 0.000001 0.000001 0.000001 0.000001 0.000001 0.000001 0.000001 0.000001 0.000001 0.000001 0.000001 0.000001 0.000001 0.000001 0.000001 0.000001 0.000001 0.000001 0.000001 0.000001 0.000001 0.000001 0.000001 0.000001 0.000001 0.000001 0.000001 0.000001 0.000001 0.000001 0.000001 0.000001 0.000001 0.000001 0.000001 
