# Supplementary material for: Automatic Analysis of Composite Physical Signals Using Non-Negative Factorization and Information Criterion
Source: PLoS One. 2012 Mar 1;7(3):e32352. doi: 10.1371/journal.pone.0032352 (PMC3291575; doi:10.1371/journal.pone.0032352)
Supplement: Dataset S1 — CodeAndSample.zip. CodeAndSample.zip contains the source code of our proposed method and the simulation data in this article. (ZIP) [file pone.0032352.s001.zip › CodeAndSample/sample/SimulatedData/r5/nor_mat_50_k2.dat]

#715 50 
1.020201 0.905762 0.922913 0.881499 1.069655 0.919312 1.010025 0.907817 1.038729 0.885687 0.997874 0.931943 1.005309 0.884777 1.004389 1.017167 0.906173 0.966948 1.054872 1.031274 0.968562 1.045108 0.992581 0.989323 1.040011 1.052847 0.967193 1.072022 1.017548 1.051996 0.903043 0.983169 0.908169 1.013919 0.895001 1.015308 0.935602 0.991240 0.920242 0.919224 0.895930 0.921866 1.065233 0.902641 0.899638 0.990154 0.888299 0.959884 1.032507 0.935847 0.931454 
1.040811 1.009604 0.995991 0.891265 0.981576 1.035343 0.900927 0.942410 0.986339 1.020459 1.011657 1.008489 1.021681 0.984383 0.880527 0.910256 0.880341 0.943271 1.020752 1.044174 0.926411 0.910520 0.994778 1.048330 0.943623 1.047186 1.028889 1.005937 0.885622 1.048203 1.012097 1.023363 0.986740 0.928856 1.009711 0.962321 0.901210 1.015980 0.985214 0.899196 1.050706 0.924162 1.074597 0.982848 0.968560 1.045181 0.889338 1.071653 1.066803 1.008949 0.918021 
1.061837 0.986370 1.065352 1.066574 0.975686 1.022361 1.005069 0.943057 0.985021 0.983740 1.025529 1.017132 0.911210 1.003193 0.955842 1.066584 0.953086 0.926146 0.912686 1.008491 1.065000 0.958658 0.936498 1.046760 1.016907 0.971267 0.994317 0.972783 0.947015 1.067131 1.037454 0.931072 0.952108 0.960554 0.881660 1.066046 1.055342 1.036242 0.988393 0.933702 1.067112 0.916693 1.054531 1.053515 0.967103 1.045646 1.038881 1.031521 0.905354 1.058334 0.991423 
1.083287 1.041607 1.004888 1.060425 0.902755 0.941633 1.033849 1.028905 0.995225 0.952361 0.996652 0.880077 0.950485 0.940040 0.944916 1.043639 0.964037 1.024049 0.964369 1.069883 0.880879 0.908334 0.942757 0.966011 0.898349 1.015685 0.972714 0.953280 0.891656 1.051661 0.896150 0.916639 1.048954 1.057347 1.007067 1.074026 0.985230 1.002612 0.959347 1.029354 1.043600 0.934735 0.906468 0.954110 1.015920 1.017512 1.065868 0.999182 0.945033 0.961262 0.907416 
1.105171 0.905298 0.918394 0.887396 1.005803 1.050933 0.992765 0.914976 1.052388 1.073835 1.058580 0.939861 1.045259 0.970087 1.050259 1.033217 0.991183 0.977031 0.988761 0.949490 0.988272 0.954373 0.950203 0.901596 1.072155 1.068893 1.020716 0.917984 0.945935 0.998166 1.057164 1.031713 0.887201 1.008908 0.926588 0.978027 0.909859 0.972500 0.902934 1.064137 0.923131 0.952938 1.008508 0.927916 0.984590 0.971025 0.992120 0.980889 0.958924 1.015559 0.942390 
1.127497 0.901944 0.897248 0.900079 0.968275 0.890347 0.986813 0.971955 0.895940 1.044164 0.934031 0.996731 0.926075 1.057840 0.923351 0.921584 1.070355 0.951993 1.057772 1.026797 0.959324 0.980224 1.043490 1.042075 0.988912 0.996057 1.023849 0.985271 0.974630 0.957606 1.022219 1.036374 1.003623 0.982049 0.895745 0.990864 1.016752 0.909616 0.932186 0.904648 0.973342 0.918041 0.936832 0.959011 0.900479 0.922658 0.914009 0.917816 0.985358 1.071682 0.932596 
1.150274 0.931594 0.904273 1.049939 1.060516 0.949010 1.064927 0.962973 0.987542 1.054008 0.918968 1.015028 0.896224 0.987317 1.071444 0.932804 1.032347 0.904498 0.897707 0.891111 0.891365 1.007242 1.004305 1.033401 1.003514 1.004100 0.980448 1.072791 0.884320 0.955372 1.032493 0.900634 1.033986 0.989327 1.003036 0.964622 0.899122 0.890750 1.005817 0.992108 0.944385 1.008998 0.887423 0.896185 0.921485 1.055130 0.967413 1.044602 0.937780 1.071864 1.039811 
1.173511 1.062254 1.040740 1.056276 0.904301 0.884844 0.951201 1.066019 0.970199 1.071275 0.889838 0.929560 0.987023 0.909411 1.067238 1.009902 0.957774 0.902029 0.912327 0.906329 1.017626 0.959618 1.019382 0.887790 0.953288 1.064702 0.980947 1.019518 1.010536 0.946354 1.028149 1.027915 1.045382 0.988485 0.962075 1.000462 0.902906 1.036146 0.981142 0.913966 0.902555 1.029885 1.033640 1.052706 0.887205 0.916238 0.935831 0.885605 1.038984 1.000150 0.971496 
1.197217 0.931527 1.009675 1.055432 0.983512 0.928758 1.014539 0.927238 0.936469 0.984458 0.996194 0.956335 0.916583 0.990540 0.995317 0.902917 1.009675 1.007804 1.065014 1.021841 0.891356 0.941118 0.911894 0.954424 1.018253 1.063230 0.991184 0.936089 1.029834 0.975782 0.990443 1.036882 0.978570 0.912733 1.067685 0.954015 0.891395 0.922237 0.954873 0.983424 1.019277 0.945456 0.985871 1.050733 0.953576 0.990306 0.897419 0.880340 0.984994 0.904047 1.052498 
1.221403 1.056479 0.924256 0.963170 0.916997 1.020478 1.050575 0.916802 0.936142 0.995244 0.884962 0.960529 1.008728 1.048265 1.063357 0.960403 0.888060 0.931787 0.967495 0.917309 0.943450 0.960227 0.918566 0.980084 0.886219 0.953651 0.910606 0.943459 0.884933 1.018715 0.876905 0.973039 1.036934 0.908677 0.982451 1.031809 0.900629 1.007481 0.958064 0.917533 1.003340 0.926516 0.963140 1.000310 1.025515 0.962965 0.945993 0.919940 0.880470 1.050818 1.062607 
1.246077 0.882160 0.924696 1.039908 0.902347 0.972598 1.046725 0.934551 0.955965 0.933616 1.007052 1.067574 0.962266 0.972141 1.046647 0.994051 0.925563 0.895297 0.889210 1.061235 0.894693 0.895199 0.976844 0.930724 0.957027 0.998706 1.070389 1.028291 1.014394 0.972822 1.042138 0.903808 1.044242 0.955936 0.993613 0.886416 0.975393 1.055441 0.963649 0.916380 0.944289 1.051341 0.902727 0.896611 0.895569 0.901841 0.996583 0.962870 1.005883 0.983154 0.978947 
1.271249 0.933430 1.004657 0.987196 0.890438 1.040232 1.045497 1.069499 0.968644 1.061557 0.926325 0.952137 0.938968 0.890711 1.052496 0.920348 0.972362 1.061625 1.038889 1.017174 0.914382 0.982232 1.062774 0.964702 0.960653 1.009417 0.983157 0.935552 0.970241 0.929517 0.931152 1.051250 0.992267 0.993912 0.924981 1.051639 1.003178 0.880335 1.047288 1.051785 0.971856 0.932924 0.911073 0.981366 1.029389 0.910333 1.010672 1.042714 0.879343 0.962561 1.063397 
1.296930 0.953624 1.043230 0.996107 0.965055 1.013559 1.038006 1.060915 0.933293 1.056411 0.987410 0.908369 0.910548 0.881500 0.898340 1.002109 0.904566 0.911366 0.974705 0.947710 1.045049 1.007907 0.993354 0.925277 1.065040 0.949976 0.881656 1.004677 0.911881 0.909585 0.899274 0.949373 0.901501 1.010028 0.959889 0.973003 0.936357 1.020116 0.967380 0.948342 1.051051 0.988101 0.993150 0.978898 1.013763 1.018861 0.940034 0.896268 0.948478 1.023423 0.899468 
1.323130 0.950444 0.890900 0.974897 0.909841 1.030026 0.925018 0.930094 1.045786 0.922004 1.046321 0.970201 0.951046 0.952690 0.942937 1.007099 0.887352 0.904163 0.938640 0.919778 0.946029 0.937687 0.987721 1.054770 0.915791 0.927993 1.034527 1.024338 0.936345 1.025854 0.891017 1.056880 0.997250 0.996754 0.950910 0.940973 0.908256 1.002364 0.982335 0.949102 0.945495 0.936763 0.924532 0.886992 0.880128 0.904561 0.936725 0.998222 0.923375 0.924095 1.020312 
1.349859 0.882858 0.876366 0.915218 0.968587 1.053830 0.946790 0.970890 0.885239 0.974641 1.007535 0.964661 0.932029 1.057581 0.962455 0.891623 1.026562 0.940726 0.993173 1.028904 1.024833 0.934964 0.995077 1.039127 1.005048 0.939133 1.024269 1.029789 1.044200 1.026825 0.915480 0.900136 1.022724 0.885229 1.052304 1.002774 0.889680 0.952883 0.990597 0.927238 0.964165 1.041508 0.897298 1.029866 0.980219 0.964029 0.900680 1.028555 0.902050 0.946295 0.884257 
1.377128 1.013633 0.936478 1.043663 0.979824 1.009719 0.898668 0.984117 0.946297 0.912975 1.035068 0.919783 1.057571 0.919433 0.996588 0.964323 0.895191 0.961682 0.995752 0.997850 0.935653 0.899533 0.919239 0.909692 1.021995 0.920103 0.938411 1.007349 0.935556 0.944423 0.908148 1.004018 0.893618 1.017877 0.920055 0.932457 0.977639 0.897629 1.063486 1.000774 0.988604 0.915043 1.051064 0.876233 0.880516 0.904059 0.914577 0.965479 0.906225 0.942500 1.051423 
1.404948 0.949707 1.065471 0.980643 0.895980 1.028760 1.063879 0.903299 0.891253 0.934070 0.873955 0.913064 0.928779 0.893320 0.944698 0.987292 0.986273 0.941534 0.968529 0.905085 0.975819 1.055851 0.935788 0.954260 0.886118 0.982109 0.972615 0.978857 1.057521 0.923829 1.022285 1.034797 0.914782 0.971732 1.020917 0.911103 0.968859 0.979255 0.954328 0.969354 0.908880 0.894902 0.942311 0.922150 1.017519 0.965966 0.994834 1.038408 0.922829 1.022188 0.954541 
1.433329 0.887251 0.983177 0.954442 0.992772 1.059846 0.924387 1.016928 1.018694 1.000785 0.985341 1.035681 0.891607 1.062834 1.031926 1.020469 0.935466 1.061253 1.044664 0.913299 1.038824 1.067035 1.004452 0.988416 1.015230 1.037155 1.036253 1.020071 0.910873 0.895992 1.024320 1.056344 0.892965 0.927424 0.930412 1.009681 0.932352 1.027687 0.948631 1.058682 1.030733 0.952812 0.939754 1.036321 0.920895 0.932507 1.024146 1.039590 0.957818 0.947117 0.934816 
1.462285 0.891398 1.009966 0.959083 1.042989 1.065939 0.881887 0.921338 0.896256 1.048458 1.060228 0.906630 1.002588 0.977922 0.965182 0.940662 0.907415 1.042379 0.953130 0.876796 0.956514 0.907473 0.877446 0.989227 1.021165 1.041118 1.034128 0.951375 0.912486 1.028553 0.993813 0.898825 0.990216 0.879191 0.906388 1.001599 0.922482 1.049767 0.892183 1.017781 0.979289 1.012817 0.950154 0.969177 1.008909 1.055167 0.910586 1.053810 1.065202 0.896653 1.062216 
1.491825 0.887808 1.000075 0.943428 0.919775 0.990211 0.995831 0.913632 0.894620 0.965918 1.048602 1.047158 1.048399 0.901897 0.932333 0.949145 0.916006 1.013050 0.908680 0.941490 0.888380 1.002284 0.914513 0.947246 0.939998 0.877042 0.881616 0.906509 0.982226 1.039639 1.000637 0.991490 1.048079 1.044726 0.967159 0.927430 0.990860 1.022808 0.889562 0.956073 0.889978 1.047139 1.049184 1.031548 0.985763 0.912256 0.992943 0.983370 1.025802 0.928612 0.879542 
1.521962 0.896627 1.056840 0.900452 0.950626 1.028050 0.922571 0.974797 0.999104 0.883205 0.999859 0.966149 0.954916 0.904065 0.909962 0.904084 0.890071 1.063019 0.878925 0.941697 0.884445 1.060733 0.926212 0.933950 0.944166 0.894468 0.921883 0.879758 1.052511 0.890149 0.891582 0.918610 0.997022 1.055475 1.033221 1.032669 1.004023 0.897925 1.040891 1.055107 0.961704 0.903977 0.909110 1.038692 0.906747 1.053925 0.896143 0.961394 0.967892 0.941968 0.991434 
1.552707 0.976153 0.950884 0.944303 0.949868 1.013230 0.890899 0.871891 0.972427 1.032741 0.927414 0.974537 1.018698 0.928876 0.958007 1.051972 1.001820 1.027476 0.969911 0.937199 0.966098 0.891702 1.017140 0.912646 1.043426 1.036516 0.937915 1.042564 1.027931 0.992809 0.899464 0.966098 1.005759 1.040842 1.009736 1.029654 0.999981 0.875385 0.971788 0.910671 0.875269 0.995674 0.930260 1.047433 1.023382 0.894006 1.054536 0.960204 0.874223 0.915597 1.032828 
1.584074 0.999143 1.023720 0.899521 0.995671 1.016775 0.969759 0.871627 0.918729 1.061005 1.000903 0.896116 1.007016 0.994123 1.020006 0.893582 1.060657 0.882169 1.048113 0.903273 1.023662 0.895884 0.909241 0.924523 1.036003 0.911988 1.039872 1.028333 1.008428 0.889675 0.904773 0.931990 1.051962 0.925142 1.053858 0.919822 1.039118 0.960145 1.059690 0.902548 0.984200 0.955996 0.944515 1.057852 1.055047 0.982236 0.876811 0.949158 0.925258 0.877497 1.057582 
1.616074 1.030115 1.002924 0.925443 0.954788 0.949868 0.937158 1.017974 0.947017 0.987797 1.020449 0.971249 0.935476 0.895652 1.054956 0.956847 0.941411 0.901848 0.937931 0.994225 1.043831 0.930740 1.031613 1.020739 1.027254 1.035750 0.925530 0.995830 0.973443 0.938975 0.917642 0.985178 1.050055 0.922156 0.939767 1.001571 0.992853 0.934703 0.913834 1.048055 0.949984 0.878505 0.962347 1.059373 1.019598 0.936906 1.043956 1.058503 1.055855 0.921190 0.894695 
1.648721 0.952528 0.940772 0.879578 0.887625 0.914063 1.062319 0.975778 0.986307 0.921482 1.024173 1.027612 0.943457 0.992577 0.948065 0.991842 0.905302 1.059643 1.052940 0.928543 0.888301 1.036625 0.945969 0.962670 0.908528 1.021353 0.924109 0.957338 0.975382 1.034722 0.900752 0.994238 1.058050 0.936396 0.997397 1.038885 0.978899 1.036847 0.892599 0.939362 0.978145 0.982154 1.005472 0.976117 0.991137 0.930784 0.897419 0.966119 0.943283 0.903959 0.902491 
1.682028 0.951861 1.051763 1.007078 1.017079 1.017455 1.021297 0.904743 0.944891 0.963628 0.930315 1.001035 0.904734 1.030091 0.895515 0.903189 1.001749 0.951948 1.057420 0.871073 0.993747 1.058211 0.984788 0.881711 1.056232 0.948811 1.052545 0.946108 0.946224 0.872695 0.899540 1.047207 0.884018 1.011991 0.934736 0.959922 0.997801 0.900332 0.919687 0.869538 1.042583 0.918567 1.060296 1.054668 0.976033 0.906944 0.980860 0.902745 0.900776 0.942256 1.033953 
1.716007 0.914516 0.934948 0.987822 0.951377 1.039008 1.033539 0.902593 0.941045 0.884997 0.908873 0.947151 1.005698 0.982796 0.944759 1.056662 0.888779 1.049514 1.017457 0.982748 0.886898 1.052948 1.014332 0.936800 0.995376 1.049456 0.997296 0.881380 0.973285 1.055649 0.945376 1.042259 0.928707 0.970120 0.968442 1.036915 0.983838 0.892319 0.882798 0.935768 1.017737 1.007560 1.039452 0.994180 0.927019 0.928987 1.008910 0.914873 0.921819 0.881621 1.001376 
1.750673 0.873066 0.936006 0.978173 0.873152 1.009156 1.051159 0.935496 0.957292 0.930049 1.046570 0.974461 0.907047 0.975965 0.956714 0.878695 1.042242 0.987254 0.898564 0.878319 1.052653 0.996547 0.915405 0.918982 0.906642 1.037431 1.055728 1.008250 0.879139 1.045326 0.941771 1.026730 0.882629 0.899499 1.004693 0.949946 0.890832 0.897648 0.909515 0.889097 0.884316 0.972398 0.929297 0.930193 1.021332 1.027656 1.026364 1.049877 0.928497 0.993973 0.936623 
1.786038 1.058463 0.889173 1.030564 0.998927 0.999082 1.042519 0.869000 0.893884 1.036527 0.914201 1.017029 0.953814 1.018146 0.877680 0.921320 0.905376 1.013407 0.998831 0.959835 0.946637 1.053973 0.894654 0.897361 0.872728 1.015276 0.899038 0.926907 1.004447 0.952003 1.029080 1.043386 1.050881 0.980980 0.955586 0.875821 1.041633 1.022896 0.956415 0.931127 0.956906 0.995845 0.938458 0.877170 0.944527 1.043039 1.044282 1.020256 0.975075 0.979622 1.014987 
1.822119 1.052390 0.916067 1.007761 0.890152 0.941876 0.946295 0.972595 0.920187 1.017609 0.917318 0.996710 1.001070 0.921467 1.014673 0.951195 0.883654 0.996219 0.997114 0.909626 1.032357 0.976455 0.955873 1.051187 0.975646 1.032993 1.056289 1.008984 0.941982 0.895677 0.995834 0.932557 0.952253 0.919889 0.984137 0.878686 0.929583 0.970149 0.959772 0.986428 1.022808 0.912447 1.033869 1.049329 0.876819 1.043794 0.998519 1.009321 1.023048 1.025243 1.004671 
1.858928 1.007565 0.927153 0.900439 0.983842 1.016925 0.952597 1.028161 0.965526 0.909924 1.028276 0.960832 0.939678 1.045120 1.042850 0.981678 0.898015 0.910357 0.938928 0.889367 0.907202 0.923940 0.940409 1.045457 1.042542 0.874206 0.905153 0.990307 0.894985 0.935224 0.983948 0.981130 1.037463 0.973039 1.024640 0.940515 1.032441 0.979667 0.967210 0.880064 0.894504 0.943122 1.000792 0.943459 0.913378 0.912675 0.906249 0.926614 1.055327 0.984169 0.943940 
1.896481 0.924494 0.964685 0.872816 1.026120 0.878555 1.011028 0.929733 0.890917 0.882880 1.027552 0.908873 0.917890 1.055909 1.033281 1.053602 0.964406 0.939653 1.011499 0.913641 0.874613 1.021159 1.038607 1.038107 1.027561 1.025927 0.982266 0.956581 0.944661 0.926176 0.892503 0.949737 0.883534 0.953447 0.967770 1.042154 0.937019 0.973000 0.993388 1.002924 0.969991 0.877843 0.925667 0.897030 0.997051 0.992023 1.049680 0.903778 0.965819 0.875382 0.906355 
1.934792 0.985127 0.871484 1.052222 0.987836 0.900137 0.964638 0.875258 1.022483 0.996826 1.044499 0.928473 0.945783 1.021839 1.012829 0.978691 0.917657 0.899666 0.976664 0.912374 0.919166 1.004155 0.874260 0.865595 1.035863 1.038428 1.043702 0.973956 0.945302 0.902423 0.931144 0.914824 0.898504 1.001476 0.952881 0.957482 0.983984 0.909329 0.868756 1.038735 1.031723 0.989430 1.030484 0.955801 0.997489 1.011494 1.041108 1.003099 1.012032 0.993138 1.039677 
1.973878 0.918027 0.915349 0.925610 0.919582 0.998422 0.881544 0.931762 0.910473 1.010007 1.012858 0.901604 1.004181 0.972017 0.923268 1.006677 1.003730 0.953877 0.969167 1.049504 0.930812 1.035078 0.994026 1.015133 0.982911 0.997837 1.051338 0.923191 0.959041 0.925149 0.980339 1.029338 0.914217 0.893945 1.024232 0.965087 1.010574 0.939163 0.879759 0.966786 0.884500 0.977296 0.978199 0.955710 1.032822 0.881554 0.904215 0.881592 0.886142 1.001062 0.895222 
2.013753 0.889822 0.893888 1.048560 0.890618 0.973368 0.968553 0.882581 1.002620 0.952537 0.984206 0.907508 0.985616 0.921251 0.939138 0.864492 1.045328 0.887712 0.900813 0.906750 0.874112 0.891136 0.906644 0.928972 0.887731 0.965580 0.879838 0.870822 0.990267 0.937067 0.942648 1.019865 0.891855 0.969858 0.899096 1.039037 0.882677 0.899940 0.913502 0.956057 0.937172 0.930200 0.985855 1.004049 0.937009 0.969234 0.882408 0.863207 1.028084 0.953783 0.931830 
2.054433 1.044345 0.908156 0.866382 0.953993 0.875122 0.918065 0.944228 0.998623 1.029731 1.026654 1.021738 0.950754 0.952872 0.986893 0.971770 1.025648 0.993812 0.890465 0.979476 1.024297 0.919810 0.977798 0.885798 0.875352 1.030718 0.988714 1.009989 1.044489 1.017301 0.947841 0.870915 0.940165 0.934990 0.997406 1.052481 1.047680 1.034666 0.925924 0.870340 0.916657 0.868050 0.963548 1.037282 0.907150 0.943471 0.993726 0.944784 0.932143 0.933207 0.943490 
2.095936 0.974442 0.967165 0.944547 1.005429 1.007641 0.985655 1.021191 0.925386 0.978550 0.873371 1.051038 0.892541 0.989696 0.965029 1.046518 1.033620 1.023661 0.986785 1.036550 1.007842 0.940841 0.997577 0.981624 0.932951 0.919219 1.035487 1.025691 0.895127 1.036138 0.927435 1.025825 0.878857 0.993354 1.038676 0.881452 0.952226 1.003045 0.965920 0.990108 1.011021 1.049353 1.033055 1.032385 1.051900 0.958364 0.972489 0.953653 1.024446 0.996629 0.981758 
2.138276 0.940096 0.952965 1.023136 0.875943 1.040521 0.958017 0.999255 0.916128 0.966934 1.021873 0.883789 1.036579 0.870327 0.935073 0.951616 1.002670 0.947033 0.917841 0.952898 0.884985 1.015587 1.028188 0.887626 1.044138 0.931007 1.013645 0.903834 1.029547 1.046147 0.900370 1.039469 0.886765 0.885186 0.863639 0.965585 0.901126 0.945751 1.036502 0.874144 0.999886 0.900514 0.992586 0.863562 1.012860 0.949090 0.967824 1.024361 0.928328 0.985687 0.932356 
2.181472 0.875832 0.910095 0.883652 0.977713 0.879962 0.987846 0.935285 0.931194 1.025733 0.880382 0.878843 0.864360 1.017176 1.014614 0.907752 0.945983 1.050780 0.957780 1.005121 1.003295 0.997837 0.958631 0.929081 0.947283 0.864646 0.931844 0.990877 1.016498 0.890879 0.901768 1.016020 0.911003 1.041277 0.886453 1.014586 0.914167 0.996230 0.869398 0.903737 0.938756 1.015092 0.922819 1.050637 0.914234 0.978927 1.048256 0.950199 0.896730 0.895296 1.033103 
2.225541 1.025158 0.903427 0.925702 0.951502 0.864512 0.962181 0.912081 0.981066 0.890083 0.987704 0.934824 0.964359 0.907162 0.887236 0.913514 1.005261 0.957950 1.012778 0.984562 0.863605 1.036582 0.873501 0.899253 0.877704 0.943622 0.953470 0.925244 0.886864 0.974570 0.880493 0.988602 1.011451 1.025607 0.876108 0.954435 0.999214 0.889090 0.884027 0.936133 0.992136 0.922483 0.981371 1.044262 0.968524 0.875669 0.989787 0.954263 0.971924 1.020363 0.959946 
2.270500 0.958286 1.032499 0.949725 0.948561 0.987681 0.934875 1.035849 1.007389 0.889561 0.871848 0.999029 0.972239 0.880647 0.960014 1.031039 1.011102 1.033950 1.039810 0.990105 0.983482 0.903791 0.911063 1.022001 0.859784 1.039380 0.888759 0.966780 0.879473 1.027078 0.898131 0.975675 1.041318 0.949630 1.000403 0.924033 0.922134 0.915931 0.922535 0.947292 0.965874 0.946881 0.919214 0.982299 0.965024 1.031029 0.877717 0.908601 0.965024 0.962715 0.956578 
2.316367 0.879205 0.990504 1.041462 1.000583 0.971871 0.996826 1.025290 1.042177 0.923860 1.006037 0.873036 0.981684 0.917567 1.023449 1.020598 0.991667 0.875839 1.003320 0.992792 0.863376 1.013656 0.863786 1.015344 0.868544 1.017642 0.928656 0.946316 0.958264 0.982990 0.906477 0.884984 0.917748 0.961220 0.998924 1.021771 1.008726 0.978241 0.988053 0.940538 1.038277 1.028522 0.981684 0.912465 0.966112 1.001298 0.972501 0.877164 0.865960 0.997512 0.940128 
2.363161 0.923625 0.871921 0.877047 0.963172 1.023040 0.970508 0.908572 0.914107 0.914307 0.879305 1.042380 1.023498 0.954664 0.902599 0.954560 0.941879 0.982064 0.979044 0.965096 0.898940 0.947338 0.863509 0.983751 0.993745 0.881220 0.900788 1.016591 0.976815 1.024431 0.967659 0.967030 0.932085 0.983265 0.957237 0.968783 0.930561 0.926483 0.894310 0.915232 0.892843 1.011265 0.858069 0.989600 0.961057 0.942460 0.928493 0.959876 1.008130 0.947347 0.985789 
2.410900 1.032163 1.003475 0.874812 0.878686 0.929744 0.936416 0.869158 0.870862 0.873822 0.979012 1.028518 1.039350 0.884169 1.015220 0.997202 0.881875 0.875897 0.979136 0.903149 0.956377 0.875964 0.868977 0.877592 0.887976 0.919093 0.892403 0.900208 0.912715 0.867302 0.918988 1.045347 0.873594 0.923757 0.889918 1.016962 1.014630 0.900017 1.045385 0.861067 0.944678 0.864142 1.031878 0.925879 0.907356 1.013583 0.938510 0.961907 0.878896 0.949914 0.977470 
2.459603 0.985954 1.038714 0.981494 0.877094 0.966002 0.888183 0.921534 0.861327 1.002672 1.016014 0.999125 0.863153 1.026418 0.896884 0.992173 1.036413 0.901944 0.907992 0.879034 0.930464 0.917369 0.971651 0.998183 0.906042 0.911853 0.927306 0.934962 0.860804 0.973011 0.919642 0.905624 1.034787 0.887460 0.915600 0.928666 0.883666 0.945299 0.900108 1.045818 0.914164 0.895895 1.027436 0.921677 0.968475 1.027455 0.875373 0.995273 0.946269 1.042785 0.924843 
2.509290 0.929182 0.906636 0.914370 0.897762 1.040809 1.038444 1.000249 0.922018 1.044980 1.006891 0.937562 0.922189 0.940944 0.986036 1.003955 0.897857 1.044049 0.937628 0.923301 0.888707 1.039128 0.978948 0.987252 0.963908 0.977266 1.044676 0.975518 0.949951 1.015803 1.040344 1.024715 0.919700 0.990986 0.938341 0.936792 0.978121 1.000496 1.040638 0.964202 1.013342 0.981665 0.877924 0.948678 0.871672 1.027337 0.951462 0.953115 0.877544 1.014871 1.027897 
2.559981 1.011123 0.871789 0.883559 1.014891 0.905163 0.993135 0.974256 0.974322 0.944697 0.943748 0.880446 1.025921 0.961327 0.977568 0.892757 0.935357 0.994369 0.940768 1.021583 0.859335 0.898386 0.910668 0.945248 1.030040 0.961498 0.988086 1.027933 0.970231 0.933620 0.985029 1.014882 0.890241 0.871846 0.932348 0.916629 0.923141 0.955822 0.883179 1.017786 0.899420 0.937075 1.012100 0.960710 0.911095 1.040045 0.975452 0.894010 0.907840 1.014113 0.958195 
2.611696 0.903118 1.033537 0.893607 0.931747 0.960462 0.881886 0.947925 0.876120 0.869236 1.013471 0.880464 0.914602 1.042764 0.999076 0.910762 0.953871 1.001039 1.033433 0.942586 0.873295 0.938423 0.875257 0.919761 0.950979 1.015264 0.867017 0.880748 0.883659 1.019313 0.907898 0.906143 0.917703 0.980803 0.902530 0.997948 1.009498 0.856159 1.011708 0.946721 0.946029 0.914157 0.937257 1.001770 0.951937 0.960386 1.026605 0.999067 0.991670 0.995312 1.001286 
2.664456 0.940312 1.011507 0.991167 0.857796 1.030691 0.896042 0.983579 0.872045 0.977165 0.959354 0.939384 0.972845 0.969273 0.984062 0.990731 0.956171 1.035286 0.912971 0.959894 0.858488 1.036035 0.950165 0.942785 0.910432 0.980424 1.011498 0.926746 1.019342 1.035220 0.995525 1.011223 0.936438 0.886937 1.026845 0.913227 1.033164 0.994341 0.921905 0.953159 0.974863 0.902446 0.975725 0.951093 0.951084 0.892896 0.941980 0.958710 0.957734 0.894734 0.895710 
2.718282 0.872439 1.003330 1.000605 0.988945 0.937165 1.034506 0.864896 0.994557 0.924294 0.934837 0.946308 0.995721 0.907249 0.911006 0.956577 1.001816 0.967887 1.016618 0.868606 0.938727 0.929793 0.947955 0.902242 1.017972 0.969098 0.953577 0.912520 0.852242 0.929036 0.911167 1.037506 1.037657 0.875733 0.962596 1.039872 0.969126 0.971881 0.899715 0.967234 1.000926 0.881903 0.930758 0.862871 0.887402 0.871833 0.855593 0.878979 0.903889 0.880550 0.951182 
2.773195 0.950952 0.966250 0.995739 0.975515 0.883757 1.035184 1.020823 0.895499 0.993385 0.993593 0.894743 0.930000 0.914825 0.865783 0.983240 0.993886 0.981680 0.876959 1.007501 0.921784 0.908746 0.949240 1.025540 1.014412 0.863155 0.908916 0.911724 0.988497 0.990662 1.030637 0.866029 0.897589 0.992411 0.992609 0.859874 0.968471 1.035856 1.025748 1.025852 0.995852 0.928326 0.918163 0.965276 0.870917 0.996722 0.952370 0.915581 0.984781 0.893590 0.851658 
2.829217 0.997062 1.035399 1.016349 0.932316 1.026436 0.978228 0.892391 1.028958 0.985567 0.892675 1.028807 0.862290 0.998044 1.018540 0.865690 1.006479 1.029978 0.952538 0.871631 0.868467 0.874729 1.035739 1.000783 0.978493 0.999801 0.903763 0.967083 1.003834 0.861308 0.858285 0.865142 0.902205 0.874720 1.027654 0.878686 1.005468 0.863282 0.895357 0.940382 0.870932 0.931333 0.855631 0.957459 1.017671 0.914304 0.963107 0.854516 0.859881 0.995853 1.009917 
2.886371 0.972248 0.924496 0.880263 0.909163 0.884207 0.861987 0.863091 0.936752 0.890397 0.986948 0.855599 0.983032 0.995968 0.993005 0.976437 0.937535 0.963841 0.956293 0.965558 1.028529 0.947093 0.933884 0.975154 0.994203 0.973852 0.862251 0.923354 1.002591 0.856194 0.971200 0.973399 1.012225 0.884990 0.941272 1.037719 0.938262 1.008253 0.995185 1.002912 1.001988 1.035822 1.020764 0.878593 1.033209 0.891557 1.031878 0.963218 0.939337 0.956406 0.952405 
2.944680 0.884856 0.924046 1.020929 0.905950 1.023558 0.940192 0.865317 0.939730 0.987441 0.929070 0.916930 0.906704 1.032456 0.855345 0.849238 1.022672 0.990004 0.858804 1.036320 0.879663 0.930663 0.984048 0.886486 1.019100 0.935988 0.882631 0.909258 0.966403 0.852829 0.907392 0.923264 0.883122 0.889135 0.979703 0.940352 0.941266 0.931492 1.018412 0.865383 0.915054 1.008761 1.022512 0.956347 0.894611 0.913999 0.955574 0.989392 1.035086 0.897637 1.031325 
3.004166 0.961618 0.973350 0.913921 1.012018 0.947769 0.887333 1.033767 0.912471 0.943974 0.883190 0.970958 0.958445 1.019945 0.853956 0.947609 0.884612 0.904525 0.862477 1.024982 0.881825 0.931188 1.001633 0.956195 0.975355 1.004872 0.955056 0.898339 0.913177 0.960875 0.902039 1.009692 0.921519 0.922828 0.939144 1.004137 0.933712 0.923638 0.970327 0.957636 0.946149 0.936734 0.942948 0.950640 0.971919 0.976645 0.976287 0.882220 0.884979 0.854314 0.877569 
3.064854 0.896973 1.026046 0.887371 0.924012 0.959873 0.893973 0.998913 0.894481 0.938270 0.981382 1.006916 0.898892 0.924614 0.913328 0.904431 0.969504 0.957889 0.943838 1.020074 0.890540 0.953779 1.005459 0.874759 0.876019 0.930596 0.947769 1.006032 0.949471 0.861329 0.998631 0.903745 0.851454 0.982398 0.909783 1.011318 0.888782 0.979971 0.861489 0.914730 0.951559 0.954202 0.961886 0.979699 0.995339 0.983479 0.902757 0.901205 0.855168 0.987006 0.981589 
3.126768 0.962802 0.946146 0.999224 0.894363 0.976988 0.932589 0.897473 1.010714 0.923561 1.020869 0.889685 0.973671 1.033110 0.878552 0.914890 0.995777 0.914749 0.886632 0.847250 1.033354 0.959016 0.940772 0.931114 0.857349 1.010798 0.870670 1.016482 0.885655 0.888792 0.969303 0.905984 0.930006 1.025585 0.887731 0.873019 0.910804 0.994095 0.911668 0.898234 0.893292 0.900958 0.864695 0.981168 0.996049 0.983094 0.873611 1.019197 0.874935 1.001150 0.847851 
3.189933 0.850707 0.847357 0.874476 0.936794 0.957993 0.892446 0.911008 1.015206 0.957176 0.919810 0.891761 0.901314 0.975250 0.925581 0.975006 0.936597 0.890203 0.852020 0.945306 0.931990 0.955027 0.952757 1.019748 0.908136 1.025069 0.924680 0.908164 0.859584 0.987242 0.974105 1.022873 0.977305 0.866124 0.845836 0.977220 0.855399 0.978947 0.981293 1.020170 0.900779 0.916403 0.953620 0.882330 0.873125 0.879750 0.922231 0.924680 0.969103 0.899437 1.004190 
3.254374 0.934121 0.901605 0.991869 0.961153 0.906779 0.881940 0.874067 0.978653 0.995815 0.964602 0.954807 0.934196 0.874245 0.844279 0.912159 0.948555 0.918383 0.970751 0.874442 0.879972 0.888455 0.895934 0.956626 0.945884 0.905092 0.974885 0.951902 0.957479 0.878613 0.914765 0.902805 0.863175 1.010081 0.852518 0.900480 0.908354 1.005863 0.899327 0.967405 0.999470 0.900265 1.018610 0.884649 0.953964 0.948293 0.866596 0.922779 0.911484 0.953936 0.857898 
3.320117 0.993142 0.964437 0.967489 1.019497 0.949570 0.912701 0.896327 0.880944 0.932727 0.875973 0.880008 0.867435 0.989191 0.920753 0.964531 0.877227 0.866629 1.011698 0.969390 0.919938 0.950169 0.999246 0.957415 0.859963 0.999003 0.933645 0.918787 1.016183 0.968351 0.971075 0.887030 0.918262 0.980419 0.970766 0.878585 0.890129 0.954925 0.995426 0.992299 0.977591 0.870665 0.931164 0.987674 0.915547 0.998375 0.890475 1.012213 0.976955 0.919901 0.988751 
3.387188 0.876175 0.927447 1.008747 0.991401 1.027983 0.966947 0.858753 0.876885 0.948488 0.966077 1.015237 0.876754 1.025355 0.879354 0.866954 0.984892 1.013208 1.010823 1.018800 0.937715 0.906370 0.884114 1.008663 0.858856 0.996291 0.918882 0.891267 0.930019 0.860006 0.944205 0.896551 0.905070 0.949872 0.992055 0.985753 0.948591 0.889285 0.916338 0.980983 0.862540 0.992738 0.925942 0.904724 0.880205 0.861970 0.895120 0.908062 0.930870 0.898374 0.947973 
3.455613 0.881673 0.992764 0.869961 0.920341 0.863525 0.963118 0.876583 0.919995 0.883102 0.932156 0.856913 0.850589 0.858472 1.013228 0.869410 1.011257 0.958420 0.886287 0.929009 0.951836 0.976540 0.965239 0.940889 0.927355 0.944840 0.857613 0.917399 1.017207 0.942935 1.026276 1.011612 1.026827 0.923843 1.003748 1.004626 0.880151 0.960839 0.994632 0.977866 1.023829 0.972188 0.994043 0.991699 0.844752 0.990475 0.937583 1.013340 0.940245 0.913457 0.965509 
3.525421 0.860592 0.905715 0.971473 1.020196 0.959177 0.899138 0.955791 0.902795 0.946593 0.878568 0.919288 0.950222 0.984197 0.928747 0.992089 0.970418 0.935828 0.998227 1.012976 0.960549 0.911582 0.977424 0.935249 0.862635 0.964868 0.857373 1.004226 0.937833 0.872234 0.994141 1.000662 0.932814 0.910724 0.880294 0.860629 0.991399 0.869584 0.964439 0.970586 0.923961 0.879865 1.021269 0.863204 0.853688 0.931340 0.914493 0.894212 0.884566 0.961248 1.025206 
3.596640 1.024659 0.930844 0.849123 0.921070 0.872453 0.908874 0.866061 0.875257 0.921704 0.950801 0.887239 0.987073 1.022553 0.868344 0.974560 0.846523 0.857275 0.929586 0.909852 0.987334 0.852179 0.925030 1.006052 1.021947 1.009686 0.903013 0.842507 1.005009 0.893659 0.853725 0.942099 0.969426 0.892923 0.887817 0.920679 0.909349 0.964199 0.917129 0.960062 0.869919 0.923949 0.897227 1.024659 1.005996 0.849738 0.911483 0.852840 0.918899 1.019879 0.962764 
3.669297 0.930944 0.852917 0.926635 0.970976 0.839312 0.976718 0.939198 0.996427 1.021542 0.921685 0.924988 1.018136 0.994808 0.880973 1.004671 0.991644 0.856043 1.019756 0.954077 0.861748 0.952821 0.936387 0.897974 0.887868 0.919758 0.850097 0.971544 0.954245 0.847389 0.983929 1.016824 0.920373 0.949611 0.969413 0.912947 0.867657 0.878814 0.854890 0.887934 0.853950 0.892465 0.915124 0.890976 1.005462 0.852489 0.973256 0.840680 0.993012 0.857002 0.840866 
3.743421 0.917762 0.932075 0.996164 0.857075 0.876470 0.997874 1.005597 0.848645 0.878329 0.992549 0.993385 0.879417 0.850894 0.998869 0.989640 0.991982 0.990681 0.845067 0.900104 0.967539 0.935253 1.015876 0.844203 0.883190 0.909175 0.904881 1.007874 0.906164 0.975142 0.881536 0.997437 0.991685 1.010681 0.946387 0.876517 1.006573 0.936536 1.009584 0.905643 0.840903 0.976090 0.985021 0.996480 0.956610 0.879324 0.929696 0.890885 0.889742 0.859565 0.936582 
3.819044 1.011234 1.006055 0.884186 0.855069 0.881364 0.959228 0.941918 0.852656 0.894516 0.955061 0.886979 0.883146 0.955089 1.020051 0.891045 0.850205 1.015726 0.987667 1.019680 0.989171 0.938985 0.847532 0.873688 0.879396 1.017666 0.870709 1.016682 0.840701 0.889086 0.933128 0.981198 0.855310 0.959729 1.015104 0.950067 0.899603 0.941639 1.009600 0.963999 0.919066 0.925814 0.840571 0.853287 0.894312 0.924923 0.849463 0.963823 0.982850 0.933369 0.851894 
3.896193 0.885466 0.986097 0.852235 0.955340 0.977235 0.941918 0.938943 0.868716 0.979701 0.929311 0.919189 0.858548 0.963850 0.977485 0.843281 1.003218 0.858501 0.951392 0.934141 0.999779 0.874732 0.913294 0.859576 0.953310 1.006267 1.014944 0.941028 1.017298 0.861968 0.892743 0.835355 0.967808 0.922378 0.985976 0.962923 0.986319 0.861236 0.952374 0.857787 0.844189 0.919653 0.926447 0.901744 0.849278 0.942660 0.891232 0.960828 0.995700 0.984197 0.953727 
3.974902 0.839874 0.866582 0.998322 0.902509 0.861472 0.937011 0.984602 0.932993 0.977271 0.959043 1.011430 0.860583 0.890919 0.881356 0.922616 0.974345 0.884772 0.896640 0.834672 0.836134 0.930336 0.837680 0.900991 0.906101 1.007681 0.898214 0.860101 0.914867 0.965190 0.916071 1.015383 1.012615 0.879310 0.979566 0.974160 0.856195 0.864045 0.990175 0.949147 1.006320 1.010393 0.923208 0.844235 0.914534 0.960996 0.878597 0.894631 0.985732 0.976724 1.001849 
4.055200 0.871627 0.865202 0.903152 0.965119 0.931172 0.928159 0.860089 0.917721 0.865941 0.970592 0.901293 0.917869 0.952389 0.980216 0.967689 0.929582 1.010881 0.893001 0.970666 0.972922 0.917647 0.939160 0.936627 0.994324 0.832817 0.936331 0.953905 0.988305 0.949422 1.003818 0.942876 0.900840 0.980318 0.851353 0.910483 0.982416 0.918738 1.014283 1.002071 0.840675 0.921216 0.897586 0.848959 0.977212 0.850955 0.842839 0.861929 1.014080 0.963409 1.015522 
4.137120 0.891541 0.839748 0.912608 0.889934 0.977972 0.886897 0.985801 0.832242 0.854834 0.899000 0.837809 0.956258 1.005853 0.849876 0.891919 0.955224 0.950017 0.945226 0.900773 0.849239 0.857539 0.922967 0.928709 1.001237 0.898696 0.951199 0.850301 0.854815 0.969534 0.909266 0.956600 0.925940 0.928728 0.847577 0.865977 0.932550 0.886186 1.006416 0.928229 0.968805 0.976652 0.890036 0.891864 0.985404 0.988672 0.863087 0.898068 0.949869 0.985229 0.896489 
4.220696 0.932401 0.846292 0.897533 0.835293 0.832214 1.006524 1.001371 0.922481 1.002855 1.001887 0.992520 1.000808 0.908246 1.009696 0.900686 0.967259 0.865809 0.917594 0.957957 0.987330 1.004155 0.918904 0.870419 0.937508 0.993470 0.923338 0.995065 0.930953 0.973574 0.984481 0.973906 0.850164 0.997619 0.927809 0.882957 0.948037 0.949862 0.897459 0.846209 0.955403 0.906808 0.977659 0.994253 0.863173 0.973215 0.893135 0.938937 0.899773 0.922877 0.907665 
4.305960 0.922547 0.839477 0.892203 0.948702 0.887185 0.908268 0.833705 0.941659 0.925741 0.925161 0.946134 0.849144 1.005764 0.985823 0.970595 0.904714 0.839579 0.879525 0.946704 0.973882 0.914059 0.974913 0.900323 0.850304 0.833420 1.000470 0.885150 0.930934 0.916084 0.862134 0.999089 0.954604 0.891586 0.833806 0.914749 0.973799 0.880943 0.985574 0.927537 1.011057 0.897699 0.863212 0.932085 0.893206 0.835703 0.983963 0.910919 0.867483 0.909778 0.940527 
4.392946 0.951653 0.884395 0.927695 0.838548 0.983986 0.992269 0.847116 0.883420 0.906109 0.916323 0.828867 0.962813 0.911570 0.889874 0.832214 0.883025 0.916608 0.908922 1.000874 0.885719 0.974884 0.959145 0.897017 0.944684 0.917858 0.989024 1.000295 1.000625 0.976925 0.862129 0.908656 0.844413 0.862368 0.974517 1.003981 0.849515 0.949079 0.853882 0.830421 0.849221 0.971308 0.886895 0.865971 0.897366 0.882676 0.962234 0.993142 0.907415 0.883963 0.832692 
4.481689 0.914072 0.984262 0.945357 0.852970 0.933304 0.929687 1.009140 0.932239 0.865666 0.932000 0.970419 0.989118 0.965049 0.974688 0.848775 0.987439 0.914825 0.848187 0.849243 0.895666 0.834876 0.926850 0.921040 0.963699 0.865822 0.953867 0.849197 0.831590 0.979672 0.890938 1.002264 0.862857 0.874451 0.990082 0.884329 0.912722 0.838162 0.892031 0.881006 0.852603 0.944302 0.993011 0.907306 0.942530 0.936783 1.002420 0.852823 0.917368 0.859423 0.870843 
4.572225 0.860585 0.828731 0.826072 0.965038 0.989485 0.935475 0.927482 0.942836 0.879889 0.926272 0.930883 0.886581 0.833213 0.837732 0.948529 0.891467 0.914456 0.925942 0.964928 0.892319 0.969364 0.933046 0.884353 0.929077 0.883758 0.915749 0.991648 0.931653 0.841674 0.953964 0.859365 0.973682 0.918160 0.887763 0.980951 0.996360 0.963314 0.840592 0.923256 0.879514 0.966495 0.875599 0.991474 0.848631 0.848228 0.998486 0.857990 0.950848 0.936759 1.002923 
4.664590 0.869842 0.930169 0.980730 0.875984 0.826503 0.981481 0.834228 0.978085 0.901996 0.875471 0.904678 0.874217 0.841266 0.863115 0.971980 0.954406 0.911552 0.984446 0.913181 0.914216 0.964831 0.925254 0.871389 0.862300 0.848470 0.835244 0.962909 0.904550 0.944393 0.853742 0.885018 0.902948 0.840488 0.901429 0.895214 0.964319 0.935981 0.845815 0.931890 0.997947 0.905923 0.939057 0.986387 0.909401 0.861668 0.867783 0.900147 0.925062 0.884999 0.995521 
4.758821 0.912228 0.847961 1.003345 1.003811 0.829354 0.910464 0.971386 0.860875 0.948867 0.865207 0.842505 1.001189 0.915033 0.940267 0.916048 0.878312 0.862840 0.927682 0.857758 0.896545 0.873624 0.828239 1.004524 0.979858 0.999205 0.929665 0.863827 0.939526 0.902915 0.830066 0.969640 0.927645 0.887479 0.912054 0.940422 0.974959 0.932206 0.949890 0.851717 0.892268 0.871028 0.957750 0.822947 0.844250 0.962685 0.931831 0.887278 0.998858 0.860701 1.001033 
4.854956 0.938441 0.998284 0.860986 0.853512 0.905471 0.992563 0.865639 0.994342 0.925054 0.893554 0.986622 0.975371 0.863057 0.974075 0.850829 0.835508 0.869828 0.912434 0.863824 0.907378 0.864234 0.983775 0.944162 0.836211 0.886910 0.924671 0.830918 0.956509 0.997472 1.002053 0.940138 0.848594 0.887996 0.930976 0.933048 0.959502 0.995519 0.840518 0.826319 0.998585 0.838026 0.952284 0.947201 0.939563 0.947292 0.978090 0.994242 0.930995 0.886527 0.992088 
4.953032 0.984105 0.930395 0.927251 0.910851 0.993972 0.870416 0.956361 0.992287 0.869313 0.825780 0.983977 0.985836 0.949601 0.837242 0.918122 0.901294 0.900820 0.889649 0.829935 0.949574 0.988478 0.832595 0.954111 0.913949 1.001398 0.984223 0.881459 0.912418 0.933456 0.838946 0.885167 0.831092 0.903544 0.882625 0.949410 0.951305 0.919662 0.908573 0.875992 0.928718 0.983595 0.870917 0.928244 0.999931 0.930367 0.949756 0.998054 0.873596 0.955359 0.884073 
5.053090 0.927856 0.841599 0.959804 0.982901 0.907579 0.899929 0.979490 0.846020 0.866070 0.974887 0.929457 0.986804 0.997957 0.992835 0.864432 0.870355 0.970448 0.933733 0.869954 0.827872 0.978407 0.950689 0.900274 0.953109 0.925400 0.841254 0.918213 0.935625 0.972986 0.917149 0.995564 0.953919 0.940237 0.866252 0.968756 0.935134 0.861376 0.991562 0.992590 0.883399 0.895944 0.881125 0.863650 0.908434 0.829400 0.965035 0.943157 0.896226 0.918213 0.943839 
5.155170 0.848476 0.922725 0.848194 0.969191 0.966557 0.983251 0.843135 0.850846 0.909701 0.844752 0.842427 0.898893 0.920391 0.835915 0.973941 0.821065 0.843489 0.933161 0.862317 0.823326 0.915731 0.891944 0.925813 0.841482 0.894506 0.976039 0.919219 0.936312 0.979163 0.840465 0.950245 0.889438 0.871881 0.881064 0.971071 0.920055 0.986847 0.856650 0.842618 0.951462 0.942243 0.830756 0.904751 0.988155 0.901245 0.923088 0.870028 0.873552 0.923352 0.988137 
5.259311 0.939198 0.922549 0.934873 0.985508 0.829594 0.989334 0.844838 0.977963 0.847658 0.862774 0.821923 0.845273 0.939543 0.847395 0.928779 0.865830 0.921661 0.836187 0.880456 0.996480 0.826103 0.859283 0.912928 0.885289 0.959039 0.849743 0.989625 0.874354 0.973565 0.842861 0.895445 0.877219 0.922939 0.901312 0.824761 0.914624 0.927990 0.981500 0.992291 0.944349 0.875587 0.905883 0.845581 0.974735 0.987630 0.906155 0.849979 0.912620 0.909428 0.885734 
5.365556 0.894098 0.909824 0.985019 0.854663 0.970516 0.907904 0.840748 0.959670 0.901468 0.955008 0.964840 0.929424 0.952935 0.978691 0.982385 0.950961 0.928419 0.850951 0.977451 0.848597 0.920271 0.846325 0.835760 0.940297 0.893193 0.883452 0.984974 0.930945 0.827666 0.848751 0.962595 0.924707 0.970081 0.950454 0.963934 0.868731 0.828807 0.979506 0.954266 0.844704 0.923349 0.860457 0.887725 0.899576 0.899775 0.988315 0.866975 0.831043 0.835615 0.890966 
5.473947 0.913053 0.843748 0.828862 0.872634 0.949161 0.919461 0.855371 0.968033 0.891578 0.951755 0.937791 0.984175 0.945383 0.838623 0.822978 0.837159 0.828148 0.972353 0.857667 0.849424 0.843133 0.870655 0.991578 0.820420 0.827117 0.823466 0.826078 0.864256 0.978761 0.893061 0.836752 0.952162 0.906817 0.855660 0.873863 0.857613 0.914698 0.834854 0.888560 0.863722 0.910785 0.993792 0.856835 0.847002 0.993512 0.840711 0.820339 0.867663 0.819046 0.830941 
5.584528 0.897176 0.891843 0.847160 0.991550 0.955303 0.875872 0.838841 0.888640 0.936066 0.926429 0.969903 0.947561 0.919833 0.849533 0.873373 0.897257 0.971897 0.846547 0.865865 0.877695 0.935949 0.822419 0.865829 0.823114 0.958362 0.982337 0.853125 0.966691 0.930652 0.891103 0.866136 0.943961 0.843813 0.984827 0.970941 0.845969 0.849624 0.914031 0.912606 0.853892 0.990503 0.846123 0.940388 0.908825 0.926186 0.844778 0.879193 0.944178 0.945179 0.910314 
5.697343 0.938036 0.897140 0.839138 0.958223 0.927677 0.948900 0.835940 0.820726 0.838273 0.899320 0.933559 0.975023 0.842894 0.857703 0.886376 0.917435 0.883880 0.973519 0.812060 0.886610 0.838327 0.847758 0.892231 0.817285 0.822689 0.976095 0.986265 0.878341 0.871314 0.990292 0.866027 0.924894 0.948819 0.859730 0.936874 0.904950 0.986085 0.989040 0.868261 0.941180 0.841786 0.820086 0.864288 0.891051 0.846371 0.857154 0.948621 0.835264 0.819437 0.869315 
5.812437 0.840862 0.935833 0.971821 0.914997 0.923828 0.818327 0.900798 0.974888 0.961804 0.934952 0.975346 0.922029 0.973791 0.899485 0.885250 0.976776 0.890258 0.826951 0.888469 0.845089 0.947541 0.957451 0.888667 0.861077 0.834765 0.876859 0.985571 0.898334 0.835404 0.827193 0.923882 0.848380 0.928225 0.891760 0.895789 0.915788 0.872453 0.927443 0.968008 0.905114 0.812868 0.827292 0.835970 0.840430 0.973809 0.896832 0.836060 0.891454 0.963899 0.828992 
5.929856 0.898479 0.889969 0.871458 0.895176 0.879403 0.917214 0.898129 0.867813 0.892877 0.814149 0.830559 0.850874 0.894027 0.956121 0.814167 0.834580 0.864456 0.849366 0.811680 0.956866 0.857301 0.955133 0.849455 0.879735 0.946605 0.874421 0.943023 0.829993 0.882850 0.864339 0.852750 0.919997 0.893542 0.834877 0.946749 0.885426 0.973851 0.894027 0.929809 0.936721 0.908031 0.946138 0.825576 0.931524 0.955124 0.948176 0.984758 0.878954 0.846717 0.912232 
6.049647 0.840507 0.981326 0.830676 0.919779 0.983297 0.834771 0.860759 0.978969 0.979480 0.831133 0.855839 0.910719 0.867848 0.887276 0.980698 0.833812 0.950821 0.944172 0.870706 0.916813 0.910235 0.893424 0.816454 0.910862 0.910594 0.917341 0.938831 0.982688 0.900297 0.873986 0.918166 0.972194 0.923856 0.863824 0.840542 0.816311 0.811006 0.891327 0.982150 0.906113 0.891622 0.983181 0.899078 0.812735 0.942111 0.874721 0.840193 0.929206 0.920702 0.878503 
6.171858 0.834674 0.901712 0.940437 0.933603 0.842277 0.914307 0.980701 0.827499 0.863961 0.961942 0.827061 0.974224 0.929837 0.969447 0.851482 0.825836 0.908555 0.838556 0.826050 0.947844 0.866439 0.923199 0.848083 0.906453 0.979833 0.813634 0.874285 0.913851 0.805547 0.945616 0.815870 0.916230 0.876127 0.863917 0.925480 0.810771 0.975208 0.889689 0.927063 0.883722 0.835425 0.940866 0.970208 0.939015 0.971916 0.971165 0.814832 0.869526 0.887086 0.818670 
6.296538 0.959955 0.821859 0.847844 0.854872 0.874115 0.886670 0.909744 0.930130 0.811608 0.928693 0.813358 0.913155 0.886152 0.808501 0.867284 0.966983 0.845139 0.861078 0.831209 0.864971 0.947838 0.812064 0.859114 0.924773 0.943935 0.976814 0.840076 0.910021 0.895752 0.812358 0.933925 0.830351 0.813591 0.974126 0.934015 0.837522 0.868847 0.960652 0.879375 0.951749 0.902172 0.843058 0.914700 0.818073 0.824136 0.848880 0.864400 0.814162 0.896439 0.863596 
6.423737 0.875201 0.943005 0.887412 0.812673 0.854798 0.947230 0.923663 0.904383 0.869692 0.947221 0.899989 0.948549 0.913431 0.868988 0.857829 0.847097 0.879889 0.804437 0.950421 0.872955 0.889979 0.862472 0.940955 0.810507 0.826917 0.961830 0.828815 0.822576 0.848024 0.901388 0.931338 0.966430 0.820080 0.869781 0.814295 0.882849 0.954575 0.888437 0.962775 0.931008 0.867312 0.979247 0.860182 0.812352 0.934983 0.962588 0.855431 0.874211 0.807031 0.847890 
6.553505 0.883300 0.959904 0.916290 0.922857 0.806936 0.966159 0.941389 0.883309 0.816500 0.815975 0.898603 0.896521 0.884777 0.871289 0.814383 0.801304 0.850594 0.807372 0.842106 0.880132 0.963534 0.904822 0.934743 0.923533 0.949183 0.826198 0.881743 0.857774 0.832328 0.943071 0.820237 0.855345 0.972343 0.898078 0.973659 0.951176 0.853708 0.859117 0.902144 0.814578 0.869322 0.931113 0.842649 0.802549 0.909333 0.859411 0.862525 0.940829 0.820370 0.846430 
6.685894 0.954473 0.905336 0.886331 0.961897 0.901650 0.948851 0.964046 0.960032 0.886438 0.886029 0.888365 0.872104 0.912112 0.865533 0.814557 0.824717 0.891411 0.943141 0.894626 0.857478 0.811067 0.923097 0.869493 0.949953 0.924270 0.888338 0.839255 0.919128 0.976426 0.822381 0.882939 0.950557 0.860968 0.871181 0.862611 0.900434 0.806236 0.885718 0.845808 0.831875 0.801014 0.927422 0.909465 0.828633 0.830294 0.913755 0.906348 0.886305 0.919794 0.799647 
6.820958 0.815076 0.808171 0.823107 0.968319 0.851809 0.930301 0.838140 0.873482 0.862907 0.844895 0.801062 0.938084 0.913920 0.938580 0.835047 0.811965 0.925674 0.973602 0.911908 0.891228 0.817629 0.807604 0.849052 0.886991 0.933687 0.968523 0.951921 0.929246 0.852757 0.891591 0.952710 0.895722 0.955325 0.846331 0.914647 0.906705 0.811371 0.900101 0.828213 0.941532 0.914877 0.903469 0.939351 0.823550 0.944103 0.942276 0.853733 0.873216 0.854131 0.846420 
6.958751 0.955797 0.901553 0.886274 0.970271 0.840550 0.970413 0.920213 0.922920 0.851831 0.815999 0.866040 0.932440 0.926521 0.844107 0.811646 0.944906 0.815724 0.811080 0.930936 0.823077 0.875268 0.926556 0.936917 0.818848 0.836171 0.919673 0.863067 0.952285 0.959734 0.836702 0.968927 0.821405 0.955841 0.853698 0.862342 0.930883 0.800197 0.842196 0.962990 0.847204 0.820467 0.890406 0.846266 0.912471 0.945083 0.799357 0.909543 0.842284 0.870729 0.937040 
7.099327 0.939795 0.918875 0.927785 0.798611 0.796571 0.884736 0.916226 0.827311 0.970578 0.818295 0.932465 0.945517 0.844257 0.859745 0.895801 0.834199 0.881363 0.906106 0.888321 0.855224 0.905082 0.929472 0.901055 0.809870 0.915881 0.916959 0.830410 0.919025 0.845413 0.910768 0.840097 0.964176 0.830675 0.860655 0.966878 0.812714 0.935662 0.869874 0.963425 0.906821 0.915413 0.927149 0.954259 0.880047 0.943689 0.922027 0.846835 0.845007 0.831240 0.810877 
7.242743 0.859114 0.947928 0.835502 0.934435 0.839407 0.883880 0.932892 0.934065 0.819990 0.963246 0.877243 0.812340 0.855641 0.925930 0.838860 0.824494 0.943442 0.935942 0.825402 0.900044 0.884241 0.878142 0.868280 0.818844 0.915627 0.815028 0.904521 0.921699 0.907033 0.942111 0.948316 0.841319 0.890173 0.842271 0.855483 0.869831 0.865186 0.863785 0.878654 0.802116 0.847374 0.809687 0.821885 0.833131 0.865504 0.847586 0.825719 0.845453 0.815539 0.811697 
7.389056 0.956678 0.928133 0.862177 0.854647 0.895349 0.887581 0.915616 0.869276 0.807929 0.963662 0.887256 0.809926 0.800145 0.917780 0.891989 0.897697 0.892807 0.899474 0.927016 0.853900 0.962580 0.925529 0.820042 0.916179 0.853997 0.800259 0.916434 0.848516 0.936463 0.943404 0.817359 0.844004 0.818256 0.811967 0.815424 0.804209 0.857673 0.843344 0.891725 0.863664 0.808220 0.827642 0.851921 0.841338 0.885180 0.870666 0.962721 0.806478 0.858940 0.948735 
7.538325 0.796336 0.945030 0.814334 0.953019 0.886095 0.795283 0.937541 0.936549 0.821542 0.802192 0.849890 0.878607 0.953651 0.852550 0.876500 0.921985 0.870486 0.815809 0.871890 0.808452 0.805537 0.882873 0.852216 0.816353 0.943968 0.835079 0.798400 0.886490 0.809058 0.893013 0.797548 0.880986 0.791078 0.906665 0.892829 0.950798 0.869634 0.894962 0.800779 0.909755 0.819189 0.841093 0.821858 0.837204 0.813245 0.926927 0.902969 0.870047 0.951167 0.837485 
7.690609 0.944228 0.808122 0.908156 0.809743 0.798817 0.931839 0.899183 0.929859 0.837894 0.846989 0.911257 0.926547 0.841425 0.938507 0.924453 0.795014 0.908313 0.863707 0.919476 0.912168 0.904335 0.960367 0.813370 0.800464 0.799351 0.924418 0.917627 0.796355 0.858038 0.868315 0.919406 0.959184 0.835161 0.853158 0.916357 0.818566 0.912580 0.850047 0.823227 0.928290 0.838087 0.893663 0.907525 0.799631 0.834915 0.873170 0.884621 0.810768 0.957222 0.869192 
7.845970 0.873489 0.938328 0.953901 0.854854 0.924923 0.907635 0.898078 0.952083 0.824975 0.946329 0.861491 0.825028 0.902397 0.940663 0.953989 0.847911 0.954260 0.835110 0.900771 0.823410 0.805047 0.829714 0.886299 0.838074 0.829330 0.916825 0.925447 0.939482 0.892438 0.909690 0.949249 0.858370 0.797736 0.932714 0.893601 0.911640 0.824162 0.935119 0.934603 0.802834 0.909061 0.820673 0.828009 0.900605 0.873655 0.958177 0.885696 0.900666 0.799826 0.874660 
8.004469 0.880655 0.807639 0.902245 0.919114 0.794278 0.866064 0.794723 0.863594 0.941210 0.921417 0.956246 0.925318 0.799287 0.821959 0.863804 0.846569 0.908188 0.859231 0.836576 0.799279 0.881746 0.841760 0.947606 0.832065 0.942911 0.850949 0.879721 0.803677 0.887165 0.951952 0.954404 0.853105 0.846071 0.938679 0.794636 0.908223 0.914070 0.863882 0.922264 0.935214 0.912289 0.901364 0.915056 0.925929 0.815144 0.894129 0.801085 0.901721 0.880376 0.796521 
8.166170 0.882052 0.889654 0.855907 0.815419 0.800553 0.940619 0.944843 0.835537 0.907403 0.926119 0.907151 0.907456 0.948492 0.850255 0.923445 0.842914 0.813155 0.793952 0.936483 0.820131 0.896813 0.937597 0.874414 0.906741 0.912637 0.930169 0.934096 0.955651 0.820331 0.895977 0.849062 0.795328 0.895655 0.813190 0.903928 0.834579 0.880562 0.902422 0.821124 0.801590 0.795171 0.944634 0.938590 0.861089 0.914658 0.821446 0.862108 0.914083 0.863249 0.901368 
8.331137 0.809871 0.940776 0.887074 0.907333 0.846860 0.826262 0.891975 0.905186 0.857315 0.866902 0.851292 0.800415 0.886865 0.901683 0.828061 0.853908 0.858523 0.850840 0.917110 0.916502 0.808358 0.952300 0.796860 0.789316 0.894131 0.890620 0.941593 0.938864 0.890819 0.791611 0.936335 0.920187 0.838560 0.908358 0.943192 0.814173 0.830469 0.850258 0.806968 0.822942 0.873846 0.799772 0.899763 0.863764 0.799207 0.945347 0.937847 0.840003 0.858749 0.943948 
8.499438 0.941198 0.806227 0.897737 0.872516 0.945040 0.824085 0.886818 0.828595 0.846175 0.838118 0.909368 0.804440 0.802159 0.861241 0.801916 0.904268 0.846063 0.808274 0.822645 0.890347 0.871735 0.797641 0.824484 0.925439 0.819254 0.931597 0.858534 0.899662 0.897511 0.926948 0.839870 0.815091 0.787831 0.851110 0.796123 0.923592 0.898136 0.905621 0.868378 0.839870 0.867104 0.943713 0.893487 0.942620 0.832125 0.911605 0.827389 0.874068 0.807250 0.818786 
8.671138 0.920169 0.811652 0.825924 0.891953 0.798193 0.910821 0.948895 0.803179 0.834856 0.828373 0.804935 0.949544 0.818264 0.914404 0.884770 0.788119 0.891140 0.800071 0.842135 0.900582 0.851552 0.854650 0.914041 0.796661 0.789443 0.935272 0.918992 0.853014 0.788413 0.950989 0.901725 0.865278 0.938128 0.881593 0.824989 0.821415 0.840317 0.917685 0.950496 0.788223 0.900141 0.874695 0.945649 0.795830 0.944835 0.890188 0.788093 0.863305 0.915815 0.917295 
8.846306 0.889587 0.786195 0.911818 0.900244 0.848035 0.904209 0.854340 0.795169 0.830752 0.933971 0.864868 0.823653 0.796006 0.866725 0.911274 0.933445 0.891271 0.804306 0.944681 0.840132 0.883739 0.779009 0.791135 0.933073 0.882781 0.813574 0.834138 0.902974 0.788484 0.825933 0.928910 0.841048 0.926846 0.814550 0.875975 0.812537 0.928936 0.792569 0.861655 0.915860 0.946374 0.781963 0.926682 0.878911 0.786065 0.902136 0.852578 0.860800 0.889474 0.934006 
9.025013 0.873569 0.828028 0.789288 0.929546 0.846248 0.808300 0.923151 0.814471 0.798561 0.901122 0.887436 0.804611 0.868647 0.859831 0.824796 0.912033 0.918670 0.889297 0.889728 0.825761 0.906828 0.946102 0.795062 0.933735 0.908172 0.851014 0.894313 0.881420 0.917971 0.919480 0.946861 0.835768 0.877964 0.809059 0.896684 0.908034 0.884687 0.777791 0.899752 0.829674 0.909542 0.889134 0.866501 0.876033 0.945921 0.913671 0.845239 0.799820 0.895873 0.834656 
9.207331 0.897222 0.942708 0.781919 0.800049 0.817335 0.812622 0.931580 0.820706 0.876108 0.828575 0.814609 0.928045 0.795396 0.924880 0.831766 0.859863 0.821764 0.860749 0.878173 0.877175 0.865169 0.893120 0.894822 0.880288 0.783648 0.944342 0.799163 0.794828 0.890505 0.790829 0.817507 0.870269 0.839025 0.795103 0.801898 0.800135 0.929068 0.855468 0.825307 0.885844 0.876840 0.777206 0.869813 0.820620 0.871009 0.867010 0.779159 0.908419 0.865762 0.799954 
9.393331 0.815227 0.802758 0.867447 0.909669 0.786736 0.835334 0.828915 0.847778 0.870124 0.903687 0.824101 0.805315 0.788375 0.853802 0.776936 0.804551 0.889004 0.939602 0.847280 0.843401 0.857097 0.898530 0.894951 0.914183 0.838072 0.861568 0.922670 0.867781 0.789276 0.913513 0.778463 0.823508 0.895852 0.854188 0.872218 0.777459 0.823543 0.778927 0.848541 0.799385 0.873471 0.835849 0.791507 0.786290 0.791130 0.862761 0.792880 0.788710 0.837943 0.874432 
9.583089 0.929092 0.782576 0.813224 0.927251 0.842005 0.788185 0.941457 0.872609 0.880427 0.781686 0.905303 0.908120 0.788870 0.871736 0.827653 0.909602 0.937338 0.853291 0.926343 0.826026 0.854275 0.839007 0.892142 0.811006 0.835599 0.855688 0.813275 0.816572 0.893298 0.935291 0.894728 0.930162 0.923663 0.895721 0.864508 0.827687 0.899326 0.809781 0.917728 0.811306 0.850114 0.927850 0.803856 0.860107 0.879460 0.836147 0.889401 0.879460 0.850576 0.818970 
9.776680 0.868291 0.897795 0.888763 0.783589 0.856551 0.831481 0.781718 0.828798 0.900162 0.898974 0.814811 0.778625 0.906553 0.777471 0.793441 0.901144 0.776796 0.905887 0.933118 0.870555 0.868991 0.928017 0.841154 0.939774 0.774148 0.830815 0.786597 0.876357 0.894010 0.842709 0.886969 0.922215 0.795150 0.902042 0.804865 0.919583 0.857576 0.834873 0.846870 0.861840 0.788109 0.888558 0.891950 0.793877 0.856089 0.807146 0.806027 0.854380 0.808984 0.860379 
9.974182 0.916332 0.918753 0.883311 0.770771 0.789477 0.917585 0.847964 0.808174 0.807287 0.859328 0.789528 0.769237 0.774540 0.832072 0.790909 0.927552 0.819701 0.828738 0.856148 0.869747 0.812062 0.922376 0.908872 0.887625 0.906450 0.920620 0.767608 0.800995 0.827988 0.769024 0.912589 0.782861 0.865748 0.837588 0.836471 0.823196 0.831381 0.928975 0.835567 0.854077 0.799495 0.905137 0.886773 0.892741 0.897737 0.881760 0.868587 0.798881 0.852107 0.801686 
10.175674 0.846604 0.805966 0.854056 0.806732 0.794082 0.882801 0.836251 0.873894 0.778055 0.906740 0.846255 0.892712 0.769386 0.921372 0.831206 0.925957 0.774882 0.827115 0.791743 0.886127 0.908280 0.887352 0.915468 0.843907 0.842989 0.891164 0.819833 0.890704 0.904545 0.865600 0.772304 0.884477 0.835341 0.929581 0.915706 0.863831 0.818582 0.824622 0.812261 0.853316 0.797664 0.782878 0.871079 0.917705 0.904690 0.887990 0.921712 0.924732 0.850271 0.861721 
10.381237 0.804416 0.797133 0.777704 0.777466 0.815850 0.885995 0.833310 0.926933 0.872669 0.830840 0.788119 0.932510 0.863748 0.839158 0.845863 0.837129 0.783824 0.932332 0.807777 0.926534 0.810001 0.793424 0.886165 0.805757 0.906638 0.815714 0.851593 0.846245 0.829872 0.773290 0.793772 0.901995 0.819746 0.888813 0.810799 0.775616 0.887226 0.787075 0.766075 0.895485 0.812556 0.914710 0.868569 0.911230 0.819584 0.832571 0.895417 0.834812 0.790657 0.808915 
10.590951 0.860567 0.856036 0.904167 0.766458 0.894198 0.903531 0.866055 0.843739 0.827834 0.767534 0.899780 0.780729 0.831163 0.902236 0.856799 0.883858 0.883045 0.806907 0.851726 0.765933 0.832628 0.781686 0.810083 0.887906 0.773818 0.762732 0.789681 0.859255 0.879462 0.794872 0.789139 0.916523 0.820449 0.878107 0.811658 0.768457 0.852861 0.783193 0.884120 0.833187 0.823396 0.907944 0.931251 0.792958 0.925297 0.919572 0.823083 0.848169 0.854648 0.851455 
10.804903 0.902020 0.781884 0.832036 0.900643 0.927810 0.916800 0.916614 0.854615 0.778564 0.849714 0.859034 0.855088 0.918785 0.830921 0.928436 0.770536 0.845751 0.838146 0.860826 0.913808 0.894517 0.883041 0.814891 0.886903 0.861257 0.779654 0.842404 0.830819 0.923002 0.908045 0.874794 0.915262 0.803914 0.863259 0.853263 0.820527 0.872428 0.761089 0.786929 0.800052 0.795658 0.825969 0.890292 0.771795 0.915634 0.795270 0.771668 0.858156 0.852274 0.905891 
11.023176 0.884052 0.900198 0.832142 0.885561 0.877493 0.814048 0.775164 0.808315 0.777955 0.831096 0.835447 0.829326 0.770173 0.804066 0.877408 0.887905 0.831644 0.827724 0.805870 0.922928 0.882298 0.789084 0.781951 0.899160 0.862156 0.904051 0.835497 0.861280 0.926039 0.821072 0.861912 0.863927 0.894650 0.770898 0.767104 0.843195 0.899835 0.862645 0.906765 0.841795 0.901108 0.869736 0.910677 0.883925 0.815060 0.821434 0.886843 0.895906 0.821771 0.764178 
11.245859 0.886659 0.846096 0.783788 0.867606 0.917152 0.787010 0.774174 0.831670 0.847661 0.816764 0.803052 0.873275 0.914427 0.803708 0.877565 0.766561 0.875589 0.793723 0.769278 0.895601 0.787414 0.889283 0.845238 0.811615 0.866285 0.892909 0.771608 0.881872 0.824604 0.884144 0.888610 0.897603 0.788104 0.789021 0.869414 0.772458 0.851312 0.857511 0.906065 0.921047 0.760782 0.762447 0.874899 0.824738 0.909380 0.840435 0.880434 0.820658 0.819110 0.776335 
11.473041 0.755785 0.898464 0.816734 0.878464 0.819772 0.876416 0.907285 0.901066 0.859739 0.854477 0.873814 0.840100 0.861720 0.811623 0.797792 0.815996 0.769222 0.895082 0.905875 0.873671 0.778135 0.851220 0.849693 0.839345 0.882719 0.782374 0.901603 0.790582 0.780527 0.865866 0.910197 0.845463 0.896332 0.912597 0.792563 0.820284 0.889475 0.866529 0.759386 0.899622 0.818723 0.779881 0.902526 0.755567 0.898069 0.809055 0.775567 0.912790 0.786780 0.775844 
11.704812 0.888271 0.911131 0.899065 0.791228 0.770102 0.886345 0.869363 0.785082 0.780117 0.806360 0.838849 0.758873 0.873441 0.834286 0.763612 0.867529 0.896042 0.875936 0.857380 0.837811 0.844008 0.791588 0.828625 0.839126 0.820344 0.756461 0.863954 0.818828 0.869765 0.823634 0.841872 0.883071 0.761544 0.758018 0.915276 0.869204 0.787351 0.867663 0.835266 0.838615 0.819866 0.764433 0.841127 0.891419 0.828717 0.858243 0.770286 0.899659 0.766853 0.815177 
11.941264 0.813005 0.805177 0.889373 0.902565 0.824167 0.781542 0.882715 0.754649 0.905113 0.811084 0.889215 0.868454 0.845320 0.891888 0.756604 0.803398 0.775310 0.790390 0.902933 0.788686 0.864293 0.803682 0.802412 0.844928 0.914604 0.869323 0.791267 0.758927 0.861904 0.835044 0.867552 0.878287 0.830550 0.878053 0.905882 0.873842 0.821209 0.765377 0.883275 0.868370 0.816598 0.756070 0.787240 0.828603 0.860517 0.817918 0.757198 0.913626 0.818026 0.813841 
12.182494 0.858960 0.874688 0.752661 0.851133 0.819943 0.889667 0.866103 0.805514 0.868595 0.893892 0.823793 0.757345 0.798838 0.903153 0.836104 0.810915 0.841656 0.895143 0.771690 0.806356 0.789602 0.776166 0.833696 0.781901 0.849007 0.831870 0.804581 0.869595 0.835779 0.857559 0.755495 0.755111 0.884232 0.861819 0.813416 0.788877 0.797287 0.915264 0.849166 0.906404 0.877347 0.760963 0.768873 0.752069 0.826919 0.889475 0.828119 0.902061 0.830778 0.813316 
12.428597 0.861157 0.868799 0.808068 0.802687 0.891618 0.853988 0.882287 0.794837 0.887310 0.882046 0.750172 0.821855 0.806762 0.890587 0.803610 0.750006 0.809822 0.869240 0.774438 0.886553 0.849248 0.766704 0.888682 0.808118 0.796367 0.834654 0.760068 0.759095 0.863335 0.870545 0.914428 0.883269 0.814080 0.851078 0.801955 0.822562 0.819402 0.776309 0.873090 0.894312 0.846803 0.910121 0.803136 0.912774 0.883003 0.793207 0.896192 0.839577 0.874437 0.840866 
12.679671 0.823575 0.840218 0.906939 0.890006 0.899912 0.900178 0.779320 0.851161 0.824745 0.849576 0.751070 0.827831 0.782241 0.882448 0.786256 0.841993 0.754588 0.783552 0.837579 0.901571 0.907769 0.807322 0.844856 0.756646 0.869546 0.888056 0.795009 0.876731 0.772335 0.782009 0.840624 0.828826 0.837206 0.751485 0.843064 0.803812 0.859126 0.886729 0.770584 0.861855 0.785493 0.849767 0.748366 0.877868 0.856454 0.812441 0.835207 0.811976 0.865116 0.884613 
12.935817 0.836690 0.801570 0.831641 0.842460 0.886479 0.880866 0.841293 0.783657 0.748992 0.906146 0.883358 0.910284 0.780396 0.776084 0.844695 0.778799 0.854015 0.768038 0.892331 0.856639 0.858038 0.892678 0.824738 0.828396 0.745697 0.806793 0.892289 0.843974 0.817354 0.889434 0.777027 0.773393 0.861829 0.909564 0.900384 0.774585 0.826228 0.817123 0.864494 0.813009 0.759140 0.874551 0.841110 0.855571 0.794848 0.751434 0.793590 0.773302 0.894681 0.804616 
13.197138 0.825630 0.813656 0.761680 0.831435 0.752670 0.797751 0.824581 0.819750 0.880389 0.763480 0.873741 0.791954 0.878176 0.810732 0.758079 0.781672 0.750746 0.832889 0.887284 0.802491 0.812070 0.887359 0.847464 0.847365 0.769657 0.808684 0.818850 0.870033 0.770268 0.807809 0.785298 0.870388 0.842006 0.772349 0.822896 0.833632 0.811030 0.871883 0.890307 0.827719 0.788576 0.862428 0.781540 0.851742 0.850966 0.906707 0.773489 0.880727 0.768030 0.850090 
13.463738 0.745291 0.814184 0.775346 0.851019 0.772018 0.844510 0.904439 0.812091 0.844016 0.868460 0.855031 0.839921 0.835126 0.835555 0.854084 0.865346 0.889741 0.777365 0.892468 0.830348 0.821738 0.746939 0.775000 0.805978 0.813112 0.902239 0.759371 0.856580 0.873338 0.781608 0.814958 0.867999 0.757205 0.792087 0.895376 0.900476 0.755614 0.812371 0.845062 0.894808 0.830628 0.859233 0.769933 0.744261 0.753258 0.888250 0.890408 0.885786 0.745810 0.895714 
13.735724 0.851194 0.789647 0.757888 0.761586 0.843328 0.830498 0.786812 0.881261 0.789524 0.896105 0.832668 0.787157 0.813426 0.754674 0.768113 0.872409 0.778132 0.893968 0.848145 0.744383 0.877908 0.847101 0.876050 0.774532 0.798705 0.839745 0.868809 0.891174 0.813106 0.860589 0.795582 0.847455 0.746816 0.788341 0.782455 0.780869 0.882108 0.859685 0.787535 0.874579 0.799864 0.902040 0.891519 0.762170 0.742846 0.819985 0.783458 0.812300 0.817454 0.781346 
14.013204 0.856158 0.819134 0.809458 0.813739 0.867540 0.796969 0.792476 0.817265 0.770065 0.769401 0.759421 0.869040 0.891254 0.863349 0.863948 0.765850 0.851049 0.851033 0.823931 0.813977 0.820766 0.803751 0.899520 0.896429 0.743948 0.844998 0.851344 0.820438 0.782545 0.764751 0.817232 0.815658 0.836986 0.742283 0.749040 0.844366 0.879610 0.830188 0.894010 0.800151 0.840709 0.770483 0.805694 0.756240 0.866597 0.894633 0.873468 0.785194 0.779561 0.754862 
14.296289 0.885404 0.857172 0.881559 0.895253 0.806614 0.839166 0.868183 0.805125 0.750960 0.753283 0.799955 0.829668 0.745430 0.836499 0.841783 0.865287 0.862113 0.842070 0.875243 0.806745 0.760433 0.768917 0.792715 0.841865 0.847919 0.889560 0.741364 0.857834 0.798883 0.850578 0.798212 0.857581 0.825831 0.877272 0.844786 0.788976 0.896538 0.864068 0.871496 0.885805 0.737846 0.818141 0.875595 0.779805 0.821691 0.797378 0.810214 0.736668 0.764859 0.831516 
14.585093 0.793068 0.762103 0.775472 0.849938 0.802903 0.774019 0.752089 0.896288 0.819422 0.742418 0.763474 0.817120 0.752179 0.892795 0.785707 0.790261 0.765539 0.769351 0.785143 0.773146 0.888583 0.748147 0.799336 0.816761 0.862972 0.791779 0.828685 0.894362 0.742573 0.836186 0.778198 0.744874 0.781960 0.755566 0.876455 0.891717 0.747355 0.828653 0.756529 0.883221 0.775301 0.794260 0.790661 0.893219 0.818508 0.810754 0.737202 0.749445 0.854052 0.888044 
14.879732 0.806441 0.834117 0.749926 0.800204 0.869707 0.734056 0.825894 0.884469 0.777455 0.890886 0.780915 0.860906 0.735074 0.758817 0.768156 0.817531 0.796760 0.781363 0.865872 0.851485 0.772317 0.880976 0.881669 0.770802 0.753109 0.767643 0.770493 0.831707 0.871979 0.782202 0.806311 0.873078 0.755137 0.880064 0.782674 0.820454 0.860906 0.734716 0.882857 0.801743 0.790320 0.873249 0.788439 0.882035 0.755682 0.857217 0.881945 0.755633 0.862681 0.759916 
15.180322 0.838551 0.787383 0.780121 0.755955 0.816545 0.817041 0.849801 0.847706 0.891181 0.880710 0.746898 0.776685 0.761535 0.892578 0.803621 0.782071 0.883407 0.875820 0.849013 0.834936 0.890709 0.744469 0.739400 0.788122 0.799633 0.857332 0.876315 0.849598 0.857543 0.816968 0.853449 0.862287 0.761860 0.766247 0.818625 0.830769 0.817991 0.806140 0.767912 0.733673 0.743242 0.799917 0.881547 0.876616 0.805701 0.857088 0.745297 0.883212 0.833571 0.772835 
15.486985 0.813273 0.772656 0.735864 0.798532 0.887684 0.839797 0.849149 0.842553 0.751756 0.846313 0.822520 0.828338 0.874620 0.865981 0.822933 0.851548 0.831313 0.858088 0.773466 0.760986 0.774779 0.739389 0.807365 0.847796 0.799164 0.755362 0.839530 0.740119 0.838614 0.869215 0.784496 0.736350 0.859150 0.735937 0.858299 0.783305 0.787097 0.754333 0.804440 0.783045 0.885447 0.835202 0.762769 0.800890 0.858744 0.825226 0.745200 0.828217 0.757323 0.870511 
15.799843 0.818848 0.882217 0.883923 0.880252 0.855173 0.769434 0.757387 0.791360 0.863193 0.776532 0.763831 0.745446 0.780081 0.828647 0.812704 0.765351 0.882258 0.801668 0.737272 0.786088 0.851834 0.759037 0.754663 0.738687 0.813933 0.741298 0.837718 0.805217 0.843200 0.751413 0.885968 0.767461 0.756563 0.807974 0.791635 0.786274 0.832795 0.876170 0.796760 0.851349 0.733771 0.857445 0.756498 0.865150 0.798394 0.811596 0.787730 0.867535 0.749828 0.790163 
16.119021 0.802905 0.842307 0.848404 0.855930 0.858720 0.802849 0.870859 0.732983 0.775659 0.759221 0.795848 0.798864 0.792791 0.851179 0.765246 0.785096 0.850405 0.727991 0.740573 0.811084 0.820763 0.809761 0.728757 0.829071 0.803760 0.865641 0.869319 0.781305 0.860309 0.840209 0.830522 0.805333 0.743493 0.886499 0.855744 0.733169 0.869399 0.798429 0.761028 0.737129 0.880950 0.752180 0.869343 0.886160 0.793275 0.823384 0.748550 0.794267 0.823917 0.764996 
16.444647 0.781136 0.775471 0.855978 0.776420 0.816300 0.791146 0.783912 0.883184 0.826173 0.825344 0.737337 0.734658 0.724921 0.782222 0.810925 0.830052 0.800609 0.746173 0.762990 0.814135 0.868459 0.735744 0.844479 0.825980 0.760777 0.783807 0.725605 0.881905 0.873037 0.747428 0.759249 0.820468 0.831460 0.795378 0.813154 0.810587 0.791798 0.763216 0.877334 0.745650 0.875757 0.863574 0.765549 0.728945 0.860838 0.774747 0.810056 0.769146 0.725468 0.849404 
16.776851 0.743691 0.764194 0.729803 0.726110 0.784183 0.824265 0.758719 0.851784 0.878420 0.727338 0.862541 0.767140 0.861177 0.740624 0.852724 0.756270 0.848662 0.771154 0.838306 0.857067 0.837302 0.751863 0.797268 0.750009 0.771041 0.836114 0.781758 0.767340 0.809237 0.749366 0.747913 0.818028 0.846502 0.833377 0.768079 0.773321 0.797766 0.871958 0.746155 0.735077 0.853286 0.826393 0.835761 0.821833 0.820645 0.803714 0.846976 0.753212 0.856505 0.839526 
17.115766 0.781590 0.833279 0.849778 0.743749 0.762625 0.833135 0.720875 0.801092 0.734883 0.834473 0.828034 0.806290 0.836907 0.855280 0.843427 0.729116 0.758493 0.833424 0.832342 0.741242 0.739672 0.754777 0.836115 0.762001 0.836859 0.857963 0.726425 0.795173 0.832334 0.849938 0.865163 0.729100 0.828594 0.769497 0.875678 0.752318 0.877272 0.868646 0.803422 0.865875 0.840103 0.779644 0.792234 0.763122 0.747625 0.773798 0.748057 0.783440 0.773157 0.783753 
17.461527 0.845277 0.828043 0.808403 0.738986 0.853674 0.844214 0.831047 0.787373 0.781301 0.781996 0.810049 0.789898 0.764458 0.852540 0.809482 0.724109 0.743764 0.736821 0.857102 0.874544 0.781437 0.877764 0.792871 0.822138 0.816601 0.861345 0.730365 0.804728 0.752561 0.743508 0.759584 0.862312 0.780774 0.735886 0.740592 0.809626 0.833875 0.763955 0.782276 0.795292 0.803921 0.756796 0.777985 0.766512 0.742174 0.723390 0.823456 0.778952 0.781421 0.808387 
17.814273 0.756141 0.799544 0.793925 0.866742 0.845052 0.834753 0.752913 0.781235 0.844622 0.762120 0.852011 0.759904 0.742271 0.859137 0.740326 0.750490 0.838388 0.842621 0.847531 0.743116 0.779449 0.839831 0.745292 0.782263 0.826041 0.749924 0.845562 0.804662 0.758246 0.767548 0.728346 0.801290 0.853175 0.814132 0.850010 0.820939 0.752466 0.742781 0.748011 0.797376 0.761785 0.837105 0.730984 0.769517 0.786360 0.729230 0.792091 0.849173 0.765412 0.748792 
18.174145 0.739043 0.788229 0.825797 0.781684 0.838743 0.726374 0.727639 0.721650 0.722318 0.790511 0.864851 0.839165 0.799991 0.727686 0.860247 0.717507 0.760411 0.795911 0.820182 0.860135 0.827530 0.738414 0.738335 0.786113 0.835761 0.750399 0.767282 0.730446 0.783768 0.783092 0.809820 0.737102 0.847101 0.728847 0.773429 0.728116 0.794487 0.794376 0.740784 0.787131 0.851976 0.726374 0.771624 0.810496 0.853010 0.803856 0.806846 0.857392 0.804929 0.733818 
18.541287 0.819324 0.833994 0.751982 0.766540 0.868300 0.848957 0.771102 0.819872 0.813009 0.732964 0.825029 0.786137 0.765810 0.777656 0.855273 0.738970 0.816809 0.788803 0.775061 0.834565 0.847109 0.857209 0.760344 0.769634 0.811184 0.868800 0.755036 0.859938 0.803734 0.739874 0.760272 0.870720 0.737724 0.825640 0.829273 0.726776 0.758471 0.779869 0.840294 0.870450 0.828226 0.750577 0.754520 0.748681 0.858327 0.824807 0.782749 0.832376 0.854836 0.834692 
18.915846 0.826188 0.831475 0.870648 0.740607 0.736744 0.809075 0.842802 0.718183 0.721404 0.729771 0.792199 0.743971 0.770020 0.839715 0.825610 0.765548 0.870585 0.735620 0.865899 0.850029 0.748403 0.818343 0.750628 0.849625 0.733918 0.861474 0.761211 0.786540 0.753327 0.855189 0.729462 0.747944 0.753754 0.802671 0.854841 0.777706 0.796465 0.821929 0.815613 0.715064 0.786255 0.847290 0.823979 0.747319 0.781379 0.837974 0.802916 0.862400 0.868266 0.862408 
19.297972 0.771541 0.813608 0.832845 0.818196 0.723236 0.834859 0.816483 0.868255 0.818433 0.718672 0.752747 0.861574 0.758701 0.792587 0.801897 0.809976 0.773603 0.818457 0.726679 0.847454 0.736045 0.760691 0.718332 0.819531 0.804740 0.822713 0.843474 0.831305 0.711083 0.786324 0.861305 0.731844 0.735168 0.711383 0.811626 0.733905 0.775079 0.810355 0.737601 0.775458 0.733313 0.861574 0.863580 0.783924 0.740886 0.733534 0.765587 0.759396 0.853551 0.799923 
19.687817 0.776830 0.757866 0.750515 0.794446 0.856749 0.846232 0.734049 0.732403 0.740116 0.732797 0.789664 0.797873 0.853921 0.774214 0.779705 0.846964 0.795242 0.854189 0.724650 0.832192 0.778429 0.741069 0.828883 0.723610 0.845625 0.734947 0.775309 0.815947 0.778925 0.794407 0.809321 0.850612 0.816057 0.799417 0.741211 0.727502 0.837494 0.793934 0.819563 0.802128 0.751091 0.723319 0.748916 0.801363 0.718198 0.837163 0.833902 0.778264 0.806587 0.754297 
20.085537 0.824107 0.717609 0.803152 0.737833 0.759276 0.820853 0.824924 0.829963 0.733172 0.836911 0.721114 0.826764 0.754670 0.742148 0.848096 0.798797 0.786598 0.831959 0.825215 0.858739 0.710629 0.769408 0.825231 0.833311 0.851767 0.745324 0.861333 0.846462 0.742023 0.829263 0.859934 0.758718 0.818125 0.764691 0.777952 0.828116 0.767057 0.845990 0.863754 0.776112 0.842728 0.745064 0.781748 0.781858 0.763017 0.736505 0.807703 0.790009 0.819611 0.834420 
20.491292 0.755026 0.811818 0.767612 0.773572 0.857804 0.752791 0.826036 0.780614 0.830576 0.780928 0.818821 0.764342 0.793193 0.829188 0.778983 0.767589 0.835995 0.720035 0.765424 0.709714 0.718145 0.812767 0.734880 0.816727 0.767620 0.824444 0.752109 0.793185 0.861701 0.838787 0.794385 0.824546 0.728755 0.717698 0.842896 0.836489 0.773219 0.744470 0.742439 0.847280 0.732927 0.831109 0.842010 0.767197 0.817253 0.786700 0.751709 0.753991 0.749356 0.799373 
20.905243 0.735493 0.835413 0.770161 0.735258 0.715839 0.711724 0.773979 0.825821 0.848354 0.783235 0.856068 0.773048 0.837870 0.841336 0.759004 0.849927 0.743474 0.725870 0.730987 0.798781 0.801254 0.731534 0.748653 0.798437 0.784855 0.856194 0.783454 0.798993 0.836336 0.779714 0.798680 0.818936 0.839270 0.823599 0.840561 0.765881 0.762861 0.754482 0.795980 0.792600 0.778447 0.723303 0.853314 0.858752 0.727513 0.752416 0.815485 0.832010 0.858705 0.766985 
21.327557 0.847864 0.845756 0.854694 0.847239 0.813947 0.800700 0.833462 0.803627 0.825195 0.767197 0.826312 0.743748 0.721305 0.818404 0.754629 0.849683 0.823111 0.800052 0.803385 0.835780 0.755964 0.853266 0.780194 0.749547 0.837263 0.794354 0.835288 0.746300 0.789358 0.799240 0.714803 0.710205 0.787477 0.749532 0.836233 0.726668 0.759422 0.787422 0.705420 0.748814 0.739720 0.791786 0.786158 0.776658 0.734357 0.781365 0.820925 0.803901 0.843180 0.720634 
21.758402 0.719287 0.825930 0.741834 0.832207 0.740432 0.744256 0.801202 0.804497 0.722706 0.853578 0.765658 0.763968 0.743399 0.771709 0.811888 0.741452 0.806927 0.702044 0.729863 0.783134 0.826241 0.842480 0.799583 0.734863 0.853375 0.821405 0.722761 0.848367 0.808017 0.771335 0.715229 0.812480 0.760081 0.745821 0.831670 0.811436 0.799263 0.845408 0.813259 0.793703 0.789489 0.708656 0.790805 0.763290 0.754676 0.722815 0.791008 0.757830 0.785478 0.724326 
22.197951 0.816197 0.752736 0.737328 0.743855 0.778145 0.734414 0.763848 0.822716 0.703123 0.706409 0.851412 0.720738 0.763599 0.839275 0.758175 0.765495 0.789063 0.785605 0.739946 0.701017 0.773794 0.774680 0.819414 0.724071 0.775387 0.833035 0.843618 0.800050 0.806414 0.725198 0.745362 0.804378 0.780166 0.808784 0.822599 0.718640 0.851008 0.790757 0.786211 0.768992 0.706790 0.722230 0.724918 0.797703 0.823547 0.837573 0.843735 0.821309 0.787819 0.848257 
22.646380 0.788199 0.829582 0.724960 0.780299 0.747071 0.769925 0.780539 0.723402 0.803502 0.769422 0.734093 0.774189 0.790493 0.828900 0.829412 0.745326 0.747520 0.803215 0.817915 0.727270 0.787478 0.716556 0.852561 0.802789 0.797269 0.738705 0.753978 0.852290 0.708532 0.767452 0.714874 0.709959 0.751730 0.722045 0.763134 0.786555 0.798068 0.809387 0.821527 0.733953 0.726743 0.796416 0.798184 0.773127 0.829582 0.779384 0.761607 0.784632 0.757335 0.774445 
23.103867 0.819248 0.777556 0.792253 0.722297 0.713865 0.711444 0.765551 0.842183 0.846963 0.817338 0.790853 0.701133 0.821376 0.743978 0.731757 0.737867 0.732608 0.838424 0.749083 0.780349 0.759680 0.727819 0.798665 0.814159 0.737442 0.770092 0.757445 0.697800 0.754684 0.753740 0.738834 0.777657 0.815969 0.710292 0.749865 0.720162 0.733907 0.739654 0.797745 0.769280 0.720904 0.699517 0.836304 0.785028 0.720007 0.759541 0.768351 0.837449 0.771407 0.805372 
23.570596 0.727813 0.834626 0.755743 0.717757 0.789747 0.746559 0.789014 0.759950 0.770955 0.797326 0.695353 0.820039 0.820201 0.805499 0.818550 0.694589 0.791052 0.843285 0.819468 0.840337 0.764024 0.700176 0.750812 0.757133 0.730044 0.804519 0.728477 0.789940 0.699158 0.753135 0.827680 0.749677 0.704707 0.807753 0.781019 0.795613 0.795458 0.790010 0.803099 0.745255 0.738085 0.813209 0.750279 0.759957 0.765699 0.738687 0.794702 0.750820 0.766996 0.816435 
24.046754 0.714196 0.751280 0.800701 0.711716 0.748323 0.765795 0.739530 0.783175 0.830478 0.760166 0.732522 0.797405 0.818127 0.726893 0.791230 0.800424 0.843923 0.819259 0.795472 0.826250 0.761991 0.723775 0.795657 0.720972 0.792569 0.791237 0.760590 0.784630 0.799746 0.771309 0.739876 0.760267 0.701359 0.744935 0.748554 0.837454 0.742918 0.717045 0.773172 0.820960 0.735033 0.786240 0.728233 0.745443 0.716375 0.780149 0.801702 0.805698 0.766142 0.824718 
24.532530 0.765326 0.712774 0.832691 0.799508 0.746448 0.757389 0.836094 0.782643 0.843801 0.830693 0.781883 0.770343 0.816326 0.830371 0.740655 0.768676 0.734678 0.762537 0.724406 0.830240 0.693550 0.703354 0.736606 0.780492 0.757074 0.825814 0.822711 0.839675 0.803357 0.808766 0.801597 0.765664 0.777311 0.732611 0.818946 0.799431 0.792063 0.700711 0.775552 0.717637 0.786846 0.834304 0.741255 0.727049 0.843993 0.781460 0.791341 0.806077 0.789297 0.745711 
25.028120 0.755003 0.771883 0.782194 0.690065 0.812873 0.837427 0.810558 0.695761 0.707865 0.756804 0.796345 0.752810 0.777035 0.734305 0.793034 0.833709 0.798898 0.717693 0.829661 0.792589 0.833579 0.700559 0.805491 0.812068 0.820324 0.823904 0.740238 0.738421 0.692357 0.785421 0.765697 0.709046 0.743144 0.724623 0.765651 0.813417 0.831800 0.697347 0.769292 0.729606 0.691284 0.792520 0.771722 0.785973 0.800048 0.716972 0.774620 0.726739 0.765881 0.829669 
25.533722 0.688624 0.792703 0.840700 0.727290 0.839721 0.692150 0.806854 0.756654 0.718271 0.776074 0.689580 0.836202 0.756707 0.735933 0.840807 0.794011 0.749487 0.804322 0.766521 0.825050 0.760952 0.694323 0.764211 0.776992 0.717621 0.726027 0.751093 0.795786 0.709697 0.754091 0.815359 0.702438 0.731718 0.785192 0.783303 0.717147 0.717461 0.699348 0.840945 0.787968 0.786071 0.807496 0.740086 0.789796 0.714478 0.696625 0.712504 0.714852 0.708817 0.733401 
26.049537 0.717553 0.783547 0.741006 0.740426 0.709395 0.835628 0.756980 0.698557 0.743777 0.730138 0.825012 0.762925 0.800879 0.788859 0.728696 0.789485 0.835010 0.738411 0.827958 0.771176 0.765963 0.788264 0.729383 0.770107 0.785966 0.795659 0.798483 0.758171 0.839467 0.704029 0.717355 0.832842 0.740014 0.731726 0.823775 0.768856 0.794339 0.781845 0.791339 0.799101 0.724552 0.706342 0.827721 0.739182 0.833812 0.797788 0.787905 0.720385 0.822722 0.784837 
26.575773 0.764847 0.755336 0.788279 0.833483 0.720656 0.803685 0.804005 0.755245 0.745192 0.795963 0.698039 0.710787 0.808756 0.822738 0.733686 0.824314 0.786771 0.687446 0.801225 0.700628 0.726573 0.754643 0.700385 0.752671 0.794844 0.808825 0.768411 0.694376 0.746053 0.762646 0.818291 0.693295 0.821588 0.727099 0.737615 0.704779 0.823164 0.687713 0.766096 0.711655 0.688170 0.711175 0.772333 0.821299 0.750287 0.797440 0.714351 0.750630 0.815762 0.760522 
27.112639 0.738573 0.689442 0.721294 0.706234 0.745853 0.724341 0.817879 0.778549 0.820842 0.778291 0.711971 0.755594 0.796421 0.754720 0.730922 0.688674 0.801686 0.831435 0.808578 0.731849 0.775654 0.702420 0.695794 0.724721 0.832460 0.802811 0.710087 0.815630 0.740769 0.691774 0.726925 0.735701 0.771042 0.827863 0.758284 0.735048 0.752935 0.810630 0.732168 0.769218 0.695140 0.705793 0.815728 0.780350 0.816222 0.791261 0.710292 0.752296 0.815417 0.747775 
27.660351 0.809617 0.749303 0.780290 0.798320 0.832219 0.707876 0.687041 0.711758 0.780465 0.720894 0.712751 0.725549 0.825941 0.684463 0.756824 0.711545 0.765642 0.806994 0.794787 0.724973 0.825941 0.797623 0.739773 0.800428 0.799715 0.822870 0.828329 0.721849 0.688474 0.773611 0.809299 0.682909 0.755953 0.740607 0.713153 0.693781 0.756756 0.806698 0.774217 0.706397 0.801558 0.709043 0.722441 0.721637 0.697989 0.756749 0.769956 0.765127 0.814818 0.804924 
28.219127 0.708628 0.802832 0.828804 0.699890 0.823690 0.755329 0.786150 0.735757 0.738110 0.778797 0.708204 0.776762 0.831830 0.693293 0.824598 0.715096 0.800328 0.817751 0.754504 0.792778 0.719174 0.762176 0.731702 0.829023 0.730325 0.769809 0.747340 0.800222 0.735795 0.686332 0.775589 0.687793 0.721723 0.783245 0.814324 0.821170 0.747408 0.781278 0.795395 0.737565 0.723146 0.798784 0.756101 0.828305 0.814876 0.786415 0.722919 0.736098 0.754565 0.822593 
28.789191 0.689042 0.725285 0.722658 0.766072 0.765589 0.822508 0.801243 0.756032 0.713463 0.731188 0.794116 0.719978 0.775561 0.726085 0.690431 0.826101 0.768540 0.823037 0.721503 0.756553 0.812913 0.735280 0.763935 0.830329 0.769167 0.821806 0.808097 0.820342 0.714822 0.694651 0.773553 0.765513 0.735936 0.705710 0.750559 0.780513 0.829906 0.828615 0.797340 0.814227 0.685026 0.827883 0.690559 0.690914 0.780445 0.724424 0.720423 0.716588 0.685169 0.723412 
29.370771 0.738693 0.765833 0.770180 0.812709 0.823014 0.770255 0.738339 0.766519 0.779068 0.761773 0.769879 0.737435 0.746813 0.774135 0.680518 0.770097 0.754082 0.748102 0.826637 0.802759 0.785637 0.821703 0.788191 0.682899 0.724268 0.707628 0.774865 0.817485 0.819707 0.818781 0.800913 0.715590 0.777999 0.810661 0.796190 0.771942 0.727191 0.817221 0.710973 0.817078 0.802073 0.702762 0.744652 0.722445 0.787422 0.707440 0.698326 0.767875 0.679554 0.735326 
29.964100 0.803760 0.755767 0.815222 0.694154 0.819762 0.822137 0.793770 0.737592 0.779692 0.682429 0.768800 0.689389 0.766410 0.683173 0.705579 0.793590 0.760833 0.814403 0.791252 0.716681 0.802910 0.713013 0.729617 0.769454 0.826114 0.772671 0.753775 0.724295 0.705940 0.788403 0.717726 0.785329 0.761404 0.805458 0.807683 0.822618 0.753918 0.693463 0.822972 0.743244 0.740576 0.818094 0.734540 0.699574 0.750017 0.749799 0.739336 0.795033 0.718643 0.703354 
30.569415 0.737668 0.768404 0.718722 0.809814 0.696483 0.757499 0.701718 0.749331 0.803911 0.698643 0.679135 0.725082 0.799141 0.803393 0.766821 0.797340 0.684790 0.688195 0.780915 0.713396 0.792120 0.769214 0.749016 0.797738 0.798308 0.722052 0.682090 0.812034 0.698928 0.711821 0.679135 0.700301 0.709061 0.795413 0.706534 0.705986 0.737555 0.709624 0.812829 0.706864 0.821874 0.802448 0.724647 0.718789 0.780667 0.794775 0.823719 0.753861 0.681932 0.713344 
31.186958 0.781558 0.677945 0.772045 0.810859 0.753394 0.710494 0.767367 0.760287 0.797589 0.789244 0.745813 0.802170 0.749465 0.813912 0.675714 0.674801 0.717170 0.788660 0.807453 0.801219 0.765781 0.721960 0.703144 0.732019 0.764875 0.809018 0.703294 0.704349 0.745618 0.688879 0.819466 0.800059 0.766776 0.786984 0.683880 0.814369 0.792694 0.801631 0.756313 0.701715 0.797013 0.795112 0.723622 0.810425 0.724175 0.778616 0.809893 0.791579 0.800126 0.717866 
31.816977 0.733730 0.734238 0.808697 0.738905 0.704148 0.772266 0.788764 0.686164 0.787838 0.811856 0.742296 0.792491 0.720406 0.804216 0.693841 0.674685 0.791117 0.764843 0.740832 0.758950 0.693796 0.740145 0.710906 0.681369 0.779683 0.746269 0.754201 0.789026 0.805434 0.782199 0.698382 0.788047 0.707680 0.696343 0.797569 0.697374 0.745642 0.677523 0.773178 0.752192 0.697725 0.746157 0.796457 0.762356 0.770235 0.794425 0.787823 0.698987 0.762871 0.785351 
32.459722 0.729323 0.743788 0.797431 0.701868 0.817561 0.748036 0.680338 0.808230 0.735479 0.752858 0.759640 0.786491 0.687291 0.801404 0.724904 0.796925 0.731156 0.728064 0.755601 0.704782 0.723883 0.763239 0.813044 0.739697 0.762829 0.728794 0.688245 0.765393 0.725686 0.730046 0.740293 0.708083 0.789800 0.684668 0.722072 0.785917 0.718577 0.774671 0.717518 0.801158 0.774418 0.711161 0.802678 0.786156 0.797208 0.793705 0.794473 0.683550 0.763441 0.792073 
33.115452 0.812726 0.750258 0.717454 0.675214 0.746614 0.694386 0.674545 0.693932 0.762461 0.677200 0.745573 0.687975 0.795562 0.792215 0.720466 0.701369 0.704410 0.751715 0.774977 0.699041 0.670053 0.682837 0.752355 0.787865 0.740285 0.713134 0.697308 0.808941 0.806643 0.758951 0.703392 0.752154 0.739817 0.723471 0.682167 0.784704 0.671615 0.699130 0.780049 0.771861 0.712278 0.780651 0.759360 0.705139 0.811566 0.784690 0.753344 0.788400 0.718748 0.770247 
33.784428 0.750830 0.797240 0.785463 0.795764 0.693659 0.804914 0.674060 0.687336 0.668183 0.755676 0.755928 0.754221 0.673652 0.810272 0.675871 0.672064 0.706979 0.686386 0.685177 0.740463 0.793723 0.784231 0.727491 0.742726 0.738318 0.801500 0.797522 0.676939 0.743008 0.691670 0.809366 0.802999 0.677362 0.731788 0.725539 0.732129 0.693592 0.746615 0.791652 0.814056 0.672012 0.751357 0.722756 0.697532 0.745027 0.723194 0.747038 0.705940 0.720456 0.676435 
34.466919 0.674851 0.702917 0.679671 0.746415 0.687684 0.748666 0.729279 0.781324 0.675073 0.765743 0.710300 0.728243 0.758812 0.707582 0.731568 0.667023 0.674325 0.672666 0.807761 0.812804 0.695378 0.743920 0.730553 0.814455 0.728102 0.720504 0.749696 0.776162 0.684241 0.777088 0.778754 0.729279 0.686336 0.784486 0.704487 0.792817 0.755494 0.710640 0.710248 0.673392 0.727969 0.740750 0.687262 0.813500 0.806265 0.771504 0.705457 0.669104 0.741905 0.779102 
35.163197 0.793532 0.736395 0.740371 0.697296 0.764646 0.807765 0.792039 0.722458 0.766065 0.716650 0.667583 0.713118 0.696543 0.785780 0.701316 0.774075 0.699853 0.768658 0.765599 0.702824 0.726944 0.777445 0.783305 0.790709 0.783209 0.727520 0.765983 0.725259 0.691976 0.767173 0.714891 0.808097 0.801262 0.803190 0.810853 0.720426 0.773366 0.796983 0.723692 0.796983 0.804240 0.753872 0.710945 0.760796 0.723049 0.749179 0.685303 0.803168 0.739432 0.757648 
35.873541 0.802885 0.768234 0.774495 0.743612 0.700968 0.768264 0.768566 0.682614 0.764547 0.758338 0.790408 0.742838 0.741643 0.761553 0.784185 0.760506 0.761244 0.782658 0.695762 0.743428 0.692318 0.705894 0.757446 0.719602 0.701403 0.780977 0.796411 0.785269 0.738657 0.757903 0.797392 0.670166 0.723356 0.755227 0.667696 0.749158 0.749312 0.714890 0.691706 0.749320 0.716313 0.767438 0.713445 0.788926 0.795932 0.739933 0.673514 0.746938 0.701794 0.782902 
36.598234 0.733895 0.744064 0.714100 0.674283 0.701487 0.724880 0.775397 0.678396 0.727198 0.663281 0.808481 0.686800 0.742144 0.791358 0.673142 0.791623 0.750562 0.803970 0.697433 0.802881 0.755779 0.796501 0.718059 0.675725 0.703879 0.767516 0.806848 0.723916 0.745183 0.732099 0.720303 0.737088 0.809327 0.716756 0.730068 0.685247 0.723504 0.665629 0.689184 0.756066 0.790019 0.749392 0.747530 0.747405 0.662538 0.739104 0.697808 0.729516 0.708515 0.696645 
37.337568 0.777996 0.741273 0.705593 0.721315 0.688726 0.761775 0.749960 0.685524 0.665757 0.686237 0.676169 0.673247 0.763618 0.693727 0.681449 0.707693 0.769412 0.760622 0.751275 0.692897 0.752692 0.683593 0.741560 0.783790 0.793578 0.758346 0.758082 0.731037 0.747265 0.756620 0.733321 0.704058 0.752773 0.732094 0.752097 0.681779 0.704661 0.801876 0.745635 0.709272 0.778709 0.664743 0.803235 0.678673 0.770433 0.798961 0.774670 0.755725 0.692713 0.751972 
38.091837 0.724547 0.743181 0.680837 0.682984 0.692041 0.688055 0.729529 0.748237 0.757045 0.704483 0.771759 0.673590 0.672088 0.752773 0.701083 0.694173 0.758826 0.671758 0.774375 0.742419 0.699508 0.801414 0.779863 0.672176 0.754773 0.740374 0.715387 0.715431 0.733135 0.758115 0.755865 0.804184 0.767531 0.788869 0.791617 0.747277 0.661045 0.746537 0.721601 0.730255 0.737165 0.760416 0.716948 0.694789 0.775789 0.664320 0.712185 0.787279 0.765355 0.718860 
38.861343 0.785770 0.743008 0.798500 0.726314 0.707996 0.727389 0.716727 0.787832 0.738342 0.760221 0.799122 0.746861 0.743395 0.768330 0.720164 0.776622 0.663538 0.700165 0.718117 0.767226 0.722723 0.670821 0.755124 0.786794 0.774867 0.758532 0.756835 0.688948 0.744982 0.679062 0.685072 0.693467 0.665212 0.704830 0.733911 0.738620 0.801023 0.735681 0.770663 0.687712 0.708223 0.762575 0.763190 0.768140 0.680195 0.779554 0.797469 0.725378 0.702242 0.778187 
39.646394 0.763007 0.751689 0.697437 0.706091 0.788531 0.729952 0.748829 0.656910 0.657428 0.769516 0.668826 0.734680 0.776360 0.678881 0.753010 0.694839 0.731338 0.701042 0.694868 0.667140 0.797893 0.701392 0.663543 0.676852 0.768574 0.720604 0.731455 0.767348 0.677772 0.696306 0.740167 0.733950 0.681486 0.798564 0.726391 0.727194 0.753404 0.757381 0.770785 0.748063 0.662616 0.743984 0.730397 0.770844 0.676539 0.721670 0.761664 0.699772 0.701027 0.764160 
40.447304 0.737152 0.709737 0.714791 0.655781 0.751715 0.724235 0.673053 0.694723 0.772635 0.697133 0.708871 0.728283 0.734655 0.668568 0.681864 0.727694 0.734604 0.695662 0.796548 0.696055 0.666623 0.664534 0.748643 0.726762 0.746910 0.729805 0.758385 0.703133 0.710094 0.700621 0.791567 0.757774 0.672361 0.707327 0.790322 0.700250 0.775919 0.758371 0.703533 0.693849 0.696776 0.762849 0.796460 0.775810 0.675514 0.707691 0.673373 0.689881 0.693951 0.736206 
41.264394 0.744767 0.669977 0.710704 0.763369 0.658940 0.782646 0.772539 0.779950 0.737232 0.762054 0.790966 0.789207 0.798806 0.749018 0.770650 0.715303 0.743263 0.658133 0.751569 0.763965 0.669512 0.764088 0.717330 0.686674 0.722809 0.760484 0.768695 0.778795 0.722133 0.698969 0.723797 0.669032 0.736608 0.657406 0.699223 0.779057 0.674184 0.671205 0.728753 0.775562 0.737770 0.779180 0.664011 0.709955 0.673770 0.758580 0.663851 0.689537 0.780568 0.767213 
42.097990 0.697768 0.725234 0.718490 0.660803 0.711646 0.792855 0.703496 0.676769 0.752192 0.686674 0.698601 0.656518 0.740163 0.797263 0.753359 0.761937 0.655234 0.795262 0.657852 0.717526 0.758740 0.741541 0.686108 0.770827 0.711783 0.754375 0.661390 0.762024 0.710572 0.784088 0.778498 0.740743 0.754657 0.671237 0.782972 0.687624 0.724436 0.712001 0.736675 0.659164 0.685564 0.713538 0.701683 0.718440 0.795574 0.793478 0.671563 0.658577 0.752344 0.713030 
42.948426 0.702910 0.781386 0.682362 0.703004 0.763522 0.760874 0.733704 0.709126 0.791016 0.661357 0.792963 0.755252 0.729349 0.735991 0.710848 0.762104 0.764050 0.706543 0.723220 0.770403 0.748754 0.689944 0.695074 0.687832 0.663007 0.794345 0.666198 0.727142 0.760345 0.750057 0.681761 0.711426 0.662392 0.716072 0.690849 0.718271 0.688526 0.676465 0.794106 0.784780 0.715522 0.788086 0.660011 0.709314 0.720471 0.789425 0.736642 0.699886 0.759947 0.715920 
43.816042 0.653585 0.679194 0.763417 0.662668 0.743793 0.681895 0.738442 0.718616 0.659599 0.735793 0.669122 0.784023 0.793712 0.703620 0.737323 0.737634 0.711252 0.793070 0.746096 0.777929 0.730226 0.791337 0.792247 0.740832 0.751395 0.740969 0.677981 0.718652 0.721829 0.749309 0.699310 0.716327 0.741410 0.785972 0.658104 0.724226 0.764276 0.756218 0.708104 0.700501 0.773785 0.767669 0.711901 0.793474 0.762890 0.677490 0.753309 0.764644 0.725814 0.758803 
44.701184 0.739953 0.775127 0.697373 0.674088 0.758858 0.711797 0.742533 0.756812 0.731920 0.771935 0.757922 0.750004 0.708404 0.679779 0.696350 0.713476 0.674967 0.791027 0.776337 0.693512 0.701156 0.765602 0.777771 0.674779 0.683101 0.697366 0.747208 0.698785 0.661804 0.708252 0.700090 0.681653 0.784464 0.742345 0.712655 0.674282 0.766510 0.756755 0.689686 0.774673 0.747316 0.652113 0.756971 0.789723 0.695068 0.752655 0.651681 0.786618 0.698677 0.714420 
45.604208 0.650489 0.652546 0.666356 0.655817 0.693050 0.673912 0.747308 0.789912 0.667679 0.670368 0.728709 0.680440 0.724482 0.717472 0.752341 0.712447 0.655817 0.768531 0.776180 0.778294 0.745920 0.723411 0.732879 0.766741 0.720161 0.654156 0.667715 0.717393 0.743153 0.737983 0.780458 0.776310 0.738487 0.750004 0.661928 0.697673 0.661216 0.680792 0.723921 0.660461 0.683158 0.772924 0.702382 0.738077 0.714805 0.751550 0.681598 0.685624 0.729601 0.788855 
46.525474 0.736988 0.751537 0.728078 0.658549 0.710595 0.698766 0.703113 0.719470 0.698852 0.650177 0.764421 0.694361 0.753352 0.767334 0.712296 0.723975 0.665185 0.670493 0.755289 0.725539 0.743186 0.679425 0.751831 0.733602 0.751824 0.718114 0.747419 0.759428 0.746171 0.690387 0.765741 0.756322 0.669668 0.696614 0.724757 0.691664 0.748660 0.785010 0.777836 0.733143 0.653305 0.715280 0.783891 0.734793 0.717568 0.725151 0.710947 0.650708 0.675451 0.767922 
47.465351 0.735407 0.724591 0.718893 0.732787 0.752430 0.737369 0.732086 0.699286 0.781808 0.732494 0.754155 0.766969 0.767785 0.746539 0.717969 0.691190 0.727798 0.751256 0.701283 0.700402 0.764549 0.766224 0.727182 0.779997 0.706058 0.754742 0.657903 0.678254 0.704118 0.765179 0.671232 0.717046 0.676787 0.711620 0.653722 0.696852 0.672241 0.645598 0.684840 0.746345 0.690746 0.786017 0.657302 0.736366 0.715013 0.755515 0.670058 0.663150 0.713302 0.751943 
48.424215 0.701586 0.765387 0.739301 0.728279 0.709658 0.692493 0.691807 0.679464 0.716622 0.706529 0.710429 0.747222 0.710222 0.692000 0.670336 0.661014 0.673936 0.695522 0.760344 0.735879 0.698836 0.670764 0.651643 0.696822 0.665393 0.751744 0.767858 0.663200 0.764880 0.775851 0.687664 0.648757 0.783451 0.670850 0.669493 0.653607 0.757522 0.648993 0.700729 0.644950 0.740586 0.643285 0.713379 0.665986 0.731422 0.707636 0.655471 0.739136 0.709165 0.732586 
49.402449 0.664052 0.696118 0.677123 0.650360 0.765539 0.662427 0.693559 0.780207 0.750315 0.775995 0.655299 0.740172 0.721399 0.774904 0.752909 0.733294 0.755781 0.668093 0.716274 0.761640 0.660901 0.739859 0.644979 0.675805 0.706859 0.686460 0.677743 0.646910 0.655577 0.758247 0.769152 0.642812 0.650267 0.731156 0.652926 0.731876 0.730222 0.782124 0.732325 0.779515 0.678214 0.761319 0.744171 0.741220 0.657651 0.682797 0.733465 0.707572 0.650560 0.717258 
50.400445 0.781821 0.725090 0.775705 0.748950 0.689766 0.770449 0.710504 0.641114 0.762676 0.700320 0.659768 0.686864 0.752350 0.665749 0.757335 0.691188 0.717552 0.768700 0.697660 0.767220 0.703236 0.662819 0.760080 0.670913 0.724756 0.718910 0.678167 0.654918 0.752791 0.651824 0.707168 0.645111 0.780434 0.699523 0.745579 0.740217 0.758978 0.644258 0.725588 0.679127 0.723262 0.659178 0.776444 0.706095 0.718455 0.708868 0.716890 0.749341 0.689538 0.664626 
51.418601 0.674155 0.707493 0.684175 0.716505 0.729732 0.711828 0.718059 0.702518 0.688220 0.764368 0.760614 0.667215 0.698012 0.689426 0.762041 0.710395 0.747458 0.665675 0.745053 0.655407 0.686701 0.658721 0.701106 0.687226 0.655336 0.762793 0.757506 0.722210 0.650057 0.714234 0.660027 0.645011 0.731662 0.720961 0.720330 0.660005 0.706662 0.645586 0.640179 0.663213 0.705357 0.690441 0.772621 0.698374 0.741256 0.772621 0.733152 0.669819 0.712964 0.726965 
52.457326 0.711987 0.664045 0.695829 0.690208 0.637260 0.727734 0.645898 0.684812 0.657312 0.720901 0.702896 0.683417 0.742652 0.639795 0.740833 0.645219 0.720972 0.650175 0.665185 0.746072 0.692388 0.669455 0.688296 0.694732 0.774826 0.649892 0.735473 0.639066 0.728994 0.643080 0.711102 0.671388 0.710550 0.706868 0.773516 0.716731 0.672400 0.755659 0.693054 0.685811 0.739650 0.725029 0.668046 0.732690 0.663451 0.661794 0.767972 0.754583 0.741576 0.729886 
53.517034 0.644353 0.763216 0.696024 0.710082 0.765844 0.642947 0.704798 0.708571 0.648189 0.744134 0.762749 0.720277 0.696045 0.705017 0.647624 0.708882 0.654908 0.756716 0.732428 0.719316 0.682212 0.710718 0.719132 0.666402 0.688945 0.732393 0.679090 0.641174 0.639641 0.661767 0.675572 0.721414 0.713149 0.745787 0.665928 0.714915 0.753488 0.638320 0.716130 0.685780 0.723724 0.652463 0.666720 0.738468 0.666946 0.772583 0.776808 0.664155 0.690358 0.727688 
54.598150 0.752735 0.644035 0.765930 0.723080 0.745862 0.652480 0.769786 0.665964 0.663504 0.696732 0.700588 0.718435 0.643055 0.660085 0.644613 0.677136 0.672738 0.726887 0.738242 0.653079 0.668149 0.647870 0.658612 0.687287 0.694314 0.644507 0.728395 0.706988 0.637402 0.726506 0.770695 0.702167 0.679434 0.725590 0.685193 0.769793 0.748033 0.771611 0.666817 0.648011 0.702054 0.709060 0.688908 0.735366 0.697775 0.654087 0.773564 0.634752 0.709716 0.634836 
55.701106 0.711798 0.759945 0.680304 0.728276 0.767041 0.718465 0.751301 0.763560 0.634978 0.747792 0.643888 0.690903 0.681141 0.641757 0.648593 0.635962 0.680558 0.660359 0.768103 0.664178 0.691536 0.699138 0.759558 0.662560 0.768961 0.735527 0.688364 0.679510 0.751660 0.769657 0.744915 0.768722 0.644577 0.682133 0.635920 0.734155 0.740344 0.766471 0.710968 0.769847 0.653987 0.738164 0.744050 0.749381 0.727797 0.725948 0.707135 0.745942 0.635378 0.635632 
56.826343 0.724703 0.731172 0.732190 0.717138 0.666505 0.715756 0.724997 0.659053 0.650148 0.761197 0.647194 0.647994 0.667108 0.679991 0.755226 0.678167 0.659607 0.649678 0.686187 0.750342 0.672911 0.679788 0.643139 0.662456 0.685380 0.771428 0.681100 0.650773 0.683787 0.717826 0.674841 0.766285 0.740168 0.713020 0.690895 0.739038 0.692650 0.692474 0.699856 0.710929 0.741971 0.767253 0.734737 0.634066 0.761268 0.739038 0.770312 0.733411 0.718254 0.758608 
57.974311 0.708584 0.643722 0.738835 0.706540 0.675408 0.708612 0.738289 0.768581 0.634957 0.686203 0.649400 0.693792 0.709648 0.646823 0.642210 0.673657 0.734977 0.715599 0.744463 0.768021 0.749833 0.688709 0.707821 0.737259 0.661000 0.652823 0.637246 0.730952 0.700435 0.761916 0.647908 0.701709 0.647999 0.686693 0.690151 0.642238 0.714332 0.632129 0.739654 0.695955 0.672698 0.703929 0.757065 0.744379 0.766390 0.633900 0.755770 0.766852 0.709270 0.671928 
59.145470 0.764500 0.699082 0.689625 0.646006 0.677989 0.693453 0.741500 0.631723 0.764800 0.759604 0.731065 0.659004 0.747583 0.647152 0.664425 0.633972 0.673435 0.742512 0.687369 0.740794 0.733020 0.644218 0.650888 0.666639 0.724555 0.686084 0.760372 0.644449 0.757446 0.753583 0.650630 0.758130 0.673379 0.726064 0.635138 0.638994 0.690282 0.652523 0.660869 0.725707 0.673414 0.662609 0.741493 0.688899 0.700821 0.695618 0.696749 0.765925 0.715859 0.737134 
60.340288 0.635108 0.680995 0.732156 0.741299 0.659818 0.669650 0.728972 0.643693 0.706199 0.719286 0.725857 0.638321 0.703913 0.658104 0.687217 0.652104 0.711551 0.698799 0.647358 0.663553 0.717962 0.761590 0.658327 0.722373 0.627387 0.706945 0.718700 0.760726 0.756378 0.654884 0.735229 0.656550 0.732944 0.721125 0.760057 0.728191 0.732609 0.671434 0.764698 0.714526 0.694430 0.660382 0.713662 0.763542 0.760824 0.709551 0.741326 0.766259 0.660605 0.753389 
61.559242 0.724542 0.714913 0.665519 0.707141 0.629793 0.727121 0.738042 0.647201 0.717617 0.714670 0.716178 0.732279 0.683692 0.644038 0.711437 0.724813 0.762673 0.648605 0.699014 0.651421 0.745307 0.722428 0.641486 0.729776 0.722748 0.689246 0.684853 0.743215 0.710770 0.701364 0.675259 0.635223 0.735268 0.732550 0.697366 0.632470 0.737382 0.655613 0.724847 0.647931 0.734052 0.664073 0.696928 0.633645 0.754998 0.737354 0.715893 0.759663 0.750549 0.761616 
62.802821 0.697928 0.676344 0.655954 0.760978 0.697310 0.677926 0.742058 0.671274 0.759702 0.697595 0.669492 0.760867 0.634814 0.662764 0.693024 0.659227 0.705244 0.641681 0.724504 0.690513 0.706763 0.635515 0.727827 0.757705 0.672377 0.693232 0.624564 0.674187 0.683613 0.631804 0.665372 0.627449 0.703309 0.641965 0.684556 0.694543 0.709454 0.747322 0.658985 0.718498 0.698351 0.735969 0.648845 0.737571 0.655087 0.629509 0.627109 0.657389 0.647049 0.627033 
64.071523 0.638439 0.710217 0.739297 0.672356 0.674964 0.741698 0.669844 0.633804 0.734973 0.694296 0.623280 0.691508 0.672557 0.717599 0.743165 0.647994 0.739588 0.699637 0.662144 0.682928 0.627244 0.715911 0.713531 0.742874 0.706273 0.639782 0.652983 0.719433 0.629230 0.753591 0.722283 0.710576 0.746306 0.713641 0.677552 0.728434 0.672204 0.733686 0.687543 0.715925 0.634323 0.725106 0.753771 0.757120 0.747662 0.690013 0.634108 0.624899 0.752145 0.714894 
65.365853 0.726984 0.638372 0.731097 0.757871 0.743984 0.717155 0.739001 0.696179 0.694453 0.645371 0.713407 0.633872 0.733886 0.639815 0.740208 0.683396 0.651659 0.628364 0.675548 0.682029 0.685411 0.684183 0.634969 0.729551 0.689877 0.630283 0.636170 0.656076 0.756505 0.653668 0.742652 0.651907 0.719177 0.743956 0.716188 0.679655 0.695219 0.661771 0.662054 0.654151 0.720751 0.742272 0.622435 0.718535 0.665705 0.698277 0.729676 0.745178 0.702280 0.730276 
66.686331 0.710799 0.657017 0.754708 0.692422 0.752739 0.658614 0.696946 0.684125 0.710710 0.643246 0.670912 0.691589 0.703046 0.749386 0.688463 0.744903 0.679174 0.636064 0.637152 0.622293 0.728420 0.670368 0.672426 0.692374 0.702771 0.660053 0.631912 0.645153 0.748704 0.740862 0.673342 0.628993 0.753972 0.748450 0.683381 0.657265 0.672213 0.652045 0.680414 0.655584 0.742473 0.715461 0.690646 0.711502 0.636147 0.696182 0.657402 0.756024 0.677990 0.733845 
68.033484 0.726209 0.669584 0.670477 0.704236 0.706661 0.657364 0.658745 0.644245 0.678417 0.690197 0.643400 0.709374 0.742220 0.695492 0.747907 0.652199 0.704799 0.714992 0.690148 0.671837 0.735523 0.698624 0.623035 0.750029 0.628152 0.733366 0.671363 0.659920 0.727603 0.701468 0.659377 0.637864 0.740764 0.647487 0.735907 0.744583 0.750029 0.731491 0.707664 0.660888 0.637129 0.689331 0.716057 0.719258 0.630652 0.619333 0.662667 0.708687 0.652467 0.629958 
69.407852 0.693897 0.734205 0.630416 0.671663 0.627470 0.694493 0.705154 0.739563 0.693910 0.689792 0.747936 0.666257 0.687333 0.665777 0.642434 0.722064 0.748148 0.716822 0.617898 0.732396 0.629011 0.725853 0.705599 0.701844 0.697089 0.716603 0.722201 0.716726 0.694520 0.626668 0.693252 0.712917 0.688100 0.667908 0.659008 0.719666 0.730971 0.651437 0.736281 0.720001 0.688367 0.628888 0.639152 0.618323 0.651505 0.684955 0.718960 0.691170 0.726833 0.672876 
70.809983 0.629520 0.730214 0.657768 0.709212 0.666263 0.680383 0.645848 0.650578 0.685175 0.705890 0.633963 0.699623 0.735033 0.694148 0.747595 0.635043 0.630101 0.668232 0.628324 0.720468 0.649088 0.686514 0.668464 0.724521 0.649744 0.619344 0.679372 0.717987 0.700587 0.690676 0.621558 0.648029 0.737897 0.615619 0.690294 0.734281 0.694128 0.617143 0.622043 0.742168 0.672729 0.667603 0.627866 0.627894 0.739913 0.720967 0.727118 0.621661 0.635015 0.672524 
72.240440 0.728828 0.743744 0.685380 0.626219 0.636915 0.742422 0.708491 0.624037 0.748162 0.643896 0.659086 0.675843 0.679845 0.682081 0.663831 0.646842 0.704605 0.637884 0.740949 0.657572 0.679299 0.730634 0.734207 0.617070 0.732332 0.710537 0.647414 0.683751 0.666823 0.715772 0.679599 0.691441 0.630875 0.686219 0.664744 0.703112 0.741331 0.662003 0.696336 0.708934 0.704476 0.645233 0.672332 0.680124 0.671909 0.616961 0.676668 0.629764 0.714116 0.737220 
73.699794 0.651715 0.681173 0.688918 0.737919 0.745583 0.621502 0.649675 0.734179 0.689353 0.679010 0.617578 0.733894 0.657644 0.681417 0.616626 0.616143 0.701349 0.642024 0.648797 0.625888 0.645132 0.651313 0.731949 0.740633 0.660072 0.660045 0.675705 0.678419 0.734213 0.684144 0.655094 0.643514 0.731303 0.659066 0.718974 0.643915 0.679561 0.629642 0.701036 0.689000 0.713990 0.705483 0.728304 0.720022 0.690373 0.629628 0.700641 0.615382 0.626649 0.657230 
75.188628 0.700950 0.639682 0.733392 0.729478 0.615319 0.628972 0.657446 0.707564 0.653580 0.739463 0.704260 0.651837 0.667675 0.701208 0.630967 0.722858 0.724391 0.725965 0.644668 0.617272 0.654672 0.715106 0.614641 0.649890 0.619687 0.684007 0.659786 0.646635 0.610612 0.617191 0.633313 0.628111 0.637736 0.659372 0.700374 0.660125 0.690756 0.708432 0.662214 0.661991 0.706221 0.652264 0.618893 0.735345 0.642674 0.653838 0.738398 0.674355 0.666162 0.632323 
76.707539 0.697659 0.617654 0.622829 0.613162 0.636684 0.721242 0.703335 0.736565 0.684663 0.739610 0.671471 0.686456 0.699364 0.655234 0.657257 0.699005 0.647048 0.636894 0.716019 0.619650 0.688580 0.717447 0.677451 0.642807 0.655518 0.668974 0.613980 0.659436 0.725193 0.616896 0.739420 0.725362 0.703003 0.709349 0.726972 0.678892 0.619176 0.698173 0.625332 0.681416 0.641805 0.646744 0.676545 0.616916 0.685211 0.734820 0.680705 0.683242 0.716392 0.726884 
78.257134 0.713844 0.608569 0.635087 0.739876 0.684951 0.637394 0.692043 0.616065 0.641773 0.705504 0.680747 0.622050 0.734073 0.675842 0.705653 0.738270 0.723520 0.634891 0.673804 0.681496 0.629095 0.729073 0.622543 0.735106 0.710079 0.614722 0.678689 0.640073 0.647556 0.666294 0.632259 0.610741 0.685693 0.696449 0.724917 0.671557 0.631335 0.680079 0.638926 0.689809 0.739174 0.646915 0.633420 0.665903 0.683156 0.646038 0.738014 0.616220 0.739761 0.708419 
79.838033 0.634031 0.646238 0.622072 0.637382 0.740052 0.726095 0.619508 0.621331 0.668979 0.633593 0.696032 0.608942 0.625605 0.640013 0.681536 0.685790 0.689114 0.637187 0.706645 0.613781 0.605711 0.610974 0.650673 0.703947 0.625847 0.702271 0.668602 0.712245 0.732421 0.704337 0.681859 0.679242 0.643183 0.739628 0.731802 0.607811 0.720098 0.616856 0.680419 0.671522 0.650990 0.639906 0.647315 0.649072 0.702103 0.642719 0.677519 0.714398 0.652571 0.687600 
81.450869 0.695685 0.640123 0.723547 0.620296 0.609778 0.611161 0.645956 0.685469 0.713358 0.679482 0.684147 0.671582 0.718372 0.700108 0.624176 0.640909 0.724057 0.630820 0.690631 0.624619 0.623679 0.709129 0.670294 0.722372 0.635539 0.614215 0.635344 0.608986 0.677173 0.729520 0.670361 0.647251 0.673361 0.721083 0.728977 0.608490 0.611456 0.682335 0.699585 0.723184 0.617772 0.616987 0.619685 0.611382 0.675677 0.620531 0.637324 0.650379 0.647171 0.713224 
83.096285 0.659339 0.612494 0.700447 0.648876 0.648240 0.716131 0.640113 0.602908 0.605284 0.705688 0.668108 0.711499 0.675009 0.724525 0.635608 0.683879 0.608557 0.628466 0.653421 0.609006 0.673102 0.723187 0.628807 0.619884 0.627689 0.655322 0.656119 0.706699 0.679769 0.716600 0.700159 0.636773 0.672767 0.644304 0.644966 0.715167 0.736053 0.666361 0.697107 0.692668 0.691309 0.670123 0.729258 0.658020 0.721078 0.603872 0.735189 0.605846 0.646700 0.630233 
84.774942 0.632174 0.646186 0.659879 0.665280 0.643336 0.636560 0.732508 0.640358 0.682798 0.650199 0.657629 0.659932 0.692525 0.725151 0.665186 0.632360 0.716599 0.636233 0.712232 0.622079 0.717533 0.701851 0.616498 0.700796 0.713588 0.728108 0.707299 0.663197 0.682290 0.674473 0.691617 0.685168 0.722961 0.695803 0.631092 0.674813 0.727514 0.643269 0.637688 0.703467 0.704168 0.618161 0.718374 0.619743 0.650733 0.601103 0.729043 0.610990 0.724022 0.680274 
86.487509 0.666456 0.624844 0.685824 0.627267 0.689912 0.680304 0.718854 0.615290 0.623819 0.702981 0.680477 0.602986 0.704153 0.699013 0.681003 0.600050 0.603186 0.673567 0.653659 0.718501 0.600782 0.601601 0.655044 0.689785 0.620563 0.701290 0.724673 0.601282 0.631841 0.656775 0.668021 0.636362 0.690225 0.629405 0.688127 0.671070 0.726903 0.673014 0.683460 0.690171 0.644671 0.701410 0.634598 0.689186 0.628586 0.689319 0.717562 0.649831 0.669618 0.687794 
88.234673 0.605724 0.682027 0.631181 0.617623 0.610505 0.663875 0.608281 0.649048 0.727954 0.648995 0.656518 0.711448 0.676005 0.680706 0.698812 0.721859 0.705804 0.614515 0.725710 0.680846 0.671118 0.722350 0.725325 0.632655 0.679916 0.644380 0.688149 0.599689 0.729767 0.714841 0.719488 0.723817 0.722177 0.701555 0.673210 0.625338 0.647933 0.686894 0.620989 0.673635 0.620717 0.663363 0.602630 0.630019 0.672752 0.726865 0.620345 0.643152 0.705485 0.616905 
90.017131 0.681430 0.646675 0.611436 0.606576 0.724621 0.677351 0.639451 0.693680 0.637789 0.596094 0.607079 0.643470 0.616859 0.632326 0.685211 0.668644 0.607099 0.679834 0.682867 0.703208 0.631114 0.721973 0.619587 0.637279 0.620832 0.715279 0.684939 0.701254 0.657381 0.659792 0.727482 0.709657 0.607132 0.608251 0.650614 0.679252 0.720046 0.668320 0.686111 0.699639 0.656554 0.638126 0.645430 0.636100 0.727502 0.680867 0.626963 0.695229 0.671756 0.625440 
91.835598 0.706449 0.670325 0.713204 0.630330 0.667096 0.694108 0.629122 0.631255 0.612020 0.689744 0.687677 0.689453 0.640327 0.684798 0.646560 0.704739 0.596616 0.717252 0.610073 0.691837 0.613830 0.712359 0.677469 0.715911 0.700592 0.629690 0.620241 0.601363 0.664270 0.652048 0.648733 0.656927 0.692682 0.599805 0.693065 0.617224 0.695640 0.690272 0.654497 0.680302 0.697971 0.674590 0.724508 0.668416 0.638393 0.614424 0.664811 0.598220 0.697086 0.644837 
93.690800 0.600245 0.647884 0.644321 0.606112 0.675953 0.671884 0.692941 0.669125 0.596531 0.699394 0.669309 0.617167 0.642649 0.698827 0.694383 0.655996 0.639989 0.621309 0.665806 0.661217 0.724026 0.605717 0.698716 0.655956 0.645480 0.604828 0.610510 0.608462 0.696378 0.719786 0.668440 0.722472 0.714439 0.643577 0.633609 0.605671 0.620947 0.685066 0.695009 0.704200 0.692592 0.700046 0.616693 0.685915 0.608041 0.652829 0.686317 0.631785 0.613730 0.634517 
95.583480 0.601677 0.598059 0.672871 0.697965 0.695930 0.608065 0.707565 0.640067 0.678307 0.707420 0.714840 0.664506 0.691045 0.698445 0.662313 0.622530 0.595800 0.592248 0.668708 0.712824 0.670284 0.603167 0.696613 0.676889 0.631066 0.692824 0.682286 0.641367 0.662424 0.617310 0.634276 0.709593 0.688110 0.679312 0.720736 0.717748 0.645616 0.693566 0.681774 0.716501 0.605879 0.705135 0.632655 0.686029 0.709449 0.667795 0.709147 0.611355 0.627993 0.595019 
97.514394 0.638655 0.713817 0.630412 0.673990 0.685847 0.665341 0.656181 0.669917 0.625416 0.654695 0.611634 0.595384 0.601447 0.681382 0.630307 0.706169 0.693376 0.616571 0.630772 0.680053 0.684007 0.605185 0.718963 0.656443 0.690954 0.636075 0.599253 0.597977 0.612564 0.676308 0.604969 0.682960 0.623681 0.683490 0.706641 0.709882 0.615693 0.662997 0.700585 0.612891 0.655828 0.619124 0.615929 0.620087 0.657249 0.631944 0.649137 0.595089 0.656738 0.594114 
99.484316 0.627322 0.653821 0.694480 0.669587 0.684080 0.672760 0.620219 0.624384 0.627191 0.687260 0.674634 0.714268 0.717134 0.650550 0.699390 0.717937 0.652189 0.597180 0.618848 0.626473 0.654467 0.694075 0.639190 0.702934 0.713380 0.688931 0.645308 0.632531 0.587707 0.631369 0.699501 0.689146 0.649251 0.633445 0.656047 0.673615 0.593837 0.705846 0.657033 0.638107 0.661655 0.709476 0.640006 0.668666 0.655936 0.643088 0.680202 0.652600 0.683205 0.607736 
101.494032 0.705824 0.601845 0.658388 0.643696 0.662717 0.643787 0.590369 0.663752 0.699386 0.652966 0.663876 0.606233 0.587153 0.585994 0.666083 0.656676 0.650336 0.696822 0.628691 0.593780 0.695721 0.634674 0.607040 0.613966 0.705226 0.590258 0.657282 0.702928 0.659534 0.697095 0.624525 0.635917 0.617840 0.627526 0.655505 0.706456 0.639068 0.684160 0.599906 0.616967 0.663180 0.637857 0.701808 0.667430 0.631712 0.704490 0.701411 0.606454 0.692180 0.590336 
103.544348 0.705920 0.589371 0.692835 0.650482 0.698021 0.632860 0.629926 0.679009 0.621890 0.649366 0.640610 0.667884 0.664885 0.707783 0.663457 0.597193 0.625661 0.636546 0.644394 0.703006 0.602359 0.685208 0.594116 0.678107 0.680703 0.619592 0.645225 0.635793 0.611167 0.666820 0.703090 0.696710 0.653182 0.593162 0.703285 0.691491 0.603826 0.650683 0.636728 0.628277 0.669585 0.710886 0.713157 0.592370 0.633444 0.712327 0.606332 0.694243 0.677464 0.591461 
105.636082 0.707834 0.634709 0.675948 0.613306 0.710417 0.639259 0.595696 0.644365 0.638935 0.695544 0.683241 0.617908 0.614297 0.584254 0.702062 0.625292 0.696528 0.632832 0.687992 0.601191 0.711051 0.603133 0.644365 0.595929 0.627428 0.682555 0.709524 0.644805 0.630819 0.705498 0.628030 0.678032 0.638469 0.703123 0.599761 0.661580 0.645070 0.626503 0.584921 0.600453 0.652435 0.593710 0.600214 0.665217 0.640475 0.631318 0.696955 0.635557 0.651918 0.590241 
107.770073 0.666982 0.633188 0.647843 0.603511 0.593671 0.581501 0.684966 0.680578 0.697788 0.593955 0.675906 0.683695 0.655386 0.620340 0.695471 0.586076 0.612294 0.640512 0.623593 0.586689 0.694994 0.707196 0.673415 0.602356 0.598517 0.606080 0.682178 0.684727 0.613591 0.707486 0.659529 0.696400 0.652985 0.674241 0.600111 0.606454 0.582094 0.704099 0.590625 0.672318 0.591638 0.700375 0.707686 0.637905 0.646797 0.701872 0.706099 0.598175 0.630078 0.647784 
109.947172 0.591468 0.649115 0.614269 0.660792 0.608691 0.582287 0.599697 0.699852 0.613201 0.635642 0.600675 0.585272 0.663900 0.589969 0.585877 0.596885 0.685402 0.631132 0.588116 0.671492 0.693245 0.693566 0.609425 0.707180 0.634420 0.691031 0.656192 0.668738 0.595791 0.647404 0.612455 0.681213 0.688683 0.677720 0.703120 0.694982 0.655330 0.690935 0.684790 0.583516 0.600237 0.607282 0.682191 0.666647 0.589660 0.663051 0.663771 0.581206 0.647146 0.581489 
112.168253 0.580610 0.678672 0.638342 0.584670 0.629791 0.672744 0.579744 0.677780 0.601631 0.669787 0.639779 0.622735 0.703413 0.631466 0.622857 0.666612 0.639773 0.693207 0.596088 0.653269 0.660069 0.593272 0.667375 0.702194 0.645982 0.645559 0.683111 0.657644 0.615910 0.596499 0.617546 0.699109 0.625789 0.678992 0.612388 0.620452 0.632024 0.685612 0.601952 0.675586 0.580308 0.642935 0.698429 0.680474 0.653443 0.701598 0.667606 0.629702 0.700835 0.701239 
114.434202 0.647892 0.581742 0.678751 0.696895 0.592193 0.693461 0.678143 0.694337 0.672055 0.694350 0.649043 0.647777 0.598819 0.655522 0.640275 0.672074 0.604971 0.679716 0.685524 0.628961 0.694759 0.662013 0.577860 0.692776 0.578385 0.682985 0.602643 0.658860 0.582305 0.642916 0.595167 0.594885 0.620090 0.662455 0.660734 0.607318 0.679691 0.621267 0.700413 0.582702 0.686086 0.625360 0.639041 0.663376 0.632108 0.670462 0.654908 0.588215 0.635248 0.662973 
116.745926 0.653983 0.587458 0.637985 0.676843 0.694212 0.626495 0.598904 0.609355 0.628503 0.593650 0.660685 0.578168 0.667737 0.643889 0.643928 0.623765 0.649992 0.665301 0.698822 0.598936 0.659161 0.697789 0.699262 0.592279 0.673055 0.620800 0.674401 0.604930 0.668828 0.672347 0.644846 0.678124 0.651471 0.584206 0.624805 0.625927 0.624059 0.670434 0.583135 0.688741 0.663057 0.600817 0.698765 0.637398 0.612798 0.662024 0.684258 0.630263 0.662381 0.602634 
119.104350 0.613513 0.649495 0.636247 0.648701 0.672159 0.648891 0.641511 0.681898 0.595891 0.602414 0.658224 0.680366 0.615758 0.585841 0.600805 0.580380 0.637938 0.630525 0.626978 0.575593 0.681974 0.673589 0.641345 0.679158 0.589820 0.655458 0.601308 0.613469 0.640042 0.607919 0.576349 0.670080 0.630252 0.629305 0.657289 0.608542 0.671834 0.654282 0.656126 0.628027 0.609432 0.627760 0.581944 0.670722 0.635242 0.653653 0.695750 0.649730 0.686329 0.676164 
121.510418 0.612417 0.615846 0.670358 0.689341 0.572830 0.672133 0.653430 0.653740 0.606497 0.583516 0.624675 0.677159 0.696889 0.666708 0.640602 0.596357 0.651066 0.680163 0.626063 0.575967 0.620688 0.610693 0.585291 0.682838 0.659812 0.685164 0.610953 0.581760 0.574529 0.690520 0.598138 0.617715 0.601281 0.642440 0.638815 0.655521 0.638346 0.676506 0.604843 0.607702 0.644544 0.627710 0.657993 0.620003 0.690862 0.632014 0.645431 0.593568 0.577203 0.630385 
123.965091 0.628797 0.616387 0.653244 0.611080 0.683637 0.680048 0.664372 0.686481 0.603466 0.633397 0.575329 0.662425 0.611800 0.630699 0.598335 0.630150 0.572308 0.674305 0.582134 0.619408 0.650098 0.635103 0.638459 0.677123 0.640329 0.675726 0.576637 0.622814 0.654780 0.651071 0.688244 0.577648 0.665926 0.594203 0.574728 0.678247 0.666608 0.591182 0.633574 0.612571 0.666855 0.683258 0.654679 0.589495 0.622346 0.623351 0.609797 0.623281 0.607011 0.575550 
126.469352 0.581019 0.690735 0.678426 0.595734 0.644643 0.576382 0.672889 0.597051 0.645720 0.662986 0.572817 0.631823 0.621373 0.674861 0.611766 0.606304 0.585586 0.611029 0.687283 0.643011 0.657405 0.638690 0.663408 0.691353 0.593605 0.629146 0.668057 0.646173 0.608585 0.678779 0.608900 0.682042 0.634393 0.650463 0.633291 0.616383 0.684102 0.649701 0.629675 0.661487 0.621278 0.687308 0.689860 0.654772 0.664347 0.648775 0.627678 0.600837 0.608982 0.578266 
129.024202 0.575389 0.592364 0.676863 0.631232 0.600893 0.635113 0.602978 0.634830 0.569536 0.645230 0.613698 0.590838 0.629706 0.580043 0.681755 0.687533 0.640049 0.663530 0.621491 0.676800 0.649720 0.602971 0.684845 0.629090 0.601910 0.668291 0.576513 0.565944 0.664026 0.591158 0.686258 0.574705 0.661282 0.581318 0.671808 0.641720 0.611701 0.599976 0.583365 0.571276 0.602161 0.633197 0.672611 0.615877 0.614263 0.688852 0.631075 0.679821 0.570685 0.573926 
131.630664 0.636235 0.590963 0.686334 0.589754 0.622304 0.608387 0.584514 0.587457 0.662123 0.585528 0.610622 0.631846 0.614122 0.572099 0.588991 0.665936 0.604092 0.614860 0.588909 0.585021 0.573339 0.592766 0.681481 0.645920 0.564261 0.673411 0.653514 0.586129 0.601857 0.612400 0.585917 0.625804 0.647085 0.589229 0.661628 0.679278 0.630957 0.587626 0.657421 0.621422 0.611598 0.623156 0.660364 0.619099 0.629047 0.612688 0.581597 0.623569 0.619687 0.646164 
134.289780 0.579591 0.577126 0.636326 0.625073 0.683325 0.564218 0.628774 0.601149 0.638180 0.583049 0.609232 0.581420 0.574729 0.606548 0.652167 0.631202 0.663558 0.627682 0.571140 0.677389 0.586706 0.638392 0.642930 0.563369 0.595270 0.587312 0.568069 0.579660 0.674973 0.664506 0.562146 0.645457 0.644415 0.609388 0.572713 0.567863 0.568338 0.563245 0.574829 0.617883 0.573961 0.585152 0.612484 0.584853 0.586819 0.645919 0.679680 0.610143 0.593834 0.584547 
137.002613 0.629567 0.673346 0.616544 0.639323 0.616277 0.661095 0.631882 0.616314 0.635055 0.576143 0.636293 0.572472 0.564359 0.661356 0.679693 0.583678 0.614597 0.560426 0.672575 0.581967 0.674037 0.633375 0.663826 0.616532 0.640344 0.581631 0.629480 0.621491 0.668425 0.651712 0.594903 0.621385 0.663042 0.642167 0.662196 0.665002 0.566574 0.610577 0.659446 0.636455 0.565472 0.611591 0.648371 0.607740 0.680303 0.597324 0.581905 0.676638 0.601972 0.610017 
139.770250 0.612145 0.635319 0.668368 0.569103 0.621015 0.642793 0.622101 0.670843 0.571386 0.574041 0.566709 0.663865 0.660788 0.672896 0.602313 0.638520 0.578649 0.590757 0.637843 0.608938 0.608491 0.558943 0.679018 0.575045 0.567496 0.633483 0.568532 0.613807 0.596445 0.635995 0.624495 0.636175 0.666060 0.628527 0.613689 0.594367 0.574506 0.570821 0.574624 0.561833 0.592550 0.678721 0.561008 0.603535 0.675787 0.646707 0.592252 0.676258 0.563930 0.660199 
142.593796 0.655376 0.602816 0.643189 0.623203 0.601746 0.561039 0.585613 0.611634 0.600874 0.573474 0.660806 0.646948 0.675133 0.643306 0.566673 0.607070 0.591636 0.647480 0.663792 0.580301 0.654127 0.608041 0.598988 0.589169 0.655407 0.659816 0.590486 0.643516 0.674373 0.565015 0.575602 0.622276 0.600806 0.594913 0.574693 0.649620 0.572491 0.639652 0.607559 0.678466 0.598747 0.614348 0.568002 0.609797 0.674168 0.654387 0.638372 0.672468 0.562931 0.563327 
145.474382 0.597782 0.668265 0.659161 0.654161 0.558213 0.559175 0.580152 0.641549 0.560315 0.560167 0.574203 0.580645 0.674954 0.617489 0.639952 0.597566 0.591784 0.603385 0.626748 0.644360 0.564414 0.615461 0.571244 0.627223 0.627950 0.605962 0.588517 0.668617 0.598657 0.576275 0.635132 0.618772 0.605222 0.594367 0.663155 0.617187 0.583290 0.571053 0.581872 0.605586 0.580355 0.642116 0.565869 0.655647 0.642942 0.650117 0.572638 0.578161 0.594114 0.596389 
148.413159 0.655193 0.666432 0.577064 0.615612 0.615016 0.623846 0.651794 0.578840 0.623859 0.594184 0.666801 0.560613 0.572780 0.597939 0.665971 0.605675 0.672307 0.636892 0.601183 0.633531 0.625714 0.581433 0.613731 0.659414 0.603488 0.615735 0.620694 0.605350 0.583713 0.620110 0.588192 0.574507 0.571189 0.622070 0.600225 0.613639 0.573585 0.575705 0.660385 0.616724 0.651272 0.580744 0.593797 0.660404 0.634625 0.574458 0.675201 0.669185 0.624356 0.628812 
151.411304 0.633138 0.652882 0.646498 0.632188 0.601332 0.585062 0.641169 0.557685 0.572479 0.659737 0.605191 0.579996 0.650621 0.625223 0.579732 0.635025 0.573098 0.566114 0.636862 0.593632 0.566182 0.598514 0.653837 0.591910 0.578274 0.662910 0.636311 0.641990 0.612267 0.551706 0.630724 0.556147 0.658432 0.573625 0.583591 0.670377 0.596676 0.582581 0.566531 0.558592 0.628452 0.643190 0.576945 0.610772 0.610699 0.663302 0.563027 0.608726 0.619808 0.557954 
154.470015 0.644079 0.671168 0.620244 0.590968 0.594760 0.558224 0.631798 0.635957 0.557650 0.549680 0.651449 0.575268 0.635407 0.600928 0.664206 0.666258 0.614534 0.644189 0.567958 0.667034 0.646301 0.620427 0.612665 0.637251 0.645092 0.671241 0.631963 0.658039 0.663584 0.575591 0.596177 0.667009 0.564282 0.649709 0.596312 0.592098 0.600287 0.624006 0.563354 0.582797 0.556563 0.598418 0.554108 0.578065 0.645721 0.645324 0.566230 0.598571 0.651645 0.616146 
157.590516 0.555873 0.602437 0.625497 0.668615 0.548902 0.650578 0.644003 0.632108 0.593652 0.656282 0.590584 0.631907 0.651022 0.583937 0.619306 0.628748 0.550710 0.663204 0.575371 0.646968 0.604513 0.668104 0.622264 0.622630 0.601548 0.604263 0.612853 0.656544 0.553413 0.559696 0.665468 0.668676 0.578093 0.603734 0.622197 0.553596 0.584618 0.631657 0.566045 0.582774 0.617638 0.613754 0.573661 0.549700 0.575079 0.591978 0.564919 0.550418 0.631731 0.573600 
160.774056 0.567129 0.571341 0.598012 0.553044 0.556995 0.653497 0.622838 0.589704 0.589546 0.649352 0.574800 0.600585 0.618803 0.611539 0.648854 0.652422 0.593934 0.628591 0.559149 0.575425 0.562311 0.617668 0.599808 0.547546 0.592320 0.650948 0.645911 0.637870 0.658855 0.621588 0.588739 0.584801 0.613845 0.618354 0.560375 0.608219 0.608686 0.666975 0.660597 0.636268 0.565211 0.608941 0.603795 0.588266 0.631759 0.617844 0.665634 0.550368 0.579382 0.656051 
164.021907 0.546990 0.643341 0.546567 0.603705 0.623480 0.613408 0.658144 0.578412 0.572731 0.613898 0.578055 0.552635 0.602428 0.572562 0.651738 0.553772 0.586397 0.653589 0.558394 0.638169 0.586258 0.607304 0.602325 0.663244 0.615586 0.586609 0.610081 0.653807 0.558327 0.556053 0.603190 0.654787 0.551528 0.639875 0.659638 0.634357 0.640546 0.578545 0.579410 0.646638 0.572435 0.652754 0.576040 0.624721 0.587177 0.636082 0.604182 0.657001 0.622863 0.627987 
167.335370 0.650978 0.544835 0.633767 0.573872 0.562799 0.620463 0.579432 0.594598 0.626217 0.552107 0.595208 0.548670 0.565809 0.634056 0.574203 0.568468 0.578165 0.635232 0.550992 0.640437 0.653336 0.557848 0.660428 0.654464 0.618594 0.609126 0.567570 0.648144 0.626639 0.612618 0.560255 0.645376 0.605321 0.609301 0.567998 0.624299 0.571574 0.593495 0.642879 0.551155 0.546457 0.548266 0.613372 0.581138 0.591348 0.543176 0.587893 0.658142 0.596703 0.617545 
170.715768 0.543709 0.657599 0.580452 0.603068 0.640448 0.640406 0.550863 0.617850 0.600182 0.609951 0.654455 0.561383 0.557073 0.567990 0.592511 0.626645 0.612879 0.614430 0.568302 0.560992 0.574849 0.599160 0.549696 0.555293 0.563331 0.556862 0.565633 0.638350 0.596178 0.548127 0.632807 0.658735 0.599821 0.639967 0.547202 0.645786 0.575035 0.627890 0.589006 0.610762 0.654329 0.556123 0.596473 0.650259 0.568140 0.630402 0.603380 0.548807 0.547322 0.575703 
174.164456 0.571117 0.590060 0.588514 0.632639 0.595933 0.559952 0.623434 0.545078 0.593242 0.607775 0.642449 0.592116 0.642329 0.544012 0.618400 0.606277 0.624027 0.553732 0.642083 0.597072 0.602819 0.613546 0.573394 0.617123 0.560384 0.592235 0.620665 0.564549 0.549980 0.546732 0.568996 0.549423 0.559683 0.560408 0.570919 0.542747 0.540482 0.657275 0.569619 0.644582 0.560510 0.624566 0.614864 0.583930 0.618022 0.587369 0.586255 0.566646 0.658557 0.562685 
177.682811 0.557403 0.546214 0.605123 0.546393 0.653059 0.630238 0.560635 0.633739 0.602590 0.555671 0.605111 0.632705 0.554344 0.606450 0.655998 0.591891 0.577177 0.630477 0.616593 0.625853 0.622155 0.563754 0.653136 0.629282 0.552062 0.576639 0.548114 0.568479 0.566334 0.653107 0.594442 0.650042 0.590810 0.586753 0.583521 0.614347 0.638201 0.561836 0.622251 0.562983 0.554936 0.647037 0.548329 0.564960 0.574154 0.630250 0.592686 0.551071 0.624832 0.615476 
181.272242 0.605718 0.645630 0.634619 0.577544 0.603199 0.584505 0.606581 0.588483 0.649620 0.566818 0.571737 0.583862 0.585107 0.549518 0.646464 0.630176 0.604896 0.633523 0.622905 0.638329 0.536547 0.630200 0.565579 0.611209 0.650567 0.616396 0.591598 0.543360 0.633958 0.622184 0.641176 0.640848 0.647679 0.600579 0.648858 0.652509 0.593700 0.569974 0.587804 0.648703 0.589645 0.600245 0.637311 0.575269 0.646827 0.566377 0.555247 0.548982 0.625740 0.596892 
184.934184 0.601924 0.644792 0.583579 0.582564 0.559387 0.535534 0.647292 0.573457 0.623723 0.574004 0.618962 0.583051 0.635400 0.618291 0.617656 0.622512 0.558212 0.579382 0.567877 0.626864 0.561364 0.608015 0.637063 0.619609 0.572899 0.560135 0.570715 0.600154 0.544967 0.581448 0.568809 0.540010 0.632634 0.596883 0.649939 0.615916 0.563217 0.543293 0.627457 0.565769 0.644733 0.632931 0.538063 0.652213 0.555671 0.535712 0.568358 0.620482 0.642714 0.575761 
188.670102 0.542874 0.555628 0.569044 0.615880 0.620473 0.580655 0.581502 0.602268 0.603807 0.611471 0.574021 0.548952 0.550325 0.600895 0.626438 0.554385 0.630391 0.629101 0.553408 0.649217 0.619863 0.624870 0.547911 0.648939 0.537039 0.575240 0.607908 0.573234 0.650028 0.533405 0.646051 0.593113 0.636369 0.619135 0.641369 0.621881 0.584248 0.549591 0.532843 0.585994 0.642056 0.591900 0.552254 0.633830 0.632480 0.613826 0.573814 0.586656 0.597274 0.635806 
192.481491 0.614673 0.548284 0.609458 0.632425 0.583045 0.623298 0.546461 0.551187 0.581788 0.620779 0.639646 0.536502 0.556962 0.560691 0.594496 0.636124 0.540909 0.579163 0.553824 0.622384 0.570018 0.598148 0.569340 0.572886 0.614230 0.546786 0.545517 0.607157 0.534573 0.595446 0.647227 0.619151 0.586354 0.603139 0.537016 0.625959 0.627977 0.647056 0.534036 0.586685 0.565723 0.591818 0.534550 0.599298 0.567576 0.559570 0.570207 0.547853 0.608649 0.597941 
196.369875 0.592604 0.590504 0.545453 0.627038 0.574695 0.582153 0.535649 0.646247 0.573472 0.575665 0.587140 0.609818 0.562656 0.614147 0.602943 0.559874 0.539025 0.641630 0.540842 0.542283 0.555346 0.621122 0.569737 0.626068 0.608418 0.550117 0.563227 0.555457 0.583823 0.592080 0.604913 0.621816 0.581876 0.605213 0.563850 0.586322 0.636737 0.578247 0.645723 0.576836 0.584670 0.541501 0.571055 0.625586 0.625086 0.575113 0.549464 0.567196 0.604090 0.599343 
200.336810 0.637976 0.598090 0.624697 0.535368 0.530977 0.597739 0.553502 0.570089 0.587256 0.639583 0.559676 0.637367 0.634822 0.535814 0.629387 0.554053 0.557724 0.560268 0.587179 0.553109 0.600617 0.638486 0.531545 0.545253 0.569995 0.614706 0.577130 0.566911 0.578356 0.643581 0.594338 0.575395 0.578801 0.602857 0.535714 0.639442 0.580021 0.539273 0.558662 0.546461 0.528696 0.599621 0.545171 0.584400 0.569327 0.600887 0.586910 0.618834 0.541073 0.595335 
204.383882 0.620246 0.606844 0.635793 0.583909 0.626313 0.620456 0.581892 0.538909 0.607411 0.571278 0.536449 0.558922 0.628873 0.587153 0.595177 0.529517 0.632502 0.621099 0.578672 0.605429 0.573312 0.601478 0.591647 0.588812 0.563674 0.526542 0.632280 0.587842 0.566573 0.556859 0.576410 0.611058 0.585358 0.592027 0.527845 0.608568 0.574539 0.625787 0.625144 0.585300 0.579718 0.633718 0.623285 0.556409 0.571944 0.630691 0.546724 0.566474 0.547957 0.616353 
208.512710 0.590096 0.560543 0.617499 0.533035 0.617021 0.546885 0.554559 0.614959 0.611911 0.559453 0.543564 0.528875 0.555427 0.541087 0.543855 0.635789 0.612436 0.624398 0.552869 0.606236 0.530494 0.534987 0.551395 0.638825 0.570279 0.606993 0.559232 0.623268 0.635142 0.604010 0.635836 0.631810 0.620506 0.597088 0.590469 0.525198 0.563981 0.576386 0.545562 0.544199 0.603637 0.617755 0.580901 0.596937 0.571893 0.587800 0.531520 0.609511 0.594134 0.611480 
212.724946 0.581548 0.619746 0.618033 0.524401 0.562745 0.583076 0.546945 0.578086 0.574856 0.625334 0.621198 0.602459 0.533852 0.603441 0.587734 0.636545 0.600856 0.533463 0.587014 0.596459 0.587101 0.616493 0.528677 0.552063 0.588861 0.590366 0.617969 0.542716 0.579091 0.604202 0.628227 0.609197 0.613856 0.559986 0.629691 0.567764 0.574630 0.597377 0.550669 0.547851 0.624149 0.523083 0.597743 0.542531 0.636998 0.586921 0.558940 0.529995 0.611852 0.552998 
217.022275 0.592995 0.613576 0.593875 0.556212 0.613993 0.568239 0.599249 0.587708 0.535596 0.605509 0.610333 0.557665 0.592486 0.529498 0.559032 0.591484 0.579966 0.604125 0.570978 0.528323 0.551203 0.614184 0.605781 0.621637 0.554266 0.585844 0.623461 0.610617 0.531751 0.525323 0.541271 0.605816 0.534600 0.617491 0.590772 0.555945 0.636363 0.613425 0.533506 0.589938 0.561082 0.558059 0.636676 0.608966 0.602012 0.610646 0.547647 0.612452 0.529000 0.636780 
221.406416 0.528242 0.625622 0.554556 0.597652 0.608176 0.633023 0.612442 0.614977 0.627839 0.581787 0.616726 0.528294 0.589916 0.570022 0.586354 0.521944 0.572556 0.577677 0.619058 0.603789 0.625351 0.528202 0.630639 0.520674 0.581077 0.561593 0.580564 0.561068 0.575483 0.630934 0.539817 0.599459 0.573572 0.549516 0.546883 0.553413 0.555329 0.551681 0.616801 0.589933 0.631938 0.547103 0.605936 0.586972 0.529939 0.540943 0.544886 0.580367 0.598368 0.584841 
225.879123 0.614349 0.561618 0.588006 0.533882 0.581192 0.554976 0.617307 0.533330 0.623759 0.631488 0.549652 0.578746 0.550107 0.570228 0.530959 0.560559 0.553462 0.534533 0.632162 0.596024 0.533670 0.532294 0.558746 0.533975 0.549526 0.595454 0.533992 0.548041 0.598924 0.614021 0.553934 0.552864 0.521134 0.526550 0.570913 0.524720 0.537341 0.573117 0.576875 0.598101 0.592041 0.570308 0.578084 0.603995 0.625411 0.543770 0.528231 0.546153 0.612398 0.623793 
230.442183 0.527393 0.536522 0.550465 0.610970 0.619347 0.549403 0.587244 0.574535 0.562279 0.543969 0.517369 0.522923 0.532804 0.580967 0.580841 0.548479 0.599299 0.601095 0.599317 0.569549 0.620088 0.575464 0.548835 0.599661 0.614258 0.562927 0.624976 0.560776 0.626422 0.616685 0.551475 0.629762 0.618010 0.520249 0.612204 0.556937 0.604699 0.628241 0.587548 0.624391 0.530331 0.563581 0.615532 0.528879 0.551819 0.539936 0.579974 0.563013 0.558968 0.543774 
235.097424 0.557490 0.524787 0.536314 0.618338 0.558772 0.521401 0.588644 0.522287 0.579234 0.570561 0.616427 0.603677 0.540827 0.548401 0.621702 0.552920 0.584256 0.612440 0.608270 0.574222 0.587374 0.588529 0.598071 0.535764 0.621267 0.519827 0.552668 0.627897 0.608041 0.519187 0.594272 0.605376 0.515171 0.527212 0.623423 0.593260 0.542234 0.621799 0.575006 0.577277 0.582380 0.536994 0.597607 0.546953 0.520428 0.610312 0.616347 0.605845 0.537955 0.611073 
239.846707 0.525163 0.602387 0.591204 0.610206 0.608307 0.520560 0.531921 0.591700 0.622017 0.605564 0.588689 0.596753 0.603671 0.599730 0.517897 0.573695 0.523543 0.618955 0.584674 0.599091 0.605558 0.561742 0.569464 0.608347 0.599074 0.590799 0.539403 0.543720 0.569144 0.517931 0.544758 0.577676 0.624863 0.536386 0.569675 0.589430 0.574671 0.599473 0.609339 0.619388 0.620209 0.534020 0.577511 0.551670 0.550199 0.558257 0.583237 0.531197 0.518958 0.626032 
244.691932 0.588694 0.577777 0.564484 0.536732 0.553437 0.606366 0.601032 0.591105 0.533047 0.559071 0.555501 0.580274 0.573974 0.604688 0.619909 0.543993 0.517031 0.528590 0.524416 0.605109 0.623429 0.596848 0.537306 0.576532 0.609402 0.565098 0.587364 0.576265 0.541877 0.562960 0.588012 0.566940 0.595773 0.538921 0.582076 0.543333 0.546779 0.551913 0.574974 0.578790 0.569226 0.612671 0.584219 0.595762 0.513801 0.600890 0.612330 0.519925 0.604950 0.521375 
249.635037 0.568667 0.555113 0.599210 0.577986 0.571864 0.540040 0.551922 0.574460 0.530047 0.584766 0.561706 0.616097 0.547744 0.605241 0.584834 0.518726 0.579165 0.553418 0.611318 0.560697 0.512457 0.560544 0.574120 0.553503 0.553827 0.538357 0.574517 0.546214 0.592016 0.515546 0.589273 0.562562 0.585605 0.586824 0.535477 0.614555 0.543328 0.617548 0.581699 0.623052 0.609311 0.574500 0.546015 0.584097 0.538504 0.588967 0.604521 0.552047 0.562245 0.512888 
254.677999 0.583620 0.586875 0.545229 0.563721 0.540905 0.607702 0.613449 0.524482 0.592578 0.522764 0.560675 0.602706 0.602197 0.573351 0.529941 0.611064 0.568423 0.613772 0.589656 0.613647 0.590651 0.510290 0.566631 0.562206 0.574645 0.513116 0.618683 0.615704 0.549467 0.596568 0.592584 0.515196 0.599789 0.606193 0.544330 0.587486 0.596500 0.526980 0.602169 0.591250 0.619593 0.576070 0.539538 0.611093 0.562506 0.587135 0.597885 0.540351 0.552406 0.573815 
259.822836 0.540621 0.550854 0.567702 0.541760 0.513738 0.585975 0.540926 0.596332 0.561149 0.589350 0.558185 0.579259 0.570221 0.611664 0.541658 0.612013 0.551874 0.574334 0.592004 0.533015 0.571725 0.592106 0.550448 0.586601 0.520590 0.515654 0.591418 0.529814 0.592669 0.536784 0.530197 0.519925 0.575647 0.618882 0.514499 0.592218 0.577591 0.558365 0.605646 0.576841 0.595267 0.603899 0.602434 0.518838 0.615946 0.563143 0.525008 0.530710 0.512933 0.609297 
265.071606 0.541025 0.613103 0.581120 0.521026 0.607828 0.560210 0.594317 0.527924 0.586497 0.615833 0.539053 0.580373 0.538233 0.587204 0.609727 0.580912 0.514425 0.539638 0.611839 0.577278 0.596541 0.510869 0.607558 0.599109 0.547244 0.535919 0.508773 0.507992 0.602322 0.518644 0.601328 0.617266 0.529132 0.616446 0.568092 0.581266 0.573879 0.596081 0.531396 0.524441 0.529857 0.530436 0.572457 0.514902 0.549110 0.560239 0.582008 0.560986 0.563031 0.535379 
270.426407 0.505445 0.593563 0.523168 0.557800 0.539193 0.606261 0.539837 0.598632 0.592309 0.543825 0.573309 0.529631 0.614820 0.513175 0.511405 0.532454 0.505776 0.561261 0.537747 0.598375 0.614965 0.581706 0.597372 0.510974 0.523963 0.555033 0.531777 0.510419 0.605264 0.610770 0.548272 0.589575 0.549079 0.545555 0.546754 0.547751 0.525884 0.537053 0.509377 0.540940 0.525262 0.559094 0.544794 0.585251 0.525554 0.556483 0.517578 0.577605 0.604054 0.606491 
275.889383 0.516931 0.537293 0.584466 0.593792 0.586253 0.533395 0.534925 0.502758 0.529586 0.530563 0.544888 0.601756 0.583070 0.535310 0.548535 0.563473 0.564423 0.533713 0.518774 0.510487 0.541749 0.521712 0.600689 0.566344 0.561787 0.588805 0.556705 0.572626 0.524337 0.592949 0.557414 0.555577 0.607781 0.585175 0.573570 0.530312 0.591106 0.594758 0.586096 0.538650 0.567528 0.532769 0.522404 0.520857 0.593680 0.598360 0.519640 0.519824 0.573168 0.581802 
281.462718 0.610585 0.588608 0.551101 0.610618 0.536518 0.585902 0.559336 0.549737 0.600518 0.506890 0.603953 0.510632 0.533060 0.558512 0.539486 0.561185 0.550366 0.548289 0.572789 0.519959 0.514101 0.549230 0.604694 0.519313 0.566881 0.541936 0.602222 0.585896 0.541006 0.535109 0.577510 0.504802 0.531139 0.540600 0.501729 0.572956 0.519357 0.528550 0.540499 0.547109 0.504608 0.609226 0.590662 0.585089 0.598201 0.566397 0.587483 0.517531 0.508912 0.536657 
287.148643 0.607526 0.608448 0.582760 0.590471 0.596134 0.608736 0.519404 0.581461 0.504009 0.539091 0.570446 0.548284 0.597006 0.555301 0.500029 0.543415 0.560337 0.531246 0.549678 0.609458 0.607054 0.529908 0.538380 0.606799 0.515762 0.549666 0.511565 0.604489 0.592492 0.517955 0.606421 0.580062 0.557567 0.520698 0.584381 0.581539 0.567310 0.509567 0.517372 0.566333 0.526943 0.598527 0.564728 0.515568 0.608287 0.548206 0.548773 0.505975 0.580439 0.571246 
292.949430 0.519645 0.602758 0.539179 0.608222 0.582017 0.531955 0.506897 0.574915 0.587132 0.513738 0.599509 0.562140 0.581602 0.583971 0.608648 0.541919 0.562018 0.543751 0.559798 0.505967 0.498350 0.515715 0.572917 0.539201 0.515515 0.524167 0.500166 0.576266 0.545340 0.598463 0.569302 0.570399 0.539777 0.540690 0.525374 0.530832 0.529188 0.575574 0.507328 0.565627 0.535836 0.608565 0.541238 0.517918 0.502463 0.522468 0.530549 0.538144 0.533644 0.600057 
298.867401 0.513895 0.516478 0.593415 0.501124 0.562188 0.567977 0.534299 0.584502 0.544841 0.596280 0.514298 0.555642 0.504590 0.502669 0.538284 0.542501 0.588972 0.528582 0.600104 0.562536 0.524266 0.499043 0.537782 0.536546 0.603874 0.522080 0.577255 0.574297 0.548887 0.599001 0.500765 0.556039 0.588023 0.601501 0.510241 0.534504 0.571653 0.543930 0.549968 0.534393 0.517494 0.571118 0.548031 0.528383 0.580936 0.536755 0.580583 0.516804 0.534647 0.521489 
304.904923 0.604510 0.583009 0.600052 0.549606 0.552731 0.576538 0.508212 0.497195 0.525315 0.597537 0.596018 0.571398 0.534445 0.596481 0.503650 0.547129 0.503991 0.536283 0.578018 0.579300 0.529701 0.602914 0.586305 0.509885 0.596426 0.583196 0.566786 0.499011 0.599920 0.544444 0.564948 0.585755 0.579597 0.602936 0.573979 0.568641 0.560160 0.556589 0.544642 0.564734 0.568255 0.581738 0.498923 0.584066 0.552231 0.516686 0.508713 0.514337 0.557090 0.552638 
311.064411 0.524251 0.599396 0.527955 0.521480 0.505848 0.598024 0.535845 0.527741 0.548202 0.538188 0.532257 0.583033 0.597503 0.552202 0.542621 0.581009 0.589332 0.513403 0.582825 0.590430 0.594616 0.524948 0.585656 0.546808 0.580026 0.579983 0.538797 0.557387 0.507164 0.567478 0.580257 0.549052 0.502671 0.596520 0.564174 0.511066 0.550792 0.506978 0.594007 0.588751 0.534528 0.498522 0.511439 0.548322 0.562709 0.538709 0.566989 0.528690 0.578073 0.573541 
317.348329 0.532203 0.508622 0.535037 0.553201 0.538325 0.544026 0.538582 0.539879 0.504847 0.564728 0.523963 0.589665 0.514777 0.522809 0.580430 0.506248 0.560143 0.501691 0.510253 0.596143 0.570817 0.567940 0.561325 0.544835 0.509465 0.531924 0.505537 0.568777 0.594277 0.511161 0.600268 0.548873 0.547325 0.576863 0.511396 0.536104 0.508535 0.508798 0.499754 0.593183 0.527011 0.579861 0.504629 0.513749 0.600536 0.524330 0.543183 0.519368 0.556062 0.568848 
323.759190 0.519061 0.535290 0.530479 0.520637 0.599438 0.501468 0.580334 0.498086 0.569805 0.545519 0.595875 0.505352 0.534728 0.595537 0.571234 0.514484 0.576690 0.565010 0.557405 0.517697 0.494060 0.556107 0.523387 0.576253 0.501277 0.537461 0.547068 0.517610 0.495276 0.566734 0.587027 0.501026 0.504256 0.528051 0.508914 0.566788 0.556320 0.570291 0.587758 0.566805 0.493771 0.565441 0.563330 0.530762 0.509940 0.576209 0.546986 0.534712 0.571949 0.589378 
330.299560 0.537678 0.493189 0.584799 0.545152 0.497737 0.588574 0.572354 0.501849 0.493771 0.549917 0.500500 0.555720 0.518956 0.521496 0.557113 0.536791 0.511411 0.593459 0.540844 0.556819 0.557602 0.564391 0.576923 0.516693 0.499553 0.521893 0.543639 0.492058 0.528872 0.579121 0.518134 0.537819 0.546702 0.547491 0.492243 0.576455 0.549003 0.524591 0.577320 0.497905 0.565865 0.505232 0.536954 0.588667 0.591055 0.509545 0.503383 0.556558 0.543639 0.550863 
336.972054 0.502811 0.515784 0.511760 0.586265 0.506586 0.495218 0.509921 0.583021 0.495494 0.587924 0.551993 0.539871 0.575244 0.550794 0.567548 0.499356 0.529761 0.497886 0.496704 0.575721 0.566392 0.540359 0.583428 0.520340 0.521116 0.492083 0.551814 0.590756 0.590067 0.496948 0.494106 0.531150 0.556017 0.542404 0.521474 0.529110 0.576887 0.555540 0.542631 0.493938 0.571323 0.545077 0.504248 0.565264 0.587810 0.547480 0.576209 0.546894 0.544698 0.510919 
343.779341 0.576173 0.543271 0.590904 0.580223 0.529064 0.498260 0.590206 0.549571 0.558294 0.488926 0.559684 0.545390 0.534158 0.578855 0.554184 0.590390 0.505442 0.513148 0.495129 0.489374 0.514441 0.530405 0.504306 0.540815 0.532108 0.556347 0.575508 0.593246 0.520833 0.516739 0.505220 0.501894 0.589471 0.580494 0.501688 0.548192 0.577849 0.573550 0.559376 0.590574 0.590098 0.562355 0.582008 0.525419 0.545120 0.572512 0.593403 0.520552 0.557602 0.513883 
350.724144 0.562431 0.529953 0.505072 0.528508 0.485687 0.539459 0.504085 0.581029 0.554359 0.529214 0.533895 0.565796 0.530600 0.579191 0.529920 0.551975 0.508281 0.588444 0.575168 0.570449 0.524415 0.555771 0.498073 0.510351 0.519319 0.576273 0.519745 0.524803 0.543482 0.574823 0.509149 0.588282 0.528653 0.533792 0.587069 0.565014 0.591296 0.555577 0.592596 0.562291 0.552827 0.574941 0.550196 0.567937 0.589139 0.579126 0.556623 0.513188 0.510055 0.552326 
357.809242 0.574756 0.527112 0.578875 0.586134 0.569686 0.575090 0.519638 0.508879 0.537533 0.577165 0.538732 0.540253 0.486426 0.485598 0.533011 0.590881 0.534253 0.537511 0.533253 0.566530 0.509557 0.509385 0.505820 0.574057 0.484958 0.502250 0.580316 0.547550 0.500728 0.551421 0.508261 0.519402 0.514165 0.495959 0.522488 0.523585 0.552776 0.569008 0.540742 0.540452 0.490528 0.508293 0.503164 0.515117 0.528564 0.588827 0.519461 0.577568 0.503250 0.587559 
365.037468 0.541617 0.487130 0.493285 0.557069 0.565866 0.542127 0.503605 0.544191 0.486497 0.526959 0.520284 0.526793 0.559942 0.563915 0.529238 0.505927 0.509937 0.503873 0.501364 0.496973 0.553680 0.502287 0.556752 0.537065 0.512344 0.483227 0.494223 0.524675 0.566027 0.569501 0.569775 0.581886 0.525072 0.557390 0.528841 0.488197 0.583511 0.525925 0.553434 0.541515 0.548185 0.588561 0.527753 0.521362 0.540443 0.502088 0.519368 0.550592 0.513722 0.486004 
372.411714 0.551233 0.502559 0.502153 0.530967 0.484517 0.491777 0.543188 0.507771 0.516875 0.519768 0.558472 0.573905 0.516801 0.581619 0.531063 0.571270 0.551191 0.506168 0.537436 0.481801 0.499373 0.545096 0.497310 0.521981 0.553430 0.543738 0.580256 0.575947 0.585014 0.568629 0.585436 0.539692 0.570714 0.490825 0.482416 0.575022 0.546898 0.561364 0.508819 0.574573 0.548993 0.528663 0.561406 0.527733 0.535009 0.553863 0.518805 0.504853 0.537767 0.502335 
379.934930 0.568939 0.489649 0.480592 0.527249 0.549611 0.569461 0.566103 0.516237 0.520336 0.526668 0.563416 0.565591 0.576018 0.537148 0.484862 0.502180 0.539963 0.532798 0.576657 0.547271 0.548283 0.487015 0.581130 0.519744 0.534936 0.518214 0.565597 0.512420 0.533379 0.488001 0.549824 0.485848 0.563832 0.571700 0.539467 0.507559 0.505464 0.568299 0.539685 0.503060 0.555090 0.495501 0.500736 0.558214 0.585708 0.485800 0.533854 0.502852 0.518902 0.558246 
387.610124 0.510334 0.515888 0.487416 0.560136 0.539163 0.577729 0.526763 0.535565 0.562119 0.554385 0.533269 0.546099 0.496877 0.574264 0.542411 0.516633 0.499306 0.484434 0.542777 0.480804 0.554454 0.507608 0.490036 0.550277 0.549767 0.554396 0.541502 0.504020 0.575624 0.550670 0.579977 0.482000 0.521671 0.512577 0.498009 0.484710 0.508267 0.568800 0.567955 0.574678 0.509420 0.562326 0.574737 0.496494 0.492566 0.555587 0.541151 0.536947 0.486363 0.561242 
395.440368 0.494083 0.500405 0.498439 0.527852 0.516787 0.542532 0.560535 0.553837 0.579641 0.522558 0.557160 0.535638 0.542156 0.563901 0.479737 0.477845 0.511657 0.531255 0.485397 0.544854 0.553736 0.519882 0.518106 0.563906 0.522659 0.514423 0.556084 0.483155 0.545050 0.551717 0.484300 0.527593 0.562592 0.540243 0.575783 0.505090 0.503193 0.538287 0.549586 0.506203 0.550450 0.544091 0.538669 0.560912 0.528589 0.521313 0.547313 0.507072 0.508387 0.525558 
403.428793 0.523866 0.483705 0.542773 0.574321 0.543524 0.521451 0.546419 0.486453 0.548655 0.493375 0.553870 0.507965 0.550076 0.540094 0.534873 0.475969 0.502914 0.498189 0.511421 0.549056 0.484910 0.481644 0.547614 0.520896 0.560507 0.572746 0.548348 0.483911 0.558077 0.487563 0.563403 0.578548 0.485174 0.548951 0.512277 0.554557 0.500509 0.561533 0.546266 0.561453 0.500678 0.524870 0.515776 0.547466 0.568376 0.563239 0.573052 0.476101 0.541220 0.572883 
411.578596 0.513820 0.522429 0.515116 0.540760 0.509968 0.570877 0.501569 0.532214 0.570282 0.520580 0.531534 0.568928 0.576378 0.529553 0.493271 0.514315 0.543331 0.552868 0.543089 0.573101 0.540802 0.530686 0.481774 0.546508 0.515353 0.502160 0.487085 0.557131 0.516275 0.561752 0.488039 0.550729 0.566430 0.555065 0.518615 0.530997 0.536492 0.487791 0.565988 0.548131 0.521776 0.477190 0.562795 0.553701 0.497755 0.570272 0.559565 0.482390 0.554059 0.530164 
419.893035 0.492229 0.535887 0.558026 0.537783 0.569993 0.486056 0.560805 0.563038 0.566079 0.536097 0.476148 0.481370 0.566768 0.501617 0.506960 0.532104 0.539601 0.541745 0.499873 0.525826 0.563242 0.547975 0.570366 0.573603 0.566458 0.475591 0.565864 0.525942 0.509125 0.529509 0.512913 0.554847 0.560584 0.543368 0.533565 0.526404 0.516496 0.478859 0.513039 0.489408 0.508190 0.482047 0.483771 0.529472 0.536528 0.540321 0.551910 0.547928 0.485074 0.532046 
428.375437 0.529335 0.517350 0.483862 0.550881 0.547491 0.547036 0.501567 0.535286 0.480986 0.514249 0.549932 0.509493 0.560262 0.509053 0.484270 0.501106 0.574212 0.485889 0.477895 0.488021 0.490064 0.531368 0.572457 0.507088 0.559681 0.524951 0.537926 0.520205 0.548885 0.489587 0.485742 0.572227 0.488430 0.547680 0.490509 0.481960 0.471987 0.553976 0.521185 0.569869 0.509032 0.563369 0.497010 0.554086 0.490991 0.494543 0.521326 0.533998 0.575364 0.507602 
437.029195 0.548280 0.546389 0.549664 0.545512 0.565066 0.486863 0.479556 0.534376 0.519637 0.566920 0.534622 0.540612 0.490613 0.470546 0.501513 0.564032 0.516942 0.532694 0.519198 0.517856 0.517281 0.508308 0.573000 0.475816 0.523001 0.521768 0.536810 0.551032 0.492410 0.560820 0.556307 0.524124 0.476762 0.561520 0.528208 0.512936 0.471800 0.496165 0.511521 0.495893 0.474432 0.512696 0.548426 0.473727 0.517950 0.567438 0.542900 0.476250 0.570331 0.508940 
445.857770 0.498773 0.508407 0.520140 0.517427 0.566998 0.488457 0.488139 0.544939 0.471480 0.530894 0.560218 0.553385 0.559567 0.472011 0.526124 0.497836 0.544251 0.548725 0.475912 0.495430 0.557801 0.483275 0.512521 0.570612 0.535685 0.542215 0.499987 0.549136 0.470902 0.548501 0.556546 0.504637 0.572789 0.474933 0.476240 0.487176 0.483255 0.553380 0.492108 0.497237 0.497227 0.516146 0.538195 0.475115 0.565545 0.472506 0.526186 0.474719 0.486015 0.545574 
454.864694 0.510442 0.488593 0.547109 0.568875 0.476921 0.544129 0.474865 0.499221 0.515556 0.468437 0.481225 0.483084 0.508334 0.504948 0.474958 0.526169 0.489486 0.497020 0.504606 0.484481 0.483915 0.519907 0.506257 0.561814 0.540110 0.569078 0.517742 0.490042 0.467751 0.551398 0.551138 0.533090 0.560895 0.483178 0.550443 0.506594 0.519170 0.501278 0.470514 0.522259 0.472544 0.566071 0.474314 0.541429 0.507892 0.467772 0.524087 0.536792 0.570910 0.511958 
464.053571 0.512577 0.498320 0.522574 0.499081 0.532130 0.529096 0.532705 0.504082 0.552454 0.545750 0.473420 0.529029 0.520586 0.553205 0.480983 0.482583 0.491104 0.483199 0.522698 0.475138 0.514793 0.549819 0.542054 0.511179 0.558242 0.562156 0.506551 0.494795 0.478519 0.476495 0.539346 0.567332 0.560701 0.523014 0.546646 0.519452 0.497906 0.505557 0.488039 0.510320 0.560773 0.482629 0.472767 0.556311 0.539248 0.550099 0.539983 0.529542 0.509300 0.506924 
473.428075 0.478790 0.472111 0.548933 0.479105 0.488199 0.471353 0.476292 0.554570 0.543953 0.539080 0.499529 0.550348 0.556010 0.546126 0.540902 0.483724 0.509986 0.555834 0.545671 0.502899 0.524510 0.499694 0.560928 0.511229 0.487977 0.541485 0.492814 0.558012 0.523209 0.520701 0.525031 0.525346 0.547710 0.559803 0.523808 0.470826 0.559199 0.565212 0.489128 0.465030 0.510109 0.469913 0.477603 0.564459 0.525686 0.559199 0.499781 0.499461 0.540876 0.516220 
482.991956 0.536481 0.524172 0.494635 0.511662 0.478713 0.508364 0.520647 0.473315 0.476521 0.539353 0.523565 0.563806 0.561423 0.492993 0.521414 0.533491 0.525989 0.470192 0.474699 0.522953 0.557744 0.509105 0.541308 0.526467 0.463816 0.468874 0.487183 0.525546 0.560852 0.470644 0.483519 0.559180 0.534696 0.497156 0.468493 0.496014 0.495118 0.562756 0.556293 0.497496 0.465051 0.565628 0.557132 0.547303 0.499827 0.533908 0.535750 0.469770 0.487348 0.516927 
492.749041 0.540322 0.489403 0.503327 0.527773 0.518092 0.471601 0.506323 0.519939 0.518754 0.557991 0.499715 0.509037 0.545709 0.520149 0.469138 0.547022 0.494749 0.529030 0.531498 0.555416 0.509694 0.549690 0.546771 0.489372 0.488644 0.482179 0.523987 0.492532 0.562547 0.484124 0.538403 0.561598 0.474540 0.516933 0.515281 0.500361 0.555785 0.481030 0.507211 0.522940 0.494364 0.520062 0.529574 0.559812 0.490614 0.511530 0.502301 0.491840 0.473653 0.548654 
502.703232 0.475699 0.549541 0.478123 0.523814 0.534867 0.477115 0.523655 0.552615 0.517287 0.468185 0.474952 0.466395 0.466523 0.549480 0.542693 0.524279 0.525947 0.500710 0.469167 0.482143 0.537741 0.482783 0.538734 0.512888 0.520740 0.499835 0.532667 0.558743 0.508561 0.530136 0.477356 0.496357 0.500567 0.490307 0.558027 0.506434 0.490772 0.506930 0.489529 0.494470 0.543859 0.515886 0.529481 0.550201 0.540529 0.499687 0.526606 0.478803 0.524965 0.521793 
512.858511 0.544691 0.468065 0.462895 0.507258 0.550739 0.550836 0.545425 0.488126 0.515799 0.559984 0.474404 0.547225 0.546777 0.537348 0.475597 0.501205 0.494637 0.494321 0.485153 0.525396 0.486433 0.521923 0.542937 0.477892 0.532616 0.543319 0.551131 0.482715 0.492582 0.548857 0.548143 0.500476 0.542860 0.466041 0.529031 0.516804 0.488416 0.539796 0.544456 0.525885 0.539077 0.505014 0.468157 0.475979 0.495428 0.514504 0.463420 0.481221 0.547348 0.482552 
523.218940 0.552558 0.482039 0.544353 0.521243 0.462910 0.461929 0.472080 0.476808 0.503080 0.558154 0.506267 0.531979 0.487123 0.485028 0.518788 0.495180 0.535182 0.465584 0.509307 0.465858 0.516881 0.505825 0.534658 0.520420 0.461451 0.515031 0.509820 0.482664 0.511056 0.510725 0.501544 0.477062 0.497610 0.548247 0.511122 0.459692 0.484596 0.520587 0.557438 0.458467 0.511945 0.531247 0.523719 0.529677 0.473082 0.464775 0.493792 0.502322 0.495348 0.474404 
533.788664 0.487291 0.542438 0.549589 0.519400 0.516659 0.489799 0.555726 0.520855 0.516507 0.499879 0.554064 0.525355 0.551099 0.512721 0.556902 0.458045 0.494001 0.524944 0.529379 0.476583 0.529475 0.524818 0.486627 0.523475 0.530656 0.540893 0.538648 0.547942 0.487271 0.459464 0.487929 0.482689 0.466331 0.523865 0.528882 0.494026 0.548018 0.511317 0.520059 0.468287 0.462408 0.500036 0.482659 0.458308 0.552224 0.539413 0.465246 0.480176 0.511378 0.480987 
544.571910 0.476985 0.458131 0.514819 0.501941 0.539901 0.494308 0.548328 0.553633 0.491155 0.486745 0.461440 0.518279 0.516799 0.528418 0.489761 0.536481 0.548313 0.531328 0.555689 0.527630 0.482077 0.533086 0.523867 0.529697 0.543498 0.479758 0.547833 0.467260 0.531055 0.553047 0.506927 0.460702 0.474747 0.500516 0.548944 0.459565 0.512186 0.523185 0.547762 0.500319 0.467401 0.500037 0.521911 0.489584 0.513540 0.531899 0.507468 0.532031 0.492398 0.488811 
555.572992 0.462345 0.495563 0.526771 0.539130 0.518321 0.541371 0.520703 0.552455 0.460300 0.543063 0.517580 0.498786 0.489751 0.485929 0.551866 0.551065 0.532371 0.509044 0.498156 0.540298 0.455199 0.521962 0.485143 0.551896 0.454186 0.533363 0.496555 0.466953 0.553885 0.517298 0.519293 0.526731 0.494283 0.456020 0.518683 0.508616 0.548441 0.476813 0.518829 0.488558 0.526116 0.493442 0.483657 0.553618 0.463523 0.496963 0.483713 0.515959 0.544070 0.511315 
566.796311 0.481948 0.535642 0.539598 0.482349 0.482485 0.458921 0.461893 0.536385 0.457329 0.506737 0.540346 0.489448 0.499920 0.499814 0.458901 0.519719 0.497304 0.475688 0.518153 0.548750 0.474172 0.517671 0.483363 0.531882 0.517535 0.515607 0.517088 0.546195 0.496426 0.500000 0.546898 0.460281 0.538865 0.516747 0.495296 0.455899 0.501652 0.462038 0.478474 0.527244 0.543318 0.492480 0.481446 0.535000 0.498579 0.472144 0.473127 0.511727 0.462550 0.528790 
578.246356 0.518822 0.468592 0.459590 0.541015 0.545739 0.503175 0.499977 0.479225 0.536081 0.522580 0.510731 0.494628 0.524982 0.476553 0.529616 0.510811 0.548746 0.544138 0.531492 0.510641 0.487957 0.456322 0.521174 0.472905 0.535486 0.472310 0.483559 0.539409 0.538178 0.533504 0.480857 0.525312 0.478305 0.507958 0.526423 0.470924 0.477809 0.530211 0.452374 0.482053 0.518707 0.518192 0.451553 0.453169 0.471399 0.467701 0.487907 0.477314 0.483088 0.475402 
589.927708 0.512774 0.524176 0.460850 0.508205 0.474033 0.502065 0.476627 0.509258 0.467250 0.522610 0.541410 0.482932 0.524032 0.527568 0.545644 0.458661 0.507846 0.512654 0.528232 0.529957 0.522346 0.486079 0.543345 0.513228 0.483969 0.464536 0.503786 0.532127 0.460506 0.529459 0.531469 0.473420 0.458431 0.547225 0.449842 0.462397 0.458152 0.505771 0.520580 0.494568 0.452885 0.487261 0.508744 0.486588 0.457917 0.539888 0.525388 0.454411 0.497147 0.476363 
601.845038 0.521402 0.471436 0.489464 0.504742 0.495748 0.464064 0.457948 0.456760 0.543267 0.452127 0.450372 0.497841 0.534979 0.509360 0.546126 0.455199 0.471193 0.538579 0.492765 0.468379 0.472416 0.472605 0.526746 0.505040 0.540438 0.472068 0.482290 0.484268 0.514063 0.464789 0.529729 0.483508 0.545778 0.545559 0.506874 0.520601 0.475434 0.529873 0.462637 0.491840 0.459693 0.474663 0.542750 0.485168 0.529560 0.545275 0.538116 0.546658 0.450958 0.532439 
614.003114 0.476955 0.467351 0.541894 0.505735 0.467222 0.507826 0.489883 0.504209 0.454041 0.491821 0.534179 0.469432 0.447555 0.501023 0.505344 0.468208 0.482653 0.453724 0.492381 0.486285 0.446098 0.538505 0.496593 0.493035 0.539392 0.497182 0.447461 0.536448 0.488094 0.510804 0.520661 0.465067 0.544164 0.456692 0.523758 0.464849 0.527325 0.476305 0.527935 0.503416 0.484075 0.446772 0.490349 0.539060 0.478615 0.481370 0.514204 0.453045 0.527667 0.526637 
626.406800 0.521108 0.445434 0.496221 0.512174 0.486190 0.503590 0.491791 0.510267 0.469368 0.509571 0.513843 0.525311 0.517809 0.480673 0.513828 0.482762 0.460365 0.516505 0.530852 0.505733 0.508079 0.448462 0.445602 0.537520 0.509255 0.481952 0.476426 0.521572 0.468410 0.532290 0.531692 0.526328 0.515754 0.492497 0.475794 0.495174 0.534478 0.463407 0.484694 0.513379 0.542572 0.534334 0.518431 0.471645 0.463787 0.489850 0.520031 0.503461 0.463372 0.492438 
639.061057 0.517519 0.536554 0.499311 0.504711 0.449241 0.488285 0.467468 0.509441 0.504583 0.449659 0.530637 0.466174 0.474409 0.508038 0.503667 0.446602 0.483564 0.458844 0.495536 0.484470 0.511282 0.526000 0.537533 0.469137 0.496259 0.530765 0.459873 0.477977 0.540019 0.487507 0.461187 0.492528 0.455310 0.446922 0.533792 0.491258 0.473537 0.505203 0.524184 0.501359 0.469097 0.458672 0.445514 0.533901 0.479021 0.537829 0.531434 0.491898 0.511007 0.471756 
651.970946 0.444221 0.521540 0.474582 0.441851 0.462887 0.453885 0.520314 0.488127 0.530572 0.526839 0.493165 0.458089 0.502531 0.501549 0.461003 0.524175 0.516973 0.444888 0.489334 0.460753 0.495461 0.499101 0.503237 0.510885 0.466817 0.495093 0.474308 0.487141 0.536135 0.489005 0.457270 0.474224 0.480028 0.496232 0.512970 0.452840 0.538603 0.535463 0.442268 0.470295 0.460788 0.523841 0.464604 0.528968 0.470162 0.482039 0.475819 0.473871 0.465031 0.484217 
665.141633 0.518853 0.498407 0.479775 0.502167 0.461485 0.501815 0.537504 0.527814 0.513387 0.509622 0.478905 0.491640 0.514868 0.477350 0.473688 0.477365 0.519679 0.480435 0.472573 0.496153 0.446676 0.485290 0.461021 0.534463 0.523258 0.511954 0.479682 0.494579 0.478968 0.508703 0.450680 0.455496 0.440267 0.516667 0.524255 0.446652 0.493909 0.456508 0.451878 0.461822 0.463514 0.453320 0.451106 0.495258 0.499707 0.482513 0.449321 0.485749 0.476279 0.483921 
678.578385 0.468501 0.535279 0.504004 0.487999 0.520409 0.440027 0.481865 0.462849 0.521184 0.503590 0.462099 0.501656 0.460613 0.479380 0.443540 0.481451 0.521681 0.473577 0.525739 0.510801 0.491419 0.441153 0.520199 0.532058 0.518304 0.446678 0.483955 0.511420 0.531084 0.482265 0.456461 0.498489 0.507468 0.510406 0.491132 0.491415 0.463039 0.442054 0.503965 0.452413 0.523990 0.452914 0.482084 0.466313 0.526777 0.452681 0.462055 0.451302 0.454834 0.470113 
692.286578 0.521392 0.438532 0.506865 0.482574 0.479268 0.458885 0.474213 0.525368 0.460468 0.477466 0.479297 0.440527 0.450719 0.508613 0.501616 0.521605 0.478175 0.481117 0.438333 0.456623 0.506933 0.454952 0.530821 0.463687 0.448636 0.449757 0.480413 0.471135 0.448815 0.484400 0.468256 0.443494 0.477408 0.517998 0.526927 0.533457 0.513754 0.523781 0.480938 0.471281 0.438639 0.482579 0.532734 0.486813 0.514259 0.464095 0.523208 0.490541 0.511691 0.498494 
706.271695 0.497654 0.520229 0.475563 0.461305 0.441342 0.499275 0.531541 0.476690 0.466133 0.450157 0.453109 0.485689 0.518139 0.445730 0.491418 0.492777 0.472176 0.523602 0.458861 0.455523 0.522252 0.486850 0.451488 0.486454 0.489153 0.444787 0.455857 0.519102 0.522677 0.510916 0.527612 0.474310 0.530022 0.497998 0.476250 0.467260 0.512125 0.532146 0.501597 0.496193 0.448329 0.480919 0.483478 0.464570 0.493929 0.501007 0.493769 0.519683 0.524879 0.471387 
720.539329 0.510532 0.485221 0.524879 0.478573 0.491619 0.447062 0.442232 0.527825 0.513212 0.488784 0.507061 0.479354 0.472585 0.482864 0.514933 0.511120 0.456724 0.492062 0.500176 0.507663 0.458869 0.480998 0.446850 0.495288 0.499154 0.510966 0.439730 0.450847 0.517320 0.446373 0.447424 0.496565 0.445009 0.457606 0.503806 0.509963 0.485313 0.519456 0.483524 0.438611 0.468183 0.445847 0.485964 0.477874 0.437714 0.439498 0.514172 0.517652 0.475266 0.443938 
735.095189 0.453172 0.473002 0.520954 0.523582 0.510285 0.513450 0.466733 0.511274 0.470447 0.513729 0.450823 0.489042 0.522904 0.485944 0.498808 0.438670 0.504554 0.447023 0.459201 0.435115 0.492938 0.506908 0.484282 0.459369 0.485295 0.478940 0.450953 0.471753 0.505769 0.450943 0.469942 0.484680 0.453883 0.473781 0.436628 0.457212 0.453874 0.477734 0.445582 0.510659 0.500595 0.442224 0.486933 0.461661 0.459523 0.499370 0.503218 0.434423 0.438665 0.459052 
749.945097 0.458135 0.522015 0.453406 0.450065 0.515965 0.439740 0.494277 0.481430 0.431594 0.461452 0.441243 0.509819 0.484336 0.517204 0.444125 0.505659 0.491874 0.460547 0.504223 0.517195 0.525107 0.487131 0.433977 0.522287 0.482914 0.450108 0.516884 0.443163 0.513878 0.438376 0.505774 0.466760 0.455110 0.481196 0.522196 0.438056 0.433489 0.526380 0.482325 0.472930 0.466257 0.442488 0.436782 0.446781 0.476960 0.479305 0.498843 0.514586 0.482976 0.458738 
765.094993 0.463234 0.445985 0.460850 0.438255 0.441035 0.452094 0.479964 0.479244 0.499240 0.430095 0.475829 0.464527 0.464570 0.432355 0.431239 0.464260 0.436714 0.462557 0.461732 0.496302 0.436547 0.431535 0.448870 0.477737 0.435617 0.453110 0.464384 0.443391 0.454421 0.520786 0.472853 0.482821 0.446033 0.430462 0.460921 0.478214 0.458804 0.448498 0.483731 0.518531 0.506179 0.461475 0.465509 0.467026 0.472043 0.444058 0.508234 0.441826 0.447020 0.507538 
780.550937 0.465775 0.429840 0.497291 0.499263 0.515242 0.519817 0.463855 0.509930 0.454623 0.487992 0.466587 0.509112 0.507126 0.429327 0.429203 0.487494 0.464406 0.522155 0.496331 0.478300 0.491984 0.474308 0.472180 0.450466 0.469647 0.476214 0.452827 0.514643 0.438046 0.514966 0.518748 0.476218 0.450946 0.455056 0.486795 0.500679 0.488415 0.477976 0.477088 0.520083 0.449767 0.445743 0.509203 0.430500 0.512120 0.477611 0.491903 0.497609 0.462634 0.430249 
796.319112 0.505405 0.480681 0.477244 0.516889 0.484321 0.426143 0.438986 0.439137 0.453074 0.512662 0.507308 0.461518 0.482195 0.450811 0.468439 0.449826 0.484643 0.468524 0.427431 0.449410 0.441466 0.458849 0.520477 0.454063 0.462650 0.493499 0.494200 0.482347 0.483521 0.467554 0.436056 0.475630 0.465443 0.467720 0.438991 0.460349 0.446816 0.518096 0.427280 0.479597 0.495085 0.443616 0.455071 0.516538 0.506981 0.512510 0.461362 0.488378 0.494498 0.503970 
812.405825 0.434380 0.433163 0.433276 0.501502 0.445137 0.462232 0.500742 0.455205 0.461671 0.435988 0.434502 0.428735 0.477955 0.427980 0.454838 0.449617 0.491735 0.437191 0.518507 0.439610 0.491876 0.461270 0.460044 0.477615 0.478573 0.512301 0.425160 0.434790 0.487090 0.425844 0.468688 0.431937 0.464666 0.508255 0.508293 0.434833 0.455267 0.467075 0.439006 0.441760 0.504492 0.512381 0.436761 0.482685 0.510033 0.432715 0.491570 0.460044 0.455809 0.442670 
828.817511 0.505171 0.478332 0.461644 0.461146 0.504190 0.455335 0.476199 0.479032 0.452041 0.444675 0.467446 0.485844 0.506938 0.444989 0.476203 0.508324 0.433399 0.494535 0.497279 0.497058 0.472891 0.499632 0.429942 0.460878 0.430858 0.460719 0.475982 0.504965 0.435133 0.487230 0.498223 0.503306 0.463317 0.455584 0.488146 0.435255 0.513562 0.455053 0.510349 0.446042 0.487948 0.483556 0.489710 0.431473 0.423308 0.475696 0.444289 0.514948 0.490561 0.494784 
845.560736 0.444957 0.494425 0.450166 0.432788 0.504918 0.490564 0.440829 0.480347 0.508849 0.507875 0.437918 0.487934 0.513716 0.497050 0.487447 0.421598 0.499147 0.507417 0.456212 0.459802 0.468858 0.501066 0.473500 0.440506 0.446847 0.486043 0.440459 0.514792 0.495862 0.444451 0.430491 0.435933 0.468338 0.476730 0.432765 0.507964 0.505924 0.449244 0.442752 0.447507 0.511615 0.451429 0.473655 0.501314 0.444217 0.507131 0.507318 0.451878 0.506092 0.462320 
862.642196 0.471433 0.457391 0.496691 0.449736 0.499675 0.437946 0.461922 0.484370 0.441079 0.502897 0.436291 0.498015 0.445829 0.425801 0.480556 0.476831 0.508794 0.465102 0.470468 0.442892 0.437023 0.455657 0.430104 0.437023 0.480347 0.499871 0.456892 0.455825 0.510216 0.430501 0.436216 0.442435 0.451466 0.477964 0.499283 0.478072 0.496221 0.497433 0.453908 0.476696 0.508253 0.428333 0.455288 0.465330 0.494342 0.427680 0.459410 0.512085 0.507013 0.491885 
880.068724 0.419298 0.479634 0.456657 0.486224 0.444068 0.456220 0.498567 0.478915 0.425404 0.431018 0.417942 0.481854 0.490519 0.437668 0.463827 0.444128 0.486581 0.478097 0.471670 0.450248 0.445800 0.432625 0.436113 0.497578 0.464263 0.449041 0.420338 0.507646 0.482908 0.439266 0.471308 0.459341 0.457209 0.460451 0.442972 0.435899 0.424331 0.464788 0.433712 0.458626 0.430452 0.500100 0.495823 0.440803 0.490728 0.462508 0.488160 0.447555 0.460711 0.442707 
897.847292 0.430405 0.451016 0.473237 0.488580 0.420525 0.450202 0.487391 0.501115 0.422444 0.477960 0.504353 0.480226 0.428263 0.442797 0.441640 0.479930 0.474532 0.507855 0.461299 0.508220 0.455924 0.444041 0.462955 0.417000 0.442256 0.485541 0.474162 0.472382 0.485407 0.463242 0.461012 0.424674 0.434697 0.426455 0.432547 0.439087 0.436265 0.441044 0.446030 0.490393 0.507378 0.445785 0.460115 0.495828 0.489237 0.489538 0.491379 0.469791 0.429452 0.505288 
915.985010 0.461458 0.476864 0.436054 0.503756 0.469410 0.458800 0.421528 0.455939 0.504240 0.416271 0.482416 0.459633 0.440993 0.490396 0.481554 0.455667 0.457454 0.427922 0.435437 0.429664 0.492100 0.437137 0.501416 0.473847 0.423863 0.420205 0.432419 0.478127 0.427600 0.445545 0.424932 0.451907 0.457662 0.429765 0.449350 0.414990 0.499840 0.433907 0.489410 0.451050 0.439431 0.475676 0.435851 0.472930 0.422315 0.467374 0.415432 0.458095 0.436750 0.489156 
934.489135 0.445183 0.479273 0.467200 0.462703 0.430963 0.465865 0.457683 0.464249 0.488533 0.432950 0.443173 0.498651 0.415549 0.420680 0.440434 0.496228 0.447895 0.433946 0.491075 0.464474 0.418179 0.464708 0.501280 0.464125 0.421171 0.479154 0.480250 0.498132 0.428673 0.421974 0.498068 0.503286 0.487886 0.481879 0.433583 0.489166 0.446610 0.501083 0.471835 0.483816 0.425576 0.469302 0.477277 0.424419 0.465080 0.417623 0.450047 0.458816 0.438525 0.492594 
953.367067 0.427719 0.453815 0.488141 0.434643 0.423382 0.435781 0.484686 0.429885 0.485367 0.471405 0.420781 0.479216 0.501875 0.416376 0.468307 0.437682 0.426458 0.442092 0.496290 0.487310 0.492127 0.495189 0.441302 0.429008 0.411600 0.480966 0.459719 0.413647 0.418355 0.463896 0.444053 0.473837 0.430319 0.427733 0.490202 0.502716 0.474481 0.433848 0.425946 0.453129 0.498740 0.498767 0.479888 0.413771 0.441695 0.442083 0.489531 0.484156 0.429159 0.446013 
972.626360 0.449955 0.418968 0.417511 0.463701 0.468575 0.474151 0.446423 0.467711 0.464852 0.410320 0.429209 0.429728 0.462180 0.418076 0.439573 0.409792 0.447374 0.446919 0.493495 0.448890 0.465216 0.492057 0.490337 0.433415 0.439209 0.466636 0.474033 0.420775 0.487314 0.413715 0.459227 0.463960 0.413938 0.431717 0.417825 0.428872 0.427020 0.411048 0.498871 0.463396 0.482863 0.461853 0.415773 0.440797 0.448093 0.468234 0.442900 0.492690 0.465357 0.498375 
992.274716 0.484534 0.476878 0.471348 0.423032 0.479888 0.416545 0.450569 0.442727 0.462826 0.483714 0.434749 0.463869 0.421677 0.483075 0.434577 0.418136 0.476348 0.490250 0.476851 0.494017 0.495590 0.429863 0.448693 0.428082 0.408944 0.458506 0.474448 0.409769 0.468207 0.419850 0.429818 0.430284 0.491102 0.445968 0.419614 0.426477 0.432732 0.453715 0.449508 0.488831 0.442913 0.412235 0.495227 0.438104 0.454739 0.487063 0.469621 0.491637 0.408839 0.435067 
1012.319995 0.442408 0.468134 0.445608 0.488343 0.420853 0.482651 0.488935 0.439546 0.421728 0.420789 0.438462 0.456681 0.477744 0.493959 0.493914 0.431921 0.431411 0.431677 0.416686 0.456239 0.437090 0.485694 0.424225 0.417291 0.412434 0.423990 0.463832 0.419823 0.407983 0.472621 0.411806 0.490212 0.459773 0.480245 0.494939 0.410633 0.429763 0.489743 0.430409 0.488357 0.413711 0.459692 0.460590 0.439889 0.488876 0.415381 0.457209 0.457051 0.457602 0.487842 
1032.770215 0.469243 0.468294 0.404798 0.461448 0.447692 0.457043 0.411208 0.477303 0.465404 0.412238 0.408147 0.465067 0.489054 0.442082 0.448987 0.492043 0.439291 0.491202 0.437573 0.431136 0.477941 0.457402 0.422838 0.442936 0.434624 0.459200 0.416926 0.427814 0.408030 0.482504 0.439322 0.433910 0.445454 0.445589 0.487799 0.472996 0.416810 0.427005 0.461336 0.416005 0.468762 0.492025 0.454507 0.451761 0.451729 0.428286 0.481349 0.469396 0.467494 0.454139 
1053.633557 0.432499 0.472818 0.470884 0.445001 0.428389 0.417700 0.470606 0.423098 0.461985 0.437136 0.435408 0.491654 0.459326 0.446993 0.452146 0.490141 0.421451 0.415904 0.457199 0.411898 0.436487 0.483239 0.471246 0.404619 0.479116 0.436809 0.453873 0.415954 0.429284 0.474250 0.436380 0.449137 0.489739 0.425444 0.469823 0.441469 0.488445 0.473843 0.484349 0.460481 0.429464 0.460024 0.442611 0.433953 0.417905 0.426254 0.409906 0.449410 0.429983 0.425417 
1074.918367 0.425270 0.478497 0.448240 0.401249 0.411381 0.434484 0.437840 0.476326 0.420224 0.479843 0.486734 0.417813 0.449064 0.421940 0.485745 0.407779 0.424481 0.437225 0.411158 0.431640 0.465093 0.412339 0.481978 0.432135 0.483084 0.454810 0.415014 0.421308 0.481091 0.451596 0.433802 0.461670 0.406330 0.452956 0.467327 0.440386 0.448819 0.482157 0.426799 0.437889 0.485986 0.441776 0.472457 0.453459 0.412326 0.442200 0.484916 0.402755 0.481015 0.414871 
1096.633158 0.447883 0.440577 0.426822 0.436121 0.464389 0.409792 0.430675 0.436201 0.475845 0.472609 0.413041 0.417208 0.477461 0.417719 0.440621 0.422246 0.486182 0.469458 0.413857 0.409033 0.464989 0.484695 0.429268 0.405797 0.476844 0.483817 0.477004 0.424199 0.413196 0.459307 0.418464 0.466755 0.464815 0.438668 0.482463 0.479019 0.436280 0.472206 0.430506 0.467896 0.482889 0.431163 0.413236 0.407324 0.470550 0.415056 0.471060 0.468357 0.432250 0.472827 
1118.786618 0.404338 0.416174 0.413845 0.418317 0.482319 0.443601 0.402001 0.425989 0.452890 0.435734 0.432464 0.441798 0.442898 0.407945 0.445713 0.402398 0.453637 0.419674 0.403269 0.441709 0.469569 0.427501 0.447344 0.467108 0.467284 0.469578 0.479067 0.443393 0.483035 0.411679 0.415577 0.475478 0.410570 0.418852 0.444719 0.428928 0.418715 0.452687 0.403291 0.422131 0.434881 0.406416 0.449748 0.461959 0.485581 0.435845 0.485285 0.459930 0.427629 0.407162 
1141.387607 0.447326 0.419705 0.456030 0.449169 0.441346 0.483835 0.471215 0.433922 0.438375 0.426389 0.399173 0.433284 0.461081 0.481785 0.444223 0.422292 0.451607 0.454877 0.447093 0.478273 0.475611 0.401210 0.432734 0.468386 0.471836 0.406438 0.411010 0.408237 0.424312 0.415362 0.422921 0.401069 0.400299 0.473041 0.458771 0.451497 0.443669 0.414895 0.422468 0.483285 0.425575 0.436818 0.417791 0.458665 0.436021 0.396321 0.451277 0.403868 0.475752 0.481182 
1164.445166 0.438735 0.452023 0.467200 0.402896 0.407751 0.456921 0.395742 0.401284 0.404136 0.452908 0.469224 0.395882 0.448706 0.460720 0.425109 0.450739 0.422660 0.439650 0.413793 0.474376 0.427760 0.410634 0.424711 0.411751 0.456807 0.423173 0.427847 0.415768 0.429074 0.459931 0.402783 0.445692 0.434397 0.475585 0.432671 0.446463 0.422840 0.411558 0.460606 0.435331 0.404702 0.433964 0.402160 0.442450 0.481592 0.466231 0.444356 0.443291 0.443414 0.437929 
1187.968519 0.394098 0.406421 0.474591 0.396545 0.394329 0.406944 0.418452 0.408310 0.430556 0.452196 0.417252 0.456589 0.393954 0.476502 0.422661 0.416585 0.412667 0.428253 0.460811 0.472711 0.452960 0.408244 0.454286 0.396951 0.437392 0.453998 0.400541 0.397605 0.404467 0.445767 0.442517 0.442168 0.416135 0.433108 0.432148 0.466111 0.456558 0.414678 0.398971 0.468353 0.452349 0.431245 0.446124 0.449256 0.440170 0.426962 0.470094 0.410037 0.411315 0.427346 
1211.967074 0.443879 0.398205 0.408646 0.443601 0.454498 0.401606 0.464117 0.398814 0.424623 0.425652 0.439680 0.458454 0.422213 0.457937 0.455675 0.403087 0.425644 0.468078 0.412880 0.402192 0.446450 0.446945 0.411017 0.452973 0.417366 0.448561 0.450828 0.443293 0.431828 0.451974 0.431342 0.440944 0.445321 0.428436 0.445330 0.471782 0.453117 0.405779 0.417618 0.431745 0.453234 0.433287 0.432770 0.443232 0.455683 0.443176 0.405046 0.443393 0.419655 0.441995 
1236.450433 0.416216 0.411252 0.409748 0.452569 0.437471 0.435188 0.406371 0.473660 0.393326 0.422044 0.410975 0.452426 0.438621 0.417297 0.449305 0.407460 0.401083 0.469621 0.437151 0.431314 0.444121 0.445279 0.453797 0.419480 0.454035 0.394757 0.457308 0.458561 0.473975 0.444246 0.423012 0.469617 0.445003 0.466737 0.431098 0.462561 0.394559 0.436831 0.465051 0.464986 0.420172 0.456123 0.422775 0.399016 0.441578 0.427306 0.446749 0.407525 0.469660 0.471005 
1261.428389 0.431418 0.400461 0.456121 0.435038 0.391409 0.402923 0.467253 0.440445 0.427841 0.417636 0.448606 0.436278 0.408286 0.420236 0.437552 0.449028 0.394616 0.469603 0.445705 0.444250 0.407636 0.421213 0.450388 0.388271 0.432043 0.455230 0.451425 0.472792 0.410848 0.408467 0.452540 0.419254 0.471570 0.404821 0.472939 0.436627 0.472207 0.428358 0.451537 0.404382 0.451826 0.438284 0.392644 0.467894 0.426253 0.449867 0.414623 0.431948 0.420313 0.465647 
1286.910933 0.426781 0.410236 0.464902 0.392247 0.400085 0.415610 0.421056 0.401769 0.455663 0.455736 0.471193 0.455505 0.444680 0.445319 0.436911 0.402669 0.456353 0.431062 0.424540 0.430137 0.432502 0.387113 0.418627 0.400770 0.422115 0.469830 0.397475 0.397796 0.436543 0.418065 0.453225 0.440841 0.405330 0.424493 0.433102 0.464962 0.429155 0.391296 0.450872 0.456289 0.448683 0.467786 0.441775 0.395624 0.448083 0.461225 0.390066 0.415023 0.394317 0.420658 
1312.908258 0.396065 0.411072 0.455527 0.384009 0.452708 0.400339 0.416230 0.418388 0.415138 0.429386 0.436941 0.405373 0.420359 0.436672 0.407344 0.452575 0.428119 0.386313 0.467843 0.459136 0.429411 0.415214 0.392443 0.458859 0.410014 0.413602 0.399755 0.440882 0.389794 0.435418 0.413312 0.412296 0.437133 0.430341 0.391876 0.414993 0.387456 0.446816 0.447725 0.427027 0.425926 0.404810 0.459486 0.435247 0.417804 0.394090 0.422765 0.391039 0.456931 0.411089 
1339.430764 0.408198 0.456100 0.445207 0.383618 0.437003 0.424917 0.383389 0.432340 0.422832 0.391249 0.437899 0.401335 0.436888 0.457731 0.418126 0.441891 0.425231 0.429601 0.428972 0.418330 0.424165 0.457056 0.455756 0.452941 0.398796 0.447874 0.450511 0.396447 0.393882 0.413982 0.389253 0.383894 0.405896 0.436081 0.459039 0.412835 0.442027 0.428841 0.420059 0.418916 0.391028 0.458733 0.449042 0.431223 0.439699 0.448770 0.410635 0.414992 0.466916 0.399114 
1366.489061 0.439359 0.456218 0.383240 0.398429 0.394460 0.412566 0.445645 0.381262 0.398506 0.452397 0.396552 0.414709 0.433830 0.417664 0.420691 0.402809 0.429197 0.438171 0.442454 0.426778 0.395445 0.447514 0.458691 0.419156 0.394206 0.419951 0.408495 0.427117 0.410727 0.428799 0.411382 0.412135 0.434553 0.386415 0.431035 0.396028 0.442323 0.441697 0.456446 0.434510 0.433876 0.385625 0.415043 0.431822 0.381410 0.445172 0.447184 0.411260 0.410296 0.454223 
1394.093971 0.414757 0.401552 0.400744 0.411425 0.437305 0.402798 0.382258 0.388747 0.425892 0.382031 0.440230 0.400866 0.393245 0.422576 0.429221 0.443773 0.407528 0.422913 0.457571 0.460387 0.422362 0.390628 0.389942 0.448936 0.450300 0.425000 0.401535 0.445805 0.457576 0.436202 0.405142 0.438353 0.452606 0.400332 0.382780 0.431434 0.400252 0.440650 0.402815 0.389795 0.451352 0.425286 0.458548 0.443424 0.384240 0.447076 0.392719 0.390918 0.428127 0.445763 
1422.256537 0.432538 0.380859 0.383167 0.401938 0.457043 0.439245 0.438352 0.386631 0.394817 0.386711 0.389115 0.426904 0.393815 0.386078 0.429815 0.382891 0.426049 0.384864 0.451715 0.403383 0.440438 0.384692 0.398641 0.405628 0.414593 0.394586 0.391503 0.419104 0.426263 0.420600 0.422300 0.425773 0.430745 0.431256 0.396873 0.382078 0.378233 0.455548 0.394046 0.407899 0.453324 0.397062 0.391042 0.458581 0.387566 0.455716 0.390686 0.436023 0.392437 0.378710 
1450.988025 0.398965 0.451937 0.454664 0.387982 0.398085 0.419960 0.403477 0.380406 0.416762 0.431318 0.440854 0.412679 0.429796 0.413459 0.431852 0.381969 0.387736 0.431752 0.428829 0.382032 0.446529 0.414497 0.423650 0.448998 0.425706 0.388979 0.440554 0.429771 0.429784 0.416203 0.417854 0.449156 0.449090 0.405215 0.409198 0.454740 0.421753 0.396463 0.425743 0.441838 0.447388 0.411779 0.397572 0.443969 0.382474 0.399565 0.429608 0.399182 0.435421 0.450332 
1480.299928 0.411101 0.443969 0.440159 0.417883 0.399409 0.397379 0.388381 0.394918 0.443774 0.452760 0.437893 0.441939 0.437104 0.453964 0.377510 0.375543 0.453341 0.454379 0.452532 0.391564 0.445559 0.414056 0.399840 0.399795 0.393228 0.395320 0.455811 0.421506 0.418700 0.383620 0.423826 0.408266 0.413392 0.431405 0.388899 0.455616 0.412998 0.432323 0.413840 0.431422 0.438146 0.434879 0.410159 0.449141 0.382383 0.433767 0.418319 0.455674 0.399284 0.440429 
1510.203970 0.450688 0.383275 0.385651 0.381305 0.386271 0.383693 0.416550 0.408279 0.437389 0.406895 0.392596 0.440181 0.435298 0.383883 0.383292 0.415071 0.396525 0.406126 0.445292 0.411142 0.410840 0.427052 0.424362 0.379388 0.389068 0.383515 0.402135 0.422425 0.408043 0.416058 0.388014 0.441871 0.377446 0.431505 0.382255 0.385940 0.415426 0.404015 0.401400 0.432848 0.449977 0.386023 0.411848 0.436054 0.389972 0.389456 0.444135 0.378603 0.429907 0.404858 
1540.712114 0.398601 0.412048 0.400131 0.416181 0.396874 0.442632 0.444643 0.424369 0.451897 0.444503 0.391590 0.379911 0.415252 0.442471 0.405683 0.384599 0.406957 0.421630 0.405847 0.374799 0.401953 0.393769 0.424044 0.393876 0.442175 0.432092 0.398770 0.428802 0.449939 0.399897 0.411148 0.431171 0.411399 0.443610 0.393794 0.377106 0.428420 0.434514 0.429542 0.389127 0.415984 0.392322 0.450642 0.378476 0.392930 0.440345 0.442480 0.392071 0.406464 0.440168 
1571.836563 0.426195 0.420006 0.377539 0.422245 0.385243 0.385914 0.415414 0.374551 0.432429 0.440440 0.446465 0.412327 0.445339 0.432159 0.430235 0.370699 0.448610 0.374997 0.410260 0.435147 0.399213 0.396315 0.373417 0.426384 0.425454 0.446567 0.399716 0.430898 0.396343 0.413887 0.441324 0.415508 0.448909 0.407371 0.393642 0.443334 0.414751 0.369009 0.442200 0.381833 0.444533 0.373438 0.368497 0.431132 0.397232 0.436289 0.405987 0.409569 0.401374 0.388435 
1603.589768 0.423436 0.426178 0.381378 0.402381 0.384593 0.409592 0.447788 0.392921 0.383794 0.407747 0.416926 0.436311 0.385884 0.399166 0.431275 0.377870 0.402674 0.373959 0.417276 0.440984 0.435557 0.371181 0.442850 0.404540 0.370463 0.382046 0.444341 0.366764 0.415276 0.419843 0.412342 0.374240 0.400087 0.395072 0.380290 0.431715 0.395165 0.400136 0.425844 0.410448 0.439754 0.403489 0.371026 0.388512 0.368422 0.391144 0.406467 0.387877 0.434037 0.396119 
1635.984430 0.409343 0.394189 0.443476 0.404015 0.414181 0.388808 0.442860 0.405706 0.386127 0.368645 0.386156 0.445540 0.406849 0.372449 0.440123 0.402129 0.380142 0.402291 0.381115 0.397810 0.435792 0.416217 0.434028 0.376845 0.395381 0.387234 0.410418 0.420078 0.434413 0.428058 0.370936 0.395320 0.439985 0.393467 0.410187 0.402648 0.428058 0.388289 0.371334 0.419258 0.436226 0.377514 0.365271 0.393191 0.369935 0.407133 0.416550 0.427580 0.372153 0.374578 
1669.033508 0.366869 0.378752 0.437000 0.398720 0.398594 0.410138 0.405965 0.443361 0.366070 0.422413 0.436366 0.396669 0.383878 0.368548 0.380657 0.436096 0.427478 0.368948 0.378114 0.443599 0.443260 0.430033 0.408940 0.421069 0.442191 0.435071 0.378942 0.393121 0.385428 0.383386 0.393480 0.432064 0.393012 0.410574 0.417367 0.391345 0.441428 0.400491 0.396286 0.441182 0.371390 0.409000 0.416629 0.413807 0.389646 0.413404 0.400152 0.369828 0.407273 0.394982 
1702.750221 0.378011 0.409094 0.394736 0.394129 0.426992 0.376987 0.382153 0.423457 0.376223 0.403486 0.389863 0.389111 0.403486 0.379309 0.403261 0.423332 0.434396 0.395278 0.364191 0.382535 0.431628 0.400577 0.366589 0.370177 0.388292 0.381575 0.373299 0.431962 0.420789 0.375540 0.415570 0.401525 0.366622 0.417704 0.420207 0.426004 0.383599 0.426309 0.419704 0.436477 0.389839 0.370739 0.399300 0.433926 0.384929 0.431676 0.401493 0.420363 0.366919 0.375223 
1737.148057 0.366594 0.381358 0.404562 0.361732 0.424071 0.364367 0.410540 0.364743 0.366598 0.395785 0.407081 0.434000 0.403414 0.388839 0.377927 0.403962 0.420141 0.414950 0.378750 0.372037 0.369142 0.390391 0.439818 0.431033 0.411883 0.439494 0.383333 0.423324 0.376927 0.429921 0.374808 0.403398 0.419141 0.382917 0.437295 0.383441 0.386292 0.394545 0.432317 0.410036 0.361136 0.421328 0.416202 0.412551 0.410172 0.405497 0.377939 0.396460 0.389219 0.373628 
1772.240776 0.376030 0.425282 0.418198 0.428279 0.418345 0.360922 0.384587 0.373738 0.425449 0.404049 0.358912 0.385467 0.392591 0.382617 0.360178 0.373364 0.434699 0.405410 0.367230 0.423981 0.427845 0.432279 0.429342 0.365802 0.371473 0.424860 0.430611 0.404471 0.400984 0.359028 0.431304 0.400873 0.418882 0.433946 0.400634 0.385873 0.410672 0.429330 0.403492 0.391835 0.362737 0.414652 0.405733 0.410166 0.410664 0.434428 0.397884 0.428096 0.431937 0.434492 
1808.042414 0.422553 0.411493 0.410808 0.371179 0.407829 0.427861 0.408823 0.403586 0.419016 0.398437 0.416187 0.415894 0.364346 0.381351 0.359184 0.417546 0.381934 0.357706 0.432080 0.426087 0.394737 0.387476 0.431696 0.385697 0.408597 0.361355 0.359636 0.435617 0.418021 0.388577 0.388426 0.363957 0.365237 0.366592 0.421456 0.372296 0.408106 0.357084 0.427006 0.412674 0.383629 0.410998 0.399055 0.390486 0.413018 0.412147 0.360337 0.422276 0.425021 0.367974 
1844.567294 0.428072 0.371781 0.375180 0.369782 0.416516 0.366738 0.377672 0.404553 0.409194 0.377281 0.360501 0.397701 0.409703 0.369881 0.410464 0.421834 0.409561 0.416535 0.433379 0.362827 0.361345 0.403982 0.390241 0.378322 0.406978 0.413125 0.371616 0.418976 0.424058 0.370062 0.388577 0.417174 0.421409 0.410625 0.362461 0.408855 0.417107 0.428825 0.383554 0.395785 0.386488 0.354965 0.422099 0.433000 0.380936 0.404443 0.426290 0.399511 0.384540 0.406651 
1881.830025 0.416784 0.394620 0.382655 0.429746 0.425170 0.358383 0.372577 0.397434 0.369046 0.411020 0.396476 0.360008 0.370741 0.375007 0.431332 0.390437 0.386583 0.357936 0.371145 0.397599 0.384762 0.416784 0.375054 0.370266 0.386234 0.370431 0.396135 0.425194 0.396865 0.411683 0.430080 0.389746 0.381042 0.413692 0.393619 0.398870 0.425347 0.417396 0.354942 0.393823 0.378731 0.376800 0.383389 0.369768 0.398238 0.372381 0.358109 0.402363 0.406628 0.420838 
1919.845513 0.394704 0.382974 0.405253 0.351809 0.361461 0.389341 0.423396 0.383009 0.387884 0.414053 0.413463 0.384513 0.369058 0.423134 0.392747 0.424115 0.421283 0.364382 0.391118 0.379615 0.374834 0.427950 0.377932 0.428161 0.365398 0.403757 0.365331 0.386122 0.415170 0.372725 0.413182 0.398883 0.410179 0.397094 0.409745 0.362945 0.413022 0.386111 0.392223 0.416826 0.370440 0.417643 0.358734 0.362433 0.384619 0.363394 0.421998 0.409097 0.395618 0.420424 
1958.628965 0.370049 0.427321 0.365699 0.415654 0.369556 0.388947 0.353449 0.353162 0.391512 0.416218 0.383706 0.391477 0.389701 0.417481 0.369754 0.413959 0.419958 0.422018 0.411199 0.365582 0.385475 0.390362 0.380864 0.374539 0.404201 0.373525 0.410701 0.424467 0.377770 0.426870 0.412237 0.388220 0.413190 0.361186 0.415526 0.358892 0.407829 0.406701 0.385650 0.376981 0.418632 0.414091 0.387411 0.376172 0.403121 0.419083 0.426427 0.356579 0.402701 0.420537 
1998.195895 0.354483 0.393226 0.355164 0.423798 0.365089 0.382288 0.413595 0.379722 0.394817 0.396167 0.402211 0.369414 0.421523 0.402184 0.421318 0.405105 0.401406 0.384222 0.374619 0.418482 0.357474 0.420645 0.362558 0.391961 0.374541 0.411807 0.402606 0.359335 0.397692 0.372301 0.389396 0.373818 0.380187 0.375466 0.368149 0.349936 0.397765 0.404463 0.372220 0.357195 0.369662 0.406773 0.362512 0.424379 0.416748 0.417182 0.348400 0.398110 0.407253 0.349449 
2038.562130 0.354167 0.350597 0.423324 0.378696 0.412740 0.407187 0.381857 0.409529 0.386036 0.394701 0.419465 0.408862 0.368879 0.370358 0.360267 0.360922 0.413611 0.420019 0.412467 0.382608 0.349418 0.356193 0.412837 0.350639 0.350401 0.394278 0.364804 0.402184 0.421279 0.356740 0.361192 0.388994 0.384118 0.348529 0.413337 0.349869 0.362162 0.366799 0.350978 0.407676 0.374948 0.376608 0.365667 0.378515 0.363895 0.371840 0.401191 0.400455 0.418533 0.415502 
2079.743817 0.384855 0.374923 0.388811 0.351015 0.361074 0.360874 0.352200 0.386982 0.371462 0.380941 0.408456 0.361809 0.361008 0.420488 0.420450 0.412209 0.400157 0.358467 0.410238 0.398601 0.379975 0.348305 0.418556 0.367061 0.396458 0.353936 0.398823 0.395718 0.369794 0.356316 0.359533 0.373543 0.418533 0.388703 0.373792 0.380918 0.357907 0.386262 0.385066 0.407122 0.382582 0.353415 0.350429 0.349938 0.411262 0.383862 0.357321 0.419791 0.360583 0.360418 
2121.757429 0.394006 0.408264 0.416425 0.387646 0.413475 0.390965 0.410892 0.345159 0.349706 0.354842 0.399317 0.410755 0.395727 0.408805 0.395109 0.345906 0.367677 0.353568 0.351545 0.345521 0.359367 0.419259 0.403517 0.387108 0.358726 0.352969 0.347856 0.364899 0.416657 0.398058 0.407272 0.372965 0.392774 0.360683 0.417405 0.407337 0.357204 0.353056 0.389946 0.351549 0.390114 0.374346 0.390511 0.396448 0.369290 0.411606 0.405631 0.413540 0.408577 0.356284 
2164.619772 0.387731 0.395728 0.342818 0.380857 0.356812 0.379825 0.377770 0.409859 0.389166 0.364035 0.416721 0.404520 0.410880 0.346798 0.381936 0.342974 0.370589 0.391635 0.347645 0.384849 0.387666 0.379502 0.371603 0.374994 0.413816 0.351970 0.402913 0.415172 0.383709 0.346817 0.377626 0.352148 0.351681 0.352293 0.378997 0.404326 0.395968 0.390765 0.417674 0.361593 0.378723 0.343900 0.381499 0.414959 0.358517 0.367171 0.377151 0.375499 0.379301 0.371557 
2208.347992 0.380805 0.381686 0.378855 0.349558 0.357552 0.368287 0.383769 0.395218 0.399186 0.351686 0.362602 0.350692 0.357163 0.411743 0.365055 0.365724 0.411981 0.398445 0.402104 0.400944 0.351395 0.357019 0.404652 0.379792 0.354158 0.340687 0.414226 0.394556 0.389004 0.411497 0.397788 0.349769 0.371575 0.342800 0.341329 0.363721 0.408352 0.414086 0.399296 0.405567 0.367500 0.381988 0.406001 0.394171 0.371163 0.408299 0.357968 0.367527 0.371790 0.385515 
2252.959581 0.373204 0.347697 0.364788 0.366692 0.387602 0.394833 0.393389 0.361245 0.388088 0.394043 0.360804 0.388347 0.342133 0.399976 0.384510 0.351689 0.406692 0.354296 0.365733 0.350530 0.341275 0.400762 0.340116 0.374280 0.376696 0.412041 0.394969 0.343995 0.371105 0.384213 0.375428 0.411161 0.359239 0.402215 0.383535 0.396522 0.406165 0.361068 0.407700 0.396075 0.377471 0.405890 0.360135 0.361053 0.345063 0.375955 0.412275 0.378050 0.352588 0.395623 
2298.472383 0.344837 0.348425 0.355910 0.369545 0.393720 0.353472 0.401389 0.341512 0.401330 0.387482 0.368889 0.392754 0.373136 0.380307 0.353847 0.354083 0.375791 0.394941 0.398341 0.355071 0.355011 0.361894 0.347552 0.396068 0.389380 0.365886 0.395398 0.394642 0.376963 0.389732 0.401726 0.356000 0.395185 0.339714 0.410081 0.401341 0.409100 0.351750 0.341763 0.347369 0.400345 0.397143 0.405336 0.356794 0.337996 0.395132 0.346915 0.400146 0.368882 0.362411 
2344.904605 0.339088 0.401569 0.358556 0.399828 0.356066 0.390488 0.373044 0.361116 0.367986 0.386861 0.336024 0.402020 0.384166 0.373782 0.403418 0.339468 0.351832 0.389548 0.386335 0.383928 0.364046 0.381345 0.379030 0.389146 0.387905 0.408565 0.403239 0.388475 0.403910 0.349484 0.387994 0.372500 0.378624 0.353133 0.349983 0.401304 0.401573 0.369257 0.388613 0.340098 0.343639 0.360073 0.344232 0.397722 0.399657 0.396049 0.376574 0.401002 0.409001 0.373372 
2392.274821 0.343230 0.377956 0.367935 0.367308 0.334315 0.354891 0.344377 0.370180 0.369112 0.388853 0.369457 0.369227 0.388485 0.371879 0.349344 0.361536 0.401856 0.388689 0.333922 0.397983 0.377096 0.336066 0.377745 0.382175 0.342637 0.404995 0.339320 0.349730 0.335807 0.406943 0.368318 0.392837 0.371289 0.369857 0.358890 0.385477 0.377793 0.374747 0.384300 0.377526 0.352594 0.336760 0.343327 0.378476 0.394321 0.361959 0.349975 0.398228 0.368997 0.346235 
2440.601978 0.350568 0.367098 0.352843 0.378243 0.387693 0.362784 0.349933 0.380355 0.362670 0.361348 0.335812 0.405880 0.339386 0.346842 0.382959 0.348489 0.348726 0.391537 0.391607 0.341403 0.403210 0.383971 0.363852 0.381589 0.346451 0.386508 0.403624 0.378361 0.390562 0.355048 0.361481 0.375632 0.375650 0.388934 0.337422 0.348814 0.332628 0.401320 0.392257 0.393609 0.371038 0.349605 0.405013 0.336159 0.376382 0.398458 0.375735 0.340642 0.366850 0.394647 
2489.905408 0.356908 0.400151 0.334622 0.395537 0.338742 0.348553 0.382598 0.399529 0.398077 0.389351 0.393273 0.339510 0.366355 0.360477 0.369101 0.386447 0.384223 0.365359 0.347965 0.350060 0.335500 0.381029 0.363947 0.371483 0.337070 0.399926 0.383278 0.335599 0.348601 0.385844 0.388741 0.382499 0.334067 0.394894 0.338139 0.362437 0.387969 0.331012 0.356173 0.367182 0.360213 0.347825 0.397335 0.374820 0.384065 0.374681 0.395986 0.364006 0.403165 0.396534 
2540.204834 0.329907 0.365128 0.365263 0.391406 0.355432 0.391395 0.336475 0.379383 0.379635 0.386181 0.391900 0.334206 0.369749 0.398947 0.379343 0.389503 0.365314 0.360093 0.382972 0.359398 0.398475 0.329896 0.380674 0.337210 0.349804 0.374019 0.372515 0.398899 0.370982 0.383598 0.330431 0.341649 0.339801 0.369906 0.338143 0.393630 0.352940 0.349395 0.385197 0.359530 0.393960 0.336585 0.368520 0.358139 0.330134 0.353408 0.343328 0.359822 0.389726 0.332117 
2591.520375 0.390472 0.381793 0.380588 0.328485 0.360203 0.378618 0.361718 0.383789 0.398496 0.359227 0.384412 0.360160 0.360830 0.393565 0.348541 0.399982 0.368846 0.351539 0.381604 0.334527 0.362578 0.388979 0.382096 0.377802 0.330779 0.361937 0.344961 0.371909 0.380581 0.340605 0.379364 0.362767 0.375121 0.329428 0.336279 0.389624 0.346677 0.376542 0.348410 0.397764 0.369487 0.385082 0.395670 0.387522 0.375970 0.392829 0.396220 0.360050 0.331704 0.387938 
2643.872560 0.341050 0.397990 0.335358 0.339172 0.330848 0.397631 0.357926 0.343352 0.349004 0.333383 0.398356 0.391522 0.375875 0.363379 0.337225 0.327216 0.348881 0.380632 0.348823 0.368081 0.385790 0.382451 0.377673 0.332132 0.364970 0.350632 0.331541 0.367428 0.386443 0.345763 0.363585 0.360431 0.389477 0.377401 0.350694 0.361849 0.383702 0.394440 0.366029 0.329855 0.348808 0.360406 0.345009 0.381251 0.328912 0.378634 0.343367 0.337577 0.351962 0.392563 
2697.282328 0.345886 0.367718 0.356784 0.324858 0.383730 0.352522 0.356271 0.378620 0.351584 0.357210 0.371103 0.361999 0.339686 0.354348 0.364355 0.389955 0.384517 0.345283 0.365319 0.373745 0.382503 0.359317 0.345142 0.337640 0.329903 0.380749 0.351728 0.381847 0.340895 0.355008 0.362749 0.342158 0.340278 0.331996 0.362868 0.326077 0.329574 0.376368 0.364842 0.353460 0.378794 0.363561 0.382763 0.340505 0.345265 0.369584 0.385643 0.375582 0.364258 0.333771 
2751.771046 0.345780 0.379033 0.361180 0.375728 0.377657 0.335582 0.369607 0.338549 0.381971 0.364384 0.362994 0.342572 0.352415 0.385927 0.360565 0.324388 0.361007 0.358202 0.386257 0.358909 0.348090 0.360231 0.341139 0.336868 0.356650 0.375829 0.352954 0.349843 0.342601 0.358029 0.359204 0.387848 0.345988 0.374992 0.358331 0.383469 0.389440 0.363773 0.391879 0.383929 0.348492 0.374410 0.363461 0.389160 0.378469 0.367721 0.357695 0.354355 0.362803 0.368662 
2807.360508 0.333127 0.344247 0.356051 0.356048 0.352136 0.344258 0.391749 0.370211 0.329465 0.359180 0.352676 0.387125 0.367462 0.382158 0.342542 0.360174 0.378797 0.346904 0.349432 0.338866 0.356073 0.353505 0.359770 0.347444 0.374910 0.355958 0.366553 0.334682 0.354296 0.379326 0.372629 0.344616 0.330806 0.365688 0.368234 0.382426 0.357982 0.358697 0.328410 0.378164 0.353470 0.381078 0.388241 0.360117 0.340125 0.388720 0.329744 0.338830 0.325904 0.344273 
2864.072953 0.379078 0.341059 0.391152 0.373557 0.330473 0.352542 0.357981 0.362476 0.359636 0.358789 0.326689 0.378793 0.374134 0.354204 0.390180 0.325991 0.339977 0.327223 0.333324 0.385958 0.346903 0.388144 0.329173 0.353609 0.387788 0.371261 0.384987 0.356251 0.334153 0.375953 0.322133 0.390347 0.371379 0.391091 0.378423 0.340938 0.375557 0.369040 0.353367 0.378348 0.355389 0.391077 0.389304 0.343105 0.360316 0.354147 0.371834 0.331523 0.390764 0.389867 
2921.931064 0.333429 0.360869 0.377370 0.346363 0.329418 0.346182 0.347596 0.339272 0.374521 0.350926 0.367952 0.389127 0.356546 0.365007 0.338323 0.335155 0.367853 0.359048 0.346373 0.340941 0.383217 0.321818 0.340846 0.382483 0.343507 0.380701 0.388450 0.328324 0.375322 0.321669 0.346582 0.352485 0.340109 0.332763 0.388496 0.385438 0.353400 0.359356 0.321882 0.319469 0.351975 0.386870 0.371789 0.380488 0.340598 0.363806 0.327686 0.385176 0.386420 0.323310 
2980.957987 0.320313 0.333656 0.363937 0.324697 0.375986 0.319308 0.328672 0.387898 0.339804 0.332429 0.320835 0.371599 0.379094 0.334542 0.323262 0.378092 0.334263 0.348492 0.317939 0.341166 0.353444 0.352601 0.363401 0.375503 0.386215 0.364424 0.358259 0.330207 0.321008 0.362774 0.336549 0.359603 0.355236 0.385298 0.375016 0.362985 0.377778 0.325364 0.375168 0.353493 0.354506 0.337219 0.329304 0.387249 0.350139 0.347197 0.372833 0.365701 0.322366 0.378205 
3041.177333 0.342128 0.361727 0.383588 0.332064 0.381664 0.381460 0.350333 0.335667 0.373072 0.357099 0.353665 0.316022 0.348153 0.368936 0.379725 0.366804 0.348497 0.355098 0.342777 0.351991 0.333290 0.370087 0.384501 0.372159 0.351692 0.385498 0.348883 0.341970 0.332581 0.355245 0.335990 0.354164 0.374125 0.353297 0.355273 0.368932 0.367921 0.384220 0.354080 0.363054 0.355098 0.339470 0.327117 0.375947 0.359722 0.328683 0.354283 0.381235 0.321450 0.335730 
3102.613190 0.332027 0.382394 0.379199 0.315462 0.368549 0.325172 0.379856 0.334120 0.371873 0.340482 0.356354 0.355871 0.369559 0.377636 0.361803 0.323767 0.361565 0.372103 0.354536 0.348979 0.377381 0.375270 0.375777 0.357444 0.350289 0.380817 0.326850 0.362729 0.319514 0.347734 0.381051 0.337371 0.374260 0.382222 0.360167 0.334620 0.359388 0.316812 0.346109 0.382607 0.354236 0.364323 0.356057 0.362191 0.371831 0.332383 0.355183 0.315725 0.362383 0.346389 
3165.290134 0.343159 0.370296 0.331086 0.361444 0.370908 0.328337 0.342046 0.379596 0.347895 0.364227 0.353942 0.333772 0.340668 0.345376 0.367940 0.356868 0.336162 0.372968 0.328849 0.367651 0.339739 0.324962 0.362825 0.377870 0.334534 0.320167 0.376510 0.317109 0.380894 0.369958 0.378758 0.319743 0.367745 0.372049 0.351127 0.357230 0.335098 0.320383 0.363789 0.356938 0.317540 0.353539 0.357519 0.375080 0.365626 0.333619 0.332770 0.342074 0.322631 0.315314 
3229.233237 0.343313 0.319050 0.360711 0.329174 0.362824 0.380184 0.333085 0.335336 0.317453 0.326978 0.320488 0.375948 0.324762 0.319753 0.333830 0.330750 0.339590 0.341606 0.354487 0.370645 0.349690 0.322230 0.322874 0.372367 0.335589 0.323577 0.377368 0.323019 0.342846 0.354719 0.344377 0.317789 0.351117 0.368470 0.361134 0.315070 0.316542 0.339770 0.355647 0.332309 0.351380 0.318825 0.315091 0.347210 0.342028 0.363749 0.378019 0.351373 0.355405 0.355987 
3294.468075 0.342990 0.366378 0.369919 0.315778 0.346714 0.335970 0.328622 0.355896 0.368974 0.375605 0.364985 0.318551 0.325395 0.337553 0.358627 0.345359 0.366819 0.339011 0.370398 0.345117 0.363654 0.365412 0.376198 0.359199 0.357054 0.364457 0.316203 0.328950 0.352265 0.343752 0.314137 0.313651 0.352810 0.373715 0.323099 0.354072 0.331026 0.374153 0.324540 0.350441 0.353379 0.339342 0.336291 0.346183 0.356124 0.337797 0.315799 0.315878 0.365233 0.351672 
3361.020745 0.327087 0.344276 0.373654 0.369264 0.341702 0.317064 0.326864 0.346600 0.341465 0.339745 0.332208 0.324832 0.355617 0.374996 0.309396 0.349047 0.366412 0.368955 0.321228 0.354309 0.368262 0.347393 0.367181 0.342165 0.375137 0.320033 0.374121 0.325480 0.360384 0.324083 0.345406 0.334638 0.370332 0.375748 0.346772 0.366072 0.375267 0.316542 0.351296 0.332119 0.336739 0.327317 0.320895 0.343562 0.353760 0.321434 0.344352 0.338551 0.308974 0.333749 
3428.917868 0.346507 0.329412 0.317829 0.350385 0.355739 0.329723 0.348362 0.318256 0.372977 0.354714 0.333769 0.352377 0.312284 0.341173 0.321892 0.315991 0.314074 0.322107 0.362125 0.372550 0.350594 0.373169 0.361897 0.319336 0.320604 0.314081 0.318458 0.318602 0.342567 0.363113 0.368952 0.311881 0.348427 0.356201 0.375564 0.357615 0.366219 0.343661 0.320091 0.307671 0.318427 0.327332 0.369113 0.341904 0.372728 0.333472 0.310855 0.316989 0.320706 0.327728 
3498.186604 0.338104 0.341968 0.322431 0.322499 0.349046 0.335934 0.353645 0.321410 0.322359 0.352625 0.329543 0.320158 0.348870 0.351904 0.366138 0.372979 0.322778 0.351203 0.325587 0.310920 0.318077 0.347567 0.322039 0.313774 0.312842 0.306448 0.361815 0.318890 0.329988 0.321781 0.321165 0.353757 0.316815 0.365734 0.353781 0.333509 0.333727 0.369380 0.321676 0.325556 0.370744 0.355223 0.357927 0.368533 0.322329 0.362526 0.315798 0.354237 0.338591 0.337526 
3568.854661 0.360090 0.311756 0.360050 0.309389 0.345690 0.345554 0.317021 0.314079 0.313239 0.321629 0.326282 0.361631 0.366006 0.364275 0.353542 0.352127 0.354202 0.307385 0.351202 0.306142 0.328361 0.353820 0.317380 0.336246 0.314366 0.305857 0.325902 0.351067 0.342961 0.350674 0.326458 0.316042 0.361042 0.342443 0.337425 0.371020 0.368376 0.342240 0.326698 0.329109 0.361177 0.325080 0.322801 0.360967 0.309941 0.327372 0.333064 0.328753 0.355614 0.321236 
3640.950307 0.359302 0.337221 0.327241 0.335253 0.367981 0.304257 0.359285 0.316792 0.349150 0.340016 0.358577 0.328798 0.342584 0.327750 0.347306 0.312400 0.315707 0.325418 0.342972 0.326250 0.321835 0.335799 0.316445 0.336396 0.363360 0.330329 0.312009 0.324083 0.362110 0.370075 0.363148 0.340899 0.331185 0.361183 0.359983 0.305713 0.344087 0.333399 0.346770 0.339544 0.318852 0.323699 0.329240 0.305201 0.358968 0.334087 0.305602 0.331046 0.307287 0.317136 
3714.502383 0.338933 0.309232 0.336551 0.316537 0.304300 0.306280 0.338413 0.356837 0.358377 0.334779 0.317251 0.346664 0.340577 0.339285 0.357437 0.350123 0.364504 0.310537 0.356531 0.312990 0.334256 0.351019 0.330089 0.347435 0.343896 0.357417 0.349428 0.336672 0.368396 0.350767 0.352498 0.304031 0.340221 0.317275 0.311624 0.330458 0.305038 0.358501 0.338111 0.328907 0.317184 0.346539 0.310826 0.362450 0.322741 0.350284 0.324143 0.338054 0.330548 0.333997 
3789.540308 0.307380 0.310980 0.354888 0.333017 0.343976 0.326598 0.343285 0.364380 0.343178 0.304597 0.318231 0.343906 0.313545 0.325552 0.360586 0.359757 0.353124 0.312503 0.336745 0.345636 0.326337 0.357326 0.316134 0.347603 0.325813 0.343044 0.337259 0.340122 0.348685 0.354697 0.347099 0.348508 0.334293 0.351888 0.336337 0.314434 0.322486 0.300730 0.326050 0.310800 0.314046 0.346681 0.347373 0.316932 0.320723 0.357236 0.321501 0.304187 0.346357 0.322249 
3866.094100 0.334868 0.358601 0.360801 0.348294 0.322800 0.313896 0.306525 0.348909 0.300863 0.312446 0.354621 0.338915 0.351818 0.334649 0.341535 0.312327 0.359262 0.345055 0.340773 0.314185 0.347805 0.334107 0.321825 0.363335 0.336564 0.345970 0.354458 0.363677 0.324572 0.320738 0.316695 0.306904 0.336345 0.327687 0.325942 0.332717 0.362983 0.310538 0.310315 0.322321 0.347123 0.326606 0.341850 0.305341 0.345072 0.309132 0.324512 0.324927 0.316636 0.338576 
3944.194382 0.324354 0.307422 0.341447 0.362936 0.360957 0.343387 0.338489 0.353517 0.305105 0.352475 0.361450 0.334189 0.315153 0.337539 0.343559 0.359861 0.326733 0.327458 0.304880 0.310586 0.355883 0.358177 0.311562 0.326753 0.298642 0.360864 0.348553 0.350750 0.306866 0.327226 0.349241 0.337866 0.312241 0.340276 0.317711 0.327554 0.325188 0.362013 0.320018 0.343827 0.299522 0.302484 0.359792 0.337353 0.340822 0.338498 0.307531 0.328113 0.316404 0.340643 
4023.872394 0.355303 0.299906 0.350945 0.308738 0.352319 0.301510 0.316190 0.298941 0.313713 0.319744 0.325269 0.340005 0.315577 0.337718 0.324607 0.302248 0.307404 0.351485 0.349492 0.312388 0.308059 0.319283 0.337689 0.318038 0.317966 0.359458 0.332055 0.345513 0.326669 0.354223 0.307569 0.299115 0.338318 0.356203 0.298144 0.310767 0.299201 0.351377 0.321550 0.336002 0.354068 0.343786 0.323454 0.322459 0.343121 0.308494 0.347796 0.329285 0.320548 0.343681 
4105.160008 0.299934 0.336306 0.323819 0.298268 0.333444 0.346180 0.340136 0.338487 0.360129 0.318146 0.303626 0.343386 0.308345 0.338759 0.305046 0.330204 0.351043 0.325285 0.324239 0.309207 0.299380 0.356335 0.307758 0.327131 0.356276 0.353866 0.360451 0.352479 0.296891 0.312628 0.296743 0.311014 0.305584 0.325469 0.334670 0.295192 0.351561 0.304810 0.303961 0.309040 0.312680 0.358398 0.340884 0.360195 0.301633 0.310608 0.335493 0.344196 0.339717 0.307676 
4188.089741 0.349915 0.311086 0.294189 0.317033 0.345368 0.334313 0.316084 0.303018 0.343844 0.330448 0.322608 0.319619 0.326029 0.320862 0.313381 0.313130 0.328177 0.336572 0.336373 0.328810 0.300172 0.354047 0.320741 0.353218 0.339734 0.301197 0.339526 0.297469 0.342992 0.297015 0.323251 0.330892 0.337998 0.337649 0.299189 0.308018 0.326195 0.323388 0.322429 0.323679 0.329127 0.303570 0.308244 0.299055 0.353887 0.313113 0.314086 0.304689 0.336333 0.332293 
4272.694766 0.357174 0.305655 0.309592 0.332688 0.343750 0.323705 0.314774 0.310794 0.312279 0.306213 0.348422 0.318679 0.354637 0.305629 0.346810 0.312873 0.336794 0.331902 0.332883 0.323731 0.331499 0.348539 0.354247 0.299891 0.294021 0.314553 0.313137 0.337837 0.303916 0.342171 0.294475 0.311447 0.331213 0.300726 0.292429 0.297295 0.292620 0.306408 0.321220 0.352424 0.351222 0.338308 0.313273 0.335157 0.339224 0.354647 0.298686 0.326613 0.355849 0.295980 
4359.008926 0.310953 0.324321 0.339364 0.349973 0.294051 0.336473 0.303348 0.291373 0.318675 0.305682 0.311936 0.331694 0.346323 0.302633 0.307128 0.329100 0.295700 0.315053 0.299202 0.346969 0.320027 0.326523 0.341291 0.304492 0.332156 0.347703 0.349579 0.328906 0.352156 0.332489 0.350239 0.350866 0.350824 0.348318 0.342627 0.295577 0.351396 0.329905 0.345857 0.320809 0.327474 0.310103 0.343765 0.291897 0.300502 0.294187 0.301834 0.343642 0.334129 0.348334 
4447.066748 0.353129 0.292567 0.319609 0.353567 0.352888 0.295461 0.332737 0.342238 0.305219 0.309136 0.348952 0.293407 0.316439 0.349331 0.334382 0.344710 0.318180 0.327008 0.331697 0.315441 0.333455 0.350986 0.301904 0.325795 0.342573 0.294296 0.351465 0.319030 0.351839 0.291863 0.348598 0.325006 0.313320 0.299757 0.316696 0.296066 0.295348 0.301914 0.297279 0.304611 0.352727 0.301814 0.312120 0.345530 0.348968 0.345064 0.323648 0.291869 0.297714 0.338356 
4536.903455 0.315816 0.343425 0.334943 0.315675 0.322860 0.345558 0.325605 0.348073 0.334193 0.338985 0.346532 0.325839 0.303612 0.325826 0.321771 0.322479 0.346269 0.326432 0.315540 0.327037 0.324241 0.324353 0.312529 0.350312 0.314041 0.293047 0.306494 0.308939 0.350145 0.292986 0.315608 0.344616 0.311972 0.345584 0.304640 0.307404 0.300671 0.309781 0.316527 0.336547 0.315784 0.348524 0.307833 0.333754 0.320506 0.290792 0.344043 0.329218 0.316710 0.293713 
4628.554985 0.341054 0.327973 0.349735 0.349263 0.296775 0.347105 0.343977 0.294955 0.320609 0.300231 0.297935 0.346413 0.308491 0.324084 0.335994 0.320803 0.337843 0.288661 0.309849 0.294996 0.319573 0.301700 0.313305 0.347325 0.344752 0.338969 0.338242 0.340276 0.298844 0.323618 0.331767 0.326972 0.348689 0.347073 0.344140 0.330693 0.332239 0.337279 0.311064 0.295917 0.348345 0.320478 0.344701 0.325939 0.342441 0.339938 0.302191 0.303811 0.328394 0.336648 
4722.057998 0.348646 0.331291 0.294607 0.287297 0.307082 0.345115 0.334242 0.329159 0.292884 0.290616 0.334825 0.293503 0.347025 0.341314 0.321379 0.328565 0.293243 0.297418 0.321880 0.348875 0.325253 0.294870 0.342174 0.339838 0.303840 0.328899 0.320494 0.311397 0.319532 0.334810 0.292979 0.342910 0.317984 0.342523 0.331678 0.296000 0.323464 0.326865 0.289880 0.338312 0.340337 0.303849 0.290048 0.302177 0.293087 0.297615 0.343027 0.326005 0.345889 0.347808 
4817.449897 0.302500 0.322190 0.312784 0.323526 0.346358 0.333289 0.287224 0.340251 0.339320 0.298250 0.339275 0.286100 0.327924 0.315048 0.346920 0.329064 0.313769 0.290962 0.306289 0.339964 0.298370 0.321372 0.303747 0.337267 0.312152 0.330220 0.328758 0.291376 0.327763 0.299920 0.304413 0.306870 0.285402 0.342076 0.319405 0.305222 0.312755 0.296223 0.341637 0.341006 0.284275 0.341817 0.310889 0.329373 0.294549 0.291628 0.335306 0.289339 0.327334 0.341669 
4914.768840 0.286104 0.322563 0.289727 0.304262 0.308159 0.289956 0.315304 0.305510 0.335697 0.302069 0.304966 0.335135 0.295885 0.300426 0.289497 0.328693 0.301419 0.331618 0.336627 0.326984 0.315402 0.283200 0.302189 0.284555 0.310484 0.292353 0.286785 0.308200 0.295540 0.335851 0.296482 0.289026 0.335606 0.335235 0.309196 0.305610 0.326079 0.340351 0.289887 0.294760 0.300014 0.294292 0.293130 0.306053 0.339798 0.317579 0.312658 0.309233 0.294776 0.338104 
5014.053757 0.310973 0.301152 0.318065 0.294833 0.291168 0.313243 0.305777 0.320135 0.323496 0.314500 0.319206 0.333130 0.292372 0.311080 0.288469 0.317734 0.340750 0.310873 0.289802 0.323703 0.319647 0.320523 0.303950 0.295148 0.303872 0.321720 0.288291 0.293788 0.340497 0.293607 0.321630 0.290455 0.338436 0.292903 0.308966 0.292831 0.322930 0.315920 0.332023 0.307352 0.331298 0.282144 0.285177 0.323055 0.306586 0.332120 0.328249 0.314391 0.312543 0.288016 
5115.344362 0.317558 0.315109 0.290377 0.301982 0.337729 0.339061 0.334718 0.297838 0.322953 0.341062 0.318050 0.310193 0.286126 0.302465 0.311905 0.336780 0.291198 0.328523 0.294117 0.303613 0.327063 0.298015 0.314764 0.281864 0.285828 0.308666 0.287412 0.321693 0.289042 0.325623 0.280417 0.296067 0.312465 0.319624 0.282853 0.290654 0.314823 0.326958 0.333818 0.326311 0.313523 0.318865 0.290482 0.330956 0.287383 0.337425 0.297972 0.312014 0.294543 0.325318 
5218.681172 0.303199 0.286828 0.315097 0.279014 0.329871 0.316632 0.309283 0.292509 0.337372 0.279565 0.327190 0.336338 0.331044 0.297840 0.303174 0.295137 0.295908 0.286531 0.293654 0.286527 0.290013 0.317982 0.330595 0.302549 0.301475 0.329125 0.321292 0.326317 0.319304 0.330292 0.285704 0.316026 0.288041 0.306357 0.282908 0.291664 0.290664 0.305345 0.291323 0.288803 0.334518 0.279342 0.295917 0.284301 0.288722 0.320425 0.326434 0.330927 0.293970 0.302162 
5324.105525 0.307026 0.314601 0.324461 0.336496 0.307066 0.336447 0.283649 0.290222 0.291078 0.281480 0.319948 0.328607 0.284422 0.335754 0.283005 0.329356 0.291063 0.323663 0.296722 0.325521 0.287727 0.324279 0.307072 0.319548 0.296106 0.299386 0.278332 0.331956 0.297236 0.287216 0.329855 0.296565 0.327418 0.288161 0.304481 0.306296 0.315759 0.291750 0.294051 0.291365 0.295086 0.277546 0.290462 0.287801 0.336616 0.306287 0.317777 0.319388 0.318685 0.293746 
5431.659591 0.325371 0.296798 0.286709 0.332620 0.280472 0.307690 0.293227 0.311000 0.316336 0.313762 0.305821 0.316398 0.314405 0.287922 0.335439 0.284499 0.279286 0.308435 0.324884 0.329536 0.316499 0.296078 0.279142 0.282749 0.302833 0.307608 0.281970 0.325028 0.333518 0.334547 0.300163 0.332093 0.276239 0.276935 0.277517 0.293960 0.290055 0.295756 0.281504 0.333322 0.287542 0.322987 0.331881 0.317973 0.301849 0.309919 0.312514 0.303369 0.298640 0.324262 
5541.386394 0.301096 0.296507 0.300882 0.281063 0.325849 0.313454 0.325660 0.299349 0.301959 0.288289 0.275535 0.317079 0.318345 0.308115 0.314966 0.282115 0.305971 0.320385 0.289640 0.302700 0.316747 0.293924 0.304340 0.287176 0.295379 0.315119 0.290729 0.282773 0.328901 0.303498 0.297897 0.286704 0.316354 0.310740 0.328398 0.276980 0.288786 0.318921 0.287176 0.315598 0.300510 0.292213 0.301693 0.279358 0.323964 0.280313 0.308392 0.306651 0.305127 0.289131 
5653.329824 0.324907 0.299915 0.317223 0.295853 0.298431 0.327188 0.320263 0.302778 0.286552 0.323976 0.286928 0.274221 0.307853 0.315685 0.284350 0.307547 0.325978 0.303112 0.326612 0.290972 0.309555 0.316668 0.312176 0.313799 0.273035 0.305469 0.313777 0.288648 0.307019 0.316732 0.281414 0.325004 0.311963 0.327267 0.284374 0.286674 0.295119 0.285557 0.322459 0.327567 0.324355 0.293581 0.295631 0.274522 0.319862 0.312564 0.296611 0.321482 0.329812 0.306306 
5767.534663 0.286298 0.290420 0.277728 0.279135 0.322748 0.323327 0.295943 0.273959 0.311803 0.331294 0.276823 0.298049 0.307904 0.277574 0.321918 0.288055 0.326780 0.292997 0.305252 0.305035 0.305493 0.294793 0.278552 0.315403 0.329004 0.299703 0.299452 0.312467 0.272291 0.308894 0.303803 0.297530 0.323511 0.331071 0.312603 0.306737 0.324278 0.304359 0.304392 0.277442 0.317356 0.300605 0.302225 0.305056 0.297503 0.331747 0.282406 0.299690 0.274958 0.297608 
5884.046591 0.273431 0.292324 0.311676 0.318355 0.310569 0.321678 0.296653 0.303148 0.278366 0.279000 0.306438 0.281068 0.288266 0.282253 0.308464 0.326613 0.272195 0.318136 0.298676 0.284970 0.274719 0.299540 0.293591 0.289677 0.320399 0.327441 0.280828 0.292958 0.322191 0.298916 0.300993 0.299102 0.309665 0.296683 0.307183 0.310698 0.303226 0.320198 0.326394 0.288425 0.299624 0.322509 0.275241 0.279570 0.304157 0.304778 0.271651 0.277967 0.308557 0.297667 
6002.912217 0.298417 0.312617 0.305851 0.317346 0.289173 0.272725 0.273919 0.269760 0.298091 0.272307 0.301074 0.325264 0.325357 0.269028 0.298930 0.270497 0.285151 0.324097 0.298614 0.288573 0.277693 0.272131 0.316872 0.301415 0.289307 0.310876 0.305705 0.304950 0.269297 0.289092 0.305129 0.276508 0.292401 0.311312 0.322491 0.296154 0.294625 0.316346 0.306637 0.291547 0.304824 0.306189 0.304988 0.300788 0.281231 0.292774 0.289370 0.290881 0.313665 0.279920 
6124.179088 0.320936 0.274692 0.324645 0.279402 0.300617 0.280884 0.318052 0.308858 0.309019 0.322860 0.271159 0.300401 0.267651 0.296617 0.310064 0.313654 0.310854 0.324101 0.292748 0.270761 0.298227 0.278161 0.271467 0.304142 0.315679 0.293220 0.299759 0.275200 0.315139 0.273383 0.302263 0.306720 0.306622 0.272667 0.270294 0.291201 0.288611 0.306156 0.322851 0.318637 0.301051 0.320823 0.271447 0.271702 0.272827 0.301793 0.282636 0.299715 0.317886 0.269098 
6247.895712 0.284677 0.269972 0.303302 0.317086 0.274721 0.323525 0.307334 0.271632 0.301905 0.301046 0.321557 0.301238 0.323820 0.275507 0.303922 0.307815 0.317296 0.316605 0.315462 0.319455 0.273292 0.268764 0.279940 0.313633 0.313161 0.272674 0.284344 0.302505 0.302230 0.318158 0.279476 0.268348 0.309454 0.301341 0.286739 0.306808 0.307366 0.273534 0.309534 0.314747 0.270669 0.285079 0.281127 0.304894 0.278788 0.310653 0.297782 0.309992 0.314643 0.314254 
6374.111578 0.268339 0.267616 0.309748 0.290295 0.267182 0.287387 0.304581 0.285539 0.290773 0.319388 0.318751 0.299797 0.265422 0.293590 0.317361 0.273388 0.297086 0.272627 0.292888 0.281045 0.321141 0.265399 0.299726 0.306681 0.306790 0.311469 0.321074 0.309525 0.295053 0.284370 0.305169 0.286697 0.322822 0.289361 0.317000 0.286591 0.281554 0.294463 0.312465 0.297873 0.320181 0.270430 0.294236 0.277647 0.284902 0.321259 0.287543 0.294301 0.319911 0.303677 
6502.877173 0.284709 0.300961 0.285763 0.288874 0.274118 0.301872 0.295218 0.316912 0.317884 0.299068 0.286815 0.318387 0.299962 0.283508 0.298087 0.318363 0.272497 0.299071 0.315521 0.270432 0.314464 0.320051 0.291544 0.305719 0.268714 0.299550 0.295107 0.292511 0.272035 0.293206 0.310214 0.284169 0.310766 0.319380 0.317648 0.309934 0.318442 0.307895 0.272485 0.271670 0.293179 0.299296 0.311473 0.320831 0.293133 0.286850 0.297172 0.288556 0.292993 0.302512 
6634.244006 0.280146 0.271511 0.287619 0.315809 0.316094 0.305879 0.265481 0.285940 0.304183 0.310538 0.276605 0.286945 0.265621 0.274720 0.293457 0.285260 0.296367 0.266335 0.302794 0.268069 0.289016 0.306402 0.296942 0.277363 0.316219 0.279913 0.297776 0.289937 0.282713 0.294186 0.304273 0.273588 0.294520 0.281398 0.310018 0.311284 0.298757 0.311969 0.265139 0.272336 0.267305 0.308600 0.302760 0.289971 0.278621 0.266817 0.269850 0.267352 0.294967 0.275905 
6768.264625 0.264751 0.302882 0.267252 0.265736 0.271050 0.294077 0.300370 0.292255 0.267365 0.287672 0.313698 0.316559 0.294574 0.262545 0.291926 0.287291 0.302680 0.297699 0.264150 0.306686 0.273822 0.288738 0.316652 0.282823 0.295287 0.282335 0.265334 0.275069 0.282676 0.278997 0.304257 0.314050 0.294228 0.287031 0.313178 0.283797 0.264711 0.268243 0.286653 0.266117 0.270322 0.283320 0.264459 0.274564 0.270007 0.295178 0.295383 0.313082 0.260145 0.263371 
6904.992640 0.264752 0.312739 0.310493 0.307108 0.282132 0.311108 0.274638 0.311728 0.314002 0.275312 0.305698 0.293789 0.281155 0.263873 0.293737 0.307410 0.263948 0.311998 0.299419 0.285947 0.289999 0.309836 0.310648 0.292680 0.300019 0.295158 0.273274 0.259802 0.277506 0.283234 0.301435 0.281098 0.291469 0.269616 0.263078 0.271614 0.268907 0.293605 0.309460 0.290099 0.311895 0.285603 0.267009 0.309704 0.305920 0.265886 0.264347 0.267781 0.312463 0.267345 
7044.482745 0.281125 0.286334 0.282598 0.291612 0.290636 0.276366 0.308020 0.278439 0.278250 0.308613 0.297541 0.272550 0.272116 0.301942 0.282583 0.284442 0.279067 0.271928 0.282007 0.301948 0.259574 0.303144 0.305111 0.312764 0.285860 0.264906 0.277514 0.272256 0.261857 0.278270 0.281690 0.263359 0.261158 0.263299 0.278136 0.271283 0.312324 0.260244 0.282332 0.286991 0.284821 0.285584 0.291056 0.309567 0.301648 0.310634 0.293693 0.276441 0.271911 0.289663 
7186.790736 0.290563 0.302089 0.268957 0.302989 0.286451 0.301482 0.301371 0.283375 0.274667 0.293948 0.298761 0.298730 0.288140 0.288208 0.276758 0.293472 0.291897 0.274877 0.305571 0.267919 0.264321 0.267286 0.273673 0.275861 0.275819 0.271120 0.261662 0.268535 0.309947 0.292501 0.257119 0.258382 0.274590 0.306326 0.284332 0.261245 0.257763 0.273228 0.301686 0.291755 0.260300 0.301757 0.306794 0.285563 0.304436 0.298497 0.311822 0.283372 0.270475 0.292371 
7331.973539 0.282672 0.258970 0.296256 0.300753 0.274526 0.288017 0.304431 0.297261 0.268730 0.260601 0.298098 0.273663 0.301441 0.293047 0.271099 0.298426 0.294406 0.275316 0.300132 0.302256 0.288429 0.299373 0.270938 0.255738 0.295405 0.297740 0.265748 0.300307 0.280297 0.303277 0.294000 0.310250 0.298595 0.255103 0.285862 0.302637 0.287464 0.297193 0.276977 0.278249 0.261904 0.284517 0.258677 0.291992 0.280734 0.306337 0.267937 0.299351 0.276850 0.309598 
7480.089230 0.270093 0.294572 0.278263 0.296840 0.287327 0.286147 0.273654 0.285995 0.298382 0.277262 0.271089 0.304726 0.293944 0.275574 0.255837 0.284274 0.283385 0.268243 0.266017 0.264455 0.264794 0.271498 0.278664 0.269457 0.299043 0.257699 0.302839 0.253053 0.282875 0.276802 0.286099 0.260900 0.302534 0.263782 0.274587 0.278602 0.263424 0.302318 0.298628 0.259428 0.272673 0.275106 0.252742 0.270076 0.279883 0.269673 0.286483 0.253785 0.287540 0.268588 
7631.197056 0.299780 0.275908 0.288492 0.254834 0.268488 0.294067 0.278458 0.259382 0.279589 0.262848 0.300599 0.288990 0.294179 0.264361 0.280202 0.262260 0.288787 0.295550 0.269070 0.275058 0.273540 0.269118 0.289846 0.252722 0.267081 0.260415 0.256723 0.256698 0.305862 0.256737 0.264227 0.277594 0.278527 0.281225 0.257077 0.266964 0.255712 0.276535 0.303756 0.298319 0.270525 0.294352 0.284415 0.279979 0.259114 0.306272 0.295140 0.264233 0.303491 0.252404 
7785.357462 0.280078 0.279250 0.291216 0.269929 0.257919 0.261785 0.272737 0.254610 0.250935 0.286974 0.272053 0.290610 0.267933 0.265615 0.282800 0.254029 0.273155 0.261536 0.285727 0.271092 0.288607 0.299978 0.299191 0.301517 0.273634 0.298618 0.254646 0.252896 0.261569 0.255424 0.258271 0.291011 0.285600 0.297989 0.285257 0.253829 0.254355 0.271829 0.296248 0.253475 0.297436 0.287649 0.276553 0.291158 0.281543 0.261785 0.290598 0.303162 0.252533 0.281258 
7942.632116 0.275180 0.300368 0.297935 0.280692 0.270486 0.252346 0.287558 0.296301 0.264916 0.294088 0.258501 0.266328 0.286199 0.291936 0.297206 0.251572 0.270962 0.296755 0.295401 0.286119 0.293029 0.259002 0.270871 0.281072 0.250100 0.271713 0.259778 0.286873 0.287412 0.258815 0.292820 0.282462 0.274790 0.265970 0.279787 0.287850 0.268991 0.263807 0.272731 0.250447 0.262431 0.264118 0.265761 0.256512 0.269583 0.272627 0.296763 0.278084 0.280940 0.276908 
8103.083928 0.256337 0.254390 0.279459 0.255402 0.266028 0.272311 0.293847 0.265005 0.297744 0.280503 0.268147 0.273462 0.290924 0.269235 0.298755 0.299729 0.287345 0.265828 0.281130 0.262533 0.292953 0.294107 0.282417 0.259386 0.252353 0.248785 0.256922 0.294110 0.252632 0.297175 0.254669 0.268316 0.269199 0.269724 0.295906 0.265823 0.247292 0.259728 0.299928 0.263241 0.296289 0.260469 0.279180 0.285658 0.262284 0.248530 0.254248 0.249096 0.289754 0.251631 
8266.777081 0.284129 0.286536 0.266760 0.274544 0.252075 0.261731 0.249603 0.249951 0.269433 0.253757 0.262620 0.288277 0.295580 0.256623 0.260864 0.295694 0.292064 0.298226 0.261470 0.287731 0.275891 0.291733 0.249533 0.282088 0.268895 0.296884 0.247663 0.272905 0.254771 0.252456 0.258908 0.271115 0.245832 0.256651 0.258455 0.254436 0.254347 0.277032 0.252847 0.261305 0.290712 0.292472 0.246052 0.278475 0.271944 0.249264 0.269564 0.255067 0.254559 0.272816 
8433.777056 0.293107 0.287091 0.287601 0.244409 0.250495 0.251829 0.269554 0.243075 0.244538 0.277190 0.258687 0.292870 0.293634 0.263991 0.275787 0.275568 0.270688 0.269230 0.258725 0.269349 0.263727 0.284435 0.296157 0.284011 0.267014 0.280564 0.280189 0.254838 0.290090 0.257821 0.266291 0.270534 0.245542 0.255173 0.244268 0.254504 0.274275 0.276866 0.291304 0.296360 0.290619 0.255832 0.287185 0.245969 0.291569 0.269516 0.284076 0.253262 0.255567 0.276178 
8604.150654 0.243275 0.283993 0.273248 0.259240 0.279142 0.274007 0.292493 0.266630 0.266684 0.286266 0.272221 0.264576 0.259779 0.251625 0.290594 0.278769 0.280957 0.262147 0.241341 0.274219 0.271089 0.257189 0.245508 0.251536 0.242478 0.244090 0.251461 0.279659 0.267748 0.268655 0.287460 0.243176 0.272285 0.271441 0.294651 0.253837 0.290600 0.243422 0.260795 0.275688 0.244932 0.283649 0.268743 0.259312 0.250273 0.244656 0.262171 0.268456 0.275372 0.244929 
8777.966027 0.278259 0.266049 0.279050 0.270633 0.275126 0.263249 0.242228 0.281665 0.270316 0.253039 0.255482 0.245944 0.244764 0.255048 0.242470 0.272740 0.292802 0.249076 0.286852 0.291894 0.260455 0.250482 0.248818 0.278775 0.278983 0.284097 0.272148 0.245896 0.288221 0.245501 0.260074 0.260684 0.278157 0.246178 0.248754 0.258226 0.281197 0.253015 0.251529 0.257117 0.277737 0.258742 0.245011 0.243618 0.272945 0.254510 0.259262 0.284033 0.256864 0.266464 
8955.292703 0.249738 0.270184 0.252957 0.272538 0.254563 0.287995 0.266768 0.242173 0.285902 0.283492 0.256659 0.245608 0.281401 0.241560 0.279827 0.264649 0.247049 0.269583 0.281973 0.257841 0.270398 0.266895 0.253772 0.279801 0.242094 0.260670 0.259080 0.255825 0.267948 0.275750 0.277975 0.241118 0.251550 0.245716 0.268948 0.267099 0.249719 0.281478 0.280764 0.242120 0.241872 0.255989 0.260807 0.278970 0.251415 0.280266 0.268374 0.262416 0.286666 0.275808 
9136.201616 0.250943 0.268777 0.283345 0.271996 0.242203 0.274503 0.261262 0.237502 0.262799 0.244090 0.242526 0.260263 0.265522 0.271103 0.237817 0.259007 0.248123 0.254942 0.238742 0.262896 0.250144 0.262150 0.256805 0.257743 0.270551 0.256971 0.249758 0.252520 0.273039 0.255084 0.250365 0.253289 0.268212 0.257299 0.258266 0.267831 0.268415 0.286675 0.271276 0.280171 0.264200 0.244799 0.281777 0.283343 0.250147 0.268840 0.239110 0.285187 0.279874 0.286273 
9320.765132 0.254804 0.277133 0.261498 0.276347 0.277694 0.284479 0.267362 0.256078 0.257474 0.285236 0.239360 0.241636 0.258659 0.274638 0.243447 0.255042 0.241709 0.278325 0.245553 0.278787 0.234890 0.278046 0.262584 0.284591 0.239880 0.259784 0.272375 0.251242 0.279497 0.260413 0.245882 0.262949 0.267915 0.260491 0.266710 0.272234 0.267662 0.276689 0.236474 0.273555 0.271256 0.254108 0.243186 0.283145 0.236229 0.249186 0.240900 0.253604 0.235154 0.276287 
9509.057078 0.233690 0.251677 0.266037 0.233407 0.245574 0.279430 0.264663 0.252045 0.273607 0.234495 0.240878 0.275343 0.238525 0.255298 0.248811 0.254663 0.260934 0.252618 0.245743 0.281845 0.252201 0.276408 0.235317 0.233407 0.241967 0.236994 0.269564 0.233454 0.269968 0.265886 0.272604 0.259182 0.273412 0.283304 0.265791 0.280119 0.273583 0.262966 0.277623 0.275708 0.274459 0.283092 0.264171 0.273482 0.262033 0.270499 0.235631 0.283680 0.250692 0.256047 
9701.152773 0.275739 0.270018 0.265891 0.276251 0.237878 0.248930 0.239429 0.253688 0.264282 0.249380 0.277862 0.251364 0.261688 0.281449 0.262862 0.267357 0.257340 0.256225 0.246280 0.264009 0.254419 0.237955 0.252780 0.281855 0.242036 0.251719 0.280039 0.235451 0.259293 0.250842 0.251056 0.279120 0.270476 0.275010 0.256467 0.273111 0.272851 0.261042 0.276202 0.240924 0.253709 0.240317 0.238838 0.282182 0.262924 0.256112 0.231993 0.280849 0.244929 0.248428 
9897.129059 0.274175 0.260723 0.244087 0.278117 0.245516 0.276531 0.267080 0.270994 0.263562 0.241187 0.279280 0.279183 0.259200 0.275826 0.243132 0.251333 0.248114 0.259900 0.256571 0.261896 0.248178 0.269645 0.230727 0.262621 0.260013 0.272714 0.277085 0.249770 0.239128 0.263234 0.233272 0.273472 0.262333 0.273603 0.242125 0.239532 0.242904 0.231828 0.245470 0.279543 0.280379 0.258551 0.249064 0.234874 0.238936 0.268061 0.278986 0.241657 0.264607 0.242598 
10097.064328 0.228446 0.263703 0.269405 0.234169 0.253653 0.258584 0.232160 0.234521 0.260040 0.260923 0.260598 0.261790 0.274839 0.269337 0.251580 0.256443 0.258267 0.274255 0.230402 0.279029 0.239224 0.246017 0.242512 0.234189 0.268629 0.258274 0.268936 0.278667 0.261260 0.258117 0.245672 0.258962 0.267959 0.236923 0.270996 0.238456 0.238268 0.232591 0.276439 0.276158 0.278339 0.274831 0.263672 0.251836 0.278017 0.242248 0.261001 0.259170 0.264261 0.249411 
10301.038558 0.250870 0.241482 0.231686 0.275826 0.275259 0.275838 0.276621 0.268848 0.231001 0.255496 0.231837 0.240218 0.251368 0.252887 0.249724 0.226994 0.236894 0.247704 0.262947 0.240719 0.242932 0.248971 0.231081 0.235992 0.263534 0.229578 0.246516 0.237309 0.248372 0.228490 0.274441 0.242295 0.258321 0.248754 0.254559 0.269379 0.237878 0.241839 0.230457 0.269774 0.269825 0.259238 0.256249 0.239225 0.247845 0.255496 0.264453 0.260462 0.265045 0.264629 
10509.133340 0.270323 0.227262 0.234554 0.250235 0.261159 0.265204 0.250253 0.248973 0.269028 0.237279 0.234719 0.274148 0.241616 0.264339 0.247223 0.233667 0.245708 0.229094 0.245201 0.230342 0.272933 0.259102 0.258017 0.249863 0.263716 0.252872 0.254695 0.257259 0.261986 0.252882 0.235156 0.269716 0.248068 0.262404 0.246260 0.254920 0.265176 0.246463 0.240218 0.227767 0.225937 0.229219 0.271626 0.231047 0.272386 0.244868 0.242408 0.226385 0.265004 0.264794 
10721.431916 0.235558 0.233037 0.268574 0.235266 0.249791 0.245858 0.256354 0.231353 0.237804 0.254696 0.268447 0.228206 0.249076 0.268380 0.247081 0.223991 0.248386 0.245478 0.253054 0.250813 0.271115 0.259728 0.242945 0.265105 0.269581 0.226127 0.236350 0.265802 0.265368 0.242764 0.226405 0.234246 0.255180 0.231035 0.258411 0.262155 0.226765 0.254463 0.256986 0.234548 0.260269 0.243064 0.242714 0.233464 0.252865 0.246032 0.223805 0.236226 0.261267 0.224968 
10938.019208 0.248025 0.254347 0.269806 0.269195 0.253089 0.222679 0.252170 0.240731 0.232646 0.257118 0.256492 0.253037 0.260684 0.266400 0.226391 0.228216 0.233343 0.232350 0.240455 0.247565 0.250486 0.267589 0.245216 0.255968 0.249688 0.231422 0.258999 0.250786 0.245494 0.247050 0.253599 0.260701 0.235783 0.224940 0.239234 0.256610 0.259765 0.237470 0.222258 0.238724 0.247959 0.247218 0.263935 0.241674 0.230186 0.238177 0.269015 0.270291 0.241453 0.232109 
11158.981853 0.248826 0.267235 0.259729 0.235586 0.223204 0.222791 0.258033 0.244282 0.238199 0.244028 0.265074 0.225658 0.233716 0.258707 0.226660 0.229921 0.262784 0.229537 0.224424 0.241467 0.234413 0.256126 0.251903 0.222180 0.234911 0.232868 0.239511 0.232306 0.265722 0.263930 0.268823 0.221203 0.261931 0.242544 0.235911 0.231913 0.231595 0.240174 0.265910 0.250480 0.259558 0.263886 0.246384 0.261249 0.236774 0.268202 0.263014 0.239487 0.247012 0.228278 
11384.408240 0.234607 0.242885 0.221398 0.248910 0.231924 0.251449 0.243554 0.220631 0.266555 0.245861 0.265587 0.259160 0.243787 0.246829 0.227966 0.256841 0.238912 0.237864 0.228686 0.257052 0.241791 0.223297 0.249936 0.249776 0.263574 0.251262 0.266599 0.266303 0.249987 0.251323 0.258920 0.261202 0.242097 0.230251 0.255070 0.236319 0.248121 0.241015 0.248092 0.222717 0.233498 0.232829 0.240668 0.231835 0.251718 0.220185 0.240350 0.266438 0.257246 0.230428 
11614.388542 0.257766 0.251961 0.255047 0.217544 0.263557 0.225470 0.232141 0.248962 0.256775 0.240811 0.256912 0.228023 0.262852 0.229070 0.261264 0.257261 0.221862 0.229282 0.227318 0.246474 0.250893 0.224738 0.260115 0.240986 0.243420 0.231759 0.220081 0.235809 0.230413 0.235959 0.258975 0.256847 0.217855 0.257740 0.250854 0.245008 0.239590 0.238373 0.261795 0.225041 0.246289 0.218124 0.222283 0.219896 0.235533 0.221171 0.249776 0.252017 0.227624 0.218177 
11849.014754 0.246367 0.216003 0.242923 0.260170 0.229280 0.236416 0.245952 0.255912 0.215346 0.235420 0.216590 0.258193 0.229235 0.237677 0.216803 0.240889 0.235614 0.231009 0.242484 0.258394 0.227451 0.251112 0.236015 0.260392 0.216270 0.226966 0.232380 0.224834 0.236831 0.235282 0.248087 0.234305 0.255705 0.218443 0.225548 0.244684 0.249161 0.220275 0.251172 0.224232 0.251241 0.215019 0.226159 0.227196 0.256946 0.221684 0.236965 0.219472 0.247647 0.255024 
12088.380730 0.246891 0.229588 0.234845 0.225669 0.244498 0.238693 0.216767 0.220790 0.219049 0.230962 0.240292 0.250805 0.229659 0.219283 0.251255 0.257338 0.241190 0.223150 0.218714 0.218662 0.239473 0.225939 0.220022 0.231362 0.214824 0.227810 0.248005 0.236795 0.260451 0.222726 0.252758 0.225043 0.236771 0.223370 0.246213 0.221636 0.240070 0.224569 0.258965 0.224702 0.214106 0.218414 0.235949 0.226097 0.223050 0.234539 0.215222 0.233720 0.237153 0.257250 
12332.582220 0.219914 0.216001 0.232051 0.218238 0.254664 0.217942 0.238778 0.216003 0.247144 0.236696 0.224959 0.252128 0.213126 0.243256 0.234101 0.232305 0.253736 0.227930 0.217251 0.254873 0.220378 0.255919 0.235800 0.248287 0.243844 0.250085 0.244392 0.215140 0.242293 0.218723 0.240619 0.222456 0.239580 0.220899 0.237337 0.232653 0.225970 0.226727 0.211701 0.228645 0.245325 0.251239 0.212305 0.246641 0.252725 0.229148 0.212522 0.212689 0.258230 0.233576 
12581.716907 0.253159 0.254299 0.251815 0.212115 0.232883 0.220482 0.226199 0.238050 0.224978 0.214337 0.254929 0.213262 0.213871 0.234214 0.246233 0.210692 0.217968 0.256090 0.248882 0.252123 0.242012 0.230520 0.229641 0.234807 0.248427 0.239736 0.231295 0.231787 0.211681 0.253837 0.231421 0.234548 0.239440 0.235205 0.225295 0.220253 0.247177 0.221825 0.228895 0.232647 0.215776 0.228865 0.233191 0.233685 0.221093 0.244950 0.222072 0.219285 0.242014 0.251820 
12835.884448 0.246146 0.221647 0.233576 0.213283 0.211543 0.229223 0.224701 0.212242 0.212376 0.247707 0.226424 0.235700 0.251142 0.227093 0.236100 0.244444 0.248538 0.214763 0.208906 0.235660 0.212978 0.215744 0.219230 0.215825 0.251857 0.252015 0.254096 0.232299 0.231999 0.237442 0.235159 0.246590 0.211523 0.235707 0.252741 0.235623 0.242831 0.209938 0.247684 0.253509 0.214458 0.235140 0.237282 0.224400 0.209772 0.234999 0.223507 0.244333 0.228809 0.212082 
13095.186514 0.242663 0.243032 0.247158 0.240921 0.229798 0.236915 0.228265 0.236686 0.221040 0.235247 0.214891 0.212787 0.228795 0.227751 0.249145 0.248885 0.219592 0.243094 0.232237 0.239095 0.217254 0.249615 0.223023 0.249899 0.215398 0.250537 0.209224 0.222337 0.240481 0.239205 0.217436 0.222325 0.245809 0.220758 0.211378 0.247185 0.227761 0.232528 0.227079 0.210009 0.216009 0.230934 0.234681 0.245721 0.245295 0.229504 0.237012 0.223309 0.218227 0.216970 
13359.726830 0.238222 0.240111 0.211114 0.208130 0.215137 0.215087 0.212110 0.209243 0.243485 0.240099 0.238053 0.242882 0.243451 0.217845 0.211924 0.236160 0.204949 0.228500 0.237616 0.210583 0.206296 0.242978 0.247243 0.245568 0.213312 0.246576 0.230753 0.245215 0.204821 0.231968 0.227232 0.231297 0.249070 0.233343 0.243078 0.228113 0.206080 0.239255 0.214994 0.210690 0.214516 0.223489 0.223284 0.215208 0.209584 0.228104 0.216464 0.236444 0.211234 0.229895 
13629.611214 0.226478 0.228751 0.216688 0.208881 0.222944 0.214243 0.222964 0.205073 0.219116 0.247085 0.211181 0.245821 0.237973 0.216189 0.244160 0.229027 0.238203 0.235116 0.204114 0.223519 0.243864 0.210181 0.227571 0.212086 0.242239 0.235863 0.220694 0.227081 0.247520 0.234473 0.224822 0.203836 0.242182 0.239375 0.235468 0.223790 0.227081 0.239515 0.223422 0.221727 0.224084 0.217218 0.243771 0.204319 0.234579 0.226140 0.237741 0.229656 0.204904 0.214787 
13904.947625 0.206143 0.226046 0.225379 0.234126 0.207354 0.213352 0.239708 0.221336 0.215962 0.204632 0.224613 0.204648 0.211658 0.240740 0.245852 0.231863 0.202577 0.205089 0.237486 0.242931 0.230222 0.214046 0.238594 0.221023 0.202658 0.203932 0.244433 0.217478 0.222547 0.208128 0.239079 0.223731 0.235111 0.224504 0.223980 0.225676 0.231048 0.221983 0.222050 0.210541 0.235299 0.207032 0.237600 0.217442 0.224855 0.237738 0.222044 0.227339 0.204563 0.224645 
14185.846200 0.226988 0.218074 0.235950 0.206230 0.223940 0.199873 0.237189 0.210940 0.216038 0.207659 0.235737 0.231198 0.235886 0.223294 0.238396 0.203349 0.230173 0.222395 0.201935 0.232992 0.219343 0.207202 0.236132 0.241062 0.229298 0.203779 0.238061 0.207750 0.207515 0.239258 0.240605 0.210820 0.220642 0.215708 0.242105 0.235382 0.204929 0.209479 0.215759 0.207233 0.233216 0.216555 0.208438 0.241422 0.219317 0.230550 0.210330 0.205198 0.203624 0.233782 
14472.419302 0.201357 0.202915 0.208851 0.228343 0.224320 0.218907 0.200285 0.204262 0.223226 0.235122 0.224084 0.228589 0.211105 0.223849 0.228955 0.235349 0.207289 0.203232 0.228059 0.199521 0.225090 0.201280 0.225805 0.212553 0.219797 0.225246 0.219524 0.224361 0.215355 0.233579 0.226430 0.240177 0.229250 0.228171 0.222429 0.230084 0.225521 0.207513 0.211228 0.227790 0.212820 0.198344 0.215419 0.240765 0.210423 0.238698 0.220703 0.230995 0.202449 0.234915 
14764.781566 0.230934 0.226666 0.224086 0.210820 0.228392 0.219857 0.229828 0.210728 0.224248 0.236336 0.235716 0.222456 0.236929 0.226188 0.199821 0.229169 0.224112 0.238896 0.225760 0.231829 0.216797 0.217692 0.215507 0.198345 0.199528 0.217908 0.212404 0.207612 0.212980 0.211771 0.225267 0.210209 0.215219 0.197885 0.208332 0.208260 0.206660 0.229239 0.200855 0.215610 0.197481 0.214907 0.210486 0.219025 0.201091 0.216066 0.211784 0.202134 0.233961 0.206695 
15063.049938 0.237439 0.219155 0.221193 0.216461 0.234083 0.215595 0.225737 0.228652 0.216251 0.229669 0.203982 0.203766 0.222152 0.200765 0.230796 0.197400 0.221801 0.232419 0.224584 0.204915 0.207631 0.196708 0.215660 0.210292 0.236537 0.208836 0.197366 0.205296 0.207470 0.230385 0.198062 0.223104 0.198151 0.228985 0.196931 0.209848 0.208775 0.223052 0.209656 0.223643 0.231848 0.222485 0.229381 0.223381 0.226616 0.234732 0.211495 0.202414 0.197826 0.232285 
15367.343732 0.227542 0.196037 0.229117 0.203369 0.232597 0.234948 0.207220 0.203387 0.194349 0.193563 0.197785 0.214456 0.211161 0.235731 0.201147 0.226901 0.196683 0.197594 0.235677 0.193673 0.209245 0.198549 0.232037 0.193937 0.233487 0.225974 0.216456 0.206178 0.225987 0.199014 0.197142 0.212197 0.224490 0.231981 0.235791 0.197172 0.235561 0.227939 0.212463 0.235285 0.208988 0.196269 0.219167 0.226566 0.226757 0.201484 0.234898 0.233483 0.213240 0.216395 
15677.784668 0.222057 0.221071 0.211045 0.206623 0.193918 0.221275 0.202423 0.213397 0.227725 0.222693 0.199598 0.221522 0.193690 0.202404 0.228542 0.214431 0.197744 0.218916 0.197837 0.204209 0.227670 0.210232 0.209426 0.233585 0.221343 0.207393 0.201736 0.211713 0.202185 0.226030 0.203320 0.191987 0.211802 0.202497 0.204086 0.219994 0.191478 0.215522 0.199237 0.217600 0.195409 0.219605 0.197465 0.215847 0.199675 0.196895 0.204192 0.213046 0.195428 0.193010 
15994.496927 0.198565 0.212765 0.206302 0.225002 0.215653 0.193599 0.225862 0.200521 0.196325 0.216952 0.230895 0.224673 0.196648 0.211565 0.229299 0.221786 0.212959 0.200667 0.226689 0.225529 0.191390 0.211987 0.221270 0.220779 0.231384 0.213505 0.200279 0.230178 0.222931 0.203804 0.194938 0.226689 0.217418 0.212474 0.199490 0.214312 0.200000 0.218987 0.227439 0.202762 0.228744 0.207894 0.210738 0.197477 0.193521 0.231338 0.222467 0.226408 0.219528 0.229170 
16317.607198 0.217894 0.211647 0.212272 0.188360 0.212583 0.205555 0.211626 0.189258 0.221126 0.206804 0.212834 0.221592 0.209678 0.199882 0.198125 0.212939 0.199241 0.199845 0.190759 0.229622 0.220124 0.201878 0.191395 0.219587 0.216479 0.213173 0.202300 0.205711 0.216419 0.198423 0.208033 0.223182 0.207066 0.197046 0.195002 0.206614 0.228012 0.198476 0.216256 0.201071 0.199408 0.206140 0.217673 0.223788 0.212962 0.207898 0.202380 0.228213 0.221199 0.197780 
16647.244729 0.191687 0.206737 0.224918 0.194505 0.201783 0.213171 0.227332 0.211054 0.225525 0.218736 0.216664 0.187929 0.222577 0.199864 0.213855 0.188223 0.199626 0.196456 0.227065 0.222084 0.213331 0.227330 0.223980 0.218747 0.218732 0.219689 0.220642 0.227813 0.220315 0.215925 0.195545 0.189373 0.216843 0.210919 0.222950 0.195561 0.195611 0.202465 0.227481 0.215106 0.193295 0.186483 0.217835 0.208527 0.204924 0.224809 0.188876 0.192837 0.194664 0.225242 
16983.541381 0.204692 0.191387 0.196480 0.213463 0.222148 0.184836 0.198271 0.203735 0.211777 0.224889 0.188533 0.196332 0.214219 0.192038 0.190937 0.192539 0.216509 0.209867 0.222550 0.206865 0.197080 0.185450 0.197957 0.198211 0.218550 0.190523 0.205436 0.203284 0.212262 0.220673 0.200710 0.200489 0.195480 0.223207 0.211319 0.192155 0.219745 0.219076 0.207633 0.190549 0.203374 0.216619 0.199573 0.195523 0.199158 0.209526 0.185294 0.225142 0.206647 0.187607 
17326.631675 0.194614 0.205945 0.186787 0.223365 0.207295 0.198168 0.190732 0.200856 0.192269 0.199977 0.210777 0.221083 0.222756 0.192544 0.199639 0.189973 0.206945 0.187807 0.194109 0.217167 0.221964 0.197144 0.208011 0.219495 0.222306 0.186325 0.193132 0.220682 0.212436 0.213165 0.218762 0.198542 0.194294 0.211883 0.222316 0.197223 0.214496 0.192772 0.219434 0.185281 0.222579 0.215760 0.185336 0.222459 0.216033 0.221209 0.209371 0.203726 0.215644 0.191780 
17676.652853 0.187010 0.215668 0.204201 0.197043 0.213600 0.210697 0.205484 0.187317 0.210685 0.213979 0.216930 0.215776 0.220854 0.211794 0.187525 0.207471 0.215950 0.213898 0.197999 0.221254 0.189653 0.181779 0.186879 0.213140 0.186946 0.184006 0.202782 0.189161 0.210285 0.195326 0.188217 0.212109 0.202080 0.211518 0.209599 0.194083 0.189044 0.187452 0.182872 0.209684 0.220314 0.187557 0.203359 0.194037 0.181614 0.207568 0.185784 0.186695 0.203145 0.204245 
18033.744928 0.193606 0.183646 0.217949 0.202545 0.181183 0.193434 0.206574 0.215534 0.191602 0.192790 0.186962 0.206518 0.199404 0.193162 0.210201 0.182703 0.198255 0.190923 0.195543 0.186610 0.217061 0.192946 0.209200 0.192050 0.188351 0.201140 0.205111 0.200922 0.188199 0.197261 0.217981 0.192140 0.187987 0.218509 0.192524 0.186798 0.213460 0.203633 0.204269 0.192776 0.215196 0.217687 0.207380 0.197125 0.218253 0.183065 0.188159 0.217487 0.219003 0.195743 
18398.050741 0.191506 0.184729 0.200183 0.215178 0.181622 0.196791 0.182222 0.187741 0.180991 0.210775 0.203827 0.213783 0.207287 0.190769 0.211954 0.208906 0.183298 0.213442 0.209622 0.203936 0.190596 0.190454 0.210486 0.199393 0.207480 0.182303 0.184945 0.190580 0.213934 0.201079 0.215551 0.194783 0.214269 0.207872 0.186245 0.206810 0.179234 0.196501 0.193404 0.186584 0.183906 0.199973 0.202631 0.180760 0.217286 0.205280 0.202230 0.207416 0.204557 0.196517 
18769.716020 0.189467 0.205378 0.198632 0.196354 0.195586 0.189269 0.210323 0.187160 0.190386 0.194275 0.204204 0.196696 0.211743 0.205969 0.207876 0.184473 0.201446 0.211825 0.194369 0.183405 0.200382 0.190669 0.200227 0.212041 0.213206 0.202326 0.196888 0.191160 0.198249 0.181252 0.196668 0.198243 0.188140 0.212578 0.197809 0.196794 0.191741 0.185799 0.215288 0.201888 0.213927 0.179322 0.186066 0.214414 0.183312 0.180883 0.213477 0.212945 0.186315 0.215168 
19148.889435 0.207170 0.197465 0.184355 0.203474 0.213927 0.194615 0.208011 0.210724 0.189867 0.178270 0.185994 0.179823 0.213199 0.176613 0.183513 0.185348 0.200894 0.202112 0.179464 0.192516 0.192183 0.212302 0.175374 0.201400 0.180159 0.205290 0.176078 0.211055 0.207219 0.193434 0.178503 0.206359 0.207460 0.198091 0.208970 0.183164 0.177530 0.178268 0.201773 0.189291 0.211152 0.198152 0.193053 0.201596 0.197140 0.207727 0.212367 0.198903 0.203920 0.188201 
19535.722662 0.182794 0.188727 0.202217 0.190335 0.211855 0.191166 0.204024 0.201234 0.210136 0.176054 0.174493 0.176030 0.176007 0.177460 0.192050 0.210022 0.194389 0.210909 0.188219 0.202620 0.191099 0.211687 0.191772 0.181861 0.193245 0.198948 0.210103 0.210389 0.205369 0.178655 0.179066 0.185515 0.187778 0.192613 0.197683 0.185805 0.205453 0.176424 0.199990 0.190921 0.179728 0.197899 0.194626 0.187783 0.178079 0.183737 0.178871 0.210130 0.191392 0.183406 
19930.370438 0.200928 0.207361 0.197052 0.200294 0.179621 0.201557 0.191906 0.188332 0.203552 0.175011 0.195267 0.202301 0.194793 0.196932 0.182382 0.180047 0.184242 0.184991 0.180949 0.206778 0.193601 0.175378 0.209978 0.207430 0.173786 0.206178 0.208760 0.180534 0.187099 0.191372 0.193775 0.201347 0.176525 0.181712 0.181312 0.190319 0.196368 0.173694 0.197224 0.205127 0.205540 0.196838 0.196019 0.178256 0.201158 0.193530 0.208130 0.178954 0.179437 0.179558 
20332.990628 0.184010 0.179425 0.185604 0.203738 0.201524 0.197225 0.188013 0.188903 0.193221 0.207802 0.207790 0.199128 0.206656 0.206283 0.189276 0.185417 0.173658 0.174078 0.189104 0.176440 0.171315 0.173215 0.195831 0.184500 0.196880 0.207288 0.200071 0.196958 0.182108 0.207770 0.205323 0.192966 0.174878 0.195299 0.186045 0.205128 0.171241 0.185646 0.203866 0.197335 0.187831 0.181659 0.182504 0.173702 0.198406 0.176976 0.205205 0.200132 0.182837 0.191189 
20743.744286 0.200021 0.182394 0.196741 0.197195 0.178076 0.188178 0.190214 0.183924 0.187915 0.189778 0.204420 0.182634 0.188799 0.171868 0.198993 0.181450 0.191469 0.175034 0.186566 0.183113 0.197035 0.196208 0.180568 0.185637 0.199507 0.172938 0.181908 0.183636 0.197426 0.177040 0.174214 0.181461 0.184383 0.174203 0.204592 0.196949 0.178288 0.194164 0.199319 0.171666 0.205277 0.195731 0.179108 0.183863 0.193164 0.178282 0.176547 0.188900 0.176445 0.191824 
21162.795718 0.170813 0.190337 0.194108 0.188080 0.185216 0.191258 0.168896 0.191953 0.197861 0.198337 0.195975 0.190971 0.178801 0.183216 0.184869 0.174461 0.195070 0.201915 0.190945 0.193712 0.169193 0.181395 0.198289 0.195687 0.203804 0.188690 0.172687 0.175272 0.176069 0.174333 0.189411 0.191609 0.190003 0.192887 0.174335 0.198995 0.176739 0.193339 0.184467 0.202974 0.174450 0.172390 0.170684 0.190741 0.191074 0.189750 0.189142 0.173838 0.174178 0.184010 
21590.312550 0.180534 0.171629 0.173147 0.168935 0.195152 0.198662 0.194808 0.178555 0.188737 0.190701 0.166164 0.172473 0.199605 0.173379 0.181479 0.181516 0.179828 0.179062 0.199032 0.201378 0.192917 0.174743 0.186977 0.198161 0.182074 0.183272 0.167310 0.176322 0.187740 0.186955 0.195338 0.188545 0.177947 0.184641 0.170367 0.184456 0.191049 0.167279 0.196081 0.168445 0.175465 0.184751 0.188759 0.178365 0.170663 0.182529 0.195038 0.184961 0.193170 0.194063 
22026.465795 0.188902 0.185055 0.176287 0.189912 0.184212 0.169773 0.172252 0.180541 0.189924 0.170571 0.170417 0.174237 0.194609 0.191385 0.195021 0.196369 0.165569 0.189367 0.172844 0.174854 0.164743 0.182027 0.191785 0.178839 0.165393 0.177444 0.190310 0.193015 0.179089 0.187792 0.165110 0.198140 0.180827 0.172159 0.177433 0.184626 0.199618 0.192979 0.191892 0.180911 0.197742 0.190485 0.182832 0.188250 0.183525 0.178607 0.188599 0.187244 0.196666 0.187545 
22471.429920 0.198585 0.197638 0.169138 0.192448 0.167858 0.176034 0.173720 0.192491 0.196909 0.177018 0.175113 0.178272 0.193199 0.189572 0.179411 0.167198 0.174918 0.167805 0.189926 0.192580 0.184614 0.186151 0.198068 0.168015 0.170016 0.194678 0.194528 0.195214 0.177870 0.183559 0.178244 0.195404 0.166615 0.165920 0.165313 0.170539 0.162961 0.196724 0.178176 0.176750 0.177092 0.178376 0.190105 0.165915 0.193363 0.164665 0.192236 0.184740 0.187692 0.176419 
22925.382917 0.181984 0.170339 0.184054 0.169424 0.193521 0.162269 0.181075 0.183746 0.181546 0.168821 0.171852 0.162858 0.195360 0.192822 0.193720 0.192386 0.171237 0.193334 0.162102 0.193067 0.165206 0.174627 0.164516 0.191587 0.165880 0.171804 0.187784 0.174247 0.176878 0.187321 0.182995 0.191714 0.165285 0.186732 0.192049 0.195512 0.196831 0.180953 0.190845 0.183552 0.167250 0.174123 0.184183 0.171074 0.168221 0.161787 0.190456 0.187452 0.187644 0.169714 
23388.506372 0.181190 0.184926 0.167897 0.193042 0.167795 0.173217 0.179983 0.168159 0.167332 0.169314 0.164558 0.178669 0.163432 0.175786 0.181870 0.162722 0.173822 0.190483 0.162315 0.173347 0.191330 0.163871 0.172695 0.192944 0.190238 0.159824 0.172519 0.175525 0.175577 0.180627 0.177012 0.176003 0.162889 0.193360 0.184333 0.187491 0.187059 0.167902 0.165622 0.193315 0.161321 0.170839 0.166687 0.172334 0.187059 0.171533 0.192740 0.189300 0.186864 0.185459 
23860.985542 0.193385 0.167282 0.183826 0.162421 0.165824 0.187222 0.188078 0.190315 0.166068 0.167048 0.184197 0.159136 0.185401 0.170125 0.160547 0.190206 0.172186 0.174767 0.191828 0.179568 0.189757 0.186812 0.165862 0.175778 0.163394 0.158858 0.188939 0.173027 0.191121 0.172149 0.165245 0.190630 0.171146 0.188863 0.166040 0.193293 0.184857 0.192678 0.174703 0.177749 0.183569 0.158812 0.171848 0.173711 0.160639 0.187104 0.163443 0.178539 0.169603 0.181106 
24343.009424 0.169610 0.158565 0.181525 0.162557 0.177544 0.180934 0.157788 0.166783 0.187624 0.186040 0.173524 0.163176 0.172084 0.168822 0.157570 0.190942 0.182982 0.180978 0.183704 0.184166 0.175340 0.167736 0.179051 0.184448 0.168099 0.165693 0.184713 0.187996 0.169473 0.172176 0.186293 0.163622 0.190624 0.164072 0.190497 0.157826 0.172729 0.160908 0.172877 0.181192 0.176383 0.187919 0.172173 0.161323 0.158224 0.174835 0.173559 0.160225 0.163037 0.173022 
24834.770835 0.167033 0.178527 0.174503 0.155722 0.171030 0.176266 0.180585 0.166910 0.157550 0.156907 0.157158 0.174544 0.188274 0.180857 0.188706 0.188477 0.169159 0.168693 0.189186 0.172972 0.187209 0.188342 0.172043 0.155924 0.163354 0.159019 0.187475 0.166831 0.177195 0.168168 0.161057 0.163159 0.157468 0.175166 0.180204 0.171916 0.182891 0.189438 0.175233 0.157933 0.164261 0.180328 0.182561 0.175497 0.157434 0.184506 0.168180 0.180000 0.186615 0.171292 
25336.466485 0.171554 0.154258 0.161202 0.162323 0.182661 0.162653 0.170098 0.186564 0.173631 0.167932 0.157389 0.159277 0.172504 0.175358 0.159390 0.176761 0.159826 0.159995 0.159451 0.155875 0.181206 0.159172 0.186208 0.177745 0.160704 0.179314 0.169213 0.158579 0.157448 0.156962 0.177154 0.185932 0.168198 0.183302 0.185999 0.169427 0.163717 0.187116 0.185294 0.186969 0.160192 0.171501 0.170088 0.176212 0.186439 0.171557 0.185198 0.159527 0.166294 0.157117 
25848.297060 0.174815 0.179147 0.160755 0.182843 0.177138 0.157380 0.154833 0.177263 0.159555 0.155740 0.158702 0.167424 0.175088 0.166344 0.159275 0.181132 0.185119 0.178762 0.172044 0.176618 0.158410 0.172671 0.174666 0.166607 0.170704 0.163021 0.184595 0.167372 0.180796 0.178813 0.182078 0.182312 0.176977 0.183336 0.174729 0.171840 0.162805 0.178348 0.156132 0.155503 0.163267 0.153077 0.160916 0.169004 0.177913 0.169918 0.156790 0.181741 0.167226 0.158237 
26370.467298 0.155694 0.153875 0.169738 0.162578 0.157273 0.171497 0.170343 0.177022 0.165528 0.164814 0.152709 0.159933 0.176834 0.166340 0.179152 0.152409 0.160170 0.181174 0.152029 0.166011 0.163279 0.155195 0.161235 0.155539 0.181206 0.163930 0.177701 0.174532 0.178183 0.159831 0.153935 0.167034 0.175182 0.155066 0.173690 0.160543 0.154422 0.157983 0.182513 0.165487 0.157711 0.154478 0.184102 0.168596 0.167896 0.175380 0.171547 0.179157 0.157056 0.158727 
26903.186074 0.175492 0.159850 0.164900 0.153635 0.170371 0.180103 0.167073 0.159003 0.160763 0.158023 0.178899 0.177950 0.150503 0.162913 0.151245 0.166780 0.162379 0.165668 0.177717 0.152665 0.169541 0.157201 0.168752 0.150503 0.172689 0.167817 0.180757 0.180265 0.172356 0.179469 0.166614 0.152262 0.153843 0.167715 0.172188 0.161860 0.152858 0.155806 0.156843 0.170993 0.173108 0.166970 0.178504 0.170341 0.157347 0.164252 0.163913 0.180010 0.171201 0.180631 
27446.666484 0.163099 0.164088 0.150389 0.155710 0.169571 0.170748 0.175804 0.156350 0.176181 0.154764 0.151043 0.149509 0.174028 0.151276 0.157456 0.167907 0.167965 0.179086 0.162629 0.171661 0.169439 0.151010 0.151302 0.169605 0.168349 0.180896 0.164747 0.171214 0.161488 0.158644 0.172014 0.160867 0.153330 0.179391 0.178913 0.176049 0.166054 0.171387 0.155181 0.165715 0.165705 0.168959 0.167109 0.154586 0.176539 0.180078 0.170212 0.154212 0.158005 0.167775 
28001.125926 0.150956 0.174129 0.152352 0.174482 0.149960 0.155913 0.162445 0.171140 0.177191 0.160036 0.155467 0.168405 0.166051 0.166293 0.174829 0.156285 0.176172 0.171945 0.176432 0.169105 0.174575 0.158470 0.172571 0.169060 0.175084 0.176118 0.148188 0.177679 0.156283 0.155731 0.152191 0.157240 0.178994 0.176629 0.176623 0.173590 0.160752 0.174989 0.156064 0.150066 0.148697 0.177229 0.178574 0.158968 0.160729 0.168055 0.152867 0.153414 0.155047 0.150015 
28566.786192 0.164275 0.157665 0.161183 0.163171 0.163106 0.174343 0.173122 0.162385 0.157279 0.154023 0.177505 0.162815 0.159984 0.158219 0.153153 0.161340 0.166630 0.164498 0.146235 0.148894 0.177048 0.163003 0.161110 0.153012 0.166032 0.161650 0.167054 0.152802 0.166072 0.146628 0.165074 0.162474 0.173282 0.166080 0.167282 0.160474 0.154336 0.151454 0.173151 0.171761 0.147962 0.164763 0.160887 0.158529 0.152061 0.166054 0.158563 0.146807 0.149315 0.166884 
29143.873554 0.155585 0.149838 0.161021 0.168827 0.166765 0.162433 0.147175 0.174554 0.172576 0.174053 0.158995 0.174025 0.170926 0.155372 0.154984 0.154513 0.174052 0.162797 0.162970 0.144495 0.165978 0.166977 0.166653 0.164634 0.154186 0.161837 0.167966 0.155680 0.165135 0.148284 0.176225 0.156847 0.170417 0.156683 0.157416 0.160658 0.161506 0.152753 0.156783 0.154768 0.164129 0.153470 0.173008 0.174687 0.145821 0.153130 0.175131 0.172210 0.162622 0.164334 
29732.618853 0.159313 0.154870 0.166498 0.170339 0.171214 0.160393 0.153375 0.174503 0.151377 0.144322 0.156290 0.158273 0.166638 0.146350 0.168005 0.150224 0.162911 0.149545 0.173504 0.165507 0.170965 0.170821 0.165669 0.161886 0.143971 0.157362 0.157913 0.145586 0.145176 0.161994 0.157784 0.148936 0.163105 0.162992 0.147299 0.161420 0.164010 0.166301 0.154267 0.155701 0.148087 0.154216 0.157667 0.160377 0.159108 0.162953 0.147414 0.145005 0.147320 0.143781 
30333.257596 0.156526 0.171006 0.143434 0.158832 0.151392 0.157026 0.154557 0.164597 0.152155 0.163820 0.159727 0.152035 0.171778 0.168544 0.162295 0.149943 0.144776 0.143157 0.144172 0.150398 0.164770 0.168843 0.159112 0.146849 0.157168 0.144567 0.147491 0.161812 0.157162 0.156175 0.149882 0.152900 0.151279 0.142589 0.142220 0.144340 0.148623 0.160907 0.158068 0.151142 0.152361 0.142300 0.153064 0.155375 0.172400 0.150731 0.170757 0.172917 0.170076 0.169534 
30946.030047 0.155190 0.160921 0.154302 0.170184 0.142485 0.146839 0.148457 0.162830 0.165992 0.162324 0.146124 0.170291 0.167969 0.161133 0.145910 0.157340 0.147947 0.140421 0.163609 0.141902 0.156204 0.161906 0.164870 0.158970 0.148804 0.156960 0.157837 0.151286 0.160638 0.140953 0.146990 0.154676 0.157362 0.145354 0.155115 0.168834 0.169696 0.166342 0.157907 0.140844 0.164705 0.155017 0.166427 0.155258 0.155653 0.146548 0.140911 0.141050 0.164270 0.157767 
31571.181323 0.138936 0.161234 0.139748 0.156248 0.163627 0.155935 0.164956 0.158729 0.167421 0.145289 0.154725 0.162515 0.158962 0.153440 0.167921 0.157584 0.151316 0.139074 0.141025 0.146591 0.150287 0.141403 0.140053 0.167441 0.140184 0.157264 0.143879 0.161152 0.161759 0.159299 0.165331 0.162307 0.141442 0.156430 0.168857 0.168179 0.160563 0.162287 0.141985 0.161413 0.163650 0.142948 0.139231 0.163953 0.165453 0.151852 0.143662 0.140398 0.165367 0.147613 
32208.961491 0.160738 0.152742 0.147822 0.153996 0.165275 0.139002 0.161597 0.148380 0.154729 0.146964 0.151099 0.145673 0.141230 0.145971 0.139537 0.156542 0.158579 0.142630 0.154041 0.141139 0.164405 0.149718 0.148423 0.139439 0.157272 0.148575 0.150842 0.154875 0.144162 0.149439 0.141837 0.165854 0.161088 0.165854 0.167643 0.150852 0.167994 0.163613 0.155989 0.154184 0.147114 0.137901 0.156094 0.149955 0.161675 0.144500 0.155076 0.158623 0.164815 0.140670 
32859.625674 0.160571 0.157364 0.142321 0.146746 0.137890 0.164601 0.162260 0.162591 0.158550 0.157458 0.143928 0.160916 0.137814 0.154662 0.146301 0.142093 0.144964 0.166402 0.141074 0.137434 0.163543 0.163172 0.139587 0.153570 0.148679 0.154402 0.144691 0.158393 0.147411 0.152978 0.147870 0.148620 0.138066 0.163774 0.141527 0.143214 0.140268 0.166107 0.154470 0.158014 0.158894 0.160815 0.147837 0.165913 0.156970 0.161970 0.145771 0.140956 0.145580 0.140085 
33523.434146 0.150870 0.159485 0.139916 0.144395 0.135537 0.137253 0.150299 0.156552 0.141462 0.156432 0.155646 0.153467 0.139094 0.159050 0.161485 0.155229 0.136381 0.143406 0.148770 0.153059 0.149493 0.152771 0.158072 0.141816 0.142555 0.138744 0.158723 0.147943 0.138986 0.137813 0.164805 0.142477 0.149088 0.150968 0.143547 0.138591 0.156779 0.145497 0.156250 0.142084 0.161083 0.142830 0.155910 0.142233 0.135120 0.155512 0.145792 0.140201 0.160024 0.155323 
34200.652438 0.141895 0.158765 0.135851 0.147566 0.163085 0.148927 0.159962 0.156786 0.152363 0.137429 0.136237 0.143962 0.158964 0.151185 0.136625 0.145337 0.157835 0.135218 0.148972 0.156365 0.139247 0.154591 0.138630 0.156833 0.144977 0.147367 0.157080 0.159699 0.142605 0.162289 0.136029 0.143797 0.153776 0.153612 0.144661 0.138236 0.139743 0.148435 0.162897 0.156028 0.152678 0.155775 0.140195 0.153080 0.162140 0.136445 0.144435 0.151772 0.150116 0.150344 
34891.551447 0.136137 0.144947 0.154712 0.157305 0.148123 0.145384 0.158888 0.136371 0.140339 0.136716 0.160451 0.147370 0.136196 0.142764 0.136069 0.143878 0.135426 0.158562 0.155782 0.144027 0.147206 0.139567 0.153250 0.151731 0.147851 0.139780 0.155708 0.135289 0.159372 0.152042 0.158633 0.160542 0.148191 0.132610 0.158801 0.154202 0.153029 0.144245 0.155038 0.148440 0.158318 0.134247 0.150654 0.160027 0.133502 0.160504 0.145228 0.134672 0.154124 0.140969 
35596.407542 0.146849 0.142525 0.148275 0.137788 0.137011 0.147949 0.141499 0.149608 0.153904 0.159763 0.135626 0.152621 0.139923 0.155643 0.134018 0.134737 0.157229 0.135807 0.153213 0.137998 0.158018 0.147116 0.159187 0.133728 0.142271 0.157393 0.160349 0.141490 0.159072 0.153031 0.133491 0.132661 0.139911 0.134718 0.141082 0.140669 0.159546 0.149137 0.142610 0.148653 0.154331 0.132282 0.135746 0.134282 0.147765 0.151778 0.145807 0.159450 0.153309 0.131541 
36315.502674 0.144768 0.142093 0.153437 0.132418 0.158235 0.134361 0.149338 0.149534 0.151902 0.140755 0.138429 0.147085 0.132764 0.149801 0.146577 0.139619 0.145429 0.135823 0.155705 0.150163 0.153785 0.155227 0.153691 0.158583 0.155587 0.138673 0.156460 0.130339 0.138852 0.132604 0.141650 0.148653 0.136537 0.134624 0.158602 0.148839 0.130763 0.146354 0.154540 0.135704 0.152949 0.146056 0.157348 0.130490 0.132029 0.145552 0.149671 0.145952 0.135685 0.158808 
37049.124492 0.130617 0.143989 0.145762 0.150709 0.149599 0.134750 0.145970 0.150021 0.131344 0.140390 0.150002 0.137235 0.149364 0.134066 0.145276 0.151115 0.140722 0.140478 0.129432 0.137340 0.130569 0.143433 0.154013 0.145310 0.144970 0.138086 0.150171 0.143137 0.142842 0.138920 0.147119 0.149319 0.147348 0.141414 0.137957 0.140230 0.138296 0.146717 0.146208 0.145711 0.150295 0.149001 0.141048 0.136863 0.156830 0.148755 0.144838 0.141355 0.155292 0.142603 
37797.566454 0.152789 0.150429 0.155366 0.130415 0.128004 0.135414 0.127531 0.136072 0.143474 0.131745 0.136615 0.146647 0.134672 0.149662 0.149533 0.147345 0.155131 0.139906 0.134456 0.138532 0.154147 0.144977 0.145289 0.140410 0.134911 0.129058 0.154858 0.134210 0.140185 0.148236 0.132696 0.145705 0.144490 0.154716 0.148709 0.139523 0.155574 0.127910 0.140464 0.141449 0.139859 0.142150 0.140877 0.132873 0.136120 0.152317 0.144572 0.148760 0.129864 0.148557 
38561.127946 0.141034 0.148096 0.141785 0.126927 0.132496 0.144907 0.138143 0.128415 0.138916 0.129484 0.132947 0.153122 0.143821 0.152933 0.136804 0.150204 0.130067 0.141722 0.141601 0.128421 0.142342 0.143124 0.129945 0.138485 0.151157 0.137706 0.133637 0.142826 0.128132 0.140097 0.141551 0.130938 0.144185 0.134719 0.129837 0.137474 0.139240 0.132980 0.150000 0.133873 0.152909 0.133860 0.132406 0.137923 0.151586 0.153600 0.128255 0.128655 0.142643 0.148545 
39340.114403 0.129425 0.129216 0.133753 0.134054 0.130840 0.126097 0.148067 0.136279 0.150328 0.136861 0.139265 0.150906 0.125820 0.147202 0.131549 0.152054 0.129576 0.139619 0.148474 0.125278 0.128166 0.149771 0.144889 0.139662 0.145391 0.150027 0.149811 0.150078 0.145220 0.145282 0.136730 0.140509 0.137395 0.133785 0.139183 0.137197 0.141306 0.134106 0.126988 0.145491 0.151250 0.125846 0.144623 0.150371 0.142235 0.133404 0.129147 0.142110 0.128123 0.128311 
40134.837431 0.136939 0.128003 0.128812 0.128944 0.123783 0.133598 0.150568 0.141615 0.134016 0.146479 0.132895 0.147344 0.128464 0.128563 0.129366 0.127269 0.133569 0.150833 0.132944 0.133535 0.147498 0.147416 0.134464 0.138074 0.143114 0.138325 0.123962 0.143259 0.130078 0.132193 0.128478 0.136039 0.149335 0.141875 0.125391 0.149370 0.142374 0.130392 0.131457 0.139293 0.148104 0.124640 0.131511 0.138368 0.140889 0.137969 0.134668 0.131215 0.124109 0.137810 
40945.614929 0.128020 0.137073 0.124408 0.147373 0.148529 0.144744 0.140027 0.141829 0.131792 0.130367 0.138681 0.133885 0.140047 0.141422 0.133544 0.147555 0.132270 0.129037 0.143826 0.137596 0.143571 0.129988 0.146635 0.123108 0.147546 0.143474 0.126955 0.132827 0.140472 0.126283 0.138009 0.130174 0.130123 0.141699 0.140893 0.148605 0.134270 0.123242 0.138954 0.147404 0.146139 0.149465 0.147412 0.124514 0.139320 0.137608 0.142618 0.147061 0.140439 0.134300 
41772.771219 0.125320 0.129427 0.139553 0.125242 0.135771 0.132247 0.124888 0.132449 0.122417 0.121483 0.144340 0.136049 0.122823 0.140874 0.140053 0.123897 0.139806 0.144252 0.142374 0.121836 0.145661 0.135805 0.144959 0.139436 0.146488 0.147420 0.142084 0.142853 0.130233 0.134530 0.144213 0.138723 0.141208 0.132171 0.141972 0.138923 0.137266 0.133492 0.139720 0.124647 0.135504 0.133748 0.133753 0.121308 0.138878 0.135883 0.147278 0.132332 0.147913 0.134681 
42616.637174 0.121588 0.130934 0.141928 0.136131 0.144096 0.135320 0.134136 0.127437 0.145112 0.121046 0.141772 0.122411 0.123321 0.121528 0.122976 0.124913 0.141968 0.121799 0.134561 0.131500 0.146030 0.131243 0.137835 0.129838 0.120557 0.142040 0.140000 0.126925 0.137816 0.125920 0.140816 0.127958 0.121185 0.129912 0.144561 0.122002 0.142880 0.141153 0.127830 0.125040 0.121453 0.130487 0.144645 0.146505 0.141863 0.134238 0.125692 0.120105 0.140038 0.139984 
43477.550352 0.145005 0.125236 0.131614 0.141264 0.123609 0.128885 0.129339 0.122295 0.133443 0.133534 0.142978 0.122403 0.143465 0.122658 0.124454 0.118891 0.138733 0.126487 0.119886 0.143546 0.136302 0.129120 0.130330 0.122565 0.144260 0.144106 0.132608 0.140540 0.121580 0.137987 0.125173 0.143236 0.128520 0.135996 0.133416 0.143246 0.129018 0.130487 0.144033 0.141498 0.121391 0.131695 0.121703 0.130104 0.133917 0.142209 0.141342 0.143094 0.129943 0.122942 
44355.855130 0.121434 0.137033 0.133002 0.124498 0.142102 0.128437 0.143219 0.126067 0.124470 0.124291 0.137919 0.137403 0.139225 0.119240 0.142335 0.117692 0.119734 0.125965 0.136817 0.133936 0.143332 0.131583 0.120034 0.126909 0.124547 0.143361 0.139255 0.128178 0.129381 0.140734 0.118851 0.132386 0.120321 0.129583 0.143414 0.134560 0.131548 0.128836 0.121521 0.135309 0.124019 0.134931 0.118477 0.133935 0.136399 0.127012 0.125349 0.143349 0.125679 0.126255 
45251.902842 0.132155 0.133020 0.130030 0.136207 0.129179 0.123183 0.135549 0.135727 0.137643 0.117948 0.123940 0.128177 0.135670 0.131511 0.119750 0.120520 0.131150 0.135981 0.124503 0.121878 0.129418 0.135312 0.124225 0.125290 0.125219 0.123203 0.135341 0.120284 0.117098 0.138259 0.137304 0.133886 0.121485 0.136115 0.118179 0.118996 0.124424 0.118791 0.135817 0.139282 0.132236 0.128497 0.130537 0.119474 0.117487 0.122421 0.139064 0.123750 0.119291 0.126648 
46166.051918 0.128318 0.138516 0.116109 0.116306 0.136146 0.140378 0.118415 0.127055 0.130922 0.135299 0.139874 0.132818 0.137808 0.116903 0.124462 0.118900 0.123814 0.137204 0.115625 0.131306 0.130073 0.123951 0.138648 0.123937 0.120106 0.116742 0.131454 0.123839 0.138750 0.122356 0.130269 0.118967 0.130854 0.125613 0.122083 0.125468 0.124576 0.126089 0.128690 0.118172 0.128978 0.120508 0.138082 0.120147 0.131296 0.138560 0.125616 0.131313 0.123468 0.130929 
47098.668031 0.135390 0.132988 0.134222 0.131525 0.133591 0.130873 0.130086 0.125655 0.114532 0.135476 0.136165 0.137063 0.127998 0.131365 0.121302 0.135618 0.120346 0.131224 0.136625 0.135898 0.133706 0.131345 0.114831 0.115228 0.125660 0.137048 0.120877 0.127607 0.127934 0.117953 0.132319 0.131312 0.127113 0.121934 0.116710 0.121198 0.114054 0.124033 0.120309 0.134911 0.129484 0.118380 0.126725 0.125616 0.130863 0.136084 0.119235 0.117673 0.130895 0.124660 
48050.124238 0.124069 0.123445 0.136684 0.129265 0.122902 0.127555 0.132988 0.129339 0.113441 0.121270 0.129267 0.135156 0.127677 0.137586 0.125629 0.112803 0.126049 0.130694 0.114606 0.135850 0.129693 0.125542 0.116277 0.131753 0.134715 0.127081 0.129722 0.127471 0.113905 0.128274 0.129763 0.131288 0.135734 0.129541 0.130870 0.129525 0.132767 0.134138 0.113804 0.116696 0.136013 0.129521 0.137293 0.132557 0.132554 0.136087 0.137839 0.116382 0.126399 0.126883 
49020.801136 0.132231 0.136152 0.130777 0.121067 0.136365 0.130778 0.133455 0.121955 0.117214 0.116313 0.116422 0.114921 0.132230 0.124422 0.116402 0.120686 0.126560 0.130235 0.117234 0.113329 0.114733 0.127634 0.121527 0.127875 0.113700 0.122487 0.126716 0.117003 0.134138 0.124897 0.128209 0.131547 0.119661 0.124535 0.114680 0.133052 0.123056 0.131762 0.122978 0.125021 0.129746 0.123770 0.113062 0.133844 0.119324 0.127270 0.116520 0.127655 0.123927 0.132386 
50011.087009 0.125512 0.111658 0.121138 0.130191 0.124559 0.124538 0.114172 0.128463 0.123556 0.112721 0.128773 0.133507 0.124467 0.112344 0.118533 0.123876 0.130375 0.114239 0.132911 0.113743 0.124059 0.112678 0.129733 0.116667 0.114026 0.126024 0.119905 0.121495 0.120545 0.111562 0.115995 0.128972 0.126071 0.131282 0.129521 0.130818 0.112703 0.129102 0.121697 0.126296 0.118037 0.127292 0.123907 0.112253 0.112319 0.122465 0.130430 0.116253 0.122562 0.123475 
51021.377982 0.130909 0.131032 0.109506 0.110756 0.114796 0.120165 0.129141 0.111297 0.110503 0.126582 0.127068 0.111893 0.118183 0.115546 0.128268 0.128058 0.116661 0.129337 0.121407 0.124350 0.121270 0.127953 0.114688 0.118874 0.125328 0.127172 0.113332 0.120425 0.119887 0.131702 0.118719 0.111993 0.115263 0.128445 0.129380 0.125972 0.117243 0.122492 0.115149 0.125698 0.120126 0.116238 0.126911 0.113113 0.124749 0.111027 0.129722 0.121444 0.109669 0.112813 
52052.078188 0.111307 0.108128 0.130451 0.117784 0.114574 0.109079 0.116465 0.111728 0.116047 0.126565 0.118852 0.126902 0.117928 0.110554 0.109064 0.128041 0.124339 0.124790 0.115509 0.125877 0.131251 0.131905 0.112363 0.115925 0.111100 0.115897 0.123465 0.111738 0.112601 0.127245 0.108324 0.110797 0.119738 0.122716 0.113178 0.128723 0.109625 0.128503 0.130096 0.127668 0.131233 0.117955 0.108583 0.114288 0.125525 0.119065 0.117037 0.128211 0.130267 0.110767 
53103.599918 0.115737 0.116801 0.128546 0.115039 0.109546 0.117762 0.111256 0.117204 0.128024 0.119573 0.128588 0.117985 0.107168 0.122285 0.124554 0.107591 0.122165 0.124305 0.128974 0.116801 0.119282 0.121701 0.117498 0.118235 0.129637 0.109895 0.107939 0.122750 0.107838 0.113031 0.107121 0.113349 0.122880 0.122639 0.121817 0.113669 0.115371 0.129116 0.118553 0.121981 0.115860 0.117815 0.111702 0.122423 0.117745 0.114094 0.116307 0.113286 0.121225 0.111268 
54176.363797 0.111367 0.111646 0.122465 0.125021 0.127418 0.105990 0.107871 0.110648 0.127518 0.125055 0.110149 0.106473 0.114649 0.124172 0.112737 0.107827 0.111102 0.115122 0.107584 0.124726 0.114015 0.116841 0.108146 0.110715 0.109313 0.112327 0.126881 0.124751 0.112061 0.111156 0.119044 0.121817 0.111455 0.109789 0.111228 0.110306 0.125936 0.105524 0.124820 0.105734 0.107193 0.123450 0.124608 0.108137 0.126082 0.113802 0.124517 0.114378 0.119432 0.128085 
55270.798943 0.119504 0.113191 0.124379 0.114944 0.112481 0.122452 0.124465 0.112131 0.118292 0.123306 0.124587 0.110637 0.108072 0.113629 0.104816 0.105862 0.111544 0.106539 0.110744 0.119236 0.105236 0.105761 0.106299 0.125843 0.112422 0.126826 0.111365 0.114215 0.114751 0.117995 0.115506 0.115752 0.111553 0.110036 0.116856 0.114692 0.121307 0.118043 0.115110 0.109499 0.107387 0.126519 0.119982 0.104297 0.114227 0.106480 0.116357 0.125394 0.105894 0.111959 
56387.343146 0.122647 0.111311 0.106843 0.105009 0.117192 0.106324 0.121146 0.107035 0.108425 0.113017 0.118743 0.125808 0.106834 0.119075 0.112456 0.114248 0.120299 0.121188 0.107793 0.119212 0.113428 0.118729 0.103326 0.118015 0.113632 0.112559 0.112800 0.114623 0.115482 0.124040 0.109489 0.121963 0.107081 0.119167 0.118104 0.111778 0.120802 0.120112 0.107845 0.124757 0.123993 0.118557 0.120490 0.105361 0.113237 0.116841 0.110653 0.113569 0.119167 0.104896 
57526.443038 0.122547 0.122768 0.109985 0.119772 0.106184 0.107085 0.110074 0.123191 0.123348 0.118308 0.110579 0.101949 0.108155 0.116591 0.112923 0.120693 0.117033 0.115447 0.102379 0.103163 0.121630 0.110078 0.103839 0.120454 0.111718 0.102130 0.116813 0.110002 0.122963 0.107797 0.119793 0.105419 0.120000 0.113883 0.118151 0.108800 0.101882 0.120796 0.110665 0.106695 0.102799 0.111455 0.116647 0.119481 0.110246 0.114412 0.102241 0.110978 0.110084 0.113714 
58688.554275 0.115286 0.102985 0.120577 0.101067 0.108192 0.108082 0.120715 0.104308 0.112387 0.105356 0.113424 0.105609 0.122917 0.120121 0.122106 0.115629 0.116572 0.102878 0.112508 0.120570 0.113900 0.107974 0.103355 0.119685 0.109357 0.113263 0.111013 0.103914 0.109029 0.110377 0.112344 0.106232 0.109430 0.118821 0.112040 0.109462 0.114487 0.112587 0.117413 0.121910 0.103296 0.106760 0.115961 0.122889 0.107039 0.116233 0.115671 0.103828 0.121295 0.114290 
59874.141715 0.116964 0.100262 0.114483 0.113065 0.110873 0.103507 0.112030 0.115073 0.120996 0.115710 0.102132 0.109136 0.109715 0.120832 0.113913 0.101730 0.109034 0.102483 0.115781 0.099503 0.106616 0.101123 0.111526 0.119202 0.105771 0.116432 0.118299 0.104995 0.120170 0.106042 0.108605 0.119999 0.120183 0.117303 0.117570 0.121431 0.116316 0.116596 0.117239 0.110159 0.108426 0.118615 0.107424 0.114595 0.104461 0.099644 0.101312 0.102577 0.112445 0.107443 
61083.679611 0.113733 0.111636 0.110296 0.101107 0.107502 0.105792 0.106985 0.115807 0.113049 0.107406 0.116083 0.098190 0.109347 0.107797 0.115993 0.098645 0.118990 0.111088 0.106127 0.104264 0.114987 0.103588 0.106463 0.110733 0.116544 0.111424 0.118583 0.104132 0.108717 0.119916 0.101938 0.114488 0.116885 0.107690 0.099844 0.109798 0.101012 0.098280 0.101948 0.118422 0.115302 0.103219 0.098881 0.114623 0.103344 0.110957 0.105318 0.114328 0.116796 0.116339 
62317.651793 0.104861 0.099196 0.102096 0.108051 0.104552 0.105677 0.109679 0.115888 0.116847 0.116812 0.102488 0.114929 0.099755 0.111379 0.115038 0.108318 0.117234 0.109086 0.100678 0.107515 0.098532 0.116707 0.098538 0.102600 0.114714 0.115742 0.102374 0.109334 0.107832 0.112294 0.112025 0.107644 0.097942 0.108334 0.118011 0.111971 0.104324 0.098406 0.106764 0.100931 0.118165 0.112412 0.109126 0.101981 0.103143 0.105098 0.101587 0.103697 0.117214 0.103091 
63576.551866 0.097140 0.114379 0.111682 0.101396 0.110382 0.114421 0.109262 0.105966 0.112458 0.096693 0.104027 0.116289 0.102367 0.107504 0.111688 0.106191 0.104859 0.103635 0.101061 0.115886 0.110493 0.116177 0.110825 0.109975 0.109823 0.104493 0.113236 0.102303 0.100734 0.105163 0.110106 0.105374 0.112687 0.105843 0.099700 0.098822 0.098931 0.101462 0.116373 0.100695 0.096633 0.108653 0.107995 0.102856 0.099582 0.101779 0.109097 0.111608 0.102622 0.097971 
64860.883408 0.094925 0.099185 0.104852 0.114933 0.114543 0.110945 0.104642 0.097086 0.114333 0.106324 0.114506 0.108951 0.107820 0.114910 0.097051 0.102999 0.095574 0.108356 0.097703 0.108510 0.100116 0.108584 0.096223 0.099246 0.102072 0.095299 0.113532 0.102158 0.106653 0.108301 0.099606 0.113037 0.106543 0.107573 0.114784 0.104010 0.111795 0.106812 0.097056 0.108199 0.108333 0.104439 0.111955 0.112800 0.104029 0.109615 0.110380 0.111525 0.110685 0.100874 
66171.160168 0.111887 0.107224 0.110242 0.108524 0.104608 0.096609 0.095878 0.107600 0.111571 0.095002 0.105492 0.108817 0.102065 0.103700 0.095720 0.106615 0.110453 0.111962 0.112383 0.108157 0.113730 0.102770 0.093873 0.100403 0.101266 0.112985 0.102234 0.095540 0.102724 0.102725 0.109293 0.108344 0.100314 0.106618 0.099740 0.093643 0.103540 0.107307 0.093864 0.113240 0.113141 0.108807 0.108107 0.104051 0.094043 0.098770 0.108002 0.099017 0.107652 0.103173 
67507.906275 0.107574 0.098033 0.107258 0.102933 0.105602 0.092609 0.102035 0.095210 0.106917 0.100512 0.105911 0.107193 0.104112 0.096877 0.102413 0.092216 0.095043 0.103692 0.098659 0.105184 0.102563 0.109042 0.102816 0.105457 0.106991 0.106531 0.107089 0.098538 0.103047 0.106683 0.093615 0.094020 0.092480 0.104966 0.095601 0.112068 0.099396 0.109049 0.108746 0.104582 0.109073 0.095333 0.102683 0.102973 0.100916 0.108787 0.098316 0.098097 0.106420 0.094087 
68871.656444 0.092463 0.105963 0.092520 0.105678 0.104522 0.094363 0.092464 0.091808 0.091472 0.093897 0.104771 0.110583 0.101649 0.093942 0.108566 0.094510 0.100197 0.095910 0.098039 0.110233 0.097410 0.094463 0.093790 0.110697 0.093039 0.098079 0.103954 0.108217 0.092194 0.094759 0.092186 0.102881 0.095261 0.095816 0.096560 0.091563 0.093929 0.098818 0.105482 0.095696 0.099052 0.098149 0.096019 0.093886 0.099520 0.099198 0.100921 0.095823 0.108572 0.106609 
70262.956194 0.108914 0.099096 0.105449 0.090010 0.104414 0.098241 0.092016 0.093088 0.098391 0.094127 0.107601 0.101665 0.102953 0.098870 0.107281 0.096350 0.105487 0.096267 0.096544 0.095346 0.091785 0.094695 0.102535 0.109072 0.102355 0.089645 0.097412 0.100064 0.091293 0.096936 0.092346 0.100552 0.108153 0.105210 0.094405 0.101967 0.102859 0.103243 0.099146 0.102265 0.101056 0.094812 0.096942 0.103597 0.096274 0.092309 0.095737 0.090054 0.104943 0.093898 
71682.362063 0.097516 0.093296 0.097736 0.099151 0.089669 0.105437 0.106115 0.096427 0.091768 0.102254 0.090281 0.105581 0.096141 0.095562 0.089619 0.089191 0.093780 0.094275 0.089367 0.105991 0.093626 0.100381 0.104784 0.093708 0.104017 0.090555 0.091891 0.106029 0.103741 0.092368 0.100421 0.097046 0.104810 0.090610 0.097794 0.095701 0.104350 0.093311 0.104892 0.089653 0.107234 0.096703 0.106373 0.106860 0.094854 0.103802 0.099292 0.099362 0.093893 0.105751 
73130.441833 0.091638 0.088729 0.098284 0.091814 0.088476 0.094735 0.104579 0.099354 0.089505 0.098172 0.094562 0.088930 0.101518 0.089701 0.089255 0.093613 0.102737 0.102015 0.090921 0.090086 0.099088 0.091984 0.103642 0.096926 0.103272 0.095624 0.101102 0.101782 0.105930 0.104843 0.096443 0.090029 0.099849 0.097875 0.105921 0.096170 0.104875 0.100974 0.106001 0.105886 0.097404 0.094599 0.089901 0.091847 0.091595 0.100849 0.099544 0.087968 0.090469 0.104411 
74607.774755 0.094340 0.097767 0.088946 0.093256 0.103475 0.104345 0.087582 0.101419 0.085786 0.086779 0.090291 0.094590 0.086316 0.097937 0.091081 0.098166 0.092267 0.095367 0.098736 0.097998 0.104235 0.091504 0.090062 0.095276 0.095862 0.099385 0.093365 0.090236 0.091733 0.102126 0.091636 0.085716 0.086714 0.094205 0.095007 0.096279 0.095833 0.087925 0.103733 0.089604 0.094531 0.091345 0.098128 0.093773 0.103966 0.101689 0.102688 0.094866 0.100673 0.103100 
76114.951782 0.100497 0.102682 0.094746 0.093170 0.084898 0.097375 0.098262 0.090238 0.094113 0.084454 0.097424 0.093532 0.085259 0.089130 0.096742 0.102478 0.096365 0.094617 0.084859 0.096473 0.085275 0.101109 0.101529 0.093482 0.101421 0.100978 0.094388 0.093233 0.092818 0.090901 0.091432 0.101529 0.086730 0.099812 0.090900 0.094197 0.089139 0.093195 0.092877 0.102816 0.084825 0.095747 0.100103 0.088317 0.102236 0.094389 0.090038 0.096637 0.102085 0.093979 
77652.575804 0.093720 0.090321 0.087949 0.090408 0.094414 0.097984 0.087370 0.084118 0.086273 0.093914 0.091091 0.095037 0.098026 0.099070 0.083091 0.091208 0.092376 0.094724 0.101260 0.089857 0.096317 0.101214 0.100189 0.089999 0.097453 0.094210 0.095797 0.096972 0.092313 0.090783 0.089374 0.082922 0.094001 0.100933 0.096898 0.085500 0.096109 0.089804 0.095435 0.088453 0.087770 0.098880 0.094396 0.091178 0.099516 0.091319 0.097858 0.091578 0.086196 0.093901 
79221.261891 0.094448 0.085938 0.081615 0.081791 0.082200 0.091825 0.093150 0.087049 0.098890 0.086863 0.082794 0.095245 0.084593 0.097840 0.088906 0.096986 0.084812 0.092198 0.089328 0.086544 0.098995 0.094926 0.098028 0.097572 0.091827 0.091656 0.084524 0.090783 0.099611 0.083322 0.083427 0.090543 0.086895 0.081844 0.092562 0.096579 0.088835 0.098244 0.086152 0.092271 0.091167 0.097634 0.095598 0.089331 0.099280 0.091927 0.083702 0.093941 0.094897 0.093804 
80821.637540 0.081137 0.084391 0.084448 0.089462 0.087490 0.085113 0.082947 0.088376 0.081761 0.090450 0.091358 0.091591 0.097926 0.087565 0.096037 0.083231 0.090800 0.080863 0.081619 0.090834 0.096421 0.088832 0.086731 0.091653 0.096036 0.095509 0.084778 0.085716 0.093673 0.085086 0.094777 0.095446 0.092554 0.092239 0.096518 0.091781 0.095188 0.096728 0.091053 0.080980 0.082604 0.082140 0.082864 0.095137 0.089827 0.087944 0.086528 0.090686 0.090319 0.092381 
82454.342922 0.091839 0.081521 0.094104 0.094005 0.092089 0.083053 0.086127 0.085800 0.090045 0.079657 0.082851 0.086264 0.090336 0.095463 0.081456 0.090199 0.092682 0.081553 0.095066 0.082265 0.091463 0.088242 0.079514 0.091969 0.079937 0.092740 0.091496 0.081916 0.095832 0.087711 0.089229 0.088902 0.091361 0.089897 0.095336 0.096082 0.083356 0.093076 0.079247 0.096134 0.091169 0.088266 0.093763 0.083524 0.093122 0.093296 0.080862 0.086960 0.090784 0.095247 
84120.031140 0.083135 0.078821 0.089970 0.091046 0.089959 0.091911 0.087373 0.081684 0.091024 0.083696 0.087030 0.081241 0.079309 0.085934 0.090054 0.081002 0.093759 0.086755 0.093626 0.086015 0.085638 0.085695 0.081254 0.084741 0.079224 0.091764 0.093069 0.092198 0.081218 0.093872 0.079288 0.083782 0.086085 0.091036 0.089275 0.093644 0.093104 0.077835 0.080890 0.089028 0.083275 0.086938 0.083150 0.090275 0.081163 0.091501 0.094771 0.094304 0.092240 0.082060 
85819.368492 0.085840 0.081881 0.084056 0.085798 0.083259 0.080645 0.084155 0.078078 0.091314 0.085512 0.089407 0.081797 0.077319 0.087546 0.080488 0.081590 0.092045 0.091465 0.081044 0.080075 0.087728 0.090264 0.081037 0.079128 0.077602 0.078028 0.091380 0.090382 0.090864 0.085644 0.083138 0.079443 0.081411 0.077640 0.082527 0.080265 0.079757 0.082224 0.081707 0.078968 0.087672 0.084775 0.080142 0.076775 0.082267 0.082133 0.089177 0.083096 0.077549 0.084453 
87553.034736 0.084650 0.089940 0.086035 0.084166 0.083705 0.090004 0.075733 0.075608 0.088996 0.076236 0.079723 0.080455 0.078358 0.088547 0.082189 0.083242 0.078653 0.088810 0.091631 0.075889 0.086288 0.078572 0.079187 0.088179 0.083612 0.086597 0.077875 0.086774 0.086639 0.085926 0.080151 0.082279 0.081851 0.090625 0.075681 0.082445 0.079223 0.081455 0.079437 0.091517 0.080128 0.086735 0.080776 0.086991 0.085992 0.089593 0.080263 0.088130 0.083792 0.080828 
89321.723361 0.089317 0.081768 0.087667 0.083842 0.078652 0.083545 0.082787 0.088336 0.089860 0.088021 0.076983 0.075337 0.084996 0.084427 0.080524 0.079931 0.084316 0.077655 0.090045 0.083369 0.078987 0.089662 0.079393 0.076436 0.089514 0.083096 0.086060 0.083762 0.077809 0.085876 0.086339 0.078269 0.083360 0.084012 0.080162 0.086477 0.085036 0.074487 0.080479 0.087045 0.080876 0.080110 0.081592 0.085260 0.089942 0.088731 0.076600 0.078516 0.083102 0.087088 
91126.141866 0.081687 0.080478 0.076060 0.074406 0.078929 0.075819 0.077891 0.083749 0.074143 0.087136 0.087907 0.079719 0.086700 0.075247 0.082431 0.083262 0.083892 0.085727 0.083498 0.080047 0.085220 0.082900 0.083284 0.085591 0.077943 0.084045 0.080371 0.073124 0.084695 0.076744 0.073525 0.088272 0.085421 0.085006 0.080254 0.073941 0.086054 0.077955 0.087853 0.086581 0.081813 0.088282 0.076944 0.074139 0.086013 0.074955 0.087753 0.073125 0.084525 0.077481 
92967.012043 0.077070 0.073161 0.075564 0.079622 0.072622 0.078575 0.077114 0.083259 0.076988 0.073718 0.074502 0.078242 0.086228 0.072283 0.086036 0.071744 0.071582 0.086605 0.085506 0.076985 0.074747 0.075904 0.074612 0.074717 0.084484 0.079243 0.079897 0.076494 0.072817 0.085088 0.082473 0.074112 0.074778 0.086442 0.071155 0.075458 0.079474 0.076354 0.085467 0.084079 0.083766 0.080190 0.072367 0.083603 0.082701 0.076851 0.076080 0.071467 0.071419 0.072137 
94845.070265 0.082903 0.078722 0.070552 0.080346 0.078016 0.070577 0.075595 0.072330 0.073264 0.078912 0.084277 0.075908 0.070684 0.071344 0.072896 0.072201 0.071952 0.070864 0.077521 0.073085 0.069855 0.084224 0.081531 0.081407 0.082407 0.077512 0.084090 0.070949 0.083353 0.083037 0.075181 0.078746 0.070155 0.076310 0.073264 0.077061 0.070122 0.081875 0.082854 0.077424 0.083525 0.080317 0.073040 0.083193 0.082442 0.085144 0.070112 0.082134 0.078952 0.072117 
96761.067779 0.079334 0.076175 0.073773 0.076558 0.081625 0.075203 0.081843 0.069173 0.075208 0.078950 0.077619 0.074982 0.073064 0.075598 0.078615 0.079052 0.074474 0.076493 0.068504 0.074642 0.082938 0.081159 0.069137 0.070747 0.075663 0.072096 0.073419 0.074341 0.070622 0.072389 0.072557 0.072859 0.073002 0.074498 0.081993 0.083049 0.082395 0.071502 0.069491 0.079124 0.076878 0.077405 0.075952 0.074088 0.080058 0.077887 0.073495 0.081954 0.078829 0.077844 
98715.771011 0.078420 0.075398 0.072915 0.068256 0.073104 0.068979 0.075645 0.070277 0.073931 0.080440 0.069165 0.068805 0.069546 0.078017 0.077518 0.071046 0.077279 0.077899 0.067662 0.081782 0.078455 0.068933 0.077206 0.077768 0.079247 0.079573 0.078961 0.067376 0.069440 0.072155 0.078105 0.076900 0.080746 0.076699 0.076659 0.075599 0.068325 0.074018 0.073208 0.074053 0.072683 0.070537 0.071444 0.073882 0.070090 0.077180 0.077844 0.071590 0.076534 0.070954 
100709.961867 0.069930 0.078057 0.077095 0.073310 0.075326 0.066852 0.075474 0.071407 0.070907 0.071980 0.070467 0.074898 0.075069 0.067012 0.075963 0.072246 0.071334 0.075533 0.077111 0.068999 0.071172 0.071869 0.066631 0.068114 0.080078 0.080060 0.066106 0.067001 0.070788 0.067206 0.079329 0.069806 0.069859 0.077344 0.075369 0.078374 0.066959 0.077215 0.075551 0.075867 0.067916 0.075023 0.066164 0.080087 0.075949 0.073561 0.066065 0.071083 0.068513 0.067461 
102744.438051 0.069804 0.065594 0.067578 0.067036 0.070287 0.067736 0.077897 0.069998 0.067833 0.074456 0.073994 0.074546 0.073819 0.076975 0.074372 0.075430 0.074628 0.076101 0.071176 0.065219 0.078703 0.065696 0.066361 0.068298 0.076290 0.067512 0.073524 0.064499 0.072981 0.076650 0.077934 0.078371 0.073248 0.073719 0.070673 0.072994 0.073801 0.078507 0.072138 0.077744 0.076988 0.074986 0.066915 0.069788 0.067227 0.077378 0.065025 0.078575 0.077903 0.078059 
104820.013380 0.074350 0.064566 0.070909 0.065404 0.063400 0.069498 0.068211 0.071155 0.075443 0.067744 0.074668 0.064632 0.067734 0.069174 0.064652 0.073686 0.069229 0.072966 0.066549 0.075410 0.068738 0.074441 0.075402 0.070900 0.069608 0.066648 0.068830 0.073071 0.075540 0.066700 0.063387 0.072501 0.064398 0.070600 0.067302 0.065041 0.075139 0.066048 0.071799 0.068924 0.067169 0.075846 0.066467 0.073521 0.072167 0.069629 0.066463 0.076391 0.067835 0.070482 
106937.518112 0.067098 0.074867 0.063654 0.066036 0.062239 0.068555 0.064739 0.068876 0.065947 0.063897 0.074072 0.072999 0.063194 0.071918 0.064372 0.065595 0.062516 0.065499 0.075338 0.065638 0.065154 0.072530 0.066377 0.064122 0.070062 0.075404 0.073757 0.070464 0.065601 0.069319 0.074258 0.070319 0.062931 0.066253 0.069540 0.064137 0.062944 0.072879 0.065170 0.074234 0.064400 0.062598 0.071155 0.072226 0.065289 0.065574 0.062322 0.072338 0.071935 0.073149 
109097.799277 0.063395 0.062988 0.064486 0.063189 0.070522 0.068061 0.071753 0.070416 0.070740 0.072729 0.063708 0.072966 0.069250 0.070530 0.071780 0.068880 0.068695 0.072784 0.060512 0.073206 0.068413 0.066083 0.066429 0.064625 0.065918 0.073465 0.061817 0.062519 0.073553 0.066868 0.069256 0.065992 0.063107 0.069193 0.073197 0.073825 0.066666 0.067440 0.064364 0.061390 0.073866 0.060633 0.061090 0.065449 0.069457 0.071072 0.070079 0.062239 0.072107 0.068043 
111301.721016 0.067014 0.061048 0.064759 0.071899 0.068715 0.067601 0.060770 0.062894 0.070440 0.062522 0.060929 0.068836 0.072089 0.064466 0.069254 0.059769 0.059940 0.070243 0.061445 0.070759 0.068740 0.060116 0.064764 0.067559 0.069052 0.061925 0.065081 0.071836 0.070038 0.068933 0.067354 0.067089 0.059604 0.063701 0.060770 0.060949 0.069814 0.072159 0.067232 0.060324 0.068346 0.069400 0.067092 0.067273 0.059972 0.067870 0.063451 0.060364 0.071363 0.070866 
113550.164928 0.059152 0.065189 0.069145 0.065959 0.063784 0.058226 0.065818 0.064429 0.070523 0.067670 0.067064 0.068367 0.065764 0.062556 0.060323 0.064095 0.060352 0.058488 0.062382 0.067447 0.060462 0.060649 0.067044 0.067449 0.065973 0.067956 0.070634 0.069496 0.070037 0.064875 0.058901 0.062613 0.059501 0.070041 0.068495 0.069304 0.063009 0.068308 0.065644 0.058134 0.059942 0.061594 0.069439 0.066866 0.066579 0.068941 0.064965 0.064407 0.067876 0.068742 
115844.030419 0.063915 0.062567 0.063323 0.067921 0.060174 0.058531 0.064315 0.066688 0.067551 0.056829 0.065161 0.068513 0.068746 0.064165 0.067467 0.058500 0.063528 0.062597 0.058780 0.064411 0.067251 0.063116 0.063064 0.063747 0.059462 0.067117 0.063328 0.068043 0.062584 0.058939 0.061014 0.057744 0.059610 0.061138 0.057967 0.065253 0.068997 0.063931 0.068268 0.062086 0.058682 0.068076 0.064249 0.066493 0.068580 0.061007 0.058030 0.062156 0.069043 0.057005 
118184.235068 0.065712 0.057826 0.057451 0.058177 0.060393 0.063968 0.066882 0.064679 0.065484 0.058979 0.061725 0.066199 0.061197 0.067034 0.063932 0.064175 0.063565 0.057923 0.062777 0.055491 0.060480 0.055711 0.059242 0.059079 0.062667 0.062924 0.058647 0.058642 0.058340 0.059866 0.058963 0.055983 0.055501 0.055374 0.059078 0.061021 0.067076 0.058457 0.062468 0.061519 0.064380 0.062316 0.057500 0.066971 0.060548 0.056919 0.057019 0.065574 0.060667 0.055235 
120571.714986 0.057684 0.063516 0.060690 0.061249 0.058999 0.053992 0.057470 0.061609 0.065162 0.060156 0.062036 0.060077 0.059233 0.058064 0.059991 0.054925 0.059174 0.064737 0.062282 0.058968 0.059641 0.064652 0.063553 0.065658 0.053917 0.063876 0.064807 0.059478 0.062550 0.058679 0.057896 0.057047 0.062417 0.063079 0.065757 0.060357 0.056707 0.061029 0.062724 0.062088 0.054099 0.063167 0.062793 0.060877 0.055598 0.063220 0.059951 0.060085 0.062839 0.055813 
123007.425199 0.058411 0.054522 0.056930 0.062415 0.052991 0.056458 0.061430 0.058571 0.063791 0.053966 0.055957 0.063131 0.059534 0.056192 0.054758 0.064259 0.057240 0.059401 0.056086 0.056765 0.062557 0.064207 0.059132 0.053941 0.059956 0.064186 0.064101 0.055193 0.054170 0.062469 0.056419 0.062356 0.061731 0.055024 0.057702 0.063214 0.058425 0.058013 0.063972 0.059648 0.054247 0.060543 0.058761 0.056382 0.054846 0.059984 0.052912 0.061194 0.060791 0.060921 
125492.340021 0.060582 0.059326 0.062009 0.062389 0.054536 0.062004 0.058574 0.052714 0.057881 0.061782 0.055947 0.058699 0.052329 0.055835 0.053922 0.061977 0.060868 0.062578 0.062155 0.061150 0.052919 0.052107 0.051910 0.053233 0.057425 0.055286 0.053744 0.058244 0.060484 0.052528 0.055793 0.055371 0.051940 0.060920 0.059131 0.056611 0.055159 0.054663 0.058221 0.052891 0.060181 0.059868 0.061620 0.057060 0.061345 0.062369 0.058734 0.055159 0.053126 0.054713 
128027.453452 0.056646 0.058397 0.059468 0.056135 0.053409 0.054269 0.054379 0.059927 0.051920 0.057664 0.056364 0.057756 0.061089 0.057816 0.054494 0.055215 0.051182 0.053978 0.052874 0.056534 0.050076 0.053099 0.051708 0.060931 0.053467 0.054376 0.058486 0.053825 0.061014 0.056770 0.056690 0.050690 0.060515 0.050318 0.055283 0.056561 0.056549 0.050073 0.055328 0.060451 0.056958 0.053757 0.052233 0.058327 0.058608 0.052317 0.050234 0.060731 0.057140 0.051604 
130613.779572 0.056015 0.057886 0.052751 0.058225 0.057355 0.057198 0.058407 0.056343 0.053241 0.052643 0.051009 0.054416 0.053801 0.057295 0.051738 0.054575 0.053058 0.058848 0.055927 0.057918 0.059326 0.053624 0.053201 0.049943 0.053866 0.050848 0.052994 0.057021 0.051284 0.051221 0.053944 0.053090 0.058677 0.048838 0.058273 0.054659 0.050707 0.052550 0.055836 0.051516 0.056686 0.050292 0.058623 0.051232 0.054630 0.059243 0.054561 0.059133 0.056053 0.050144 
133252.352946 0.050621 0.049145 0.052060 0.053176 0.053310 0.056209 0.055364 0.053305 0.055574 0.054287 0.052982 0.055192 0.052795 0.057690 0.052715 0.057974 0.050833 0.050720 0.049644 0.055718 0.051984 0.054877 0.057069 0.052320 0.051206 0.054482 0.053776 0.055013 0.055851 0.050944 0.049720 0.047509 0.048522 0.057762 0.051391 0.047930 0.049289 0.055392 0.052415 0.049816 0.057455 0.051485 0.056359 0.054365 0.051854 0.057629 0.049868 0.048562 0.054284 0.051595 
135944.229037 0.046577 0.055007 0.050814 0.054560 0.052174 0.054392 0.051379 0.051809 0.049436 0.049087 0.047875 0.054522 0.054035 0.054987 0.053591 0.054669 0.047443 0.047730 0.052983 0.055919 0.052839 0.051846 0.048411 0.053354 0.047929 0.054965 0.051408 0.049376 0.056317 0.053727 0.047266 0.050489 0.054527 0.052415 0.051017 0.047003 0.053541 0.053840 0.053012 0.047411 0.049938 0.053846 0.049935 0.048241 0.046456 0.047485 0.053228 0.046484 0.054773 0.048725 
138690.484632 0.046345 0.051733 0.050490 0.047813 0.054247 0.054560 0.046855 0.052232 0.051138 0.049251 0.049591 0.046862 0.050075 0.051278 0.050680 0.048890 0.052521 0.051358 0.050437 0.051885 0.054606 0.052642 0.051492 0.051231 0.045164 0.054228 0.054899 0.046972 0.050604 0.046021 0.053006 0.050963 0.054782 0.049648 0.050638 0.047973 0.052229 0.049768 0.052982 0.051557 0.048924 0.051344 0.052604 0.051630 0.051992 0.053190 0.049397 0.049498 0.051572 0.045539 
141492.218271 0.047188 0.045156 0.045525 0.045734 0.051278 0.050712 0.048587 0.052241 0.048433 0.050139 0.047765 0.045971 0.050992 0.045985 0.045357 0.053181 0.045237 0.044224 0.046074 0.047983 0.050253 0.049617 0.051854 0.045108 0.046399 0.049185 0.045111 0.045651 0.046207 0.052219 0.051367 0.052768 0.047821 0.053408 0.050821 0.051156 0.049779 0.045979 0.044881 0.047651 0.053249 0.053426 0.050459 0.044308 0.049227 0.048660 0.050780 0.051197 0.049578 0.052609 
144350.550683 0.048381 0.046701 0.049317 0.046336 0.046196 0.048309 0.051297 0.050026 0.048949 0.043102 0.048227 0.046917 0.048002 0.051170 0.049380 0.045088 0.048489 0.051714 0.050451 0.045545 0.047783 0.047625 0.043940 0.043260 0.043851 0.046900 0.046201 0.043179 0.048927 0.045762 0.048544 0.046442 0.048148 0.049761 0.046406 0.046315 0.046565 0.045365 0.047490 0.046449 0.048421 0.048267 0.044128 0.048608 0.051242 0.047986 0.048931 0.048955 0.044372 0.050449 
147266.625241 0.049049 0.042222 0.048066 0.043992 0.042638 0.046088 0.048860 0.043242 0.046523 0.049584 0.047838 0.049926 0.049192 0.046120 0.042756 0.043496 0.042375 0.043338 0.050214 0.050134 0.042292 0.045897 0.046411 0.047647 0.048345 0.047405 0.042705 0.049477 0.048104 0.044828 0.049586 0.042138 0.043798 0.045704 0.042861 0.042448 0.044143 0.046644 0.043476 0.043558 0.042289 0.047783 0.046202 0.043843 0.047504 0.044883 0.046413 0.042513 0.044901 0.049690 
150241.608412 0.043666 0.045085 0.043795 0.046490 0.041681 0.048879 0.047508 0.044661 0.046775 0.043770 0.042049 0.047769 0.046627 0.047429 0.040522 0.041297 0.046702 0.040813 0.044542 0.041988 0.046856 0.040828 0.041829 0.047009 0.041476 0.045422 0.043581 0.046199 0.041777 0.042999 0.045399 0.047017 0.042697 0.046003 0.047425 0.043710 0.044149 0.043093 0.046502 0.044012 0.042704 0.040978 0.040278 0.048015 0.042624 0.041166 0.040744 0.043201 0.043191 0.046997 
153276.690229 0.043555 0.045579 0.045527 0.041144 0.040073 0.046196 0.041804 0.040480 0.043191 0.041368 0.038990 0.039472 0.040862 0.039252 0.046389 0.039736 0.044069 0.041541 0.045430 0.043280 0.041217 0.041093 0.040458 0.045966 0.040585 0.041037 0.039786 0.040944 0.044414 0.046159 0.040813 0.040336 0.043107 0.042254 0.043471 0.042147 0.046357 0.039798 0.043574 0.043902 0.041655 0.041692 0.039006 0.046701 0.045197 0.043911 0.045686 0.041679 0.046400 0.047124 
156373.084767 0.040623 0.039113 0.043042 0.039845 0.044897 0.042178 0.042506 0.041434 0.042145 0.039825 0.039850 0.038946 0.045714 0.039306 0.038236 0.042892 0.039685 0.045540 0.045219 0.041453 0.042485 0.038988 0.045676 0.040122 0.044899 0.043309 0.039652 0.043853 0.045646 0.041979 0.039246 0.043002 0.045635 0.041403 0.044769 0.039696 0.039423 0.044230 0.041262 0.045285 0.041336 0.039754 0.038030 0.037777 0.038255 0.040879 0.043863 0.040076 0.041254 0.039128 
159532.030623 0.044336 0.043735 0.043600 0.038774 0.042801 0.039996 0.040426 0.041530 0.043182 0.037669 0.044568 0.039536 0.044467 0.040466 0.040420 0.041654 0.043465 0.044426 0.042840 0.041558 0.040031 0.037261 0.041874 0.044172 0.038399 0.043709 0.040303 0.042212 0.036902 0.043634 0.044622 0.044329 0.041334 0.044052 0.039572 0.041708 0.041867 0.043593 0.038338 0.042873 0.037731 0.041376 0.038522 0.037359 0.043186 0.041794 0.036664 0.044109 0.039937 0.040103 
162754.791419 0.037758 0.042091 0.038742 0.043193 0.042002 0.042683 0.038358 0.038557 0.039475 0.038199 0.037679 0.039924 0.040200 0.042075 0.039176 0.040016 0.041794 0.036424 0.041291 0.041236 0.036403 0.040511 0.040223 0.041614 0.042424 0.036385 0.038994 0.036384 0.038014 0.040727 0.041000 0.040107 0.042426 0.037928 0.039850 0.035438 0.037749 0.040692 0.043175 0.039848 0.041756 0.037046 0.039651 0.040260 0.038422 0.038949 0.037628 0.036229 0.038479 0.039203 
166042.656301 0.036522 0.040665 0.037953 0.040878 0.036867 0.035256 0.035202 0.038218 0.038157 0.036612 0.039113 0.037529 0.040553 0.034472 0.037877 0.034226 0.034765 0.035574 0.034844 0.034515 0.034833 0.036613 0.036504 0.037692 0.034308 0.037488 0.041732 0.036877 0.037156 0.036157 0.035305 0.041157 0.038308 0.034768 0.037452 0.034363 0.041049 0.040517 0.034416 0.039701 0.040855 0.039063 0.038187 0.041073 0.034663 0.036483 0.041164 0.040030 0.035625 0.041734 
169396.940460 0.037071 0.035974 0.035200 0.037425 0.035788 0.037810 0.033162 0.035471 0.039930 0.033522 0.034140 0.033191 0.039482 0.037973 0.035231 0.036729 0.037290 0.039000 0.036544 0.033805 0.036154 0.039935 0.036939 0.040075 0.037333 0.037581 0.034183 0.038585 0.039063 0.035544 0.034968 0.034091 0.037426 0.038332 0.033468 0.039870 0.036830 0.034693 0.034455 0.037983 0.038496 0.038772 0.036988 0.034652 0.039375 0.039043 0.040245 0.040305 0.034384 0.038666 
172818.985654 0.036847 0.039006 0.038381 0.035806 0.038684 0.034873 0.037409 0.033249 0.038363 0.037059 0.035620 0.032228 0.036071 0.038598 0.035058 0.037815 0.038027 0.032826 0.038054 0.032850 0.034576 0.033029 0.032187 0.032170 0.038619 0.037905 0.033453 0.035345 0.035166 0.036035 0.036427 0.037641 0.032932 0.035435 0.037399 0.034024 0.037920 0.032073 0.038418 0.036107 0.037691 0.037607 0.036443 0.036266 0.034198 0.037826 0.036284 0.034265 0.034957 0.035935 
176310.160746 0.033203 0.033815 0.035888 0.036002 0.036936 0.032189 0.034361 0.035637 0.037272 0.037102 0.034874 0.036600 0.031432 0.031821 0.036857 0.033254 0.032354 0.033879 0.034891 0.033907 0.031488 0.032594 0.032580 0.033597 0.036570 0.037273 0.031570 0.035092 0.032698 0.031657 0.034271 0.034270 0.034756 0.035563 0.035360 0.035530 0.031631 0.035077 0.036866 0.033647 0.037389 0.034351 0.037200 0.036163 0.031322 0.034160 0.037314 0.036029 0.036229 0.033132 
179871.862254 0.032753 0.030390 0.034035 0.031862 0.031364 0.030387 0.035714 0.032276 0.033531 0.036010 0.034756 0.032753 0.032194 0.030707 0.036172 0.031091 0.036222 0.033253 0.034183 0.034389 0.032265 0.034895 0.034814 0.030487 0.031390 0.035449 0.032966 0.031942 0.036142 0.033742 0.034529 0.033870 0.035704 0.031782 0.036055 0.030271 0.032637 0.032589 0.031500 0.033483 0.031735 0.032213 0.029974 0.034911 0.033912 0.033899 0.033068 0.035574 0.030113 0.033540 
183505.514904 0.031583 0.033417 0.030604 0.032679 0.032144 0.033338 0.032088 0.031246 0.032210 0.032639 0.034089 0.029699 0.033470 0.034171 0.029589 0.030482 0.033342 0.028934 0.034445 0.030619 0.030745 0.030473 0.033260 0.034673 0.033529 0.033027 0.029953 0.033076 0.033799 0.029358 0.031070 0.032833 0.030249 0.029577 0.031325 0.029026 0.034609 0.032980 0.031950 0.029047 0.029885 0.028890 0.029420 0.030305 0.033207 0.033120 0.032018 0.033911 0.029076 0.033950 
187212.572208 0.032675 0.030492 0.031947 0.029311 0.032142 0.030469 0.029895 0.029327 0.029438 0.030882 0.028247 0.030516 0.032105 0.029062 0.031195 0.033696 0.031359 0.029487 0.029915 0.032914 0.030515 0.031800 0.030727 0.031119 0.033814 0.028284 0.029600 0.031991 0.031438 0.030141 0.031437 0.032434 0.032892 0.031760 0.030746 0.031019 0.030014 0.030125 0.031029 0.029420 0.029428 0.028552 0.033529 0.033453 0.033522 0.028910 0.033590 0.028397 0.028640 0.031571 
190994.517036 0.031528 0.027672 0.026933 0.029586 0.030485 0.028556 0.026779 0.032284 0.032510 0.030443 0.029130 0.028668 0.027867 0.026740 0.031655 0.032368 0.030704 0.028657 0.027451 0.031095 0.029951 0.026923 0.027126 0.029979 0.028170 0.028170 0.028435 0.028608 0.031052 0.030423 0.030556 0.030148 0.030771 0.032279 0.028918 0.030626 0.028256 0.029058 0.031372 0.030644 0.028767 0.027264 0.028948 0.027528 0.031498 0.030865 0.029832 0.026935 0.032516 0.029723 
194852.862218 0.028125 0.030426 0.030492 0.031167 0.029875 0.026660 0.026080 0.031165 0.029129 0.031022 0.030491 0.028193 0.027121 0.027271 0.028103 0.026872 0.027614 0.029837 0.026449 0.026634 0.029735 0.027171 0.028989 0.029482 0.027935 0.026284 0.029066 0.027877 0.029526 0.027669 0.028912 0.027429 0.027529 0.030509 0.030729 0.026698 0.030086 0.030637 0.027416 0.029356 0.028330 0.026328 0.027630 0.026648 0.028688 0.027578 0.029948 0.029972 0.028939 0.027606 
198789.151143 0.025744 0.026901 0.029201 0.028823 0.028810 0.025380 0.027806 0.028952 0.028901 0.029369 0.030063 0.026176 0.029158 0.025469 0.029837 0.027073 0.029243 0.028766 0.026574 0.026394 0.029543 0.028153 0.029201 0.029670 0.028961 0.026167 0.026682 0.027498 0.025065 0.025393 0.027499 0.026816 0.029755 0.030072 0.026020 0.029587 0.028216 0.026800 0.030007 0.026712 0.028274 0.025755 0.029144 0.028483 0.026796 0.027262 0.025672 0.025044 0.029560 0.027176 
202804.958379 0.023901 0.026558 0.025509 0.027358 0.026745 0.024067 0.023934 0.027323 0.027651 0.027572 0.028135 0.025109 0.023920 0.028684 0.028277 0.026796 0.025244 0.026007 0.025391 0.028339 0.025444 0.026126 0.026441 0.028270 0.027169 0.024862 0.025799 0.027206 0.027457 0.025259 0.025333 0.023692 0.024094 0.027819 0.026401 0.027185 0.027538 0.024270 0.025121 0.027594 0.025549 0.025273 0.025969 0.027394 0.026249 0.026319 0.025992 0.024631 0.023907 0.024118 
206901.890302 0.022904 0.023591 0.025076 0.027479 0.025111 0.022771 0.023745 0.024016 0.025112 0.024686 0.027716 0.024606 0.023965 0.027161 0.023747 0.024062 0.024786 0.026603 0.025271 0.023963 0.024996 0.024461 0.023746 0.024317 0.023520 0.024370 0.022995 0.024539 0.026250 0.024178 0.024673 0.023257 0.025520 0.024685 0.022813 0.025301 0.025720 0.027110 0.027413 0.026477 0.024539 0.023169 0.027549 0.026748 0.025749 0.022749 0.024091 0.027039 0.026239 0.024866 
211081.585740 0.024167 0.022620 0.026146 0.023708 0.023778 0.022594 0.023658 0.023246 0.025498 0.024837 0.026123 0.023178 0.024833 0.024306 0.022481 0.026304 0.022868 0.025687 0.026119 0.022122 0.022273 0.025959 0.024452 0.025019 0.023836 0.022113 0.023578 0.023870 0.022825 0.025113 0.025624 0.026419 0.022999 0.022408 0.022187 0.025645 0.022059 0.022805 0.024638 0.023737 0.025800 0.025098 0.025305 0.024652 0.022150 0.024354 0.025393 0.024628 0.025985 0.024203 
215345.716627 0.024683 0.021021 0.025018 0.024570 0.024945 0.021975 0.023997 0.023219 0.024692 0.024438 0.023371 0.021940 0.021842 0.023487 0.024349 0.025235 0.024861 0.021409 0.024100 0.024138 0.021770 0.025486 0.021966 0.023831 0.021276 0.022071 0.021496 0.024481 0.022684 0.024041 0.024009 0.022217 0.022398 0.021605 0.023825 0.023431 0.025127 0.025014 0.021861 0.022621 0.024202 0.021924 0.021987 0.023210 0.023835 0.024876 0.023488 0.023813 0.021076 0.022319 
219695.988672 0.020341 0.021706 0.022877 0.021636 0.020354 0.024037 0.021504 0.020944 0.022201 0.023087 0.023130 0.021187 0.023257 0.020120 0.020437 0.020802 0.021218 0.024392 0.020532 0.021187 0.020285 0.022532 0.023183 0.022799 0.023398 0.024238 0.021480 0.022836 0.024232 0.022962 0.023897 0.021571 0.022561 0.021780 0.022302 0.024368 0.023312 0.021412 0.023132 0.021138 0.021296 0.022962 0.021451 0.024178 0.020973 0.020636 0.021854 0.023929 0.020619 0.022716 
224134.142042 0.023342 0.023263 0.021101 0.019952 0.019215 0.019860 0.022028 0.019674 0.022912 0.019763 0.021560 0.023323 0.019432 0.022808 0.022681 0.019194 0.022730 0.022927 0.021643 0.021211 0.022375 0.023136 0.021423 0.022668 0.020923 0.022946 0.020310 0.022927 0.023100 0.020273 0.020443 0.020840 0.023206 0.022922 0.019426 0.021335 0.021145 0.022543 0.020500 0.020275 0.022712 0.021852 0.021901 0.019857 0.020831 0.021219 0.020179 0.020346 0.021723 0.021918 
228661.952057 0.020314 0.019065 0.020093 0.020851 0.021967 0.020573 0.020763 0.019088 0.021436 0.018554 0.021621 0.018798 0.021526 0.021804 0.018752 0.018765 0.020063 0.021101 0.022304 0.019265 0.018449 0.018968 0.021494 0.021323 0.021934 0.019279 0.019503 0.022327 0.020398 0.020407 0.022340 0.018771 0.019469 0.019751 0.019317 0.020888 0.019951 0.019709 0.019777 0.018939 0.021754 0.018641 0.021385 0.018319 0.021641 0.020274 0.020665 0.020520 0.022049 0.018362 
233281.229901 0.017750 0.018514 0.019728 0.018774 0.019586 0.020739 0.021242 0.018759 0.017733 0.019835 0.018608 0.017848 0.017487 0.019823 0.018727 0.017906 0.017892 0.021244 0.018453 0.017960 0.018253 0.019938 0.020439 0.021276 0.018623 0.019351 0.020299 0.019133 0.021113 0.021179 0.018503 0.020932 0.020629 0.018400 0.018969 0.019193 0.017777 0.020552 0.018662 0.019710 0.018448 0.019796 0.018351 0.019902 0.018562 0.018617 0.017720 0.019037 0.018615 0.017827 
237993.823349 0.018821 0.019335 0.018498 0.019402 0.017852 0.018700 0.017611 0.016720 0.016872 0.016732 0.017864 0.019174 0.016896 0.018745 0.018217 0.018435 0.020171 0.017571 0.019788 0.017617 0.019493 0.017460 0.019208 0.019660 0.020048 0.017720 0.016793 0.018209 0.020064 0.019892 0.020014 0.018361 0.016977 0.020050 0.018660 0.017045 0.017565 0.019638 0.020299 0.018106 0.019065 0.020264 0.019799 0.017035 0.017288 0.019233 0.017634 0.018261 0.017576 0.020293 
242801.617498 0.016471 0.016652 0.018745 0.018313 0.018999 0.017737 0.018296 0.016170 0.017198 0.017374 0.015976 0.018819 0.017459 0.018838 0.017251 0.018843 0.018818 0.018734 0.018826 0.016180 0.016587 0.018052 0.017236 0.016026 0.017177 0.017418 0.018968 0.019202 0.018532 0.019176 0.017556 0.018364 0.016604 0.017830 0.016997 0.017184 0.018612 0.018346 0.016603 0.017340 0.018596 0.017340 0.018250 0.016710 0.017828 0.017487 0.016302 0.017665 0.017990 0.016393 
247706.535532 0.016989 0.016555 0.015799 0.018063 0.015449 0.017371 0.017537 0.018092 0.015191 0.016600 0.017858 0.017904 0.016828 0.017049 0.017876 0.015480 0.017179 0.016685 0.016661 0.015434 0.017858 0.016878 0.017385 0.017223 0.017930 0.015619 0.016215 0.016225 0.017581 0.016075 0.017354 0.018128 0.015453 0.016465 0.018289 0.016756 0.015963 0.016949 0.017724 0.018429 0.015783 0.018409 0.015351 0.016059 0.017459 0.016611 0.016098 0.016822 0.015544 0.017365 
252710.539484 0.016354 0.016820 0.017394 0.016738 0.014659 0.015486 0.017398 0.016763 0.016157 0.015927 0.015933 0.015935 0.017013 0.016304 0.014820 0.015344 0.014594 0.016229 0.015986 0.015026 0.016282 0.017414 0.017259 0.016586 0.014638 0.015413 0.016702 0.016697 0.014661 0.016902 0.014998 0.014574 0.014635 0.016631 0.014996 0.014955 0.017437 0.016719 0.016437 0.015998 0.014415 0.017261 0.015642 0.015331 0.014994 0.014392 0.014798 0.015842 0.015229 0.015098 
257815.631020 0.014592 0.016384 0.014771 0.016623 0.016132 0.015141 0.016317 0.016122 0.016674 0.013780 0.015717 0.013733 0.016575 0.015091 0.016580 0.014369 0.016017 0.015025 0.014825 0.016024 0.014730 0.014829 0.014342 0.016258 0.015406 0.015330 0.016303 0.014661 0.015188 0.013784 0.014512 0.014587 0.014233 0.013728 0.016349 0.015700 0.015186 0.014209 0.013686 0.013887 0.014168 0.013821 0.015552 0.016403 0.015004 0.015074 0.015938 0.014106 0.014450 0.014280 
263023.852246 0.015602 0.015164 0.014088 0.013746 0.015494 0.014628 0.014140 0.015700 0.014965 0.013798 0.013636 0.013144 0.013710 0.015296 0.013474 0.013739 0.015186 0.014462 0.015527 0.015040 0.014911 0.013881 0.014979 0.015185 0.013293 0.015555 0.014858 0.015027 0.013472 0.013963 0.014808 0.013005 0.015008 0.014115 0.015449 0.013696 0.015490 0.015745 0.013202 0.014092 0.014019 0.015788 0.015703 0.014486 0.014264 0.013368 0.013020 0.013765 0.015607 0.015186 
268337.286521 0.012958 0.012870 0.014627 0.013203 0.013608 0.012702 0.014695 0.013784 0.012953 0.014307 0.013061 0.012684 0.013920 0.013722 0.014668 0.014382 0.014725 0.013815 0.013242 0.013735 0.013231 0.014154 0.012447 0.014407 0.012912 0.014457 0.012624 0.014987 0.014401 0.013177 0.012353 0.013607 0.014662 0.013594 0.013957 0.014404 0.013867 0.012396 0.012770 0.014827 0.014044 0.013700 0.013851 0.012657 0.013131 0.014407 0.014519 0.013194 0.013568 0.012990 
273758.059288 0.012528 0.012129 0.012403 0.012832 0.014139 0.011679 0.013946 0.011711 0.013108 0.014094 0.012664 0.014151 0.011670 0.014234 0.012447 0.013360 0.013966 0.013875 0.013056 0.013574 0.012846 0.011840 0.014160 0.013553 0.012542 0.012212 0.011714 0.012226 0.012288 0.012755 0.012612 0.013162 0.013329 0.013436 0.011797 0.014199 0.014239 0.014112 0.012290 0.012966 0.012848 0.014103 0.012543 0.012603 0.011961 0.013871 0.012450 0.012376 0.013825 0.012443 
279288.338928 0.011800 0.011818 0.013455 0.013450 0.011618 0.012407 0.012071 0.012158 0.012114 0.013201 0.012135 0.011296 0.011463 0.012576 0.011576 0.012015 0.012738 0.012496 0.011978 0.011317 0.012090 0.012007 0.011222 0.012822 0.011685 0.012700 0.011600 0.012464 0.012376 0.012674 0.011603 0.013421 0.011029 0.011635 0.013160 0.013099 0.011838 0.012220 0.013447 0.011069 0.012640 0.011675 0.013404 0.012049 0.013282 0.011663 0.011252 0.013017 0.011674 0.012364 
284930.337629 0.012233 0.010816 0.011860 0.011794 0.011850 0.010840 0.011350 0.012539 0.012562 0.010474 0.011096 0.010906 0.010442 0.011727 0.012556 0.012416 0.011552 0.010534 0.011092 0.010502 0.011838 0.012586 0.011400 0.012222 0.011829 0.010943 0.011371 0.011367 0.011370 0.011232 0.011416 0.011920 0.011241 0.012423 0.010742 0.011196 0.011438 0.011181 0.012079 0.012024 0.010759 0.010477 0.011770 0.010506 0.010504 0.011240 0.012242 0.011930 0.011197 0.010902 
290686.312263 0.011751 0.010613 0.011871 0.011398 0.009855 0.011033 0.010847 0.011273 0.010046 0.010679 0.011664 0.010497 0.011949 0.010662 0.010653 0.010453 0.010534 0.011579 0.011210 0.010258 0.010319 0.010337 0.011855 0.009893 0.010286 0.011778 0.010810 0.011932 0.010673 0.010111 0.011056 0.010315 0.011549 0.010535 0.010031 0.010734 0.010289 0.011437 0.011717 0.010745 0.011800 0.010261 0.010680 0.011072 0.010654 0.010765 0.009938 0.011480 0.010825 0.010882 
296558.565298 0.010238 0.009717 0.011060 0.010214 0.009312 0.011325 0.011151 0.009827 0.009826 0.009340 0.010579 0.010656 0.009604 0.009524 0.011116 0.009354 0.010423 0.010847 0.010008 0.010804 0.009389 0.010676 0.011188 0.011056 0.010695 0.010452 0.010723 0.009874 0.010512 0.010795 0.010145 0.009539 0.010505 0.010027 0.009789 0.010663 0.009643 0.010020 0.009716 0.010929 0.011329 0.011059 0.010111 0.010736 0.010810 0.011155 0.009890 0.010821 0.010693 0.011315 
302549.445714 0.009271 0.008792 0.009201 0.009885 0.009637 0.008958 0.010620 0.009363 0.009610 0.009846 0.010240 0.010274 0.009952 0.009913 0.009531 0.009982 0.009697 0.009097 0.009186 0.010620 0.010184 0.009886 0.009182 0.009853 0.010085 0.009430 0.010433 0.009786 0.010552 0.008804 0.009387 0.009589 0.009231 0.009472 0.010478 0.009408 0.010544 0.009114 0.010480 0.009612 0.009023 0.009203 0.009351 0.010382 0.009927 0.010674 0.008885 0.010219 0.010521 0.010092 
308661.349941 0.008546 0.008592 0.009330 0.009638 0.008872 0.009469 0.009300 0.008555 0.009681 0.009499 0.009096 0.009568 0.010020 0.008971 0.008294 0.008737 0.008935 0.008515 0.009858 0.008983 0.008771 0.009214 0.008969 0.009442 0.008957 0.008802 0.009012 0.008783 0.009625 0.008915 0.009500 0.008800 0.008807 0.009276 0.009159 0.009005 0.008753 0.009244 0.009838 0.008810 0.009968 0.008252 0.008392 0.009072 0.009350 0.009880 0.008487 0.009163 0.009384 0.009413 
314896.722825 0.008057 0.009084 0.008305 0.007800 0.008703 0.008815 0.009301 0.008738 0.008381 0.008197 0.009373 0.008896 0.008092 0.009390 0.008040 0.008638 0.008262 0.009014 0.007742 0.007766 0.008533 0.009090 0.008498 0.009120 0.008498 0.008355 0.009184 0.008107 0.008750 0.007845 0.008886 0.008177 0.008362 0.007857 0.008239 0.008745 0.009221 0.008717 0.008409 0.008845 0.008978 0.008818 0.009329 0.007907 0.008751 0.009281 0.008188 0.009297 0.007808 0.009326 
321258.058596 0.008795 0.007277 0.007474 0.007757 0.008204 0.008387 0.008730 0.008056 0.008108 0.007710 0.008009 0.008580 0.007873 0.008114 0.007294 0.008293 0.007805 0.008039 0.007388 0.007697 0.007727 0.008439 0.007664 0.008517 0.008261 0.007556 0.007679 0.007570 0.008165 0.008523 0.008796 0.007628 0.008174 0.008641 0.008311 0.008568 0.008483 0.007882 0.008843 0.007300 0.008780 0.007300 0.008769 0.008274 0.007427 0.007259 0.008647 0.007386 0.007793 0.007659 
327747.901874 0.007855 0.008027 0.007303 0.007583 0.007435 0.006885 0.007224 0.006888 0.008178 0.007990 0.007167 0.007937 0.006893 0.007901 0.008170 0.008024 0.007708 0.007977 0.007520 0.008090 0.007663 0.007991 0.007786 0.006891 0.007426 0.007452 0.007881 0.008185 0.007126 0.007819 0.007368 0.008018 0.006903 0.007187 0.007327 0.007236 0.007680 0.007334 0.008219 0.008170 0.006932 0.007864 0.006817 0.007151 0.007824 0.007658 0.007201 0.007477 0.007423 0.008274 
334368.848683 0.007263 0.007604 0.006591 0.006862 0.007498 0.007382 0.006357 0.006572 0.006546 0.006661 0.007624 0.006804 0.007435 0.006511 0.006828 0.007650 0.006759 0.007008 0.007309 0.007372 0.007551 0.007158 0.006916 0.006505 0.007599 0.006934 0.007086 0.007132 0.007407 0.007563 0.006911 0.007600 0.006731 0.006891 0.006705 0.007300 0.006784 0.006622 0.007285 0.006655 0.006655 0.006625 0.006567 0.007600 0.006932 0.007365 0.007701 0.007473 0.006495 0.007326 
341123.547489 0.006726 0.006935 0.006515 0.006102 0.006358 0.006509 0.006532 0.006050 0.006047 0.006054 0.006354 0.006160 0.006115 0.006457 0.006158 0.007161 0.006033 0.006633 0.006164 0.006701 0.006752 0.006205 0.007221 0.006892 0.006691 0.006009 0.006549 0.007105 0.006422 0.007117 0.006621 0.006028 0.007015 0.006185 0.006276 0.007086 0.007096 0.006021 0.006595 0.006050 0.006117 0.006264 0.006258 0.007109 0.007015 0.006859 0.006449 0.007127 0.006706 0.006284 
348014.700263 0.006182 0.006114 0.005585 0.006747 0.005732 0.006409 0.006571 0.005954 0.005797 0.006162 0.005966 0.006045 0.006744 0.005725 0.006142 0.006524 0.006027 0.005643 0.005584 0.006421 0.005822 0.006347 0.005964 0.006545 0.006288 0.006205 0.005816 0.006544 0.005568 0.005645 0.005766 0.006496 0.006680 0.006685 0.006596 0.006577 0.005735 0.006707 0.006149 0.005787 0.006010 0.005593 0.005734 0.005762 0.006555 0.006499 0.006060 0.006248 0.006253 0.006303 
355045.063558 0.005917 0.005232 0.005413 0.006148 0.005905 0.005437 0.005193 0.005501 0.005310 0.005216 0.005531 0.005923 0.006281 0.005525 0.005587 0.006180 0.005347 0.006301 0.006312 0.005921 0.005844 0.005873 0.005929 0.005934 0.005324 0.005932 0.006108 0.005243 0.005727 0.005946 0.005442 0.005922 0.005337 0.005759 0.006105 0.005558 0.006041 0.005851 0.005904 0.006185 0.005821 0.005719 0.005999 0.005201 0.005428 0.005657 0.005944 0.005197 0.005483 0.005403 
362217.449611 0.004842 0.005642 0.005315 0.004908 0.004873 0.005660 0.005371 0.005065 0.005551 0.005041 0.004986 0.005466 0.005427 0.005733 0.005448 0.005159 0.005254 0.005287 0.005341 0.005612 0.005166 0.005311 0.005604 0.005430 0.005847 0.004986 0.004875 0.005103 0.005058 0.005273 0.005104 0.005415 0.005164 0.004852 0.004967 0.005065 0.005709 0.005812 0.005872 0.005794 0.005656 0.005399 0.005639 0.004876 0.005381 0.004848 0.004960 0.005712 0.004980 0.005655 
369534.727474 0.005367 0.004528 0.004519 0.005202 0.004567 0.005299 0.004876 0.004771 0.004635 0.004830 0.004982 0.005335 0.005445 0.004764 0.005083 0.004890 0.004883 0.005296 0.004851 0.004684 0.004587 0.004943 0.004640 0.005193 0.004858 0.005278 0.005057 0.004798 0.004748 0.004685 0.005350 0.004821 0.004508 0.004570 0.004757 0.005388 0.005270 0.004803 0.005120 0.005224 0.004509 0.004709 0.005437 0.004531 0.004680 0.004904 0.005071 0.005293 0.005122 0.004730 
376999.824156 0.004788 0.004704 0.004666 0.004829 0.004355 0.004432 0.004385 0.004303 0.004207 0.004869 0.004469 0.005005 0.004333 0.004389 0.004368 0.004756 0.004737 0.004543 0.004616 0.004818 0.005000 0.004392 0.004321 0.004645 0.005056 0.004969 0.004523 0.004826 0.004508 0.005049 0.004829 0.004927 0.004357 0.004597 0.004455 0.004325 0.004774 0.004971 0.004241 0.004900 0.004249 0.004870 0.004466 0.004825 0.004978 0.005003 0.004425 0.004338 0.004441 0.004585 
384615.725794 0.004058 0.004655 0.004644 0.004029 0.004297 0.004530 0.004623 0.004424 0.004143 0.004359 0.004132 0.004685 0.004546 0.004635 0.004684 0.004507 0.003851 0.004026 0.004698 0.004693 0.004670 0.004537 0.003955 0.004608 0.004111 0.004421 0.003941 0.004384 0.003942 0.004459 0.004407 0.004416 0.003903 0.004208 0.004142 0.004483 0.004214 0.004690 0.003935 0.004410 0.003971 0.004389 0.004625 0.003880 0.004116 0.004036 0.004194 0.004439 0.004573 0.004185 
392385.478850 0.003865 0.003736 0.003661 0.003659 0.003956 0.003702 0.004329 0.004179 0.003647 0.003694 0.003878 0.003678 0.004036 0.004346 0.004155 0.003834 0.004206 0.004204 0.003920 0.003779 0.003873 0.003968 0.004124 0.003866 0.004197 0.003606 0.004313 0.004302 0.003945 0.003624 0.004089 0.003945 0.003929 0.003735 0.003848 0.004271 0.003591 0.003985 0.003746 0.003681 0.003596 0.003641 0.004107 0.004070 0.003781 0.004318 0.003830 0.004029 0.003967 0.004302 
400312.191330 0.003794 0.003881 0.003750 0.003808 0.003492 0.003680 0.003366 0.003910 0.003930 0.003683 0.003929 0.003534 0.003581 0.003290 0.003409 0.003855 0.003781 0.003679 0.003430 0.003596 0.003368 0.003606 0.003726 0.003547 0.003470 0.003526 0.003813 0.003656 0.003852 0.003764 0.003720 0.003380 0.003823 0.003889 0.003395 0.003960 0.003717 0.003855 0.003647 0.003558 0.003886 0.003425 0.003709 0.003591 0.003811 0.003994 0.003913 0.003895 0.003682 0.003856 
408399.034024 0.003375 0.003379 0.003548 0.003424 0.003565 0.003509 0.003323 0.003630 0.003050 0.003230 0.003182 0.003324 0.003528 0.003671 0.003210 0.003674 0.003345 0.003290 0.003235 0.003205 0.003176 0.003411 0.003599 0.003508 0.003081 0.003578 0.003456 0.003337 0.003074 0.003414 0.003390 0.003170 0.003590 0.003038 0.003065 0.003647 0.003274 0.003362 0.003575 0.003100 0.003452 0.003360 0.003192 0.003691 0.003391 0.003278 0.003586 0.003546 0.003698 0.003036 
416649.241777 0.003025 0.002913 0.003274 0.002990 0.003230 0.003125 0.003313 0.002852 0.002792 0.003105 0.002891 0.002876 0.003325 0.003325 0.003272 0.003132 0.003204 0.003231 0.002821 0.003383 0.002891 0.003076 0.002949 0.003043 0.003048 0.002880 0.002935 0.002803 0.003168 0.003009 0.003399 0.003344 0.003056 0.002862 0.003061 0.003051 0.003226 0.003119 0.003137 0.003170 0.003343 0.003368 0.003005 0.002794 0.003213 0.003071 0.003272 0.003337 0.002985 0.003161 
425066.114782 0.002675 0.002675 0.002610 0.002762 0.002672 0.002623 0.002975 0.002594 0.003045 0.002913 0.002965 0.002937 0.002786 0.002597 0.002726 0.002612 0.002631 0.002803 0.002777 0.002944 0.002758 0.003017 0.002789 0.002624 0.002651 0.002892 0.002577 0.002957 0.002733 0.002665 0.002903 0.002707 0.002580 0.002671 0.002794 0.002886 0.002671 0.002745 0.002592 0.002869 0.002950 0.002829 0.002759 0.002808 0.002981 0.002827 0.002924 0.002889 0.002832 0.003127 
433653.019900 0.002661 0.002766 0.002538 0.002410 0.002532 0.002741 0.002665 0.002568 0.002406 0.002403 0.002626 0.002732 0.002744 0.002647 0.002761 0.002390 0.002754 0.002542 0.002647 0.002654 0.002573 0.002557 0.002674 0.002716 0.002647 0.002511 0.002641 0.002817 0.002357 0.002630 0.002871 0.002407 0.002789 0.002486 0.002681 0.002640 0.002586 0.002602 0.002416 0.002711 0.002814 0.002401 0.002696 0.002673 0.002782 0.002799 0.002395 0.002443 0.002602 0.002505 
442413.392009 0.002618 0.002207 0.002289 0.002276 0.002172 0.002289 0.002294 0.002212 0.002275 0.002498 0.002390 0.002158 0.002210 0.002449 0.002251 0.002260 0.002540 0.002615 0.002195 0.002259 0.002211 0.002570 0.002219 0.002261 0.002315 0.002452 0.002375 0.002367 0.002410 0.002354 0.002191 0.002414 0.002492 0.002261 0.002234 0.002408 0.002610 0.002406 0.002417 0.002158 0.002505 0.002200 0.002339 0.002208 0.002174 0.002317 0.002265 0.002307 0.002425 0.002523 
451350.735373 0.002131 0.002153 0.002363 0.001988 0.002004 0.002248 0.002231 0.002112 0.002148 0.002068 0.002373 0.002266 0.002338 0.002365 0.002348 0.002377 0.002388 0.002071 0.002144 0.002301 0.002208 0.002233 0.002394 0.002118 0.002199 0.002058 0.002365 0.002329 0.002074 0.002020 0.002083 0.002033 0.002074 0.002296 0.002288 0.002381 0.002393 0.002060 0.002083 0.002031 0.002249 0.002357 0.002059 0.002262 0.002178 0.002016 0.002382 0.002005 0.002001 0.002030 
460468.625050 0.001932 0.001961 0.002097 0.001868 0.001976 0.002039 0.001926 0.001993 0.001923 0.002089 0.002009 0.002021 0.001976 0.001854 0.002114 0.001946 0.001951 0.002131 0.001882 0.002068 0.001969 0.002166 0.001989 0.001927 0.001959 0.002054 0.002150 0.001961 0.002170 0.002200 0.002137 0.001874 0.002173 0.002062 0.002028 0.001814 0.002078 0.001882 0.001832 0.002067 0.001831 0.001903 0.002090 0.001831 0.002081 0.001918 0.001948 0.002072 0.002041 0.002183 
469770.708316 0.001920 0.001957 0.001720 0.001703 0.001751 0.001935 0.001725 0.001658 0.002001 0.001712 0.001699 0.001887 0.001685 0.001786 0.001762 0.001829 0.001957 0.001835 0.001921 0.001792 0.001967 0.001936 0.001651 0.001675 0.001858 0.001983 0.001707 0.001768 0.001865 0.001782 0.001737 0.001859 0.001993 0.001976 0.001770 0.001965 0.001673 0.001800 0.001776 0.001826 0.001909 0.002002 0.001991 0.001788 0.001724 0.001831 0.001770 0.001990 0.001645 0.002001 
479260.706129 0.001775 0.001656 0.001638 0.001557 0.001515 0.001592 0.001646 0.001535 0.001622 0.001639 0.001688 0.001722 0.001755 0.001613 0.001493 0.001543 0.001793 0.001777 0.001810 0.001667 0.001787 0.001816 0.001554 0.001554 0.001522 0.001800 0.001746 0.001539 0.001797 0.001603 0.001730 0.001639 0.001692 0.001806 0.001754 0.001754 0.001707 0.001679 0.001640 0.001622 0.001818 0.001530 0.001764 0.001741 0.001794 0.001679 0.001719 0.001565 0.001600 0.001664 
488942.414615 0.001427 0.001459 0.001393 0.001486 0.001505 0.001406 0.001627 0.001539 0.001655 0.001356 0.001581 0.001594 0.001564 0.001393 0.001643 0.001544 0.001398 0.001513 0.001382 0.001526 0.001382 0.001423 0.001405 0.001380 0.001563 0.001514 0.001569 0.001388 0.001440 0.001513 0.001498 0.001469 0.001546 0.001425 0.001539 0.001496 0.001581 0.001405 0.001402 0.001371 0.001543 0.001424 0.001612 0.001535 0.001399 0.001484 0.001471 0.001396 0.001509 0.001573 
498819.706587 0.001229 0.001299 0.001246 0.001364 0.001440 0.001488 0.001307 0.001388 0.001289 0.001481 0.001346 0.001450 0.001422 0.001255 0.001332 0.001354 0.001483 0.001302 0.001308 0.001261 0.001291 0.001411 0.001300 0.001463 0.001451 0.001477 0.001309 0.001318 0.001383 0.001420 0.001355 0.001248 0.001453 0.001385 0.001267 0.001407 0.001458 0.001407 0.001375 0.001396 0.001380 0.001364 0.001371 0.001373 0.001372 0.001358 0.001324 0.001305 0.001357 0.001293 
508896.533091 0.001156 0.001276 0.001290 0.001270 0.001117 0.001186 0.001242 0.001193 0.001144 0.001251 0.001151 0.001272 0.001307 0.001245 0.001186 0.001310 0.001307 0.001287 0.001279 0.001222 0.001196 0.001168 0.001147 0.001136 0.001263 0.001145 0.001350 0.001199 0.001150 0.001343 0.001177 0.001162 0.001217 0.001312 0.001318 0.001346 0.001269 0.001236 0.001326 0.001331 0.001219 0.001124 0.001150 0.001138 0.001162 0.001213 0.001153 0.001279 0.001196 0.001313 
519176.924995 0.001167 0.001151 0.001028 0.001096 0.001208 0.001165 0.001075 0.001059 0.001100 0.001019 0.001088 0.001203 0.001015 0.001170 0.001083 0.001050 0.001008 0.001030 0.001108 0.001155 0.001119 0.001182 0.001098 0.001002 0.001034 0.001049 0.001212 0.001157 0.001187 0.001046 0.001201 0.001081 0.001185 0.001150 0.001109 0.001113 0.001062 0.001147 0.001075 0.001059 0.001106 0.001153 0.001004 0.001047 0.001017 0.001155 0.001149 0.001213 0.001216 0.001103 
529664.994591 0.001097 0.001026 0.001077 0.000921 0.001019 0.000929 0.001040 0.001040 0.000969 0.001093 0.001085 0.000907 0.001046 0.001073 0.000963 0.000967 0.001025 0.000966 0.001057 0.000971 0.000908 0.001024 0.001077 0.001030 0.001025 0.000930 0.001081 0.001050 0.000935 0.000913 0.001082 0.001084 0.000938 0.000991 0.000996 0.000938 0.000996 0.000936 0.000991 0.000964 0.001043 0.001007 0.000961 0.001053 0.001053 0.000905 0.000930 0.000926 0.001101 0.001029 
540364.937247 0.000822 0.000849 0.000929 0.000909 0.000850 0.000818 0.000990 0.000989 0.000886 0.000982 0.000810 0.000836 0.000982 0.000977 0.000966 0.000827 0.000865 0.000936 0.000900 0.000960 0.000946 0.000894 0.000857 0.000834 0.000812 0.000816 0.000886 0.000868 0.000909 0.000823 0.000813 0.000887 0.000850 0.000835 0.000832 0.000876 0.000817 0.000854 0.000943 0.000900 0.000905 0.000889 0.000943 0.000966 0.000916 0.000816 0.000850 0.000922 0.000954 0.000864 
551281.033083 0.000760 0.000869 0.000754 0.000737 0.000748 0.000844 0.000765 0.000812 0.000871 0.000744 0.000760 0.000819 0.000762 0.000737 0.000769 0.000798 0.000851 0.000739 0.000861 0.000796 0.000820 0.000806 0.000785 0.000866 0.000862 0.000883 0.000861 0.000886 0.000796 0.000746 0.000778 0.000805 0.000824 0.000732 0.000845 0.000755 0.000829 0.000759 0.000815 0.000736 0.000802 0.000815 0.000794 0.000874 0.000726 0.000854 0.000882 0.000870 0.000832 0.000828 
562417.648682 0.000686 0.000743 0.000667 0.000776 0.000684 0.000686 0.000772 0.000678 0.000763 0.000752 0.000749 0.000650 0.000700 0.000716 0.000780 0.000672 0.000666 0.000750 0.000651 0.000696 0.000762 0.000706 0.000665 0.000708 0.000721 0.000749 0.000788 0.000717 0.000664 0.000690 0.000684 0.000700 0.000740 0.000651 0.000703 0.000726 0.000708 0.000703 0.000699 0.000787 0.000655 0.000761 0.000765 0.000764 0.000730 0.000652 0.000708 0.000778 0.000782 0.000698 
573779.238840 0.000636 0.000634 0.000615 0.000646 0.000655 0.000674 0.000680 0.000603 0.000633 0.000689 0.000642 0.000694 0.000596 0.000647 0.000697 0.000653 0.000670 0.000586 0.000631 0.000613 0.000588 0.000605 0.000667 0.000683 0.000634 0.000649 0.000585 0.000685 0.000645 0.000638 0.000697 0.000676 0.000674 0.000673 0.000662 0.000707 0.000647 0.000684 0.000684 0.000686 0.000643 0.000663 0.000582 0.000623 0.000607 0.000701 0.000652 0.000622 0.000637 0.000703 
585370.348344 0.000584 0.000616 0.000575 0.000551 0.000597 0.000580 0.000556 0.000552 0.000549 0.000583 0.000536 0.000568 0.000588 0.000521 0.000589 0.000535 0.000526 0.000518 0.000520 0.000590 0.000544 0.000550 0.000610 0.000595 0.000571 0.000577 0.000596 0.000563 0.000542 0.000560 0.000631 0.000624 0.000629 0.000551 0.000542 0.000605 0.000575 0.000606 0.000532 0.000599 0.000539 0.000559 0.000579 0.000540 0.000607 0.000618 0.000565 0.000609 0.000619 0.000603 
597195.613793 0.000500 0.000546 0.000485 0.000497 0.000544 0.000474 0.000538 0.000549 0.000492 0.000561 0.000476 0.000461 0.000553 0.000478 0.000471 0.000541 0.000524 0.000478 0.000487 0.000520 0.000467 0.000491 0.000496 0.000479 0.000491 0.000465 0.000482 0.000527 0.000527 0.000466 0.000479 0.000538 0.000479 0.000548 0.000481 0.000513 0.000477 0.000556 0.000512 0.000559 0.000560 0.000560 0.000554 0.000503 0.000527 0.000462 0.000487 0.000475 0.000485 0.000538 
609259.765450 0.000436 0.000445 0.000479 0.000427 0.000408 0.000495 0.000429 0.000446 0.000436 0.000481 0.000490 0.000465 0.000424 0.000430 0.000481 0.000458 0.000451 0.000482 0.000487 0.000434 0.000481 0.000423 0.000454 0.000412 0.000409 0.000495 0.000476 0.000491 0.000472 0.000436 0.000433 0.000474 0.000479 0.000422 0.000496 0.000432 0.000416 0.000422 0.000475 0.000474 0.000459 0.000439 0.000427 0.000475 0.000414 0.000453 0.000482 0.000477 0.000484 0.000418 
621567.629136 0.000378 0.000434 0.000414 0.000412 0.000415 0.000397 0.000388 0.000411 0.000408 0.000438 0.000365 0.000421 0.000391 0.000372 0.000372 0.000366 0.000389 0.000398 0.000416 0.000404 0.000382 0.000363 0.000391 0.000423 0.000388 0.000434 0.000376 0.000436 0.000437 0.000379 0.000406 0.000360 0.000394 0.000429 0.000397 0.000410 0.000360 0.000437 0.000423 0.000369 0.000393 0.000420 0.000430 0.000367 0.000375 0.000408 0.000404 0.000422 0.000374 0.000395 
634124.128162 0.000330 0.000373 0.000379 0.000352 0.000328 0.000358 0.000346 0.000386 0.000359 0.000323 0.000364 0.000330 0.000321 0.000371 0.000337 0.000382 0.000381 0.000381 0.000362 0.000329 0.000379 0.000354 0.000354 0.000382 0.000379 0.000338 0.000366 0.000356 0.000333 0.000385 0.000381 0.000319 0.000331 0.000322 0.000350 0.000359 0.000321 0.000318 0.000332 0.000335 0.000339 0.000347 0.000329 0.000339 0.000364 0.000381 0.000364 0.000334 0.000376 0.000320 
646934.285294 0.000331 0.000284 0.000331 0.000292 0.000289 0.000333 0.000284 0.000338 0.000324 0.000299 0.000295 0.000282 0.000289 0.000304 0.000310 0.000313 0.000283 0.000285 0.000336 0.000291 0.000282 0.000280 0.000332 0.000333 0.000318 0.000322 0.000340 0.000325 0.000337 0.000304 0.000320 0.000311 0.000336 0.000296 0.000281 0.000298 0.000307 0.000286 0.000306 0.000287 0.000288 0.000304 0.000302 0.000287 0.000335 0.000297 0.000294 0.000312 0.000306 0.000337 
660003.224766 0.000293 0.000299 0.000249 0.000283 0.000263 0.000283 0.000275 0.000296 0.000284 0.000246 0.000276 0.000268 0.000274 0.000270 0.000273 0.000253 0.000284 0.000270 0.000293 0.000256 0.000292 0.000291 0.000248 0.000270 0.000282 0.000278 0.000256 0.000256 0.000269 0.000295 0.000245 0.000281 0.000276 0.000266 0.000260 0.000298 0.000286 0.000286 0.000279 0.000255 0.000254 0.000257 0.000278 0.000261 0.000278 0.000246 0.000258 0.000289 0.000269 0.000280 
673336.174328 0.000224 0.000242 0.000240 0.000242 0.000233 0.000241 0.000220 0.000233 0.000237 0.000229 0.000254 0.000261 0.000253 0.000244 0.000217 0.000226 0.000238 0.000231 0.000221 0.000258 0.000233 0.000261 0.000236 0.000247 0.000216 0.000236 0.000259 0.000254 0.000236 0.000242 0.000223 0.000242 0.000249 0.000228 0.000253 0.000254 0.000257 0.000221 0.000224 0.000222 0.000228 0.000261 0.000221 0.000241 0.000224 0.000220 0.000261 0.000218 0.000223 0.000254 
686938.467338 0.000226 0.000193 0.000190 0.000192 0.000205 0.000224 0.000207 0.000197 0.000224 0.000223 0.000219 0.000225 0.000201 0.000224 0.000192 0.000227 0.000207 0.000226 0.000207 0.000204 0.000194 0.000207 0.000188 0.000219 0.000188 0.000216 0.000219 0.000198 0.000196 0.000221 0.000209 0.000189 0.000193 0.000203 0.000200 0.000197 0.000197 0.000213 0.000191 0.000224 0.000195 0.000221 0.000201 0.000195 0.000192 0.000225 0.000222 0.000202 0.000198 0.000195 
700815.544894 0.000190 0.000191 0.000193 0.000185 0.000190 0.000170 0.000192 0.000167 0.000191 0.000192 0.000196 0.000182 0.000196 0.000196 0.000197 0.000199 0.000176 0.000166 0.000177 0.000167 0.000191 0.000173 0.000178 0.000169 0.000194 0.000187 0.000185 0.000197 0.000164 0.000195 0.000190 0.000181 0.000199 0.000165 0.000192 0.000175 0.000185 0.000193 0.000196 0.000170 0.000173 0.000170 0.000197 0.000171 0.000181 0.000168 0.000182 0.000163 0.000191 0.000174 
714972.958013 0.000162 0.000158 0.000156 0.000172 0.000145 0.000158 0.000148 0.000144 0.000141 0.000170 0.000152 0.000146 0.000161 0.000159 0.000149 0.000148 0.000163 0.000159 0.000151 0.000145 0.000159 0.000172 0.000165 0.000159 0.000152 0.000152 0.000143 0.000162 0.000159 0.000151 0.000142 0.000155 0.000172 0.000164 0.000146 0.000165 0.000157 0.000151 0.000151 0.000142 0.000161 0.000160 0.000143 0.000160 0.000158 0.000152 0.000160 0.000172 0.000142 0.000148 
729416.369848 0.000131 0.000132 0.000128 0.000129 0.000126 0.000124 0.000140 0.000128 0.000149 0.000129 0.000127 0.000129 0.000148 0.000146 0.000124 0.000136 0.000131 0.000148 0.000148 0.000141 0.000143 0.000123 0.000148 0.000132 0.000145 0.000143 0.000142 0.000128 0.000146 0.000124 0.000128 0.000137 0.000139 0.000139 0.000141 0.000126 0.000135 0.000127 0.000131 0.000128 0.000129 0.000125 0.000129 0.000123 0.000138 0.000124 0.000133 0.000148 0.000144 0.000126 
744151.557956 0.000116 0.000119 0.000116 0.000113 0.000106 0.000123 0.000108 0.000128 0.000126 0.000118 0.000124 0.000107 0.000113 0.000127 0.000113 0.000124 0.000106 0.000120 0.000124 0.000118 0.000107 0.000127 0.000106 0.000118 0.000108 0.000106 0.000118 0.000120 0.000124 0.000123 0.000113 0.000120 0.000127 0.000126 0.000128 0.000112 0.000111 0.000124 0.000119 0.000119 0.000108 0.000115 0.000118 0.000121 0.000115 0.000108 0.000119 0.000106 0.000113 0.000108 
759184.416610 0.000094 0.000095 0.000096 0.000102 0.000109 0.000100 0.000104 0.000094 0.000091 0.000099 0.000102 0.000106 0.000102 0.000105 0.000101 0.000094 0.000094 0.000093 0.000103 0.000098 0.000106 0.000102 0.000103 0.000100 0.000099 0.000094 0.000108 0.000093 0.000107 0.000092 0.000106 0.000104 0.000107 0.000109 0.000099 0.000108 0.000108 0.000111 0.000093 0.000093 0.000096 0.000093 0.000100 0.000106 0.000096 0.000109 0.000103 0.000106 0.000095 0.000099 
774520.959153 0.000093 0.000091 0.000095 0.000091 0.000092 0.000088 0.000086 0.000083 0.000081 0.000094 0.000087 0.000088 0.000095 0.000094 0.000078 0.000079 0.000095 0.000089 0.000081 0.000092 0.000094 0.000089 0.000084 0.000091 0.000085 0.000094 0.000094 0.000082 0.000086 0.000085 0.000084 0.000086 0.000082 0.000094 0.000083 0.000091 0.000081 0.000093 0.000079 0.000092 0.000083 0.000079 0.000091 0.000078 0.000086 0.000090 0.000081 0.000078 0.000080 0.000094 
790167.320406 0.000076 0.000081 0.000075 0.000077 0.000073 0.000067 0.000079 0.000069 0.000077 0.000071 0.000077 0.000080 0.000077 0.000081 0.000078 0.000067 0.000071 0.000067 0.000072 0.000070 0.000073 0.000077 0.000076 0.000079 0.000070 0.000078 0.000075 0.000074 0.000071 0.000080 0.000068 0.000068 0.000080 0.000070 0.000075 0.000079 0.000073 0.000068 0.000076 0.000071 0.000081 0.000079 0.000067 0.000070 0.000069 0.000078 0.000072 0.000076 0.000078 0.000068 
806129.759124 0.000068 0.000059 0.000067 0.000065 0.000060 0.000059 0.000060 0.000066 0.000058 0.000065 0.000058 0.000063 0.000063 0.000060 0.000060 0.000062 0.000068 0.000063 0.000059 0.000058 0.000061 0.000058 0.000062 0.000061 0.000059 0.000065 0.000062 0.000059 0.000057 0.000066 0.000068 0.000069 0.000065 0.000059 0.000057 0.000062 0.000063 0.000063 0.000062 0.000067 0.000058 0.000061 0.000058 0.000062 0.000057 0.000066 0.000065 0.000068 0.000065 0.000068 
822414.660494 0.000049 0.000057 0.000051 0.000048 0.000049 0.000058 0.000057 0.000055 0.000055 0.000055 0.000048 0.000055 0.000049 0.000056 0.000051 0.000051 0.000057 0.000055 0.000053 0.000049 0.000049 0.000054 0.000054 0.000050 0.000056 0.000054 0.000053 0.000057 0.000050 0.000049 0.000053 0.000050 0.000058 0.000052 0.000053 0.000051 0.000050 0.000053 0.000057 0.000048 0.000049 0.000050 0.000052 0.000052 0.000053 0.000051 0.000052 0.000052 0.000057 0.000056 
839028.538693 0.000043 0.000044 0.000046 0.000049 0.000047 0.000048 0.000046 0.000046 0.000042 0.000046 0.000046 0.000046 0.000048 0.000041 0.000046 0.000050 0.000045 0.000045 0.000047 0.000042 0.000050 0.000044 0.000046 0.000042 0.000050 0.000042 0.000045 0.000044 0.000046 0.000043 0.000046 0.000043 0.000044 0.000042 0.000043 0.000049 0.000046 0.000044 0.000041 0.000045 0.000046 0.000049 0.000043 0.000049 0.000046 0.000049 0.000046 0.000047 0.000048 0.000044 
855978.039496 0.000036 0.000039 0.000038 0.000041 0.000041 0.000040 0.000040 0.000036 0.000039 0.000037 0.000039 0.000035 0.000042 0.000039 0.000035 0.000042 0.000038 0.000038 0.000037 0.000042 0.000041 0.000035 0.000041 0.000040 0.000040 0.000036 0.000038 0.000039 0.000042 0.000042 0.000040 0.000037 0.000040 0.000042 0.000040 0.000039 0.000037 0.000040 0.000038 0.000038 0.000037 0.000039 0.000035 0.000039 0.000042 0.000035 0.000035 0.000040 0.000038 0.000041 
873269.942927 0.000034 0.000035 0.000033 0.000030 0.000031 0.000035 0.000030 0.000033 0.000033 0.000034 0.000031 0.000031 0.000030 0.000030 0.000033 0.000035 0.000034 0.000031 0.000030 0.000033 0.000030 0.000032 0.000032 0.000031 0.000031 0.000033 0.000034 0.000030 0.000029 0.000033 0.000035 0.000034 0.000029 0.000032 0.000029 0.000031 0.000032 0.000034 0.000031 0.000034 0.000034 0.000030 0.000031 0.000034 0.000034 0.000034 0.000035 0.000032 0.000035 0.000035 
890911.165979 0.000025 0.000029 0.000026 0.000026 0.000028 0.000025 0.000025 0.000029 0.000028 0.000030 0.000026 0.000026 0.000027 0.000028 0.000029 0.000025 0.000026 0.000026 0.000028 0.000029 0.000024 0.000027 0.000029 0.000027 0.000026 0.000025 0.000026 0.000027 0.000027 0.000027 0.000026 0.000029 0.000025 0.000026 0.000026 0.000029 0.000025 0.000029 0.000028 0.000029 0.000027 0.000024 0.000026 0.000029 0.000027 0.000028 0.000026 0.000025 0.000026 0.000025 
908908.765377 0.000023 0.000025 0.000024 0.000022 0.000023 0.000025 0.000023 0.000024 0.000023 0.000022 0.000023 0.000024 0.000023 0.000023 0.000020 0.000023 0.000024 0.000021 0.000022 0.000023 0.000024 0.000021 0.000021 0.000025 0.000023 0.000025 0.000022 0.000023 0.000022 0.000022 0.000022 0.000023 0.000023 0.000021 0.000022 0.000022 0.000021 0.000020 0.000024 0.000024 0.000020 0.000021 0.000024 0.000021 0.000021 0.000023 0.000023 0.000024 0.000021 0.000024 
927269.940399 0.000021 0.000018 0.000020 0.000020 0.000017 0.000020 0.000019 0.000019 0.000017 0.000020 0.000021 0.000018 0.000020 0.000018 0.000017 0.000019 0.000020 0.000019 0.000020 0.000020 0.000018 0.000018 0.000021 0.000017 0.000018 0.000019 0.000018 0.000019 0.000019 0.000018 0.000018 0.000017 0.000020 0.000021 0.000017 0.000018 0.000018 0.000019 0.000020 0.000019 0.000018 0.000020 0.000021 0.000019 0.000019 0.000018 0.000018 0.000020 0.000019 0.000018 
946002.035762 0.000015 0.000016 0.000017 0.000014 0.000017 0.000016 0.000016 0.000015 0.000014 0.000016 0.000016 0.000014 0.000016 0.000014 0.000014 0.000014 0.000015 0.000015 0.000015 0.000015 0.000016 0.000016 0.000015 0.000016 0.000017 0.000015 0.000015 0.000014 0.000016 0.000016 0.000016 0.000014 0.000016 0.000014 0.000015 0.000017 0.000014 0.000015 0.000016 0.000017 0.000015 0.000015 0.000016 0.000014 0.000017 0.000015 0.000016 0.000017 0.000016 0.000017 
965112.544552 0.000013 0.000014 0.000012 0.000014 0.000013 0.000014 0.000012 0.000012 0.000012 0.000013 0.000012 0.000014 0.000013 0.000013 0.000013 0.000014 0.000014 0.000013 0.000012 0.000012 0.000013 0.000012 0.000013 0.000014 0.000014 0.000013 0.000012 0.000013 0.000012 0.000014 0.000012 0.000012 0.000013 0.000014 0.000012 0.000014 0.000013 0.000014 0.000012 0.000014 0.000013 0.000013 0.000014 0.000013 0.000012 0.000013 0.000012 0.000012 0.000012 0.000012 
984609.111229 0.000010 0.000012 0.000011 0.000010 0.000011 0.000010 0.000010 0.000010 0.000010 0.000011 0.000011 0.000010 0.000011 0.000010 0.000011 0.000012 0.000011 0.000010 0.000011 0.000010 0.000010 0.000012 0.000011 0.000012 0.000010 0.000011 0.000010 0.000010 0.000011 0.000011 0.000010 0.000012 0.000010 0.000011 0.000011 0.000010 0.000011 0.000011 0.000011 0.000010 0.000010 0.000011 0.000011 0.000010 0.000010 0.000010 0.000010 0.000010 0.000011 0.000011 
1004499.534678 0.000009 0.000009 0.000009 0.000009 0.000008 0.000009 0.000009 0.000008 0.000009 0.000009 0.000009 0.000008 0.000009 0.000008 0.000008 0.000008 0.000009 0.000009 0.000009 0.000008 0.000008 0.000008 0.000009 0.000009 0.000008 0.000009 0.000009 0.000008 0.000009 0.000009 0.000009 0.000009 0.000010 0.000009 0.000008 0.000009 0.000008 0.000009 0.000008 0.000008 0.000009 0.000009 0.000008 0.000008 0.000009 0.000008 0.000009 0.000009 0.000009 0.000009 
1024791.771335 0.000007 0.000008 0.000007 0.000007 0.000007 0.000007 0.000007 0.000008 0.000007 0.000007 0.000007 0.000007 0.000007 0.000007 0.000008 0.000007 0.000007 0.000007 0.000007 0.000008 0.000007 0.000007 0.000007 0.000008 0.000008 0.000007 0.000007 0.000007 0.000008 0.000008 0.000007 0.000008 0.000007 0.000008 0.000008 0.000007 0.000007 0.000006 0.000008 0.000007 0.000007 0.000007 0.000007 0.000007 0.000007 0.000007 0.000007 0.000008 0.000008 0.000006 
1045493.938365 0.000006 0.000006 0.000005 0.000005 0.000005 0.000006 0.000005 0.000006 0.000005 0.000006 0.000006 0.000006 0.000006 0.000006 0.000006 0.000006 0.000006 0.000006 0.000006 0.000006 0.000006 0.000006 0.000006 0.000006 0.000006 0.000006 0.000005 0.000006 0.000006 0.000006 0.000006 0.000006 0.000006 0.000006 0.000005 0.000005 0.000005 0.000005 0.000005 0.000006 0.000005 0.000006 0.000006 0.000005 0.000006 0.000006 0.000005 0.000006 0.000006 0.000005 
1066614.316909 0.000004 0.000005 0.000004 0.000005 0.000005 0.000005 0.000005 0.000005 0.000005 0.000005 0.000005 0.000004 0.000005 0.000005 0.000004 0.000004 0.000005 0.000004 0.000004 0.000005 0.000005 0.000005 0.000004 0.000005 0.000005 0.000004 0.000004 0.000005 0.000004 0.000005 0.000005 0.000005 0.000005 0.000005 0.000004 0.000005 0.000005 0.000005 0.000004 0.000005 0.000005 0.000005 0.000005 0.000005 0.000005 0.000004 0.000005 0.000005 0.000004 0.000005 
1088161.355403 0.000004 0.000004 0.000004 0.000004 0.000004 0.000004 0.000004 0.000004 0.000004 0.000004 0.000004 0.000003 0.000004 0.000004 0.000004 0.000004 0.000004 0.000004 0.000004 0.000004 0.000004 0.000004 0.000003 0.000004 0.000004 0.000003 0.000003 0.000003 0.000003 0.000004 0.000004 0.000004 0.000004 0.000004 0.000004 0.000004 0.000004 0.000003 0.000003 0.000003 0.000004 0.000003 0.000003 0.000004 0.000004 0.000004 0.000004 0.000004 0.000004 0.000004 
1110143.672947 0.000003 0.000003 0.000003 0.000003 0.000003 0.000003 0.000003 0.000003 0.000003 0.000003 0.000003 0.000003 0.000003 0.000003 0.000003 0.000003 0.000003 0.000003 0.000003 0.000003 0.000003 0.000003 0.000003 0.000003 0.000003 0.000003 0.000003 0.000003 0.000003 0.000003 0.000003 0.000003 0.000003 0.000003 0.000003 0.000003 0.000003 0.000003 0.000003 0.000003 0.000003 0.000003 0.000003 0.000003 0.000003 0.000003 0.000003 0.000003 0.000003 0.000003 
1132570.062763 0.000002 0.000003 0.000002 0.000003 0.000003 0.000003 0.000003 0.000002 0.000002 0.000002 0.000002 0.000003 0.000002 0.000002 0.000002 0.000003 0.000003 0.000003 0.000002 0.000002 0.000002 0.000003 0.000003 0.000003 0.000002 0.000002 0.000003 0.000002 0.000003 0.000003 0.000002 0.000002 0.000003 0.000002 0.000002 0.000003 0.000002 0.000003 0.000002 0.000002 0.000003 0.000003 0.000003 0.000002 0.000003 0.000003 0.000002 0.000002 0.000003 0.000003 
1155449.495705 0.000002 0.000002 0.000002 0.000002 0.000002 0.000002 0.000002 0.000002 0.000002 0.000002 0.000002 0.000002 0.000002 0.000002 0.000002 0.000002 0.000002 0.000002 0.000002 0.000002 0.000002 0.000002 0.000002 0.000002 0.000002 0.000002 0.000002 0.000002 0.000002 0.000002 0.000002 0.000002 0.000002 0.000002 0.000002 0.000002 0.000002 0.000002 0.000002 0.000002 0.000002 0.000002 0.000002 0.000002 0.000002 0.000002 0.000002 0.000002 0.000002 0.000002 
1178791.123851 0.000001 0.000002 0.000001 0.000001 0.000001 0.000002 0.000001 0.000002 0.000001 0.000001 0.000002 0.000002 0.000002 0.000002 0.000001 0.000001 0.000002 0.000002 0.000002 0.000002 0.000002 0.000001 0.000001 0.000002 0.000001 0.000001 0.000001 0.000001 0.000002 0.000001 0.000002 0.000002 0.000002 0.000002 0.000001 0.000001 0.000002 0.000001 0.000002 0.000001 0.000002 0.000001 0.000002 0.000001 0.000001 0.000002 0.000001 0.000002 0.000002 0.000001 
1202604.284165 0.000001 0.000001 0.000001 0.000001 0.000001 0.000001 0.000001 0.000001 0.000001 0.000001 0.000001 0.000001 0.000001 0.000001 0.000001 0.000001 0.000001 0.000001 0.000001 0.000001 0.000001 0.000001 0.000001 0.000001 0.000001 0.000001 0.000001 0.000001 0.000001 0.000001 0.000001 0.000001 0.000001 0.000001 0.000001 0.000001 0.000001 0.000001 0.000001 0.000001 0.000001 0.000001 0.000001 0.000001 0.000001 0.000001 0.000001 0.000001 0.000001 0.000001 
1226898.502227 0.000001 0.000001 0.000001 0.000001 0.000001 0.000001 0.000001 0.000001 0.000001 0.000001 0.000001 0.000001 0.000001 0.000001 0.000001 0.000001 0.000001 0.000001 0.000001 0.000001 0.000001 0.000001 0.000001 0.000001 0.000001 0.000001 0.000001 0.000001 0.000001 0.000001 0.000001 0.000001 0.000001 0.000001 0.000001 0.000001 0.000001 0.000001 0.000001 0.000001 0.000001 0.000001 0.000001 0.000001 0.000001 0.000001 0.000001 0.000001 0.000001 0.000001 
1251683.496049 0.000001 0.000001 0.000001 0.000001 0.000001 0.000001 0.000001 0.000001 0.000001 0.000001 0.000001 0.000001 0.000001 0.000001 0.000001 0.000001 0.000001 0.000001 0.000001 0.000001 0.000001 0.000001 0.000001 0.000001 0.000001 0.000001 0.000001 0.000001 0.000001 0.000001 0.000001 0.000001 0.000001 0.000001 0.000001 0.000001 0.000001 0.000001 0.000001 0.000001 0.000001 0.000001 0.000001 0.000001 0.000001 0.000001 0.000001 0.000001 0.000001 0.000001 
1276969.179958 0.000001 0.000001 0.000001 0.000001 0.000001 0.000001 0.000001 0.000001 0.000001 0.000001 0.000001 0.000001 0.000001 0.000001 0.000001 0.000001 0.000001 0.000001 0.000001 0.000001 0.000001 0.000001 0.000001 0.000001 0.000001 0.000001 0.000001 0.000001 0.000001 0.000001 0.000001 0.000001 0.000001 0.000001 0.000001 0.000001 0.000001 0.000001 0.000001 0.000001 0.000001 0.000001 0.000001 0.000001 0.000001 0.000001 0.000001 0.000001 0.000001 0.000001 
1302765.668566 0.000001 0.000001 0.000001 0.000001 0.000001 0.000001 0.000001 0.000001 0.000001 0.000001 0.000001 0.000001 0.000001 0.000001 0.000001 0.000001 0.000001 0.000001 0.000001 0.000001 0.000001 0.000001 0.000001 0.000001 0.000001 0.000001 0.000001 0.000001 0.000001 0.000001 0.000001 0.000001 0.000001 0.000001 0.000001 0.000001 0.000001 0.000001 0.000001 0.000001 0.000001 0.000001 0.000001 0.000001 0.000001 0.000001 0.000001 0.000001 0.000001 0.000001 
1329083.280812 0.000001 0.000001 0.000001 0.000001 0.000001 0.000001 0.000001 0.000001 0.000001 0.000001 0.000001 0.000001 0.000001 0.000001 0.000001 0.000001 0.000001 0.000001 0.000001 0.000001 0.000001 0.000001 0.000001 0.000001 0.000001 0.000001 0.000001 0.000001 0.000001 0.000001 0.000001 0.000001 0.000001 0.000001 0.000001 0.000001 0.000001 0.000001 0.000001 0.000001 0.000001 0.000001 0.000001 0.000001 0.000001 0.000001 0.000001 0.000001 0.000001 0.000001 
1355932.544092 0.000001 0.000001 0.000001 0.000001 0.000001 0.000001 0.000001 0.000001 0.000001 0.000001 0.000001 0.000001 0.000001 0.000001 0.000001 0.000001 0.000001 0.000001 0.000001 0.000001 0.000001 0.000001 0.000001 0.000001 0.000001 0.000001 0.000001 0.000001 0.000001 0.000001 0.000001 0.000001 0.000001 0.000001 0.000001 0.000001 0.000001 0.000001 0.000001 0.000001 0.000001 0.000001 0.000001 0.000001 0.000001 0.000001 0.000001 0.000001 0.000001 0.000001 
1383324.198468 0.000001 0.000001 0.000001 0.000001 0.000001 0.000001 0.000001 0.000001 0.000001 0.000001 0.000001 0.000001 0.000001 0.000001 0.000001 0.000001 0.000001 0.000001 0.000001 0.000001 0.000001 0.000001 0.000001 0.000001 0.000001 0.000001 0.000001 0.000001 0.000001 0.000001 0.000001 0.000001 0.000001 0.000001 0.000001 0.000001 0.000001 0.000001 0.000001 0.000001 0.000001 0.000001 0.000001 0.000001 0.000001 0.000001 0.000001 0.000001 0.000001 0.000001 
1411269.200969 0.000001 0.000001 0.000001 0.000001 0.000001 0.000001 0.000001 0.000001 0.000001 0.000001 0.000001 0.000001 0.000001 0.000001 0.000001 0.000001 0.000001 0.000001 0.000001 0.000001 0.000001 0.000001 0.000001 0.000001 0.000001 0.000001 0.000001 0.000001 0.000001 0.000001 0.000001 0.000001 0.000001 0.000001 0.000001 0.000001 0.000001 0.000001 0.000001 0.000001 0.000001 0.000001 0.000001 0.000001 0.000001 0.000001 0.000001 0.000001 0.000001 0.000001 
1439778.729967 0.000001 0.000001 0.000001 0.000001 0.000001 0.000001 0.000001 0.000001 0.000001 0.000001 0.000001 0.000001 0.000001 0.000001 0.000001 0.000001 0.000001 0.000001 0.000001 0.000001 0.000001 0.000001 0.000001 0.000001 0.000001 0.000001 0.000001 0.000001 0.000001 0.000001 0.000001 0.000001 0.000001 0.000001 0.000001 0.000001 0.000001 0.000001 0.000001 0.000001 0.000001 0.000001 0.000001 0.000001 0.000001 0.000001 0.000001 0.000001 0.000001 0.000001 
1468864.189654 0.000001 0.000001 0.000001 0.000001 0.000001 0.000001 0.000001 0.000001 0.000001 0.000001 0.000001 0.000001 0.000001 0.000001 0.000001 0.000001 0.000001 0.000001 0.000001 0.000001 0.000001 0.000001 0.000001 0.000001 0.000001 0.000001 0.000001 0.000001 0.000001 0.000001 0.000001 0.000001 0.000001 0.000001 0.000001 0.000001 0.000001 0.000001 0.000001 0.000001 0.000001 0.000001 0.000001 0.000001 0.000001 0.000001 0.000001 0.000001 0.000001 0.000001 
1498537.214602 0.000001 0.000001 0.000001 0.000001 0.000001 0.000001 0.000001 0.000001 0.000001 0.000001 0.000001 0.000001 0.000001 0.000001 0.000001 0.000001 0.000001 0.000001 0.000001 0.000001 0.000001 0.000001 0.000001 0.000001 0.000001 0.000001 0.000001 0.000001 0.000001 0.000001 0.000001 0.000001 0.000001 0.000001 0.000001 0.000001 0.000001 0.000001 0.000001 0.000001 0.000001 0.000001 0.000001 0.000001 0.000001 0.000001 0.000001 0.000001 0.000001 0.000001 
1528809.674417 0.000001 0.000001 0.000001 0.000001 0.000001 0.000001 0.000001 0.000001 0.000001 0.000001 0.000001 0.000001 0.000001 0.000001 0.000001 0.000001 0.000001 0.000001 0.000001 0.000001 0.000001 0.000001 0.000001 0.000001 0.000001 0.000001 0.000001 0.000001 0.000001 0.000001 0.000001 0.000001 0.000001 0.000001 0.000001 0.000001 0.000001 0.000001 0.000001 0.000001 0.000001 0.000001 0.000001 0.000001 0.000001 0.000001 0.000001 0.000001 0.000001 0.000001 
1559693.678486 0.000001 0.000001 0.000001 0.000001 0.000001 0.000001 0.000001 0.000001 0.000001 0.000001 0.000001 0.000001 0.000001 0.000001 0.000001 0.000001 0.000001 0.000001 0.000001 0.000001 0.000001 0.000001 0.000001 0.000001 0.000001 0.000001 0.000001 0.000001 0.000001 0.000001 0.000001 0.000001 0.000001 0.000001 0.000001 0.000001 0.000001 0.000001 0.000001 0.000001 0.000001 0.000001 0.000001 0.000001 0.000001 0.000001 0.000001 0.000001 0.000001 0.000001 
1591201.580823 0.000001 0.000001 0.000001 0.000001 0.000001 0.000001 0.000001 0.000001 0.000001 0.000001 0.000001 0.000001 0.000001 0.000001 0.000001 0.000001 0.000001 0.000001 0.000001 0.000001 0.000001 0.000001 0.000001 0.000001 0.000001 0.000001 0.000001 0.000001 0.000001 0.000001 0.000001 0.000001 0.000001 0.000001 0.000001 0.000001 0.000001 0.000001 0.000001 0.000001 0.000001 0.000001 0.000001 0.000001 0.000001 0.000001 0.000001 0.000001 0.000001 0.000001 
1623345.985008 0.000001 0.000001 0.000001 0.000001 0.000001 0.000001 0.000001 0.000001 0.000001 0.000001 0.000001 0.000001 0.000001 0.000001 0.000001 0.000001 0.000001 0.000001 0.000001 0.000001 0.000001 0.000001 0.000001 0.000001 0.000001 0.000001 0.000001 0.000001 0.000001 0.000001 0.000001 0.000001 0.000001 0.000001 0.000001 0.000001 0.000001 0.000001 0.000001 0.000001 0.000001 0.000001 0.000001 0.000001 0.000001 0.000001 0.000001 0.000001 0.000001 0.000001 
