# Supplementary material for: Automatic Analysis of Composite Physical Signals Using Non-Negative Factorization and Information Criterion
Source: PLoS One. 2012 Mar 1;7(3):e32352. doi: 10.1371/journal.pone.0032352 (PMC3291575; doi:10.1371/journal.pone.0032352)
Supplement: Dataset S1 — CodeAndSample.zip. CodeAndSample.zip contains the source code of our proposed method and the simulation data in this article. (ZIP) [file pone.0032352.s001.zip › CodeAndSample/sample/SimulatedData/r5/nor_mat_50_k3.dat]

#715 50 
1.020201 0.950561 1.023927 0.907964 1.055361 1.014682 0.910410 0.950404 0.923627 0.910889 0.974012 0.950522 1.020698 1.010817 1.038925 1.047642 0.899618 0.917307 0.984744 0.951314 0.934262 0.947440 0.944065 1.022792 0.947283 0.922042 1.073725 0.976839 1.018693 0.991544 1.042760 0.975724 1.016668 1.048033 1.056242 0.914929 1.029807 0.959513 0.954200 0.997336 1.061104 0.910370 0.880727 1.024866 0.987709 0.920486 0.932804 0.944094 0.922463 0.908795 1.062787 
1.040811 1.030003 1.040076 1.060270 0.962829 0.941677 1.016420 0.949314 1.014894 1.033886 1.070529 1.002748 0.895744 1.045611 1.016850 0.909611 0.988764 1.059948 0.912319 0.984833 0.976149 1.009682 1.044095 1.035822 0.880253 1.061405 0.904535 0.919644 0.901034 0.918823 0.909063 1.039783 0.892262 0.929844 0.909914 1.065688 0.949373 0.910148 1.022864 1.031382 1.040418 0.977997 0.900936 0.969127 0.994133 0.912828 0.919761 0.931330 1.012939 1.059097 0.977743 
1.061837 0.952421 0.966810 0.893517 1.011775 0.954533 1.000123 1.012391 0.912255 0.965725 0.943575 1.005656 1.062283 0.995744 1.004170 1.069927 0.937612 0.987875 0.983310 0.910447 0.992245 1.029507 1.017904 1.051843 1.047131 1.005695 1.072156 1.028705 0.934435 0.936517 1.000798 0.910379 0.970349 1.035626 0.964513 0.908629 0.935940 0.920408 0.946390 1.010944 0.985402 0.971355 0.986184 1.028735 0.980163 0.938716 1.034052 0.887417 1.014620 1.043417 0.893194 
1.083287 0.968356 1.037142 1.049140 0.994649 1.034132 0.887552 0.978547 0.994561 0.921368 0.952703 0.896355 0.988786 0.924593 0.882628 0.959162 0.903146 0.886272 0.898261 1.024752 1.016310 1.005338 0.901378 0.980286 0.991591 1.058002 0.886125 1.058256 0.925658 0.919590 0.951511 0.977169 0.939161 1.051524 1.054621 1.073342 0.982983 1.041529 0.951521 1.019203 0.885744 1.065526 0.986070 0.901485 1.039496 1.056380 0.983246 1.049931 0.883722 0.900479 0.973329 
1.105171 0.911519 1.058453 0.940720 0.980147 0.997287 1.026273 1.041889 0.948963 0.977412 0.918258 1.040610 0.987501 0.968603 1.066764 1.038764 1.046460 1.063580 1.011321 1.034545 1.004455 0.988321 1.010364 0.998839 1.033285 0.889047 1.069958 0.926168 0.917174 0.997247 1.001095 0.971484 0.980254 1.041059 1.071530 0.958758 0.969912 0.976162 0.919605 1.069821 1.029760 0.951453 0.916881 0.981700 0.891693 0.923834 0.907095 0.941374 0.967314 0.942234 1.023431 
1.127497 0.933806 0.959724 1.046692 0.937428 1.011745 1.017377 1.027539 0.884577 0.917406 1.029863 0.896897 1.028135 0.968685 0.921672 1.007049 0.935202 0.991118 0.971165 0.968070 1.011823 0.990181 1.036139 1.063209 1.012291 0.885270 1.044437 0.923937 1.026768 1.070384 0.923605 1.026026 0.941645 0.911911 0.975440 0.971643 1.038658 0.992514 0.893939 0.933699 0.938892 0.949298 1.001690 0.925928 0.923215 0.986383 1.054609 1.049952 0.886247 1.021311 0.976348 
1.150274 0.886183 1.073211 1.072352 0.922793 0.902790 0.941488 0.915172 0.911260 1.017214 0.889637 0.888408 0.909396 0.942941 0.933399 0.984976 1.006149 1.055540 0.956241 0.923622 0.910996 1.065658 0.999816 1.029713 0.909650 1.033674 1.046495 1.051149 1.000353 1.023702 0.986039 0.931428 1.007671 0.963383 0.981785 0.919290 1.033255 1.067805 0.955167 1.063590 0.928218 1.021068 0.912918 1.033206 0.998480 0.986293 0.921075 0.891179 0.906439 0.939478 0.887296 
1.173511 0.916648 1.069237 1.015422 0.993898 1.021586 1.053057 0.929346 0.887926 0.898596 0.933910 0.915107 0.989500 0.926829 0.879880 0.909119 0.951933 0.996756 0.913683 0.972423 0.942590 1.032109 0.891671 0.985511 1.026287 1.028959 0.959657 0.934924 0.966464 1.025165 0.880251 1.036351 0.968941 0.999252 1.029212 0.907948 0.930009 0.904330 0.879646 0.919583 0.896626 1.068613 1.004548 0.949660 0.907695 1.059592 0.963909 1.046270 1.067189 1.055349 0.908143 
1.197217 1.016421 1.006907 0.933788 0.934851 0.909145 1.023917 0.984779 1.054428 1.062090 0.945739 0.885751 0.948771 1.050763 1.034357 1.048248 1.016665 0.954844 0.921486 1.014452 1.023137 0.891024 0.945047 1.003173 0.990647 1.045226 1.058103 0.940329 0.917743 0.897039 1.009646 0.885478 0.919312 1.033012 1.053687 0.903609 1.000483 1.034493 0.961433 1.047448 1.052917 0.957865 0.962983 0.911729 1.023683 1.043111 1.065862 1.001614 0.947308 0.975870 0.909077 
1.221403 0.990538 0.968772 0.968031 0.911921 1.028945 0.895787 0.944580 0.976966 0.907780 0.918946 1.016990 0.976625 0.886297 1.007276 1.008826 0.959068 1.020147 1.005922 0.949578 0.906134 1.050428 0.906192 1.006088 1.021384 0.982334 0.919423 0.884387 0.990002 1.043862 0.915078 0.955395 1.057629 0.997192 1.009030 1.006780 1.052660 0.979431 0.907118 0.932479 1.021384 0.938987 1.065384 0.887583 1.005074 0.965167 0.906475 0.998693 1.066465 0.975027 0.972104 
1.246077 0.909894 1.064351 0.903126 1.021299 0.962471 1.058703 1.006429 1.006068 0.999261 0.886727 1.070447 1.060699 1.006127 1.061693 0.928114 1.066834 1.048429 0.998959 0.947795 1.055324 1.039110 0.943257 0.930344 1.031689 0.946763 0.945029 0.923898 1.012155 0.932087 0.944309 0.944630 0.913994 0.921746 0.877680 0.999982 1.045410 1.048254 1.055041 1.036490 1.046667 1.013606 0.885461 0.878917 0.933266 0.901510 0.949275 0.924015 0.990215 0.998375 1.065753 
1.271249 1.055094 1.042149 1.065353 0.930841 0.940019 0.883917 1.039502 1.062015 0.983526 0.969082 1.019228 0.917010 1.012648 1.048096 1.049566 0.933313 0.880442 0.960955 0.899490 0.928826 0.888414 0.974183 1.060126 0.887100 1.059464 0.981424 0.928145 0.978650 1.065353 0.948896 0.985677 1.012512 0.956478 0.958483 1.064224 1.042733 1.022157 1.025914 0.914509 0.943796 0.917808 0.908201 0.904590 0.910255 1.016960 0.969871 0.960420 0.936768 1.067280 0.982096 
1.296930 0.960599 0.882463 1.060020 0.896394 1.012363 0.934762 1.046041 0.932116 1.002275 1.017353 0.974773 1.034698 0.949792 0.970970 0.911949 0.972565 0.903447 0.973723 0.891676 1.035009 0.896297 0.968645 0.966028 0.945385 1.017110 0.920315 0.892328 0.963956 0.916881 1.008121 0.978061 0.881851 0.948799 0.901083 0.946114 0.966923 1.013462 0.900305 1.026186 0.968761 0.886471 1.009872 1.061178 1.006535 0.972079 0.907494 0.907659 0.995922 0.956397 0.893223 
1.323130 0.988771 0.973701 0.903103 0.926652 1.045154 0.946049 0.922908 0.950599 0.880662 1.035218 0.917162 0.940050 0.878630 1.030920 0.956462 0.916297 1.057444 0.887867 1.021071 0.897376 0.894274 0.883832 1.064338 0.980176 0.906554 1.046156 0.894138 1.015704 1.053293 1.050726 0.892767 1.021508 1.003920 0.990512 0.932544 0.963482 0.954206 1.031163 0.996666 1.008577 1.036802 0.976102 1.044999 0.897707 0.927945 0.920108 1.009938 0.882558 1.045748 0.985816 
1.349859 0.906277 0.908969 0.925985 0.877571 1.018934 1.003833 1.059330 0.968529 0.876104 0.900777 0.941300 0.886366 0.941300 0.998585 1.040808 0.909737 0.953952 0.949579 0.965400 0.902449 1.056386 1.066939 0.880769 0.983358 0.971172 0.972435 0.914265 0.901244 1.042635 1.048340 0.938657 0.977236 0.946402 0.893479 1.015339 0.908746 0.988469 1.065346 0.959297 0.954215 0.882868 1.012676 1.058738 1.056668 0.891128 1.031586 0.937432 1.021723 1.016786 1.063742 
1.377128 0.952669 0.996403 0.938576 0.986837 1.067798 0.898377 0.992198 0.998666 0.904156 0.918365 1.032067 1.000774 0.963935 0.919482 0.990741 1.035213 0.930000 1.055813 0.892754 0.883090 1.035660 1.005300 0.894638 1.007854 0.983894 0.913305 1.026909 1.010039 0.904107 1.009320 1.024996 0.890199 1.062078 0.945132 0.951843 1.036476 0.979776 0.933769 0.936216 0.952882 0.997501 0.938139 1.015371 0.959312 0.953358 0.917306 0.905380 0.896891 0.928854 0.926581 
1.404948 1.034603 1.034584 0.908434 0.985089 0.890282 0.983021 0.886234 0.931953 0.914724 0.957715 0.910569 0.957016 0.929896 0.966801 0.969257 1.028546 1.064345 1.023615 1.026585 1.019393 1.041563 0.941922 1.014112 1.028925 1.064131 0.975819 1.035263 1.065549 0.967597 0.901911 0.924004 0.971353 0.988603 0.983526 0.880051 0.884099 0.883973 0.898222 1.007482 1.042048 0.908473 0.920897 1.015918 0.905803 0.977168 1.034021 0.946193 0.992165 0.950348 0.890350 
1.433329 0.954364 0.928957 0.942073 0.879936 1.032634 0.965734 1.060846 0.997215 0.910524 0.913745 0.918896 1.040842 0.909738 1.053909 0.886669 0.877006 1.064765 0.914977 0.994654 0.970071 1.032130 0.939803 0.881498 0.990783 0.877889 1.025591 0.922059 1.032693 1.045974 0.972438 0.974766 0.903142 0.923204 0.942160 0.900959 0.938241 0.981382 1.038601 0.880654 1.037873 0.916549 1.013125 0.910776 0.887755 1.024834 0.976668 1.027658 1.043645 0.938736 1.027396 
1.462285 0.945112 0.958482 0.995946 0.997866 0.910489 0.875565 1.017917 1.065755 0.979716 0.954468 0.946537 1.024878 1.031374 0.963078 0.949184 1.007552 0.968498 0.958094 0.983613 0.912118 0.883263 0.928009 0.921038 0.956243 1.020069 0.966064 0.994472 1.014969 0.904797 0.948273 0.991302 1.025770 0.951705 0.948651 0.873296 0.930607 0.932023 1.038811 1.010102 0.884485 0.999000 0.929017 0.957561 0.969196 1.059191 0.982750 0.945645 0.999233 0.964920 1.003548 
1.491825 0.909339 0.899620 0.873448 0.889310 1.018689 1.055656 0.956742 0.892653 0.989784 1.024939 1.053670 0.883767 0.998922 0.888699 1.021810 0.914155 1.018224 0.884126 1.016461 1.016810 1.005346 0.942372 0.894310 1.018602 0.874155 0.996189 0.947556 0.971170 1.018786 1.052381 1.031034 1.046160 1.044319 0.912818 0.998544 0.881849 0.959755 1.048583 0.929319 1.039184 0.975075 0.940579 0.996151 0.891529 0.979494 1.010937 1.059358 1.062904 1.002488 1.040492 
1.521962 1.045684 0.878625 0.886178 0.913342 1.034480 0.969848 0.948485 1.029977 1.062215 0.950296 1.048812 0.931257 0.973519 0.877482 0.877065 0.959283 0.973780 0.915201 1.065081 0.924818 0.899116 0.918426 0.967582 1.000634 0.873221 0.990350 1.034344 0.872679 0.937901 0.982883 0.891872 0.881501 0.927258 1.003868 0.995027 0.901576 0.920721 0.957404 0.954238 0.934172 0.884687 1.060501 1.009156 0.926367 0.883331 1.044900 0.885045 1.023333 0.936826 1.054962 
1.552707 1.034735 1.056375 0.995084 1.041200 0.911339 0.908426 1.046320 1.020634 0.937789 1.033486 1.026702 0.924317 0.952490 1.039893 0.889718 0.922614 0.944535 0.996923 1.043600 0.887105 0.970356 0.955432 1.033777 0.936550 0.988986 0.925217 1.029005 1.029402 1.032286 1.052785 0.957804 0.982792 0.876159 1.020024 1.015204 0.902058 0.926214 0.966756 1.062918 1.055272 1.001084 1.010646 0.943383 1.025870 0.951513 1.063189 1.010453 0.913671 0.975998 1.057711 
1.584074 0.872719 0.940985 0.975214 0.931613 0.898940 0.937725 1.033527 0.981578 0.875302 1.028004 0.962892 1.048635 1.055608 1.012935 0.878116 0.909686 1.025277 1.054177 0.934069 1.007316 0.927405 0.879635 1.059622 1.038837 0.998804 0.920596 0.974847 1.053945 1.025789 1.001387 0.988359 1.057456 1.000748 0.975708 1.007886 1.049447 0.881231 0.903254 0.930152 0.981520 1.060464 0.894114 1.042754 0.943151 1.047213 0.975824 0.979760 0.897006 0.985312 0.928585 
1.616074 0.902699 0.935824 1.058242 1.020574 0.912848 1.037818 0.948621 0.941807 0.901317 1.045889 1.034619 1.015935 0.967228 0.887562 0.913090 0.952720 0.919285 1.043019 0.959718 0.976237 1.046489 0.870879 0.994776 0.995385 0.956248 0.929841 0.972293 1.047610 1.046440 0.966204 0.951028 0.873285 1.037905 0.924553 0.974536 0.938579 0.909136 0.900514 1.063211 0.934123 0.922359 1.030163 1.035354 1.046866 0.906227 0.877616 0.901742 0.977957 0.960636 0.892347 
1.648721 0.913783 0.932407 1.040150 1.012157 1.005598 0.991862 0.939816 0.961762 0.944124 1.023932 0.914295 0.904104 0.919897 0.921095 0.922467 0.914150 0.958681 1.047212 1.022879 0.902442 0.913194 0.887190 1.000575 0.966418 0.918362 0.905785 0.987911 1.042884 0.947196 1.047501 0.971180 0.901477 0.911397 0.941989 1.000256 0.917743 0.931528 0.955532 0.884070 0.960226 0.981526 0.881491 0.924466 0.890542 0.923877 1.030288 1.000720 0.913541 1.057557 0.903930 
1.682028 1.042322 0.965443 1.052747 0.937198 1.024154 1.026906 1.054784 0.920922 0.958503 0.940161 1.039880 0.906278 0.918268 0.882686 0.909030 0.913026 1.036916 1.019984 0.990600 1.019357 0.954207 0.960308 1.027794 0.877917 0.981033 0.873361 0.869017 0.932921 1.021201 0.878583 0.910555 0.997521 0.991198 0.931638 1.003603 1.006074 1.001894 0.996276 1.016693 1.053626 0.938192 1.057024 0.953560 0.990995 0.984335 0.870455 0.882435 0.999635 0.883979 0.923818 
1.716007 0.896245 1.006209 1.051279 1.001164 1.047401 1.025397 0.982005 0.919861 0.958361 1.028358 0.892348 0.919320 0.985970 0.973101 0.891866 1.027953 0.965905 0.911902 1.003103 0.962480 0.995511 1.058196 1.001656 0.972098 0.874492 0.883203 1.043012 1.040098 0.909500 0.933511 0.908410 0.921896 0.926305 1.014872 1.016068 1.015075 0.938884 0.978967 1.008698 0.881032 0.884708 0.981224 0.926083 0.983703 0.985382 1.013550 0.940746 0.934582 1.000817 0.986906 
1.750673 0.995217 0.982337 0.991312 0.983832 1.045857 0.997299 0.924554 0.867657 1.010352 0.969092 1.011393 1.041586 1.050465 0.944307 1.040786 0.990956 1.022508 1.027020 0.905013 0.960252 1.025149 0.954911 0.897928 1.058659 0.870270 0.882658 0.977816 1.039889 1.032650 0.930733 0.976611 0.925547 0.879920 0.955287 1.023858 0.932121 1.050898 0.964088 1.031107 0.990618 0.903374 0.935939 0.911993 1.049414 1.000605 0.882204 0.977103 0.940855 0.982058 1.026721 
1.786038 0.899635 0.873836 1.044330 1.034668 0.877459 1.013696 1.045120 0.941415 0.981780 0.872382 0.871052 1.053183 0.871043 1.057258 0.940529 0.968081 0.933622 0.873605 1.040978 0.912197 1.022992 0.923738 0.889597 0.903565 1.041604 1.022057 0.971443 0.921802 1.048521 0.992386 0.963043 0.917958 0.957532 1.009861 0.924971 0.966491 0.955798 0.883133 1.059551 1.045583 0.959892 0.972609 0.879424 0.952089 0.980142 0.997097 0.953168 1.032577 0.936550 0.913854 
1.822119 0.896091 0.966289 0.993764 0.892356 0.973634 1.013123 0.881805 0.997913 0.895177 1.007029 0.910358 0.976272 0.927898 0.941500 0.929833 1.040963 1.011304 0.972518 0.917414 0.935387 0.895803 0.912514 0.878648 0.927744 0.989721 1.016040 1.052256 0.886185 0.919994 0.942877 1.017571 0.941395 0.943387 0.945746 0.883230 0.881613 0.876299 0.957779 0.939662 0.902917 1.041907 0.946112 0.887110 0.938622 0.912101 0.938545 0.985552 0.974096 1.016386 0.944648 
1.858928 1.011470 0.937466 0.999051 1.009787 0.948288 0.939524 0.939813 0.927634 1.027295 1.052104 0.929183 0.972049 1.029248 0.978542 0.898419 0.965353 0.933550 0.991442 0.886654 1.022485 0.995886 1.027016 0.887472 0.950827 0.889540 0.936196 0.956657 0.918996 1.008517 0.963622 0.884817 0.938360 0.944411 0.940217 0.993183 1.035173 1.044745 1.045303 0.907404 1.043216 0.938389 1.021744 1.031287 0.873302 1.002312 0.925220 1.040686 0.951578 0.942602 0.959851 
1.896481 0.966521 1.012864 0.876786 1.047739 1.043173 1.040885 0.919274 1.017516 1.009509 0.962368 0.937971 0.996397 1.032964 1.054131 0.910459 1.020535 0.967761 1.009913 0.916035 0.998819 0.930050 1.019967 0.870989 0.967222 0.923667 1.017430 0.871730 0.899087 0.998868 0.957408 0.898020 1.049767 0.963570 1.023861 0.992562 0.918832 1.031359 0.989409 1.015565 0.872008 1.022928 1.006490 1.019362 1.055361 1.017305 1.046326 1.013585 0.915083 0.998098 0.898722 
1.934792 1.041329 0.964898 0.976395 0.971621 1.031944 0.988393 0.947819 0.935966 1.044230 0.999708 0.872415 1.025201 0.932018 0.917340 0.956742 0.953256 1.029322 1.037737 1.053980 1.027641 1.021090 0.879447 1.029649 0.925822 1.009218 0.881396 0.932373 0.940509 0.955974 1.004962 1.015769 0.986981 1.025883 0.972918 0.907168 0.947684 0.939597 0.939491 0.929780 0.866248 0.943631 0.964465 0.972572 0.892164 0.942209 1.011148 1.033673 0.946023 0.997816 0.882069 
1.973878 0.924314 1.020853 1.046049 0.980905 1.019606 1.055618 0.875987 0.993191 0.953166 0.956161 0.894473 0.957130 0.948866 0.906548 0.926886 1.055734 0.881371 0.934651 0.914812 0.974398 0.984447 1.004114 1.054467 0.921079 1.011226 0.966777 0.944518 0.970635 0.905741 0.888349 0.912921 1.025230 0.903380 1.021343 1.019318 0.896057 0.890355 0.952139 1.034195 0.988363 0.869988 0.932002 1.019011 1.005659 0.865995 0.918401 0.889626 0.925619 0.944941 0.970904 
2.013753 0.895538 0.973608 1.041444 1.002380 1.000894 1.046556 1.050229 0.972150 0.892316 0.876040 0.952517 0.945401 0.918873 0.898799 0.986719 0.885429 1.008029 1.026166 0.900525 0.939148 1.051591 1.039257 0.968074 0.919045 0.905091 1.021764 1.045348 0.978173 0.879943 0.869911 1.027672 0.949938 0.938544 1.001738 0.988886 1.054142 1.032055 0.901849 0.958694 0.876299 1.047199 0.917118 0.882619 1.054008 1.032620 0.954100 1.022569 0.917281 1.052243 1.024602 
2.054433 0.879186 0.982772 1.034733 0.876982 0.989643 0.974636 0.949480 1.002485 0.982408 0.879933 0.872995 0.973323 1.053478 0.943490 0.955325 0.923739 1.052089 0.973534 1.012538 0.992384 0.970017 1.042007 0.988877 0.919091 1.016774 0.875103 1.012203 0.975824 0.913810 0.966461 0.948186 0.892411 1.026558 1.003616 1.019036 1.034743 1.032797 0.977195 0.958900 1.047872 1.048236 1.035097 0.915114 0.938248 0.984056 1.036410 0.936504 1.030536 0.865922 1.021786 
2.095936 1.011960 0.942172 1.016987 1.036339 0.991956 1.033409 1.020061 1.032385 0.989026 0.910802 0.910361 0.945705 1.035037 0.982332 0.894858 0.917285 1.025337 1.023288 1.036090 0.911309 0.900106 1.000430 0.885704 0.894198 1.015426 0.935689 0.986804 0.957847 0.900250 0.966073 0.899531 0.928804 0.969597 0.958077 0.952341 1.051000 1.000047 0.964991 0.894332 1.045226 0.937327 0.894696 0.907182 1.047093 1.005352 0.933037 0.864130 0.966619 0.926860 0.908657 
2.138276 0.901279 1.006794 1.038014 1.043755 0.866902 0.950391 0.892649 1.002288 1.026542 0.885205 0.995896 1.009377 0.980214 0.950822 0.933341 1.044425 1.023796 0.908924 0.942957 1.004718 1.041573 1.000307 0.958610 0.983343 0.899672 1.028628 0.865351 0.904293 0.864797 1.009234 0.886085 0.883301 1.019873 0.945196 0.871092 1.012353 0.868423 0.975210 0.946870 0.958897 0.993476 0.949023 0.876795 1.013712 0.944823 1.029508 0.877130 0.978435 0.954094 0.875360 
2.181472 0.950763 0.976891 1.011555 1.024299 0.972617 0.952924 1.033333 1.045608 1.000466 0.968430 0.943086 0.889302 0.943402 0.943297 0.983764 0.994223 0.974988 1.006412 0.911682 0.862333 0.927771 0.897504 0.936480 0.871262 0.971327 0.988850 0.874589 0.904798 0.900477 0.966575 0.910152 0.979653 0.951968 0.958449 0.890535 0.927829 0.865143 1.012272 0.997588 0.872639 1.041583 0.965686 0.983391 0.965332 0.968726 0.962723 0.908221 1.022530 1.037922 1.049107 
2.225541 0.954721 0.875793 0.914307 0.934662 1.020706 0.983463 0.931796 1.047882 0.976605 1.011145 0.916380 1.013390 1.046936 0.942743 0.869097 0.860520 0.907725 0.872994 1.012406 0.896445 0.911317 0.873291 1.006846 1.038597 1.021948 0.955027 1.046124 1.030640 0.952897 0.937852 0.905309 1.003207 0.928730 0.937489 1.011298 1.013590 0.996091 0.889529 0.903332 0.868161 1.049487 0.976442 0.938664 1.032436 0.974293 0.924441 0.983807 0.877312 1.021146 0.937537 
2.270500 1.045860 0.903390 0.933806 0.884570 1.049191 1.002035 0.992234 0.906931 0.863344 0.959699 0.939762 0.949172 0.986975 0.885276 0.904869 0.931430 0.970674 0.877670 1.047321 1.030848 1.018069 1.026515 0.891880 0.931535 1.000709 0.912342 0.870531 1.048342 1.026191 1.044114 0.960768 0.902760 0.979788 0.916904 0.996156 0.991107 1.002207 1.037891 1.034475 0.907160 0.896442 0.975914 0.885076 0.945851 0.873556 0.900537 0.994247 1.006311 1.047846 1.001949 
2.316367 0.981102 0.967676 1.035102 0.972806 0.863653 0.973721 0.967266 1.014638 0.962946 1.011511 0.939927 0.912217 0.877260 0.967046 0.876611 0.987395 0.985679 0.968572 1.014705 0.880054 0.929457 0.960639 0.986871 0.865817 0.882466 0.862775 0.954307 1.035378 0.988149 0.875334 0.974599 0.858685 1.029390 0.957225 1.009232 0.935675 0.875934 0.993851 0.961039 1.037095 0.982513 1.007534 1.018796 1.018510 1.026281 0.876344 0.952486 0.940604 0.999429 0.885842 
2.363161 0.937011 0.881058 0.906733 0.985923 0.925626 0.988667 0.934324 1.036693 0.888775 0.944537 0.899102 0.895806 1.022888 0.918214 0.881639 0.949844 0.945185 0.989343 1.032777 0.945833 0.956570 1.002586 0.993916 1.046772 1.008340 0.865195 0.939354 0.937897 0.945232 1.006787 1.045772 0.943680 1.040551 0.860708 1.002367 0.983627 0.981474 1.033968 0.938687 0.932276 0.932600 1.040885 0.999680 0.872741 0.954645 0.858841 0.908791 0.934524 0.860079 1.038970 
2.410900 0.971378 0.907785 0.921482 0.902644 1.025348 0.902387 1.001485 0.959899 1.020503 0.905548 1.034381 0.912030 0.866655 0.976318 0.938111 0.868949 0.995431 0.971426 0.905386 0.993785 0.880742 0.924528 1.013498 0.997421 0.981629 0.953750 0.920082 0.941718 0.908984 0.980706 0.868178 0.906557 0.858507 0.974900 0.907623 0.922957 0.979554 0.869006 1.024187 1.031402 0.904786 0.949818 0.909422 0.881152 0.965714 0.929430 0.868092 0.931067 0.933818 1.016610 
2.459603 0.934857 0.906727 0.869534 1.020655 1.027693 1.040531 1.011459 0.895582 0.965831 1.010613 1.013960 0.973325 0.913774 0.962065 0.953868 0.870247 0.971204 1.013884 0.964576 0.934905 0.981132 0.966630 1.014521 1.001683 0.946288 0.872977 0.970396 0.979944 1.004993 1.044791 1.024678 0.999610 0.962445 0.877361 0.907916 0.864817 0.950986 0.953649 0.887184 1.010071 0.983243 0.913451 0.992059 0.883105 0.885035 0.918044 0.927031 0.980790 1.008863 0.991783 
2.509290 1.000781 0.912260 0.989855 0.986140 0.874190 0.957647 0.922360 0.935671 0.923187 0.967566 0.961875 0.904878 0.895282 1.036933 0.887064 1.016962 0.865515 0.869933 0.964069 1.005836 0.941666 1.033227 0.997238 0.995575 0.945333 0.993846 0.975575 0.961400 0.952269 1.019232 0.915519 0.886779 0.917885 0.876822 0.982568 1.014330 0.900099 0.872936 0.864271 1.042928 0.938141 1.018377 0.986957 0.858352 1.003556 1.009988 0.967746 0.921144 1.032106 0.876356 
2.559981 0.855605 1.024782 1.017245 0.855785 1.021944 0.923596 0.924270 0.924432 0.857181 0.981612 1.031350 0.878756 0.987355 0.863417 0.859639 1.023984 0.892757 0.991778 0.956411 0.999808 0.881651 0.895642 1.030743 0.970838 0.931665 1.024725 0.912329 0.917417 0.935775 0.920274 0.858699 0.955082 0.885305 1.041602 0.981071 0.889226 0.890260 0.924897 0.892197 0.915671 1.022864 1.009756 0.855102 0.997302 1.040482 1.004383 0.931570 0.986064 1.020045 0.875225 
2.611696 0.899818 0.907044 0.936375 0.972287 0.886684 0.990096 0.866543 0.985336 1.003258 0.900255 0.857524 0.862389 0.966180 0.860711 0.890222 1.019142 1.000404 0.967887 0.956915 0.885006 0.952762 0.876253 0.994534 0.996194 0.940064 1.005639 0.971187 0.975009 0.904294 0.879809 0.916632 0.937892 0.917675 1.017540 0.946930 0.907898 0.958413 1.010285 1.015463 0.982092 1.014515 0.992343 0.973899 0.912051 1.018981 0.917779 1.030598 0.904171 0.926589 1.040612 
2.664456 0.887762 0.964167 0.900115 0.989964 0.873220 0.891106 0.948810 0.899945 0.992313 1.039710 1.039066 0.911834 0.928470 0.866787 0.897747 0.863604 0.860705 0.943562 0.925751 0.908140 0.940009 0.905894 1.037816 0.918134 0.947275 0.985653 0.866332 0.960235 0.928849 0.923819 0.857929 0.948810 0.964158 0.976985 0.852699 0.920778 1.003246 1.032037 0.869146 1.011337 1.013108 0.962689 0.866664 0.905430 0.959345 0.918722 0.961647 0.895540 0.903734 0.870264 
2.718282 0.959104 0.916316 0.980597 0.975553 0.901854 0.959009 0.874114 0.920981 0.994453 0.869354 0.911214 1.024833 0.950150 0.949213 0.967092 0.998646 1.018965 0.918246 0.872685 1.035452 0.924701 0.947112 0.920925 0.895560 0.918805 0.923669 1.028629 0.899621 0.999677 1.026660 0.972051 0.947728 0.959927 0.958706 1.014101 0.943242 0.945655 0.895134 1.023802 0.924587 0.953955 0.907788 0.935528 0.899374 1.030275 0.919675 1.000141 0.917489 0.917877 1.035698 
2.773195 0.933489 0.931210 0.934926 1.021380 1.027100 0.977160 0.981746 1.002471 0.926010 0.857614 1.032149 0.906401 0.897958 0.874359 1.033672 0.903243 0.950914 1.011935 0.905834 0.869660 0.926038 0.942225 1.013259 0.982266 0.974466 0.934642 0.852830 0.914863 0.855648 0.899187 0.879890 0.915846 0.893892 0.865159 0.878396 0.914730 0.887189 1.025569 0.879181 0.988289 0.958071 0.902297 0.938131 0.928308 0.931645 0.861424 1.021153 0.933744 0.897154 1.012729 
2.829217 0.901137 1.003286 0.946804 0.873954 0.875721 0.984273 1.020967 0.862819 1.021506 0.959593 1.019891 1.002446 0.871338 0.905086 0.935555 0.946549 0.992944 0.983272 0.922786 0.992481 0.964051 0.948864 0.974564 0.852335 0.981175 0.909619 0.868712 0.958422 1.025888 0.875834 0.875145 0.990781 0.861799 0.914162 0.970549 0.982413 0.894394 0.958875 0.947163 0.915588 1.022847 0.990290 0.998242 0.956146 1.003069 0.931248 0.971900 0.851947 0.999810 0.857596 
2.886371 0.927043 0.940592 0.909814 0.949754 0.938384 0.992524 0.888727 0.910399 0.867771 1.025066 0.906578 0.920033 0.873055 0.922212 0.982343 0.857156 0.898794 0.849448 0.849533 0.859232 1.018697 1.026491 0.888057 0.991797 1.030992 0.973663 0.990769 0.862544 0.965105 1.011989 0.864950 0.900172 0.997091 0.947423 0.962831 1.005714 1.031671 1.020830 0.865412 0.947763 0.889104 0.852401 0.849589 0.893963 0.951981 0.915476 0.944291 0.991354 0.863799 1.025802 
2.944680 0.932755 1.032079 0.880624 0.889257 0.898183 0.886194 0.949052 0.954160 0.962897 0.854997 0.965536 0.888664 0.922123 0.857004 0.884441 0.973699 0.945347 1.034341 1.000042 1.000287 1.013690 0.983275 1.005895 0.954744 0.907957 0.980560 0.951870 0.937345 0.850878 0.870501 1.027093 0.941747 1.018045 0.964999 0.856109 0.932831 0.894894 0.865788 0.969655 0.904903 0.951700 0.922510 0.949636 1.031297 0.912444 0.996461 0.971022 0.991748 1.006254 0.877674 
3.004166 0.930209 0.875978 0.938918 1.017921 0.914750 0.991417 0.941103 0.965130 0.895561 0.939634 1.023796 0.988207 0.998385 0.919391 0.974630 0.870922 0.849559 0.995475 1.007329 0.904581 0.979695 0.981823 0.939803 1.006877 0.873841 1.000136 0.965667 0.975186 1.006265 0.966834 0.986399 0.990909 1.022695 0.999505 0.916087 0.857863 0.929748 0.985627 0.979149 0.975214 0.917395 0.954915 1.002942 0.972192 1.035245 0.935783 1.034840 0.954482 0.931716 0.911746 
3.064854 1.002299 0.998941 0.885057 0.932608 0.914899 0.955481 0.989452 0.997427 0.972758 1.019152 0.982398 0.950891 0.954437 1.004612 0.877778 0.932994 1.017854 0.866755 0.996261 0.923674 0.869991 0.887427 0.859833 0.894998 0.922263 1.005985 0.914899 1.028708 0.884662 1.029056 0.996289 0.928536 0.846704 0.861968 0.934066 0.861470 0.900763 0.913328 0.911936 1.033175 1.030438 0.896465 0.900500 0.946697 1.001988 0.881098 0.916028 0.878060 0.856137 0.903039 
3.126768 0.910681 0.969820 0.868876 0.987876 0.858542 0.849270 0.974010 0.848838 0.859153 0.956620 0.940979 0.922237 1.002212 0.867721 0.955662 1.013560 0.952938 1.025153 0.927413 0.990610 0.940556 0.881220 1.004410 0.995457 0.861276 1.016764 0.983940 1.031654 0.996415 0.877181 0.876476 0.876044 0.980896 0.870069 1.019460 0.910437 1.021499 0.987021 0.922518 0.928879 0.863192 0.914777 1.029033 0.993907 0.868961 0.994818 1.016078 0.962896 0.864799 0.963319 
3.189933 0.954389 1.007305 0.926191 0.991099 0.898330 0.988256 0.895899 0.859405 1.015197 0.939525 0.891104 0.846962 0.921930 1.018369 1.029320 0.870647 0.941768 0.881899 0.947511 1.028194 0.912584 0.975681 0.878802 0.916901 0.911965 0.858627 0.979735 0.951462 0.890316 1.027143 1.022225 0.852152 0.888120 0.951161 0.869184 0.845104 1.030324 0.937320 0.924868 0.984446 0.930404 0.873988 0.868217 0.928537 0.993023 0.886365 0.914283 0.863103 0.869925 1.024177 
3.254374 0.935508 0.919639 0.849743 0.854983 0.897640 0.890873 0.853999 1.028986 0.920783 0.926903 0.931412 0.929359 0.941525 0.888314 0.890592 0.862294 0.977556 1.018826 0.876663 0.858029 0.867627 0.969317 0.886402 0.890254 0.956607 1.017214 0.866362 1.005263 0.889542 0.899487 0.946306 1.016605 0.890685 0.944300 0.895353 0.956157 0.923332 1.004054 0.880347 0.996687 0.874254 0.959869 0.975494 0.932790 0.975316 0.892307 1.019388 0.946315 0.999395 0.902102 
3.320117 0.974099 1.007972 0.885803 0.960168 0.900596 1.023747 0.956517 0.953071 1.002579 0.958558 0.976524 0.912748 0.850273 0.897216 1.023832 0.955899 1.014404 1.028054 0.940891 0.843870 0.901663 0.968173 1.022914 1.027576 1.027998 0.976702 0.929638 0.928945 1.016988 0.843608 1.001634 0.922550 0.913094 0.853494 0.919882 1.004002 0.917027 0.846894 0.954064 0.911980 0.985334 0.861845 0.885148 0.885925 0.975925 0.930583 0.943906 0.933251 0.964259 1.005538 
3.387188 0.979908 0.948600 0.859651 1.012862 0.847130 0.975101 0.907744 1.018959 0.852591 0.885825 0.930711 0.985537 1.013255 0.935536 0.935115 0.850150 0.927017 1.016705 1.028563 0.939389 0.937977 0.864850 0.887649 0.973297 0.876343 1.000995 1.004623 1.002164 0.939277 0.945626 1.013273 0.956829 0.994608 1.024925 0.917301 0.856939 0.849318 0.870583 1.027609 0.864252 0.910615 0.983172 0.885311 0.843230 0.846924 0.988156 1.026842 0.999508 1.012591 0.909596 
3.455613 0.921611 1.020756 1.010893 1.026537 1.009342 0.994081 0.922863 0.933352 0.922302 0.917726 0.989682 0.842445 0.944859 0.994660 0.919145 0.990690 0.887847 0.985180 0.928598 0.855091 0.990896 0.970385 0.904332 0.969684 0.976297 0.929943 0.951537 0.901325 1.024987 1.026061 0.961447 0.896683 0.963894 0.861181 1.015890 0.930447 0.907022 1.022755 0.917660 1.013396 0.976428 0.921098 0.980687 0.971562 0.917623 0.981621 0.998797 0.874220 0.883644 0.990251 
3.525421 0.917114 0.995839 0.893923 0.982051 0.883550 1.004039 0.853744 0.945651 0.987219 0.897608 0.857112 0.884977 1.010084 0.890817 0.877551 0.916685 0.958487 1.012985 1.021614 0.970568 0.996128 0.963077 1.024917 0.936369 0.894529 0.969112 0.932693 0.993274 0.956528 0.930118 0.878074 0.946537 0.853464 1.004459 0.853651 0.900630 0.923169 0.999160 0.910034 0.950091 0.948337 0.995923 0.879762 0.915482 0.968226 0.951201 0.898000 0.978366 0.903242 0.882645 
3.596640 0.996176 0.856176 0.999726 0.961404 1.006462 0.905371 1.019925 0.932884 0.872136 0.862064 0.969668 0.951472 0.923371 1.018053 0.869509 0.967824 0.931831 0.994685 1.022264 0.907868 0.934766 0.876198 0.892923 0.877549 1.013525 1.013748 0.880456 0.885898 0.872900 0.926744 0.969957 0.885804 0.995850 0.974681 0.955357 0.969184 0.919067 0.940161 0.900833 0.897470 1.018724 0.924871 1.021584 0.866993 0.919216 0.940450 0.849169 0.888600 0.986542 0.923325 
3.669297 1.011455 1.017708 0.997683 0.950122 0.970501 0.838717 0.965849 0.869183 1.005490 0.852340 0.864223 0.964397 0.837674 0.880889 1.011492 1.021570 0.901566 0.864065 0.974577 0.959112 0.918037 0.916669 0.899686 0.870095 0.929455 0.840178 0.840122 1.001535 0.875697 0.859905 1.005472 0.898337 0.847166 0.859198 1.011381 0.958237 0.964006 0.918465 0.927929 0.944251 1.013400 1.018397 0.976001 0.953966 0.916315 0.879391 1.020109 0.965514 0.993635 0.904274 
3.743421 0.945030 0.947818 0.877428 0.927372 0.862381 0.840792 0.845922 0.861814 1.011750 0.941285 0.975049 0.961331 0.908971 0.956573 0.842669 0.934807 0.909370 1.015820 0.868097 0.854667 0.989092 0.944203 0.971415 1.021582 0.966368 0.967846 0.954417 0.915095 0.969184 0.967735 0.848292 0.841182 0.957883 0.983664 1.006852 0.896424 0.932047 0.847000 0.999175 0.993822 0.937223 0.893162 0.929881 0.911080 0.942902 0.849853 0.897781 0.875820 0.931759 0.849881 
3.819044 0.857445 0.969401 0.977096 1.006305 0.940136 1.010538 0.949176 0.913804 0.984948 0.910202 0.976149 0.869539 0.919178 0.906972 0.956100 0.837805 0.926260 0.912792 0.978042 0.879099 0.849695 0.895611 0.860814 0.929026 1.007976 0.836450 0.836450 0.841174 0.953817 0.838269 0.863608 0.911400 0.965308 0.921999 0.952221 0.981207 0.929397 0.862021 0.990768 0.887954 1.009090 0.902879 0.883016 0.971592 0.882339 0.954198 0.917609 0.862318 0.986099 0.922983 
3.896193 0.967493 0.906175 0.993142 0.929997 0.907333 1.001586 0.964406 0.845542 0.939350 0.896469 0.907880 0.890973 0.851215 0.843243 0.854172 0.885921 0.905470 1.017039 0.988618 0.852411 0.986050 0.861912 0.919337 0.932584 0.923657 0.942938 0.992363 0.939721 0.944013 0.992002 0.852708 0.959716 0.982732 0.949074 0.909706 0.986764 0.943188 0.863887 0.990314 0.967243 0.897183 0.895394 1.016149 0.944245 0.900826 0.944949 0.867502 0.877838 0.867363 0.980619 
3.974902 1.014633 0.899898 0.894437 0.949740 0.864600 0.958321 0.907563 0.844327 1.017132 0.960904 0.950924 0.915867 0.835486 0.854464 0.943695 0.923356 0.878061 0.907388 0.978326 0.990259 1.009106 0.924476 0.876783 0.950684 0.849178 0.940973 0.954785 0.953294 0.968948 0.922097 0.903583 0.893798 0.957025 0.910452 1.012559 0.888531 0.969920 0.954081 0.927531 0.899380 0.910905 1.009162 0.941408 0.870007 0.869488 0.858741 0.944213 0.835190 1.018077 0.894779 
4.055200 0.975816 0.927687 0.968873 0.975890 0.860006 0.945483 0.927733 0.938772 0.965979 0.860542 0.867319 0.928436 0.845288 0.833030 0.886687 0.963881 0.848487 0.899851 0.838836 0.911879 0.945862 0.927928 0.930960 0.970232 0.960728 0.957335 0.846841 0.880761 0.988777 0.937607 0.942682 0.872588 0.865109 1.013146 0.977572 0.892002 0.964685 1.005454 0.934593 0.896255 0.995378 1.001100 0.998438 0.918692 0.833076 0.864444 0.960210 1.015670 1.003337 0.916889 
4.137120 0.870796 0.952445 0.857280 0.998717 0.909008 0.966884 0.879917 0.839379 0.898271 0.888946 0.993381 0.885641 0.878477 0.920133 0.894190 0.917511 0.948263 0.875514 0.947589 0.884515 0.847337 0.905943 0.907568 0.917095 0.926475 0.846635 0.983908 0.950866 0.845657 0.878911 0.927721 0.909913 0.895206 0.870150 0.902278 0.981249 0.886574 0.889251 0.878219 0.971537 0.926715 1.004635 0.938089 0.922755 0.857668 1.003730 0.983973 0.925690 0.869623 0.867260 
4.220696 1.006654 0.939149 0.963092 0.970606 0.860453 0.908237 0.848219 0.921531 0.867128 0.869903 0.875010 0.849187 0.990049 0.910708 0.984195 0.839506 0.982397 0.921762 0.971897 1.002173 1.008608 0.898169 0.905019 0.866823 0.832555 0.838612 0.996374 0.982259 0.976451 0.947115 0.848154 0.932474 0.885456 0.997019 0.990870 1.012563 0.954251 0.938642 0.943206 0.942275 0.977705 0.933627 0.997102 0.984702 0.880053 0.895413 0.886654 0.974128 1.011992 0.844863 
4.305960 0.940545 0.879654 0.951510 0.898362 0.895959 0.868956 0.879304 0.901777 0.878964 1.004990 0.976883 1.010993 0.860183 0.934662 0.935040 0.934736 1.002302 0.852808 0.986467 0.929194 0.860855 0.838842 0.901446 1.007826 0.830289 0.992037 0.936117 0.898297 0.960256 0.950258 0.901271 0.869444 0.876920 0.954668 0.969454 0.963110 0.977804 0.982370 0.845867 0.915375 0.961398 0.991245 0.999466 0.919776 0.991899 0.912632 0.897377 0.941135 0.985648 0.974038 
4.392946 0.978120 0.971225 0.935454 0.934627 0.970986 0.939775 0.950412 0.859159 0.958943 0.969258 0.879734 0.918943 0.850554 1.009111 0.947985 0.853147 0.879274 0.999109 0.963135 1.000295 0.939426 0.892531 0.851565 0.912057 0.918520 0.884762 0.909143 0.840635 0.961021 0.835450 0.921683 0.839642 0.884257 0.869639 0.888670 0.915008 0.852871 0.906183 0.987130 0.889993 0.995339 0.843880 0.887520 0.933634 0.947856 0.851189 0.879715 0.846509 0.902717 0.889111 
4.481689 0.929375 0.834986 0.872037 0.861351 0.870008 0.982610 0.834812 0.867704 0.837823 0.947496 0.893224 0.898952 0.846002 0.872762 0.909087 0.847765 0.962579 0.844891 0.865280 0.946523 0.878068 0.993938 0.868796 0.849417 0.949525 0.962818 0.869677 0.910639 0.839126 0.879087 0.889791 0.827156 0.917606 0.923178 0.886330 0.888561 0.885091 0.980700 0.917129 0.923160 0.836326 0.835867 0.860112 0.854668 0.981462 0.995921 0.928053 0.892269 0.932625 0.995517 
4.572225 0.829253 0.924851 0.994655 0.869953 0.874344 0.893951 0.876223 0.970244 0.981134 0.966449 0.941690 0.936484 0.946374 0.849631 0.842105 0.944532 0.925777 1.001410 0.937730 1.001337 0.828630 0.976074 0.901220 0.994765 0.913833 0.854984 0.893208 0.864755 0.916482 0.944889 0.876736 0.854984 0.975836 1.005352 0.832067 0.967549 0.881897 0.889019 0.906491 0.876690 0.896655 0.859100 0.977174 0.942029 0.866469 0.968603 0.962068 0.874114 0.979603 0.917472 
4.664590 0.931112 0.873027 0.878107 0.907763 0.985123 0.885448 0.827976 0.967074 0.871325 0.890290 0.829734 0.996931 0.919597 0.847783 0.974634 1.005342 0.885457 0.860012 0.880826 0.958067 0.869696 0.877155 0.835756 0.860332 1.001425 0.865549 0.838154 0.973417 0.867352 0.840900 0.826841 0.900541 0.974927 0.920824 0.824507 0.915387 0.892486 0.919405 0.991640 0.883983 0.921968 0.848470 0.861650 0.966735 0.903662 0.996675 0.984391 0.906426 0.886226 0.939752 
4.758821 0.960519 0.995431 0.876283 0.858965 0.844771 0.862182 0.932489 0.931383 0.870900 0.917090 0.876941 0.918525 0.970362 0.877682 0.944206 0.858608 0.846554 0.824729 0.959770 0.933641 0.900511 0.846554 0.886044 0.957860 0.871019 0.939855 0.921696 1.001380 0.947861 0.972729 0.890083 0.954542 0.943392 0.950640 1.004469 0.918260 0.949799 0.861533 0.983559 0.978167 0.846133 0.833064 0.891080 0.988567 0.973588 0.953226 0.998337 0.832388 0.905291 0.828458 
4.854956 0.870120 0.823682 0.921395 0.831812 0.902369 0.838884 0.884866 0.944208 0.972295 0.824603 0.941352 0.974805 0.902013 0.852773 0.873679 0.951143 0.914441 0.958443 0.850537 0.878616 0.920446 0.993603 0.850391 0.945120 0.844487 0.997572 1.002463 0.829266 0.961272 0.999945 0.967523 0.932372 0.884666 0.976192 0.918256 0.867017 0.830361 0.887358 0.875778 0.847964 0.899038 0.840308 0.906146 0.845610 0.839322 0.843611 0.945677 0.952923 0.863039 0.910919 
4.953032 0.994546 0.827976 0.919771 0.887372 0.852102 0.918404 0.950594 0.825926 1.001680 0.917812 0.823011 0.900984 0.840003 0.891426 0.865241 0.829079 0.889176 0.943533 0.947123 0.858744 0.949765 0.958284 0.861706 0.919397 0.939542 0.989526 0.881413 0.924126 0.970593 0.905521 0.828158 0.988925 0.929411 0.853979 0.820806 0.828413 0.884930 0.939415 0.820769 0.884247 0.889868 0.950439 0.871209 0.864767 1.002163 0.907362 0.936408 0.943551 0.965227 0.952416 
5.053090 0.877277 0.904750 0.996037 0.825862 0.888985 0.961251 0.983493 0.845484 0.822050 0.929730 0.963852 0.932505 0.912328 0.819166 0.868726 0.995792 0.821386 0.884791 0.975415 0.957758 0.966427 0.934260 0.982246 0.847412 0.965262 0.822650 0.905459 0.860776 0.903676 0.988214 0.853462 0.860393 0.894871 0.867071 0.825789 0.853816 0.853680 0.933069 0.996246 0.895517 0.974268 0.883036 0.819357 0.881635 0.992544 0.832120 0.988214 0.925545 0.964626 0.853298 
5.155170 0.979145 0.896940 0.997764 0.991661 0.919510 0.990008 0.824725 0.937493 0.891999 0.860955 0.963169 0.841864 0.976757 0.905087 0.897267 0.849075 0.858348 0.926957 0.933097 0.892498 0.840420 0.928783 0.854479 0.918992 0.959200 0.925450 0.817940 0.920591 0.995094 0.893752 0.842945 0.842499 0.955585 0.837422 0.974132 0.924242 0.861300 0.869302 0.932607 0.975939 0.997746 0.885714 0.985667 0.915977 0.912925 0.883534 0.956902 0.880155 0.903397 0.914215 
5.259311 0.857505 0.971153 0.826919 0.906100 0.872694 0.895282 0.962539 0.868006 0.832532 0.837248 0.834536 0.861649 0.856444 0.940023 0.943215 0.951521 0.840766 0.919321 0.864832 0.991411 0.907070 0.900968 0.829531 0.950968 0.879595 0.894394 0.928879 0.842416 0.987176 0.925977 0.882052 0.937965 0.936269 0.911468 0.966329 0.951549 0.957035 0.858059 0.943841 0.942961 0.870164 0.932932 0.861722 0.962521 0.962947 0.833376 0.901312 0.974626 0.923048 0.988872 
5.365556 0.981470 0.988124 0.902047 0.952084 0.822922 0.946788 0.835642 0.900173 0.869628 0.946652 0.833225 0.814938 0.930854 0.918995 0.844940 0.851277 0.865047 0.914486 0.971068 0.815426 0.943375 0.952518 0.867446 0.980185 0.987690 0.971829 0.889590 0.903152 0.829504 0.992307 0.864495 0.905188 0.851431 0.990858 0.930872 0.818840 0.877296 0.945901 0.859660 0.838431 0.860511 0.915582 0.815816 0.920380 0.905342 0.891736 0.893655 0.910132 0.974020 0.837598 
5.473947 0.908245 0.921694 0.876792 0.845357 0.962890 0.840783 0.950987 0.887330 0.816796 0.863216 0.890150 0.876493 0.862041 0.909049 0.927578 0.965222 0.980885 0.953725 0.893314 0.886779 0.814175 0.872950 0.854332 0.869480 0.864617 0.867021 0.946929 0.820755 0.992743 0.910721 0.829540 0.928030 0.966587 0.978915 0.829766 0.853681 0.901810 0.881862 0.897318 0.878346 0.944922 0.986218 0.897300 0.939888 0.822879 0.874189 0.922805 0.866307 0.903346 0.971594 
5.584528 0.932673 0.813314 0.944160 0.884625 0.932971 0.882026 0.867165 0.829691 0.874627 0.955123 0.819035 0.845482 0.816482 0.823944 0.913634 0.822509 0.872299 0.909835 0.833400 0.894460 0.848947 0.844914 0.914031 0.918678 0.934207 0.855922 0.857212 0.813865 0.954121 0.889010 0.830477 0.924011 0.952786 0.872317 0.846953 0.990494 0.884372 0.839437 0.885013 0.913941 0.932998 0.884516 0.826100 0.930508 0.991360 0.914004 0.896075 0.925581 0.852439 0.865234 
5.697343 0.979203 0.982608 0.968051 0.849695 0.884385 0.866333 0.821797 0.893645 0.986283 0.927182 0.959295 0.910922 0.849479 0.885736 0.870738 0.963448 0.844741 0.929389 0.963070 0.885331 0.814573 0.987022 0.875944 0.841633 0.875215 0.973149 0.984238 0.926569 0.861973 0.982094 0.857055 0.832652 0.880953 0.820617 0.829986 0.862667 0.924957 0.825076 0.918102 0.866450 0.852280 0.958926 0.897050 0.831643 0.903158 0.953999 0.989364 0.935883 0.831796 0.887637 
5.812437 0.819649 0.889638 0.928198 0.977370 0.970517 0.873604 0.922794 0.886041 0.859207 0.818821 0.830655 0.978979 0.861293 0.925734 0.848479 0.941354 0.898909 0.941013 0.820818 0.841339 0.901059 0.936193 0.822265 0.828767 0.875349 0.846716 0.928261 0.848398 0.985787 0.969906 0.888460 0.952577 0.911454 0.817625 0.812230 0.911526 0.919332 0.866473 0.966507 0.953719 0.957082 0.901157 0.922047 0.897336 0.841177 0.832841 0.901571 0.974312 0.917263 0.899602 
5.929856 0.853432 0.818718 0.837884 0.874151 0.833503 0.835442 0.945259 0.873065 0.853854 0.861547 0.859393 0.843468 0.919746 0.839868 0.906181 0.876683 0.814705 0.940914 0.961040 0.919423 0.909692 0.966050 0.942135 0.983196 0.814373 0.865013 0.982154 0.945384 0.846879 0.879600 0.850057 0.959972 0.810046 0.823700 0.899601 0.839823 0.878029 0.923893 0.811177 0.896953 0.864214 0.908156 0.877922 0.826546 0.948778 0.982747 0.812057 0.938607 0.872356 0.886504 
6.049647 0.916141 0.904356 0.968941 0.856207 0.931500 0.940408 0.827504 0.920388 0.909097 0.822808 0.892411 0.808980 0.972069 0.923919 0.911185 0.976361 0.822566 0.946233 0.810486 0.894562 0.833346 0.956234 0.912359 0.915245 0.978745 0.808989 0.821688 0.930470 0.934807 0.884570 0.950830 0.814536 0.954773 0.946018 0.908541 0.965840 0.817180 0.828337 0.981854 0.829117 0.910549 0.919250 0.872633 0.945982 0.845202 0.849764 0.973090 0.883369 0.830577 0.938992 
6.171858 0.941001 0.864069 0.964617 0.938952 0.875215 0.863201 0.847886 0.841320 0.828644 0.925328 0.808633 0.895244 0.897400 0.973070 0.871574 0.865760 0.879446 0.967649 0.910434 0.838154 0.807139 0.905639 0.844612 0.822248 0.902284 0.824780 0.827643 0.959741 0.968329 0.965789 0.890127 0.878355 0.828403 0.823751 0.915103 0.882049 0.839996 0.899323 0.922313 0.869391 0.909530 0.914826 0.812238 0.967327 0.964170 0.945831 0.814725 0.910192 0.849783 0.904941 
6.296538 0.835602 0.916549 0.883911 0.887688 0.834361 0.958491 0.858042 0.892421 0.859819 0.932443 0.973153 0.831066 0.900181 0.958339 0.845300 0.880196 0.891948 0.924532 0.955874 0.829333 0.818296 0.804527 0.835736 0.958366 0.843228 0.867257 0.808644 0.915102 0.935667 0.828896 0.830878 0.886313 0.806492 0.815796 0.967117 0.883241 0.880741 0.946677 0.805893 0.947052 0.958759 0.893162 0.915004 0.856944 0.982056 0.938881 0.806036 0.905815 0.885643 0.979957 
6.423737 0.810266 0.926328 0.802877 0.850787 0.942435 0.936730 0.934743 0.825696 0.803920 0.925169 0.851625 0.839583 0.888090 0.920882 0.836151 0.969255 0.863257 0.900863 0.890122 0.936766 0.827202 0.896691 0.823182 0.888419 0.957891 0.889917 0.956331 0.805159 0.927487 0.911710 0.882795 0.863694 0.922210 0.815481 0.892680 0.868132 0.909366 0.819465 0.871858 0.844467 0.890184 0.812869 0.823369 0.920784 0.914179 0.834680 0.973748 0.943888 0.900372 0.931667 
6.553505 0.831901 0.830477 0.833271 0.924903 0.912411 0.870532 0.889919 0.937928 0.964967 0.975661 0.820975 0.933702 0.910320 0.871831 0.903069 0.934619 0.810139 0.949842 0.934272 0.813697 0.807238 0.840567 0.871965 0.943222 0.804960 0.943863 0.945073 0.923177 0.929779 0.902064 0.922020 0.830762 0.837159 0.976551 0.923577 0.968615 0.948285 0.868700 0.806562 0.970083 0.863495 0.914146 0.846163 0.856528 0.936798 0.869225 0.899137 0.859678 0.939005 0.941122 
6.685894 0.836697 0.961382 0.855080 0.822310 0.812222 0.872371 0.881651 0.799833 0.887139 0.805179 0.948230 0.934163 0.976115 0.946569 0.870186 0.854023 0.975982 0.923719 0.803554 0.923914 0.938576 0.869058 0.916037 0.812675 0.860817 0.851883 0.844166 0.810650 0.818713 0.908426 0.807009 0.959553 0.952013 0.941090 0.928586 0.825303 0.808101 0.893773 0.893898 0.820419 0.947635 0.970556 0.939882 0.879369 0.875950 0.886305 0.844796 0.948567 0.844237 0.877788 
6.820958 0.971493 0.915578 0.951034 0.809057 0.886627 0.965696 0.907538 0.884296 0.815191 0.934192 0.905357 0.811513 0.916331 0.957124 0.819978 0.817638 0.919513 0.954172 0.871470 0.870140 0.932340 0.822841 0.910853 0.914567 0.862907 0.920533 0.809235 0.956964 0.814447 0.928014 0.893612 0.949855 0.959313 0.831652 0.909071 0.834036 0.847554 0.925045 0.808871 0.941488 0.875529 0.836394 0.950751 0.849345 0.839904 0.869981 0.820714 0.883321 0.866834 0.812833 
6.958751 0.963565 0.931874 0.900563 0.829350 0.964936 0.902739 0.926901 0.812823 0.805479 0.893069 0.804311 0.903349 0.797331 0.804373 0.936890 0.879010 0.875047 0.938359 0.959194 0.859431 0.804019 0.971395 0.851557 0.937253 0.924159 0.886734 0.875162 0.815955 0.906924 0.845071 0.961088 0.830641 0.948100 0.967219 0.903695 0.876276 0.889972 0.873914 0.812955 0.937536 0.954620 0.819007 0.930396 0.955726 0.855963 0.910065 0.808487 0.925291 0.880470 0.804630 
7.099327 0.885849 0.939724 0.841342 0.803689 0.940183 0.857494 0.808351 0.869962 0.880692 0.904711 0.900207 0.817650 0.906592 0.865609 0.803530 0.851533 0.913206 0.815566 0.934770 0.960317 0.803159 0.954339 0.935088 0.897205 0.843568 0.880974 0.873300 0.844468 0.959655 0.906071 0.862191 0.882731 0.926513 0.874448 0.857909 0.959407 0.893010 0.946956 0.860099 0.898688 0.963814 0.852699 0.803300 0.860258 0.948572 0.850606 0.918292 0.825103 0.839126 0.956202 
7.242743 0.949145 0.835247 0.920395 0.895479 0.807563 0.943002 0.849824 0.922774 0.943266 0.844527 0.826715 0.893610 0.927234 0.960214 0.834242 0.862093 0.838490 0.802751 0.836983 0.882443 0.895064 0.877243 0.843064 0.859352 0.799499 0.842333 0.954944 0.908294 0.914155 0.929226 0.938850 0.887441 0.918729 0.968869 0.832135 0.830805 0.802804 0.947937 0.809158 0.886286 0.963158 0.889750 0.798503 0.805589 0.898405 0.793981 0.847638 0.952511 0.893363 0.947355 
7.389056 0.954523 0.846722 0.953608 0.935355 0.813330 0.840547 0.816330 0.818758 0.799722 0.866109 0.911587 0.833536 0.794955 0.852730 0.860594 0.816453 0.945409 0.860286 0.915686 0.860559 0.966583 0.876639 0.920850 0.900328 0.966802 0.840881 0.842491 0.958147 0.887529 0.957452 0.879269 0.916223 0.884415 0.859160 0.925758 0.923849 0.838867 0.807850 0.930684 0.819127 0.879797 0.805598 0.884705 0.842033 0.885558 0.961876 0.909362 0.921905 0.875178 0.858553 
7.538325 0.841655 0.849503 0.790806 0.935636 0.818355 0.817319 0.927200 0.790674 0.827178 0.926524 0.961149 0.937111 0.913908 0.861522 0.883426 0.828863 0.956188 0.907894 0.792877 0.854964 0.939262 0.864270 0.880670 0.847642 0.817951 0.851926 0.882285 0.918508 0.927331 0.858142 0.962255 0.916111 0.809611 0.898430 0.815537 0.835193 0.838205 0.930553 0.809567 0.954450 0.937743 0.865367 0.813737 0.937550 0.944047 0.876447 0.891749 0.819101 0.853998 0.888299 
7.690609 0.838797 0.945700 0.797388 0.906850 0.876963 0.891280 0.891359 0.958019 0.826425 0.894662 0.800823 0.940320 0.824305 0.896625 0.922017 0.796591 0.944955 0.840383 0.942826 0.960753 0.938016 0.800674 0.910880 0.936115 0.918118 0.852325 0.951921 0.841583 0.955399 0.794094 0.882597 0.814579 0.799123 0.825190 0.895004 0.793376 0.850932 0.855111 0.849320 0.871917 0.873196 0.906771 0.895547 0.888038 0.918538 0.810706 0.845307 0.861639 0.924873 0.833671 
7.845970 0.799407 0.945472 0.932076 0.921058 0.870174 0.942551 0.861553 0.933501 0.862987 0.931612 0.806769 0.847046 0.799931 0.924468 0.859638 0.853412 0.942245 0.942473 0.902730 0.844108 0.813249 0.936343 0.844431 0.930161 0.788843 0.844309 0.853184 0.954767 0.846530 0.888205 0.891519 0.865872 0.932014 0.837838 0.898209 0.916878 0.809637 0.938887 0.857889 0.953552 0.840024 0.931892 0.863301 0.809130 0.928027 0.843565 0.815592 0.911028 0.900491 0.867805 
8.004469 0.942754 0.892838 0.935075 0.854117 0.877330 0.850705 0.795194 0.887802 0.902463 0.913668 0.921444 0.929882 0.796338 0.814856 0.804523 0.957005 0.940599 0.925432 0.795727 0.803162 0.789697 0.901302 0.802403 0.837938 0.814690 0.859702 0.836873 0.804558 0.872059 0.826279 0.883343 0.807298 0.850600 0.838043 0.944194 0.815650 0.800099 0.928696 0.853585 0.888945 0.915963 0.839849 0.796311 0.843855 0.918677 0.808808 0.951629 0.953366 0.855705 0.878796 
8.166170 0.802339 0.934462 0.927347 0.861176 0.833508 0.850586 0.860732 0.808139 0.804272 0.849463 0.877976 0.879587 0.873674 0.921573 0.856499 0.816177 0.814209 0.856203 0.923942 0.944556 0.864294 0.889951 0.786497 0.868884 0.824712 0.933940 0.849428 0.881451 0.902030 0.829336 0.824808 0.853669 0.880571 0.892642 0.947647 0.871583 0.902335 0.924586 0.821324 0.925962 0.852842 0.949320 0.947107 0.841546 0.885326 0.828361 0.889768 0.874544 0.848870 0.887103 
8.331137 0.924558 0.806542 0.795974 0.807237 0.906350 0.911061 0.864468 0.793279 0.901075 0.899285 0.865311 0.910766 0.813816 0.789099 0.932876 0.900979 0.924132 0.812939 0.934240 0.952891 0.857402 0.915615 0.911956 0.946477 0.933136 0.794687 0.889151 0.855073 0.885952 0.791385 0.804812 0.893844 0.871386 0.924550 0.949667 0.828852 0.860461 0.905612 0.797260 0.865711 0.876844 0.793879 0.922499 0.831155 0.927887 0.825280 0.907054 0.826549 0.821943 0.881329 
8.499438 0.941007 0.840642 0.948666 0.891414 0.950912 0.910729 0.838786 0.878587 0.903461 0.868431 0.852732 0.888465 0.906297 0.865438 0.815776 0.890764 0.888986 0.945474 0.897511 0.823885 0.788291 0.865247 0.869601 0.819956 0.926020 0.882811 0.896280 0.837242 0.953280 0.793460 0.785680 0.830728 0.814631 0.862351 0.803903 0.804328 0.881310 0.810104 0.925456 0.791205 0.836947 0.899237 0.794215 0.808213 0.811084 0.798525 0.902021 0.852802 0.823270 0.787441 
8.671138 0.931083 0.802149 0.799890 0.935280 0.840023 0.903646 0.891598 0.938647 0.844264 0.939314 0.878192 0.864776 0.785773 0.938578 0.852954 0.841918 0.899717 0.885176 0.799067 0.924799 0.934588 0.934934 0.792974 0.930286 0.846696 0.794558 0.889989 0.876599 0.937660 0.840404 0.822609 0.780087 0.877153 0.805784 0.801577 0.811920 0.788629 0.836189 0.801880 0.804061 0.940421 0.793701 0.803957 0.830624 0.782285 0.845831 0.895242 0.947293 0.902677 0.850392 
8.846306 0.876459 0.792163 0.873945 0.836643 0.781108 0.942850 0.790246 0.891202 0.941166 0.810292 0.911334 0.855195 0.948447 0.868435 0.901445 0.929454 0.941080 0.809955 0.885363 0.911343 0.925758 0.791999 0.793545 0.927865 0.800403 0.932745 0.804583 0.846014 0.826132 0.787784 0.895771 0.840279 0.807433 0.899251 0.802329 0.946288 0.802622 0.796222 0.944474 0.866785 0.893680 0.831020 0.808780 0.810136 0.924246 0.943645 0.926932 0.862847 0.895028 0.881433 
9.025013 0.808843 0.837638 0.864890 0.895761 0.849152 0.921634 0.925642 0.816798 0.868035 0.898183 0.820470 0.855504 0.804474 0.921824 0.892211 0.867518 0.799009 0.896701 0.779204 0.872870 0.909077 0.882256 0.923711 0.791460 0.942129 0.871388 0.889401 0.839525 0.939199 0.784841 0.918868 0.790124 0.901458 0.830864 0.890444 0.842473 0.884350 0.899493 0.830803 0.811437 0.905130 0.911568 0.869380 0.826115 0.823038 0.846670 0.873534 0.831467 0.857538 0.899226 
9.207331 0.917931 0.836591 0.920993 0.820930 0.864997 0.818788 0.837201 0.798286 0.870398 0.853671 0.875463 0.795731 0.831671 0.860035 0.890256 0.877149 0.787294 0.856165 0.945994 0.815503 0.911137 0.919522 0.859312 0.878207 0.814153 0.777525 0.802302 0.797314 0.933859 0.775796 0.857102 0.934590 0.802852 0.832746 0.829255 0.814712 0.876917 0.943603 0.829521 0.891606 0.860396 0.943792 0.879205 0.867620 0.777267 0.782917 0.827440 0.917897 0.862021 0.797976 
9.393331 0.786393 0.900195 0.895929 0.869970 0.842405 0.931586 0.800930 0.942700 0.798587 0.909840 0.902726 0.785431 0.890986 0.863310 0.942863 0.779210 0.937585 0.867112 0.855887 0.865052 0.919478 0.895938 0.942743 0.777365 0.793824 0.930497 0.913204 0.880294 0.932934 0.802938 0.922833 0.906159 0.906047 0.799411 0.803874 0.833643 0.862409 0.899010 0.794562 0.793996 0.863079 0.886395 0.804217 0.864314 0.910681 0.810550 0.909274 0.818402 0.887245 0.908424 
9.583089 0.816718 0.939085 0.889950 0.883005 0.800533 0.939025 0.787175 0.785342 0.932774 0.933450 0.813198 0.904909 0.778252 0.827276 0.790489 0.891782 0.832457 0.854798 0.915117 0.798632 0.924913 0.810312 0.813301 0.882140 0.898470 0.796363 0.916033 0.791996 0.929400 0.851758 0.937021 0.840557 0.854652 0.876248 0.893066 0.798358 0.780624 0.771350 0.794650 0.816272 0.898050 0.798821 0.883013 0.913729 0.939650 0.903556 0.828149 0.917129 0.793683 0.845293 
9.776680 0.780095 0.806369 0.786110 0.900410 0.912714 0.919882 0.798867 0.873811 0.912030 0.868060 0.918951 0.865283 0.896086 0.800328 0.865155 0.828174 0.837232 0.776976 0.814879 0.836300 0.820049 0.822629 0.866394 0.828696 0.900504 0.878049 0.903366 0.816938 0.918105 0.906092 0.913688 0.904263 0.771781 0.778104 0.794543 0.797953 0.833139 0.837915 0.805403 0.866266 0.905767 0.876869 0.916490 0.860857 0.771490 0.794116 0.902366 0.890430 0.818109 0.816503 
9.974182 0.767719 0.887046 0.833470 0.823077 0.876303 0.911029 0.815353 0.846446 0.876764 0.889296 0.775409 0.780465 0.823964 0.817024 0.794592 0.840222 0.840009 0.784839 0.858689 0.860019 0.864060 0.881009 0.847401 0.928063 0.780960 0.933528 0.807176 0.787252 0.801916 0.794362 0.824833 0.846591 0.934654 0.789494 0.769169 0.863762 0.915667 0.846105 0.831645 0.811090 0.932241 0.836744 0.831679 0.787601 0.851238 0.909460 0.838824 0.902870 0.892630 0.785197 
10.175674 0.900589 0.896319 0.773589 0.768757 0.765805 0.820105 0.772976 0.849735 0.929811 0.835681 0.911725 0.788170 0.850551 0.911835 0.892729 0.890296 0.846111 0.811079 0.845796 0.862418 0.781049 0.892661 0.846451 0.790603 0.770603 0.873222 0.897169 0.793682 0.783423 0.799237 0.807540 0.772747 0.823048 0.856098 0.902571 0.830994 0.858675 0.862342 0.868382 0.872006 0.877425 0.817714 0.817655 0.888254 0.772219 0.816311 0.925659 0.790730 0.904749 0.818455 
10.381237 0.888380 0.802209 0.905161 0.824516 0.850634 0.809831 0.876989 0.884603 0.795071 0.827113 0.919430 0.890986 0.925889 0.837783 0.785208 0.832512 0.919930 0.895391 0.861134 0.770082 0.849310 0.848087 0.786812 0.923495 0.839667 0.913488 0.770082 0.844802 0.907470 0.802702 0.924964 0.865395 0.899041 0.861210 0.822097 0.822334 0.895638 0.858112 0.900272 0.818175 0.875343 0.769445 0.785437 0.828386 0.765269 0.884756 0.837231 0.853129 0.850668 0.892692 
10.590951 0.921037 0.904895 0.806467 0.854258 0.770363 0.819399 0.851870 0.780915 0.866614 0.823498 0.772073 0.869494 0.886449 0.882138 0.877269 0.808846 0.866420 0.922714 0.826835 0.786581 0.893462 0.903049 0.903100 0.813098 0.836413 0.772776 0.827080 0.890955 0.876303 0.812344 0.862930 0.861601 0.856604 0.825073 0.782177 0.906868 0.879115 0.885501 0.927093 0.858103 0.795745 0.832653 0.769448 0.833568 0.763104 0.868749 0.831832 0.845162 0.768643 0.883815 
10.804903 0.904277 0.796791 0.880118 0.783955 0.774584 0.875022 0.874431 0.778572 0.832898 0.839016 0.788104 0.773308 0.925140 0.846114 0.785991 0.839405 0.924633 0.929407 0.850939 0.886742 0.893469 0.868338 0.884393 0.803584 0.858933 0.764959 0.833929 0.856533 0.774989 0.775783 0.876501 0.764629 0.775944 0.858172 0.761697 0.783913 0.818736 0.772716 0.872715 0.832856 0.841390 0.898539 0.780541 0.827448 0.828436 0.864400 0.868583 0.802908 0.862558 0.897812 
11.023176 0.787887 0.806949 0.789952 0.881177 0.868935 0.861600 0.831442 0.802582 0.832867 0.903292 0.824326 0.781125 0.856052 0.893520 0.903578 0.922860 0.920112 0.877012 0.830514 0.869618 0.770544 0.853633 0.770308 0.776007 0.871456 0.823702 0.791276 0.799598 0.769321 0.895990 0.789683 0.833744 0.926368 0.901614 0.902668 0.846761 0.818197 0.824006 0.897272 0.896294 0.785062 0.889777 0.845893 0.871675 0.923788 0.905737 0.835480 0.801495 0.768209 0.791858 
11.245859 0.880770 0.853675 0.816536 0.758182 0.913779 0.771297 0.865814 0.882537 0.820103 0.864527 0.847484 0.897233 0.867623 0.818135 0.801344 0.825865 0.875639 0.910684 0.824974 0.895214 0.775671 0.869238 0.859404 0.909666 0.855484 0.769883 0.835741 0.833041 0.822559 0.911424 0.855619 0.894608 0.821743 0.782199 0.872661 0.882049 0.883185 0.763061 0.917169 0.904820 0.919323 0.764601 0.826311 0.821903 0.825562 0.766527 0.845625 0.911592 0.786034 0.865250 
11.473041 0.857784 0.877943 0.855946 0.767586 0.835115 0.786965 0.772017 0.807275 0.849349 0.809500 0.786075 0.852639 0.837607 0.861342 0.843029 0.921855 0.820251 0.907746 0.807359 0.775106 0.889324 0.788920 0.778840 0.845463 0.807653 0.809466 0.849424 0.827947 0.786251 0.921284 0.813704 0.828174 0.792546 0.901082 0.859748 0.882022 0.877163 0.855879 0.808904 0.887528 0.797036 0.827527 0.781946 0.806176 0.804195 0.822710 0.902954 0.896064 0.898632 0.817540 
11.704812 0.843631 0.770989 0.859826 0.786489 0.891805 0.864607 0.876774 0.880349 0.911014 0.881580 0.841328 0.801503 0.804417 0.896159 0.768988 0.852030 0.860311 0.848069 0.831280 0.918927 0.810186 0.879788 0.826297 0.915795 0.766300 0.908895 0.790567 0.898654 0.887869 0.777228 0.840993 0.769256 0.786388 0.906852 0.913484 0.915619 0.884913 0.816182 0.756930 0.857171 0.757675 0.831322 0.808219 0.915711 0.917302 0.858888 0.863183 0.755515 0.871013 0.784312 
11.941264 0.882297 0.797073 0.811585 0.829622 0.871862 0.756103 0.848111 0.898513 0.816105 0.806765 0.751993 0.790114 0.806171 0.787767 0.827676 0.809689 0.759771 0.860910 0.765719 0.848111 0.824877 0.815846 0.873191 0.848244 0.828453 0.846824 0.838470 0.830107 0.767256 0.840734 0.789287 0.810106 0.761500 0.820382 0.815487 0.801794 0.841569 0.805102 0.840166 0.771141 0.828394 0.800449 0.871578 0.760322 0.757774 0.791718 0.864611 0.871052 0.872673 0.813573 
12.182494 0.912105 0.764072 0.911555 0.878631 0.798296 0.877964 0.850258 0.763547 0.861669 0.801097 0.830645 0.835646 0.767797 0.755311 0.797404 0.905245 0.823418 0.905503 0.760204 0.812933 0.753603 0.820809 0.871229 0.837438 0.806056 0.771273 0.812099 0.801272 0.766039 0.874188 0.786035 0.850608 0.852233 0.757187 0.833221 0.866520 0.842648 0.913672 0.808807 0.904378 0.850349 0.792386 0.850141 0.852900 0.759421 0.912230 0.853242 0.809423 0.886291 0.807740 
12.428597 0.903809 0.751153 0.906171 0.802646 0.762413 0.760775 0.781556 0.874820 0.820691 0.881040 0.808691 0.786912 0.798147 0.861589 0.861048 0.897431 0.884483 0.792434 0.829564 0.893930 0.799669 0.803693 0.794563 0.755711 0.849606 0.785573 0.858105 0.767735 0.764584 0.874096 0.842446 0.914046 0.788617 0.898021 0.861955 0.767369 0.751702 0.899052 0.840325 0.902013 0.756002 0.819668 0.767993 0.849024 0.847410 0.799086 0.899867 0.754729 0.771735 0.883377 
12.679671 0.903720 0.901820 0.814349 0.834443 0.783054 0.908043 0.809910 0.807346 0.857632 0.793798 0.847494 0.828387 0.911561 0.796395 0.842732 0.853550 0.899331 0.835397 0.829407 0.909976 0.779179 0.864535 0.807048 0.785750 0.748615 0.820804 0.843395 0.838301 0.777553 0.821749 0.873537 0.780905 0.907429 0.846415 0.778947 0.830195 0.882340 0.752713 0.875611 0.765258 0.895440 0.831058 0.873662 0.834203 0.822836 0.884696 0.880100 0.810035 0.796204 0.852920 
12.935817 0.761979 0.750879 0.837245 0.903480 0.784998 0.805923 0.801015 0.773733 0.864312 0.751351 0.832403 0.764479 0.794261 0.788450 0.757873 0.810824 0.756657 0.897396 0.907354 0.866389 0.755622 0.844198 0.751351 0.828769 0.785363 0.881363 0.880271 0.844926 0.864254 0.748222 0.769222 0.907669 0.853617 0.746310 0.793185 0.769801 0.758908 0.845216 0.849603 0.864709 0.857839 0.808158 0.834969 0.830615 0.840796 0.877614 0.858749 0.758958 0.793367 0.809955 
13.197138 0.817545 0.747055 0.778262 0.836142 0.758666 0.844879 0.819560 0.804621 0.760912 0.812566 0.767246 0.833582 0.897177 0.787412 0.863262 0.779121 0.823929 0.837109 0.820295 0.908103 0.801971 0.782168 0.755098 0.876995 0.754900 0.891471 0.760424 0.808883 0.748302 0.837670 0.899655 0.824788 0.906344 0.831856 0.780582 0.781565 0.869084 0.869959 0.761143 0.827760 0.743677 0.898879 0.801376 0.904379 0.820188 0.845763 0.843963 0.777865 0.807859 0.893767 
13.463738 0.744253 0.770032 0.793414 0.790077 0.821648 0.742811 0.857165 0.758028 0.827118 0.836214 0.872884 0.751660 0.896340 0.782151 0.905848 0.747186 0.770584 0.869128 0.895178 0.852897 0.868946 0.802913 0.848012 0.872736 0.779919 0.860979 0.854553 0.775231 0.751050 0.778362 0.838784 0.863525 0.884287 0.839913 0.809891 0.859529 0.885135 0.757954 0.884394 0.877564 0.883257 0.781360 0.872497 0.839946 0.781286 0.745102 0.790703 0.788495 0.750136 0.856918 
13.735724 0.744408 0.797053 0.818292 0.897593 0.830317 0.876527 0.849025 0.824202 0.896360 0.846222 0.804804 0.798237 0.822344 0.839975 0.847553 0.858880 0.761192 0.790823 0.883061 0.760288 0.749372 0.753277 0.866787 0.760090 0.809686 0.756770 0.787773 0.860745 0.813952 0.764069 0.876264 0.883875 0.769896 0.804147 0.748518 0.887911 0.828279 0.884993 0.809144 0.750490 0.769773 0.846090 0.751649 0.871850 0.788817 0.866104 0.828887 0.875327 0.896418 0.897355 
14.013204 0.859938 0.797273 0.773443 0.802177 0.779716 0.864350 0.777830 0.830000 0.820692 0.800774 0.757593 0.801012 0.842497 0.879085 0.780348 0.809835 0.809245 0.777232 0.847622 0.828794 0.771631 0.845932 0.864883 0.760553 0.775600 0.778929 0.871681 0.759110 0.901726 0.761824 0.756609 0.803185 0.754173 0.763169 0.829352 0.848688 0.743882 0.861521 0.773960 0.841939 0.742841 0.798847 0.817806 0.871722 0.794190 0.786957 0.799462 0.829983 0.892361 0.845695 
14.296289 0.785925 0.778153 0.796077 0.894975 0.898411 0.863937 0.813936 0.747295 0.887105 0.765783 0.745012 0.888071 0.759787 0.744366 0.860460 0.779871 0.778014 0.747786 0.899736 0.844050 0.838757 0.808586 0.823074 0.840744 0.895401 0.781286 0.837448 0.849727 0.737920 0.778055 0.757063 0.748563 0.754748 0.898648 0.770397 0.888422 0.803972 0.814762 0.771281 0.785597 0.822886 0.753054 0.802630 0.793737 0.763967 0.760548 0.868568 0.851191 0.738950 0.893012 
14.585093 0.781136 0.806494 0.784719 0.853170 0.738875 0.852313 0.749412 0.791909 0.797745 0.812011 0.817602 0.848673 0.828636 0.799149 0.776525 0.751599 0.737504 0.797508 0.852011 0.808257 0.768608 0.754505 0.751061 0.888371 0.805719 0.835313 0.844013 0.848045 0.894166 0.883539 0.804429 0.788041 0.766968 0.845947 0.877426 0.870032 0.873958 0.857300 0.869624 0.737431 0.813856 0.812142 0.847963 0.886380 0.751673 0.779944 0.849750 0.852076 0.832815 0.833599 
14.879732 0.868136 0.759338 0.744788 0.860637 0.890291 0.786631 0.811783 0.787136 0.761284 0.751953 0.879185 0.797615 0.877060 0.737525 0.792689 0.801393 0.785491 0.769850 0.851281 0.839524 0.800498 0.815561 0.874650 0.834508 0.797460 0.873062 0.750715 0.801931 0.843668 0.794603 0.872956 0.817955 0.809690 0.837203 0.839117 0.870929 0.782658 0.826301 0.832131 0.769760 0.859424 0.874316 0.852519 0.787559 0.780386 0.803250 0.786077 0.848301 0.819111 0.764028 
15.180322 0.797667 0.750724 0.761885 0.798358 0.775962 0.757661 0.879954 0.794946 0.767693 0.821622 0.827593 0.808682 0.868476 0.867615 0.789958 0.834790 0.831110 0.810039 0.861629 0.855796 0.775678 0.739416 0.819786 0.781924 0.795003 0.753339 0.760512 0.772339 0.842994 0.845261 0.820193 0.808455 0.839680 0.861580 0.785539 0.831784 0.746386 0.777855 0.831069 0.750179 0.749229 0.739660 0.817041 0.872221 0.853270 0.826967 0.829031 0.797578 0.794426 0.850825 
15.486985 0.746278 0.823500 0.822179 0.870503 0.879580 0.804367 0.850989 0.826807 0.740880 0.753369 0.757396 0.830640 0.882424 0.830097 0.779609 0.887206 0.864652 0.820550 0.825680 0.829781 0.863469 0.741658 0.866751 0.873194 0.778694 0.871216 0.805858 0.747923 0.822520 0.753936 0.849992 0.886582 0.874871 0.840778 0.733376 0.775460 0.778677 0.834400 0.745597 0.840259 0.734276 0.817309 0.810712 0.793840 0.750281 0.814610 0.798094 0.887416 0.863996 0.758069 
15.799843 0.879929 0.840047 0.734515 0.826254 0.881085 0.740700 0.728686 0.872936 0.870454 0.858617 0.808613 0.730845 0.826351 0.811418 0.849983 0.766822 0.880996 0.756425 0.822648 0.873971 0.802040 0.888725 0.819835 0.733699 0.795782 0.800488 0.853265 0.849094 0.867074 0.800997 0.871545 0.889008 0.865805 0.745810 0.854931 0.886922 0.739407 0.878070 0.799598 0.774236 0.744193 0.817045 0.859216 0.807764 0.803317 0.814313 0.762109 0.747928 0.853120 0.795111 
16.119021 0.772489 0.797050 0.806027 0.807091 0.827401 0.868512 0.817391 0.806850 0.823142 0.803946 0.752906 0.751639 0.737387 0.878933 0.853341 0.726257 0.776458 0.771997 0.874287 0.854357 0.783927 0.748244 0.827062 0.756116 0.852518 0.762560 0.727305 0.857882 0.853631 0.765254 0.855091 0.803801 0.793960 0.880498 0.801074 0.856631 0.780144 0.825707 0.876578 0.798292 0.763109 0.778192 0.834580 0.752898 0.850356 0.752140 0.770231 0.817520 0.742791 0.750067 
16.444647 0.863317 0.861458 0.775398 0.788627 0.745899 0.821916 0.726024 0.796070 0.757301 0.778770 0.745915 0.736388 0.743694 0.778126 0.728808 0.861740 0.850176 0.845163 0.789512 0.787847 0.834727 0.750099 0.744748 0.846346 0.824644 0.848929 0.855511 0.806652 0.731190 0.758363 0.793407 0.807988 0.735808 0.787501 0.751500 0.796408 0.826696 0.846121 0.735124 0.756738 0.867453 0.861571 0.834300 0.818810 0.881873 0.832828 0.800850 0.829834 0.836561 0.849718 
16.776851 0.773931 0.761143 0.842304 0.801595 0.812617 0.740736 0.732548 0.774389 0.819657 0.806106 0.874511 0.829917 0.877216 0.811132 0.791970 0.876831 0.765823 0.733126 0.850002 0.827645 0.760075 0.821175 0.791376 0.773104 0.784648 0.753300 0.822483 0.771884 0.852708 0.833754 0.868081 0.765510 0.846165 0.821833 0.825108 0.812191 0.835416 0.826649 0.875185 0.831956 0.859531 0.807166 0.809743 0.849047 0.871637 0.874696 0.847883 0.824490 0.792660 0.744020 
17.115766 0.770674 0.849706 0.806826 0.845084 0.775904 0.773702 0.740081 0.853558 0.776705 0.872451 0.871874 0.796359 0.785875 0.792651 0.825182 0.817174 0.813153 0.872851 0.737710 0.726778 0.745903 0.748081 0.740473 0.847807 0.723702 0.790248 0.748514 0.873532 0.866076 0.761512 0.766245 0.817278 0.815211 0.798593 0.876663 0.758100 0.740089 0.847423 0.791698 0.741987 0.838165 0.770618 0.796263 0.864554 0.877184 0.784930 0.844348 0.815356 0.849313 0.796887 
17.461527 0.870310 0.814611 0.725179 0.873953 0.835593 0.834299 0.747519 0.789251 0.806126 0.771218 0.862040 0.743381 0.848904 0.857326 0.752345 0.731971 0.867945 0.797353 0.731643 0.738523 0.806014 0.729806 0.768070 0.874776 0.838821 0.860106 0.820812 0.771386 0.875543 0.781493 0.797840 0.767063 0.725028 0.836871 0.805287 0.847858 0.774637 0.828003 0.750628 0.771553 0.815730 0.831598 0.728016 0.768589 0.874368 0.732442 0.762876 0.866866 0.777825 0.840347 
17.814273 0.811334 0.753120 0.787962 0.770737 0.834682 0.732794 0.742742 0.812251 0.805340 0.822175 0.748497 0.789588 0.748313 0.858101 0.834490 0.823960 0.847603 0.806272 0.819034 0.847834 0.768521 0.722511 0.825483 0.871413 0.768313 0.801561 0.792562 0.786288 0.835016 0.773582 0.857384 0.825164 0.758939 0.754882 0.773789 0.832242 0.838787 0.821449 0.731901 0.738764 0.842270 0.857344 0.749174 0.846455 0.863354 0.862461 0.765635 0.795583 0.838149 0.808233 
18.174145 0.775576 0.719448 0.817073 0.802392 0.745150 0.749627 0.762669 0.786042 0.745301 0.829049 0.846242 0.721308 0.769159 0.845821 0.749818 0.737031 0.741468 0.744673 0.775219 0.813892 0.788165 0.792738 0.855507 0.767934 0.841002 0.727130 0.868303 0.782535 0.839697 0.754280 0.736458 0.807951 0.841654 0.831045 0.735209 0.809303 0.794575 0.746550 0.820007 0.856883 0.800500 0.736124 0.768872 0.814496 0.873329 0.802782 0.803474 0.763576 0.729985 0.835491 
18.541287 0.735408 0.791143 0.781646 0.790540 0.772467 0.803488 0.816492 0.728180 0.743627 0.750149 0.863516 0.779917 0.766501 0.738875 0.801973 0.794674 0.770809 0.837580 0.811533 0.849124 0.761224 0.830479 0.837199 0.730378 0.845625 0.850060 0.722983 0.814040 0.742913 0.830702 0.845768 0.835454 0.716969 0.851631 0.801354 0.802489 0.778084 0.766342 0.834740 0.836390 0.804789 0.761201 0.812319 0.811589 0.817158 0.859581 0.824069 0.828234 0.730290 0.721920 
18.915846 0.772909 0.740583 0.789856 0.797708 0.858450 0.778347 0.773828 0.726502 0.823599 0.752741 0.720874 0.834483 0.851540 0.829821 0.818051 0.805323 0.758234 0.714051 0.729581 0.773638 0.777484 0.865099 0.766039 0.759683 0.797012 0.767202 0.751095 0.836335 0.716861 0.799442 0.732058 0.826006 0.807048 0.863223 0.737472 0.758369 0.790624 0.776827 0.822388 0.832575 0.811528 0.741485 0.792334 0.825760 0.734583 0.774714 0.780310 0.842818 0.803415 0.851730 
19.297972 0.757374 0.779415 0.814193 0.853148 0.849989 0.816483 0.862521 0.764253 0.769070 0.753473 0.856433 0.863864 0.756522 0.750670 0.793755 0.825074 0.723473 0.861771 0.731678 0.813924 0.733526 0.736929 0.742252 0.782455 0.777022 0.732626 0.739401 0.852311 0.809423 0.814461 0.752565 0.738761 0.832916 0.787177 0.813577 0.857981 0.782992 0.858336 0.812558 0.743413 0.769994 0.765492 0.812890 0.740207 0.739907 0.781018 0.866059 0.712670 0.805577 0.820881 
19.687817 0.720435 0.760765 0.846665 0.742377 0.774647 0.851069 0.736618 0.740494 0.864864 0.801923 0.709082 0.716685 0.719135 0.717008 0.745820 0.832499 0.862359 0.852771 0.737713 0.865857 0.749735 0.827426 0.804830 0.772607 0.780477 0.853945 0.778271 0.770535 0.843852 0.713951 0.805287 0.764492 0.829088 0.775900 0.843639 0.773875 0.723815 0.718095 0.824707 0.762176 0.859672 0.821406 0.842686 0.714715 0.841599 0.795100 0.725493 0.771346 0.731174 0.829994 
20.085537 0.744043 0.798420 0.738399 0.843207 0.708349 0.751486 0.717192 0.767498 0.727992 0.820523 0.770767 0.712610 0.841541 0.775704 0.836055 0.715887 0.748405 0.738218 0.837862 0.757704 0.767781 0.802161 0.718733 0.794458 0.755047 0.765996 0.814156 0.791864 0.754591 0.808080 0.864100 0.824083 0.845031 0.820090 0.762695 0.774855 0.711320 0.782770 0.793067 0.766106 0.723905 0.707500 0.834695 0.725068 0.792650 0.708742 0.747438 0.719173 0.735530 0.845550 
20.491292 0.808352 0.847970 0.837516 0.833384 0.818868 0.749583 0.767259 0.799671 0.861803 0.754971 0.783767 0.721783 0.714059 0.743098 0.795240 0.815096 0.740832 0.808893 0.822483 0.783689 0.768538 0.849201 0.776984 0.793028 0.719564 0.817096 0.764475 0.727492 0.813598 0.779571 0.805254 0.832521 0.826145 0.757700 0.784896 0.776991 0.832811 0.756179 0.808046 0.709291 0.789076 0.754344 0.760586 0.840057 0.731382 0.755418 0.803701 0.747435 0.808736 0.845939 
20.905243 0.830492 0.845342 0.739624 0.767384 0.787656 0.731033 0.705277 0.852055 0.761007 0.739820 0.788258 0.714705 0.846085 0.797952 0.781827 0.734233 0.839286 0.833246 0.824874 0.704479 0.761836 0.769535 0.737950 0.781803 0.710112 0.732567 0.846046 0.708477 0.742425 0.852563 0.734875 0.759740 0.727004 0.823004 0.817934 0.757377 0.708727 0.747800 0.840522 0.737825 0.848135 0.822715 0.744757 0.799172 0.742981 0.827495 0.831939 0.753230 0.782155 0.797483 
21.327557 0.707098 0.779850 0.855912 0.848769 0.777641 0.775697 0.756784 0.810489 0.839433 0.738135 0.794018 0.827225 0.785151 0.741843 0.784745 0.709682 0.803604 0.747783 0.724326 0.770842 0.730961 0.856888 0.735614 0.745699 0.798483 0.811035 0.768945 0.726840 0.807163 0.829746 0.756276 0.759039 0.746706 0.793839 0.727441 0.731195 0.819700 0.714733 0.837396 0.756666 0.786720 0.798788 0.853664 0.767329 0.705522 0.795548 0.723436 0.717996 0.736636 0.741421 
21.758402 0.759707 0.702511 0.774762 0.731421 0.814956 0.720852 0.749723 0.756265 0.719692 0.713010 0.704170 0.761343 0.756382 0.714778 0.833033 0.745237 0.834956 0.735393 0.733275 0.776265 0.844832 0.804925 0.839224 0.811607 0.755385 0.829092 0.822550 0.730580 0.806062 0.825135 0.725198 0.714536 0.724139 0.768204 0.801382 0.766545 0.822394 0.809154 0.805556 0.829699 0.816397 0.821413 0.806125 0.829255 0.751795 0.721335 0.744295 0.773025 0.756577 0.741865 
22.197951 0.819577 0.755060 0.818978 0.834410 0.738415 0.729930 0.818839 0.700659 0.844418 0.814697 0.782947 0.745354 0.735346 0.825840 0.720443 0.811861 0.714351 0.802420 0.832071 0.789133 0.824495 0.852647 0.845701 0.710637 0.805357 0.844753 0.765347 0.805279 0.780531 0.773926 0.793531 0.808667 0.759862 0.725641 0.716052 0.798597 0.787268 0.792155 0.790352 0.779583 0.758051 0.706821 0.724460 0.830440 0.743350 0.732355 0.775659 0.732386 0.762620 0.849376 
22.646380 0.726673 0.787454 0.845111 0.836242 0.817093 0.763049 0.844708 0.846243 0.782345 0.809317 0.708385 0.746016 0.825031 0.770406 0.823318 0.722859 0.740031 0.760940 0.757560 0.823962 0.758010 0.790532 0.843188 0.821775 0.718797 0.698919 0.821295 0.769406 0.816411 0.784369 0.813325 0.721068 0.836544 0.794951 0.828567 0.834420 0.773903 0.735713 0.760002 0.739868 0.748311 0.706392 0.785756 0.731433 0.738155 0.785787 0.814364 0.768204 0.731999 0.789904 
23.103867 0.744349 0.729042 0.790280 0.805650 0.822412 0.756207 0.804211 0.742748 0.810794 0.705581 0.784216 0.791959 0.797474 0.843954 0.777402 0.724053 0.801110 0.771322 0.832537 0.780395 0.732035 0.724919 0.721709 0.841634 0.844349 0.732066 0.793042 0.772343 0.844380 0.810477 0.836490 0.737798 0.756586 0.776187 0.746817 0.807723 0.848619 0.817817 0.759619 0.840976 0.817879 0.756153 0.847613 0.762473 0.838741 0.763540 0.725383 0.802409 0.801883 0.736405 
23.570596 0.834440 0.739884 0.721994 0.784731 0.795945 0.749423 0.717726 0.752324 0.816250 0.698625 0.717039 0.816288 0.729364 0.712108 0.833607 0.751398 0.725845 0.725127 0.777723 0.810029 0.694759 0.802119 0.770461 0.770862 0.830404 0.753598 0.724464 0.730669 0.803948 0.838500 0.751777 0.835004 0.778588 0.813479 0.769913 0.745209 0.782470 0.821096 0.750557 0.791561 0.765630 0.809219 0.837651 0.780571 0.837852 0.701403 0.768848 0.786336 0.803508 0.788065 
24.046754 0.737597 0.816302 0.771247 0.824056 0.694814 0.814615 0.765788 0.741932 0.762731 0.809795 0.784946 0.759135 0.711308 0.805668 0.704416 0.807901 0.774566 0.743595 0.778154 0.805999 0.762815 0.723498 0.718077 0.740176 0.780180 0.821091 0.816263 0.731845 0.796512 0.810757 0.830401 0.742202 0.777962 0.819490 0.713818 0.726539 0.810303 0.824010 0.698202 0.720910 0.694252 0.789066 0.710176 0.806176 0.696962 0.778524 0.789358 0.776037 0.800739 0.719671 
24.532530 0.837078 0.727702 0.692483 0.733018 0.831254 0.692029 0.716154 0.823463 0.821796 0.793937 0.801290 0.717030 0.810272 0.725719 0.730191 0.781168 0.717138 0.728401 0.773562 0.774876 0.810356 0.756275 0.756490 0.806760 0.695863 0.711398 0.803710 0.828235 0.843432 0.739234 0.822734 0.808720 0.778179 0.699758 0.805139 0.837961 0.806338 0.776566 0.771188 0.788897 0.812799 0.770811 0.770934 0.782198 0.779624 0.728724 0.842817 0.829241 0.731543 0.717844 
25.028120 0.831425 0.790013 0.765475 0.699892 0.711874 0.745635 0.695753 0.791209 0.737134 0.810619 0.834499 0.695485 0.743765 0.773708 0.827638 0.780193 0.776590 0.839045 0.762201 0.754942 0.837228 0.729107 0.739617 0.734496 0.707275 0.706408 0.824824 0.785697 0.835986 0.742392 0.712472 0.818163 0.781443 0.774812 0.703603 0.725251 0.786088 0.830919 0.753700 0.759549 0.767613 0.840907 0.829140 0.713630 0.715945 0.700069 0.809492 0.700015 0.834698 0.765398 
25.533722 0.765473 0.739658 0.714669 0.840922 0.774460 0.783478 0.737853 0.815573 0.778866 0.778950 0.715732 0.836967 0.783425 0.769037 0.828500 0.760394 0.789361 0.814625 0.753349 0.819734 0.795143 0.731267 0.831514 0.754168 0.840058 0.706928 0.702522 0.839560 0.707272 0.827988 0.827383 0.746848 0.829288 0.720964 0.745678 0.735046 0.762758 0.800689 0.758122 0.754558 0.746022 0.729783 0.744974 0.799205 0.737975 0.737929 0.714057 0.772510 0.788213 0.708550 
26.049537 0.820746 0.806420 0.749257 0.816266 0.740297 0.833415 0.776854 0.750958 0.740640 0.694428 0.814190 0.799300 0.777884 0.727956 0.793141 0.718576 0.807069 0.760063 0.717790 0.701572 0.836261 0.727452 0.716897 0.698130 0.726223 0.773152 0.770130 0.718126 0.837551 0.784883 0.710333 0.739755 0.816449 0.746929 0.732153 0.811160 0.806451 0.733710 0.799521 0.727734 0.811892 0.698061 0.687430 0.777197 0.702480 0.769436 0.741770 0.785081 0.717691 0.813297 
26.575773 0.719834 0.823766 0.692099 0.690675 0.705784 0.707231 0.791782 0.824566 0.748680 0.832722 0.837108 0.832181 0.789071 0.776118 0.813783 0.691642 0.810302 0.720230 0.757004 0.726299 0.803114 0.791592 0.815526 0.702905 0.698405 0.743631 0.789566 0.733800 0.831983 0.804713 0.755450 0.700210 0.793473 0.796862 0.730708 0.709767 0.719925 0.746167 0.781304 0.800433 0.690850 0.726985 0.733107 0.790731 0.736983 0.746365 0.803304 0.830688 0.831663 0.753919 
27.112639 0.832080 0.801778 0.784947 0.822126 0.801671 0.735990 0.746833 0.739903 0.708871 0.693970 0.816617 0.785730 0.742160 0.700414 0.710147 0.799536 0.815189 0.715907 0.705771 0.759256 0.697914 0.745032 0.717708 0.740435 0.748816 0.824360 0.828091 0.787720 0.699244 0.809270 0.735017 0.791732 0.730306 0.696227 0.750093 0.704365 0.735549 0.786003 0.755184 0.752281 0.691242 0.797219 0.693681 0.811602 0.777333 0.803609 0.816610 0.753140 0.750807 0.796109 
27.660351 0.789730 0.825827 0.783710 0.806509 0.730432 0.726421 0.693645 0.796614 0.790503 0.735906 0.821718 0.730970 0.755452 0.755778 0.692045 0.805932 0.699179 0.817783 0.823393 0.796341 0.742153 0.799730 0.720833 0.816456 0.809867 0.747036 0.781746 0.777773 0.811846 0.685623 0.684524 0.814189 0.731038 0.687587 0.826335 0.782800 0.724139 0.692515 0.735110 0.785583 0.801027 0.825243 0.822605 0.823083 0.770388 0.706549 0.814712 0.735823 0.821551 0.685380 
28.219127 0.805291 0.685357 0.744412 0.776966 0.771118 0.727360 0.802091 0.755495 0.777889 0.788435 0.798353 0.775846 0.760557 0.775044 0.740130 0.783707 0.774999 0.817206 0.722329 0.714536 0.716231 0.822328 0.769643 0.745668 0.753369 0.787648 0.811812 0.795577 0.807606 0.754474 0.682187 0.795842 0.766261 0.761873 0.804799 0.798913 0.757629 0.784857 0.746152 0.689828 0.731384 0.730219 0.808377 0.765701 0.694654 0.830786 0.737966 0.735871 0.733911 0.737346 
28.789191 0.691443 0.761354 0.715312 0.797264 0.813487 0.829159 0.732373 0.702962 0.743078 0.739907 0.686438 0.723971 0.728931 0.789693 0.752333 0.790380 0.784922 0.796192 0.818990 0.724960 0.818296 0.751638 0.718128 0.746709 0.817986 0.800156 0.742972 0.827981 0.781472 0.703996 0.719706 0.810135 0.710111 0.823580 0.748951 0.770813 0.804791 0.727746 0.765400 0.727791 0.719419 0.751057 0.764947 0.715395 0.791761 0.726810 0.752423 0.772572 0.720348 0.817669 
29.370771 0.775837 0.774549 0.813063 0.770526 0.746030 0.761909 0.718159 0.804190 0.767784 0.702506 0.769201 0.757246 0.719892 0.706303 0.678914 0.686559 0.714897 0.688638 0.783942 0.804883 0.684028 0.821997 0.802058 0.816815 0.717451 0.687433 0.771099 0.763257 0.785840 0.777554 0.691539 0.808597 0.732396 0.728095 0.788914 0.803497 0.730407 0.828189 0.825425 0.701271 0.688631 0.780560 0.817229 0.769766 0.685241 0.782722 0.690883 0.777984 0.782473 0.743800 
29.964100 0.721116 0.747221 0.814253 0.697259 0.738336 0.733180 0.731812 0.826031 0.741095 0.733683 0.695981 0.794807 0.766335 0.790260 0.703760 0.806924 0.694726 0.732496 0.733556 0.679272 0.765659 0.715456 0.736555 0.796957 0.744116 0.816703 0.807856 0.791049 0.799039 0.786254 0.798152 0.740907 0.824716 0.778640 0.719297 0.793191 0.680895 0.750408 0.731391 0.752813 0.761314 0.774212 0.782044 0.813862 0.806127 0.727490 0.802459 0.694109 0.772859 0.783052 
30.569415 0.694548 0.762284 0.758421 0.730070 0.678460 0.792788 0.757259 0.765426 0.797055 0.813916 0.702251 0.758579 0.742400 0.684850 0.779692 0.791378 0.775177 0.781702 0.724572 0.807526 0.766026 0.798848 0.732650 0.733640 0.756321 0.761241 0.710561 0.777389 0.810856 0.731300 0.779572 0.732995 0.744268 0.755166 0.797475 0.683132 0.745123 0.686680 0.798555 0.753426 0.698291 0.724249 0.740540 0.676870 0.811516 0.701268 0.819024 0.716037 0.698328 0.807286 
31.186958 0.818807 0.805605 0.769845 0.717477 0.703414 0.774021 0.722918 0.725567 0.731592 0.803794 0.756291 0.702845 0.709820 0.784409 0.767173 0.704192 0.750707 0.694126 0.748095 0.775900 0.742519 0.759022 0.711437 0.709057 0.798637 0.711744 0.709671 0.682563 0.752496 0.726593 0.822826 0.693812 0.693295 0.694186 0.757675 0.760123 0.709147 0.798128 0.690938 0.676972 0.690122 0.704799 0.743627 0.760961 0.698040 0.797746 0.681500 0.718390 0.721025 0.786939 
31.816977 0.763013 0.741064 0.767681 0.808697 0.785008 0.777823 0.745112 0.795172 0.788488 0.748831 0.683034 0.710809 0.672743 0.702841 0.675013 0.770056 0.804194 0.720234 0.744634 0.708300 0.811961 0.736321 0.750190 0.760922 0.769854 0.754664 0.679158 0.779040 0.780026 0.697605 0.713841 0.704558 0.785904 0.724618 0.738465 0.673527 0.694528 0.714312 0.792827 0.795545 0.716523 0.694140 0.698038 0.821125 0.675842 0.782640 0.763163 0.777853 0.738383 0.699629 
32.459722 0.682097 0.697449 0.786983 0.748521 0.782787 0.746121 0.778934 0.704648 0.724084 0.736008 0.682037 0.804116 0.709678 0.688081 0.805726 0.798333 0.760005 0.728377 0.731648 0.699163 0.720887 0.803736 0.773651 0.725112 0.714105 0.766586 0.679570 0.672140 0.802551 0.812560 0.698991 0.773062 0.745048 0.711146 0.723719 0.798877 0.670851 0.783875 0.701540 0.676224 0.783965 0.703232 0.771862 0.718711 0.802112 0.709239 0.733303 0.700236 0.748647 0.793899 
33.115452 0.752481 0.712725 0.682026 0.762669 0.687284 0.783455 0.769623 0.809431 0.808970 0.747685 0.780488 0.793383 0.734135 0.761933 0.722787 0.799117 0.746324 0.800284 0.717075 0.743899 0.785485 0.786623 0.686667 0.727152 0.692304 0.813395 0.802947 0.770151 0.736366 0.774382 0.678367 0.789925 0.727628 0.752399 0.805453 0.713677 0.696803 0.769043 0.700060 0.692594 0.802218 0.682123 0.796209 0.755448 0.681015 0.806925 0.749826 0.786749 0.680338 0.745602 
33.784428 0.814019 0.739832 0.708953 0.763623 0.686668 0.683707 0.811808 0.734927 0.690267 0.701399 0.679678 0.739127 0.718341 0.671351 0.702542 0.812661 0.674683 0.742674 0.674617 0.795407 0.753590 0.682698 0.755052 0.804810 0.733442 0.788127 0.696419 0.715625 0.742340 0.729153 0.756277 0.786146 0.749999 0.679203 0.751958 0.756574 0.791311 0.766154 0.764291 0.773790 0.670268 0.708768 0.770814 0.787267 0.670194 0.738095 0.719387 0.696753 0.747000 0.686134 
34.466919 0.697718 0.792543 0.696978 0.667060 0.711796 0.676769 0.749066 0.713380 0.774659 0.765040 0.696667 0.712388 0.754139 0.734456 0.734574 0.747970 0.808168 0.690957 0.697444 0.672703 0.760352 0.786759 0.763136 0.763314 0.711833 0.740565 0.683604 0.761211 0.703850 0.768179 0.696948 0.733367 0.770608 0.714499 0.680064 0.728250 0.726369 0.679605 0.689195 0.786130 0.743135 0.742794 0.710581 0.805198 0.772711 0.692468 0.683233 0.802377 0.786626 0.675658 
35.163197 0.683936 0.762052 0.777541 0.717204 0.671506 0.719783 0.674322 0.697193 0.759887 0.808134 0.810979 0.754566 0.711618 0.746452 0.669068 0.760537 0.784413 0.676487 0.756096 0.676081 0.720995 0.776425 0.759916 0.766715 0.766937 0.711632 0.713709 0.760707 0.763390 0.702964 0.719946 0.770713 0.691111 0.740666 0.703489 0.752098 0.765444 0.676546 0.678032 0.800427 0.769412 0.732479 0.745514 0.708721 0.724934 0.712224 0.808511 0.783246 0.788522 0.750679 
35.873541 0.732396 0.799316 0.801101 0.771759 0.664894 0.778153 0.800946 0.780276 0.767836 0.764334 0.691411 0.729978 0.784015 0.731865 0.803084 0.766826 0.709773 0.731548 0.689929 0.739276 0.770130 0.730302 0.779731 0.746665 0.670675 0.683558 0.718806 0.723274 0.682333 0.701381 0.790578 0.687318 0.739321 0.773758 0.695769 0.741828 0.733760 0.751680 0.707074 0.799442 0.721394 0.782887 0.713865 0.809832 0.693218 0.799088 0.739851 0.694176 0.710820 0.784679 
36.598234 0.731319 0.688661 0.673929 0.721348 0.795942 0.685335 0.797458 0.765617 0.795493 0.727147 0.692289 0.742394 0.786177 0.764624 0.764271 0.738744 0.799077 0.701024 0.747184 0.695107 0.793543 0.745175 0.700597 0.670670 0.774043 0.751415 0.743939 0.694033 0.678124 0.767899 0.782424 0.807893 0.730671 0.772417 0.801476 0.664393 0.762954 0.711134 0.792859 0.710980 0.731945 0.695858 0.711105 0.685607 0.744447 0.795839 0.721650 0.708309 0.682517 0.784345 
37.337568 0.741163 0.695394 0.682044 0.692669 0.668151 0.756415 0.706526 0.748925 0.801641 0.789158 0.718187 0.754660 0.685561 0.805548 0.665478 0.763655 0.670890 0.728320 0.726330 0.718803 0.772849 0.740502 0.765697 0.723650 0.806605 0.789195 0.689379 0.715257 0.802647 0.792572 0.742243 0.755299 0.695768 0.721711 0.750695 0.690819 0.764265 0.770000 0.781095 0.730663 0.779964 0.727938 0.712855 0.748066 0.680443 0.708971 0.721256 0.669744 0.690275 0.755446 
38.091837 0.677063 0.780581 0.799861 0.766835 0.766373 0.694892 0.734051 0.716538 0.762226 0.805488 0.759925 0.740331 0.786810 0.789389 0.735055 0.744852 0.738052 0.703993 0.675334 0.660854 0.704623 0.713152 0.694789 0.676924 0.679335 0.663969 0.769121 0.766271 0.806045 0.765911 0.731984 0.682127 0.727837 0.698101 0.792584 0.684398 0.701274 0.674740 0.798175 0.678390 0.675385 0.676770 0.760577 0.783637 0.740045 0.721139 0.680134 0.755997 0.683248 0.791404 
38.861343 0.725751 0.697233 0.730043 0.775898 0.722716 0.706139 0.793484 0.779978 0.724573 0.783115 0.793748 0.774787 0.767621 0.701218 0.713005 0.762202 0.801294 0.671011 0.709049 0.691039 0.723418 0.682542 0.754978 0.766224 0.801945 0.773244 0.752821 0.693701 0.736829 0.782728 0.687164 0.735710 0.774633 0.732383 0.756513 0.709956 0.762422 0.774662 0.796278 0.765186 0.742854 0.683244 0.744572 0.797301 0.776052 0.759848 0.690286 0.776922 0.751117 0.747585 
39.646394 0.740758 0.763284 0.675174 0.706208 0.734147 0.701253 0.752791 0.699181 0.778615 0.671526 0.680384 0.720517 0.785620 0.718423 0.738132 0.792676 0.788290 0.766028 0.769275 0.659332 0.675758 0.734177 0.673000 0.759446 0.772420 0.766859 0.747114 0.733469 0.749449 0.787699 0.669008 0.684572 0.732681 0.683719 0.796397 0.713256 0.750179 0.657764 0.756301 0.776659 0.734950 0.667381 0.703690 0.657983 0.678947 0.791450 0.736249 0.679975 0.717802 0.668249 
40.447304 0.727752 0.658606 0.745308 0.790519 0.722524 0.709140 0.775053 0.790854 0.774973 0.666070 0.785269 0.673606 0.688068 0.797370 0.708303 0.781584 0.740174 0.731786 0.728422 0.754220 0.689094 0.687347 0.701167 0.657594 0.753062 0.779611 0.759448 0.670621 0.780725 0.758669 0.777157 0.690551 0.744951 0.756609 0.735871 0.741434 0.691876 0.798776 0.772424 0.675966 0.779087 0.666609 0.735594 0.780142 0.664395 0.762769 0.716393 0.673002 0.758072 0.679053 
41.264394 0.715325 0.744956 0.691993 0.779027 0.754708 0.730301 0.781948 0.776303 0.737392 0.740728 0.721603 0.667608 0.678173 0.669766 0.728251 0.744339 0.664963 0.763180 0.710420 0.770657 0.690569 0.676277 0.768797 0.771972 0.750704 0.786061 0.691521 0.670108 0.662783 0.702217 0.770918 0.687982 0.708066 0.752368 0.794417 0.680011 0.721552 0.711249 0.731042 0.690075 0.793087 0.712978 0.790414 0.769552 0.694028 0.785945 0.784346 0.684647 0.687278 0.737857 
42.097990 0.790121 0.724334 0.663718 0.686268 0.723102 0.784886 0.740468 0.715612 0.734790 0.771639 0.686050 0.761125 0.754686 0.781855 0.705896 0.666147 0.704830 0.675275 0.675341 0.655176 0.727858 0.671302 0.686739 0.725632 0.669192 0.763119 0.712936 0.677821 0.710688 0.718730 0.772886 0.729048 0.739829 0.770319 0.768702 0.718541 0.671650 0.689125 0.691713 0.693112 0.777606 0.698239 0.663529 0.685340 0.739438 0.750764 0.722631 0.741584 0.772291 0.777207 
42.948426 0.795155 0.685198 0.683917 0.743219 0.718257 0.760830 0.753428 0.711636 0.732583 0.697592 0.717953 0.785879 0.660691 0.668064 0.662023 0.684937 0.688946 0.679670 0.733589 0.683527 0.745216 0.709900 0.747553 0.789512 0.742199 0.663557 0.700552 0.737641 0.769715 0.716093 0.758797 0.725130 0.678968 0.681964 0.660807 0.723307 0.685393 0.762805 0.682181 0.689366 0.770229 0.745440 0.727894 0.692520 0.675770 0.703185 0.739196 0.768131 0.707454 0.739326 
43.816042 0.697223 0.665065 0.713244 0.714017 0.727201 0.776976 0.654227 0.707858 0.702125 0.766673 0.764897 0.659686 0.733273 0.681916 0.736154 0.675223 0.689988 0.669375 0.783691 0.756226 0.713215 0.655043 0.690494 0.720890 0.755460 0.691873 0.715085 0.699613 0.760890 0.714854 0.701988 0.697440 0.782160 0.741287 0.715439 0.723056 0.681649 0.680689 0.661224 0.658877 0.736977 0.671288 0.657289 0.700703 0.679252 0.669794 0.704436 0.793005 0.667274 0.703086 
44.701184 0.709506 0.690968 0.759492 0.687208 0.746985 0.749557 0.686552 0.756827 0.678043 0.758693 0.650399 0.700846 0.649700 0.738174 0.738873 0.769392 0.776640 0.745105 0.777504 0.756711 0.788527 0.695551 0.705817 0.765141 0.746488 0.760796 0.706415 0.709830 0.658893 0.680212 0.779219 0.770422 0.697301 0.766459 0.783268 0.745328 0.777115 0.690010 0.692164 0.741603 0.656515 0.783664 0.702165 0.669556 0.738419 0.681883 0.690875 0.697244 0.724067 0.653100 
45.604208 0.782536 0.741485 0.707249 0.660310 0.727430 0.783247 0.771723 0.686810 0.732814 0.789028 0.699089 0.660986 0.650597 0.722598 0.694028 0.764498 0.735323 0.709888 0.661928 0.757208 0.707911 0.766015 0.686580 0.775318 0.741571 0.704718 0.684064 0.743872 0.763204 0.782967 0.759738 0.713180 0.755770 0.712123 0.762952 0.738731 0.788503 0.693769 0.752420 0.776130 0.761802 0.671130 0.653818 0.655953 0.753944 0.733555 0.759063 0.775102 0.740442 0.759285 
46.525474 0.708379 0.754464 0.779372 0.718767 0.769780 0.707339 0.682187 0.654618 0.768496 0.757914 0.778496 0.660658 0.778955 0.782643 0.716822 0.782062 0.766667 0.687840 0.729513 0.695437 0.729707 0.687510 0.759270 0.757986 0.766853 0.702862 0.719950 0.667968 0.775907 0.759378 0.718594 0.696183 0.719305 0.699182 0.723659 0.778174 0.767276 0.664783 0.716672 0.719807 0.688170 0.691484 0.783353 0.745088 0.725940 0.674991 0.695028 0.653879 0.654991 0.769206 
47.465351 0.660544 0.734498 0.779202 0.682356 0.706186 0.717189 0.728421 0.727805 0.784986 0.695384 0.698434 0.692206 0.734455 0.692356 0.722064 0.715285 0.749595 0.715278 0.716752 0.758228 0.766818 0.757835 0.718678 0.705234 0.740447 0.656707 0.715099 0.730196 0.698956 0.689937 0.761106 0.676994 0.681497 0.648833 0.715299 0.784199 0.698534 0.647487 0.779603 0.655576 0.706222 0.674181 0.750597 0.652412 0.780076 0.750497 0.710446 0.654939 0.696286 0.694397 
48.424215 0.759915 0.705715 0.761072 0.777151 0.656443 0.656193 0.708086 0.768930 0.778401 0.674714 0.697443 0.645657 0.731572 0.756379 0.646135 0.672950 0.726779 0.657521 0.686586 0.649793 0.726865 0.682757 0.736822 0.780844 0.657328 0.780923 0.757565 0.768315 0.783008 0.726772 0.776787 0.758065 0.729301 0.763730 0.684122 0.707415 0.779037 0.759708 0.736708 0.666493 0.757608 0.677264 0.676693 0.736251 0.647393 0.689807 0.662671 0.719151 0.648214 0.756415 
49.402449 0.762567 0.763073 0.664586 0.745596 0.783899 0.723216 0.777363 0.664622 0.680224 0.748362 0.656882 0.677758 0.728412 0.746473 0.716331 0.782865 0.762595 0.716010 0.649284 0.729239 0.719146 0.666439 0.733615 0.769487 0.658058 0.779366 0.670260 0.735490 0.765553 0.723601 0.663496 0.705562 0.699788 0.656447 0.645371 0.679932 0.678613 0.743907 0.685783 0.706802 0.715362 0.752481 0.680402 0.696317 0.769551 0.754235 0.658350 0.643097 0.671635 0.712354 
50.400445 0.652721 0.724294 0.726491 0.665074 0.669604 0.645523 0.666830 0.659740 0.661041 0.726776 0.675898 0.667264 0.668452 0.703342 0.741959 0.703108 0.725389 0.740608 0.732586 0.708072 0.774979 0.667904 0.745672 0.780057 0.680634 0.668146 0.729649 0.706870 0.708804 0.687035 0.688244 0.657763 0.746987 0.682647 0.772625 0.682498 0.742365 0.765329 0.725503 0.741803 0.708527 0.660103 0.754903 0.651938 0.720233 0.741902 0.714287 0.715511 0.754405 0.679148 
51.418601 0.739894 0.693435 0.709004 0.772720 0.697132 0.719528 0.740412 0.755292 0.758989 0.720408 0.681365 0.713319 0.679655 0.678200 0.677362 0.642258 0.737758 0.779951 0.698552 0.752205 0.662532 0.646196 0.767994 0.643776 0.656826 0.720805 0.730094 0.737048 0.757137 0.725063 0.658196 0.760948 0.654548 0.648084 0.672452 0.681251 0.697501 0.764226 0.639313 0.643202 0.721770 0.664618 0.687985 0.747600 0.725531 0.707918 0.666669 0.648942 0.774239 0.638759 
52.457326 0.732365 0.646967 0.719669 0.688990 0.747913 0.646684 0.744061 0.730070 0.651258 0.728824 0.762492 0.762166 0.682915 0.688062 0.651796 0.758675 0.730389 0.723606 0.710139 0.640659 0.747488 0.679162 0.696580 0.709778 0.747906 0.732534 0.646762 0.696368 0.763837 0.672436 0.660342 0.666892 0.775088 0.754271 0.757096 0.644298 0.745966 0.694697 0.742348 0.736861 0.757911 0.652080 0.679969 0.771109 0.662098 0.747941 0.707434 0.716674 0.716837 0.645233 
53.517034 0.685943 0.681174 0.640270 0.655946 0.675635 0.640086 0.738263 0.703696 0.742530 0.637281 0.677995 0.730831 0.710365 0.686875 0.690280 0.660997 0.704311 0.729977 0.743343 0.772301 0.758518 0.757366 0.661951 0.722855 0.664508 0.776716 0.669284 0.699924 0.684607 0.705490 0.721393 0.775741 0.655755 0.671743 0.691283 0.763520 0.739768 0.664191 0.686155 0.640863 0.741273 0.722785 0.688648 0.681301 0.705596 0.640044 0.662869 0.656653 0.646416 0.689023 
54.598150 0.711809 0.664456 0.689733 0.713219 0.641441 0.652317 0.773106 0.727408 0.723243 0.764816 0.762222 0.641787 0.714375 0.700221 0.699981 0.672266 0.652663 0.670003 0.678328 0.751219 0.663814 0.635703 0.738038 0.654679 0.689415 0.724878 0.671413 0.697218 0.738299 0.672456 0.692756 0.737157 0.701138 0.716920 0.657061 0.679448 0.741943 0.643986 0.658302 0.660741 0.726957 0.641455 0.672752 0.687554 0.753750 0.686490 0.674331 0.738235 0.725907 0.722354 
55.701106 0.769207 0.708809 0.729246 0.729971 0.686275 0.695390 0.676338 0.750598 0.707339 0.636785 0.634949 0.753263 0.762399 0.649240 0.699110 0.734964 0.742552 0.771155 0.758770 0.638965 0.711411 0.737236 0.748108 0.677069 0.665500 0.744325 0.650851 0.658221 0.732713 0.770635 0.655260 0.722692 0.767913 0.704125 0.677576 0.634675 0.745091 0.644704 0.674242 0.662673 0.691536 0.765318 0.659677 0.639310 0.664459 0.676148 0.679889 0.754522 0.687710 0.740618 
56.826343 0.699568 0.758194 0.740063 0.702999 0.674272 0.631694 0.669852 0.643160 0.711321 0.648668 0.724983 0.663705 0.654351 0.717531 0.643181 0.651138 0.652899 0.710599 0.670427 0.750686 0.724289 0.753844 0.711385 0.632452 0.762173 0.737887 0.697996 0.650604 0.666708 0.639125 0.673971 0.710493 0.716093 0.742168 0.660821 0.765934 0.660000 0.696705 0.682840 0.735986 0.643784 0.649706 0.771386 0.704522 0.688166 0.686369 0.678861 0.690580 0.689948 0.693863 
57.974311 0.702781 0.669443 0.635048 0.749420 0.664976 0.741817 0.673958 0.657100 0.632549 0.741383 0.720416 0.690830 0.743399 0.685139 0.642735 0.696319 0.746402 0.684649 0.769449 0.701779 0.723769 0.737343 0.654440 0.709445 0.687722 0.641657 0.726639 0.700862 0.693106 0.743511 0.687610 0.637078 0.740844 0.757352 0.731239 0.755763 0.630126 0.756092 0.696095 0.659411 0.737469 0.666279 0.733689 0.650632 0.631464 0.657927 0.703187 0.635090 0.765333 0.709494 
59.145470 0.709210 0.654681 0.673889 0.738957 0.673400 0.649743 0.765918 0.746787 0.697573 0.704125 0.666757 0.670543 0.644009 0.699473 0.696987 0.707771 0.721244 0.671130 0.707645 0.668385 0.697580 0.678478 0.702246 0.755441 0.752305 0.702672 0.678925 0.639957 0.688878 0.675439 0.715740 0.748037 0.755315 0.748359 0.734941 0.631604 0.647194 0.705697 0.668762 0.659815 0.728285 0.666918 0.679358 0.634544 0.663349 0.635138 0.646628 0.708497 0.744929 0.761231 
60.340288 0.705363 0.664494 0.704283 0.657435 0.660947 0.697823 0.652961 0.696367 0.642850 0.705224 0.730546 0.670396 0.712185 0.754727 0.764963 0.652508 0.731863 0.759590 0.748685 0.632711 0.766183 0.733626 0.689259 0.704861 0.684019 0.683043 0.727369 0.673357 0.671915 0.627959 0.721669 0.661894 0.667190 0.635457 0.731731 0.627645 0.681482 0.658313 0.732867 0.761967 0.631770 0.701537 0.721244 0.744518 0.692813 0.743570 0.732686 0.739327 0.758037 0.690792 
61.559242 0.662460 0.731243 0.668384 0.718299 0.703018 0.730180 0.763042 0.644469 0.758704 0.696310 0.680285 0.662968 0.659784 0.627909 0.688252 0.699640 0.674154 0.689149 0.669704 0.653444 0.714155 0.702831 0.691979 0.758578 0.704430 0.632845 0.733329 0.677073 0.750966 0.697512 0.717166 0.632226 0.677025 0.690706 0.740239 0.678798 0.677310 0.705020 0.720002 0.676587 0.743409 0.699487 0.734031 0.726627 0.638017 0.668821 0.634514 0.627277 0.657142 0.662697 
62.802821 0.727889 0.717319 0.707533 0.710328 0.686220 0.659963 0.756325 0.665476 0.713588 0.756304 0.698905 0.758218 0.712444 0.723603 0.750291 0.699391 0.748335 0.736309 0.708962 0.669964 0.634058 0.687559 0.640065 0.626471 0.695375 0.671392 0.700820 0.705889 0.753620 0.753765 0.654601 0.740401 0.713845 0.640772 0.669638 0.735858 0.758003 0.653866 0.641251 0.754161 0.725392 0.726245 0.657868 0.741656 0.686650 0.696298 0.690222 0.730504 0.700729 0.660025 
64.071523 0.755300 0.639187 0.753536 0.679067 0.724359 0.728240 0.725501 0.761002 0.626732 0.679676 0.753578 0.734288 0.676404 0.674508 0.710535 0.724027 0.720685 0.664441 0.633928 0.634046 0.710078 0.728171 0.636308 0.651959 0.721550 0.634786 0.738224 0.757099 0.702073 0.744279 0.745026 0.745448 0.759763 0.701575 0.739248 0.706667 0.732613 0.691660 0.748900 0.755723 0.724670 0.629486 0.644701 0.756214 0.648783 0.649946 0.630510 0.748430 0.752284 0.694483 
65.365853 0.675348 0.678550 0.630614 0.623808 0.704006 0.638020 0.628177 0.669874 0.729475 0.686909 0.699347 0.629454 0.724230 0.699444 0.712751 0.645758 0.642755 0.720571 0.749941 0.659058 0.623242 0.689456 0.637571 0.735729 0.682181 0.697497 0.635466 0.623511 0.725072 0.727922 0.625244 0.752067 0.722193 0.644011 0.632781 0.642865 0.628177 0.736385 0.752646 0.685811 0.697504 0.757450 0.665871 0.649837 0.715056 0.733769 0.651590 0.758858 0.629703 0.625554 
66.686331 0.649105 0.726712 0.718670 0.668419 0.708038 0.624393 0.629247 0.631850 0.667999 0.707136 0.719771 0.676950 0.681963 0.669968 0.737343 0.652954 0.673893 0.682287 0.753992 0.735732 0.754516 0.744821 0.631726 0.699452 0.696911 0.710744 0.747251 0.756457 0.653519 0.645828 0.656294 0.645050 0.641621 0.738948 0.720405 0.691437 0.680269 0.756953 0.677157 0.625688 0.661967 0.694612 0.699996 0.735071 0.709292 0.705628 0.756382 0.641628 0.739705 0.656163 
68.033484 0.702443 0.684729 0.621558 0.729279 0.706482 0.744480 0.734589 0.714553 0.746526 0.735296 0.664302 0.666355 0.649761 0.627767 0.663196 0.652769 0.731319 0.695788 0.708584 0.685650 0.715624 0.688438 0.693013 0.680615 0.683252 0.738937 0.697264 0.669419 0.737322 0.700087 0.739939 0.626751 0.706262 0.661905 0.751987 0.703508 0.683884 0.620425 0.727967 0.658319 0.647055 0.681824 0.685595 0.635117 0.746327 0.632520 0.706915 0.648579 0.628331 0.691557 
69.407852 0.633766 0.731272 0.645736 0.674390 0.705627 0.747977 0.666161 0.747114 0.718432 0.664523 0.636144 0.712341 0.630402 0.717754 0.711814 0.625380 0.672882 0.641173 0.693965 0.708271 0.748641 0.621652 0.619158 0.677357 0.701605 0.675075 0.682893 0.669683 0.714993 0.733917 0.696576 0.697610 0.749457 0.721543 0.737439 0.666086 0.745531 0.695767 0.722262 0.634349 0.691958 0.702920 0.709484 0.726428 0.728073 0.636219 0.703153 0.624523 0.652512 0.709203 
70.809983 0.686125 0.723018 0.733010 0.626903 0.691230 0.678224 0.719566 0.705815 0.647612 0.726811 0.671423 0.636075 0.684409 0.649477 0.691107 0.616473 0.630922 0.718753 0.651924 0.620294 0.654330 0.678101 0.659982 0.735969 0.735696 0.735101 0.732716 0.713764 0.674116 0.629042 0.744485 0.661390 0.700628 0.632794 0.702514 0.709560 0.739639 0.628878 0.690232 0.664117 0.671902 0.731021 0.677834 0.734165 0.667910 0.621210 0.658773 0.726893 0.619692 0.637647 
72.240440 0.623915 0.716106 0.709357 0.697304 0.625101 0.647353 0.718970 0.686492 0.691945 0.710005 0.649453 0.633820 0.636036 0.688646 0.734806 0.633964 0.723006 0.702628 0.639806 0.711239 0.634823 0.706085 0.641804 0.639990 0.675904 0.729782 0.644012 0.697618 0.668862 0.700065 0.650530 0.694427 0.673286 0.615229 0.701769 0.635613 0.665051 0.724464 0.740369 0.642253 0.721240 0.725542 0.650107 0.623806 0.714368 0.748025 0.620656 0.643535 0.735734 0.633473 
73.699794 0.707312 0.714378 0.683376 0.715438 0.661772 0.673142 0.639971 0.670354 0.690611 0.673319 0.653408 0.655733 0.745780 0.633844 0.646315 0.747372 0.679724 0.627513 0.657624 0.730684 0.650042 0.714459 0.629669 0.631981 0.693440 0.636625 0.651293 0.625459 0.660024 0.714446 0.728093 0.718315 0.678595 0.741279 0.615341 0.739062 0.691012 0.691502 0.698921 0.630641 0.648947 0.732874 0.637217 0.747440 0.632600 0.646288 0.661269 0.641494 0.729827 0.714609 
75.188628 0.637953 0.720573 0.675590 0.637641 0.638143 0.723191 0.715194 0.716266 0.643711 0.620867 0.651694 0.673501 0.709700 0.666426 0.624774 0.729397 0.705156 0.674084 0.715052 0.732931 0.706044 0.702768 0.722899 0.732483 0.685479 0.709619 0.713709 0.722580 0.650134 0.720518 0.716652 0.714414 0.643121 0.611900 0.661780 0.673948 0.657636 0.622054 0.683634 0.678296 0.671649 0.735976 0.611785 0.709185 0.671276 0.741809 0.710650 0.627412 0.735922 0.680134 
76.707539 0.701447 0.685211 0.739339 0.673108 0.739292 0.738656 0.722494 0.685008 0.629019 0.675219 0.732635 0.666850 0.653712 0.698098 0.663041 0.738432 0.617579 0.688803 0.687477 0.704309 0.689223 0.611322 0.743811 0.634831 0.650675 0.711879 0.674055 0.707313 0.671958 0.629500 0.619135 0.610652 0.743682 0.702151 0.717034 0.655004 0.722900 0.662121 0.696340 0.670963 0.735118 0.639627 0.636867 0.616517 0.636075 0.619737 0.737303 0.667182 0.625813 0.706738 
78.257134 0.720005 0.640680 0.713574 0.741266 0.612442 0.656119 0.716826 0.723844 0.651935 0.669067 0.704620 0.641834 0.725193 0.639405 0.716050 0.644378 0.723102 0.643791 0.698837 0.727461 0.715079 0.726374 0.681712 0.720200 0.703547 0.624729 0.727542 0.669236 0.734114 0.660640 0.699472 0.648973 0.619594 0.735274 0.718655 0.659789 0.728533 0.720173 0.729944 0.663494 0.625330 0.634749 0.642489 0.662306 0.708554 0.622820 0.611511 0.609520 0.725753 0.690120 
79.838033 0.632281 0.637025 0.725805 0.718268 0.720590 0.709970 0.670116 0.632301 0.739440 0.659193 0.733753 0.658931 0.738047 0.676926 0.629979 0.645539 0.625214 0.695319 0.651515 0.622698 0.653392 0.617300 0.697338 0.611270 0.655223 0.606028 0.619454 0.662760 0.620706 0.640666 0.676550 0.668057 0.663951 0.660802 0.665567 0.735779 0.684323 0.721027 0.707130 0.708516 0.667572 0.708341 0.703408 0.632537 0.688906 0.649785 0.677404 0.621728 0.647921 0.622206 
81.450869 0.630740 0.694007 0.658252 0.618235 0.696162 0.607550 0.611658 0.733588 0.697685 0.644305 0.724594 0.695772 0.616893 0.613188 0.738098 0.622008 0.675059 0.726554 0.697269 0.663461 0.633485 0.611389 0.666515 0.695920 0.609530 0.611141 0.620175 0.638788 0.660675 0.685026 0.687758 0.650131 0.617356 0.672401 0.663139 0.608678 0.637546 0.710599 0.701478 0.699095 0.701108 0.679543 0.638814 0.683959 0.658447 0.658420 0.648043 0.685785 0.637130 0.641439 
83.096285 0.637161 0.700039 0.677232 0.637536 0.699162 0.635903 0.637590 0.709845 0.674293 0.632328 0.700875 0.710361 0.720629 0.608745 0.660530 0.642690 0.727524 0.619542 0.679347 0.713333 0.730610 0.655423 0.729633 0.713956 0.655195 0.615205 0.641767 0.720984 0.629041 0.684943 0.681563 0.648200 0.685004 0.705226 0.729265 0.635615 0.733348 0.644123 0.655818 0.635829 0.627890 0.621484 0.712235 0.701598 0.652665 0.673878 0.646104 0.650047 0.656393 0.713902 
84.774942 0.644364 0.719636 0.642388 0.616171 0.655960 0.722100 0.647014 0.689020 0.704495 0.677090 0.642695 0.691457 0.601931 0.632995 0.693426 0.640772 0.727040 0.639437 0.660133 0.611338 0.729537 0.614162 0.728482 0.725504 0.629082 0.654752 0.673725 0.613854 0.614936 0.628241 0.667109 0.615450 0.650926 0.607272 0.659205 0.706358 0.701531 0.649972 0.690656 0.714042 0.635285 0.725050 0.728923 0.635759 0.673985 0.616244 0.642488 0.627000 0.729477 0.612780 
86.487509 0.683880 0.681010 0.668660 0.705884 0.672588 0.684679 0.640637 0.627607 0.697681 0.634917 0.708880 0.728867 0.602473 0.602220 0.689812 0.610436 0.648766 0.626688 0.636316 0.729093 0.706390 0.670084 0.633426 0.661403 0.717109 0.684093 0.684133 0.679126 0.643073 0.676662 0.641522 0.691789 0.705511 0.716663 0.730192 0.618373 0.612121 0.722635 0.628572 0.653892 0.601754 0.608219 0.628299 0.637567 0.619265 0.680351 0.713421 0.687901 0.665437 0.642554 
88.234673 0.647089 0.645250 0.688800 0.692399 0.618121 0.698381 0.602378 0.673475 0.666544 0.674617 0.612629 0.616268 0.665634 0.648417 0.727330 0.728054 0.711222 0.680381 0.608267 0.705153 0.705552 0.622642 0.684637 0.631911 0.631001 0.621752 0.726965 0.686748 0.674671 0.613652 0.651604 0.698002 0.713977 0.703746 0.681144 0.652155 0.644938 0.666597 0.643232 0.665866 0.704967 0.668894 0.672280 0.703460 0.665242 0.658848 0.726958 0.679385 0.699317 0.646512 
90.017131 0.615157 0.639577 0.614270 0.603172 0.663175 0.596107 0.726813 0.667803 0.716576 0.701069 0.688032 0.688383 0.703870 0.600610 0.715418 0.663413 0.666446 0.647787 0.719894 0.612753 0.668995 0.670750 0.677186 0.607238 0.637339 0.669571 0.642099 0.617322 0.607377 0.700884 0.678000 0.609410 0.725720 0.606543 0.716689 0.627976 0.714226 0.620527 0.639557 0.597663 0.604013 0.618567 0.646516 0.609324 0.672670 0.654713 0.680225 0.717219 0.596028 0.713027 
91.835598 0.658360 0.680552 0.709137 0.664461 0.691494 0.622704 0.653751 0.643886 0.620334 0.596642 0.609815 0.624408 0.702626 0.694531 0.645986 0.628898 0.648139 0.715145 0.638307 0.696895 0.640459 0.687697 0.606071 0.667056 0.619066 0.698704 0.705162 0.628561 0.645227 0.639674 0.656637 0.613394 0.621661 0.617138 0.620294 0.648905 0.641489 0.704079 0.689011 0.709024 0.689816 0.706046 0.683761 0.683121 0.625319 0.671711 0.723181 0.708305 0.687895 0.702923 
93.690800 0.677935 0.610681 0.655897 0.602609 0.640338 0.697629 0.622152 0.686093 0.704925 0.617595 0.665214 0.660829 0.710884 0.701613 0.708434 0.648680 0.652611 0.660618 0.713379 0.630560 0.692901 0.667742 0.669527 0.624575 0.687818 0.667084 0.672167 0.611195 0.601009 0.652045 0.715295 0.601391 0.699842 0.605625 0.666518 0.710528 0.627096 0.645335 0.609793 0.647337 0.655298 0.681892 0.641319 0.708612 0.626748 0.615969 0.682439 0.611893 0.667670 0.701830 
95.583480 0.596785 0.709337 0.698648 0.615275 0.604835 0.690375 0.683553 0.638807 0.690592 0.663948 0.614894 0.620376 0.604592 0.656600 0.613922 0.685621 0.645668 0.641775 0.662391 0.605794 0.685490 0.672109 0.659864 0.606890 0.648820 0.608650 0.614434 0.596299 0.605025 0.668071 0.690401 0.717459 0.603023 0.610186 0.635064 0.662129 0.631368 0.624631 0.659240 0.621302 0.700290 0.661840 0.686751 0.705030 0.640527 0.713316 0.700447 0.720729 0.716488 0.600259 
97.514394 0.634176 0.683804 0.648423 0.600118 0.657046 0.626182 0.640422 0.617703 0.628061 0.700657 0.589537 0.628074 0.607981 0.629082 0.678357 0.604930 0.597852 0.682383 0.700329 0.694175 0.630412 0.614070 0.655828 0.597551 0.716174 0.649975 0.601434 0.702293 0.625901 0.666821 0.696820 0.659998 0.637293 0.720148 0.594939 0.674317 0.630025 0.620316 0.673800 0.664215 0.664627 0.607221 0.610914 0.694561 0.643028 0.661819 0.651035 0.669191 0.649110 0.704382 
99.484316 0.587916 0.671696 0.678727 0.616086 0.695982 0.589365 0.711532 0.612417 0.666976 0.637989 0.698534 0.636729 0.667452 0.612254 0.646457 0.666434 0.710364 0.635730 0.700395 0.620747 0.694121 0.643813 0.687991 0.699696 0.602207 0.685340 0.697379 0.665239 0.665278 0.710886 0.657718 0.595012 0.712316 0.657966 0.605830 0.691921 0.717826 0.666075 0.651124 0.670788 0.616608 0.625885 0.708986 0.638335 0.685902 0.638929 0.595352 0.650243 0.696080 0.638746 
101.494032 0.663180 0.625052 0.637798 0.682806 0.630397 0.701020 0.675607 0.613263 0.636535 0.648520 0.621706 0.646124 0.673283 0.605797 0.669240 0.714736 0.657015 0.693391 0.697303 0.602522 0.706794 0.691790 0.643957 0.620431 0.588104 0.687005 0.643364 0.649216 0.695806 0.591528 0.632415 0.700246 0.683724 0.705408 0.650564 0.592094 0.619317 0.652367 0.699907 0.640318 0.649587 0.662698 0.586099 0.642114 0.615080 0.625124 0.625358 0.704483 0.688899 0.676355 
103.544348 0.624642 0.642245 0.601879 0.708640 0.594921 0.678406 0.674940 0.591137 0.585626 0.698157 0.610453 0.628024 0.616535 0.662841 0.603742 0.588196 0.588177 0.674232 0.704745 0.588067 0.697385 0.705018 0.626628 0.633119 0.610220 0.641486 0.636916 0.613894 0.712573 0.682469 0.711398 0.631464 0.626531 0.649801 0.630990 0.670091 0.622416 0.649963 0.706095 0.710068 0.712963 0.618476 0.630315 0.694438 0.690712 0.695983 0.712898 0.645802 0.694048 0.692004 
105.636082 0.645582 0.677345 0.643517 0.700761 0.599936 0.584416 0.635356 0.641925 0.605352 0.648274 0.673320 0.684982 0.682724 0.710358 0.651607 0.702838 0.618562 0.703155 0.600770 0.619914 0.644222 0.621610 0.626244 0.589134 0.588047 0.648060 0.647284 0.701155 0.691965 0.711743 0.585814 0.686775 0.678789 0.624872 0.651685 0.704534 0.632508 0.590978 0.692813 0.655962 0.646656 0.661315 0.597036 0.700133 0.602757 0.683986 0.633861 0.593716 0.614491 0.690710 
107.770073 0.619360 0.679900 0.660832 0.681804 0.681081 0.692851 0.581100 0.632833 0.633265 0.640409 0.699562 0.696491 0.642809 0.675280 0.699085 0.640499 0.629452 0.608590 0.585572 0.687373 0.681939 0.679578 0.660800 0.688179 0.636111 0.691696 0.621715 0.603750 0.642790 0.690928 0.679933 0.595548 0.674809 0.687508 0.633085 0.702782 0.637976 0.633775 0.625593 0.685785 0.637860 0.585243 0.700504 0.679474 0.610997 0.669363 0.582243 0.702963 0.702511 0.638608 
109.947172 0.588656 0.660619 0.638300 0.675378 0.630952 0.691913 0.690748 0.590059 0.644006 0.656842 0.664170 0.661133 0.625303 0.593610 0.661423 0.655948 0.692279 0.602733 0.642675 0.643485 0.650048 0.616077 0.688960 0.639644 0.614057 0.704073 0.677668 0.618953 0.633146 0.590934 0.656733 0.631184 0.633005 0.649655 0.594717 0.690903 0.634073 0.586578 0.632136 0.603892 0.693772 0.648330 0.695464 0.589068 0.587961 0.695882 0.594550 0.608974 0.690356 0.679405 
112.168253 0.607455 0.577441 0.580539 0.594151 0.649619 0.668184 0.653507 0.595543 0.638336 0.609989 0.634256 0.590444 0.626674 0.693233 0.668286 0.591675 0.581193 0.690565 0.579045 0.619566 0.638220 0.609707 0.701758 0.679339 0.635212 0.589359 0.629400 0.609200 0.622633 0.601772 0.691520 0.584394 0.581354 0.650877 0.613902 0.594344 0.676940 0.638323 0.655713 0.645976 0.669075 0.595652 0.678389 0.697563 0.681757 0.656817 0.620984 0.691738 0.625122 0.614903 
114.434202 0.647700 0.643063 0.694260 0.633041 0.618268 0.654927 0.598192 0.644502 0.645903 0.595583 0.639469 0.620493 0.692277 0.671345 0.622527 0.598736 0.692258 0.685377 0.620877 0.578896 0.629370 0.640409 0.588010 0.700214 0.598799 0.588029 0.587313 0.645679 0.648225 0.622962 0.653942 0.596286 0.588144 0.637115 0.628744 0.617494 0.679819 0.597022 0.602694 0.622412 0.636386 0.671748 0.666049 0.638395 0.640723 0.703112 0.585209 0.594073 0.621101 0.666996 
116.745926 0.574929 0.612811 0.605421 0.621005 0.578538 0.614813 0.574725 0.622752 0.616643 0.668636 0.599395 0.674643 0.700863 0.679706 0.667642 0.591692 0.672698 0.596628 0.611064 0.679820 0.677040 0.668834 0.593592 0.636034 0.697751 0.637373 0.638265 0.688537 0.642678 0.577250 0.575018 0.628580 0.582242 0.659097 0.654914 0.683595 0.647626 0.632348 0.642174 0.614182 0.676817 0.632565 0.592687 0.587994 0.640134 0.652153 0.673674 0.597469 0.627024 0.602481 
119.104350 0.596686 0.611060 0.695540 0.664269 0.610042 0.655668 0.638599 0.590119 0.636310 0.656870 0.645325 0.687676 0.694053 0.607461 0.615840 0.575974 0.666005 0.595573 0.607824 0.648084 0.609280 0.597652 0.580812 0.572980 0.616838 0.618828 0.602744 0.623723 0.689971 0.580927 0.670563 0.588434 0.598574 0.590354 0.611981 0.666157 0.668363 0.592458 0.638631 0.635255 0.629610 0.620201 0.589019 0.686825 0.572452 0.675954 0.646240 0.673900 0.611428 0.698992 
121.510418 0.588402 0.586742 0.593460 0.653309 0.688726 0.688048 0.622786 0.580201 0.612734 0.650546 0.602276 0.622475 0.653873 0.633953 0.597795 0.615890 0.602631 0.643676 0.630315 0.608443 0.649152 0.570542 0.621328 0.695881 0.672976 0.652783 0.618704 0.665561 0.610991 0.612157 0.651763 0.584308 0.675575 0.675898 0.657290 0.631824 0.680094 0.570637 0.591198 0.572944 0.597529 0.687623 0.574301 0.682521 0.594366 0.673369 0.631418 0.588352 0.623312 0.664978 
123.965091 0.596711 0.602600 0.587897 0.683612 0.654375 0.637069 0.578286 0.651778 0.678898 0.616444 0.685805 0.594695 0.648790 0.593312 0.666697 0.640373 0.589963 0.648663 0.625903 0.677281 0.668251 0.674740 0.599258 0.600597 0.659424 0.588781 0.646673 0.578564 0.691416 0.619515 0.603396 0.646161 0.620602 0.659696 0.638534 0.640373 0.594481 0.626200 0.586222 0.614119 0.583101 0.569206 0.684522 0.585685 0.613696 0.598727 0.690145 0.612192 0.628608 0.630491 
126.469352 0.668543 0.666546 0.589769 0.634129 0.582934 0.639546 0.613561 0.570587 0.645688 0.632315 0.579204 0.623055 0.590713 0.634173 0.674974 0.625902 0.661160 0.661336 0.582657 0.578077 0.567116 0.656656 0.667604 0.648473 0.670917 0.597958 0.669796 0.665053 0.666974 0.674206 0.673582 0.590947 0.673922 0.648529 0.603142 0.635805 0.619993 0.589132 0.630967 0.689734 0.650369 0.672933 0.668939 0.593567 0.684776 0.580408 0.595753 0.593107 0.638620 0.633940 
129.024202 0.598720 0.686453 0.638071 0.574667 0.661759 0.574290 0.685856 0.592251 0.574824 0.586247 0.614646 0.602268 0.683878 0.618596 0.679563 0.618270 0.672040 0.683645 0.569819 0.584627 0.661967 0.593287 0.617956 0.619570 0.619092 0.598136 0.571533 0.605854 0.569951 0.611814 0.616832 0.676549 0.688896 0.640269 0.636400 0.569128 0.689775 0.637945 0.580363 0.583936 0.661100 0.634811 0.677516 0.674671 0.565460 0.582919 0.602701 0.590198 0.673861 0.641506 
131.630664 0.679597 0.570703 0.565287 0.586223 0.592885 0.563822 0.566746 0.626969 0.577227 0.587895 0.605889 0.631746 0.581102 0.642652 0.604981 0.635753 0.599039 0.612437 0.653890 0.675822 0.596128 0.624333 0.658166 0.603885 0.638620 0.568080 0.623256 0.663632 0.637205 0.626599 0.591163 0.580708 0.568030 0.567929 0.587532 0.619099 0.577884 0.633079 0.649664 0.676686 0.653076 0.568249 0.610490 0.564154 0.679735 0.622129 0.598595 0.607053 0.650346 0.645363 
134.289780 0.570260 0.652685 0.570435 0.603352 0.588136 0.562989 0.602816 0.655331 0.586675 0.589958 0.629960 0.659095 0.629080 0.572251 0.654932 0.662047 0.630447 0.635184 0.601324 0.685409 0.604594 0.610493 0.562483 0.666703 0.620211 0.597254 0.566677 0.634279 0.586631 0.622364 0.576395 0.682769 0.620791 0.644097 0.576739 0.673376 0.684660 0.583635 0.639647 0.584821 0.641357 0.667652 0.571408 0.620710 0.669163 0.596568 0.596768 0.638317 0.619761 0.646337 
137.002613 0.579105 0.649341 0.573039 0.562710 0.576741 0.648091 0.580667 0.663329 0.664604 0.660099 0.670018 0.636723 0.675524 0.656024 0.603390 0.635130 0.603353 0.567078 0.629461 0.563375 0.566213 0.681560 0.651569 0.655283 0.586597 0.615144 0.602208 0.612581 0.608629 0.575459 0.592912 0.643138 0.619020 0.628198 0.633580 0.680141 0.654406 0.603502 0.677689 0.595600 0.587505 0.638253 0.569884 0.667921 0.579086 0.632062 0.665376 0.634887 0.674162 0.628173 
139.770250 0.574406 0.666141 0.642719 0.605675 0.635815 0.560742 0.657308 0.593884 0.625400 0.591992 0.661092 0.559513 0.565518 0.563843 0.635573 0.637676 0.579133 0.664975 0.619452 0.680606 0.678051 0.578928 0.630865 0.585845 0.600353 0.676605 0.610948 0.635983 0.667611 0.597407 0.558763 0.670421 0.615749 0.587091 0.652129 0.671457 0.615699 0.660924 0.609608 0.631498 0.602034 0.576813 0.629153 0.672319 0.605024 0.612449 0.583717 0.640039 0.635021 0.602146 
142.593796 0.649601 0.615746 0.560730 0.656477 0.601227 0.575732 0.577407 0.595179 0.622665 0.668146 0.613569 0.582311 0.664238 0.671516 0.597708 0.650665 0.655574 0.601690 0.566938 0.642620 0.571768 0.607076 0.556933 0.560575 0.652674 0.562196 0.644023 0.617712 0.661875 0.635459 0.603453 0.678070 0.637592 0.622721 0.569591 0.585625 0.558195 0.626907 0.589991 0.659167 0.650145 0.588909 0.614719 0.621948 0.564150 0.600973 0.607961 0.562022 0.652513 0.629133 
145.474382 0.576349 0.573464 0.664819 0.556592 0.576096 0.563391 0.574992 0.663297 0.575929 0.587118 0.652361 0.662372 0.653674 0.555988 0.596802 0.663124 0.603207 0.618106 0.606899 0.567583 0.659432 0.660732 0.590218 0.629060 0.669091 0.648305 0.583185 0.663488 0.618488 0.641796 0.571275 0.574894 0.647454 0.615998 0.629091 0.598497 0.635810 0.577742 0.660159 0.664357 0.598534 0.657422 0.619690 0.588690 0.565869 0.640384 0.562701 0.631033 0.652836 0.597659 
148.413159 0.616208 0.588518 0.623508 0.602793 0.611906 0.673610 0.587111 0.635522 0.641667 0.658204 0.671840 0.625788 0.581076 0.646510 0.674703 0.668134 0.591578 0.640586 0.555488 0.566893 0.615255 0.607009 0.585771 0.585489 0.662862 0.670623 0.640696 0.582133 0.675109 0.646657 0.641133 0.621093 0.563176 0.631952 0.600692 0.561043 0.581728 0.637181 0.573659 0.619471 0.652937 0.665178 0.589618 0.567668 0.575337 0.669879 0.666641 0.648734 0.567631 0.611630 
151.411304 0.667872 0.592345 0.627735 0.563541 0.557134 0.596321 0.578936 0.585301 0.602557 0.598894 0.618105 0.560834 0.570004 0.573833 0.614723 0.561226 0.591714 0.585337 0.646701 0.591090 0.593270 0.630877 0.631521 0.661966 0.551835 0.586195 0.552974 0.643625 0.584829 0.603678 0.551669 0.591249 0.643760 0.556742 0.618184 0.607158 0.583530 0.595751 0.673385 0.640005 0.610111 0.652287 0.663479 0.566525 0.631300 0.644967 0.665213 0.654144 0.576859 0.557636 
154.470015 0.602620 0.657116 0.627395 0.606107 0.559506 0.611353 0.601661 0.632915 0.658796 0.608879 0.636622 0.655193 0.633221 0.556520 0.644195 0.594205 0.612238 0.627908 0.571946 0.564001 0.670753 0.603450 0.601295 0.625471 0.588806 0.653868 0.613594 0.665990 0.636952 0.611621 0.638094 0.633972 0.617282 0.581851 0.639468 0.645868 0.649849 0.633068 0.580526 0.589167 0.638857 0.569210 0.591896 0.551482 0.629105 0.577411 0.619975 0.569130 0.596513 0.571592 
157.590516 0.650127 0.569576 0.556451 0.611130 0.656440 0.656118 0.646371 0.588222 0.608427 0.599813 0.581958 0.580802 0.576631 0.570672 0.631055 0.599186 0.602011 0.548032 0.604361 0.593817 0.605097 0.636126 0.597573 0.571926 0.560651 0.614399 0.579401 0.588551 0.582536 0.665590 0.573801 0.628601 0.603575 0.631901 0.648289 0.652008 0.568992 0.554266 0.551082 0.595138 0.556475 0.650456 0.579133 0.616846 0.636655 0.555897 0.576619 0.567409 0.557857 0.639444 
160.774056 0.617413 0.562560 0.586366 0.655493 0.618797 0.547267 0.633853 0.605707 0.565290 0.625830 0.613481 0.552383 0.567645 0.571201 0.570169 0.588782 0.631346 0.627481 0.553087 0.582561 0.586609 0.568197 0.656792 0.591076 0.555332 0.559276 0.625199 0.611642 0.619331 0.569824 0.585068 0.571298 0.613244 0.559786 0.610404 0.618936 0.589838 0.603874 0.595044 0.562475 0.606714 0.555593 0.584989 0.618760 0.666247 0.614087 0.641705 0.607479 0.631820 0.591919 
164.021907 0.664599 0.595913 0.583638 0.565829 0.572985 0.598992 0.600402 0.575151 0.616983 0.574885 0.545895 0.545091 0.590813 0.620141 0.657896 0.586524 0.589053 0.598986 0.598847 0.656735 0.641859 0.620637 0.553990 0.650903 0.636257 0.571285 0.604739 0.620002 0.580232 0.620546 0.582864 0.621048 0.596560 0.574649 0.588623 0.568557 0.565919 0.569029 0.639197 0.645876 0.609724 0.628864 0.654424 0.665301 0.563869 0.627830 0.611055 0.638338 0.585139 0.633341 
167.335370 0.563378 0.603994 0.567950 0.634442 0.613366 0.551957 0.638905 0.549997 0.591993 0.591782 0.562215 0.561394 0.571363 0.592029 0.613359 0.655036 0.660597 0.612569 0.613426 0.626018 0.545359 0.577695 0.567805 0.576875 0.615561 0.555098 0.638471 0.624962 0.587513 0.656767 0.643174 0.657431 0.595521 0.658088 0.654023 0.576911 0.573226 0.593917 0.585655 0.613583 0.581066 0.566804 0.619788 0.623268 0.602408 0.604235 0.549822 0.551945 0.575168 0.641926 
170.715768 0.572114 0.635843 0.565212 0.615385 0.581275 0.590395 0.561828 0.547334 0.583728 0.622130 0.621884 0.574651 0.563108 0.559261 0.634280 0.614796 0.576604 0.633787 0.610372 0.572667 0.645534 0.550063 0.541148 0.651804 0.572703 0.649117 0.622437 0.637129 0.562056 0.605821 0.636366 0.605725 0.632434 0.575360 0.628376 0.565014 0.649670 0.577951 0.577861 0.563812 0.590149 0.554283 0.563114 0.573617 0.568038 0.558600 0.632819 0.607745 0.613275 0.587425 
174.164456 0.616171 0.606780 0.658078 0.591930 0.633358 0.569103 0.643965 0.557286 0.593566 0.592241 0.606864 0.624375 0.573065 0.593680 0.539727 0.632063 0.540590 0.655273 0.605593 0.587561 0.629564 0.563350 0.618813 0.576337 0.597090 0.633723 0.573928 0.631111 0.604742 0.548968 0.569205 0.623230 0.591007 0.603412 0.650383 0.550694 0.614307 0.611694 0.551287 0.569775 0.541213 0.584373 0.595064 0.644786 0.589659 0.643210 0.589527 0.552348 0.647974 0.606954 
177.682811 0.563425 0.608809 0.563377 0.650645 0.642497 0.637263 0.597710 0.610631 0.579865 0.652670 0.600983 0.582924 0.578438 0.548980 0.650759 0.637795 0.584722 0.555838 0.575445 0.655908 0.648513 0.548884 0.647437 0.608218 0.565205 0.566018 0.653871 0.646224 0.617059 0.601312 0.630393 0.646911 0.623171 0.549960 0.568569 0.539027 0.604651 0.641242 0.642317 0.635465 0.555641 0.626008 0.603905 0.623983 0.641887 0.590439 0.547056 0.567613 0.586759 0.644396 
181.272242 0.629777 0.596785 0.613740 0.641670 0.540549 0.618456 0.603110 0.568087 0.635721 0.620684 0.638478 0.626740 0.574870 0.612412 0.590276 0.623298 0.601186 0.593450 0.608737 0.543628 0.557814 0.567485 0.618796 0.556301 0.563674 0.579157 0.627687 0.637037 0.590127 0.551590 0.631296 0.545296 0.551096 0.569921 0.649823 0.540144 0.583719 0.622953 0.649352 0.648876 0.653182 0.565442 0.577544 0.567080 0.633791 0.641533 0.586143 0.577812 0.542866 0.589692 
184.934184 0.632818 0.580955 0.616077 0.612331 0.607278 0.587503 0.535279 0.596759 0.563573 0.632557 0.605450 0.544504 0.640346 0.632670 0.588228 0.601223 0.550548 0.596290 0.583787 0.634332 0.623919 0.631316 0.607694 0.576265 0.626905 0.597964 0.571765 0.599187 0.551017 0.559322 0.649767 0.646259 0.602274 0.543044 0.564256 0.543786 0.630366 0.558622 0.603924 0.543471 0.584648 0.635840 0.603259 0.588269 0.576912 0.565164 0.591095 0.604174 0.643937 0.647814 
188.670102 0.628438 0.638736 0.605322 0.636345 0.558599 0.639641 0.577353 0.629823 0.620502 0.607175 0.627941 0.535903 0.534133 0.561960 0.624118 0.630616 0.547591 0.648388 0.575021 0.568565 0.537666 0.543703 0.575820 0.537607 0.561948 0.556320 0.603683 0.579401 0.614892 0.622858 0.548443 0.648495 0.609962 0.557143 0.644086 0.539649 0.629403 0.577335 0.643636 0.582679 0.630391 0.593652 0.598463 0.572938 0.566091 0.620609 0.599866 0.551775 0.556569 0.624290 
192.481491 0.564632 0.643994 0.646053 0.630808 0.567222 0.602284 0.583930 0.591062 0.631109 0.600490 0.538402 0.542744 0.620867 0.560195 0.602549 0.621133 0.599210 0.573717 0.594643 0.542089 0.559458 0.554024 0.533612 0.595593 0.604036 0.625847 0.551765 0.540101 0.583322 0.539741 0.623044 0.605139 0.606407 0.646201 0.568313 0.613198 0.613033 0.580885 0.540066 0.639245 0.550101 0.613292 0.636041 0.565965 0.606714 0.619168 0.579670 0.628431 0.541617 0.564201 
196.369875 0.566638 0.544124 0.548176 0.596485 0.639371 0.605678 0.578353 0.645229 0.601002 0.590710 0.564732 0.632584 0.629738 0.625356 0.549823 0.587369 0.578212 0.582770 0.616858 0.544812 0.556587 0.543371 0.641806 0.598832 0.530385 0.556245 0.529592 0.583823 0.549635 0.575836 0.646747 0.617387 0.566555 0.598397 0.621892 0.553893 0.574213 0.583029 0.602819 0.605195 0.541778 0.583929 0.610877 0.593962 0.589975 0.556398 0.536537 0.630644 0.571284 0.644394 
200.336810 0.562209 0.605607 0.555173 0.604962 0.644549 0.618271 0.594109 0.554007 0.566981 0.538452 0.612771 0.636071 0.607354 0.547164 0.608556 0.583574 0.608550 0.572188 0.574040 0.542879 0.624597 0.628426 0.547739 0.630202 0.628830 0.534670 0.635274 0.594901 0.548261 0.599890 0.538001 0.538628 0.572469 0.553496 0.590187 0.528227 0.558263 0.641946 0.561118 0.555414 0.559137 0.614014 0.606246 0.540029 0.588299 0.599884 0.595628 0.562221 0.566565 0.553772 
204.383882 0.568116 0.595218 0.598731 0.617306 0.609111 0.604067 0.563084 0.595581 0.567356 0.570436 0.610736 0.612279 0.540219 0.568221 0.576638 0.568326 0.579607 0.589911 0.551768 0.617341 0.618761 0.582518 0.533351 0.528208 0.535081 0.638458 0.541078 0.593085 0.531901 0.545526 0.592676 0.529979 0.554638 0.587445 0.599017 0.613963 0.562172 0.582336 0.583277 0.560728 0.532311 0.575387 0.640744 0.569811 0.630924 0.602659 0.610117 0.532883 0.637704 0.554977 
208.512710 0.588750 0.539182 0.567692 0.627917 0.582574 0.587736 0.547328 0.539252 0.534305 0.614906 0.632893 0.543774 0.573863 0.608299 0.627352 0.594955 0.598044 0.563683 0.612704 0.599809 0.606737 0.589426 0.537481 0.569399 0.599728 0.583698 0.571981 0.629042 0.585697 0.592701 0.627935 0.639763 0.586641 0.564796 0.554489 0.564214 0.564517 0.633027 0.551896 0.545399 0.620092 0.616841 0.602151 0.581129 0.562821 0.528583 0.592899 0.612185 0.631081 0.577691 
212.724946 0.622494 0.566707 0.563239 0.535357 0.561153 0.590029 0.609128 0.633077 0.625584 0.573230 0.570546 0.554775 0.613136 0.629058 0.529362 0.599189 0.592689 0.550413 0.609854 0.562460 0.573085 0.586904 0.553939 0.526806 0.549513 0.562623 0.545464 0.558476 0.609145 0.542792 0.604173 0.574043 0.600176 0.625857 0.632990 0.583006 0.531569 0.539278 0.580531 0.614408 0.630789 0.579480 0.566602 0.592067 0.525819 0.593961 0.620455 0.573799 0.602645 0.537094 
217.022275 0.585380 0.530807 0.621851 0.560132 0.607721 0.635668 0.580203 0.540194 0.600958 0.535405 0.628273 0.582317 0.556281 0.543269 0.540646 0.600807 0.569728 0.605127 0.601994 0.592034 0.612464 0.569108 0.546333 0.601328 0.526817 0.574412 0.594559 0.597472 0.611022 0.565101 0.588241 0.596319 0.557115 0.565141 0.572808 0.613663 0.623959 0.630062 0.524101 0.613703 0.620884 0.623374 0.536088 0.598919 0.569455 0.552361 0.600848 0.570938 0.585815 0.575831 
221.406416 0.627100 0.569560 0.580540 0.590326 0.633104 0.542704 0.602640 0.572094 0.587653 0.570715 0.578052 0.528213 0.563816 0.540787 0.545787 0.614434 0.562309 0.601248 0.545475 0.547784 0.540885 0.607160 0.561888 0.586394 0.634790 0.620715 0.594500 0.554625 0.571835 0.595221 0.617540 0.533195 0.605243 0.597611 0.607045 0.550405 0.531227 0.530182 0.628671 0.619168 0.572579 0.539332 0.611929 0.585938 0.579397 0.523999 0.539257 0.604966 0.566956 0.572094 
225.879123 0.539413 0.576334 0.578993 0.605716 0.569744 0.576317 0.535983 0.542452 0.564570 0.525618 0.594239 0.618378 0.568179 0.587281 0.570786 0.519868 0.616501 0.518187 0.564950 0.591828 0.524208 0.581629 0.595085 0.520789 0.522487 0.538562 0.584306 0.524634 0.525290 0.575713 0.578798 0.602803 0.596467 0.600789 0.590953 0.539718 0.532588 0.555943 0.615488 0.611062 0.534504 0.586895 0.586343 0.594734 0.564156 0.588300 0.555045 0.606234 0.551448 0.524334 
230.442183 0.626824 0.556748 0.518844 0.544606 0.565211 0.598542 0.583612 0.610706 0.580778 0.573875 0.614120 0.621964 0.530526 0.582011 0.624701 0.545645 0.605186 0.578804 0.555032 0.570467 0.582511 0.566795 0.569095 0.531398 0.604395 0.587405 0.545180 0.600975 0.623467 0.627438 0.614384 0.546454 0.599162 0.549208 0.630995 0.558389 0.526911 0.561768 0.556581 0.555939 0.534887 0.524731 0.542960 0.608876 0.626468 0.595943 0.590882 0.605221 0.541456 0.533280 
235.097424 0.620506 0.561678 0.617251 0.552817 0.527430 0.624962 0.546341 0.570178 0.539380 0.624865 0.605193 0.595634 0.601543 0.618184 0.524490 0.547949 0.528316 0.567061 0.576047 0.574177 0.557393 0.568674 0.533751 0.540667 0.608997 0.550082 0.589341 0.524238 0.564326 0.572775 0.594330 0.571408 0.603734 0.551833 0.519959 0.629201 0.595834 0.566775 0.587940 0.517476 0.528694 0.537526 0.605833 0.626049 0.587980 0.531446 0.581785 0.623200 0.626873 0.534580 
239.846707 0.586157 0.588346 0.525824 0.515947 0.538171 0.579319 0.547821 0.562073 0.589390 0.561166 0.540886 0.532337 0.577927 0.516352 0.555372 0.563322 0.615059 0.621031 0.585216 0.625302 0.607303 0.601834 0.544724 0.586636 0.587885 0.563561 0.584736 0.556775 0.524815 0.612801 0.527569 0.584366 0.589293 0.570639 0.557379 0.538365 0.526799 0.616941 0.623648 0.529668 0.523880 0.530695 0.568933 0.574659 0.580471 0.620249 0.605262 0.530569 0.552258 0.588848 
244.691932 0.612876 0.579426 0.536942 0.560328 0.607952 0.593430 0.602448 0.570267 0.609163 0.612006 0.554506 0.585760 0.562881 0.556075 0.564166 0.606343 0.539438 0.525463 0.518395 0.574758 0.514324 0.616924 0.557371 0.563279 0.574593 0.607417 0.615685 0.572763 0.571051 0.565354 0.541394 0.578306 0.619028 0.569431 0.554557 0.603841 0.556376 0.527322 0.537249 0.539990 0.611409 0.524308 0.580734 0.625129 0.612648 0.530085 0.524854 0.546750 0.615440 0.602812 
249.635037 0.622644 0.546917 0.619572 0.585622 0.567732 0.620450 0.578712 0.557749 0.578247 0.552563 0.548305 0.565294 0.543889 0.529860 0.512105 0.520727 0.607038 0.536356 0.606794 0.567936 0.591279 0.515529 0.529610 0.538827 0.564319 0.577368 0.609595 0.585384 0.602928 0.530381 0.623364 0.583882 0.559626 0.529361 0.549983 0.611528 0.588711 0.602639 0.540012 0.533765 0.617327 0.515484 0.609147 0.560572 0.587946 0.579370 0.608342 0.594834 0.581620 0.514305 
254.677999 0.598230 0.572187 0.553960 0.513760 0.569559 0.562104 0.561658 0.537831 0.587085 0.533993 0.543934 0.597229 0.564614 0.619949 0.610816 0.534479 0.535864 0.529856 0.529998 0.530727 0.607476 0.614823 0.509957 0.554865 0.606747 0.516569 0.525798 0.620548 0.585287 0.529314 0.573741 0.562607 0.545590 0.514405 0.527189 0.529602 0.515795 0.537859 0.611890 0.557233 0.544144 0.596998 0.593816 0.575499 0.592584 0.567084 0.603514 0.593810 0.537938 0.532433 
259.822836 0.509338 0.559520 0.608841 0.619333 0.560242 0.611320 0.574311 0.597504 0.572948 0.545417 0.551203 0.602603 0.564422 0.577117 0.537596 0.560337 0.553553 0.525949 0.590291 0.568040 0.526788 0.538424 0.618318 0.583276 0.515936 0.596766 0.545321 0.546487 0.552556 0.616803 0.536987 0.562304 0.552990 0.590505 0.522145 0.609511 0.511823 0.615845 0.579067 0.601668 0.553948 0.536452 0.527222 0.610424 0.557892 0.574548 0.543270 0.616126 0.587914 0.545529 
265.071606 0.589266 0.595822 0.526385 0.579727 0.603266 0.540891 0.613412 0.587873 0.541700 0.557564 0.616125 0.604564 0.545424 0.538127 0.544941 0.510133 0.579233 0.572592 0.519363 0.549610 0.599833 0.577744 0.546143 0.558593 0.555160 0.598260 0.571266 0.544273 0.580879 0.505885 0.548053 0.576716 0.515902 0.584761 0.556930 0.541031 0.584957 0.548823 0.565581 0.530778 0.584491 0.540289 0.565104 0.523531 0.610513 0.614564 0.558171 0.594502 0.551261 0.596569 
270.426407 0.612484 0.584047 0.536969 0.531653 0.583834 0.585744 0.575006 0.519594 0.601052 0.579443 0.515707 0.598464 0.558237 0.615503 0.531508 0.516116 0.595916 0.582658 0.593462 0.558455 0.605947 0.614411 0.537596 0.526209 0.593160 0.596930 0.546911 0.601747 0.525912 0.603645 0.583599 0.596694 0.533731 0.586270 0.589995 0.585430 0.605651 0.574754 0.610989 0.560634 0.599881 0.593737 0.535462 0.601164 0.506174 0.548608 0.605315 0.566605 0.531037 0.566633 
275.889383 0.562194 0.607547 0.576530 0.568109 0.517825 0.603744 0.600147 0.576212 0.557459 0.524426 0.542548 0.551640 0.605642 0.565992 0.531669 0.569013 0.604414 0.600817 0.587247 0.596339 0.578624 0.603448 0.551628 0.516647 0.611132 0.607379 0.529195 0.568053 0.567645 0.584678 0.521332 0.528212 0.557263 0.566037 0.581573 0.520427 0.554102 0.595903 0.613416 0.544972 0.528095 0.542654 0.576536 0.527352 0.573179 0.563903 0.529960 0.606676 0.595925 0.593904 
281.462718 0.599321 0.516451 0.591169 0.585690 0.512542 0.576987 0.542415 0.522888 0.583457 0.595852 0.559988 0.607840 0.557560 0.553807 0.597728 0.514602 0.610802 0.507776 0.601442 0.580874 0.541992 0.533562 0.502820 0.542832 0.550695 0.513277 0.588413 0.532693 0.515527 0.569698 0.564219 0.517236 0.595339 0.605212 0.501389 0.586976 0.609043 0.605050 0.580857 0.606671 0.521367 0.536618 0.550661 0.532699 0.566419 0.603575 0.545366 0.592038 0.569576 0.597010 
287.148643 0.564884 0.586241 0.512559 0.578319 0.608331 0.525667 0.526866 0.500362 0.604628 0.517167 0.590260 0.578124 0.538935 0.525972 0.501761 0.552098 0.536548 0.558310 0.608525 0.566605 0.599693 0.546896 0.600498 0.590532 0.533172 0.596062 0.509866 0.500812 0.600670 0.543654 0.568509 0.557078 0.590544 0.520021 0.555435 0.556734 0.580395 0.534516 0.543315 0.591643 0.585336 0.606310 0.589833 0.507174 0.573972 0.569036 0.552903 0.579346 0.568986 0.602274 
292.949430 0.560097 0.511209 0.579238 0.530494 0.521853 0.606722 0.573698 0.517696 0.517480 0.587619 0.568754 0.576714 0.536328 0.581724 0.602609 0.499933 0.537596 0.505540 0.543308 0.542733 0.514834 0.588250 0.501832 0.554551 0.506642 0.572391 0.553195 0.509908 0.594151 0.575845 0.540303 0.506836 0.512875 0.547327 0.577628 0.520403 0.568411 0.506338 0.500204 0.583135 0.551849 0.520425 0.509758 0.606008 0.558730 0.566219 0.572015 0.508369 0.509631 0.561215 
298.867401 0.569004 0.526821 0.532682 0.590120 0.574098 0.593454 0.507013 0.572442 0.595728 0.552684 0.505898 0.497768 0.592731 0.592245 0.524453 0.548842 0.593051 0.577266 0.512604 0.519017 0.574010 0.569446 0.509165 0.599442 0.554191 0.520689 0.544736 0.587559 0.598079 0.586207 0.504788 0.556084 0.561261 0.501891 0.575947 0.558153 0.533019 0.562370 0.530359 0.505782 0.592389 0.561012 0.581130 0.594039 0.560267 0.570191 0.517074 0.552745 0.552623 0.543522 
304.904923 0.579636 0.517848 0.543717 0.503110 0.518888 0.570671 0.593625 0.523901 0.575718 0.560793 0.586399 0.594120 0.576383 0.590213 0.510969 0.495945 0.592893 0.603024 0.542606 0.574188 0.593454 0.501338 0.514320 0.592601 0.522421 0.525656 0.580714 0.565152 0.538368 0.518519 0.508878 0.511811 0.543178 0.542930 0.590752 0.594257 0.505246 0.572663 0.535149 0.568652 0.529520 0.567716 0.595110 0.502593 0.497019 0.550310 0.519053 0.570082 0.511420 0.567788 
311.064411 0.573974 0.582885 0.597108 0.499548 0.581546 0.520476 0.566852 0.519768 0.578183 0.517354 0.601914 0.588641 0.557678 0.511741 0.572262 0.508404 0.550797 0.564652 0.513546 0.504015 0.533134 0.525584 0.520251 0.601173 0.568465 0.578627 0.525711 0.600680 0.540361 0.585228 0.537634 0.497013 0.556410 0.537749 0.564087 0.546940 0.591182 0.568888 0.534874 0.532745 0.581898 0.558183 0.595818 0.584652 0.518802 0.527889 0.593870 0.532712 0.534676 0.536805 
317.348329 0.592319 0.499075 0.570391 0.563568 0.516638 0.523766 0.541865 0.593533 0.540311 0.532591 0.575058 0.544370 0.498217 0.494239 0.495311 0.501751 0.510816 0.567568 0.591586 0.563629 0.554678 0.572689 0.504820 0.585595 0.598528 0.505077 0.504634 0.580819 0.502561 0.530622 0.498069 0.500673 0.550476 0.549108 0.561336 0.595459 0.538161 0.501986 0.559241 0.522098 0.522486 0.568175 0.507080 0.529434 0.600307 0.601554 0.596094 0.499201 0.524472 0.580994 
323.759190 0.555720 0.595030 0.558256 0.546599 0.511145 0.503983 0.574584 0.535672 0.531253 0.494960 0.533648 0.577541 0.513251 0.545731 0.527173 0.576029 0.588865 0.505385 0.509378 0.503977 0.581605 0.518826 0.582183 0.512007 0.590742 0.518183 0.498031 0.554956 0.593213 0.522765 0.551928 0.583716 0.585483 0.596525 0.597877 0.510605 0.569090 0.524429 0.541362 0.502592 0.546910 0.514953 0.531548 0.505396 0.538492 0.551257 0.560220 0.576957 0.496744 0.535579 
330.299560 0.503899 0.533821 0.526794 0.509535 0.583407 0.518096 0.528056 0.581699 0.502801 0.529035 0.545554 0.536193 0.589972 0.517607 0.561481 0.595172 0.500320 0.596543 0.543493 0.518754 0.520647 0.551483 0.506896 0.551412 0.588612 0.510873 0.538407 0.585523 0.519418 0.549558 0.528850 0.503622 0.540893 0.564521 0.587334 0.543444 0.558494 0.549476 0.536976 0.508387 0.504666 0.545228 0.542171 0.549383 0.520647 0.571369 0.597277 0.555367 0.574742 0.540784 
336.972054 0.584318 0.570314 0.547974 0.546466 0.536508 0.506049 0.489838 0.529343 0.517992 0.496644 0.554949 0.513837 0.549503 0.559569 0.560654 0.488633 0.565780 0.506521 0.544248 0.565714 0.589942 0.596423 0.596054 0.490553 0.530276 0.560209 0.495489 0.559347 0.547524 0.560426 0.580570 0.525005 0.579659 0.595447 0.551683 0.594096 0.576979 0.488558 0.569354 0.511917 0.536405 0.590088 0.540549 0.573362 0.575710 0.584003 0.548321 0.553164 0.546385 0.536589 
343.779341 0.532492 0.524218 0.519757 0.524910 0.573204 0.548094 0.590634 0.499898 0.553329 0.492143 0.505804 0.493798 0.517377 0.522455 0.571738 0.523845 0.510531 0.557483 0.550058 0.590742 0.550052 0.514678 0.535840 0.565930 0.561825 0.591818 0.547981 0.501104 0.495145 0.561160 0.544174 0.592613 0.534174 0.511288 0.511828 0.534953 0.563637 0.562171 0.491938 0.506604 0.500001 0.494831 0.501726 0.570310 0.592781 0.594728 0.519070 0.547581 0.504279 0.546310 
350.724144 0.499060 0.538101 0.588476 0.491780 0.494174 0.503277 0.564243 0.577443 0.490734 0.504598 0.539902 0.534547 0.498456 0.559924 0.532142 0.591523 0.509629 0.589015 0.577422 0.567079 0.520742 0.556807 0.561935 0.551183 0.522457 0.528049 0.490642 0.515226 0.589884 0.519168 0.538694 0.496989 0.518893 0.494190 0.575961 0.565208 0.554057 0.585462 0.525628 0.549597 0.589382 0.488270 0.489618 0.581364 0.546642 0.558807 0.545526 0.568012 0.503805 0.511775 
357.809242 0.502416 0.560863 0.540587 0.545205 0.564922 0.566675 0.553883 0.579542 0.517251 0.575730 0.576945 0.520133 0.519149 0.581381 0.533521 0.586601 0.535554 0.561115 0.510052 0.590973 0.503277 0.524752 0.505782 0.565223 0.484748 0.554308 0.510164 0.562841 0.502976 0.563583 0.551932 0.500535 0.555873 0.587790 0.493421 0.576375 0.559255 0.529833 0.572729 0.518649 0.549211 0.572487 0.544108 0.492765 0.532231 0.551803 0.500438 0.529672 0.551372 0.562244 
365.037468 0.581870 0.533200 0.552420 0.494330 0.561358 0.525694 0.542958 0.494019 0.506672 0.543864 0.533731 0.496394 0.517175 0.518215 0.585505 0.484964 0.570649 0.494169 0.517883 0.492540 0.570166 0.523051 0.546480 0.517186 0.557953 0.504029 0.543504 0.566419 0.529350 0.491500 0.539296 0.560553 0.583462 0.569855 0.504522 0.552742 0.492470 0.499059 0.574648 0.484122 0.526997 0.560296 0.484465 0.517094 0.535730 0.527002 0.521174 0.547944 0.558135 0.539269 
372.411714 0.526247 0.517490 0.521446 0.558017 0.509455 0.494514 0.513032 0.509450 0.522344 0.529973 0.525808 0.541744 0.566811 0.572868 0.494380 0.530475 0.578978 0.517602 0.527690 0.576054 0.517597 0.556846 0.575386 0.552885 0.523157 0.549769 0.584522 0.485052 0.516539 0.580539 0.563358 0.522590 0.575156 0.513475 0.521072 0.560840 0.577171 0.490654 0.551591 0.483122 0.525958 0.562786 0.557039 0.587623 0.510177 0.512909 0.495861 0.487692 0.534923 0.551052 
379.934930 0.556295 0.532340 0.495608 0.536962 0.549035 0.546173 0.496114 0.551188 0.550480 0.504643 0.562436 0.507522 0.547447 0.528060 0.488289 0.533332 0.579792 0.507916 0.548955 0.562537 0.583502 0.484958 0.508092 0.562329 0.488817 0.545448 0.519483 0.532356 0.523822 0.489718 0.521167 0.519654 0.577164 0.551945 0.575559 0.544984 0.480773 0.489830 0.513385 0.565650 0.570037 0.505944 0.537415 0.548273 0.516690 0.530144 0.572803 0.551183 0.561679 0.583789 
387.610124 0.549017 0.561853 0.500608 0.497961 0.523043 0.578925 0.559179 0.523074 0.511328 0.515415 0.521778 0.509782 0.557824 0.503744 0.481521 0.545137 0.526593 0.545515 0.507427 0.557075 0.553822 0.491317 0.573472 0.553769 0.515538 0.573541 0.582210 0.550675 0.580689 0.549554 0.542554 0.554635 0.528889 0.495473 0.527608 0.497759 0.524807 0.507305 0.508235 0.518870 0.523207 0.533476 0.551202 0.584150 0.479619 0.526263 0.492625 0.516978 0.544319 0.583219 
395.440368 0.506670 0.572815 0.553853 0.478385 0.540057 0.551590 0.501100 0.499674 0.525340 0.571416 0.564839 0.479970 0.538346 0.578597 0.515827 0.509319 0.551473 0.558060 0.496568 0.521000 0.559014 0.504534 0.512563 0.551775 0.543020 0.581368 0.513888 0.513421 0.484867 0.487776 0.526745 0.564839 0.554520 0.497082 0.530836 0.524657 0.493924 0.501460 0.513236 0.562539 0.513951 0.523369 0.505928 0.559475 0.528255 0.487135 0.580690 0.549740 0.497162 0.559343 
403.428793 0.504377 0.556185 0.497159 0.567863 0.517567 0.540237 0.545685 0.477744 0.532490 0.513260 0.549606 0.578590 0.574743 0.563313 0.501830 0.495690 0.513387 0.494099 0.512267 0.536300 0.575731 0.524500 0.546314 0.544580 0.509397 0.483615 0.495928 0.491679 0.495590 0.545225 0.491827 0.478035 0.518936 0.501260 0.512003 0.518973 0.484376 0.479266 0.531275 0.539497 0.550398 0.489132 0.566035 0.508779 0.575938 0.573681 0.554520 0.486136 0.529774 0.522925 
411.578596 0.537009 0.516823 0.551909 0.558216 0.536345 0.489630 0.544364 0.566473 0.483249 0.577227 0.484846 0.532851 0.487986 0.538342 0.520875 0.541208 0.561030 0.509942 0.546271 0.492212 0.568470 0.481221 0.501733 0.524173 0.530449 0.555492 0.559765 0.492112 0.537572 0.528051 0.541482 0.476479 0.516712 0.476626 0.497481 0.541187 0.550497 0.532193 0.498018 0.499889 0.567047 0.546883 0.544938 0.534269 0.549665 0.525743 0.506317 0.504657 0.477464 0.540317 
419.893035 0.541377 0.516023 0.519201 0.573860 0.497083 0.494966 0.513175 0.537216 0.477776 0.573424 0.544014 0.567440 0.493957 0.531747 0.559544 0.506613 0.551086 0.553397 0.554674 0.498350 0.474309 0.577800 0.492959 0.569095 0.561961 0.490023 0.569962 0.534584 0.506871 0.555788 0.492155 0.532283 0.516264 0.482820 0.487758 0.539937 0.522511 0.531752 0.492702 0.557090 0.544119 0.476647 0.478401 0.539144 0.565817 0.547088 0.523945 0.520446 0.542942 0.560285 
428.375437 0.496025 0.483401 0.495056 0.503390 0.472343 0.525239 0.517010 0.559676 0.501347 0.475978 0.548749 0.479870 0.477859 0.513531 0.511054 0.537565 0.485203 0.546769 0.543070 0.476219 0.526297 0.480656 0.504385 0.553526 0.480520 0.563714 0.517879 0.479325 0.484244 0.556564 0.491714 0.501305 0.504694 0.546334 0.526879 0.572274 0.509241 0.535999 0.563327 0.570891 0.477199 0.492479 0.480583 0.503495 0.481353 0.536528 0.512913 0.477707 0.548036 0.553269 
437.029195 0.524338 0.574515 0.555571 0.483562 0.562601 0.481442 0.568383 0.527033 0.520880 0.483155 0.563113 0.497507 0.477864 0.542973 0.544582 0.566722 0.483411 0.572613 0.492927 0.561530 0.517334 0.545611 0.514623 0.562617 0.526761 0.497800 0.518441 0.515835 0.473602 0.491318 0.524306 0.543407 0.508340 0.506245 0.517255 0.536418 0.515187 0.489945 0.475388 0.497936 0.489725 0.477801 0.518801 0.526683 0.526620 0.555754 0.563024 0.514163 0.490561 0.553633 
445.857770 0.499028 0.495274 0.545496 0.486499 0.515464 0.570315 0.559603 0.472918 0.543095 0.527353 0.564462 0.495097 0.548667 0.549277 0.508308 0.567253 0.535044 0.562165 0.511355 0.492123 0.471235 0.568826 0.517364 0.526941 0.521010 0.551026 0.545444 0.569623 0.532347 0.537643 0.500898 0.507756 0.477000 0.530972 0.523759 0.473345 0.549662 0.536976 0.504397 0.567180 0.549037 0.507762 0.544413 0.486317 0.518062 0.555198 0.518573 0.531680 0.469626 0.539606 
454.864694 0.480187 0.540977 0.533054 0.562670 0.471537 0.491386 0.491469 0.504367 0.501392 0.478842 0.498463 0.543262 0.520380 0.549519 0.469922 0.515395 0.506247 0.469979 0.563709 0.548916 0.543366 0.487970 0.541637 0.491890 0.553028 0.561616 0.504414 0.530852 0.534170 0.496797 0.514487 0.557701 0.494398 0.490379 0.561367 0.547520 0.545541 0.564851 0.497155 0.487835 0.564041 0.499642 0.558698 0.498780 0.569285 0.548579 0.539721 0.505494 0.553402 0.527737 
464.053571 0.538135 0.499449 0.547029 0.567451 0.506650 0.493620 0.541671 0.565821 0.474900 0.536856 0.508679 0.562715 0.504429 0.556156 0.541531 0.487071 0.483323 0.487920 0.492533 0.505775 0.483287 0.545678 0.547086 0.480274 0.468010 0.554763 0.520373 0.476417 0.469848 0.524691 0.519504 0.502374 0.549006 0.519291 0.568300 0.520694 0.478814 0.466514 0.517697 0.534346 0.479710 0.497689 0.520322 0.483773 0.489452 0.510491 0.563424 0.483395 0.551471 0.552511 
473.428075 0.473185 0.464880 0.478806 0.486852 0.566518 0.510847 0.499818 0.514579 0.506677 0.545821 0.488447 0.487575 0.510884 0.542822 0.493872 0.482579 0.555153 0.473319 0.526316 0.527132 0.473283 0.557512 0.513970 0.564474 0.521950 0.553372 0.556273 0.563530 0.494383 0.467719 0.555901 0.552531 0.506507 0.550724 0.536045 0.488282 0.551318 0.474868 0.510182 0.503286 0.492556 0.499916 0.514135 0.543054 0.506094 0.500406 0.497381 0.520711 0.511415 0.472514 
482.991956 0.497079 0.500233 0.518270 0.557209 0.534994 0.498391 0.548445 0.498633 0.557034 0.528690 0.534279 0.541843 0.484291 0.505616 0.493564 0.475621 0.563281 0.482979 0.550859 0.496729 0.556478 0.531356 0.554579 0.473274 0.556144 0.535550 0.553946 0.478296 0.487122 0.489612 0.556319 0.519345 0.551023 0.478384 0.486303 0.552367 0.564115 0.556180 0.558428 0.486051 0.517997 0.541123 0.488295 0.485753 0.526802 0.521486 0.464994 0.497614 0.519325 0.558104 
492.749041 0.526183 0.474740 0.561095 0.527435 0.507765 0.540502 0.532647 0.552348 0.503604 0.476875 0.502429 0.545422 0.536264 0.478250 0.469979 0.486833 0.546222 0.544714 0.500674 0.560510 0.481482 0.523135 0.476587 0.543441 0.509068 0.531785 0.492148 0.526542 0.534371 0.520237 0.470082 0.479281 0.553481 0.503394 0.507457 0.548377 0.546986 0.501793 0.465213 0.469015 0.463920 0.524900 0.467373 0.495801 0.478250 0.521889 0.503758 0.476716 0.485601 0.528009 
502.703232 0.484614 0.552718 0.523527 0.507620 0.550943 0.478486 0.560052 0.543112 0.507364 0.526422 0.513666 0.486071 0.555705 0.556380 0.514438 0.508229 0.531680 0.559812 0.519896 0.469704 0.562011 0.550912 0.558947 0.477269 0.515292 0.549879 0.507073 0.462037 0.528867 0.554395 0.540212 0.529793 0.528995 0.518484 0.526371 0.474875 0.536770 0.554129 0.500879 0.467095 0.473269 0.474952 0.557162 0.543516 0.503421 0.555567 0.483013 0.470783 0.531394 0.525353 
512.858511 0.463955 0.489518 0.479069 0.509966 0.544028 0.484220 0.549515 0.459320 0.519042 0.460794 0.463904 0.479702 0.471982 0.558897 0.515615 0.550912 0.466123 0.485250 0.540127 0.475816 0.518848 0.516615 0.492312 0.481792 0.548194 0.543340 0.471207 0.533707 0.459065 0.477086 0.466372 0.556980 0.512908 0.550927 0.470972 0.461635 0.504020 0.534324 0.552544 0.520317 0.536563 0.470783 0.551366 0.522907 0.484464 0.489701 0.504718 0.505101 0.516804 0.553385 
523.218940 0.509353 0.503308 0.555414 0.517059 0.513552 0.503146 0.463804 0.465492 0.491408 0.559003 0.468817 0.555109 0.500131 0.540896 0.553879 0.494687 0.558602 0.545807 0.504930 0.545436 0.533306 0.547967 0.492694 0.474876 0.466911 0.538019 0.465665 0.550550 0.542640 0.476412 0.523393 0.508524 0.551678 0.492145 0.521980 0.538985 0.538837 0.509327 0.552669 0.459417 0.478160 0.469747 0.527247 0.539010 0.552410 0.527897 0.539544 0.555359 0.460902 0.527969 
533.788664 0.457199 0.525314 0.530499 0.492257 0.543720 0.516689 0.497244 0.538764 0.516020 0.537573 0.490291 0.470735 0.485091 0.473927 0.530489 0.468925 0.477966 0.506852 0.513142 0.545362 0.464298 0.487610 0.544501 0.555837 0.541156 0.550324 0.511733 0.458846 0.533717 0.506959 0.496737 0.494842 0.524595 0.532313 0.489951 0.522613 0.504177 0.498354 0.554986 0.546776 0.547136 0.485441 0.532997 0.462879 0.484129 0.531289 0.546036 0.456697 0.507293 0.531695 
544.571910 0.516162 0.515667 0.548611 0.534728 0.459545 0.496546 0.531096 0.472872 0.531849 0.538153 0.542811 0.464683 0.502421 0.547722 0.523897 0.465158 0.497773 0.487467 0.475262 0.512065 0.548035 0.511782 0.509878 0.528777 0.468593 0.504987 0.517046 0.539462 0.460156 0.543544 0.519295 0.458676 0.521563 0.489630 0.539118 0.477636 0.481203 0.555613 0.549273 0.491984 0.498329 0.505523 0.455776 0.515430 0.554032 0.465011 0.485179 0.509721 0.522462 0.523538 
555.572992 0.469823 0.544810 0.501052 0.496731 0.497371 0.504728 0.487601 0.548980 0.495170 0.504119 0.472810 0.550879 0.482338 0.522279 0.473288 0.455637 0.540560 0.532220 0.533444 0.459958 0.498121 0.508480 0.499445 0.463443 0.533731 0.472875 0.505126 0.527572 0.529329 0.553613 0.525865 0.475952 0.504693 0.511003 0.507407 0.489278 0.484937 0.463745 0.496212 0.482132 0.478999 0.524021 0.498615 0.522047 0.523246 0.489278 0.471087 0.500568 0.526343 0.465014 
566.796311 0.529854 0.540964 0.487972 0.513454 0.478424 0.480201 0.481877 0.459403 0.484141 0.510557 0.468399 0.474749 0.472791 0.455673 0.458087 0.465125 0.462118 0.518650 0.469764 0.511812 0.467766 0.507234 0.475030 0.457259 0.479101 0.472455 0.484453 0.518273 0.486280 0.523394 0.504473 0.523951 0.462952 0.489051 0.490713 0.526265 0.508534 0.463860 0.485733 0.526842 0.491501 0.465236 0.518655 0.483880 0.481165 0.476089 0.462189 0.539322 0.517249 0.511114 
578.246356 0.502889 0.491911 0.456042 0.453405 0.453720 0.516135 0.492566 0.510661 0.503645 0.473035 0.454686 0.465274 0.474416 0.458774 0.490374 0.474041 0.463538 0.465970 0.507353 0.535115 0.497215 0.535886 0.529135 0.521569 0.532213 0.496069 0.459750 0.531703 0.498226 0.540279 0.454230 0.475848 0.492226 0.543657 0.497990 0.540164 0.465334 0.518712 0.500027 0.541430 0.492451 0.459329 0.544463 0.493282 0.471464 0.491665 0.471729 0.540344 0.454671 0.476298 
589.927708 0.475225 0.545694 0.467604 0.475664 0.533274 0.547061 0.528037 0.536172 0.534117 0.454740 0.462446 0.493232 0.483036 0.537524 0.489979 0.478368 0.470981 0.495900 0.519009 0.520500 0.468936 0.495616 0.524555 0.462776 0.525623 0.498474 0.530012 0.503377 0.452331 0.501965 0.526012 0.478946 0.471614 0.458057 0.465644 0.478797 0.522022 0.486618 0.471205 0.523159 0.520411 0.488333 0.525797 0.469624 0.516859 0.502918 0.479919 0.520545 0.450790 0.460142 
601.845038 0.502818 0.450208 0.544589 0.478268 0.492198 0.487435 0.453996 0.514218 0.516191 0.509271 0.521282 0.449631 0.507038 0.519686 0.486665 0.457228 0.465943 0.526791 0.482016 0.537231 0.545862 0.546235 0.454140 0.472023 0.465973 0.492705 0.504722 0.490657 0.475334 0.466385 0.455726 0.522485 0.544624 0.499601 0.483975 0.458147 0.493888 0.489881 0.545474 0.451421 0.456805 0.482608 0.469696 0.510862 0.538340 0.544947 0.539344 0.531554 0.536023 0.546841 
614.003114 0.511077 0.446787 0.503976 0.485646 0.534813 0.456454 0.522856 0.508971 0.510824 0.522846 0.501285 0.521686 0.462178 0.498312 0.470463 0.484982 0.468843 0.459799 0.470889 0.475845 0.539154 0.487990 0.459120 0.492182 0.536617 0.510671 0.499789 0.514853 0.539030 0.490582 0.504055 0.502479 0.453541 0.507559 0.483119 0.503337 0.542058 0.469150 0.538371 0.472653 0.501434 0.505591 0.487995 0.462322 0.513649 0.480750 0.484611 0.514377 0.447188 0.518341 
626.406800 0.459367 0.534769 0.517508 0.542493 0.491692 0.459229 0.542785 0.469655 0.475665 0.458028 0.537130 0.530176 0.453776 0.498522 0.470805 0.474134 0.456665 0.526156 0.484610 0.505634 0.458266 0.508958 0.518905 0.478816 0.460058 0.478816 0.531509 0.464503 0.501975 0.482466 0.506242 0.526205 0.451549 0.452507 0.537322 0.490191 0.499021 0.482229 0.540548 0.459283 0.460478 0.495979 0.469585 0.542627 0.492754 0.486501 0.530018 0.475873 0.499411 0.499752 
639.061057 0.539497 0.498199 0.489127 0.508289 0.467586 0.458332 0.463944 0.521117 0.491568 0.527477 0.533487 0.451623 0.449782 0.448611 0.479095 0.486488 0.483003 0.505843 0.454754 0.528136 0.517962 0.467818 0.512670 0.459312 0.449585 0.503347 0.457028 0.517204 0.496614 0.529525 0.521826 0.515240 0.502284 0.517012 0.520349 0.497509 0.478868 0.473572 0.464682 0.483363 0.482683 0.485213 0.478701 0.483436 0.531090 0.459267 0.483308 0.501546 0.466558 0.497209 
651.970946 0.518469 0.508594 0.494667 0.486670 0.457658 0.486484 0.509570 0.489579 0.528899 0.535164 0.466066 0.481392 0.469510 0.481338 0.526613 0.478635 0.486273 0.469677 0.451854 0.447356 0.486126 0.468284 0.524239 0.467317 0.466920 0.446320 0.499641 0.457054 0.530650 0.516473 0.449455 0.526328 0.479552 0.528811 0.480886 0.472865 0.501054 0.475701 0.489800 0.526407 0.511228 0.521477 0.505283 0.446963 0.466184 0.444682 0.454675 0.486346 0.459537 0.457363 
665.141633 0.471551 0.501551 0.466032 0.513152 0.480792 0.450250 0.503144 0.472275 0.501174 0.457295 0.518511 0.459969 0.481237 0.502519 0.511157 0.464932 0.517200 0.493259 0.503482 0.518286 0.471243 0.443166 0.533549 0.450128 0.474368 0.440203 0.470417 0.451986 0.532430 0.470447 0.483383 0.536004 0.512424 0.462795 0.442755 0.471527 0.482899 0.519112 0.518061 0.486228 0.515206 0.473727 0.537768 0.465602 0.531716 0.463724 0.441904 0.530870 0.476113 0.468144 
678.578385 0.447521 0.441728 0.450215 0.531976 0.455146 0.511025 0.514138 0.446936 0.508506 0.480403 0.495268 0.459628 0.476691 0.494606 0.488481 0.483755 0.460720 0.529408 0.500384 0.452544 0.494884 0.518012 0.486250 0.486133 0.513554 0.517768 0.525919 0.490728 0.534110 0.452968 0.488784 0.483453 0.491449 0.511790 0.535040 0.476934 0.483029 0.483775 0.446225 0.479892 0.518182 0.471629 0.475595 0.509929 0.476584 0.495015 0.531639 0.458440 0.530519 0.446269 
692.286578 0.457001 0.439280 0.447155 0.472451 0.478675 0.493634 0.533302 0.510264 0.481851 0.476908 0.501854 0.531491 0.463454 0.480666 0.533229 0.439484 0.491095 0.497975 0.489498 0.449922 0.514245 0.453190 0.525407 0.527684 0.518352 0.522139 0.509360 0.455914 0.478306 0.522402 0.519513 0.461458 0.480972 0.455642 0.530287 0.461352 0.504083 0.479457 0.469712 0.443756 0.449573 0.511230 0.489988 0.460041 0.505836 0.468970 0.481443 0.505374 0.521732 0.516168 
706.271695 0.439373 0.465316 0.493595 0.462988 0.441923 0.505874 0.512778 0.435449 0.481407 0.475147 0.491413 0.498414 0.440921 0.444385 0.513606 0.526746 0.505874 0.513707 0.464309 0.509285 0.481761 0.443302 0.474977 0.441652 0.495680 0.513272 0.519610 0.495046 0.470144 0.492618 0.437196 0.469892 0.516760 0.523524 0.446359 0.525846 0.478819 0.522881 0.464449 0.480387 0.495042 0.492589 0.487765 0.522968 0.480962 0.504660 0.443021 0.511433 0.448769 0.460951 
720.539329 0.506921 0.434344 0.465681 0.447752 0.508844 0.518405 0.485636 0.500750 0.454593 0.526919 0.529459 0.501251 0.447352 0.512446 0.486229 0.460769 0.517580 0.488345 0.521509 0.440713 0.479658 0.524334 0.470999 0.470951 0.463411 0.520188 0.439691 0.472691 0.446416 0.434311 0.445462 0.469085 0.453648 0.443466 0.495615 0.489531 0.441615 0.522898 0.468646 0.511607 0.474943 0.516679 0.458194 0.504115 0.490669 0.436851 0.442579 0.506607 0.506299 0.458218 
735.095189 0.479084 0.521502 0.512105 0.486602 0.452586 0.459960 0.453441 0.447230 0.442383 0.461382 0.497977 0.450372 0.435970 0.471609 0.484599 0.464149 0.457347 0.470120 0.519950 0.485065 0.504957 0.491252 0.456021 0.493817 0.476648 0.515156 0.441345 0.502003 0.480400 0.448460 0.480924 0.458014 0.450088 0.486919 0.477412 0.499692 0.514109 0.514450 0.497607 0.516621 0.496210 0.451794 0.432838 0.433871 0.450886 0.473214 0.474275 0.469899 0.456304 0.507157 
749.945097 0.478558 0.437606 0.507856 0.463692 0.493028 0.481095 0.492865 0.432747 0.449878 0.521995 0.475280 0.490644 0.448093 0.441172 0.453961 0.443584 0.456775 0.447059 0.510374 0.463093 0.471580 0.500672 0.456033 0.499418 0.521005 0.437127 0.436739 0.522139 0.483230 0.454693 0.447226 0.467081 0.454765 0.463251 0.474567 0.481598 0.499470 0.442694 0.431996 0.437400 0.479583 0.499590 0.468737 0.469512 0.488787 0.492377 0.509776 0.515515 0.493052 0.516706 
765.094993 0.480646 0.468228 0.453339 0.518950 0.481953 0.449123 0.448503 0.501215 0.475610 0.441450 0.455728 0.453534 0.472734 0.487318 0.523214 0.516432 0.512932 0.515412 0.485715 0.452247 0.482158 0.447378 0.508568 0.511091 0.509307 0.492759 0.512379 0.483789 0.498945 0.478357 0.519289 0.483817 0.504963 0.440863 0.433691 0.467231 0.523638 0.474351 0.502879 0.451684 0.458461 0.499240 0.439623 0.475395 0.476025 0.496522 0.466859 0.433309 0.521521 0.513108 
780.550937 0.458500 0.477525 0.471106 0.495319 0.469585 0.492644 0.502665 0.500584 0.442032 0.469975 0.461893 0.453678 0.468003 0.442403 0.480385 0.507321 0.428101 0.460506 0.493271 0.502860 0.518468 0.485797 0.469258 0.480461 0.457028 0.447734 0.447031 0.457346 0.428595 0.518596 0.493157 0.506789 0.484462 0.490644 0.503387 0.477582 0.458405 0.467096 0.432805 0.492159 0.460239 0.467999 0.433157 0.506794 0.435033 0.457859 0.437979 0.507839 0.514738 0.503368 
796.319112 0.495497 0.461206 0.446532 0.487450 0.506020 0.429727 0.433930 0.430645 0.471942 0.443275 0.462834 0.492851 0.466569 0.474342 0.502366 0.498446 0.481788 0.433135 0.492411 0.479918 0.438891 0.503483 0.480775 0.491024 0.446399 0.515691 0.473888 0.428827 0.507085 0.449537 0.478233 0.506531 0.479800 0.431147 0.442371 0.490342 0.433443 0.496150 0.433206 0.427772 0.479502 0.436027 0.489443 0.493301 0.492354 0.468700 0.464572 0.438432 0.479767 0.490276 
812.405825 0.447528 0.463006 0.431182 0.448589 0.465821 0.471952 0.455512 0.452753 0.516201 0.448358 0.457898 0.473267 0.474517 0.453409 0.507901 0.426863 0.424957 0.431173 0.500959 0.453027 0.425151 0.510613 0.466373 0.494649 0.460511 0.435545 0.473583 0.425410 0.514140 0.509773 0.468165 0.450334 0.439586 0.468627 0.471475 0.427622 0.464232 0.487024 0.425320 0.471829 0.488660 0.500672 0.478743 0.444453 0.427471 0.491593 0.468830 0.485854 0.439902 0.488533 
828.817511 0.480732 0.513633 0.441146 0.505829 0.506520 0.502315 0.485078 0.516264 0.427715 0.423660 0.466629 0.472412 0.440940 0.510142 0.510739 0.514065 0.500643 0.463190 0.449744 0.441875 0.514948 0.494202 0.431422 0.433662 0.516583 0.440508 0.434776 0.466788 0.481221 0.498500 0.516682 0.459863 0.504011 0.447362 0.453460 0.476424 0.432347 0.446981 0.460164 0.499008 0.451078 0.497998 0.496616 0.423045 0.492177 0.436801 0.478073 0.482485 0.509808 0.467737 
845.560736 0.425310 0.446197 0.500743 0.474287 0.504108 0.446567 0.450797 0.476594 0.514736 0.448654 0.485682 0.479542 0.432934 0.466887 0.422843 0.459956 0.435241 0.430640 0.480127 0.454443 0.502479 0.422801 0.466139 0.507623 0.425010 0.425062 0.425778 0.481255 0.485420 0.471034 0.421739 0.506088 0.422595 0.447063 0.445953 0.480899 0.422867 0.502264 0.455206 0.458847 0.485074 0.477651 0.472677 0.422483 0.502507 0.460457 0.430977 0.485303 0.458332 0.463003 
862.642196 0.507451 0.487913 0.423401 0.458999 0.421279 0.491503 0.425284 0.461647 0.442496 0.507120 0.491172 0.461783 0.503773 0.436244 0.476948 0.441032 0.453121 0.446062 0.443302 0.483745 0.453284 0.500705 0.440892 0.426025 0.474482 0.510575 0.423965 0.447349 0.511801 0.463629 0.511069 0.495363 0.509386 0.435438 0.465041 0.489414 0.487890 0.481992 0.467088 0.452160 0.495493 0.430314 0.446365 0.455456 0.461125 0.450216 0.475382 0.496039 0.511922 0.467685 
880.068724 0.500253 0.508022 0.448906 0.427197 0.423955 0.462592 0.435634 0.462457 0.477981 0.509192 0.500044 0.487701 0.494838 0.499097 0.455645 0.431497 0.483526 0.483034 0.424545 0.493101 0.424002 0.479281 0.470927 0.442981 0.486684 0.422483 0.436702 0.457595 0.426927 0.495618 0.424448 0.440854 0.443083 0.426872 0.436972 0.509582 0.429844 0.468406 0.495929 0.452519 0.471090 0.448488 0.459917 0.506095 0.431018 0.481325 0.502115 0.434590 0.453230 0.469525 
897.847292 0.450868 0.491559 0.469167 0.478020 0.487526 0.473057 0.446932 0.427648 0.425326 0.502360 0.451460 0.452191 0.446909 0.424332 0.462483 0.483039 0.444892 0.443463 0.460873 0.496559 0.505232 0.479200 0.450392 0.435521 0.428360 0.485208 0.502452 0.506490 0.501333 0.506560 0.500593 0.475416 0.421371 0.472775 0.478797 0.462996 0.508710 0.487535 0.443046 0.474107 0.436224 0.449675 0.506999 0.455105 0.461368 0.507545 0.444841 0.435340 0.503507 0.467677 
915.985010 0.467212 0.418851 0.432645 0.420459 0.474809 0.464310 0.501107 0.445443 0.492036 0.422606 0.446936 0.456505 0.489778 0.463089 0.495887 0.475528 0.431516 0.440329 0.473059 0.491755 0.482831 0.457814 0.466189 0.494390 0.419261 0.475335 0.446291 0.425287 0.496007 0.418565 0.420413 0.430290 0.418639 0.467728 0.425628 0.469318 0.466563 0.437293 0.481863 0.453382 0.491630 0.499121 0.446185 0.480693 0.470539 0.498946 0.432525 0.428660 0.452331 0.446697 
934.489135 0.424323 0.493099 0.500275 0.481627 0.500220 0.490469 0.445225 0.439461 0.439805 0.470669 0.450185 0.430302 0.499826 0.487569 0.498779 0.486422 0.467094 0.474771 0.472950 0.420959 0.435487 0.480154 0.479108 0.469994 0.438438 0.423102 0.473454 0.470770 0.500427 0.499422 0.491075 0.423235 0.424722 0.491052 0.416334 0.424805 0.493323 0.455219 0.451722 0.453223 0.477112 0.473358 0.449552 0.500014 0.481636 0.469274 0.441801 0.455884 0.436901 0.447583 
953.367067 0.449980 0.438696 0.498616 0.426636 0.466556 0.415663 0.431366 0.439894 0.474115 0.498022 0.467525 0.465405 0.470267 0.434455 0.433354 0.485299 0.446018 0.478759 0.453732 0.414347 0.478489 0.450766 0.491930 0.450807 0.411838 0.480655 0.433043 0.476044 0.421056 0.425365 0.426873 0.483210 0.464710 0.458165 0.483868 0.476890 0.451635 0.474879 0.447252 0.432047 0.426188 0.471931 0.492373 0.415594 0.495742 0.454651 0.497565 0.471520 0.457946 0.472338 
972.626360 0.433888 0.471739 0.440984 0.468698 0.445153 0.425463 0.426592 0.464147 0.425408 0.434275 0.451662 0.447342 0.447925 0.441120 0.485152 0.428977 0.442718 0.439973 0.435704 0.473509 0.453828 0.459176 0.492066 0.429869 0.439550 0.467579 0.448207 0.412418 0.492139 0.430433 0.491260 0.470769 0.423797 0.493090 0.495148 0.445563 0.459645 0.478407 0.470214 0.466550 0.430083 0.429951 0.412200 0.456828 0.458790 0.464907 0.426651 0.420056 0.449905 0.413351 
992.274716 0.420144 0.458348 0.470074 0.434319 0.408051 0.448035 0.476611 0.417393 0.488052 0.464023 0.475292 0.438158 0.445882 0.423789 0.485454 0.418182 0.497843 0.440597 0.444423 0.421885 0.437528 0.428703 0.478560 0.479693 0.435389 0.411573 0.443661 0.467500 0.473102 0.448180 0.447655 0.469607 0.480822 0.462586 0.458416 0.495998 0.456530 0.413685 0.444015 0.438154 0.478941 0.493849 0.439069 0.426200 0.410186 0.440157 0.426214 0.467744 0.494244 0.419093 
1012.319995 0.425917 0.487815 0.412659 0.419444 0.481983 0.464780 0.420871 0.467556 0.446971 0.493016 0.450262 0.485436 0.433673 0.421981 0.489896 0.488714 0.495855 0.411901 0.483364 0.477347 0.465755 0.496270 0.444940 0.438002 0.436020 0.446227 0.483464 0.455679 0.420789 0.426071 0.479378 0.480859 0.428490 0.483784 0.463100 0.418067 0.469799 0.468960 0.436007 0.476887 0.459968 0.438088 0.413829 0.481581 0.488154 0.458311 0.428432 0.441433 0.439410 0.454587 
1032.770215 0.443323 0.457730 0.478206 0.428538 0.405854 0.482886 0.451985 0.453954 0.457578 0.491045 0.480270 0.455779 0.468357 0.407383 0.423863 0.425809 0.442001 0.415119 0.411995 0.490375 0.415092 0.429626 0.454040 0.433662 0.416050 0.406142 0.415794 0.490393 0.480787 0.441520 0.476826 0.485219 0.481209 0.448641 0.447463 0.488950 0.482252 0.408687 0.429572 0.486572 0.464482 0.487817 0.464329 0.439412 0.442419 0.418140 0.437304 0.457106 0.419682 0.435479 
1053.633557 0.411629 0.459263 0.406934 0.411003 0.426702 0.484434 0.407954 0.435628 0.437933 0.421097 0.411294 0.453157 0.459039 0.438613 0.412135 0.424853 0.411303 0.405183 0.471555 0.470136 0.446308 0.472786 0.403773 0.478579 0.454308 0.441514 0.483906 0.448072 0.425072 0.433555 0.416164 0.438555 0.411898 0.417162 0.487397 0.466681 0.428550 0.435936 0.485396 0.426728 0.435493 0.410139 0.403675 0.449491 0.431259 0.472988 0.446819 0.467079 0.473565 0.483413 
1074.918367 0.467362 0.446136 0.412540 0.433481 0.406357 0.428382 0.453187 0.426251 0.416262 0.434462 0.448462 0.403478 0.449657 0.440764 0.446822 0.431105 0.412214 0.437221 0.438910 0.474285 0.429081 0.404503 0.436958 0.423367 0.414305 0.481341 0.413190 0.449853 0.474735 0.411666 0.404240 0.424958 0.460404 0.488250 0.410561 0.403660 0.404672 0.434805 0.402207 0.479455 0.419119 0.457163 0.419890 0.424615 0.428257 0.416783 0.458675 0.443479 0.437733 0.471985 
1096.633158 0.477652 0.465810 0.400027 0.463444 0.475796 0.475352 0.427914 0.437097 0.455357 0.401252 0.486244 0.417199 0.420546 0.481087 0.471566 0.463160 0.472574 0.468202 0.485681 0.475628 0.444185 0.465756 0.426844 0.457035 0.479059 0.461629 0.482711 0.443888 0.477754 0.483151 0.450635 0.433555 0.406556 0.467629 0.456702 0.437106 0.468957 0.453591 0.443986 0.457718 0.433462 0.444474 0.438105 0.452290 0.408518 0.460914 0.459374 0.442818 0.432565 0.439969 
1118.786618 0.455613 0.472318 0.399711 0.433166 0.461049 0.441864 0.425030 0.417486 0.405072 0.398748 0.399742 0.465777 0.434223 0.408851 0.441749 0.444582 0.422507 0.398606 0.424332 0.455573 0.456161 0.466188 0.421026 0.405943 0.481435 0.404175 0.440264 0.480777 0.444449 0.444873 0.434673 0.411281 0.421088 0.458211 0.441714 0.470250 0.480821 0.468106 0.477962 0.424827 0.438266 0.452616 0.434757 0.428195 0.418171 0.481687 0.450871 0.447503 0.457880 0.477219 
1141.387607 0.431168 0.441134 0.458758 0.463149 0.408396 0.432193 0.444008 0.405087 0.396871 0.409140 0.420189 0.481908 0.474656 0.409949 0.479211 0.460214 0.427238 0.460267 0.455409 0.423093 0.418310 0.452998 0.443031 0.475347 0.417843 0.460984 0.472051 0.433610 0.463268 0.445997 0.450635 0.469684 0.477591 0.465042 0.454652 0.465794 0.413166 0.466181 0.479101 0.408986 0.462991 0.432602 0.468192 0.433689 0.482863 0.442318 0.399089 0.410526 0.449570 0.458560 
1164.445166 0.397052 0.452251 0.475931 0.456763 0.440194 0.394655 0.421950 0.470074 0.405801 0.424382 0.403190 0.400189 0.423352 0.451475 0.401188 0.395843 0.477268 0.446971 0.427370 0.436093 0.450665 0.429302 0.416014 0.481583 0.399050 0.398485 0.394712 0.472207 0.451248 0.422967 0.428264 0.412811 0.407567 0.468698 0.445521 0.471997 0.439944 0.481206 0.452133 0.481228 0.442043 0.396780 0.471007 0.462174 0.446051 0.420899 0.441679 0.464934 0.404369 0.395676 
1187.968519 0.464183 0.427843 0.451621 0.414377 0.405828 0.465933 0.438059 0.410264 0.459071 0.468419 0.403712 0.396345 0.434582 0.424733 0.396973 0.477335 0.468689 0.449108 0.429226 0.454076 0.429409 0.411102 0.406273 0.431346 0.393762 0.452397 0.463197 0.453034 0.415163 0.444746 0.411625 0.398931 0.468148 0.430591 0.417265 0.441422 0.419106 0.418094 0.403717 0.455067 0.396715 0.413121 0.476973 0.458456 0.403546 0.402591 0.393479 0.406316 0.401784 0.448039 
1211.967074 0.406796 0.407894 0.429114 0.426369 0.417353 0.395652 0.411590 0.442342 0.469042 0.399834 0.452595 0.424050 0.422534 0.439845 0.461425 0.416363 0.477437 0.392321 0.474770 0.438894 0.452335 0.470779 0.439771 0.405115 0.451032 0.475374 0.446637 0.441699 0.465424 0.419664 0.467934 0.451766 0.434321 0.449382 0.412863 0.400598 0.460473 0.403491 0.444883 0.408090 0.431793 0.410874 0.447827 0.449004 0.427689 0.439341 0.405523 0.444848 0.459653 0.395895 
1236.450433 0.435815 0.430341 0.422299 0.428966 0.400084 0.398523 0.401848 0.405951 0.454562 0.434090 0.396924 0.428668 0.470335 0.430432 0.474926 0.428767 0.452781 0.401710 0.407495 0.429195 0.401974 0.426450 0.422878 0.413812 0.440277 0.409510 0.416419 0.390114 0.440575 0.444324 0.390602 0.421893 0.395860 0.396210 0.458185 0.407192 0.472090 0.474447 0.428737 0.445387 0.432343 0.421382 0.464796 0.408342 0.450900 0.436342 0.437553 0.452699 0.430981 0.431444 
1261.428389 0.466022 0.441060 0.456005 0.405394 0.431190 0.437759 0.413008 0.428315 0.428763 0.429176 0.448537 0.425793 0.462587 0.468695 0.435886 0.440935 0.412057 0.437397 0.392141 0.460486 0.403478 0.389825 0.443096 0.467730 0.454873 0.446376 0.448218 0.423115 0.408054 0.451653 0.450612 0.433377 0.438667 0.403565 0.426968 0.469547 0.468931 0.452570 0.421226 0.399531 0.391796 0.436937 0.433368 0.445429 0.447878 0.463219 0.470567 0.418570 0.391680 0.465001 
1286.910933 0.419072 0.420456 0.448344 0.467966 0.448614 0.440404 0.405437 0.431388 0.416711 0.429768 0.418138 0.432073 0.440297 0.386856 0.454541 0.428992 0.433158 0.456893 0.445058 0.444492 0.444762 0.393130 0.426271 0.394085 0.431156 0.458517 0.418888 0.468497 0.410013 0.419724 0.448863 0.397616 0.467388 0.459888 0.419972 0.432742 0.427878 0.435626 0.467867 0.408655 0.453122 0.401195 0.418905 0.463398 0.397081 0.461744 0.439388 0.413600 0.458590 0.390769 
1312.908258 0.449337 0.450941 0.467941 0.447529 0.400459 0.455305 0.395229 0.416417 0.419574 0.393859 0.456854 0.393147 0.399439 0.448450 0.468056 0.418226 0.439389 0.395907 0.443382 0.403253 0.453322 0.443561 0.467967 0.413764 0.402195 0.403219 0.399750 0.453339 0.465292 0.403487 0.386936 0.462511 0.462276 0.399136 0.461696 0.412019 0.418717 0.459887 0.464469 0.393748 0.393799 0.396696 0.435277 0.394742 0.399695 0.406226 0.438395 0.428341 0.452857 0.464051 
1339.430764 0.454958 0.435538 0.408750 0.412160 0.422292 0.421388 0.453042 0.396519 0.457043 0.420424 0.457561 0.394477 0.383295 0.462462 0.407000 0.389555 0.395305 0.394553 0.394918 0.391177 0.438374 0.395126 0.400698 0.424963 0.405633 0.431461 0.447309 0.382480 0.413608 0.445959 0.385622 0.389423 0.465982 0.406580 0.406469 0.443122 0.400303 0.439963 0.446184 0.393491 0.422700 0.419056 0.448957 0.432170 0.422742 0.459612 0.386964 0.392065 0.466003 0.395250 
1366.489061 0.385734 0.424428 0.443671 0.424855 0.460382 0.389949 0.434269 0.454405 0.435664 0.380712 0.401439 0.442115 0.453284 0.431932 0.425578 0.382382 0.380501 0.415157 0.447336 0.416079 0.433847 0.439672 0.457097 0.458607 0.464335 0.456391 0.436895 0.438932 0.446778 0.428250 0.416743 0.414849 0.407882 0.417165 0.453978 0.417356 0.425248 0.417457 0.434447 0.408491 0.434396 0.412904 0.413695 0.389674 0.423777 0.422665 0.401545 0.441080 0.388943 0.382522 
1394.093971 0.401098 0.382329 0.445204 0.401902 0.381260 0.409211 0.444463 0.428169 0.430685 0.384555 0.421284 0.440457 0.409253 0.451516 0.397933 0.439480 0.387791 0.420518 0.423191 0.441867 0.414551 0.414842 0.399671 0.399999 0.391907 0.403345 0.415237 0.443356 0.436598 0.434708 0.411820 0.404001 0.408597 0.422282 0.425438 0.451120 0.404931 0.395627 0.459250 0.409901 0.447038 0.451823 0.394247 0.439114 0.445284 0.386373 0.433404 0.428531 0.432966 0.380642 
1422.256537 0.410173 0.380109 0.439982 0.417190 0.379100 0.433158 0.395638 0.454379 0.407807 0.441050 0.390858 0.410483 0.431906 0.423440 0.415849 0.392684 0.379695 0.396718 0.439186 0.406097 0.410730 0.405716 0.396769 0.422916 0.402281 0.413223 0.446089 0.440811 0.401050 0.414873 0.459507 0.432098 0.442411 0.411292 0.404883 0.386715 0.394025 0.405440 0.436639 0.407886 0.458237 0.406680 0.452008 0.383083 0.458120 0.444296 0.430364 0.405926 0.456976 0.395378 
1450.988025 0.407567 0.379030 0.392381 0.395066 0.407530 0.441688 0.426319 0.444353 0.442364 0.412684 0.426039 0.391063 0.399140 0.439007 0.382678 0.447105 0.391243 0.438352 0.430959 0.408543 0.424250 0.416841 0.419514 0.430834 0.415919 0.384413 0.447964 0.375627 0.457054 0.418842 0.385167 0.410778 0.452200 0.398894 0.446388 0.387619 0.378575 0.378521 0.448581 0.391668 0.457091 0.458217 0.428420 0.453835 0.424496 0.443431 0.420673 0.437573 0.376686 0.443773 
1480.299928 0.388941 0.407934 0.389510 0.450249 0.446173 0.406846 0.377730 0.426350 0.397470 0.394411 0.447783 0.409997 0.454636 0.420120 0.391842 0.429388 0.446812 0.420987 0.392585 0.400048 0.435593 0.394054 0.374626 0.451506 0.419842 0.408864 0.451511 0.439735 0.418671 0.449365 0.451951 0.401480 0.450145 0.436427 0.449381 0.433763 0.405883 0.384118 0.391680 0.405813 0.420228 0.386828 0.444450 0.409067 0.429766 0.433937 0.378245 0.448979 0.391137 0.447202 
1510.203970 0.424775 0.424057 0.372592 0.447998 0.425523 0.386205 0.417434 0.405688 0.415343 0.373319 0.414806 0.380367 0.387217 0.375748 0.400627 0.404792 0.390311 0.397173 0.432935 0.440946 0.405721 0.393013 0.428060 0.395988 0.443734 0.417281 0.415761 0.450989 0.391497 0.401305 0.424247 0.448853 0.449609 0.377099 0.373273 0.399570 0.438855 0.372071 0.431419 0.376545 0.425577 0.400623 0.426118 0.395364 0.371856 0.429774 0.396087 0.454158 0.381619 0.446102 
1540.712114 0.385693 0.371045 0.403014 0.380030 0.408228 0.438240 0.392688 0.437771 0.373607 0.407735 0.376263 0.429086 0.424801 0.442442 0.372110 0.438565 0.371719 0.385397 0.448586 0.419590 0.416794 0.391331 0.421260 0.449688 0.425311 0.409902 0.452259 0.408935 0.419623 0.397063 0.395069 0.437541 0.450087 0.414878 0.400106 0.429201 0.381696 0.409754 0.392836 0.370708 0.408578 0.450762 0.420162 0.380828 0.397104 0.382613 0.380988 0.416823 0.380688 0.410025 
1571.836563 0.387158 0.439392 0.371825 0.408586 0.445880 0.438643 0.413629 0.402266 0.391915 0.428201 0.416122 0.388722 0.376745 0.387633 0.387866 0.390711 0.386282 0.423424 0.372058 0.438823 0.434022 0.405238 0.423985 0.372345 0.432601 0.406593 0.382635 0.419544 0.387187 0.420101 0.379537 0.403535 0.378505 0.386380 0.382950 0.398112 0.401730 0.449707 0.416011 0.448360 0.403646 0.430858 0.416691 0.404534 0.413072 0.380404 0.381567 0.416973 0.418205 0.410948 
1603.589768 0.414200 0.411576 0.370773 0.409918 0.421118 0.377386 0.431801 0.436836 0.429621 0.444655 0.405306 0.427148 0.389107 0.385110 0.445217 0.417940 0.414220 0.429979 0.381346 0.409429 0.444720 0.392142 0.440760 0.411303 0.404084 0.409543 0.428998 0.402686 0.385184 0.434245 0.416844 0.442540 0.374053 0.385738 0.407836 0.373580 0.410990 0.436625 0.385477 0.399806 0.419700 0.419623 0.377300 0.421244 0.403020 0.369111 0.439371 0.366878 0.390708 0.415638 
1635.984430 0.371111 0.378540 0.424461 0.397932 0.407815 0.390040 0.417778 0.404554 0.420852 0.415743 0.376723 0.418030 0.404952 0.426067 0.399874 0.378297 0.438922 0.436891 0.367019 0.413386 0.431392 0.373446 0.395665 0.384209 0.398329 0.408180 0.381257 0.371869 0.436736 0.393366 0.410357 0.385458 0.399777 0.432008 0.411176 0.437252 0.401886 0.367027 0.389469 0.395762 0.368215 0.390073 0.369878 0.386504 0.418103 0.432653 0.383187 0.440666 0.421310 0.368276 
1669.033508 0.411943 0.418227 0.427813 0.391055 0.421105 0.416362 0.368899 0.406582 0.394344 0.431636 0.375309 0.414639 0.413238 0.389258 0.422776 0.377807 0.405864 0.375535 0.420802 0.422033 0.424863 0.388786 0.367111 0.383947 0.437117 0.395361 0.371765 0.411684 0.390296 0.427313 0.367087 0.383805 0.377670 0.430292 0.432164 0.433327 0.411079 0.424891 0.367858 0.426861 0.430441 0.373262 0.409315 0.367063 0.365929 0.374009 0.401170 0.427793 0.422780 0.369339 
1702.750221 0.388866 0.409512 0.381305 0.409279 0.402313 0.430387 0.420829 0.392205 0.425718 0.380004 0.427820 0.392297 0.383800 0.436939 0.429511 0.399806 0.438112 0.366039 0.361572 0.405563 0.417631 0.424324 0.399219 0.394760 0.417430 0.391357 0.385218 0.406358 0.370414 0.366212 0.431017 0.369667 0.372326 0.441604 0.426687 0.416052 0.385134 0.369940 0.438727 0.428020 0.400633 0.407089 0.414498 0.407568 0.380743 0.372077 0.368490 0.373990 0.418133 0.372399 
1737.148057 0.375815 0.363096 0.429514 0.387100 0.398168 0.372145 0.360073 0.436863 0.373256 0.380234 0.403886 0.427290 0.395001 0.420021 0.403962 0.371917 0.414858 0.419541 0.414155 0.429450 0.365007 0.426770 0.382669 0.428530 0.429837 0.426183 0.363539 0.417038 0.426866 0.383229 0.392710 0.403894 0.419313 0.414039 0.423240 0.361476 0.401191 0.413591 0.417793 0.425307 0.433840 0.437247 0.396584 0.391854 0.392118 0.410572 0.417833 0.391926 0.436275 0.408169 
1772.240776 0.375071 0.436231 0.418261 0.398935 0.398537 0.429147 0.381208 0.425792 0.378737 0.436326 0.419022 0.391158 0.379202 0.418783 0.436068 0.436959 0.430416 0.429023 0.372265 0.433588 0.397824 0.417712 0.367398 0.427785 0.366673 0.385431 0.385494 0.397510 0.393327 0.433584 0.390322 0.361452 0.433704 0.385483 0.409709 0.419587 0.375656 0.409517 0.408825 0.374164 0.372587 0.435646 0.409398 0.365666 0.434344 0.406525 0.405884 0.394644 0.392690 0.432132 
1808.042414 0.404537 0.378602 0.417994 0.390470 0.427596 0.373651 0.429703 0.434164 0.433490 0.396131 0.393925 0.419626 0.411755 0.393742 0.424736 0.411045 0.381546 0.387321 0.379200 0.376249 0.385760 0.397018 0.400885 0.406850 0.358400 0.371821 0.413398 0.403099 0.357809 0.379189 0.416797 0.432440 0.394186 0.428828 0.415910 0.377014 0.423270 0.360127 0.420822 0.392336 0.427564 0.433819 0.425671 0.363708 0.432936 0.429715 0.378143 0.377826 0.368101 0.370422 
1844.567294 0.395828 0.416516 0.398675 0.404612 0.392682 0.416472 0.414749 0.360099 0.358845 0.423680 0.377944 0.383397 0.422465 0.427914 0.401533 0.375606 0.408378 0.363206 0.361219 0.356696 0.400291 0.374656 0.359866 0.406075 0.368824 0.359176 0.389508 0.398805 0.413369 0.427524 0.357556 0.373011 0.412636 0.391574 0.382348 0.368808 0.358967 0.427457 0.379127 0.381433 0.425324 0.426980 0.418101 0.402239 0.388573 0.368647 0.363679 0.374257 0.426365 0.426818 
1881.830025 0.401503 0.358642 0.417962 0.419410 0.380293 0.395515 0.403167 0.394620 0.423420 0.363253 0.387513 0.376019 0.412318 0.362692 0.360287 0.424028 0.423781 0.364026 0.355585 0.425422 0.380085 0.426218 0.410474 0.385496 0.387403 0.414771 0.383318 0.356413 0.400448 0.380842 0.369925 0.357347 0.368465 0.383585 0.389491 0.423974 0.425626 0.379794 0.365066 0.366428 0.428655 0.378719 0.424841 0.362131 0.357073 0.382188 0.419472 0.419688 0.416003 0.389597 
1919.845513 0.368952 0.419490 0.398000 0.420357 0.422720 0.358344 0.401293 0.392868 0.409886 0.402133 0.376057 0.380119 0.383291 0.405203 0.371960 0.360156 0.408726 0.405593 0.394875 0.367413 0.389497 0.413225 0.360129 0.362839 0.363351 0.367976 0.353770 0.393899 0.419018 0.420514 0.395618 0.354747 0.377131 0.397524 0.369233 0.381459 0.421248 0.373190 0.358527 0.394500 0.395508 0.421951 0.393512 0.388888 0.381635 0.357367 0.415823 0.354594 0.390610 0.392087 
1958.628965 0.412358 0.396364 0.411086 0.406009 0.422341 0.403716 0.413357 0.397966 0.398732 0.370286 0.394428 0.421695 0.402036 0.375208 0.403953 0.403898 0.424444 0.374590 0.352520 0.424580 0.369120 0.352369 0.370073 0.388379 0.422792 0.387703 0.376670 0.354717 0.426858 0.370426 0.364093 0.413240 0.414694 0.398498 0.372642 0.419056 0.390708 0.372428 0.382194 0.411273 0.369940 0.364020 0.427406 0.373801 0.407782 0.361085 0.411215 0.424778 0.404030 0.413030 
1998.195895 0.375950 0.392654 0.358987 0.378593 0.393869 0.350606 0.365286 0.425265 0.353202 0.387066 0.360147 0.387155 0.371249 0.406382 0.409269 0.381084 0.364442 0.404626 0.383367 0.419944 0.398992 0.423148 0.358402 0.413765 0.407779 0.415568 0.402784 0.408081 0.395707 0.384621 0.381812 0.372994 0.351732 0.376414 0.406587 0.357207 0.359714 0.418075 0.360859 0.351863 0.360844 0.359033 0.357756 0.391814 0.375590 0.390394 0.386126 0.373152 0.378925 0.382621 
2038.562130 0.368940 0.394162 0.407252 0.392968 0.420347 0.419180 0.420366 0.357329 0.375626 0.398060 0.383402 0.390191 0.410553 0.407661 0.352291 0.410387 0.389417 0.382535 0.387134 0.351333 0.422854 0.387938 0.393180 0.407718 0.364635 0.354075 0.358357 0.364242 0.418394 0.347520 0.371790 0.379369 0.392344 0.374082 0.351036 0.408785 0.398626 0.414936 0.406474 0.376835 0.419476 0.378075 0.358839 0.366587 0.384153 0.420019 0.384961 0.401583 0.351171 0.359050 
2079.743817 0.394376 0.378833 0.407041 0.368648 0.394675 0.373930 0.354572 0.347117 0.413773 0.365976 0.404906 0.398137 0.365647 0.393855 0.374064 0.362204 0.363316 0.370097 0.370649 0.406394 0.352219 0.421071 0.385092 0.404320 0.412803 0.402123 0.345875 0.359368 0.398995 0.420385 0.391030 0.356799 0.352476 0.368702 0.419829 0.413677 0.380631 0.365846 0.384019 0.352345 0.399912 0.406520 0.391130 0.394982 0.357390 0.352173 0.374873 0.399590 0.388132 0.413784 
2121.757429 0.401167 0.364166 0.346246 0.355189 0.399092 0.391263 0.415982 0.350870 0.348997 0.393029 0.376063 0.379897 0.372121 0.412773 0.399363 0.355105 0.386410 0.378359 0.367383 0.361232 0.350622 0.390320 0.408344 0.400446 0.344689 0.403968 0.386764 0.358653 0.372167 0.360458 0.347513 0.369531 0.355426 0.354682 0.389622 0.412708 0.383743 0.396749 0.351534 0.358180 0.413861 0.385727 0.353213 0.418992 0.383518 0.348764 0.397585 0.380507 0.343747 0.369378 
2164.619772 0.366169 0.377060 0.396363 0.365664 0.378298 0.351807 0.376638 0.342062 0.380345 0.356747 0.385749 0.389842 0.354043 0.375571 0.367468 0.344166 0.394065 0.346889 0.348564 0.396777 0.403977 0.412855 0.406506 0.415851 0.377789 0.352752 0.353709 0.364855 0.385954 0.381644 0.410163 0.404242 0.412491 0.371516 0.390526 0.394468 0.356664 0.408511 0.374968 0.370961 0.393173 0.389071 0.358490 0.358475 0.361817 0.361255 0.358824 0.381241 0.354993 0.369355 
2208.347992 0.389385 0.404104 0.376923 0.382393 0.414714 0.356675 0.403098 0.357597 0.390017 0.350987 0.408908 0.409910 0.396945 0.340626 0.372656 0.369061 0.362666 0.413916 0.397236 0.378416 0.379221 0.355647 0.391585 0.370736 0.408069 0.372747 0.340706 0.345203 0.412998 0.384124 0.340543 0.357325 0.351504 0.410563 0.373828 0.388694 0.398309 0.382850 0.402376 0.415640 0.397916 0.357117 0.383202 0.385020 0.361906 0.370003 0.384487 0.405922 0.390693 0.380469 
2252.959581 0.348141 0.387854 0.388569 0.381007 0.341241 0.389969 0.352904 0.404585 0.350624 0.409333 0.349063 0.403362 0.394382 0.388216 0.379687 0.386255 0.394788 0.388359 0.359717 0.397817 0.412997 0.392873 0.369785 0.407226 0.392019 0.396312 0.354454 0.397708 0.356335 0.394393 0.409446 0.355902 0.388129 0.400446 0.403264 0.354153 0.363460 0.402173 0.407440 0.382121 0.382313 0.411699 0.397647 0.402282 0.348837 0.399912 0.343506 0.360733 0.412557 0.382602 
2298.472383 0.340550 0.407516 0.344687 0.409021 0.396465 0.368987 0.396353 0.365811 0.370765 0.390732 0.387137 0.357704 0.358490 0.345159 0.361771 0.387646 0.382752 0.366897 0.359629 0.351068 0.348522 0.378479 0.355191 0.356554 0.341939 0.379434 0.386362 0.374574 0.350248 0.363179 0.405741 0.352102 0.337689 0.372484 0.383943 0.343665 0.362598 0.401831 0.343100 0.353570 0.350241 0.411597 0.358078 0.370133 0.410291 0.397124 0.409710 0.370039 0.400240 0.400869 
2344.904605 0.377517 0.370412 0.370424 0.406537 0.386198 0.395333 0.345130 0.388065 0.359741 0.382295 0.395493 0.362921 0.395862 0.406295 0.348790 0.349618 0.378985 0.390790 0.409698 0.375772 0.401752 0.366685 0.373700 0.360606 0.400153 0.344094 0.402512 0.371344 0.364475 0.373752 0.404424 0.406053 0.391021 0.358183 0.402903 0.379883 0.388833 0.359424 0.351534 0.359700 0.335521 0.395057 0.343140 0.355376 0.348574 0.355973 0.376618 0.366599 0.402847 0.381706 
2392.274821 0.386044 0.338396 0.363246 0.386582 0.391012 0.357755 0.378936 0.364363 0.386449 0.381447 0.386144 0.363747 0.375816 0.397675 0.359855 0.344210 0.370035 0.370443 0.406153 0.382835 0.384234 0.407700 0.339420 0.348473 0.365576 0.393498 0.392110 0.389706 0.372480 0.344210 0.398087 0.361317 0.379299 0.398758 0.366978 0.390003 0.334571 0.379455 0.398758 0.336330 0.375022 0.345234 0.346710 0.403607 0.367691 0.399838 0.385258 0.393728 0.395772 0.381718 
2440.601978 0.406202 0.386024 0.338781 0.398295 0.345166 0.365550 0.340528 0.388871 0.336373 0.393919 0.384787 0.360735 0.366954 0.396235 0.355731 0.351850 0.365347 0.385931 0.406117 0.362936 0.403772 0.364742 0.349161 0.391186 0.353017 0.390884 0.334589 0.355613 0.341971 0.388823 0.342607 0.341395 0.340716 0.394233 0.385832 0.363224 0.401434 0.401903 0.334209 0.357175 0.367678 0.356835 0.397571 0.388114 0.358139 0.350808 0.377327 0.343242 0.380507 0.404562 
2489.905408 0.361760 0.351626 0.401966 0.367013 0.342047 0.363955 0.341841 0.395104 0.346035 0.350259 0.381742 0.368535 0.391343 0.336794 0.365443 0.351159 0.398772 0.336243 0.341528 0.378357 0.371306 0.372810 0.398232 0.332798 0.355067 0.395659 0.393468 0.366458 0.386627 0.350262 0.341959 0.333177 0.398302 0.388017 0.358503 0.367528 0.339290 0.344616 0.342223 0.364506 0.365943 0.361661 0.336342 0.393725 0.378853 0.358220 0.389219 0.383753 0.396306 0.401408 
2540.204834 0.398896 0.371780 0.339764 0.346493 0.395226 0.361030 0.360715 0.363767 0.355713 0.376401 0.398976 0.352523 0.360481 0.377169 0.334371 0.341122 0.364963 0.395361 0.385248 0.348813 0.351956 0.393755 0.341499 0.338118 0.359943 0.380605 0.362365 0.375369 0.365172 0.380824 0.350814 0.386093 0.397802 0.365461 0.352362 0.356987 0.368717 0.346676 0.380415 0.355951 0.343346 0.382164 0.384304 0.346445 0.400107 0.357671 0.338626 0.381194 0.397655 0.378234 
2591.520375 0.360673 0.383822 0.332352 0.340019 0.342601 0.386896 0.392727 0.353458 0.390258 0.334243 0.343472 0.336344 0.329027 0.394479 0.381003 0.399581 0.381710 0.357490 0.379714 0.339735 0.369920 0.390971 0.376028 0.331365 0.373111 0.333959 0.361576 0.347354 0.387344 0.359071 0.380078 0.372116 0.361875 0.367207 0.348097 0.361584 0.345737 0.338151 0.340001 0.379233 0.348887 0.355887 0.332680 0.362185 0.351517 0.366143 0.360160 0.381615 0.362913 0.327800 
2643.872560 0.385500 0.349483 0.391928 0.337733 0.339161 0.348533 0.353275 0.397620 0.381429 0.328365 0.329467 0.333426 0.374461 0.372355 0.394042 0.373395 0.395622 0.348685 0.331631 0.339317 0.336377 0.392537 0.337356 0.367961 0.372065 0.349062 0.375342 0.357625 0.329616 0.378224 0.349642 0.389775 0.376926 0.339850 0.377710 0.384373 0.349359 0.364492 0.389133 0.327205 0.358709 0.382379 0.337613 0.393578 0.371340 0.352521 0.371035 0.331001 0.328543 0.339288 
2697.282328 0.349198 0.383359 0.349909 0.372298 0.358971 0.354810 0.327766 0.346384 0.350151 0.344864 0.378689 0.361356 0.376192 0.368404 0.336193 0.339863 0.387205 0.385780 0.355979 0.372821 0.389515 0.352154 0.375102 0.394997 0.331436 0.396725 0.361555 0.370526 0.358762 0.341129 0.354565 0.339347 0.327994 0.380890 0.350328 0.362778 0.366517 0.344731 0.366463 0.378685 0.350700 0.376527 0.352854 0.350934 0.378469 0.353002 0.373272 0.371132 0.334673 0.373583 
2751.771046 0.369057 0.349850 0.341616 0.329902 0.342288 0.351941 0.332492 0.335840 0.333775 0.361090 0.331174 0.376655 0.394702 0.357541 0.333142 0.383958 0.368044 0.393657 0.390992 0.371389 0.346707 0.344885 0.371816 0.335819 0.349591 0.359951 0.365620 0.328034 0.349250 0.361295 0.370882 0.332715 0.364732 0.344753 0.337115 0.336900 0.368989 0.342669 0.364409 0.343484 0.326030 0.362512 0.331009 0.387967 0.336878 0.341548 0.359294 0.383196 0.373167 0.328577 
2807.360508 0.354542 0.331700 0.387236 0.340833 0.381003 0.369521 0.329708 0.349980 0.342363 0.325171 0.375475 0.336263 0.324452 0.370662 0.342066 0.325306 0.334696 0.379169 0.393301 0.322986 0.374424 0.347298 0.323204 0.383846 0.371009 0.383635 0.350026 0.349736 0.355443 0.340361 0.390240 0.392904 0.380885 0.353076 0.373802 0.331618 0.331081 0.373029 0.377181 0.326823 0.342116 0.330559 0.379991 0.350359 0.366292 0.326340 0.386964 0.339524 0.345835 0.327420 
2864.072953 0.371172 0.320994 0.373621 0.375814 0.387072 0.337752 0.356087 0.342283 0.348405 0.385976 0.320905 0.349530 0.360454 0.354798 0.333345 0.323290 0.383321 0.335805 0.361106 0.352623 0.366666 0.378967 0.356315 0.387300 0.374700 0.354567 0.369784 0.341133 0.338781 0.373059 0.384581 0.335139 0.321556 0.356503 0.371517 0.337787 0.384798 0.387592 0.323190 0.387290 0.379217 0.370012 0.333420 0.368673 0.338731 0.359013 0.390846 0.335314 0.339272 0.331847 
2921.931064 0.322598 0.335679 0.353127 0.373391 0.333837 0.350278 0.367126 0.373777 0.362779 0.350267 0.381169 0.389127 0.338879 0.369330 0.345466 0.340371 0.378522 0.378252 0.331158 0.356433 0.327930 0.385275 0.344010 0.334673 0.329546 0.330435 0.372973 0.381037 0.373951 0.343454 0.388670 0.371796 0.368526 0.355632 0.358314 0.358041 0.335144 0.337529 0.329801 0.337168 0.365295 0.340782 0.368313 0.356291 0.370971 0.347298 0.378997 0.349165 0.353527 0.360943 
2980.957987 0.333441 0.366061 0.385517 0.373634 0.365535 0.373768 0.381605 0.348538 0.334778 0.330838 0.333265 0.326620 0.339459 0.324158 0.347991 0.378388 0.371306 0.358269 0.330104 0.368731 0.366350 0.364625 0.325523 0.359839 0.340926 0.358107 0.328676 0.376159 0.366632 0.323681 0.357818 0.382695 0.382092 0.377902 0.346933 0.346210 0.378067 0.357966 0.330905 0.351060 0.383369 0.385027 0.326602 0.335413 0.335353 0.324009 0.387217 0.348206 0.361941 0.378484 
3041.177333 0.371453 0.328385 0.362900 0.342089 0.348686 0.354873 0.326752 0.384975 0.334898 0.354473 0.326724 0.333564 0.319951 0.345720 0.372106 0.343504 0.384989 0.336355 0.357981 0.332595 0.348971 0.381162 0.320892 0.341538 0.341338 0.330003 0.378869 0.355540 0.326095 0.322352 0.348434 0.348328 0.347328 0.339480 0.349318 0.338623 0.341309 0.384111 0.340017 0.338465 0.319716 0.316499 0.333146 0.382313 0.380136 0.355579 0.344150 0.326074 0.383447 0.343269 
3102.613190 0.373379 0.321817 0.334323 0.322485 0.379398 0.334603 0.367025 0.336308 0.327871 0.334812 0.316522 0.371432 0.377556 0.329926 0.335410 0.348346 0.353372 0.326843 0.376490 0.332579 0.376826 0.332240 0.355679 0.361048 0.332124 0.353746 0.318374 0.360894 0.322376 0.324351 0.316798 0.314631 0.319098 0.338944 0.343208 0.356955 0.372002 0.329412 0.342310 0.330761 0.348605 0.357822 0.346294 0.354746 0.381254 0.364896 0.349776 0.330398 0.343365 0.374312 
3165.290134 0.352564 0.333034 0.340745 0.340303 0.326277 0.371660 0.371113 0.370351 0.316208 0.355268 0.329482 0.348807 0.367063 0.328400 0.345473 0.336789 0.375922 0.370233 0.325634 0.332248 0.353295 0.357390 0.366667 0.327067 0.328045 0.322408 0.344704 0.340261 0.382275 0.323320 0.356472 0.327878 0.329590 0.372505 0.329036 0.319117 0.323762 0.360365 0.336601 0.347210 0.342415 0.349645 0.368017 0.370710 0.347415 0.328723 0.331319 0.354245 0.336434 0.382735 
3229.233237 0.323840 0.339614 0.349028 0.361037 0.320747 0.373586 0.322496 0.377171 0.341955 0.367306 0.360420 0.331052 0.358934 0.323858 0.348865 0.349281 0.358124 0.314208 0.330872 0.331966 0.361577 0.377555 0.336289 0.339995 0.328038 0.313692 0.320522 0.330962 0.323317 0.351103 0.315767 0.325354 0.324831 0.325409 0.330196 0.335423 0.372474 0.369048 0.329192 0.334169 0.379453 0.322843 0.373319 0.348446 0.333643 0.338287 0.320415 0.349423 0.318770 0.380454 
3294.468075 0.313985 0.316109 0.325705 0.366247 0.340252 0.322581 0.325864 0.334187 0.341232 0.341838 0.377767 0.326005 0.334518 0.377953 0.342204 0.355741 0.342197 0.314820 0.314623 0.324436 0.349927 0.310344 0.371671 0.360320 0.347807 0.372557 0.350548 0.321113 0.361282 0.329143 0.353175 0.313196 0.324067 0.370829 0.327064 0.336349 0.313134 0.369419 0.312582 0.340121 0.356358 0.351120 0.317006 0.369250 0.316971 0.345697 0.317399 0.370340 0.312475 0.364340 
3361.020745 0.333526 0.360439 0.320754 0.309242 0.314806 0.312829 0.373630 0.376743 0.322752 0.316137 0.357439 0.342893 0.341311 0.356214 0.331261 0.323603 0.323878 0.323267 0.353660 0.344853 0.373857 0.319000 0.331501 0.310378 0.338012 0.331312 0.333450 0.320143 0.322347 0.351364 0.335232 0.320582 0.357772 0.374245 0.320171 0.345333 0.377224 0.371392 0.319117 0.317675 0.343466 0.356018 0.354313 0.316048 0.353053 0.331824 0.345581 0.312043 0.354694 0.333728 
3428.917868 0.354981 0.320125 0.313951 0.330947 0.361914 0.353600 0.370049 0.320997 0.353512 0.366369 0.319941 0.351318 0.357055 0.327178 0.316268 0.375263 0.344047 0.329918 0.344638 0.329081 0.340449 0.321277 0.336096 0.324168 0.348431 0.325917 0.358941 0.364582 0.314040 0.340999 0.313845 0.336697 0.370524 0.365556 0.362279 0.342988 0.315383 0.358647 0.358497 0.365406 0.367059 0.312649 0.354748 0.329180 0.358360 0.345677 0.323740 0.374235 0.320812 0.369342 
3498.186604 0.351621 0.329223 0.309417 0.363322 0.371805 0.354910 0.364781 0.310213 0.329465 0.345948 0.334383 0.341390 0.313220 0.325710 0.343733 0.356961 0.343387 0.332621 0.312451 0.327288 0.313138 0.314080 0.348271 0.328080 0.317390 0.365530 0.371931 0.332227 0.341989 0.348665 0.362914 0.312570 0.345587 0.324135 0.354111 0.325128 0.316315 0.319458 0.318655 0.347002 0.348927 0.313131 0.306798 0.372016 0.316056 0.310788 0.370564 0.354944 0.362700 0.335601 
3568.854661 0.356721 0.359356 0.369300 0.364726 0.317139 0.327104 0.343997 0.352360 0.368975 0.355729 0.318748 0.363040 0.309105 0.342802 0.357090 0.339304 0.313957 0.310638 0.318731 0.366558 0.333991 0.368169 0.334476 0.315985 0.356288 0.353688 0.343482 0.365146 0.321369 0.338695 0.313794 0.319036 0.320004 0.341332 0.331188 0.366608 0.309714 0.317427 0.333470 0.363229 0.309223 0.344529 0.330792 0.356759 0.306653 0.332397 0.341518 0.323078 0.328652 0.309254 
3640.950307 0.349470 0.356093 0.362767 0.320257 0.352423 0.340616 0.365201 0.358345 0.323665 0.311686 0.354233 0.353956 0.342567 0.357249 0.303994 0.349605 0.336621 0.346875 0.354802 0.334518 0.365062 0.331626 0.349052 0.365700 0.339517 0.366839 0.309896 0.308969 0.321656 0.366741 0.334461 0.332199 0.366829 0.347886 0.322236 0.343447 0.346511 0.305925 0.314244 0.346271 0.324609 0.333217 0.362292 0.345462 0.348836 0.363252 0.317662 0.311817 0.308548 0.364220 
3714.502383 0.316261 0.363272 0.314540 0.317607 0.339225 0.352153 0.319996 0.305689 0.341788 0.320301 0.340175 0.303397 0.341409 0.304602 0.324885 0.313493 0.352784 0.322381 0.351163 0.317919 0.352901 0.320154 0.364849 0.313342 0.364718 0.364332 0.359561 0.312504 0.311403 0.320862 0.319996 0.329797 0.343929 0.356656 0.345285 0.328498 0.334460 0.321060 0.325277 0.345439 0.367611 0.318244 0.323375 0.337648 0.347972 0.343127 0.343768 0.317110 0.329770 0.360866 
3789.540308 0.304440 0.341344 0.350075 0.345602 0.309978 0.331224 0.348916 0.356875 0.322326 0.341147 0.346327 0.341531 0.360365 0.324290 0.302794 0.335633 0.359246 0.337580 0.361975 0.365676 0.341207 0.332212 0.303519 0.310315 0.367085 0.355359 0.349009 0.321104 0.312456 0.347313 0.343799 0.343114 0.355322 0.306150 0.330529 0.361177 0.350619 0.305569 0.326484 0.317707 0.313842 0.312764 0.349333 0.314868 0.347476 0.324748 0.303338 0.366367 0.328148 0.315843 
3866.094100 0.321054 0.326480 0.357530 0.336421 0.336597 0.361084 0.314418 0.355316 0.324794 0.325649 0.347260 0.341112 0.355828 0.328275 0.337452 0.359781 0.360309 0.363933 0.305734 0.316732 0.299869 0.326606 0.324961 0.358062 0.339590 0.344906 0.318820 0.317237 0.364123 0.360649 0.315718 0.337924 0.301834 0.309597 0.316267 0.344224 0.306216 0.319854 0.343825 0.360313 0.301332 0.327926 0.330885 0.330001 0.354847 0.310418 0.339264 0.354937 0.341771 0.352436 
3944.194382 0.308200 0.322474 0.312744 0.335838 0.316735 0.322695 0.312419 0.320336 0.342003 0.305125 0.310010 0.330940 0.361688 0.306767 0.302828 0.331707 0.331423 0.348331 0.301005 0.329073 0.300495 0.302630 0.350036 0.358577 0.307005 0.345730 0.326101 0.333809 0.332134 0.331304 0.331535 0.360302 0.349691 0.307723 0.314498 0.330281 0.298721 0.362982 0.340233 0.299691 0.357548 0.350644 0.327501 0.344757 0.324168 0.355440 0.319909 0.357310 0.325595 0.324622 
4023.872394 0.333699 0.301398 0.339016 0.361606 0.349687 0.335399 0.320759 0.298615 0.297752 0.349472 0.326109 0.324930 0.312451 0.361434 0.320944 0.333119 0.346066 0.349660 0.309288 0.342505 0.336872 0.335702 0.301896 0.304449 0.327420 0.306396 0.300960 0.336737 0.346514 0.311262 0.332540 0.338987 0.345921 0.327766 0.314674 0.348319 0.305114 0.305658 0.350820 0.350945 0.354144 0.349522 0.359059 0.325052 0.360116 0.349466 0.313983 0.341965 0.335129 0.335455 
4105.160008 0.359339 0.324075 0.331119 0.315048 0.343258 0.317058 0.299108 0.312172 0.297989 0.342760 0.336536 0.331345 0.346809 0.336362 0.307614 0.326518 0.309289 0.303941 0.297655 0.357762 0.341828 0.347751 0.299518 0.314074 0.328243 0.302843 0.327108 0.317248 0.303334 0.340445 0.311703 0.348167 0.307519 0.300826 0.341120 0.316005 0.299062 0.299104 0.327482 0.355253 0.359490 0.338123 0.310286 0.298790 0.303243 0.332034 0.307463 0.341517 0.327525 0.329171 
4188.089741 0.312239 0.295488 0.351795 0.314876 0.326816 0.309686 0.332678 0.307898 0.347731 0.297015 0.326972 0.329437 0.351974 0.357742 0.334310 0.303207 0.310329 0.333572 0.315186 0.322785 0.295625 0.345557 0.319142 0.294763 0.295991 0.337907 0.347519 0.315215 0.342953 0.309869 0.323157 0.305074 0.322572 0.304010 0.313136 0.339232 0.328327 0.347862 0.329995 0.345473 0.337417 0.343958 0.321087 0.342127 0.328594 0.338461 0.319769 0.306318 0.332142 0.358333 
4272.694766 0.332149 0.293413 0.340982 0.354094 0.331447 0.293520 0.302825 0.319465 0.335001 0.338351 0.312191 0.338386 0.326762 0.298523 0.350072 0.319546 0.328068 0.317860 0.336716 0.297068 0.342197 0.314140 0.325576 0.329277 0.339250 0.338958 0.339608 0.299683 0.353201 0.329657 0.334673 0.294495 0.353808 0.301116 0.351034 0.349270 0.323088 0.304771 0.351245 0.295473 0.295739 0.356502 0.319475 0.296395 0.300837 0.343890 0.307731 0.312994 0.320365 0.333321 
4359.008926 0.338197 0.297262 0.304214 0.307665 0.317841 0.311959 0.303348 0.300835 0.314921 0.313960 0.319273 0.350572 0.329724 0.328473 0.314911 0.334274 0.354792 0.347726 0.293255 0.335128 0.329922 0.305340 0.340570 0.343564 0.327173 0.318164 0.316066 0.291335 0.324298 0.304266 0.302536 0.351936 0.298814 0.316366 0.342255 0.297517 0.353249 0.327778 0.348919 0.306678 0.354559 0.320460 0.312644 0.311926 0.310413 0.292580 0.350940 0.299118 0.328800 0.300049 
4447.066748 0.300723 0.307240 0.319947 0.291811 0.307427 0.326059 0.302735 0.342003 0.324095 0.334118 0.303359 0.350731 0.319052 0.291306 0.299764 0.319899 0.337346 0.308222 0.321073 0.308338 0.335164 0.352360 0.331453 0.303291 0.319339 0.320520 0.328794 0.306832 0.319239 0.314488 0.309960 0.336580 0.305058 0.291660 0.337465 0.330774 0.324327 0.330130 0.329261 0.342763 0.315985 0.348990 0.339699 0.333452 0.300926 0.338543 0.307462 0.301547 0.316809 0.330445 
4536.903455 0.339395 0.347768 0.289623 0.342256 0.337909 0.330115 0.305665 0.299941 0.333786 0.334856 0.289226 0.294188 0.352189 0.297596 0.313289 0.331973 0.352083 0.295805 0.331906 0.319426 0.347195 0.349748 0.335586 0.311620 0.300267 0.320903 0.348701 0.327572 0.304441 0.309944 0.350789 0.310124 0.292032 0.298416 0.328427 0.307081 0.314407 0.296753 0.295776 0.324775 0.322229 0.308666 0.319413 0.288454 0.330900 0.291003 0.290273 0.318045 0.305492 0.339129 
4628.554985 0.308360 0.311112 0.309728 0.346579 0.323092 0.336294 0.308628 0.300441 0.335535 0.338251 0.307031 0.326433 0.325662 0.340885 0.288594 0.347197 0.344959 0.347525 0.310267 0.307863 0.308481 0.349311 0.330466 0.340432 0.343585 0.306148 0.302179 0.329994 0.316222 0.316834 0.307927 0.297113 0.289360 0.309607 0.297674 0.337021 0.291846 0.335118 0.290122 0.343429 0.328117 0.342689 0.313021 0.310181 0.295790 0.312218 0.332873 0.340805 0.329054 0.293274 
4722.057998 0.293347 0.288065 0.324482 0.302580 0.308580 0.297298 0.325681 0.303580 0.290749 0.318568 0.307822 0.314240 0.341564 0.328683 0.299912 0.325612 0.311832 0.297678 0.301574 0.320884 0.298402 0.339794 0.337329 0.318444 0.289730 0.297006 0.289343 0.342427 0.345819 0.303053 0.336025 0.317594 0.308478 0.330685 0.301022 0.286631 0.302257 0.340514 0.305455 0.309357 0.335492 0.326421 0.330923 0.343589 0.294601 0.294883 0.311188 0.342269 0.319935 0.316537 
4817.449897 0.299907 0.339983 0.301196 0.296573 0.345931 0.313494 0.306200 0.329664 0.320030 0.335676 0.298695 0.309156 0.296832 0.288016 0.291799 0.338076 0.330652 0.317334 0.320782 0.336977 0.315613 0.336380 0.321218 0.310274 0.335275 0.333421 0.309863 0.339860 0.288575 0.344394 0.327965 0.344129 0.317416 0.328331 0.289942 0.331997 0.337229 0.313251 0.313892 0.301590 0.284521 0.328625 0.330848 0.314157 0.295345 0.331852 0.314195 0.308771 0.331584 0.346048 
4914.768840 0.304099 0.326748 0.299326 0.288674 0.329614 0.299590 0.339279 0.295109 0.315662 0.335194 0.305381 0.327933 0.299892 0.313070 0.343175 0.331885 0.337252 0.310792 0.310446 0.326431 0.312797 0.338867 0.284159 0.308815 0.315483 0.321491 0.289202 0.289569 0.326261 0.306148 0.323750 0.285026 0.340787 0.328608 0.286814 0.319678 0.319345 0.312262 0.289271 0.339292 0.300354 0.335229 0.318346 0.301202 0.330591 0.342164 0.315722 0.288840 0.326283 0.300332 
5014.053757 0.321886 0.334643 0.341551 0.288463 0.333730 0.319006 0.335181 0.329534 0.308516 0.331351 0.287528 0.290471 0.330253 0.299176 0.317086 0.283054 0.298860 0.295311 0.335872 0.306955 0.287625 0.296046 0.325135 0.312127 0.291296 0.292497 0.328649 0.326195 0.319344 0.324462 0.306058 0.337248 0.306790 0.311971 0.318794 0.315398 0.334037 0.301959 0.286240 0.300674 0.290546 0.315620 0.299545 0.310364 0.285943 0.315063 0.297787 0.314929 0.335506 0.291693 
5115.344362 0.284512 0.295784 0.324241 0.297962 0.306674 0.283071 0.321270 0.285059 0.336009 0.312854 0.312732 0.288625 0.292116 0.325047 0.307642 0.335026 0.313930 0.322988 0.324077 0.323056 0.331279 0.299515 0.296320 0.328168 0.290921 0.309649 0.291341 0.288348 0.318417 0.321622 0.313737 0.296609 0.298015 0.291469 0.309254 0.288276 0.309649 0.325458 0.282685 0.326248 0.282732 0.295560 0.332695 0.314932 0.302797 0.292160 0.290134 0.293911 0.319285 0.283339 
5218.681172 0.339471 0.330493 0.289636 0.300883 0.325598 0.336478 0.279190 0.326663 0.340323 0.282760 0.285416 0.285205 0.297753 0.300348 0.305252 0.330016 0.293035 0.305465 0.317360 0.322632 0.291812 0.294017 0.281171 0.307571 0.303023 0.319874 0.309366 0.309478 0.288645 0.317691 0.316298 0.291973 0.324985 0.288908 0.339115 0.334973 0.322663 0.290078 0.282540 0.338626 0.313502 0.287456 0.313620 0.332998 0.313824 0.279116 0.305555 0.311434 0.280351 0.312276 
5324.105525 0.299476 0.330228 0.332430 0.332174 0.324902 0.329325 0.299516 0.293469 0.328210 0.321612 0.283738 0.322868 0.298444 0.324541 0.323620 0.281391 0.298767 0.304300 0.304540 0.330323 0.334894 0.280762 0.301278 0.315278 0.283852 0.317761 0.304934 0.289184 0.330551 0.303644 0.295484 0.294886 0.314736 0.288472 0.296728 0.337263 0.334697 0.294051 0.284443 0.292523 0.287022 0.303761 0.306407 0.285959 0.297600 0.293691 0.292757 0.323201 0.296746 0.297310 
5431.659591 0.283451 0.317274 0.287692 0.290739 0.315003 0.305974 0.308279 0.328262 0.307632 0.335301 0.300614 0.295152 0.316428 0.302502 0.276120 0.287282 0.299501 0.308193 0.329828 0.289384 0.284235 0.291143 0.325007 0.287003 0.307182 0.314991 0.333751 0.287882 0.311371 0.276745 0.308089 0.276622 0.286583 0.318877 0.277416 0.317817 0.330468 0.336699 0.299287 0.287269 0.318632 0.310063 0.320563 0.292664 0.282004 0.312349 0.276472 0.315690 0.294561 0.315463 
5541.386394 0.287179 0.317881 0.294461 0.283920 0.312606 0.330438 0.280791 0.287615 0.289173 0.301407 0.306121 0.300172 0.323626 0.312954 0.277401 0.316726 0.285524 0.286499 0.334850 0.312451 0.280035 0.280715 0.295250 0.278581 0.318738 0.300550 0.325742 0.305913 0.277163 0.329624 0.296775 0.282978 0.326315 0.275815 0.298492 0.293790 0.320549 0.320720 0.289902 0.312926 0.304767 0.280547 0.316793 0.282508 0.274922 0.291915 0.300263 0.333319 0.325922 0.299333 
5653.329824 0.282136 0.286498 0.307198 0.300254 0.298795 0.308493 0.304228 0.287902 0.290141 0.289264 0.299954 0.333109 0.308584 0.295877 0.317763 0.312139 0.293132 0.317235 0.286771 0.290229 0.308878 0.283382 0.300900 0.283143 0.312691 0.275620 0.305205 0.318925 0.284838 0.315779 0.330276 0.329600 0.287611 0.315637 0.320979 0.290984 0.290778 0.287729 0.300846 0.307462 0.285849 0.299551 0.316538 0.289495 0.287793 0.274015 0.312603 0.326967 0.289810 0.316325 
5767.534663 0.329851 0.318638 0.311538 0.304316 0.316987 0.329782 0.288456 0.292841 0.325600 0.298483 0.308891 0.279340 0.305572 0.322326 0.289856 0.323243 0.328385 0.314036 0.317847 0.311701 0.284473 0.301908 0.306359 0.273576 0.328828 0.294832 0.331888 0.323436 0.324537 0.292149 0.316493 0.272408 0.286075 0.285876 0.309093 0.300382 0.325829 0.295194 0.318623 0.296821 0.293975 0.282267 0.282653 0.273709 0.286099 0.301854 0.302602 0.275360 0.326107 0.301824 
5884.046591 0.327882 0.281221 0.313684 0.314096 0.319069 0.315734 0.277559 0.283619 0.298484 0.273014 0.326616 0.326261 0.305063 0.272372 0.300969 0.272153 0.275199 0.271249 0.280374 0.275196 0.310310 0.314513 0.276787 0.286252 0.326628 0.315029 0.299027 0.275674 0.272447 0.273230 0.329530 0.291280 0.275383 0.273861 0.318721 0.305535 0.324719 0.307594 0.305625 0.288572 0.276403 0.318835 0.299162 0.278901 0.311373 0.311976 0.322434 0.314717 0.280900 0.305838 
6002.912217 0.288137 0.306027 0.274800 0.278317 0.312978 0.297243 0.319833 0.280067 0.311632 0.284014 0.277493 0.295921 0.284703 0.312787 0.296172 0.290991 0.268796 0.325491 0.309873 0.303107 0.298384 0.275949 0.317337 0.314164 0.321831 0.272976 0.307983 0.281879 0.290346 0.296148 0.268843 0.276442 0.305490 0.273859 0.283243 0.317940 0.289958 0.284008 0.322279 0.273361 0.291123 0.304418 0.304932 0.316591 0.302155 0.292598 0.326286 0.305708 0.302430 0.321983 
6124.179088 0.279423 0.270214 0.319837 0.288255 0.289386 0.275705 0.308309 0.308745 0.287652 0.272539 0.302675 0.288409 0.273211 0.267711 0.323760 0.297829 0.302274 0.323974 0.268156 0.270559 0.314067 0.308181 0.294936 0.312291 0.296496 0.295403 0.312918 0.268195 0.303878 0.303718 0.288976 0.270556 0.293369 0.274051 0.270256 0.318028 0.274728 0.282007 0.326557 0.317770 0.280608 0.323971 0.283919 0.271770 0.287281 0.279180 0.303890 0.322676 0.322780 0.295207 
6247.895712 0.284722 0.321041 0.270752 0.309330 0.270929 0.265949 0.269715 0.289344 0.305594 0.285832 0.304052 0.291187 0.279958 0.319685 0.267278 0.291408 0.294642 0.290233 0.266289 0.312688 0.302132 0.318140 0.291778 0.293901 0.287344 0.270167 0.315335 0.291899 0.290617 0.316359 0.298798 0.307629 0.323988 0.266602 0.275206 0.283880 0.271124 0.308329 0.320482 0.302463 0.301695 0.295171 0.285336 0.280560 0.285280 0.267606 0.300721 0.323341 0.267695 0.322278 
6374.111578 0.276440 0.322824 0.275867 0.304866 0.295908 0.284212 0.320577 0.298034 0.298290 0.271244 0.283665 0.280948 0.274845 0.265860 0.298883 0.285757 0.295831 0.280713 0.288932 0.316721 0.321846 0.283295 0.288932 0.264626 0.303959 0.295288 0.288441 0.278540 0.302167 0.320119 0.280849 0.297036 0.306872 0.319303 0.266970 0.295450 0.292013 0.264600 0.302120 0.318683 0.289763 0.314815 0.292765 0.271323 0.293135 0.272830 0.287114 0.310280 0.308949 0.311152 
6502.877173 0.313903 0.285611 0.269859 0.285086 0.293483 0.313073 0.306063 0.318054 0.313842 0.302260 0.263550 0.266404 0.285687 0.280135 0.292321 0.278172 0.281759 0.293854 0.280056 0.284288 0.314931 0.320820 0.278733 0.267596 0.312168 0.283143 0.305868 0.297073 0.271264 0.287709 0.285445 0.271647 0.274886 0.295884 0.317893 0.281572 0.289835 0.299693 0.273534 0.289236 0.265203 0.266249 0.290703 0.276338 0.291094 0.278598 0.295814 0.300882 0.318512 0.315673 
6634.244006 0.277299 0.315275 0.263544 0.308368 0.277067 0.280718 0.309719 0.267299 0.308336 0.277543 0.311020 0.289077 0.289861 0.288934 0.307746 0.316221 0.308464 0.290474 0.273869 0.302434 0.274924 0.261891 0.265156 0.298667 0.268702 0.318478 0.285240 0.291583 0.300056 0.292948 0.312411 0.314787 0.284421 0.304371 0.304130 0.274145 0.270892 0.314093 0.292521 0.289524 0.300532 0.266309 0.302945 0.262432 0.292992 0.286887 0.269184 0.275612 0.283765 0.262708 
6768.264625 0.311306 0.315575 0.275124 0.314226 0.285962 0.264347 0.310420 0.282382 0.263665 0.284571 0.275477 0.272569 0.303827 0.260555 0.305158 0.262822 0.272349 0.266270 0.270397 0.291086 0.264534 0.302761 0.265473 0.266582 0.282820 0.286959 0.299946 0.278671 0.312773 0.264275 0.302781 0.269744 0.298343 0.294332 0.278665 0.277822 0.277068 0.273103 0.317123 0.303088 0.313851 0.288097 0.291328 0.313588 0.280164 0.261808 0.294548 0.312317 0.261193 0.300315 
6904.992640 0.274049 0.286470 0.286711 0.293619 0.262943 0.303947 0.269538 0.269082 0.285149 0.266064 0.302443 0.263092 0.314576 0.277621 0.260213 0.283300 0.263021 0.306322 0.259960 0.293102 0.306416 0.273495 0.270371 0.283458 0.303126 0.284948 0.303203 0.301033 0.285408 0.298980 0.296014 0.301521 0.259371 0.280222 0.292123 0.299482 0.312707 0.310933 0.299511 0.274770 0.259437 0.286329 0.304076 0.312851 0.278764 0.262337 0.269125 0.261976 0.279456 0.313959 
7044.482745 0.275813 0.287582 0.311919 0.284433 0.290941 0.302065 0.288592 0.310797 0.275133 0.260952 0.298280 0.272619 0.289483 0.304215 0.304329 0.283631 0.296188 0.270612 0.275142 0.306378 0.304900 0.295026 0.273712 0.312458 0.274431 0.313329 0.275236 0.304092 0.305031 0.270740 0.286868 0.299236 0.269205 0.257410 0.267389 0.274731 0.262511 0.266470 0.309615 0.309787 0.306684 0.282746 0.282292 0.270112 0.270926 0.313212 0.266895 0.280608 0.302428 0.271217 
7186.790736 0.278321 0.276588 0.273900 0.294309 0.266687 0.266344 0.271789 0.279144 0.280898 0.255972 0.311678 0.303576 0.300651 0.291375 0.275717 0.263733 0.262987 0.260107 0.271244 0.300960 0.260479 0.274664 0.293375 0.255402 0.255592 0.264199 0.311448 0.299751 0.305963 0.312100 0.311590 0.298080 0.305934 0.298060 0.298917 0.311391 0.288770 0.296516 0.303471 0.293193 0.263992 0.307577 0.256523 0.288199 0.266003 0.266804 0.277396 0.297674 0.292958 0.294306 
7331.973539 0.278038 0.302405 0.304845 0.264403 0.284898 0.273843 0.287699 0.283504 0.271832 0.267573 0.307474 0.297151 0.261105 0.290824 0.270363 0.307164 0.297492 0.298025 0.268560 0.268625 0.303269 0.283245 0.310083 0.273801 0.259664 0.264315 0.265523 0.280455 0.309595 0.276300 0.273584 0.293016 0.309480 0.294192 0.301164 0.265427 0.262016 0.304546 0.273937 0.271497 0.259822 0.269861 0.278066 0.301393 0.296282 0.306794 0.293676 0.308035 0.308670 0.274825 
7480.089230 0.302565 0.297070 0.286478 0.289138 0.274955 0.284153 0.304107 0.307067 0.271304 0.301393 0.262097 0.291964 0.308343 0.297989 0.263642 0.264110 0.287459 0.254968 0.281131 0.284005 0.288193 0.277500 0.273435 0.268021 0.306296 0.270533 0.274136 0.276850 0.296526 0.278490 0.266793 0.273996 0.260836 0.279443 0.288533 0.257872 0.265173 0.279956 0.304693 0.304967 0.304642 0.266765 0.284871 0.289606 0.274604 0.307073 0.287462 0.258237 0.273847 0.253903 
7631.197056 0.282509 0.296202 0.299548 0.305932 0.302781 0.280180 0.270274 0.298966 0.288637 0.291838 0.295884 0.283518 0.283418 0.265431 0.281358 0.285658 0.270285 0.273280 0.268507 0.303396 0.305840 0.269067 0.291819 0.266902 0.279126 0.276362 0.287647 0.257414 0.251691 0.299621 0.274696 0.292415 0.255222 0.252168 0.276883 0.278157 0.286909 0.294552 0.269764 0.283270 0.258195 0.293209 0.264782 0.286120 0.278474 0.303725 0.282883 0.286366 0.269845 0.262202 
7785.357462 0.298950 0.253275 0.303439 0.287799 0.252359 0.282360 0.260085 0.300631 0.267584 0.265454 0.284960 0.266612 0.260650 0.284415 0.254754 0.264493 0.261043 0.270979 0.281842 0.288353 0.254239 0.266637 0.280879 0.269658 0.267127 0.296951 0.250902 0.293542 0.300601 0.284927 0.293537 0.252187 0.283196 0.297521 0.267027 0.254084 0.296868 0.299809 0.254602 0.265335 0.302426 0.262444 0.296178 0.281543 0.265044 0.294041 0.254998 0.257684 0.280217 0.269212 
7942.632116 0.285852 0.302688 0.277544 0.291262 0.258158 0.290101 0.262527 0.279528 0.302385 0.289958 0.274027 0.270491 0.276721 0.252879 0.262830 0.292473 0.257329 0.271831 0.258444 0.282720 0.270018 0.290797 0.296493 0.294314 0.285291 0.249943 0.264267 0.288155 0.287517 0.260111 0.252879 0.270720 0.253001 0.291911 0.288075 0.301287 0.296515 0.285271 0.249076 0.301945 0.301851 0.271344 0.257750 0.297891 0.286925 0.289982 0.250345 0.270918 0.247684 0.294124 
8103.083928 0.262426 0.295939 0.260589 0.269768 0.265106 0.292647 0.285816 0.246983 0.258932 0.251087 0.269724 0.284055 0.256154 0.247622 0.251781 0.262199 0.274638 0.271603 0.265374 0.280331 0.278324 0.286317 0.283746 0.261825 0.259960 0.294148 0.248757 0.263039 0.285297 0.250526 0.279295 0.283765 0.257037 0.279057 0.270512 0.288624 0.279473 0.265434 0.269161 0.246696 0.262577 0.257928 0.288288 0.253931 0.299838 0.299362 0.283744 0.298031 0.296746 0.275106 
8266.777081 0.248296 0.263326 0.268928 0.284175 0.272696 0.263519 0.276312 0.284792 0.247362 0.253733 0.246908 0.258783 0.280532 0.280426 0.268575 0.285017 0.296360 0.281526 0.258800 0.254436 0.287843 0.270292 0.256507 0.286177 0.287128 0.263046 0.289301 0.258259 0.265548 0.256270 0.260892 0.287025 0.290839 0.249353 0.247992 0.283985 0.266181 0.273962 0.283216 0.250804 0.264592 0.263334 0.288587 0.268955 0.279651 0.275405 0.265206 0.262845 0.253605 0.254320 
8433.777056 0.269460 0.293029 0.273355 0.287220 0.295026 0.265805 0.282186 0.294039 0.280950 0.269659 0.269570 0.280327 0.281325 0.255883 0.278864 0.269700 0.252174 0.283004 0.246309 0.259605 0.270542 0.283031 0.286732 0.264396 0.289922 0.282683 0.256126 0.261754 0.295623 0.273379 0.246716 0.283935 0.261354 0.250914 0.272442 0.267411 0.268904 0.243000 0.250617 0.272925 0.280729 0.283320 0.279045 0.292327 0.263351 0.296762 0.257268 0.246865 0.257438 0.287390 
8604.150654 0.285355 0.256923 0.274725 0.261090 0.290399 0.284853 0.254885 0.253574 0.294807 0.245747 0.281418 0.258157 0.293756 0.288216 0.248316 0.264166 0.264504 0.273664 0.289852 0.292517 0.247415 0.279616 0.261246 0.248134 0.248957 0.250992 0.256773 0.294174 0.250788 0.280815 0.247903 0.243189 0.264088 0.292734 0.274318 0.281520 0.288181 0.257178 0.266641 0.289447 0.248490 0.256186 0.251027 0.268577 0.247860 0.271189 0.273245 0.293927 0.272806 0.275122 
8777.966027 0.249979 0.270193 0.243072 0.249542 0.243325 0.268219 0.261227 0.250986 0.246881 0.276482 0.260769 0.287712 0.278701 0.267780 0.285283 0.269706 0.269258 0.242830 0.277095 0.279116 0.292997 0.257261 0.241676 0.254912 0.241650 0.277422 0.243458 0.257586 0.267580 0.265945 0.244881 0.264943 0.251119 0.282363 0.266038 0.279329 0.284904 0.261467 0.251015 0.275790 0.248061 0.249124 0.267753 0.269048 0.281772 0.287760 0.291446 0.261949 0.287419 0.285264 
8955.292703 0.287148 0.281068 0.282200 0.239001 0.244938 0.242036 0.251978 0.273414 0.262355 0.254553 0.286243 0.242790 0.243287 0.254032 0.289574 0.266448 0.243049 0.262109 0.272102 0.255632 0.238607 0.278097 0.259172 0.281028 0.283926 0.265432 0.282420 0.260156 0.250383 0.275348 0.278520 0.285476 0.284029 0.282944 0.281722 0.259111 0.255114 0.262551 0.280396 0.239038 0.275457 0.271880 0.259707 0.268588 0.277340 0.277914 0.287172 0.262582 0.239147 0.280626 
9136.201616 0.244894 0.245753 0.283043 0.260773 0.280952 0.250412 0.244455 0.268567 0.273604 0.241861 0.242108 0.247950 0.249608 0.264978 0.251053 0.247367 0.261966 0.239037 0.254609 0.280366 0.267545 0.278127 0.266930 0.264920 0.281080 0.288099 0.266762 0.241388 0.282110 0.242158 0.286961 0.249960 0.254735 0.272622 0.281958 0.254164 0.260416 0.276666 0.276490 0.278337 0.258193 0.242342 0.285503 0.288364 0.282862 0.262844 0.242750 0.250312 0.260928 0.241494 
9320.765132 0.236208 0.266657 0.245851 0.250368 0.282060 0.241962 0.248612 0.243575 0.264499 0.260363 0.270301 0.237247 0.261618 0.277177 0.257080 0.265608 0.278362 0.249507 0.264734 0.242581 0.249757 0.264262 0.282978 0.285090 0.254710 0.281050 0.277947 0.237547 0.241618 0.253998 0.260486 0.263688 0.276919 0.259658 0.239648 0.259549 0.270854 0.273315 0.249956 0.286277 0.260366 0.272626 0.277459 0.235561 0.237359 0.267527 0.247012 0.284612 0.274544 0.235869 
9509.057078 0.284999 0.246243 0.261411 0.258685 0.262113 0.239611 0.281166 0.272002 0.251773 0.234490 0.255785 0.254619 0.258013 0.244133 0.254808 0.254963 0.266306 0.250332 0.261027 0.234400 0.234216 0.246440 0.277074 0.273176 0.244991 0.242475 0.234223 0.261756 0.235037 0.252517 0.258703 0.251247 0.241360 0.234843 0.248461 0.260672 0.274560 0.243177 0.276867 0.272637 0.281710 0.279246 0.246419 0.249967 0.238790 0.282324 0.247515 0.268766 0.276587 0.277634 
9701.152773 0.238917 0.241871 0.234854 0.231969 0.272272 0.241833 0.249427 0.251454 0.267741 0.240279 0.252304 0.248274 0.269902 0.235642 0.267975 0.233480 0.268508 0.265960 0.239628 0.269236 0.282529 0.233681 0.273083 0.241588 0.244059 0.274514 0.244885 0.271598 0.233117 0.279179 0.270427 0.255868 0.246089 0.275512 0.274920 0.253835 0.249723 0.238552 0.274007 0.280540 0.281824 0.254231 0.266776 0.276107 0.254782 0.267373 0.260096 0.272391 0.256948 0.264455 
9897.129059 0.249706 0.263431 0.235377 0.249095 0.274091 0.238502 0.271390 0.251936 0.259642 0.240612 0.279538 0.270125 0.232132 0.269011 0.248571 0.273000 0.248794 0.276234 0.240242 0.239935 0.241249 0.271158 0.245889 0.269075 0.254864 0.267179 0.243995 0.242480 0.280777 0.280087 0.279673 0.272803 0.251121 0.263539 0.260301 0.262304 0.271247 0.239943 0.250700 0.241857 0.263028 0.237812 0.244739 0.237861 0.249276 0.275570 0.264218 0.275179 0.233872 0.257085 
10097.064328 0.243973 0.275328 0.275133 0.265544 0.247689 0.268926 0.251332 0.268340 0.231465 0.278745 0.229582 0.274659 0.235414 0.261037 0.249652 0.259043 0.238963 0.271815 0.249454 0.250091 0.236211 0.253894 0.270610 0.276637 0.265750 0.228454 0.277203 0.275625 0.259477 0.257366 0.229187 0.246580 0.245147 0.274935 0.253949 0.248607 0.272670 0.247108 0.249120 0.276333 0.269872 0.260367 0.236926 0.268043 0.248280 0.265273 0.242803 0.254766 0.235495 0.263259 
10301.038558 0.244340 0.272587 0.246380 0.234851 0.256987 0.241925 0.249349 0.266339 0.233199 0.266793 0.232086 0.264227 0.254395 0.271794 0.264700 0.263421 0.230933 0.270243 0.234038 0.244514 0.230752 0.243247 0.234073 0.239855 0.275435 0.249220 0.231661 0.250797 0.230391 0.268427 0.232733 0.257458 0.233313 0.229769 0.247918 0.273768 0.232106 0.230686 0.230563 0.265340 0.259857 0.253849 0.245692 0.235881 0.259112 0.276100 0.234874 0.274206 0.252985 0.238372 
10509.133340 0.261132 0.268853 0.258464 0.266164 0.248720 0.262589 0.250558 0.268066 0.268148 0.258109 0.245703 0.273120 0.256434 0.232044 0.230084 0.249348 0.259999 0.256714 0.246390 0.248940 0.274895 0.273848 0.263559 0.230914 0.241361 0.263556 0.265256 0.234384 0.234459 0.259284 0.270823 0.263544 0.267029 0.252275 0.253512 0.271451 0.239331 0.246888 0.227525 0.274325 0.227227 0.263846 0.225322 0.246305 0.256072 0.270443 0.250443 0.273003 0.251965 0.246528 
10721.431916 0.236930 0.267611 0.261582 0.237035 0.229985 0.261279 0.268949 0.230333 0.270827 0.245148 0.255245 0.225410 0.267452 0.256664 0.268457 0.246235 0.240054 0.260391 0.241652 0.227988 0.241652 0.232888 0.243667 0.272234 0.266624 0.242580 0.230712 0.262614 0.256957 0.268656 0.270341 0.251106 0.260942 0.231057 0.229618 0.266857 0.261693 0.261125 0.232730 0.241422 0.232762 0.272700 0.240853 0.263936 0.254795 0.243975 0.263006 0.252307 0.225556 0.241980 
10938.019208 0.246223 0.226401 0.236567 0.225630 0.251358 0.224728 0.259090 0.222258 0.260462 0.263255 0.224034 0.264341 0.237335 0.267619 0.234887 0.268414 0.239143 0.225090 0.246425 0.243258 0.258608 0.225019 0.234355 0.256936 0.226346 0.231287 0.250239 0.258957 0.236355 0.224940 0.236222 0.229018 0.232459 0.227743 0.242206 0.247501 0.222497 0.256315 0.263742 0.225344 0.259255 0.238933 0.223980 0.237855 0.237960 0.255066 0.223330 0.255463 0.256221 0.262393 
11158.981853 0.231424 0.244527 0.266782 0.268097 0.230529 0.240306 0.237937 0.222503 0.257517 0.264883 0.247415 0.249517 0.224021 0.223165 0.247435 0.262031 0.263368 0.257683 0.225709 0.222664 0.244175 0.233880 0.257700 0.262975 0.239677 0.221383 0.251702 0.239939 0.256041 0.236175 0.225108 0.263999 0.242300 0.250867 0.259758 0.265910 0.251392 0.263001 0.226514 0.223133 0.249605 0.247406 0.259047 0.240220 0.237952 0.244182 0.243107 0.248320 0.225069 0.235760 
11384.408240 0.241529 0.264001 0.259150 0.257869 0.251903 0.222807 0.247908 0.219542 0.241898 0.243942 0.229911 0.246632 0.266293 0.251255 0.260047 0.226171 0.223760 0.261362 0.236945 0.234573 0.234954 0.221580 0.260785 0.254372 0.245012 0.260106 0.262808 0.266492 0.232567 0.252900 0.242506 0.257168 0.236904 0.240425 0.235919 0.253802 0.261900 0.227803 0.227408 0.228727 0.238422 0.264367 0.258061 0.261677 0.265410 0.248216 0.247517 0.243377 0.265825 0.259359 
11614.388542 0.216858 0.227082 0.244175 0.255971 0.249819 0.228693 0.256387 0.236387 0.238828 0.234411 0.250108 0.239834 0.252428 0.257307 0.230748 0.243997 0.257206 0.248835 0.241217 0.236750 0.243150 0.223369 0.259148 0.234811 0.247709 0.238539 0.245730 0.226197 0.251201 0.261023 0.257738 0.257896 0.235405 0.232170 0.244361 0.256604 0.230731 0.245959 0.263122 0.250094 0.234471 0.257432 0.243759 0.244471 0.248421 0.259692 0.255663 0.248406 0.251937 0.263266 
11849.014754 0.235953 0.247587 0.231157 0.256017 0.259791 0.259834 0.239322 0.244793 0.240332 0.225543 0.218572 0.257295 0.236308 0.228165 0.230964 0.225667 0.244051 0.217321 0.240523 0.221264 0.237562 0.243926 0.224019 0.218295 0.218625 0.241464 0.217758 0.245978 0.233156 0.228342 0.242250 0.245646 0.223558 0.242033 0.217058 0.237340 0.229245 0.257178 0.252034 0.223320 0.225670 0.243888 0.228449 0.249271 0.217025 0.245481 0.217166 0.232208 0.217295 0.229531 
12088.380730 0.238762 0.228948 0.258821 0.222532 0.223517 0.219800 0.238636 0.259224 0.239072 0.231675 0.233957 0.243790 0.231248 0.259444 0.239345 0.233348 0.233902 0.233056 0.245401 0.246519 0.233172 0.216070 0.220228 0.213744 0.231940 0.231957 0.253030 0.249495 0.242811 0.228621 0.255205 0.258335 0.241167 0.214253 0.227704 0.215710 0.230324 0.252400 0.239612 0.253637 0.243614 0.222415 0.227277 0.227972 0.243588 0.255231 0.221122 0.230005 0.257418 0.257615 
12332.582220 0.224670 0.218375 0.248966 0.249746 0.218405 0.238997 0.242499 0.244396 0.232977 0.250757 0.246166 0.218372 0.222561 0.235323 0.224609 0.235661 0.242283 0.228295 0.254431 0.217425 0.248428 0.227307 0.217876 0.212482 0.256589 0.240903 0.212282 0.245351 0.238362 0.242201 0.254744 0.256822 0.248548 0.214522 0.226231 0.222667 0.233033 0.235857 0.235161 0.228755 0.222406 0.217134 0.224684 0.239608 0.221181 0.227251 0.256002 0.215848 0.225894 0.258185 
12581.716907 0.233941 0.240072 0.238006 0.247217 0.228079 0.210667 0.236518 0.219218 0.237712 0.248828 0.234681 0.223504 0.219572 0.223322 0.215428 0.231388 0.248355 0.217345 0.252011 0.241236 0.244386 0.234828 0.231920 0.218551 0.231983 0.219665 0.244964 0.255341 0.232395 0.235175 0.224530 0.247812 0.211371 0.226174 0.235774 0.246221 0.246384 0.215144 0.254341 0.214969 0.217278 0.214272 0.248446 0.240112 0.228275 0.249917 0.240028 0.231103 0.213220 0.218796 
12835.884448 0.254307 0.208465 0.229216 0.254226 0.230474 0.251272 0.250548 0.215406 0.208677 0.240953 0.217615 0.250386 0.233354 0.231108 0.235122 0.210206 0.240675 0.228469 0.249435 0.230962 0.220051 0.231705 0.233248 0.228853 0.224807 0.247837 0.236852 0.240259 0.212536 0.209619 0.241790 0.249280 0.236223 0.235351 0.249463 0.252290 0.230946 0.242461 0.220775 0.214537 0.238663 0.239634 0.221018 0.220158 0.254210 0.252341 0.233116 0.227421 0.230609 0.249991 
13095.186514 0.234497 0.246352 0.241344 0.228550 0.249080 0.232230 0.224819 0.235982 0.242059 0.248016 0.236186 0.225783 0.251967 0.221834 0.211468 0.214157 0.230714 0.233857 0.217119 0.251997 0.243714 0.206624 0.226177 0.214703 0.218652 0.234609 0.230479 0.231523 0.233995 0.247532 0.226847 0.238817 0.215141 0.209800 0.237787 0.240210 0.231969 0.246444 0.234554 0.228442 0.219748 0.232714 0.248259 0.244496 0.227164 0.229725 0.220561 0.229743 0.211195 0.226164 
13359.726830 0.246699 0.205773 0.210069 0.226957 0.240113 0.222845 0.243972 0.241456 0.215394 0.243303 0.237120 0.219716 0.213533 0.209753 0.235008 0.232505 0.248467 0.224363 0.213141 0.234922 0.205534 0.207580 0.211280 0.221764 0.226557 0.221439 0.246974 0.239253 0.221841 0.237942 0.227144 0.239030 0.246815 0.209430 0.219488 0.248155 0.221705 0.242944 0.241258 0.240108 0.218942 0.213915 0.206321 0.215126 0.231288 0.216002 0.206380 0.222399 0.246681 0.244737 
13629.611214 0.222335 0.242248 0.219303 0.219746 0.212970 0.224416 0.226399 0.242293 0.217992 0.246076 0.218489 0.233802 0.241882 0.209930 0.205872 0.211009 0.224603 0.213117 0.209998 0.237167 0.217500 0.204448 0.227429 0.247651 0.223991 0.213440 0.203687 0.210562 0.215227 0.222484 0.206558 0.237813 0.229848 0.216764 0.244512 0.218676 0.240264 0.231988 0.239876 0.231836 0.237637 0.209874 0.235019 0.207703 0.236838 0.206682 0.214173 0.220105 0.223723 0.215552 
13904.947625 0.232429 0.239607 0.226265 0.207582 0.216285 0.215519 0.224219 0.237472 0.206521 0.236353 0.238209 0.207139 0.245756 0.216426 0.223660 0.226655 0.208350 0.238573 0.243133 0.234683 0.221618 0.221668 0.245828 0.221981 0.211622 0.243406 0.242255 0.209001 0.218789 0.225925 0.241176 0.213838 0.216672 0.234645 0.224436 0.238761 0.244881 0.217706 0.225855 0.220112 0.211372 0.202112 0.231729 0.231841 0.202953 0.231375 0.206776 0.237170 0.223210 0.230220 
14185.846200 0.229758 0.200750 0.207604 0.229161 0.231223 0.240774 0.217352 0.229494 0.240241 0.225618 0.231072 0.240378 0.234268 0.216254 0.209180 0.210163 0.221745 0.236756 0.222009 0.226652 0.199933 0.225292 0.202630 0.237400 0.207417 0.236359 0.225860 0.202505 0.225358 0.226588 0.204463 0.221909 0.208134 0.213634 0.243131 0.219452 0.200625 0.227429 0.214298 0.223938 0.227713 0.242440 0.220648 0.201840 0.211513 0.208458 0.235125 0.200872 0.211395 0.211668 
14472.419302 0.212316 0.203622 0.221117 0.200928 0.218364 0.209351 0.237600 0.241304 0.235362 0.217034 0.241467 0.241817 0.200937 0.240877 0.213346 0.217908 0.228420 0.233308 0.238899 0.226547 0.216086 0.221401 0.202920 0.221912 0.232659 0.210242 0.208154 0.240558 0.214886 0.209507 0.236649 0.234263 0.207121 0.205748 0.208572 0.225299 0.228145 0.222411 0.202363 0.238886 0.230000 0.215172 0.230672 0.228233 0.207700 0.201339 0.221634 0.229553 0.198780 0.234277 
14764.781566 0.213257 0.233608 0.200659 0.201442 0.219202 0.200141 0.230404 0.213161 0.209231 0.228460 0.209517 0.228187 0.227130 0.215154 0.230098 0.212880 0.210811 0.216249 0.210080 0.221094 0.198280 0.214809 0.199231 0.217901 0.200648 0.203603 0.205719 0.200362 0.209399 0.230151 0.239286 0.234900 0.223610 0.228344 0.207230 0.239795 0.233854 0.206562 0.221332 0.214012 0.213534 0.215841 0.233937 0.230352 0.229018 0.215505 0.211856 0.214156 0.225771 0.225784 
15063.049938 0.236904 0.235145 0.213854 0.198854 0.197177 0.236331 0.208094 0.232479 0.201081 0.231947 0.200683 0.221096 0.201111 0.220077 0.216474 0.225674 0.195479 0.207711 0.196457 0.204768 0.228461 0.216229 0.227330 0.200603 0.213176 0.233215 0.230339 0.210824 0.207438 0.224398 0.233646 0.210913 0.211560 0.234347 0.213062 0.212363 0.230047 0.201788 0.227165 0.226834 0.199804 0.210485 0.205211 0.202965 0.205445 0.210145 0.215727 0.201693 0.210935 0.229303 
15367.343732 0.217912 0.221306 0.234802 0.227160 0.235091 0.219060 0.221771 0.224095 0.231655 0.218824 0.194340 0.212041 0.224294 0.228214 0.226948 0.209451 0.228654 0.221705 0.201226 0.228649 0.209906 0.193246 0.215237 0.206287 0.225498 0.219558 0.195344 0.210399 0.226058 0.213489 0.208668 0.226980 0.203535 0.212345 0.214023 0.207857 0.204556 0.205113 0.227802 0.202885 0.205109 0.224588 0.216730 0.198849 0.195265 0.228619 0.232365 0.203294 0.208911 0.201166 
15677.784668 0.194111 0.232515 0.227440 0.196591 0.220052 0.220988 0.220852 0.205471 0.199241 0.201172 0.233091 0.209312 0.209067 0.219886 0.210022 0.193933 0.220645 0.199786 0.215311 0.193984 0.214992 0.206317 0.194052 0.229274 0.232570 0.195124 0.218799 0.210096 0.210968 0.213665 0.193646 0.226609 0.232441 0.228827 0.233125 0.210445 0.205834 0.201362 0.229671 0.197578 0.195349 0.199637 0.213903 0.228789 0.204660 0.209903 0.217763 0.211808 0.231458 0.212534 
15994.496927 0.231133 0.207064 0.192467 0.209303 0.196387 0.230178 0.213427 0.193985 0.203656 0.229482 0.227066 0.194341 0.195014 0.216984 0.216425 0.195682 0.216543 0.227819 0.229579 0.205449 0.227399 0.198630 0.202845 0.200816 0.213716 0.200517 0.194415 0.212653 0.217409 0.215375 0.190662 0.214820 0.231884 0.226598 0.199222 0.196357 0.218826 0.209083 0.199081 0.216693 0.208164 0.224622 0.215428 0.227039 0.205320 0.193918 0.193129 0.203564 0.230283 0.215681 
16317.607198 0.228127 0.197713 0.197357 0.229018 0.197840 0.201753 0.191131 0.193138 0.189503 0.208006 0.213629 0.202432 0.215077 0.202549 0.215050 0.227584 0.211915 0.218434 0.225370 0.219648 0.212276 0.202033 0.211227 0.220670 0.221203 0.201682 0.193244 0.219000 0.208069 0.194540 0.207344 0.199121 0.215012 0.198532 0.229160 0.199556 0.192937 0.216893 0.188995 0.225960 0.206370 0.226183 0.199117 0.224516 0.189206 0.226399 0.225166 0.215499 0.199153 0.189919 
16647.244729 0.193759 0.226406 0.222349 0.192199 0.227411 0.218341 0.225994 0.194068 0.213068 0.208839 0.223311 0.215266 0.207708 0.192932 0.211156 0.211102 0.226510 0.221115 0.194917 0.210391 0.209815 0.198559 0.213229 0.223218 0.220988 0.219175 0.206395 0.188192 0.215117 0.195856 0.186547 0.216395 0.187214 0.224282 0.219803 0.221444 0.221529 0.215287 0.223110 0.193189 0.219536 0.187185 0.191548 0.205295 0.196353 0.201909 0.216816 0.191760 0.192549 0.198887 
16983.541381 0.190613 0.208914 0.190410 0.189401 0.192591 0.193995 0.221739 0.214005 0.186290 0.186637 0.192116 0.198240 0.207832 0.192529 0.222174 0.199090 0.189744 0.190449 0.204333 0.193320 0.212319 0.184927 0.221355 0.225450 0.209570 0.202199 0.213015 0.218589 0.206331 0.221842 0.225144 0.219757 0.199035 0.215506 0.188498 0.212703 0.190757 0.193966 0.191730 0.210325 0.219708 0.189921 0.214695 0.220597 0.202785 0.209469 0.200636 0.209068 0.209958 0.213979 
17326.631675 0.223212 0.217344 0.200767 0.201986 0.188768 0.202015 0.204431 0.194882 0.215237 0.222457 0.194972 0.206572 0.197185 0.197119 0.186044 0.212479 0.199592 0.191007 0.209639 0.219925 0.218345 0.186543 0.210095 0.220938 0.190191 0.199297 0.188658 0.222941 0.207899 0.204380 0.188770 0.183260 0.201483 0.220254 0.193765 0.221166 0.223540 0.208076 0.203399 0.219442 0.220865 0.216586 0.186423 0.219190 0.186205 0.205245 0.195617 0.215532 0.184184 0.185737 
17676.652853 0.188620 0.190240 0.198098 0.214473 0.211082 0.184733 0.217027 0.186312 0.189064 0.204336 0.202163 0.185913 0.221546 0.196353 0.182057 0.189633 0.213469 0.188271 0.218944 0.213283 0.212579 0.203628 0.201410 0.208102 0.191499 0.220616 0.201749 0.212962 0.218381 0.213235 0.201477 0.191894 0.196133 0.186804 0.193044 0.196641 0.207535 0.184533 0.210870 0.185949 0.218667 0.218090 0.204293 0.220439 0.195524 0.201983 0.181892 0.221893 0.221244 0.195386 
18033.744928 0.191280 0.218833 0.187923 0.184702 0.186570 0.204279 0.197201 0.191244 0.209466 0.195905 0.210583 0.213414 0.192128 0.198039 0.212037 0.202749 0.180873 0.219571 0.205189 0.217471 0.213750 0.189113 0.215208 0.187284 0.213730 0.197669 0.185176 0.211359 0.202076 0.212977 0.209392 0.192834 0.205051 0.203961 0.184642 0.184386 0.207254 0.194260 0.219631 0.202821 0.180405 0.202503 0.196381 0.216820 0.182907 0.191756 0.184942 0.202705 0.191572 0.201320 
18398.050741 0.200368 0.197926 0.207040 0.211492 0.185747 0.210676 0.198901 0.206780 0.192939 0.192580 0.188638 0.200007 0.193662 0.182567 0.195566 0.200611 0.208926 0.189592 0.179814 0.182218 0.189070 0.181307 0.216898 0.213179 0.211855 0.183264 0.201935 0.194500 0.209558 0.198223 0.190079 0.211647 0.180312 0.208217 0.179917 0.200776 0.210020 0.210321 0.214110 0.190612 0.208417 0.216954 0.200336 0.179892 0.196268 0.195564 0.217019 0.212648 0.182353 0.209241 
18769.716020 0.203055 0.189626 0.197124 0.205643 0.181209 0.179308 0.189817 0.212363 0.186494 0.205995 0.197788 0.177588 0.189200 0.184514 0.193754 0.208398 0.176777 0.184990 0.190231 0.185211 0.213061 0.186064 0.196847 0.200720 0.215407 0.214877 0.194974 0.204667 0.204748 0.190797 0.204123 0.200952 0.203970 0.178670 0.207778 0.214449 0.204406 0.194194 0.182113 0.178919 0.205767 0.205156 0.205547 0.206075 0.213108 0.185966 0.188291 0.197212 0.188968 0.177986 
19148.889435 0.207102 0.209583 0.205411 0.193366 0.205049 0.210646 0.177810 0.177902 0.177267 0.182791 0.209179 0.205092 0.208457 0.188730 0.196873 0.194086 0.179369 0.176808 0.205438 0.193804 0.211230 0.196906 0.183532 0.199746 0.214060 0.209850 0.184122 0.185468 0.206832 0.207912 0.176835 0.179826 0.204743 0.208184 0.196167 0.176968 0.205956 0.192208 0.177882 0.188399 0.201267 0.179208 0.205870 0.179256 0.203126 0.193185 0.186375 0.195137 0.206826 0.212263 
19535.722662 0.184327 0.195085 0.195940 0.199037 0.206275 0.202661 0.174742 0.195918 0.189687 0.181593 0.206759 0.193226 0.181353 0.190312 0.201452 0.182649 0.198962 0.209006 0.198703 0.195832 0.183951 0.182763 0.209465 0.180659 0.180254 0.176731 0.189035 0.196555 0.179872 0.187992 0.181793 0.204344 0.207932 0.185135 0.197120 0.192686 0.176902 0.190204 0.178952 0.185012 0.211754 0.202564 0.202420 0.198711 0.183612 0.194013 0.192287 0.205438 0.198298 0.181697 
19930.370438 0.208097 0.187548 0.183089 0.179583 0.188599 0.172628 0.181652 0.173849 0.186975 0.186174 0.178854 0.181551 0.179900 0.205253 0.192215 0.189350 0.192041 0.177474 0.199254 0.190958 0.190358 0.188448 0.207247 0.194792 0.173650 0.192842 0.202555 0.198337 0.186946 0.189490 0.203757 0.185855 0.196368 0.186954 0.175947 0.204013 0.190260 0.186996 0.191592 0.195180 0.176412 0.206580 0.175321 0.200726 0.200527 0.204005 0.182702 0.176032 0.192741 0.187590 
20332.990628 0.182555 0.176773 0.180533 0.191231 0.184506 0.176521 0.201825 0.180637 0.202351 0.179042 0.205393 0.194532 0.177038 0.181133 0.170933 0.186956 0.195051 0.181750 0.181091 0.174381 0.203145 0.201253 0.188371 0.190682 0.174041 0.180790 0.208207 0.171298 0.174703 0.204855 0.183290 0.187710 0.176722 0.176446 0.175872 0.199139 0.208120 0.182870 0.174641 0.193225 0.193947 0.194731 0.171300 0.186901 0.172332 0.175815 0.189708 0.185066 0.197022 0.207059 
20743.744286 0.188151 0.178129 0.189067 0.200072 0.171286 0.175276 0.190811 0.199565 0.182852 0.173649 0.184725 0.180152 0.186556 0.187634 0.186556 0.172486 0.189384 0.194793 0.204735 0.199604 0.204560 0.188517 0.202237 0.171275 0.197508 0.180033 0.170769 0.169055 0.202718 0.195365 0.187819 0.195106 0.188919 0.203866 0.191803 0.192212 0.203241 0.180581 0.179151 0.189435 0.198248 0.187617 0.189431 0.178350 0.192468 0.169838 0.204866 0.191117 0.203849 0.195904 
21162.795718 0.190014 0.180330 0.172272 0.167878 0.172079 0.171423 0.169174 0.170108 0.200020 0.170534 0.189846 0.198370 0.174645 0.187784 0.181841 0.190272 0.191042 0.168505 0.177896 0.198277 0.197985 0.192796 0.203949 0.186914 0.189441 0.182494 0.194017 0.192736 0.199756 0.173708 0.179621 0.173444 0.175058 0.198871 0.184707 0.195449 0.181358 0.189233 0.200323 0.197905 0.193997 0.168855 0.201070 0.198289 0.200959 0.184240 0.200168 0.197424 0.193699 0.183731 
21590.312550 0.177798 0.179999 0.196742 0.186185 0.174933 0.187845 0.189954 0.197739 0.183880 0.194673 0.195475 0.177042 0.169665 0.177383 0.183979 0.172860 0.183990 0.201494 0.201879 0.185074 0.181105 0.170979 0.185835 0.199447 0.199989 0.192679 0.188007 0.173995 0.166455 0.166455 0.179811 0.184233 0.193177 0.183576 0.192350 0.194364 0.183294 0.200381 0.168664 0.183625 0.202364 0.183852 0.187441 0.166315 0.192014 0.167179 0.177612 0.174396 0.181877 0.200313 
22026.465795 0.169393 0.198260 0.196340 0.189537 0.171212 0.168333 0.167763 0.187255 0.197307 0.183841 0.189287 0.177926 0.197835 0.199452 0.200542 0.182804 0.169992 0.198125 0.189022 0.199027 0.179794 0.175845 0.173974 0.175991 0.194970 0.165711 0.175089 0.188201 0.181426 0.170594 0.167091 0.183571 0.197179 0.182538 0.188225 0.167611 0.178945 0.178257 0.172931 0.197499 0.171354 0.168146 0.194623 0.199761 0.188845 0.195377 0.164499 0.169415 0.200122 0.172028 
22471.429920 0.174876 0.194143 0.172932 0.177132 0.181971 0.171765 0.190688 0.171134 0.178116 0.186697 0.164316 0.186844 0.183639 0.188497 0.196820 0.170994 0.165437 0.185778 0.197605 0.188837 0.171633 0.196438 0.174283 0.188940 0.198562 0.198546 0.189664 0.178988 0.180714 0.180723 0.170591 0.173701 0.198343 0.194230 0.190720 0.198745 0.196194 0.177799 0.178823 0.193909 0.175725 0.171264 0.176864 0.167959 0.182477 0.181833 0.171287 0.168668 0.192705 0.176427 
22925.382917 0.189617 0.186961 0.184054 0.174379 0.182055 0.174467 0.179190 0.181539 0.195200 0.183407 0.187357 0.177412 0.173431 0.190667 0.195585 0.193194 0.173225 0.179584 0.193218 0.191173 0.175101 0.178326 0.185586 0.165538 0.193024 0.173954 0.183434 0.165841 0.189024 0.185282 0.178661 0.177876 0.186938 0.180831 0.169115 0.168357 0.194671 0.184267 0.182063 0.162556 0.175942 0.189760 0.163163 0.189838 0.194119 0.181256 0.177478 0.172913 0.194519 0.165378 
23388.506372 0.183099 0.180327 0.183493 0.183891 0.187009 0.170949 0.183474 0.160350 0.177605 0.172970 0.174101 0.183449 0.170910 0.168731 0.163782 0.194198 0.194656 0.169498 0.180434 0.181959 0.172260 0.190048 0.186013 0.177795 0.177575 0.168644 0.168122 0.188780 0.193626 0.185205 0.180299 0.178541 0.192937 0.189968 0.173901 0.161808 0.166348 0.177404 0.166556 0.160470 0.178924 0.173513 0.189774 0.188426 0.168793 0.185021 0.189581 0.180958 0.161690 0.174126 
23860.985542 0.169985 0.189048 0.190748 0.172119 0.158758 0.171197 0.182506 0.178495 0.180168 0.171325 0.173542 0.178643 0.169117 0.165590 0.183282 0.174404 0.192173 0.160936 0.159743 0.165808 0.182513 0.173766 0.188582 0.170850 0.170585 0.159442 0.171091 0.163299 0.185628 0.183418 0.191486 0.165018 0.179054 0.174390 0.188258 0.163024 0.172953 0.170365 0.190056 0.193438 0.158911 0.161858 0.181789 0.172472 0.183851 0.181803 0.192115 0.185234 0.169300 0.174756 
24343.009424 0.177317 0.183741 0.177108 0.157980 0.174556 0.189239 0.188203 0.164104 0.182006 0.175061 0.169915 0.187206 0.168360 0.168720 0.159139 0.158857 0.186878 0.167072 0.161130 0.157260 0.163717 0.173538 0.167077 0.167238 0.168594 0.162169 0.161764 0.186798 0.169872 0.183003 0.189228 0.169180 0.188384 0.178389 0.188257 0.189359 0.180313 0.181190 0.170013 0.174775 0.181190 0.169616 0.162043 0.178642 0.176125 0.165561 0.183301 0.157459 0.157896 0.182276 
24834.770835 0.181750 0.182539 0.182451 0.161111 0.174128 0.179946 0.180045 0.183763 0.187192 0.169321 0.159304 0.189729 0.172841 0.167853 0.188634 0.181774 0.159788 0.179687 0.181807 0.165278 0.168083 0.158819 0.157703 0.157669 0.161090 0.183064 0.160966 0.181623 0.173123 0.177152 0.164187 0.165069 0.156864 0.160145 0.180269 0.155721 0.174606 0.173361 0.189647 0.189285 0.184741 0.175663 0.185715 0.156543 0.156142 0.188440 0.157455 0.189343 0.160914 0.171534 
25336.466485 0.179880 0.185659 0.169916 0.179991 0.168228 0.154780 0.167281 0.175430 0.158633 0.164958 0.180423 0.162769 0.159633 0.172567 0.186699 0.175590 0.175320 0.170459 0.160567 0.159207 0.154174 0.176364 0.173970 0.172057 0.188085 0.169251 0.173185 0.164451 0.161847 0.165199 0.154605 0.158926 0.166539 0.186307 0.180241 0.170336 0.168501 0.187568 0.184841 0.182034 0.187077 0.162528 0.173118 0.171207 0.176502 0.185872 0.160990 0.158796 0.180265 0.185746 
25848.297060 0.162003 0.173686 0.163439 0.164593 0.153399 0.160789 0.172679 0.159280 0.153250 0.169091 0.159183 0.158773 0.169694 0.175427 0.177897 0.179893 0.159373 0.156693 0.160677 0.184419 0.180803 0.156486 0.162193 0.184504 0.171667 0.155586 0.160628 0.153479 0.178338 0.168916 0.152614 0.173915 0.167139 0.171032 0.166588 0.178511 0.180656 0.160926 0.183827 0.184109 0.156130 0.165458 0.180525 0.169153 0.178735 0.156079 0.182300 0.152589 0.176348 0.165152 
26370.467298 0.165850 0.178260 0.183361 0.151577 0.159547 0.178682 0.161055 0.173858 0.179076 0.156881 0.151267 0.181646 0.166849 0.181960 0.163225 0.157296 0.172022 0.175390 0.166292 0.153732 0.163584 0.180014 0.155531 0.181807 0.162449 0.178373 0.182533 0.178699 0.160381 0.158981 0.163223 0.183532 0.158880 0.166233 0.174530 0.172582 0.176702 0.162180 0.168084 0.175024 0.173462 0.175780 0.169063 0.160054 0.160734 0.162489 0.179878 0.157627 0.165286 0.182069 
26903.186074 0.158592 0.151447 0.182648 0.150091 0.178924 0.159031 0.165456 0.169990 0.182443 0.180930 0.181160 0.164256 0.157389 0.166883 0.159810 0.158648 0.160141 0.159109 0.153716 0.182528 0.169725 0.155849 0.179023 0.152049 0.181952 0.173777 0.176023 0.164941 0.170090 0.175473 0.152412 0.181899 0.174972 0.159876 0.149921 0.152934 0.153302 0.173700 0.182982 0.180776 0.178960 0.177158 0.159703 0.162191 0.151818 0.156121 0.180548 0.151121 0.182014 0.174707 
27446.666484 0.176394 0.170154 0.168272 0.163852 0.172517 0.165304 0.166757 0.173672 0.158705 0.155662 0.170825 0.178395 0.155245 0.151774 0.165466 0.160532 0.171987 0.167355 0.166569 0.165004 0.177228 0.166066 0.165982 0.162675 0.176265 0.162860 0.169363 0.152229 0.156391 0.162904 0.180790 0.165219 0.156236 0.157464 0.176298 0.173385 0.177118 0.164154 0.170743 0.165487 0.164757 0.148732 0.170919 0.157153 0.171597 0.166196 0.155966 0.167919 0.160689 0.149812 
28001.125926 0.166505 0.177245 0.166136 0.156572 0.163056 0.172473 0.166687 0.164875 0.152328 0.147967 0.151573 0.169933 0.167049 0.169471 0.175120 0.176301 0.173907 0.153747 0.169073 0.157054 0.157930 0.158597 0.149244 0.148545 0.177954 0.169822 0.171695 0.159314 0.171612 0.150386 0.155414 0.164082 0.173265 0.158872 0.150874 0.148452 0.165805 0.163020 0.155250 0.161748 0.172494 0.150143 0.172296 0.167918 0.164376 0.175705 0.164162 0.164598 0.172943 0.176541 
28566.786192 0.146600 0.174571 0.176707 0.171649 0.146964 0.147891 0.150163 0.156324 0.174134 0.162987 0.150765 0.174018 0.150242 0.162430 0.154598 0.172635 0.156208 0.176302 0.161636 0.177972 0.177726 0.157691 0.158427 0.163830 0.169014 0.162605 0.172869 0.147107 0.163922 0.153656 0.165978 0.176100 0.145663 0.169989 0.167595 0.165875 0.157724 0.145616 0.171753 0.150815 0.150729 0.169688 0.146788 0.168083 0.149273 0.146252 0.172829 0.154651 0.156563 0.175980 
29143.873554 0.147449 0.164363 0.158706 0.163220 0.163229 0.150960 0.152268 0.153366 0.166175 0.158708 0.165448 0.160851 0.164252 0.174996 0.148815 0.163951 0.163162 0.174996 0.147909 0.168338 0.158033 0.146606 0.163377 0.160610 0.170346 0.161147 0.153255 0.168060 0.166799 0.175164 0.145409 0.155113 0.150772 0.149243 0.170795 0.156834 0.156988 0.173073 0.168754 0.165552 0.163162 0.156778 0.157044 0.148913 0.150735 0.149435 0.145414 0.152546 0.154362 0.161583 
29732.618853 0.161292 0.153606 0.163572 0.172861 0.169437 0.172285 0.154041 0.163489 0.158575 0.147933 0.149621 0.168675 0.172286 0.153519 0.158591 0.144117 0.157500 0.152300 0.168526 0.170427 0.150142 0.166792 0.154966 0.158665 0.165214 0.173218 0.144595 0.172143 0.155921 0.165512 0.157698 0.146650 0.168429 0.156363 0.159729 0.149308 0.151344 0.173056 0.163877 0.145791 0.155725 0.172238 0.161004 0.159582 0.171540 0.148119 0.168059 0.170433 0.172821 0.159412 
30333.257596 0.172651 0.145495 0.147302 0.172066 0.150211 0.154057 0.154124 0.161624 0.144743 0.141977 0.165788 0.154362 0.166370 0.168793 0.170586 0.171945 0.169790 0.168624 0.159586 0.165308 0.159523 0.169648 0.145823 0.158183 0.163622 0.168310 0.146328 0.166274 0.142935 0.160088 0.144387 0.153893 0.161870 0.147510 0.162379 0.144279 0.162834 0.169093 0.142045 0.149509 0.160290 0.162173 0.151000 0.159358 0.145957 0.171012 0.170314 0.145366 0.160533 0.146851 
30946.030047 0.148838 0.158669 0.150119 0.168795 0.158325 0.145371 0.146601 0.154822 0.156198 0.145759 0.163196 0.146876 0.150298 0.143830 0.163251 0.152556 0.157580 0.170827 0.155955 0.150489 0.145837 0.151631 0.147801 0.152623 0.166210 0.150105 0.163986 0.164689 0.158345 0.151992 0.147230 0.147945 0.147148 0.148171 0.159958 0.147618 0.147833 0.158774 0.160460 0.140640 0.158135 0.152963 0.156503 0.164736 0.153984 0.162699 0.164201 0.152291 0.160447 0.141067 
31571.181323 0.166896 0.142306 0.163215 0.140614 0.145426 0.149249 0.152369 0.155740 0.161004 0.150920 0.150935 0.148932 0.153908 0.160779 0.157119 0.156572 0.156812 0.158030 0.147624 0.146936 0.141499 0.162224 0.152979 0.159655 0.148339 0.156326 0.167503 0.161855 0.167745 0.157854 0.152740 0.168826 0.149291 0.144197 0.163786 0.166106 0.157332 0.149978 0.164504 0.166643 0.146736 0.146142 0.148099 0.151153 0.149390 0.162519 0.144392 0.153038 0.161770 0.151756 
32208.961491 0.142419 0.142196 0.162084 0.156489 0.155897 0.139003 0.140884 0.165897 0.164778 0.142620 0.145117 0.167617 0.141656 0.143961 0.143074 0.158564 0.152478 0.144895 0.150106 0.163396 0.156585 0.142537 0.161964 0.151540 0.139419 0.150817 0.152042 0.166601 0.157507 0.146643 0.150239 0.149649 0.146199 0.140652 0.140896 0.138197 0.163706 0.158175 0.153262 0.147676 0.159226 0.152151 0.154903 0.151371 0.144147 0.152224 0.144311 0.140710 0.162487 0.144664 
32859.625674 0.155607 0.166380 0.163968 0.158485 0.145760 0.143681 0.138828 0.154053 0.157457 0.164412 0.149435 0.146031 0.151451 0.150909 0.164688 0.154344 0.146828 0.140786 0.149361 0.145432 0.165041 0.163952 0.164202 0.137981 0.138722 0.144929 0.144256 0.153359 0.151262 0.141221 0.163696 0.151562 0.153967 0.147958 0.139441 0.160444 0.138535 0.162196 0.153314 0.145633 0.151271 0.151446 0.138893 0.159018 0.165790 0.143181 0.165489 0.148013 0.155454 0.147498 
33523.434146 0.140708 0.137483 0.140195 0.145819 0.151898 0.163319 0.161040 0.159847 0.154210 0.164243 0.139681 0.139858 0.158729 0.139835 0.146780 0.139280 0.158689 0.153320 0.137996 0.140960 0.162893 0.140123 0.150719 0.160679 0.145100 0.135228 0.136717 0.156459 0.155218 0.153784 0.146123 0.149332 0.139513 0.163752 0.162714 0.140350 0.148983 0.162091 0.159658 0.154707 0.148545 0.158966 0.156274 0.150153 0.153001 0.142393 0.144087 0.135811 0.135946 0.163536 
34200.652438 0.154931 0.158413 0.149323 0.147224 0.157067 0.159342 0.152339 0.152834 0.146896 0.154815 0.154286 0.149427 0.154690 0.148609 0.157496 0.141081 0.146933 0.149256 0.146989 0.161706 0.136032 0.140751 0.162131 0.149210 0.136437 0.155796 0.135735 0.144310 0.152293 0.162958 0.154815 0.146223 0.143564 0.159101 0.138114 0.151134 0.158664 0.153515 0.151582 0.152724 0.153108 0.152634 0.137316 0.153805 0.159066 0.136664 0.139534 0.162481 0.136732 0.139574 
34891.551447 0.141498 0.147378 0.150655 0.151712 0.150472 0.141549 0.150188 0.152443 0.160323 0.157735 0.160993 0.148022 0.156516 0.152476 0.148830 0.149754 0.142711 0.148474 0.160733 0.147677 0.158165 0.142350 0.145197 0.157536 0.139826 0.145460 0.159328 0.145999 0.138544 0.147770 0.155636 0.141467 0.146067 0.145228 0.158768 0.154738 0.155361 0.146737 0.158490 0.143155 0.144795 0.139029 0.156565 0.152554 0.158930 0.151531 0.145512 0.135217 0.136268 0.144268 
35596.407542 0.136924 0.135650 0.135158 0.155334 0.140834 0.132390 0.158473 0.133648 0.151430 0.141580 0.137481 0.158326 0.155451 0.146047 0.135163 0.149520 0.133620 0.150220 0.133042 0.156366 0.156148 0.157877 0.152730 0.150819 0.140978 0.157391 0.139566 0.159757 0.145396 0.144811 0.148672 0.154032 0.133995 0.154703 0.150115 0.143161 0.138681 0.141120 0.133448 0.136516 0.140168 0.157504 0.151127 0.148976 0.140465 0.157297 0.153841 0.152363 0.155824 0.133813 
36315.502674 0.135075 0.141139 0.132948 0.133228 0.148208 0.147713 0.148889 0.141715 0.154787 0.156423 0.145871 0.136389 0.156121 0.133414 0.150387 0.143869 0.132887 0.148037 0.138121 0.150272 0.145311 0.143634 0.132011 0.150278 0.142937 0.153734 0.143455 0.157416 0.152683 0.145618 0.133065 0.136227 0.141702 0.134358 0.157194 0.137643 0.133144 0.132725 0.151303 0.133443 0.153837 0.146496 0.131507 0.144750 0.133183 0.153457 0.149582 0.152842 0.156732 0.147063 
37049.124492 0.141189 0.154807 0.131374 0.153057 0.129998 0.143301 0.129845 0.154798 0.143674 0.135240 0.138248 0.150946 0.129360 0.149726 0.131108 0.135183 0.153634 0.148333 0.153260 0.134368 0.144108 0.150596 0.144146 0.146815 0.142392 0.156905 0.154365 0.132938 0.151095 0.156640 0.146357 0.147799 0.136853 0.152274 0.133913 0.150996 0.135990 0.153772 0.140027 0.156416 0.143965 0.137656 0.154582 0.141093 0.147139 0.142553 0.149367 0.134375 0.147899 0.157138 
37797.566454 0.147331 0.136499 0.138832 0.143375 0.152587 0.138415 0.154346 0.137443 0.142629 0.149225 0.131354 0.148750 0.132876 0.155128 0.136928 0.134531 0.148195 0.154373 0.137195 0.154833 0.153075 0.148070 0.138708 0.138579 0.144902 0.132298 0.135485 0.132767 0.149687 0.143341 0.130967 0.134209 0.134853 0.131706 0.149875 0.132195 0.139828 0.151640 0.132767 0.149642 0.153730 0.142830 0.152709 0.128694 0.137857 0.133754 0.140787 0.130610 0.142914 0.129037 
38561.127946 0.150798 0.143981 0.144199 0.129864 0.150951 0.153453 0.132935 0.132510 0.132716 0.132646 0.130674 0.140878 0.136780 0.148798 0.131211 0.147633 0.149595 0.140303 0.132883 0.140850 0.139735 0.131336 0.153130 0.152952 0.132159 0.134807 0.145947 0.153008 0.145518 0.138380 0.143380 0.129067 0.129761 0.133797 0.146961 0.151110 0.126933 0.142861 0.131786 0.150173 0.143300 0.128224 0.143071 0.147653 0.146970 0.149749 0.149330 0.142221 0.150296 0.140188 
39340.114403 0.126254 0.137413 0.131248 0.149023 0.134935 0.142197 0.132617 0.152380 0.136140 0.133704 0.151049 0.147137 0.136232 0.132881 0.138136 0.148391 0.144276 0.150071 0.128927 0.130969 0.135042 0.142633 0.139534 0.134570 0.126996 0.141067 0.142039 0.125442 0.143150 0.134250 0.151286 0.125466 0.138649 0.143633 0.143000 0.145005 0.147684 0.143057 0.137991 0.152101 0.131924 0.134797 0.152684 0.132342 0.145373 0.128436 0.146947 0.130338 0.135522 0.142218 
40134.837431 0.129597 0.148225 0.135484 0.126901 0.132563 0.150822 0.145482 0.129762 0.124456 0.138915 0.127277 0.125295 0.131879 0.136858 0.146494 0.135869 0.129942 0.126617 0.132611 0.142313 0.137643 0.147610 0.149608 0.132141 0.143799 0.126107 0.125714 0.140121 0.150921 0.144760 0.142713 0.144044 0.128960 0.141123 0.142927 0.149648 0.148800 0.150634 0.131025 0.136190 0.126642 0.129745 0.142017 0.130434 0.125891 0.135992 0.150605 0.138325 0.128352 0.128637 
40945.614929 0.122953 0.137860 0.141704 0.144879 0.124456 0.124738 0.136689 0.123583 0.126215 0.143332 0.123316 0.146914 0.130553 0.143425 0.127166 0.134946 0.149458 0.134188 0.125263 0.140457 0.125034 0.136098 0.128631 0.129963 0.123932 0.131911 0.127556 0.144189 0.131866 0.144087 0.141262 0.139657 0.123250 0.143478 0.133269 0.126992 0.139202 0.149084 0.139428 0.143304 0.149428 0.127336 0.139331 0.147610 0.138806 0.141309 0.122943 0.141872 0.123216 0.141844 
41772.771219 0.136550 0.129765 0.139949 0.133372 0.123304 0.122749 0.122536 0.132162 0.121602 0.147573 0.147731 0.133764 0.125806 0.148115 0.137476 0.128186 0.141994 0.140832 0.129122 0.124572 0.142663 0.136541 0.122040 0.128143 0.127961 0.136590 0.135931 0.133811 0.130341 0.121710 0.130695 0.129895 0.134093 0.140880 0.137651 0.140561 0.141260 0.128079 0.123926 0.143845 0.142685 0.142150 0.131713 0.132290 0.128799 0.143851 0.121989 0.130873 0.126857 0.148184 
42616.637174 0.120147 0.141209 0.126682 0.137836 0.122359 0.129464 0.127798 0.140980 0.124278 0.124565 0.142898 0.133571 0.141962 0.127975 0.140985 0.128896 0.139928 0.136471 0.130716 0.133643 0.143834 0.129220 0.141528 0.136339 0.136463 0.131786 0.138461 0.139344 0.140397 0.136597 0.124717 0.130389 0.144219 0.124792 0.144505 0.128741 0.120821 0.141543 0.120873 0.133084 0.133784 0.120397 0.139190 0.121123 0.124866 0.120129 0.131495 0.121145 0.122587 0.127856 
43477.550352 0.141508 0.127493 0.128663 0.132039 0.140960 0.134203 0.128699 0.120287 0.140586 0.127331 0.130256 0.133684 0.134902 0.124268 0.131229 0.134983 0.122988 0.137378 0.136854 0.126314 0.130552 0.133013 0.122769 0.144365 0.138349 0.139448 0.129922 0.135005 0.126654 0.137162 0.125859 0.127908 0.122699 0.140113 0.139762 0.124677 0.139900 0.136208 0.140275 0.144422 0.132759 0.133717 0.131032 0.138061 0.119833 0.134330 0.141405 0.126940 0.125841 0.126747 
44355.855130 0.141087 0.127387 0.133663 0.139589 0.124762 0.133464 0.141661 0.143152 0.134153 0.131493 0.128428 0.123535 0.130020 0.127756 0.125718 0.136257 0.141569 0.138517 0.126274 0.131229 0.130178 0.122606 0.140829 0.133576 0.138064 0.138157 0.120028 0.138326 0.125406 0.141536 0.130101 0.130940 0.124161 0.122413 0.129585 0.139804 0.126578 0.133153 0.143753 0.118161 0.138808 0.140479 0.123883 0.138802 0.122589 0.130803 0.143404 0.125628 0.131176 0.134634 
45251.902842 0.131662 0.130977 0.116783 0.134463 0.131760 0.128483 0.126098 0.120995 0.139148 0.139087 0.127168 0.130956 0.120292 0.137686 0.117317 0.131260 0.136877 0.139889 0.134712 0.134677 0.118661 0.116595 0.118919 0.118821 0.141010 0.131706 0.116816 0.131437 0.119896 0.125957 0.123873 0.135554 0.142156 0.141775 0.116463 0.123058 0.139354 0.129408 0.126946 0.121258 0.126700 0.131004 0.138792 0.133591 0.140169 0.127733 0.121233 0.117894 0.124429 0.121757 
46166.051918 0.135837 0.118072 0.123905 0.136964 0.129656 0.122655 0.122156 0.116758 0.134213 0.133724 0.133897 0.134168 0.122831 0.134430 0.130975 0.124765 0.122446 0.130305 0.131367 0.134504 0.135927 0.131447 0.120690 0.115991 0.138304 0.130050 0.130041 0.124675 0.140649 0.123451 0.128491 0.131130 0.119999 0.139314 0.133047 0.121069 0.128982 0.119717 0.140495 0.139483 0.129574 0.123773 0.128622 0.139416 0.116685 0.133838 0.138570 0.127343 0.126047 0.139562 
47098.668031 0.135262 0.121550 0.115978 0.133893 0.131439 0.129916 0.126491 0.129256 0.133437 0.114918 0.123397 0.130923 0.134885 0.137554 0.120703 0.127407 0.127641 0.125797 0.127232 0.131027 0.130997 0.114749 0.130638 0.117478 0.133694 0.124554 0.130521 0.121165 0.127338 0.120115 0.131243 0.130541 0.134320 0.121924 0.119669 0.126953 0.133401 0.133266 0.116183 0.114640 0.138382 0.121827 0.134208 0.126626 0.135460 0.125019 0.123523 0.130009 0.125942 0.128638 
48050.124238 0.114120 0.117429 0.121170 0.114084 0.132920 0.135209 0.137027 0.126839 0.114900 0.121888 0.132748 0.131451 0.129194 0.125216 0.132376 0.126955 0.137631 0.118163 0.136497 0.128948 0.135828 0.115847 0.126982 0.113650 0.130321 0.134485 0.123788 0.132668 0.114797 0.113703 0.120036 0.126697 0.128082 0.130591 0.123189 0.117988 0.130697 0.131544 0.125685 0.115721 0.125374 0.116035 0.130056 0.121275 0.134730 0.126338 0.114357 0.118888 0.113055 0.127256 
49020.801136 0.122212 0.134354 0.123583 0.132953 0.131759 0.118920 0.125609 0.129832 0.130404 0.113545 0.129753 0.132257 0.130539 0.132743 0.135751 0.129975 0.133987 0.123897 0.118211 0.132160 0.120627 0.128417 0.124724 0.134958 0.122090 0.121238 0.128914 0.120888 0.118222 0.125331 0.113158 0.130707 0.121913 0.125862 0.125919 0.133064 0.118971 0.124077 0.123759 0.127901 0.117152 0.113245 0.112983 0.116786 0.120074 0.117797 0.135214 0.132715 0.132500 0.133180 
50011.087009 0.117495 0.123484 0.111993 0.129871 0.124216 0.112644 0.134028 0.120082 0.128744 0.134229 0.118079 0.112906 0.111681 0.125825 0.128828 0.129898 0.111259 0.128679 0.130657 0.131038 0.121572 0.115581 0.123514 0.119985 0.133194 0.113757 0.121190 0.133057 0.118299 0.110711 0.133578 0.130103 0.124093 0.125495 0.120538 0.129811 0.111796 0.126698 0.112438 0.133847 0.130966 0.113610 0.117294 0.111789 0.112694 0.125724 0.117749 0.126870 0.125735 0.118397 
51021.377982 0.131063 0.129674 0.131910 0.121801 0.122144 0.123567 0.126394 0.117111 0.118803 0.127840 0.120733 0.125049 0.130090 0.128199 0.120943 0.112067 0.126314 0.132839 0.125743 0.112774 0.132938 0.129648 0.111591 0.125028 0.122387 0.116554 0.110987 0.131232 0.117001 0.120735 0.115763 0.115266 0.129743 0.133075 0.115509 0.112846 0.127892 0.119172 0.118350 0.129100 0.113645 0.112565 0.122710 0.123830 0.123219 0.115637 0.120776 0.109695 0.118476 0.128730 
52052.078188 0.108571 0.128205 0.109626 0.111668 0.119736 0.109769 0.111990 0.114746 0.110547 0.110562 0.109362 0.120807 0.117026 0.120936 0.127995 0.123274 0.125397 0.124821 0.130575 0.115717 0.124729 0.108766 0.126778 0.112175 0.116861 0.114528 0.123330 0.130462 0.112926 0.123741 0.115657 0.115009 0.117709 0.130485 0.129130 0.110274 0.128911 0.131804 0.125790 0.110582 0.112537 0.116332 0.108361 0.128349 0.128928 0.111056 0.123891 0.117331 0.127714 0.126551 
53103.599918 0.114336 0.116909 0.107363 0.125356 0.121102 0.110591 0.113628 0.128376 0.126088 0.118809 0.122365 0.110689 0.115796 0.110274 0.107438 0.121692 0.115347 0.127614 0.118777 0.126707 0.117373 0.125026 0.128825 0.129373 0.122225 0.122453 0.117857 0.129754 0.127810 0.117360 0.120372 0.128843 0.124442 0.115496 0.108948 0.121066 0.121391 0.126927 0.127881 0.109518 0.130388 0.127501 0.118691 0.124564 0.116065 0.126451 0.114499 0.109995 0.110301 0.117436 
54176.363797 0.109927 0.120955 0.118980 0.112510 0.112850 0.124335 0.128024 0.124216 0.111773 0.110686 0.113109 0.109554 0.121276 0.122945 0.120231 0.122722 0.112468 0.108344 0.128569 0.107529 0.115118 0.127029 0.126204 0.109359 0.118288 0.105924 0.113854 0.125166 0.106126 0.115853 0.117096 0.123711 0.106721 0.113184 0.111970 0.118269 0.109477 0.112813 0.108860 0.121272 0.128034 0.117956 0.127957 0.127454 0.123835 0.119919 0.117581 0.112089 0.126266 0.113648 
55270.798943 0.122617 0.112800 0.125301 0.106563 0.111861 0.108620 0.120629 0.107010 0.122543 0.114792 0.110553 0.116650 0.115632 0.124579 0.116235 0.124288 0.112929 0.127442 0.121666 0.113010 0.106915 0.122507 0.112413 0.119870 0.110312 0.113900 0.120380 0.105332 0.118593 0.117176 0.122528 0.118151 0.109167 0.117015 0.113850 0.111206 0.111832 0.107295 0.117964 0.113248 0.118075 0.114928 0.117892 0.117300 0.126586 0.111092 0.114868 0.110263 0.126348 0.115439 
56387.343146 0.114389 0.120008 0.112106 0.124605 0.123229 0.120140 0.118861 0.115660 0.124064 0.119283 0.117148 0.116196 0.111227 0.107658 0.106224 0.116718 0.113284 0.120018 0.104905 0.120990 0.107765 0.118265 0.108850 0.118376 0.115436 0.119067 0.117269 0.124637 0.124410 0.108163 0.122547 0.114742 0.116299 0.120110 0.124613 0.118877 0.109794 0.123958 0.105189 0.111533 0.120891 0.119475 0.125737 0.114588 0.115269 0.124894 0.112845 0.108977 0.124575 0.121504 
57526.443038 0.112337 0.107489 0.103584 0.110899 0.122045 0.123724 0.105547 0.107842 0.119462 0.115042 0.107412 0.110553 0.105930 0.121264 0.114325 0.108964 0.102716 0.104144 0.112865 0.115431 0.119377 0.108239 0.104661 0.118747 0.114600 0.109392 0.108705 0.115924 0.115572 0.101925 0.122297 0.102362 0.112224 0.114995 0.103962 0.123713 0.111172 0.103917 0.123955 0.121543 0.113931 0.123080 0.112674 0.118166 0.106865 0.113624 0.108248 0.121140 0.118115 0.110286 
58688.554275 0.116178 0.111260 0.120260 0.108176 0.116771 0.112255 0.103741 0.119562 0.111840 0.101220 0.119499 0.119771 0.104196 0.113642 0.102943 0.110314 0.121887 0.114413 0.105464 0.114815 0.104997 0.116848 0.122773 0.108285 0.117385 0.122471 0.114459 0.122370 0.112912 0.108541 0.110001 0.117427 0.112812 0.116695 0.105469 0.108757 0.103008 0.115663 0.109957 0.111117 0.101358 0.116089 0.102168 0.103808 0.111489 0.106050 0.118922 0.120741 0.120226 0.120648 
59874.141715 0.113750 0.119006 0.103666 0.111676 0.109923 0.116828 0.121061 0.109845 0.121247 0.100640 0.118357 0.115712 0.110151 0.112483 0.106352 0.109678 0.101973 0.120965 0.110157 0.113177 0.099617 0.099599 0.100441 0.106206 0.112593 0.102242 0.101393 0.101034 0.116331 0.114905 0.105179 0.119310 0.100348 0.117991 0.104534 0.115028 0.106716 0.112269 0.116817 0.118900 0.110071 0.107705 0.111623 0.120405 0.119954 0.112984 0.113627 0.107299 0.115978 0.104256 
61083.679611 0.104378 0.107460 0.101962 0.105063 0.102587 0.106766 0.107564 0.098928 0.108517 0.109265 0.112938 0.117572 0.112962 0.109598 0.108773 0.117967 0.106537 0.107622 0.100390 0.117783 0.113895 0.106436 0.103167 0.119672 0.112153 0.111604 0.114515 0.106216 0.104367 0.101739 0.115740 0.113660 0.103088 0.119182 0.102421 0.114763 0.108717 0.118756 0.109865 0.102012 0.102792 0.107678 0.110421 0.112450 0.102379 0.114422 0.107550 0.107393 0.109835 0.118370 
62317.651793 0.098429 0.112908 0.097987 0.111913 0.103022 0.110872 0.101039 0.115418 0.099933 0.096904 0.100890 0.101278 0.117343 0.116889 0.111569 0.113287 0.116826 0.101772 0.103690 0.097297 0.099572 0.098654 0.107957 0.105155 0.098737 0.118081 0.115439 0.111686 0.105694 0.117979 0.117895 0.101814 0.111853 0.115459 0.103904 0.108550 0.109206 0.109268 0.106033 0.099593 0.107303 0.111443 0.113629 0.110817 0.098727 0.111415 0.099491 0.099311 0.116434 0.097582 
63576.551866 0.107321 0.114869 0.110903 0.099815 0.105165 0.109483 0.108550 0.102063 0.104837 0.111918 0.107341 0.105274 0.099731 0.101581 0.102034 0.110798 0.107566 0.110207 0.098185 0.111614 0.097505 0.100861 0.099660 0.113269 0.110283 0.114161 0.102955 0.104786 0.103965 0.114172 0.098989 0.106445 0.103593 0.114383 0.103725 0.105836 0.099267 0.100930 0.103924 0.106746 0.102476 0.095907 0.113932 0.112921 0.112294 0.110820 0.096195 0.106510 0.113751 0.104502 
64860.883408 0.110719 0.113971 0.111017 0.114753 0.094418 0.113053 0.099002 0.113275 0.107139 0.102113 0.107965 0.107083 0.108701 0.102587 0.095295 0.104796 0.113661 0.097836 0.099614 0.107042 0.110773 0.109404 0.108289 0.111981 0.096033 0.099519 0.108296 0.111792 0.108604 0.112649 0.106845 0.098652 0.112734 0.106643 0.100168 0.109167 0.099893 0.103405 0.103227 0.105723 0.107641 0.112136 0.106292 0.101484 0.100242 0.106554 0.112729 0.105243 0.108341 0.101275 
66171.160168 0.098661 0.111674 0.100834 0.107844 0.109702 0.111255 0.099619 0.112666 0.110401 0.104350 0.101422 0.095895 0.113145 0.102186 0.110041 0.105039 0.093306 0.094467 0.100963 0.111372 0.096559 0.113747 0.102194 0.098144 0.105684 0.094538 0.100044 0.106916 0.111656 0.106206 0.105015 0.093363 0.109487 0.110804 0.113285 0.112816 0.093423 0.095214 0.103504 0.099490 0.109493 0.105081 0.106507 0.098429 0.101462 0.104907 0.094845 0.110465 0.112537 0.095639 
67507.906275 0.106704 0.097829 0.092027 0.098189 0.093504 0.101100 0.101034 0.106348 0.097839 0.105797 0.097739 0.105667 0.097675 0.100017 0.092038 0.099646 0.109191 0.098226 0.100082 0.104955 0.108309 0.110347 0.097180 0.106548 0.094694 0.109849 0.112231 0.099650 0.099313 0.104122 0.097282 0.106678 0.111607 0.096367 0.102270 0.107094 0.097603 0.102703 0.098297 0.108796 0.094901 0.103814 0.110532 0.102307 0.110144 0.102647 0.110069 0.101868 0.107775 0.092059 
68871.656444 0.094932 0.107639 0.092056 0.107157 0.091540 0.098660 0.095832 0.106965 0.093246 0.106361 0.110351 0.098310 0.108546 0.093136 0.093163 0.108897 0.110261 0.107726 0.092770 0.106732 0.097040 0.104036 0.098427 0.103849 0.101815 0.095243 0.101880 0.093901 0.099875 0.091276 0.098597 0.108132 0.093815 0.098822 0.099815 0.104091 0.101014 0.100513 0.090669 0.104600 0.097678 0.093805 0.103855 0.106133 0.092810 0.095641 0.102618 0.108756 0.097373 0.100838 
70262.956194 0.108559 0.097295 0.104688 0.094748 0.102984 0.094542 0.094546 0.095216 0.100370 0.095496 0.103704 0.106900 0.092475 0.101249 0.092336 0.089552 0.104029 0.089623 0.107357 0.090004 0.090721 0.107391 0.105904 0.101931 0.093745 0.097763 0.105276 0.106271 0.102826 0.096844 0.103186 0.097975 0.094043 0.089409 0.108213 0.095375 0.098278 0.108272 0.102999 0.094818 0.107277 0.095408 0.100006 0.095276 0.104606 0.105036 0.100313 0.092009 0.102617 0.096534 
71682.362063 0.103492 0.106155 0.100746 0.100293 0.090947 0.096332 0.105161 0.090395 0.101948 0.105885 0.096787 0.095579 0.104624 0.095689 0.095338 0.094519 0.101397 0.103970 0.104213 0.094876 0.093674 0.089769 0.095991 0.101205 0.094904 0.095352 0.101767 0.098272 0.089085 0.088716 0.089287 0.088310 0.089878 0.097650 0.092927 0.104082 0.097688 0.090481 0.101738 0.101421 0.106513 0.104540 0.101771 0.093444 0.104118 0.098872 0.102053 0.089236 0.104168 0.097979 
73130.441833 0.095388 0.092438 0.092513 0.100034 0.098165 0.090746 0.100666 0.102181 0.100635 0.088639 0.104499 0.093840 0.092486 0.098267 0.101942 0.101262 0.099712 0.104893 0.091586 0.090683 0.103506 0.096198 0.104366 0.086834 0.102494 0.102381 0.093720 0.090250 0.092571 0.093850 0.096994 0.088204 0.102922 0.091898 0.092409 0.094309 0.096808 0.089531 0.099452 0.099722 0.101953 0.096652 0.099414 0.091061 0.103040 0.097581 0.094247 0.088596 0.104159 0.089260 
74607.774755 0.088931 0.091016 0.089291 0.096377 0.089177 0.093709 0.086491 0.098802 0.100069 0.101857 0.101675 0.103364 0.097641 0.086950 0.088610 0.097600 0.088367 0.091278 0.093395 0.102482 0.096410 0.100254 0.103743 0.087878 0.103555 0.098715 0.102100 0.094008 0.098172 0.088192 0.092848 0.092312 0.097126 0.097559 0.097805 0.093695 0.095887 0.087725 0.088129 0.099327 0.085663 0.098975 0.089323 0.099324 0.086122 0.089975 0.095547 0.098113 0.085918 0.095753 
76114.951782 0.102730 0.096811 0.094280 0.092549 0.088288 0.097111 0.091578 0.087160 0.084789 0.100313 0.096569 0.092920 0.090328 0.090627 0.097828 0.098910 0.096750 0.088720 0.101528 0.084331 0.091292 0.098640 0.095979 0.101878 0.095191 0.101101 0.100763 0.093622 0.095078 0.099641 0.098247 0.096209 0.089917 0.092540 0.099715 0.102589 0.086158 0.089536 0.090185 0.092545 0.101621 0.084558 0.090150 0.087876 0.095514 0.092217 0.101347 0.098616 0.100077 0.091731 
77652.575804 0.083131 0.097521 0.086133 0.085399 0.095152 0.091111 0.097016 0.090049 0.096348 0.087642 0.084483 0.083175 0.091435 0.097211 0.090024 0.086454 0.094408 0.095138 0.092842 0.088870 0.095063 0.083898 0.100213 0.087633 0.084051 0.093266 0.084542 0.098195 0.098041 0.093366 0.084092 0.090138 0.088649 0.101173 0.084463 0.084841 0.087706 0.093593 0.096806 0.095682 0.093595 0.088164 0.087099 0.094504 0.088572 0.090214 0.093936 0.094608 0.088314 0.088652 
79221.261891 0.088305 0.083102 0.093090 0.085928 0.086671 0.099196 0.091175 0.093751 0.098371 0.085516 0.097797 0.093072 0.089937 0.091732 0.084026 0.084395 0.083076 0.083507 0.096374 0.092280 0.093406 0.087148 0.098841 0.094927 0.095221 0.087423 0.095187 0.088064 0.092754 0.095402 0.095148 0.095118 0.094352 0.099696 0.095195 0.095319 0.095403 0.098316 0.088033 0.088889 0.094451 0.098063 0.083487 0.095516 0.088831 0.089289 0.098957 0.094375 0.083715 0.081925 
80821.637540 0.095426 0.080316 0.096532 0.097161 0.084602 0.085133 0.097297 0.087404 0.081012 0.086865 0.081951 0.080786 0.096977 0.090081 0.087127 0.087376 0.080534 0.082595 0.094455 0.088776 0.080437 0.085788 0.097491 0.082022 0.086104 0.092481 0.089043 0.085666 0.095936 0.089545 0.083900 0.083340 0.088342 0.088084 0.094690 0.083925 0.081854 0.097103 0.082629 0.087680 0.091779 0.093992 0.097513 0.096771 0.091746 0.080552 0.097356 0.084982 0.082315 0.092806 
82454.342922 0.080656 0.081907 0.092818 0.081812 0.095437 0.079879 0.094272 0.088634 0.085332 0.096064 0.087732 0.083202 0.081141 0.085124 0.091193 0.094866 0.088461 0.090372 0.094251 0.093793 0.081439 0.086531 0.079210 0.079904 0.093788 0.088347 0.082150 0.093157 0.081073 0.087446 0.088483 0.080523 0.092103 0.085314 0.088490 0.081426 0.092827 0.082035 0.095476 0.094776 0.089098 0.085044 0.090438 0.089959 0.087709 0.094787 0.092507 0.095501 0.096492 0.095870 
84120.031140 0.094216 0.088806 0.088847 0.093822 0.078678 0.085204 0.079190 0.092285 0.091532 0.079255 0.086207 0.081026 0.091397 0.084238 0.083785 0.093436 0.092716 0.081088 0.086673 0.082752 0.093612 0.086275 0.078489 0.091955 0.092986 0.079359 0.090865 0.093837 0.090604 0.083121 0.078278 0.089249 0.089713 0.094546 0.090637 0.077896 0.088846 0.088196 0.090811 0.087833 0.082709 0.085808 0.080338 0.088320 0.086343 0.078486 0.080142 0.094022 0.088233 0.081536 
85819.368492 0.090600 0.081427 0.083747 0.092998 0.093177 0.089044 0.080159 0.084140 0.092782 0.081059 0.076500 0.092538 0.083458 0.084585 0.093298 0.092575 0.081377 0.091699 0.086715 0.080237 0.076406 0.078526 0.079372 0.078514 0.083369 0.083965 0.080691 0.087733 0.077308 0.076802 0.091738 0.092954 0.090336 0.082766 0.084897 0.086843 0.086960 0.078359 0.081517 0.085650 0.079826 0.081243 0.087805 0.077286 0.088221 0.088941 0.077281 0.088851 0.085455 0.087421 
87553.034736 0.077044 0.085882 0.089480 0.077241 0.085470 0.089461 0.081106 0.080671 0.080285 0.075193 0.075958 0.076607 0.090827 0.079694 0.077475 0.082273 0.076342 0.076944 0.084675 0.086738 0.091653 0.082698 0.086198 0.081300 0.088488 0.090875 0.088913 0.076543 0.088899 0.090199 0.078732 0.090483 0.084197 0.086262 0.090899 0.088980 0.084280 0.077039 0.075467 0.090460 0.084016 0.089045 0.082542 0.080200 0.083874 0.083729 0.077476 0.084588 0.082855 0.084037 
89321.723361 0.073907 0.073981 0.089797 0.076557 0.074491 0.082180 0.077660 0.083433 0.088250 0.084210 0.078478 0.089091 0.084128 0.074734 0.075936 0.084600 0.087847 0.080469 0.084416 0.089095 0.087517 0.086925 0.083764 0.074502 0.083325 0.089492 0.080091 0.085667 0.073968 0.079483 0.079024 0.077411 0.078756 0.088030 0.079483 0.080371 0.082688 0.079578 0.081279 0.088321 0.089765 0.083557 0.087527 0.089366 0.079900 0.086386 0.080131 0.079886 0.083912 0.089882 
91126.141866 0.076709 0.078880 0.087187 0.072857 0.085345 0.073098 0.085099 0.078520 0.084092 0.078127 0.084317 0.085063 0.075339 0.077837 0.088049 0.083617 0.078594 0.078843 0.086516 0.076329 0.078309 0.085372 0.086771 0.076510 0.085860 0.085873 0.087747 0.076125 0.077605 0.081736 0.088001 0.084452 0.079258 0.074642 0.073706 0.083180 0.087241 0.082397 0.085187 0.078699 0.079297 0.081100 0.084159 0.076651 0.073066 0.088358 0.072515 0.084856 0.081497 0.083802 
92967.012043 0.077558 0.076930 0.072940 0.072857 0.074073 0.086195 0.079194 0.082658 0.072077 0.086578 0.076905 0.077127 0.071077 0.072576 0.085261 0.077641 0.072877 0.071808 0.077468 0.079667 0.078227 0.084619 0.077249 0.083191 0.082713 0.072459 0.075386 0.074247 0.073511 0.072796 0.073719 0.085549 0.075727 0.078585 0.079785 0.083938 0.080742 0.086416 0.072808 0.085000 0.079979 0.086423 0.085573 0.076873 0.080936 0.076333 0.081068 0.077884 0.072574 0.071908 
94845.070265 0.071303 0.070487 0.071382 0.080508 0.081656 0.071460 0.084486 0.084018 0.077042 0.076110 0.081644 0.081829 0.080353 0.082872 0.082256 0.081901 0.081459 0.078647 0.074965 0.073991 0.069881 0.079834 0.083688 0.083509 0.074673 0.076781 0.076944 0.082538 0.077876 0.082596 0.081870 0.077142 0.075049 0.083069 0.082142 0.081280 0.074703 0.084571 0.082772 0.080805 0.072299 0.081231 0.078855 0.081309 0.071963 0.073257 0.083236 0.075924 0.072730 0.082046 
96761.067779 0.072894 0.075014 0.071091 0.074044 0.075757 0.073070 0.070616 0.081348 0.068750 0.078325 0.083415 0.076169 0.079786 0.081796 0.083548 0.076366 0.072965 0.070007 0.068530 0.079892 0.069444 0.081205 0.078739 0.074990 0.074422 0.072956 0.077478 0.071013 0.076501 0.074884 0.072854 0.071917 0.081094 0.072454 0.083085 0.080089 0.080536 0.080620 0.079445 0.076050 0.080683 0.069588 0.082630 0.072999 0.069978 0.073104 0.078639 0.070943 0.077177 0.078618 
98715.771011 0.080773 0.081799 0.072031 0.080489 0.081736 0.071665 0.079100 0.076732 0.068078 0.077192 0.070296 0.075301 0.075573 0.073518 0.068802 0.067794 0.076991 0.068783 0.080706 0.075631 0.068407 0.076477 0.074681 0.080634 0.075690 0.081062 0.080936 0.072431 0.067740 0.078179 0.078170 0.079753 0.067715 0.079698 0.076716 0.073345 0.070532 0.079369 0.069895 0.069863 0.075467 0.067601 0.073396 0.071647 0.067367 0.069550 0.069282 0.075580 0.070759 0.077388 
100709.961867 0.069991 0.078812 0.078426 0.068385 0.066960 0.067222 0.079086 0.076271 0.076553 0.074996 0.069829 0.079683 0.073702 0.077117 0.072127 0.076062 0.069256 0.075929 0.070448 0.071030 0.071885 0.074080 0.077199 0.069251 0.078378 0.072660 0.065862 0.075469 0.073820 0.072438 0.072527 0.072192 0.071524 0.068501 0.066870 0.069983 0.072916 0.069687 0.068245 0.074125 0.067600 0.072461 0.073735 0.075737 0.079281 0.066165 0.071399 0.078414 0.069623 0.070544 
102744.438051 0.068326 0.075914 0.065622 0.073810 0.076033 0.071499 0.076607 0.078301 0.076033 0.065943 0.068118 0.065060 0.067839 0.077924 0.071754 0.069966 0.074062 0.068589 0.077948 0.066318 0.069695 0.076086 0.064864 0.068604 0.073817 0.074654 0.071261 0.067530 0.069237 0.066839 0.068234 0.076302 0.065076 0.076106 0.072508 0.068053 0.068861 0.066136 0.068958 0.065510 0.070192 0.072117 0.074577 0.076795 0.065369 0.075723 0.068950 0.073175 0.074666 0.066620 
104820.013380 0.068898 0.075912 0.073301 0.063471 0.075218 0.063851 0.072671 0.065875 0.076904 0.071135 0.074756 0.067466 0.076094 0.071976 0.066662 0.074748 0.067272 0.075090 0.065637 0.070712 0.069842 0.069839 0.073800 0.071209 0.064757 0.072034 0.070816 0.069934 0.065383 0.065254 0.074054 0.068154 0.074417 0.071391 0.073951 0.067267 0.073084 0.073436 0.067056 0.073519 0.067887 0.076254 0.068907 0.074460 0.073460 0.067382 0.071168 0.074724 0.065714 0.070070 
106937.518112 0.074690 0.063752 0.063575 0.069755 0.075178 0.065268 0.065387 0.064133 0.071448 0.067304 0.068996 0.068984 0.071736 0.073071 0.064173 0.062064 0.065608 0.075299 0.075441 0.074989 0.064457 0.062316 0.063075 0.075329 0.067659 0.072857 0.068608 0.068283 0.066520 0.068118 0.066831 0.068152 0.062331 0.074904 0.064122 0.067855 0.063001 0.069296 0.063813 0.067875 0.073411 0.067245 0.064683 0.069895 0.066369 0.069322 0.073532 0.071660 0.075296 0.073965 
109097.799277 0.073481 0.066708 0.073398 0.073818 0.067633 0.060663 0.062841 0.060501 0.067168 0.064755 0.061845 0.061639 0.065822 0.070026 0.071242 0.060558 0.068858 0.061730 0.062634 0.073277 0.068045 0.067729 0.063259 0.071498 0.065923 0.072265 0.064265 0.063019 0.061436 0.067496 0.072182 0.068280 0.070907 0.070155 0.073469 0.068765 0.066067 0.071117 0.072835 0.067797 0.068824 0.066049 0.070927 0.060557 0.067888 0.063398 0.062279 0.069837 0.068426 0.061130 
111301.721016 0.059992 0.072141 0.060561 0.069260 0.066082 0.070239 0.067880 0.070423 0.061259 0.067429 0.068224 0.062263 0.067039 0.062122 0.066636 0.063051 0.064602 0.059391 0.067941 0.061351 0.065608 0.065595 0.072253 0.060113 0.071012 0.071670 0.070023 0.066538 0.060679 0.059710 0.059722 0.065050 0.070331 0.067297 0.059241 0.061669 0.059728 0.065809 0.062536 0.067389 0.059301 0.063288 0.061180 0.069166 0.067960 0.071259 0.064492 0.064057 0.060780 0.068584 
113550.164928 0.060744 0.067566 0.061768 0.069381 0.062537 0.066185 0.069157 0.062894 0.060150 0.059102 0.060460 0.065570 0.065429 0.064697 0.066343 0.059327 0.066368 0.065617 0.061488 0.058465 0.059166 0.063226 0.062012 0.059897 0.061138 0.065678 0.061026 0.058222 0.068333 0.068281 0.060085 0.062486 0.061268 0.069669 0.064942 0.060467 0.065213 0.064169 0.066650 0.065824 0.061004 0.058112 0.070181 0.061014 0.067021 0.064030 0.061531 0.059686 0.064528 0.068312 
115844.030419 0.059368 0.059147 0.059032 0.067550 0.066804 0.067207 0.063505 0.067370 0.064568 0.060545 0.060150 0.060184 0.063243 0.064572 0.062605 0.068517 0.065779 0.062894 0.064859 0.068740 0.065177 0.064346 0.065595 0.059101 0.065043 0.057136 0.058341 0.057323 0.062570 0.062842 0.067173 0.069041 0.064794 0.063858 0.060214 0.058528 0.058725 0.063481 0.060863 0.067293 0.057855 0.057676 0.065848 0.064738 0.064538 0.057519 0.059740 0.066699 0.065147 0.057552 
118184.235068 0.062753 0.066180 0.065352 0.067069 0.067192 0.063578 0.060838 0.057184 0.062501 0.060079 0.060461 0.063690 0.064948 0.063710 0.055915 0.057628 0.057211 0.063857 0.067180 0.056512 0.064610 0.066535 0.057505 0.066299 0.064762 0.055346 0.057325 0.067399 0.063739 0.066444 0.059972 0.066968 0.060264 0.063662 0.062258 0.063460 0.057855 0.066776 0.063165 0.059338 0.059310 0.061521 0.055408 0.064562 0.063074 0.065303 0.060529 0.066079 0.067200 0.056875 
120571.714986 0.053981 0.062197 0.057334 0.054586 0.058321 0.062615 0.055131 0.057446 0.065591 0.059514 0.054372 0.056403 0.057196 0.065000 0.062370 0.063486 0.060904 0.063145 0.062540 0.061735 0.064521 0.057773 0.056004 0.056141 0.060168 0.064163 0.055088 0.054471 0.059847 0.064338 0.065363 0.060693 0.057849 0.062201 0.063847 0.055066 0.054192 0.055225 0.057435 0.058091 0.064446 0.064316 0.060250 0.060937 0.065828 0.054665 0.055863 0.061847 0.056151 0.057870 
123007.425199 0.058398 0.056027 0.059312 0.061685 0.062040 0.061117 0.053272 0.062067 0.060354 0.053190 0.060685 0.059769 0.058496 0.055716 0.058323 0.061000 0.061339 0.059310 0.055293 0.053094 0.062617 0.062037 0.056673 0.060032 0.055956 0.053990 0.060397 0.061157 0.057028 0.056377 0.059736 0.054892 0.060047 0.057745 0.057930 0.056096 0.054840 0.060278 0.053009 0.054551 0.053592 0.062624 0.059345 0.053748 0.055275 0.062380 0.058762 0.062374 0.059924 0.057174 
125492.340021 0.057345 0.053451 0.060843 0.056600 0.051975 0.052859 0.061680 0.051970 0.052159 0.054353 0.061610 0.057637 0.054341 0.054498 0.052078 0.060042 0.051461 0.053636 0.055639 0.059850 0.057846 0.051492 0.058551 0.058432 0.061785 0.061500 0.053267 0.057723 0.052010 0.057212 0.058779 0.061249 0.057771 0.052414 0.052286 0.058221 0.059113 0.056727 0.053032 0.053218 0.058955 0.052464 0.052656 0.054449 0.057444 0.057449 0.057158 0.057735 0.062078 0.055104 
128027.453452 0.054573 0.058098 0.054028 0.059818 0.056727 0.053526 0.056137 0.051248 0.051229 0.054902 0.052333 0.056619 0.051889 0.052690 0.050263 0.057920 0.056278 0.059026 0.059255 0.057169 0.054401 0.052002 0.056312 0.059434 0.050929 0.053076 0.059439 0.052389 0.051629 0.060097 0.056042 0.056974 0.055478 0.053232 0.053240 0.058570 0.058128 0.056742 0.055424 0.050540 0.054683 0.052424 0.052132 0.056096 0.051208 0.055599 0.060564 0.058391 0.057935 0.059377 
130613.779572 0.055809 0.056282 0.054543 0.051315 0.054125 0.059496 0.052228 0.051925 0.051136 0.052670 0.055278 0.054158 0.057955 0.058152 0.057719 0.056664 0.056062 0.057152 0.050259 0.049584 0.049980 0.056529 0.050745 0.051689 0.056294 0.056666 0.053854 0.057116 0.051410 0.056360 0.052101 0.055601 0.049413 0.053569 0.053171 0.055297 0.057734 0.057395 0.058614 0.053562 0.050656 0.052546 0.050002 0.055084 0.050757 0.055560 0.049629 0.050459 0.051964 0.058945 
133252.352946 0.050849 0.050645 0.054569 0.048434 0.051629 0.053389 0.055761 0.051327 0.057733 0.049371 0.053142 0.057404 0.048680 0.054558 0.052130 0.048505 0.054828 0.047674 0.051623 0.048519 0.047981 0.048583 0.047918 0.050621 0.052289 0.052266 0.048108 0.050346 0.050658 0.055271 0.055067 0.056825 0.056416 0.053688 0.051021 0.051978 0.049355 0.055776 0.056464 0.056465 0.053968 0.057450 0.056135 0.055265 0.053242 0.048453 0.051862 0.054073 0.055593 0.047764 
135944.229037 0.055022 0.048345 0.054897 0.053981 0.048219 0.051581 0.049006 0.047207 0.054728 0.053641 0.049445 0.047725 0.050995 0.046454 0.054532 0.052882 0.050539 0.055838 0.048959 0.054913 0.048916 0.053078 0.053051 0.046593 0.055441 0.047092 0.048355 0.052178 0.052711 0.050944 0.046962 0.053412 0.049599 0.051923 0.054113 0.047867 0.048789 0.053904 0.047701 0.055516 0.048349 0.055621 0.046550 0.054123 0.047629 0.046865 0.051587 0.054930 0.052528 0.056194 
138690.484632 0.045168 0.054837 0.054185 0.053076 0.053739 0.051083 0.050576 0.054915 0.054854 0.049075 0.051385 0.051239 0.049871 0.054422 0.054896 0.048659 0.045104 0.045782 0.052393 0.054692 0.053721 0.051790 0.048292 0.048949 0.053311 0.049248 0.048435 0.049046 0.045974 0.045288 0.053803 0.046755 0.051716 0.047642 0.047404 0.045344 0.050604 0.054132 0.045474 0.048566 0.048689 0.045585 0.050012 0.048109 0.047165 0.045488 0.051084 0.053200 0.048171 0.049791 
141492.218271 0.046750 0.053205 0.045785 0.048955 0.051491 0.047978 0.047287 0.050628 0.043769 0.045941 0.045662 0.047690 0.048028 0.045687 0.047191 0.044415 0.049116 0.048074 0.048646 0.046572 0.049693 0.052257 0.050262 0.047905 0.045968 0.047209 0.045012 0.051274 0.052317 0.049218 0.050113 0.050673 0.045219 0.045878 0.047151 0.049524 0.046482 0.044432 0.045404 0.048439 0.050855 0.045196 0.045083 0.044908 0.045205 0.048800 0.046965 0.049389 0.049741 0.047913 
144350.550683 0.043028 0.042512 0.042696 0.043235 0.042938 0.051644 0.044618 0.048836 0.049536 0.044072 0.046282 0.044030 0.043584 0.051816 0.044355 0.050453 0.042933 0.048179 0.050122 0.044115 0.051221 0.049322 0.048219 0.045276 0.043886 0.048622 0.047067 0.046381 0.046793 0.042771 0.043799 0.043385 0.050317 0.049431 0.050563 0.046772 0.047332 0.047366 0.050998 0.048161 0.051704 0.044403 0.044962 0.048034 0.046709 0.048607 0.043654 0.047073 0.043394 0.045180 
147266.625241 0.044860 0.043635 0.046384 0.041743 0.044433 0.046627 0.043809 0.047389 0.042203 0.047035 0.047902 0.043672 0.042536 0.045915 0.044157 0.047793 0.042156 0.042996 0.048107 0.048147 0.046119 0.042886 0.043886 0.044214 0.046660 0.048158 0.042168 0.048298 0.047850 0.048561 0.047075 0.049764 0.044757 0.043721 0.042932 0.050277 0.044268 0.041513 0.046710 0.048274 0.042029 0.050180 0.046869 0.042035 0.048665 0.047359 0.048214 0.047837 0.047000 0.047581 
150241.608412 0.043149 0.041522 0.042818 0.046036 0.040434 0.046384 0.042919 0.041042 0.042127 0.045383 0.042674 0.045607 0.045094 0.048411 0.046659 0.044239 0.045131 0.046862 0.042745 0.046914 0.045612 0.043384 0.045741 0.044765 0.046683 0.040443 0.045618 0.040766 0.046848 0.042475 0.047726 0.047959 0.047116 0.045934 0.041492 0.048855 0.043377 0.040206 0.044432 0.040830 0.043433 0.041009 0.042663 0.042133 0.047145 0.046508 0.042653 0.047603 0.046593 0.041251 
153276.690229 0.041793 0.041937 0.047476 0.040944 0.047379 0.040653 0.039704 0.040787 0.039801 0.040087 0.039614 0.043962 0.040933 0.041785 0.039555 0.045334 0.043941 0.042648 0.046335 0.040615 0.041034 0.041803 0.045828 0.043479 0.040403 0.040450 0.044615 0.040768 0.045442 0.044899 0.046350 0.042054 0.043849 0.041304 0.043903 0.043989 0.043082 0.046439 0.046132 0.044801 0.043638 0.045211 0.039739 0.040706 0.047024 0.045213 0.039561 0.044161 0.039677 0.042612 
156373.084767 0.040618 0.038432 0.039403 0.039139 0.042620 0.039415 0.040741 0.043547 0.045264 0.045276 0.039508 0.041506 0.045503 0.038297 0.043288 0.042916 0.045796 0.040920 0.039922 0.038055 0.041474 0.043337 0.042029 0.040489 0.043223 0.044793 0.038091 0.045130 0.043153 0.040170 0.044838 0.044242 0.038338 0.041296 0.045495 0.046018 0.039029 0.043015 0.040654 0.042195 0.042382 0.042952 0.044091 0.045110 0.040271 0.043640 0.038408 0.044799 0.039668 0.038506 
159532.030623 0.039536 0.040271 0.044071 0.043314 0.038295 0.041740 0.040938 0.042641 0.038139 0.043613 0.040474 0.041193 0.044497 0.039945 0.044025 0.041475 0.036931 0.041936 0.043915 0.038011 0.041596 0.040580 0.036528 0.043343 0.037789 0.040502 0.037047 0.044108 0.043155 0.038927 0.044251 0.043536 0.041515 0.038327 0.043413 0.041430 0.038003 0.037604 0.042966 0.041660 0.041247 0.041226 0.044362 0.038847 0.042039 0.040294 0.039319 0.042758 0.040214 0.044400 
162754.791419 0.038966 0.036867 0.035743 0.039748 0.041622 0.035924 0.040442 0.039760 0.038682 0.036542 0.036472 0.040733 0.036822 0.041669 0.037133 0.038255 0.042050 0.039696 0.038837 0.042462 0.038764 0.041639 0.040555 0.042504 0.043095 0.036405 0.040731 0.039259 0.040014 0.041596 0.037512 0.037679 0.037812 0.042865 0.039557 0.040193 0.035691 0.043190 0.035775 0.040167 0.037534 0.039873 0.041150 0.040926 0.040547 0.037369 0.038601 0.038280 0.039779 0.043006 
166042.656301 0.038382 0.036433 0.037053 0.036856 0.039057 0.041131 0.038822 0.036446 0.041655 0.038377 0.038083 0.038635 0.039959 0.035245 0.041749 0.036416 0.040536 0.041703 0.035026 0.035503 0.037874 0.039291 0.036636 0.038542 0.036102 0.041804 0.037546 0.040334 0.040713 0.040565 0.035572 0.034283 0.038564 0.036537 0.036382 0.038683 0.039602 0.035588 0.034235 0.037488 0.038327 0.035964 0.040255 0.040619 0.040850 0.039316 0.037851 0.035937 0.034562 0.034864 
169396.940460 0.037799 0.039457 0.039345 0.039462 0.033270 0.038146 0.036920 0.034088 0.033923 0.034790 0.036142 0.037135 0.034317 0.038685 0.039698 0.036729 0.036301 0.034965 0.040265 0.037612 0.040397 0.036720 0.033689 0.033806 0.040399 0.036879 0.033238 0.035691 0.035504 0.033561 0.039880 0.038978 0.033405 0.035759 0.033955 0.036488 0.033872 0.040017 0.038798 0.033282 0.034548 0.033985 0.039592 0.038516 0.038403 0.037826 0.037054 0.037090 0.033250 0.038097 
172818.985654 0.038159 0.035978 0.033167 0.036751 0.033210 0.032189 0.033125 0.034067 0.036758 0.034242 0.036932 0.032458 0.034626 0.038362 0.034184 0.037553 0.033059 0.037554 0.032218 0.036486 0.038278 0.037970 0.032352 0.038110 0.038429 0.034871 0.032995 0.036934 0.038608 0.038394 0.035117 0.033486 0.036291 0.035042 0.032591 0.035034 0.037952 0.033076 0.033136 0.035488 0.032171 0.037184 0.036635 0.032519 0.034004 0.037486 0.032304 0.037685 0.037974 0.032166 
176310.160746 0.035331 0.033210 0.034167 0.032445 0.033662 0.031021 0.034704 0.033628 0.035241 0.037454 0.034055 0.033358 0.033899 0.032037 0.036357 0.032664 0.036187 0.034718 0.035200 0.033923 0.034243 0.033067 0.032377 0.034018 0.036042 0.035260 0.031489 0.036483 0.033483 0.036716 0.031889 0.035493 0.037153 0.033290 0.031463 0.033158 0.032353 0.031823 0.031081 0.033146 0.036999 0.031960 0.034780 0.034918 0.030989 0.031455 0.034550 0.036447 0.032515 0.031327 
179871.862254 0.030605 0.031789 0.029979 0.031370 0.033161 0.036382 0.034209 0.030944 0.030698 0.035648 0.032462 0.030200 0.030469 0.035279 0.030333 0.029921 0.034675 0.033416 0.036313 0.032251 0.031441 0.032020 0.034837 0.034541 0.032379 0.035191 0.035113 0.034507 0.030107 0.034275 0.032460 0.030008 0.035607 0.033965 0.031580 0.031326 0.030396 0.035966 0.034357 0.034531 0.029836 0.031119 0.035227 0.030064 0.029878 0.030719 0.032435 0.035737 0.034993 0.032134 
183505.514904 0.033769 0.033437 0.031924 0.033571 0.029735 0.032076 0.029717 0.029550 0.033458 0.029904 0.034564 0.033876 0.034752 0.030845 0.031456 0.028854 0.028754 0.034476 0.029590 0.031252 0.029768 0.032948 0.033515 0.034854 0.033023 0.030939 0.029199 0.029097 0.029780 0.034058 0.031109 0.030321 0.034071 0.031696 0.034601 0.028968 0.029198 0.034985 0.032169 0.033082 0.032500 0.034825 0.030429 0.031178 0.031867 0.029546 0.031159 0.031120 0.030503 0.033319 
187212.572208 0.028457 0.029124 0.030964 0.030199 0.031836 0.028433 0.031723 0.029574 0.031138 0.032467 0.033396 0.029623 0.033742 0.033510 0.030276 0.033629 0.027769 0.030406 0.028531 0.033784 0.028278 0.028148 0.027698 0.031975 0.031480 0.028372 0.029425 0.031795 0.028411 0.030728 0.031445 0.028384 0.030735 0.031007 0.029826 0.032657 0.033169 0.031335 0.028918 0.033245 0.028945 0.031481 0.029538 0.030505 0.033482 0.028377 0.028348 0.031858 0.030784 0.030107 
190994.517036 0.028994 0.028371 0.028418 0.031948 0.029648 0.030654 0.030824 0.028602 0.027444 0.027699 0.030570 0.027281 0.028671 0.032325 0.031271 0.029061 0.029085 0.031618 0.027337 0.030739 0.030309 0.028649 0.032451 0.026708 0.028031 0.030894 0.029421 0.032156 0.030028 0.031663 0.031718 0.026938 0.027304 0.030398 0.031597 0.029526 0.029029 0.028064 0.027791 0.032445 0.030181 0.032125 0.029792 0.027192 0.027121 0.027335 0.030890 0.030771 0.029619 0.030758 
194852.862218 0.026801 0.029354 0.026943 0.031177 0.026827 0.028938 0.030416 0.027505 0.030837 0.029959 0.030951 0.026314 0.025963 0.026501 0.029526 0.030490 0.027363 0.031008 0.027444 0.030990 0.029312 0.027510 0.028566 0.029769 0.031212 0.026609 0.029199 0.028750 0.027510 0.031277 0.026520 0.029120 0.030374 0.027023 0.029596 0.027551 0.031181 0.030790 0.025684 0.028065 0.026317 0.030732 0.029522 0.026747 0.028017 0.028114 0.026453 0.026803 0.029350 0.027935 
198789.151143 0.025017 0.027745 0.028293 0.025619 0.028222 0.027735 0.029693 0.028298 0.026111 0.026661 0.027144 0.024798 0.028545 0.029892 0.027920 0.025604 0.026260 0.028016 0.026402 0.025420 0.027273 0.025283 0.025186 0.029425 0.025923 0.025229 0.028932 0.026453 0.028215 0.025437 0.030021 0.028842 0.028613 0.028393 0.027499 0.026031 0.030029 0.025428 0.026566 0.026562 0.024942 0.024739 0.027466 0.024928 0.027191 0.028283 0.029938 0.026837 0.027332 0.026197 
202804.958379 0.026580 0.027657 0.025056 0.024073 0.024870 0.028297 0.024037 0.025431 0.027014 0.026295 0.027706 0.025683 0.028556 0.028186 0.026746 0.026840 0.024849 0.028592 0.026122 0.027071 0.025618 0.024020 0.024667 0.028055 0.028027 0.026812 0.027633 0.025291 0.027065 0.025627 0.027512 0.027000 0.024069 0.025544 0.027909 0.024226 0.023706 0.024826 0.025257 0.027419 0.024830 0.025470 0.026288 0.025179 0.027988 0.025440 0.028160 0.025751 0.024176 0.027593 
206901.890302 0.025024 0.025965 0.024429 0.026474 0.026449 0.025805 0.026209 0.024606 0.023097 0.025630 0.025876 0.024525 0.026051 0.025578 0.024942 0.024418 0.027295 0.023470 0.023598 0.024208 0.024357 0.026867 0.026249 0.026762 0.027178 0.023350 0.025954 0.023276 0.024977 0.022892 0.024672 0.023032 0.026173 0.022977 0.026274 0.025394 0.022813 0.025745 0.024072 0.023935 0.024330 0.024724 0.026953 0.023451 0.024113 0.024527 0.025506 0.026589 0.026648 0.023340 
211081.585740 0.023222 0.023361 0.026506 0.023067 0.022789 0.022832 0.026586 0.022089 0.024868 0.024057 0.025898 0.024849 0.024165 0.024178 0.023055 0.023207 0.022498 0.022866 0.025629 0.022720 0.024622 0.025295 0.024751 0.022857 0.025074 0.026172 0.021945 0.023541 0.024066 0.026435 0.023455 0.023318 0.022656 0.025629 0.023056 0.024916 0.025396 0.025778 0.022875 0.026504 0.023254 0.022886 0.024101 0.023245 0.022666 0.022504 0.023927 0.025335 0.022752 0.022274 
215345.716627 0.024501 0.021590 0.023897 0.025314 0.021962 0.024270 0.024651 0.021803 0.023027 0.020905 0.022004 0.024875 0.023034 0.024062 0.022065 0.023469 0.025344 0.022936 0.021484 0.024619 0.021157 0.024947 0.021337 0.021924 0.023232 0.023881 0.021270 0.022608 0.021469 0.021165 0.024429 0.024668 0.024292 0.021468 0.022207 0.022978 0.022592 0.024475 0.023887 0.023528 0.023262 0.023761 0.022860 0.025251 0.023011 0.023676 0.022253 0.022701 0.024517 0.020944 
219695.988672 0.020306 0.022377 0.021551 0.023146 0.023169 0.021293 0.020655 0.023193 0.023792 0.024317 0.021052 0.020207 0.022832 0.021140 0.022202 0.023189 0.020296 0.020166 0.020655 0.021773 0.021219 0.024125 0.023929 0.023120 0.022930 0.020596 0.024431 0.021279 0.021449 0.020595 0.023435 0.020908 0.021243 0.023280 0.021227 0.021716 0.021859 0.022398 0.020445 0.022557 0.023721 0.024042 0.020169 0.020405 0.024067 0.020793 0.020751 0.023716 0.024174 0.021968 
224134.142042 0.021198 0.019984 0.021018 0.020486 0.022358 0.019668 0.020305 0.021433 0.021720 0.023104 0.019432 0.022694 0.022375 0.021696 0.019777 0.019515 0.023020 0.019886 0.021305 0.022719 0.021916 0.020111 0.022467 0.020853 0.019976 0.023149 0.019679 0.021652 0.019769 0.022651 0.021190 0.022873 0.021283 0.021185 0.019511 0.022278 0.022389 0.023092 0.022120 0.020494 0.020688 0.019528 0.019942 0.019435 0.020663 0.020811 0.022484 0.021592 0.020765 0.020956 
228661.952057 0.020150 0.020087 0.019183 0.022005 0.018438 0.020138 0.021808 0.019064 0.018784 0.018501 0.018760 0.020198 0.018900 0.022142 0.021300 0.019396 0.021911 0.019098 0.019738 0.021718 0.018690 0.021050 0.020089 0.018463 0.021499 0.022139 0.021326 0.019452 0.021085 0.020592 0.019797 0.018322 0.020541 0.020577 0.021288 0.022081 0.021307 0.020025 0.021048 0.021269 0.020704 0.020215 0.022351 0.019190 0.021825 0.020056 0.021618 0.019201 0.020694 0.020675 
233281.229901 0.020500 0.020260 0.018896 0.018845 0.021171 0.019835 0.018398 0.020469 0.021056 0.019101 0.018721 0.020513 0.020961 0.019537 0.020363 0.020053 0.017767 0.018393 0.020224 0.018751 0.020745 0.021120 0.020191 0.019445 0.020420 0.018285 0.018831 0.020755 0.018960 0.020706 0.019838 0.017750 0.020740 0.020696 0.019582 0.021306 0.017854 0.017512 0.018431 0.020338 0.019426 0.018218 0.018063 0.019600 0.019935 0.020238 0.020102 0.019006 0.017724 0.020466 
237993.823349 0.019966 0.020083 0.020316 0.017390 0.017991 0.018285 0.016696 0.019064 0.019996 0.018721 0.017683 0.018936 0.020097 0.016759 0.017982 0.019615 0.019107 0.020306 0.017916 0.018452 0.016832 0.018163 0.017947 0.017582 0.018377 0.017464 0.017250 0.020323 0.018431 0.020057 0.016746 0.019211 0.020342 0.019508 0.018742 0.018535 0.018484 0.018635 0.017350 0.018699 0.020248 0.018485 0.018060 0.018938 0.019069 0.016957 0.019379 0.017878 0.017695 0.018341 
242801.617498 0.016918 0.016360 0.018538 0.016408 0.018412 0.018108 0.017191 0.017583 0.017082 0.017336 0.018410 0.019294 0.019404 0.015882 0.017882 0.016542 0.017873 0.019314 0.018281 0.016252 0.017281 0.017277 0.018744 0.016984 0.018247 0.018267 0.016645 0.016738 0.016297 0.016825 0.018932 0.018791 0.018047 0.016559 0.017046 0.017771 0.017893 0.016670 0.017954 0.017158 0.018593 0.018784 0.016281 0.018721 0.016070 0.016099 0.016179 0.017880 0.016138 0.017739 
247706.535532 0.016082 0.015185 0.015878 0.016615 0.016286 0.015690 0.015827 0.016207 0.018130 0.017136 0.018007 0.017555 0.015791 0.016430 0.016371 0.017684 0.018342 0.015983 0.015465 0.017186 0.015381 0.015898 0.017617 0.018456 0.015846 0.017351 0.017125 0.016143 0.017423 0.017044 0.016852 0.018339 0.017437 0.017155 0.015342 0.017139 0.016050 0.018424 0.015454 0.017730 0.016145 0.016209 0.015655 0.016084 0.015730 0.018452 0.016061 0.015190 0.017924 0.017805 
252710.539484 0.016775 0.014799 0.017038 0.014822 0.016744 0.017449 0.015871 0.017355 0.017303 0.015271 0.016265 0.016812 0.016230 0.014537 0.014910 0.015807 0.014638 0.017322 0.016315 0.016029 0.015365 0.014614 0.014419 0.015291 0.015534 0.015938 0.016147 0.016198 0.014731 0.015584 0.015278 0.015622 0.016006 0.016010 0.015436 0.017104 0.016753 0.015872 0.016029 0.015834 0.014942 0.015683 0.015690 0.016203 0.016896 0.015431 0.015794 0.014943 0.017234 0.015737 
257815.631020 0.014619 0.014605 0.015716 0.016583 0.015472 0.014968 0.014025 0.015681 0.015231 0.016166 0.015320 0.015472 0.015715 0.016539 0.015932 0.015920 0.015421 0.014395 0.014950 0.014468 0.014493 0.014468 0.014668 0.016389 0.015200 0.014548 0.015942 0.015642 0.014894 0.014575 0.016504 0.013676 0.014543 0.015062 0.015974 0.015972 0.014638 0.014657 0.016169 0.015858 0.014658 0.013880 0.016108 0.014027 0.015061 0.014576 0.015781 0.014850 0.014860 0.014258 
263023.852246 0.014694 0.013492 0.014769 0.013459 0.013393 0.015258 0.015170 0.013069 0.013220 0.013012 0.013140 0.013890 0.015359 0.014677 0.015073 0.013029 0.014989 0.015001 0.014727 0.015588 0.014966 0.013823 0.014706 0.014191 0.014796 0.013036 0.015609 0.013206 0.014613 0.013905 0.013470 0.015447 0.013056 0.013010 0.014178 0.013541 0.015123 0.013133 0.014292 0.013726 0.013083 0.014878 0.014369 0.014149 0.014470 0.014453 0.014739 0.014711 0.014815 0.014171 
268337.286521 0.015010 0.012662 0.012406 0.012891 0.014449 0.012614 0.014189 0.013945 0.014104 0.013517 0.012782 0.014823 0.014196 0.012397 0.013799 0.013089 0.013155 0.014236 0.013937 0.014178 0.013442 0.014983 0.014497 0.014391 0.014197 0.013180 0.012400 0.014979 0.014351 0.013409 0.013445 0.014127 0.013729 0.012967 0.013312 0.013133 0.013503 0.014985 0.013437 0.012958 0.013220 0.014474 0.014642 0.012728 0.012937 0.014966 0.014352 0.014614 0.012775 0.014745 
273758.059288 0.013476 0.013118 0.012734 0.012163 0.011975 0.011684 0.012673 0.012988 0.013248 0.013302 0.012344 0.011760 0.013755 0.013304 0.011808 0.012824 0.013878 0.013241 0.012086 0.011686 0.014206 0.012790 0.013243 0.012696 0.012372 0.012239 0.011736 0.013212 0.011966 0.012376 0.013601 0.011949 0.013382 0.013532 0.014087 0.013569 0.013807 0.012564 0.012730 0.013388 0.012710 0.012240 0.013205 0.012656 0.012338 0.014145 0.013306 0.012406 0.012178 0.013936 
279288.338928 0.011342 0.011868 0.011315 0.013081 0.011939 0.012256 0.011228 0.011376 0.011803 0.012521 0.012341 0.013329 0.011987 0.012320 0.012630 0.012677 0.012138 0.012169 0.011259 0.013139 0.011795 0.012660 0.012066 0.011359 0.011945 0.011183 0.012800 0.011872 0.012291 0.012936 0.011561 0.012850 0.013036 0.012671 0.012898 0.011477 0.011770 0.011200 0.013348 0.012332 0.012501 0.013360 0.012927 0.013049 0.011795 0.011606 0.011244 0.012582 0.011937 0.012370 
284930.337629 0.011184 0.011979 0.010501 0.011907 0.012636 0.011164 0.012674 0.012327 0.012197 0.011777 0.011028 0.011607 0.012579 0.011714 0.011873 0.010936 0.010619 0.010757 0.011492 0.010593 0.012398 0.011164 0.012262 0.011542 0.012438 0.011589 0.012044 0.011313 0.012034 0.011091 0.011510 0.010505 0.011080 0.012068 0.012626 0.010613 0.012568 0.010523 0.011445 0.012567 0.010592 0.011646 0.012636 0.011705 0.011260 0.012063 0.012343 0.011914 0.011039 0.011179 
290686.312263 0.010364 0.011271 0.011200 0.010649 0.011399 0.010723 0.011905 0.010310 0.011384 0.011433 0.010898 0.011333 0.011874 0.011799 0.011839 0.010007 0.011649 0.010244 0.011195 0.009963 0.011204 0.010495 0.010129 0.011451 0.011891 0.010410 0.010422 0.011318 0.011937 0.011504 0.011164 0.011800 0.011876 0.010589 0.011746 0.011852 0.012008 0.011999 0.011930 0.010295 0.010178 0.011709 0.010635 0.010437 0.011498 0.011718 0.011423 0.010552 0.011207 0.011981 
296558.565298 0.010312 0.010940 0.009379 0.011056 0.010499 0.009579 0.010955 0.009450 0.010727 0.010662 0.009329 0.010727 0.010437 0.009560 0.010474 0.009866 0.010320 0.009939 0.009676 0.009374 0.011216 0.009625 0.010539 0.011293 0.010375 0.010807 0.010906 0.009857 0.010352 0.009436 0.009632 0.010919 0.010178 0.009445 0.010544 0.011289 0.010282 0.010085 0.011193 0.009622 0.010043 0.010377 0.010809 0.009512 0.009651 0.011110 0.010174 0.010112 0.009307 0.010734 
302549.445714 0.010270 0.010418 0.008901 0.009128 0.010203 0.009501 0.010304 0.009483 0.009469 0.010529 0.009884 0.009481 0.009330 0.009441 0.008815 0.009886 0.010558 0.010453 0.008916 0.010639 0.009297 0.009333 0.009625 0.009864 0.008820 0.010338 0.009486 0.010450 0.009662 0.008900 0.010184 0.009744 0.009898 0.010394 0.010045 0.010094 0.010621 0.008818 0.010061 0.010146 0.009781 0.009301 0.010447 0.009250 0.008783 0.009032 0.009210 0.008771 0.010349 0.009684 
308661.349941 0.010001 0.009950 0.008554 0.009533 0.009201 0.008795 0.009567 0.009490 0.009813 0.008726 0.008549 0.008705 0.009475 0.008280 0.009876 0.009230 0.009765 0.008532 0.009889 0.008635 0.008414 0.009989 0.009385 0.008781 0.008903 0.008695 0.009848 0.009441 0.009708 0.009312 0.009995 0.009876 0.009481 0.009405 0.008849 0.009490 0.009841 0.008869 0.009973 0.009389 0.009493 0.008377 0.008851 0.008433 0.009375 0.009530 0.008931 0.009571 0.009447 0.008680 
314896.722825 0.008288 0.009199 0.009269 0.008977 0.009103 0.007759 0.008619 0.008421 0.007730 0.009274 0.008480 0.008159 0.009295 0.009266 0.008547 0.009064 0.009342 0.008713 0.008335 0.008861 0.007931 0.008861 0.008915 0.008173 0.008629 0.008485 0.009115 0.009134 0.009182 0.008286 0.007889 0.008749 0.008867 0.008487 0.008981 0.008477 0.008744 0.008617 0.009255 0.008376 0.008703 0.009168 0.008802 0.009186 0.007879 0.008959 0.008000 0.007957 0.008106 0.008709 
321258.058596 0.008609 0.008238 0.007953 0.007344 0.008743 0.008229 0.008808 0.008640 0.007328 0.007937 0.007712 0.007974 0.008639 0.007968 0.007813 0.007855 0.007693 0.008625 0.007451 0.008237 0.007830 0.007491 0.008369 0.007963 0.007468 0.007921 0.008100 0.008183 0.007908 0.007527 0.007849 0.008425 0.007878 0.007707 0.008472 0.007756 0.008854 0.007564 0.008609 0.007602 0.008158 0.007585 0.008112 0.008096 0.008045 0.008741 0.008014 0.008570 0.008634 0.008376 
327747.901874 0.008016 0.007507 0.008073 0.006994 0.006988 0.007580 0.007520 0.006939 0.007841 0.007430 0.008044 0.007739 0.007266 0.007378 0.007857 0.008021 0.007728 0.008176 0.007613 0.008086 0.007974 0.007507 0.008085 0.008228 0.007265 0.008149 0.008273 0.007526 0.007367 0.007751 0.006973 0.007948 0.007987 0.006794 0.007722 0.006835 0.006948 0.007537 0.007058 0.008257 0.007962 0.007161 0.008173 0.008139 0.007772 0.008002 0.008188 0.007625 0.006939 0.007272 
334368.848683 0.006995 0.006847 0.006520 0.006576 0.007061 0.006643 0.006624 0.007177 0.006818 0.007733 0.007549 0.006803 0.006383 0.007647 0.007413 0.007751 0.007318 0.006532 0.007101 0.006668 0.007143 0.006619 0.007265 0.007740 0.006504 0.006723 0.007488 0.007111 0.006475 0.006627 0.007325 0.007247 0.007389 0.006726 0.006624 0.007304 0.007588 0.007260 0.007442 0.006755 0.007435 0.006680 0.006992 0.006469 0.006503 0.007571 0.007148 0.006405 0.006369 0.006518 
341123.547489 0.006780 0.006407 0.007181 0.007022 0.006301 0.006119 0.006351 0.007253 0.007231 0.006750 0.006455 0.006281 0.007254 0.007216 0.007215 0.006466 0.006312 0.006939 0.006287 0.006200 0.006634 0.007013 0.006531 0.006720 0.007010 0.006951 0.006983 0.007030 0.006700 0.005953 0.007172 0.007237 0.006489 0.007177 0.007085 0.006654 0.006281 0.006420 0.006695 0.006058 0.006394 0.006159 0.007002 0.007143 0.006170 0.006016 0.007073 0.006446 0.006125 0.006496 
348014.700263 0.006700 0.006648 0.006017 0.006444 0.006538 0.006340 0.005717 0.006044 0.006092 0.006022 0.006480 0.005705 0.006144 0.006189 0.005703 0.006737 0.006557 0.006219 0.006386 0.006592 0.006631 0.006223 0.005602 0.006575 0.005689 0.005789 0.006101 0.005736 0.006162 0.005707 0.006447 0.005628 0.005901 0.006443 0.006735 0.005574 0.006772 0.005654 0.006010 0.006624 0.006755 0.006608 0.005813 0.006208 0.006505 0.006673 0.005587 0.006059 0.006287 0.006423 
355045.063558 0.006142 0.005901 0.005857 0.005225 0.005388 0.005242 0.005260 0.006214 0.005697 0.005556 0.005749 0.005867 0.005795 0.005235 0.005775 0.005834 0.005487 0.005339 0.005907 0.006214 0.005582 0.005983 0.006096 0.006305 0.005556 0.005354 0.005477 0.005914 0.005920 0.005211 0.005790 0.005948 0.005200 0.005260 0.005410 0.005562 0.005696 0.006177 0.006272 0.005681 0.005795 0.005344 0.005359 0.005365 0.005379 0.006289 0.005699 0.006006 0.005754 0.006096 
362217.449611 0.004837 0.004815 0.005188 0.005655 0.005324 0.005771 0.005167 0.005352 0.004890 0.005405 0.005153 0.005411 0.004865 0.004935 0.005700 0.005274 0.005632 0.005755 0.005627 0.004954 0.005189 0.004960 0.005836 0.005146 0.005652 0.004939 0.005252 0.005206 0.005775 0.005007 0.004903 0.005642 0.005072 0.005200 0.005409 0.005745 0.005056 0.005294 0.005429 0.005558 0.005502 0.005071 0.005527 0.005121 0.005441 0.005334 0.005009 0.005636 0.005854 0.004819 
369534.727474 0.004474 0.005112 0.004518 0.005371 0.005110 0.004677 0.004715 0.004540 0.005176 0.005219 0.004868 0.004811 0.004851 0.004946 0.005375 0.004611 0.004769 0.004630 0.004473 0.005454 0.004828 0.005317 0.004613 0.005173 0.004817 0.004957 0.004701 0.004951 0.004620 0.004743 0.005178 0.004488 0.004482 0.004879 0.005137 0.004744 0.005441 0.004884 0.005378 0.004878 0.004505 0.004535 0.005381 0.005240 0.004896 0.005230 0.004654 0.004473 0.004746 0.004650 
376999.824156 0.004688 0.004683 0.004943 0.004434 0.004533 0.005017 0.004456 0.004372 0.004235 0.004918 0.004570 0.004310 0.004584 0.004241 0.004422 0.004315 0.004609 0.004224 0.004247 0.004831 0.004820 0.004862 0.004316 0.004154 0.004470 0.005018 0.004166 0.004279 0.004423 0.004696 0.004397 0.004606 0.004242 0.004549 0.004161 0.004560 0.004748 0.004237 0.004388 0.004293 0.004853 0.004775 0.004930 0.004569 0.004150 0.004606 0.004437 0.004433 0.004877 0.004828 
384615.725794 0.004254 0.004395 0.004433 0.004457 0.004029 0.004278 0.003863 0.004594 0.004129 0.004114 0.003954 0.004628 0.004449 0.004425 0.004075 0.004659 0.004419 0.003870 0.004644 0.004209 0.004581 0.003968 0.004564 0.003940 0.004573 0.004052 0.004047 0.004412 0.004300 0.004187 0.004406 0.003864 0.003940 0.004198 0.004227 0.004346 0.004213 0.003886 0.004565 0.004646 0.004668 0.004390 0.004277 0.004373 0.003887 0.004567 0.004631 0.004302 0.004645 0.003955 
392385.478850 0.003939 0.004322 0.003718 0.003836 0.003583 0.004036 0.003741 0.003806 0.003975 0.003730 0.003898 0.004325 0.004245 0.003679 0.003838 0.003898 0.003908 0.003857 0.004183 0.003846 0.003658 0.004009 0.004299 0.004288 0.003723 0.004013 0.003911 0.003580 0.004193 0.003886 0.003746 0.003818 0.003705 0.003863 0.004292 0.004283 0.004272 0.003891 0.003810 0.003858 0.003968 0.003785 0.004013 0.003761 0.004036 0.003632 0.004050 0.004135 0.003931 0.003924 
400312.191330 0.003686 0.003818 0.003793 0.003613 0.003758 0.003774 0.003390 0.003742 0.003690 0.003897 0.003930 0.003309 0.003967 0.003857 0.003686 0.003958 0.003756 0.003803 0.003592 0.003682 0.003995 0.003758 0.003488 0.003588 0.003908 0.003714 0.003495 0.003795 0.003729 0.003898 0.003308 0.003511 0.003300 0.003693 0.003638 0.003345 0.003297 0.003919 0.003352 0.003814 0.003486 0.003502 0.003484 0.003710 0.003756 0.003355 0.003864 0.003796 0.003838 0.003968 
408399.034024 0.003524 0.003276 0.003181 0.003441 0.003656 0.003693 0.003269 0.003557 0.003155 0.003349 0.003401 0.003130 0.003262 0.003112 0.003670 0.003607 0.003653 0.003075 0.003086 0.003586 0.003122 0.003204 0.003519 0.003703 0.003500 0.003409 0.003313 0.003122 0.003609 0.003516 0.003319 0.003183 0.003294 0.003257 0.003642 0.003137 0.003602 0.003426 0.003666 0.003375 0.003694 0.003524 0.003522 0.003633 0.003131 0.003171 0.003090 0.003280 0.003620 0.003415 
416649.241777 0.003391 0.003009 0.003307 0.003322 0.003281 0.003244 0.003105 0.003321 0.002875 0.003000 0.003101 0.003292 0.003182 0.003260 0.003104 0.003228 0.003128 0.003136 0.003093 0.003035 0.003275 0.003403 0.003238 0.003110 0.003043 0.003114 0.003263 0.003175 0.003382 0.002941 0.003238 0.002920 0.003335 0.003329 0.002802 0.003313 0.003206 0.003009 0.002804 0.003340 0.002835 0.003142 0.003266 0.002994 0.002884 0.003094 0.003161 0.002982 0.002817 0.002839 
425066.114782 0.002568 0.002663 0.003086 0.002772 0.003061 0.002742 0.002570 0.002566 0.003056 0.002608 0.003134 0.002851 0.002613 0.002982 0.002836 0.002781 0.002870 0.003082 0.003008 0.002892 0.002605 0.002857 0.003082 0.002826 0.003037 0.002975 0.002584 0.003126 0.002839 0.002796 0.002794 0.002852 0.002892 0.002740 0.002691 0.002573 0.002998 0.002839 0.003110 0.002932 0.002596 0.003004 0.002719 0.003022 0.002858 0.002973 0.003019 0.002627 0.002763 0.002862 
433653.019900 0.002721 0.002399 0.002761 0.002859 0.002390 0.002665 0.002763 0.002645 0.002412 0.002822 0.002812 0.002417 0.002580 0.002697 0.002719 0.002628 0.002452 0.002514 0.002867 0.002533 0.002442 0.002459 0.002675 0.002718 0.002692 0.002759 0.002758 0.002443 0.002579 0.002645 0.002473 0.002608 0.002574 0.002540 0.002592 0.002529 0.002851 0.002765 0.002552 0.002584 0.002611 0.002839 0.002390 0.002587 0.002766 0.002412 0.002854 0.002756 0.002847 0.002632 
442413.392009 0.002569 0.002290 0.002550 0.002272 0.002318 0.002327 0.002405 0.002488 0.002174 0.002585 0.002529 0.002359 0.002514 0.002532 0.002570 0.002488 0.002255 0.002505 0.002553 0.002187 0.002163 0.002345 0.002279 0.002523 0.002575 0.002600 0.002598 0.002449 0.002363 0.002233 0.002514 0.002197 0.002185 0.002552 0.002435 0.002413 0.002234 0.002191 0.002346 0.002366 0.002176 0.002185 0.002315 0.002219 0.002541 0.002430 0.002315 0.002462 0.002311 0.002412 
451350.735373 0.002104 0.002189 0.002347 0.002197 0.002230 0.002028 0.002139 0.002266 0.002142 0.002268 0.002367 0.002260 0.002090 0.002374 0.002073 0.002221 0.002098 0.002001 0.002254 0.002270 0.002259 0.002014 0.002369 0.002392 0.002191 0.002228 0.002164 0.002153 0.002235 0.002349 0.002171 0.002116 0.002055 0.002191 0.002214 0.002295 0.002198 0.002363 0.002211 0.001975 0.001976 0.002314 0.002222 0.002320 0.002303 0.002314 0.002359 0.002269 0.002157 0.002075 
460468.625050 0.002196 0.001917 0.001802 0.001965 0.001967 0.002181 0.002198 0.002152 0.001878 0.002073 0.002094 0.002139 0.002053 0.001893 0.001828 0.001990 0.001859 0.002100 0.001833 0.002184 0.001899 0.001973 0.001943 0.002076 0.001820 0.001976 0.002022 0.001991 0.001847 0.001852 0.002098 0.002053 0.001919 0.001859 0.002083 0.002175 0.001966 0.002108 0.002066 0.001887 0.002194 0.001976 0.001892 0.002094 0.001862 0.001841 0.001895 0.002191 0.002186 0.002007 
469770.708316 0.001931 0.001857 0.001878 0.001778 0.001668 0.001824 0.001999 0.001867 0.001691 0.001704 0.001842 0.001775 0.001759 0.001647 0.001719 0.001690 0.001812 0.001945 0.001866 0.001852 0.001826 0.001811 0.001806 0.001726 0.001793 0.001791 0.001813 0.001706 0.001838 0.001904 0.001650 0.001813 0.001915 0.001762 0.001676 0.001782 0.001674 0.001905 0.001973 0.001669 0.001787 0.001811 0.001978 0.001896 0.001923 0.001671 0.001990 0.002005 0.001787 0.001693 
479260.706129 0.001757 0.001759 0.001729 0.001649 0.001614 0.001677 0.001657 0.001603 0.001792 0.001719 0.001640 0.001637 0.001535 0.001778 0.001546 0.001595 0.001509 0.001594 0.001514 0.001805 0.001799 0.001611 0.001570 0.001775 0.001555 0.001782 0.001616 0.001575 0.001493 0.001606 0.001621 0.001664 0.001712 0.001540 0.001595 0.001718 0.001499 0.001564 0.001676 0.001795 0.001604 0.001504 0.001616 0.001795 0.001563 0.001580 0.001746 0.001576 0.001492 0.001634 
488942.414615 0.001587 0.001496 0.001543 0.001529 0.001580 0.001578 0.001638 0.001384 0.001495 0.001563 0.001649 0.001404 0.001549 0.001602 0.001651 0.001503 0.001609 0.001491 0.001618 0.001370 0.001636 0.001573 0.001643 0.001444 0.001559 0.001549 0.001496 0.001578 0.001561 0.001491 0.001630 0.001502 0.001453 0.001403 0.001392 0.001395 0.001402 0.001358 0.001391 0.001554 0.001361 0.001384 0.001569 0.001453 0.001557 0.001596 0.001365 0.001585 0.001536 0.001635 
498819.706587 0.001442 0.001476 0.001466 0.001389 0.001240 0.001395 0.001462 0.001339 0.001444 0.001396 0.001426 0.001357 0.001283 0.001292 0.001435 0.001394 0.001441 0.001426 0.001286 0.001350 0.001479 0.001400 0.001348 0.001278 0.001258 0.001478 0.001366 0.001321 0.001357 0.001313 0.001399 0.001316 0.001302 0.001435 0.001354 0.001467 0.001372 0.001470 0.001367 0.001365 0.001428 0.001349 0.001491 0.001239 0.001280 0.001243 0.001421 0.001458 0.001384 0.001288 
508896.533091 0.001280 0.001201 0.001142 0.001275 0.001277 0.001296 0.001129 0.001319 0.001284 0.001189 0.001331 0.001228 0.001141 0.001279 0.001210 0.001298 0.001334 0.001337 0.001213 0.001345 0.001134 0.001352 0.001319 0.001173 0.001271 0.001180 0.001209 0.001119 0.001186 0.001309 0.001144 0.001266 0.001237 0.001124 0.001217 0.001259 0.001320 0.001296 0.001349 0.001254 0.001339 0.001174 0.001350 0.001229 0.001227 0.001212 0.001209 0.001289 0.001206 0.001232 
519176.924995 0.001021 0.001001 0.001167 0.001136 0.001028 0.001097 0.001048 0.001096 0.001175 0.001110 0.001116 0.001066 0.001010 0.001121 0.001143 0.001038 0.001068 0.001025 0.001036 0.001205 0.001057 0.001130 0.001128 0.001098 0.001014 0.001201 0.001044 0.001021 0.001046 0.001053 0.001072 0.001053 0.001034 0.001005 0.001199 0.001113 0.001146 0.001020 0.001058 0.001045 0.001181 0.001054 0.001110 0.001077 0.001040 0.001010 0.001029 0.001090 0.001037 0.001149 
529664.994591 0.000962 0.001019 0.000921 0.000986 0.000902 0.000926 0.000905 0.000948 0.001015 0.000980 0.000937 0.001100 0.000966 0.001061 0.000980 0.001068 0.001076 0.001076 0.001075 0.001007 0.001058 0.001093 0.000949 0.001036 0.001098 0.000986 0.000981 0.001048 0.000936 0.001022 0.000922 0.001012 0.001014 0.001034 0.001023 0.000931 0.000993 0.001089 0.000930 0.000988 0.001064 0.000934 0.000924 0.001021 0.001013 0.001055 0.001010 0.001037 0.001070 0.001049 
540364.937247 0.000831 0.000848 0.000980 0.000851 0.000914 0.000839 0.000815 0.000855 0.000918 0.000819 0.000913 0.000873 0.000821 0.000915 0.000868 0.000815 0.000943 0.000829 0.000851 0.000812 0.000940 0.000895 0.000840 0.000843 0.000951 0.000909 0.000931 0.000939 0.000892 0.000913 0.000945 0.000906 0.000924 0.000882 0.000866 0.000905 0.000962 0.000977 0.000977 0.000986 0.000826 0.000832 0.000905 0.000947 0.000886 0.000893 0.000833 0.000820 0.000813 0.000930 
551281.033083 0.000821 0.000887 0.000885 0.000832 0.000872 0.000850 0.000730 0.000809 0.000835 0.000753 0.000814 0.000755 0.000853 0.000835 0.000762 0.000829 0.000887 0.000795 0.000813 0.000882 0.000787 0.000847 0.000756 0.000823 0.000821 0.000830 0.000885 0.000816 0.000873 0.000806 0.000806 0.000731 0.000851 0.000742 0.000838 0.000804 0.000748 0.000833 0.000786 0.000815 0.000756 0.000851 0.000794 0.000800 0.000784 0.000745 0.000847 0.000886 0.000755 0.000787 
562417.648682 0.000663 0.000715 0.000703 0.000767 0.000786 0.000751 0.000769 0.000766 0.000668 0.000695 0.000761 0.000731 0.000740 0.000700 0.000712 0.000738 0.000793 0.000786 0.000788 0.000750 0.000686 0.000714 0.000777 0.000686 0.000680 0.000712 0.000790 0.000738 0.000744 0.000749 0.000654 0.000660 0.000700 0.000724 0.000690 0.000772 0.000738 0.000674 0.000769 0.000672 0.000727 0.000715 0.000793 0.000774 0.000760 0.000783 0.000763 0.000750 0.000774 0.000682 
573779.238840 0.000592 0.000625 0.000596 0.000597 0.000595 0.000665 0.000678 0.000702 0.000641 0.000646 0.000677 0.000659 0.000700 0.000684 0.000610 0.000679 0.000680 0.000640 0.000598 0.000635 0.000582 0.000637 0.000684 0.000667 0.000624 0.000708 0.000653 0.000654 0.000615 0.000626 0.000673 0.000660 0.000622 0.000587 0.000689 0.000609 0.000675 0.000617 0.000590 0.000684 0.000705 0.000631 0.000587 0.000588 0.000587 0.000603 0.000671 0.000707 0.000669 0.000698 
585370.348344 0.000622 0.000615 0.000618 0.000561 0.000619 0.000607 0.000601 0.000529 0.000594 0.000546 0.000536 0.000566 0.000597 0.000604 0.000618 0.000586 0.000624 0.000538 0.000619 0.000610 0.000595 0.000585 0.000617 0.000615 0.000551 0.000526 0.000629 0.000560 0.000604 0.000518 0.000606 0.000610 0.000567 0.000579 0.000587 0.000622 0.000622 0.000559 0.000547 0.000530 0.000624 0.000587 0.000522 0.000573 0.000568 0.000519 0.000621 0.000531 0.000562 0.000532 
597195.613793 0.000555 0.000485 0.000541 0.000548 0.000465 0.000510 0.000559 0.000546 0.000496 0.000535 0.000484 0.000479 0.000509 0.000540 0.000558 0.000560 0.000487 0.000559 0.000468 0.000509 0.000522 0.000520 0.000518 0.000549 0.000495 0.000546 0.000529 0.000498 0.000465 0.000464 0.000500 0.000560 0.000534 0.000560 0.000482 0.000495 0.000540 0.000496 0.000546 0.000516 0.000469 0.000527 0.000513 0.000499 0.000505 0.000546 0.000504 0.000531 0.000532 0.000553 
609259.765450 0.000489 0.000407 0.000495 0.000431 0.000446 0.000423 0.000429 0.000411 0.000439 0.000418 0.000476 0.000446 0.000446 0.000424 0.000418 0.000459 0.000459 0.000458 0.000469 0.000433 0.000479 0.000489 0.000484 0.000464 0.000466 0.000414 0.000473 0.000412 0.000483 0.000497 0.000483 0.000459 0.000418 0.000428 0.000448 0.000447 0.000409 0.000477 0.000430 0.000477 0.000474 0.000464 0.000421 0.000420 0.000488 0.000422 0.000464 0.000455 0.000495 0.000445 
621567.629136 0.000404 0.000391 0.000375 0.000418 0.000391 0.000374 0.000433 0.000415 0.000360 0.000393 0.000361 0.000435 0.000432 0.000429 0.000411 0.000407 0.000424 0.000385 0.000394 0.000377 0.000379 0.000437 0.000401 0.000427 0.000407 0.000402 0.000422 0.000433 0.000362 0.000376 0.000397 0.000410 0.000373 0.000439 0.000424 0.000422 0.000438 0.000375 0.000362 0.000392 0.000416 0.000427 0.000414 0.000420 0.000404 0.000430 0.000412 0.000388 0.000392 0.000380 
634124.128162 0.000371 0.000360 0.000370 0.000379 0.000341 0.000375 0.000338 0.000377 0.000341 0.000355 0.000362 0.000362 0.000352 0.000371 0.000326 0.000358 0.000369 0.000383 0.000355 0.000366 0.000327 0.000359 0.000319 0.000351 0.000342 0.000374 0.000351 0.000332 0.000375 0.000334 0.000341 0.000328 0.000328 0.000382 0.000324 0.000380 0.000321 0.000382 0.000347 0.000363 0.000362 0.000318 0.000354 0.000352 0.000361 0.000324 0.000352 0.000323 0.000320 0.000355 
646934.285294 0.000281 0.000335 0.000301 0.000341 0.000306 0.000280 0.000315 0.000319 0.000329 0.000311 0.000312 0.000325 0.000336 0.000335 0.000306 0.000325 0.000316 0.000286 0.000314 0.000299 0.000321 0.000320 0.000335 0.000308 0.000327 0.000296 0.000291 0.000304 0.000300 0.000287 0.000326 0.000319 0.000316 0.000339 0.000305 0.000308 0.000280 0.000283 0.000330 0.000331 0.000336 0.000322 0.000302 0.000321 0.000332 0.000296 0.000332 0.000288 0.000326 0.000299 
660003.224766 0.000267 0.000246 0.000298 0.000287 0.000277 0.000258 0.000255 0.000288 0.000270 0.000286 0.000283 0.000285 0.000270 0.000295 0.000264 0.000254 0.000249 0.000270 0.000259 0.000262 0.000288 0.000282 0.000263 0.000246 0.000251 0.000293 0.000248 0.000286 0.000292 0.000268 0.000255 0.000272 0.000266 0.000249 0.000246 0.000251 0.000269 0.000259 0.000255 0.000291 0.000258 0.000255 0.000247 0.000251 0.000295 0.000247 0.000251 0.000259 0.000251 0.000258 
673336.174328 0.000261 0.000243 0.000219 0.000255 0.000253 0.000249 0.000244 0.000240 0.000243 0.000228 0.000221 0.000224 0.000249 0.000217 0.000260 0.000215 0.000239 0.000253 0.000229 0.000254 0.000247 0.000258 0.000222 0.000261 0.000230 0.000258 0.000257 0.000251 0.000258 0.000235 0.000244 0.000259 0.000242 0.000237 0.000254 0.000260 0.000228 0.000232 0.000223 0.000240 0.000228 0.000227 0.000223 0.000260 0.000233 0.000242 0.000247 0.000255 0.000224 0.000249 
686938.467338 0.000188 0.000210 0.000212 0.000191 0.000190 0.000204 0.000221 0.000224 0.000216 0.000198 0.000192 0.000191 0.000200 0.000203 0.000202 0.000223 0.000224 0.000199 0.000218 0.000208 0.000196 0.000208 0.000196 0.000202 0.000200 0.000227 0.000212 0.000190 0.000215 0.000204 0.000214 0.000215 0.000220 0.000211 0.000191 0.000226 0.000195 0.000214 0.000217 0.000205 0.000227 0.000218 0.000207 0.000214 0.000199 0.000188 0.000189 0.000193 0.000189 0.000208 
700815.544894 0.000169 0.000191 0.000164 0.000173 0.000170 0.000169 0.000182 0.000170 0.000190 0.000184 0.000175 0.000196 0.000196 0.000164 0.000186 0.000176 0.000191 0.000189 0.000176 0.000165 0.000182 0.000186 0.000181 0.000170 0.000180 0.000193 0.000172 0.000195 0.000176 0.000170 0.000186 0.000169 0.000180 0.000188 0.000170 0.000190 0.000173 0.000176 0.000186 0.000170 0.000170 0.000194 0.000195 0.000184 0.000167 0.000189 0.000185 0.000184 0.000195 0.000198 
714972.958013 0.000156 0.000155 0.000172 0.000159 0.000148 0.000154 0.000168 0.000160 0.000171 0.000160 0.000150 0.000151 0.000155 0.000171 0.000154 0.000171 0.000153 0.000142 0.000149 0.000155 0.000158 0.000149 0.000142 0.000150 0.000147 0.000152 0.000151 0.000161 0.000161 0.000142 0.000150 0.000171 0.000163 0.000144 0.000156 0.000164 0.000170 0.000154 0.000148 0.000156 0.000155 0.000144 0.000169 0.000165 0.000155 0.000161 0.000160 0.000154 0.000146 0.000168 
729416.369848 0.000141 0.000141 0.000149 0.000139 0.000130 0.000128 0.000129 0.000133 0.000128 0.000135 0.000137 0.000129 0.000127 0.000142 0.000141 0.000136 0.000136 0.000145 0.000142 0.000146 0.000137 0.000129 0.000127 0.000135 0.000136 0.000137 0.000124 0.000130 0.000135 0.000144 0.000147 0.000127 0.000127 0.000126 0.000128 0.000123 0.000130 0.000124 0.000129 0.000145 0.000140 0.000128 0.000124 0.000147 0.000124 0.000126 0.000145 0.000146 0.000141 0.000126 
744151.557956 0.000123 0.000118 0.000122 0.000122 0.000106 0.000106 0.000125 0.000125 0.000117 0.000120 0.000111 0.000108 0.000107 0.000129 0.000114 0.000112 0.000115 0.000120 0.000128 0.000124 0.000117 0.000117 0.000128 0.000120 0.000113 0.000119 0.000123 0.000119 0.000128 0.000107 0.000121 0.000117 0.000122 0.000116 0.000122 0.000125 0.000112 0.000115 0.000122 0.000127 0.000121 0.000109 0.000114 0.000113 0.000123 0.000106 0.000119 0.000116 0.000125 0.000127 
759184.416610 0.000098 0.000111 0.000099 0.000098 0.000097 0.000099 0.000098 0.000099 0.000093 0.000096 0.000091 0.000104 0.000110 0.000092 0.000102 0.000091 0.000097 0.000093 0.000101 0.000100 0.000108 0.000101 0.000109 0.000100 0.000092 0.000109 0.000106 0.000106 0.000101 0.000106 0.000109 0.000098 0.000096 0.000099 0.000099 0.000109 0.000106 0.000095 0.000098 0.000094 0.000099 0.000107 0.000103 0.000104 0.000103 0.000107 0.000108 0.000110 0.000091 0.000103 
774520.959153 0.000089 0.000079 0.000092 0.000086 0.000079 0.000080 0.000094 0.000082 0.000084 0.000078 0.000079 0.000079 0.000092 0.000086 0.000082 0.000085 0.000079 0.000088 0.000082 0.000086 0.000087 0.000082 0.000079 0.000095 0.000094 0.000082 0.000092 0.000079 0.000089 0.000082 0.000089 0.000088 0.000079 0.000081 0.000082 0.000079 0.000094 0.000085 0.000082 0.000093 0.000090 0.000092 0.000078 0.000082 0.000082 0.000092 0.000086 0.000081 0.000094 0.000082 
790167.320406 0.000077 0.000080 0.000076 0.000068 0.000080 0.000074 0.000079 0.000079 0.000074 0.000079 0.000073 0.000076 0.000071 0.000080 0.000067 0.000079 0.000081 0.000077 0.000078 0.000072 0.000078 0.000081 0.000068 0.000068 0.000069 0.000071 0.000081 0.000078 0.000073 0.000076 0.000070 0.000069 0.000070 0.000078 0.000068 0.000067 0.000070 0.000068 0.000077 0.000078 0.000077 0.000068 0.000078 0.000071 0.000073 0.000077 0.000072 0.000078 0.000072 0.000076 
806129.759124 0.000058 0.000058 0.000059 0.000061 0.000062 0.000059 0.000059 0.000058 0.000062 0.000059 0.000068 0.000066 0.000062 0.000066 0.000060 0.000063 0.000065 0.000064 0.000063 0.000067 0.000057 0.000068 0.000064 0.000059 0.000066 0.000068 0.000065 0.000068 0.000068 0.000063 0.000058 0.000068 0.000066 0.000069 0.000057 0.000062 0.000068 0.000059 0.000066 0.000065 0.000068 0.000068 0.000065 0.000058 0.000064 0.000069 0.000057 0.000068 0.000059 0.000061 
822414.660494 0.000056 0.000054 0.000055 0.000056 0.000053 0.000053 0.000055 0.000058 0.000054 0.000058 0.000048 0.000055 0.000056 0.000053 0.000051 0.000049 0.000053 0.000054 0.000051 0.000054 0.000054 0.000055 0.000052 0.000058 0.000059 0.000052 0.000056 0.000058 0.000049 0.000055 0.000054 0.000055 0.000051 0.000048 0.000059 0.000055 0.000049 0.000056 0.000057 0.000054 0.000056 0.000049 0.000052 0.000054 0.000051 0.000054 0.000059 0.000048 0.000051 0.000058 
839028.538693 0.000043 0.000044 0.000045 0.000046 0.000047 0.000047 0.000045 0.000045 0.000049 0.000046 0.000044 0.000045 0.000048 0.000048 0.000045 0.000045 0.000043 0.000048 0.000046 0.000041 0.000044 0.000042 0.000050 0.000041 0.000048 0.000049 0.000044 0.000042 0.000041 0.000047 0.000049 0.000047 0.000047 0.000045 0.000047 0.000050 0.000049 0.000050 0.000045 0.000049 0.000049 0.000042 0.000044 0.000042 0.000043 0.000047 0.000045 0.000046 0.000050 0.000049 
855978.039496 0.000036 0.000039 0.000037 0.000042 0.000035 0.000035 0.000037 0.000036 0.000041 0.000041 0.000041 0.000041 0.000036 0.000035 0.000038 0.000042 0.000041 0.000037 0.000040 0.000042 0.000037 0.000037 0.000035 0.000041 0.000040 0.000038 0.000036 0.000037 0.000036 0.000039 0.000041 0.000038 0.000036 0.000037 0.000040 0.000037 0.000037 0.000042 0.000037 0.000041 0.000041 0.000037 0.000035 0.000035 0.000040 0.000035 0.000036 0.000041 0.000035 0.000041 
873269.942927 0.000034 0.000030 0.000032 0.000030 0.000033 0.000035 0.000034 0.000034 0.000035 0.000031 0.000033 0.000030 0.000029 0.000032 0.000032 0.000030 0.000035 0.000031 0.000034 0.000031 0.000029 0.000031 0.000035 0.000030 0.000032 0.000035 0.000032 0.000029 0.000034 0.000032 0.000034 0.000030 0.000029 0.000032 0.000030 0.000030 0.000031 0.000032 0.000034 0.000033 0.000030 0.000033 0.000031 0.000032 0.000030 0.000033 0.000035 0.000029 0.000034 0.000031 
890911.165979 0.000025 0.000025 0.000026 0.000026 0.000024 0.000026 0.000025 0.000024 0.000024 0.000026 0.000029 0.000029 0.000029 0.000028 0.000028 0.000028 0.000026 0.000025 0.000029 0.000030 0.000027 0.000028 0.000025 0.000025 0.000025 0.000029 0.000029 0.000027 0.000026 0.000025 0.000026 0.000025 0.000026 0.000027 0.000025 0.000029 0.000029 0.000025 0.000029 0.000029 0.000026 0.000025 0.000029 0.000025 0.000028 0.000025 0.000026 0.000025 0.000030 0.000027 
908908.765377 0.000020 0.000021 0.000021 0.000023 0.000024 0.000021 0.000022 0.000022 0.000021 0.000023 0.000024 0.000021 0.000024 0.000025 0.000022 0.000023 0.000024 0.000025 0.000024 0.000025 0.000022 0.000021 0.000020 0.000022 0.000023 0.000021 0.000024 0.000021 0.000024 0.000021 0.000025 0.000021 0.000023 0.000022 0.000020 0.000023 0.000023 0.000025 0.000023 0.000023 0.000021 0.000023 0.000024 0.000023 0.000023 0.000024 0.000022 0.000024 0.000024 0.000024 
927269.940399 0.000019 0.000017 0.000018 0.000020 0.000020 0.000020 0.000020 0.000018 0.000020 0.000020 0.000019 0.000020 0.000018 0.000020 0.000018 0.000017 0.000020 0.000018 0.000018 0.000020 0.000017 0.000020 0.000018 0.000019 0.000020 0.000020 0.000020 0.000019 0.000019 0.000020 0.000019 0.000019 0.000018 0.000019 0.000020 0.000018 0.000020 0.000019 0.000019 0.000017 0.000017 0.000017 0.000018 0.000019 0.000018 0.000020 0.000019 0.000017 0.000018 0.000019 
946002.035762 0.000017 0.000016 0.000016 0.000014 0.000016 0.000014 0.000015 0.000014 0.000016 0.000016 0.000017 0.000016 0.000014 0.000016 0.000014 0.000016 0.000015 0.000015 0.000015 0.000014 0.000016 0.000016 0.000015 0.000016 0.000017 0.000015 0.000015 0.000015 0.000016 0.000014 0.000015 0.000017 0.000017 0.000016 0.000016 0.000015 0.000017 0.000014 0.000017 0.000016 0.000015 0.000015 0.000014 0.000016 0.000015 0.000016 0.000016 0.000016 0.000015 0.000017 
965112.544552 0.000012 0.000012 0.000014 0.000012 0.000012 0.000013 0.000013 0.000013 0.000012 0.000012 0.000012 0.000013 0.000012 0.000013 0.000012 0.000014 0.000012 0.000012 0.000014 0.000014 0.000014 0.000014 0.000014 0.000014 0.000013 0.000012 0.000012 0.000013 0.000012 0.000013 0.000012 0.000013 0.000014 0.000013 0.000012 0.000012 0.000013 0.000012 0.000014 0.000014 0.000012 0.000014 0.000013 0.000014 0.000014 0.000012 0.000013 0.000013 0.000012 0.000013 
984609.111229 0.000012 0.000011 0.000011 0.000010 0.000011 0.000011 0.000011 0.000011 0.000010 0.000010 0.000011 0.000011 0.000011 0.000011 0.000011 0.000010 0.000011 0.000010 0.000010 0.000011 0.000010 0.000010 0.000011 0.000010 0.000011 0.000010 0.000011 0.000011 0.000011 0.000010 0.000011 0.000010 0.000010 0.000010 0.000011 0.000010 0.000011 0.000010 0.000011 0.000011 0.000010 0.000010 0.000011 0.000010 0.000010 0.000011 0.000010 0.000011 0.000010 0.000010 
1004499.534678 0.000008 0.000009 0.000009 0.000008 0.000008 0.000009 0.000008 0.000008 0.000009 0.000009 0.000009 0.000009 0.000008 0.000008 0.000008 0.000009 0.000008 0.000009 0.000009 0.000008 0.000008 0.000008 0.000009 0.000009 0.000009 0.000009 0.000008 0.000008 0.000010 0.000009 0.000008 0.000008 0.000009 0.000008 0.000008 0.000009 0.000009 0.000008 0.000008 0.000009 0.000009 0.000009 0.000009 0.000009 0.000009 0.000008 0.000009 0.000008 0.000009 0.000009 
1024791.771335 0.000008 0.000007 0.000008 0.000008 0.000008 0.000007 0.000007 0.000007 0.000008 0.000007 0.000006 0.000007 0.000006 0.000007 0.000007 0.000007 0.000007 0.000007 0.000007 0.000006 0.000007 0.000007 0.000008 0.000007 0.000007 0.000008 0.000006 0.000008 0.000007 0.000007 0.000008 0.000007 0.000007 0.000007 0.000008 0.000007 0.000008 0.000006 0.000007 0.000007 0.000007 0.000008 0.000008 0.000007 0.000007 0.000007 0.000007 0.000007 0.000007 0.000008 
1045493.938365 0.000005 0.000005 0.000006 0.000006 0.000005 0.000006 0.000006 0.000006 0.000006 0.000006 0.000006 0.000006 0.000006 0.000005 0.000006 0.000006 0.000006 0.000005 0.000005 0.000006 0.000006 0.000006 0.000006 0.000006 0.000005 0.000006 0.000006 0.000005 0.000005 0.000006 0.000006 0.000006 0.000006 0.000006 0.000006 0.000005 0.000006 0.000006 0.000006 0.000005 0.000006 0.000006 0.000006 0.000005 0.000006 0.000006 0.000006 0.000006 0.000006 0.000006 
1066614.316909 0.000004 0.000005 0.000005 0.000005 0.000005 0.000004 0.000005 0.000004 0.000004 0.000005 0.000005 0.000005 0.000004 0.000005 0.000005 0.000005 0.000004 0.000004 0.000005 0.000005 0.000005 0.000005 0.000005 0.000005 0.000004 0.000005 0.000005 0.000005 0.000005 0.000005 0.000004 0.000004 0.000005 0.000004 0.000005 0.000005 0.000005 0.000005 0.000004 0.000005 0.000005 0.000004 0.000005 0.000005 0.000005 0.000005 0.000005 0.000004 0.000005 0.000005 
1088161.355403 0.000004 0.000004 0.000004 0.000004 0.000004 0.000004 0.000004 0.000004 0.000004 0.000004 0.000004 0.000004 0.000004 0.000003 0.000004 0.000004 0.000004 0.000004 0.000004 0.000003 0.000003 0.000004 0.000003 0.000004 0.000004 0.000004 0.000003 0.000004 0.000004 0.000004 0.000004 0.000004 0.000004 0.000004 0.000004 0.000004 0.000004 0.000004 0.000004 0.000004 0.000004 0.000004 0.000004 0.000004 0.000004 0.000004 0.000004 0.000004 0.000004 0.000003 
1110143.672947 0.000003 0.000003 0.000003 0.000003 0.000003 0.000003 0.000003 0.000003 0.000003 0.000003 0.000003 0.000003 0.000003 0.000003 0.000003 0.000003 0.000003 0.000003 0.000003 0.000003 0.000003 0.000003 0.000003 0.000003 0.000003 0.000003 0.000003 0.000003 0.000003 0.000003 0.000003 0.000003 0.000003 0.000003 0.000003 0.000003 0.000003 0.000003 0.000003 0.000003 0.000003 0.000003 0.000003 0.000003 0.000003 0.000003 0.000003 0.000003 0.000003 0.000003 
1132570.062763 0.000002 0.000002 0.000003 0.000003 0.000002 0.000002 0.000002 0.000002 0.000002 0.000002 0.000002 0.000002 0.000002 0.000002 0.000003 0.000002 0.000003 0.000003 0.000002 0.000002 0.000002 0.000003 0.000002 0.000002 0.000002 0.000002 0.000003 0.000002 0.000002 0.000003 0.000002 0.000003 0.000002 0.000003 0.000002 0.000003 0.000003 0.000002 0.000003 0.000002 0.000003 0.000003 0.000002 0.000002 0.000003 0.000002 0.000002 0.000003 0.000002 0.000003 
1155449.495705 0.000002 0.000002 0.000002 0.000002 0.000002 0.000002 0.000002 0.000002 0.000002 0.000002 0.000002 0.000002 0.000002 0.000002 0.000002 0.000002 0.000002 0.000002 0.000002 0.000002 0.000002 0.000002 0.000002 0.000002 0.000002 0.000002 0.000002 0.000002 0.000002 0.000002 0.000002 0.000002 0.000002 0.000002 0.000002 0.000002 0.000002 0.000002 0.000002 0.000002 0.000002 0.000002 0.000002 0.000002 0.000002 0.000002 0.000002 0.000002 0.000002 0.000002 
1178791.123851 0.000001 0.000001 0.000002 0.000001 0.000002 0.000001 0.000001 0.000002 0.000002 0.000001 0.000002 0.000002 0.000002 0.000002 0.000002 0.000001 0.000002 0.000001 0.000002 0.000002 0.000001 0.000002 0.000002 0.000002 0.000002 0.000002 0.000002 0.000002 0.000002 0.000002 0.000002 0.000002 0.000002 0.000002 0.000001 0.000002 0.000001 0.000001 0.000001 0.000002 0.000002 0.000002 0.000002 0.000001 0.000001 0.000002 0.000001 0.000002 0.000001 0.000002 
1202604.284165 0.000001 0.000001 0.000001 0.000001 0.000001 0.000001 0.000001 0.000001 0.000001 0.000001 0.000001 0.000001 0.000001 0.000001 0.000001 0.000001 0.000001 0.000001 0.000001 0.000001 0.000001 0.000001 0.000001 0.000001 0.000001 0.000001 0.000001 0.000001 0.000001 0.000001 0.000001 0.000001 0.000001 0.000001 0.000001 0.000001 0.000001 0.000001 0.000001 0.000001 0.000001 0.000001 0.000001 0.000001 0.000001 0.000001 0.000001 0.000001 0.000001 0.000001 
1226898.502227 0.000001 0.000001 0.000001 0.000001 0.000001 0.000001 0.000001 0.000001 0.000001 0.000001 0.000001 0.000001 0.000001 0.000001 0.000001 0.000001 0.000001 0.000001 0.000001 0.000001 0.000001 0.000001 0.000001 0.000001 0.000001 0.000001 0.000001 0.000001 0.000001 0.000001 0.000001 0.000001 0.000001 0.000001 0.000001 0.000001 0.000001 0.000001 0.000001 0.000001 0.000001 0.000001 0.000001 0.000001 0.000001 0.000001 0.000001 0.000001 0.000001 0.000001 
1251683.496049 0.000001 0.000001 0.000001 0.000001 0.000001 0.000001 0.000001 0.000001 0.000001 0.000001 0.000001 0.000001 0.000001 0.000001 0.000001 0.000001 0.000001 0.000001 0.000001 0.000001 0.000001 0.000001 0.000001 0.000001 0.000001 0.000001 0.000001 0.000001 0.000001 0.000001 0.000001 0.000001 0.000001 0.000001 0.000001 0.000001 0.000001 0.000001 0.000001 0.000001 0.000001 0.000001 0.000001 0.000001 0.000001 0.000001 0.000001 0.000001 0.000001 0.000001 
1276969.179958 0.000001 0.000001 0.000001 0.000001 0.000001 0.000001 0.000001 0.000001 0.000001 0.000001 0.000001 0.000001 0.000001 0.000001 0.000001 0.000001 0.000001 0.000001 0.000001 0.000001 0.000001 0.000001 0.000001 0.000001 0.000001 0.000001 0.000001 0.000001 0.000001 0.000001 0.000001 0.000001 0.000001 0.000001 0.000001 0.000001 0.000001 0.000001 0.000001 0.000001 0.000001 0.000001 0.000001 0.000001 0.000001 0.000001 0.000001 0.000001 0.000001 0.000001 
1302765.668566 0.000001 0.000001 0.000001 0.000001 0.000001 0.000001 0.000001 0.000001 0.000001 0.000001 0.000001 0.000001 0.000001 0.000001 0.000001 0.000001 0.000001 0.000001 0.000001 0.000001 0.000001 0.000001 0.000001 0.000001 0.000001 0.000001 0.000001 0.000001 0.000001 0.000001 0.000001 0.000001 0.000001 0.000001 0.000001 0.000001 0.000001 0.000001 0.000001 0.000001 0.000001 0.000001 0.000001 0.000001 0.000001 0.000001 0.000001 0.000001 0.000001 0.000001 
1329083.280812 0.000001 0.000001 0.000001 0.000001 0.000001 0.000001 0.000001 0.000001 0.000001 0.000001 0.000001 0.000001 0.000001 0.000001 0.000001 0.000001 0.000001 0.000001 0.000001 0.000001 0.000001 0.000001 0.000001 0.000001 0.000001 0.000001 0.000001 0.000001 0.000001 0.000001 0.000001 0.000001 0.000001 0.000001 0.000001 0.000001 0.000001 0.000001 0.000001 0.000001 0.000001 0.000001 0.000001 0.000001 0.000001 0.000001 0.000001 0.000001 0.000001 0.000001 
1355932.544092 0.000001 0.000001 0.000001 0.000001 0.000001 0.000001 0.000001 0.000001 0.000001 0.000001 0.000001 0.000001 0.000001 0.000001 0.000001 0.000001 0.000001 0.000001 0.000001 0.000001 0.000001 0.000001 0.000001 0.000001 0.000001 0.000001 0.000001 0.000001 0.000001 0.000001 0.000001 0.000001 0.000001 0.000001 0.000001 0.000001 0.000001 0.000001 0.000001 0.000001 0.000001 0.000001 0.000001 0.000001 0.000001 0.000001 0.000001 0.000001 0.000001 0.000001 
1383324.198468 0.000001 0.000001 0.000001 0.000001 0.000001 0.000001 0.000001 0.000001 0.000001 0.000001 0.000001 0.000001 0.000001 0.000001 0.000001 0.000001 0.000001 0.000001 0.000001 0.000001 0.000001 0.000001 0.000001 0.000001 0.000001 0.000001 0.000001 0.000001 0.000001 0.000001 0.000001 0.000001 0.000001 0.000001 0.000001 0.000001 0.000001 0.000001 0.000001 0.000001 0.000001 0.000001 0.000001 0.000001 0.000001 0.000001 0.000001 0.000001 0.000001 0.000001 
1411269.200969 0.000001 0.000001 0.000001 0.000001 0.000001 0.000001 0.000001 0.000001 0.000001 0.000001 0.000001 0.000001 0.000001 0.000001 0.000001 0.000001 0.000001 0.000001 0.000001 0.000001 0.000001 0.000001 0.000001 0.000001 0.000001 0.000001 0.000001 0.000001 0.000001 0.000001 0.000001 0.000001 0.000001 0.000001 0.000001 0.000001 0.000001 0.000001 0.000001 0.000001 0.000001 0.000001 0.000001 0.000001 0.000001 0.000001 0.000001 0.000001 0.000001 0.000001 
1439778.729967 0.000001 0.000001 0.000001 0.000001 0.000001 0.000001 0.000001 0.000001 0.000001 0.000001 0.000001 0.000001 0.000001 0.000001 0.000001 0.000001 0.000001 0.000001 0.000001 0.000001 0.000001 0.000001 0.000001 0.000001 0.000001 0.000001 0.000001 0.000001 0.000001 0.000001 0.000001 0.000001 0.000001 0.000001 0.000001 0.000001 0.000001 0.000001 0.000001 0.000001 0.000001 0.000001 0.000001 0.000001 0.000001 0.000001 0.000001 0.000001 0.000001 0.000001 
1468864.189654 0.000001 0.000001 0.000001 0.000001 0.000001 0.000001 0.000001 0.000001 0.000001 0.000001 0.000001 0.000001 0.000001 0.000001 0.000001 0.000001 0.000001 0.000001 0.000001 0.000001 0.000001 0.000001 0.000001 0.000001 0.000001 0.000001 0.000001 0.000001 0.000001 0.000001 0.000001 0.000001 0.000001 0.000001 0.000001 0.000001 0.000001 0.000001 0.000001 0.000001 0.000001 0.000001 0.000001 0.000001 0.000001 0.000001 0.000001 0.000001 0.000001 0.000001 
1498537.214602 0.000001 0.000001 0.000001 0.000001 0.000001 0.000001 0.000001 0.000001 0.000001 0.000001 0.000001 0.000001 0.000001 0.000001 0.000001 0.000001 0.000001 0.000001 0.000001 0.000001 0.000001 0.000001 0.000001 0.000001 0.000001 0.000001 0.000001 0.000001 0.000001 0.000001 0.000001 0.000001 0.000001 0.000001 0.000001 0.000001 0.000001 0.000001 0.000001 0.000001 0.000001 0.000001 0.000001 0.000001 0.000001 0.000001 0.000001 0.000001 0.000001 0.000001 
1528809.674417 0.000001 0.000001 0.000001 0.000001 0.000001 0.000001 0.000001 0.000001 0.000001 0.000001 0.000001 0.000001 0.000001 0.000001 0.000001 0.000001 0.000001 0.000001 0.000001 0.000001 0.000001 0.000001 0.000001 0.000001 0.000001 0.000001 0.000001 0.000001 0.000001 0.000001 0.000001 0.000001 0.000001 0.000001 0.000001 0.000001 0.000001 0.000001 0.000001 0.000001 0.000001 0.000001 0.000001 0.000001 0.000001 0.000001 0.000001 0.000001 0.000001 0.000001 
1559693.678486 0.000001 0.000001 0.000001 0.000001 0.000001 0.000001 0.000001 0.000001 0.000001 0.000001 0.000001 0.000001 0.000001 0.000001 0.000001 0.000001 0.000001 0.000001 0.000001 0.000001 0.000001 0.000001 0.000001 0.000001 0.000001 0.000001 0.000001 0.000001 0.000001 0.000001 0.000001 0.000001 0.000001 0.000001 0.000001 0.000001 0.000001 0.000001 0.000001 0.000001 0.000001 0.000001 0.000001 0.000001 0.000001 0.000001 0.000001 0.000001 0.000001 0.000001 
1591201.580823 0.000001 0.000001 0.000001 0.000001 0.000001 0.000001 0.000001 0.000001 0.000001 0.000001 0.000001 0.000001 0.000001 0.000001 0.000001 0.000001 0.000001 0.000001 0.000001 0.000001 0.000001 0.000001 0.000001 0.000001 0.000001 0.000001 0.000001 0.000001 0.000001 0.000001 0.000001 0.000001 0.000001 0.000001 0.000001 0.000001 0.000001 0.000001 0.000001 0.000001 0.000001 0.000001 0.000001 0.000001 0.000001 0.000001 0.000001 0.000001 0.000001 0.000001 
1623345.985008 0.000001 0.000001 0.000001 0.000001 0.000001 0.000001 0.000001 0.000001 0.000001 0.000001 0.000001 0.000001 0.000001 0.000001 0.000001 0.000001 0.000001 0.000001 0.000001 0.000001 0.000001 0.000001 0.000001 0.000001 0.000001 0.000001 0.000001 0.000001 0.000001 0.000001 0.000001 0.000001 0.000001 0.000001 0.000001 0.000001 0.000001 0.000001 0.000001 0.000001 0.000001 0.000001 0.000001 0.000001 0.000001 0.000001 0.000001 0.000001 0.000001 0.000001 
