# Supplementary material for: Automatic Analysis of Composite Physical Signals Using Non-Negative Factorization and Information Criterion
Source: PLoS One. 2012 Mar 1;7(3):e32352. doi: 10.1371/journal.pone.0032352 (PMC3291575; doi:10.1371/journal.pone.0032352)
Supplement: Dataset S1 — CodeAndSample.zip. CodeAndSample.zip contains the source code of our proposed method and the simulation data in this article. (ZIP) [file pone.0032352.s001.zip › CodeAndSample/sample/SimulatedData/r5/nor_mat_5_k1.dat]

#75 50 
1.221403 0.901486 1.050321 1.016727 0.903844 0.968684 0.973965 1.054296 0.889639 0.977502 1.060824 1.032511 1.046366 1.064566 1.059889 0.907478 1.042780 0.949900 0.901009 0.954674 1.009595 1.012586 1.002960 1.010316 1.045995 0.983279 0.903795 0.908647 0.960471 1.014944 0.878093 0.996617 0.948993 0.984166 0.882215 0.923788 1.051948 1.006312 1.014087 0.877158 1.006156 0.893088 1.066232 0.904555 0.993919 0.877859 1.034245 1.071376 0.939815 0.903834 0.909096 
1.491825 0.880986 0.914087 0.999368 0.977866 0.901761 0.945434 0.925414 1.047711 0.921771 0.994251 1.041577 1.001412 0.907973 1.004125 0.872256 1.029261 1.048389 1.062585 0.886103 0.970201 1.001170 0.973554 0.902004 0.893612 0.898176 0.994959 0.873884 1.057255 1.019029 0.884019 0.921161 0.975172 0.909862 0.987391 0.979668 0.880541 0.970385 0.939581 0.958137 0.995792 1.001926 0.928079 0.901839 0.888777 1.002875 1.040153 0.919610 0.875705 0.944659 0.918147 
1.822119 0.875423 0.891336 1.022384 0.947411 0.887658 0.999424 1.051168 0.894127 0.876164 0.901588 0.994322 0.867856 0.969437 1.023924 0.979593 0.950665 0.926906 0.966357 0.952783 0.890662 0.981095 1.037450 0.913410 0.880669 0.979670 1.045969 0.939633 0.950347 0.935099 0.883740 0.874893 0.897747 1.014259 0.882383 0.911330 0.972826 0.951358 0.975069 0.883538 0.989740 0.986736 0.936206 0.915412 1.057858 1.032405 1.023992 0.901405 0.944321 0.965442 0.925597 
2.225541 0.891554 0.887399 0.931605 0.878153 1.039954 0.947013 0.926858 1.036209 0.943870 0.884944 1.029141 0.882804 0.971380 0.981830 1.001459 1.033363 0.898680 0.885517 1.011689 0.985154 0.896894 0.983845 0.988449 1.022741 0.875841 0.937786 1.033945 0.869756 0.974064 1.015109 0.977732 0.949238 0.919226 1.029456 1.031987 0.866986 0.985393 1.037671 0.969775 0.925807 1.050661 1.021595 0.988507 1.049802 0.890866 0.994983 0.952620 0.971304 0.878047 0.958532 
2.718282 0.900766 0.922032 0.961867 0.984743 1.010381 0.963713 0.956350 0.938481 0.900141 0.939267 0.855867 1.016202 0.944671 0.904381 0.865180 0.905630 0.923329 1.029925 0.871152 0.971568 0.943260 0.982395 0.867508 0.889929 0.971190 0.857807 1.002725 0.896573 1.038538 0.872609 0.958328 1.009974 0.950917 0.915615 0.959425 0.958252 0.994784 0.905772 0.879585 0.912719 0.888755 0.962075 1.031297 0.943223 0.933332 1.022808 0.946336 0.998428 0.979244 1.015795 
3.320117 0.914124 0.966759 0.914171 0.991354 0.929853 0.939974 0.858175 0.939955 0.952931 0.982254 0.900568 0.977544 0.972124 0.992337 0.889586 0.987038 0.915351 0.969849 0.862950 0.973331 1.013992 0.855984 0.897310 0.956498 0.870440 0.892657 0.897094 0.890494 0.882648 1.001699 0.843214 0.892834 0.885925 0.856265 1.026341 0.986532 0.882892 0.961057 0.876750 0.896121 0.966937 0.897347 1.016510 0.953783 0.932727 0.978593 0.905867 0.963978 1.014001 0.872041 
4.055200 0.856493 1.012943 1.009957 0.952759 1.004780 0.896680 0.960266 0.903799 0.855310 0.867309 0.870656 0.896320 0.834232 0.844706 0.909244 0.903743 0.849319 0.887204 0.837643 0.986632 0.937773 0.836164 0.911065 0.918017 0.910806 1.006139 0.868668 0.925977 0.975788 0.962078 0.903281 0.998484 0.994832 0.946731 0.948775 0.991384 0.849837 1.002884 0.996995 0.877691 0.934159 1.014135 0.977979 0.996884 0.890616 0.954645 0.895682 1.008866 0.991966 0.877738 
4.953032 0.865669 0.855556 0.942813 0.908546 0.936608 0.872493 0.949583 0.823831 1.000796 0.831529 0.992350 0.874024 0.830919 0.955396 0.894360 0.880219 0.942102 0.833015 0.932727 0.962566 0.891964 0.921220 0.904619 1.001398 0.938959 0.932308 0.846107 0.998282 0.858252 0.946804 0.883654 0.996733 0.898141 0.888939 0.905421 0.900455 0.975322 0.956598 0.962776 0.970201 0.868985 0.863109 0.858307 0.909238 0.997735 0.852002 0.886488 0.938677 0.878552 0.883199 
6.049647 0.828283 0.941690 0.943034 0.914196 0.918560 0.984346 0.898980 0.811292 0.871235 0.851852 0.903326 0.939763 0.807726 0.819134 0.849746 0.905432 0.866808 0.870455 0.844136 0.985753 0.928642 0.907314 0.889705 0.891201 0.815191 0.807063 0.977266 0.828220 0.924161 0.814859 0.855203 0.909805 0.862552 0.815217 0.821965 0.949647 0.940444 0.858178 0.902842 0.814984 0.845794 0.867633 0.856521 0.856458 0.910244 0.825577 0.851959 0.974363 0.944656 0.918829 
7.389056 0.827466 0.877395 0.861887 0.947996 0.918923 0.901550 0.815424 0.894715 0.793406 0.870939 0.858175 0.855483 0.812055 0.821388 0.807208 0.844444 0.844707 0.804411 0.884872 0.945665 0.865458 0.943430 0.932980 0.920199 0.882488 0.958217 0.931370 0.840195 0.905773 0.948647 0.829859 0.891100 0.809108 0.883122 0.830343 0.965967 0.966662 0.814061 0.875346 0.913821 0.864420 0.827634 0.892912 0.944671 0.923418 0.828469 0.907338 0.959625 0.847672 0.859433 
9.025013 0.782031 0.896201 0.835173 0.860279 0.814721 0.879309 0.931821 0.942724 0.805327 0.918092 0.857831 0.885393 0.871121 0.837767 0.914558 0.866665 0.928943 0.892814 0.830752 0.820961 0.844162 0.836130 0.860468 0.923987 0.833458 0.881670 0.940233 0.921333 0.901760 0.888091 0.939983 0.947964 0.793675 0.907198 0.883661 0.837638 0.938889 0.782643 0.942129 0.846248 0.893684 0.899278 0.879515 0.782944 0.863450 0.777368 0.923272 0.875499 0.903958 0.866355 
11.023176 0.872383 0.761978 0.884060 0.894802 0.817185 0.873699 0.882138 0.774920 0.899371 0.868497 0.771067 0.837049 0.824031 0.782331 0.890527 0.805331 0.793544 0.822876 0.892938 0.902314 0.802287 0.818989 0.786799 0.903401 0.781985 0.889102 0.788561 0.905062 0.837715 0.769305 0.920441 0.891986 0.862519 0.897070 0.854492 0.807177 0.778697 0.790332 0.766935 0.770679 0.880216 0.838027 0.781859 0.789683 0.920626 0.823255 0.893090 0.760528 0.871776 0.817826 
13.463738 0.774316 0.759775 0.810443 0.837549 0.815255 0.813253 0.815073 0.878470 0.756677 0.798703 0.868287 0.879451 0.865659 0.758012 0.796437 0.803844 0.755705 0.821368 0.743841 0.768772 0.790357 0.809446 0.742655 0.884938 0.883405 0.754494 0.896431 0.784623 0.829623 0.889584 0.838949 0.847592 0.894387 0.905864 0.856168 0.814447 0.828000 0.847138 0.791939 0.795061 0.793199 0.901794 0.892039 0.797080 0.756224 0.783643 0.811695 0.841116 0.859529 0.845919 
16.444647 0.829625 0.855761 0.861434 0.831959 0.756505 0.828338 0.767617 0.844254 0.825731 0.786326 0.798034 0.761807 0.869577 0.837479 0.803666 0.801365 0.808655 0.805236 0.752296 0.767537 0.884641 0.777466 0.859020 0.881518 0.729983 0.816284 0.781763 0.767384 0.868177 0.808422 0.748434 0.882492 0.823284 0.850796 0.869609 0.863116 0.854232 0.861305 0.829038 0.846716 0.746060 0.730369 0.735487 0.808100 0.867582 0.791854 0.727126 0.855640 0.810377 0.778464 
20.085537 0.764346 0.816687 0.781300 0.771946 0.823038 0.828697 0.831582 0.720800 0.820012 0.726137 0.744569 0.789231 0.797170 0.817387 0.723653 0.807813 0.822794 0.731993 0.856397 0.781960 0.814651 0.766743 0.842429 0.862355 0.832643 0.734587 0.834310 0.774878 0.760714 0.738635 0.838185 0.719173 0.760274 0.748342 0.739256 0.836566 0.838523 0.735035 0.814148 0.744192 0.749867 0.786378 0.837218 0.782424 0.792721 0.825938 0.778384 0.816152 0.857812 0.732386 
24.532530 0.770642 0.829410 0.754631 0.842594 0.788767 0.808336 0.778979 0.783727 0.742023 0.780192 0.712213 0.796826 0.797088 0.844200 0.810541 0.844484 0.759440 0.839352 0.733272 0.788290 0.756436 0.712159 0.740095 0.741216 0.826852 0.726780 0.835372 0.733410 0.760293 0.693996 0.772118 0.804847 0.742038 0.712351 0.768499 0.770274 0.704599 0.798340 0.798140 0.807329 0.739288 0.748446 0.716461 0.833305 0.804179 0.768322 0.742146 0.771710 0.738673 0.797733 
29.964100 0.762073 0.799159 0.728392 0.795709 0.736878 0.771762 0.705166 0.786539 0.770221 0.773543 0.698063 0.767162 0.706038 0.740847 0.678640 0.725062 0.778001 0.786802 0.697770 0.744207 0.799588 0.704256 0.823678 0.753369 0.741410 0.801948 0.801850 0.719928 0.771356 0.741403 0.696402 0.692486 0.689862 0.700032 0.744575 0.704602 0.717876 0.704692 0.810397 0.729925 0.715967 0.773626 0.676829 0.776279 0.792613 0.814779 0.770875 0.698364 0.787787 0.731654 
36.598234 0.767435 0.787818 0.701141 0.716433 0.667630 0.691215 0.740083 0.757332 0.766589 0.723453 0.726440 0.776302 0.702238 0.785169 0.746897 0.745161 0.707220 0.724130 0.671060 0.703724 0.680000 0.773138 0.704129 0.711753 0.671030 0.728162 0.672804 0.722150 0.715859 0.725138 0.684997 0.758752 0.679125 0.764293 0.736029 0.771902 0.728913 0.743049 0.763167 0.706638 0.692863 0.745322 0.749274 0.749701 0.774212 0.751283 0.695328 0.802572 0.804669 0.670758 
44.701184 0.662430 0.698202 0.767266 0.764773 0.735457 0.658583 0.702287 0.710544 0.788427 0.743116 0.708685 0.777014 0.671314 0.738707 0.752677 0.666098 0.653425 0.775199 0.763520 0.744644 0.717424 0.662481 0.783311 0.706437 0.712273 0.730969 0.690587 0.689643 0.675572 0.785840 0.705378 0.714859 0.772158 0.718325 0.770768 0.685197 0.757958 0.759125 0.724730 0.672654 0.658324 0.717770 0.717597 0.668670 0.688958 0.784882 0.673764 0.723246 0.681192 0.748793 
54.598150 0.715912 0.738849 0.666232 0.707439 0.713550 0.735148 0.719767 0.741668 0.757084 0.641089 0.771900 0.721748 0.763385 0.761891 0.667515 0.669065 0.655793 0.700115 0.663095 0.732054 0.686490 0.689669 0.722629 0.721346 0.697571 0.683854 0.636867 0.648842 0.646009 0.742091 0.681309 0.722023 0.757112 0.758769 0.730792 0.670828 0.742218 0.738870 0.638911 0.750317 0.645029 0.690311 0.731377 0.774727 0.642033 0.660240 0.764767 0.748724 0.687639 0.659218 
66.686331 0.711922 0.642777 0.706035 0.661472 0.711956 0.628999 0.733329 0.721265 0.751266 0.701105 0.676530 0.630390 0.688063 0.656521 0.672922 0.681901 0.643411 0.661045 0.734954 0.719172 0.690343 0.656404 0.665334 0.692112 0.619787 0.696505 0.631871 0.731091 0.668082 0.659743 0.734059 0.724688 0.660852 0.741784 0.669307 0.685323 0.692333 0.748284 0.732441 0.695176 0.643673 0.632773 0.703666 0.702675 0.626555 0.703852 0.636291 0.693386 0.711357 0.722574 
81.450869 0.628975 0.712465 0.662165 0.686980 0.665427 0.645587 0.621645 0.635405 0.680872 0.657695 0.729950 0.625357 0.642915 0.623034 0.689040 0.671401 0.648480 0.688289 0.677059 0.664011 0.670374 0.645701 0.648392 0.624659 0.632948 0.704894 0.610188 0.682671 0.687765 0.645580 0.606288 0.662038 0.711411 0.676986 0.688382 0.705847 0.657964 0.614228 0.703968 0.648386 0.620021 0.694839 0.724829 0.668280 0.617537 0.706062 0.610087 0.690054 0.687262 0.729091 
99.484316 0.675756 0.698678 0.700558 0.667511 0.637486 0.706845 0.683323 0.589215 0.613821 0.698175 0.690498 0.651621 0.626603 0.693220 0.619853 0.604870 0.643023 0.622118 0.675534 0.624684 0.624345 0.693109 0.624364 0.636729 0.624926 0.628020 0.710338 0.653658 0.626623 0.595959 0.700029 0.648121 0.715743 0.699722 0.603121 0.647619 0.590801 0.598198 0.658919 0.709829 0.704580 0.675188 0.680209 0.599608 0.640450 0.647025 0.693612 0.652646 0.616563 0.644733 
121.510418 0.656624 0.620213 0.598480 0.646293 0.601395 0.654583 0.595647 0.603018 0.670530 0.647320 0.638878 0.687623 0.613285 0.657664 0.692795 0.687934 0.607397 0.617405 0.612354 0.581931 0.688282 0.675930 0.579428 0.630556 0.622913 0.629428 0.609850 0.584638 0.617386 0.570853 0.683934 0.620929 0.590386 0.603075 0.678528 0.696883 0.675182 0.639569 0.580930 0.590221 0.651624 0.610516 0.639613 0.695837 0.641673 0.626196 0.576931 0.621487 0.635424 0.588453 
148.413159 0.574409 0.604151 0.602154 0.599278 0.579743 0.626415 0.599303 0.616319 0.562469 0.567324 0.638840 0.661098 0.628326 0.597766 0.646172 0.666364 0.595603 0.589729 0.597711 0.652673 0.667569 0.595333 0.617074 0.553472 0.557233 0.576437 0.638478 0.575570 0.607974 0.581642 0.564331 0.580253 0.628019 0.553583 0.609405 0.633291 0.582944 0.595081 0.608109 0.669308 0.662972 0.592580 0.580062 0.665099 0.563120 0.607279 0.649619 0.658511 0.561418 0.585065 
181.272242 0.646631 0.605379 0.568486 0.625245 0.599840 0.639621 0.541711 0.581772 0.611858 0.540323 0.590723 0.577407 0.634982 0.582248 0.555801 0.604700 0.634184 0.631171 0.565907 0.539525 0.598351 0.612477 0.543199 0.588519 0.551150 0.579384 0.561988 0.634756 0.611215 0.578467 0.607445 0.608660 0.604878 0.619564 0.596660 0.589127 0.572988 0.565425 0.654795 0.540656 0.601365 0.601746 0.594314 0.622065 0.573464 0.568075 0.591455 0.648519 0.549173 0.614526 
221.406416 0.590482 0.616126 0.633630 0.542837 0.604164 0.539101 0.615266 0.551773 0.611577 0.571679 0.549262 0.596901 0.560479 0.574583 0.606652 0.567661 0.544493 0.609862 0.580321 0.588513 0.540931 0.534829 0.548673 0.521678 0.608771 0.587884 0.562355 0.593651 0.625201 0.545134 0.608286 0.522065 0.571858 0.627331 0.565715 0.586602 0.558199 0.556236 0.608084 0.617650 0.595164 0.528294 0.605082 0.595972 0.564624 0.596988 0.533842 0.562101 0.592531 0.564162 
270.426407 0.550193 0.545987 0.527861 0.578939 0.549006 0.598515 0.607230 0.570878 0.582389 0.574782 0.541707 0.573326 0.538240 0.591715 0.575634 0.577835 0.588461 0.546732 0.611425 0.578227 0.529396 0.615094 0.566493 0.588785 0.574726 0.549667 0.595456 0.510750 0.517606 0.524977 0.603281 0.530158 0.579039 0.542172 0.509282 0.542760 0.605365 0.587867 0.611000 0.600789 0.605326 0.597210 0.526881 0.526724 0.606020 0.607863 0.551325 0.526651 0.513662 0.595563 
330.299560 0.507255 0.595406 0.546104 0.539690 0.525216 0.577799 0.505999 0.594889 0.505569 0.575253 0.509964 0.541980 0.573970 0.510878 0.527909 0.531434 0.585180 0.573649 0.597027 0.496382 0.508283 0.521235 0.591914 0.542688 0.580094 0.581998 0.580818 0.492433 0.590179 0.550341 0.579724 0.531569 0.541154 0.505101 0.516274 0.581345 0.528088 0.529932 0.576352 0.500081 0.537776 0.588623 0.502360 0.522535 0.490790 0.504220 0.498406 0.578811 0.557320 0.532973 
403.428793 0.548977 0.560048 0.555783 0.499563 0.555382 0.534477 0.497714 0.512357 0.549558 0.510528 0.537558 0.555672 0.515823 0.543925 0.550219 0.510354 0.518539 0.487431 0.580086 0.479435 0.528590 0.540025 0.499997 0.509746 0.488186 0.569364 0.519073 0.516526 0.545912 0.578178 0.490274 0.537959 0.492551 0.484720 0.562288 0.559340 0.511347 0.514444 0.481554 0.546995 0.505883 0.505017 0.545711 0.508774 0.571028 0.522925 0.571272 0.499648 0.479044 0.491293 
492.749041 0.472996 0.487705 0.478937 0.536207 0.477039 0.512479 0.501264 0.556544 0.546709 0.484534 0.482056 0.514747 0.520801 0.477085 0.500315 0.530651 0.473601 0.560238 0.564189 0.546709 0.498222 0.517856 0.484586 0.504625 0.551501 0.526768 0.466244 0.477547 0.471205 0.469666 0.473006 0.467604 0.544488 0.491645 0.501634 0.535305 0.501187 0.500320 0.554502 0.482441 0.548300 0.553117 0.527096 0.488715 0.491819 0.473858 0.521278 0.555149 0.470980 0.532283 
601.845038 0.494694 0.452335 0.489568 0.507048 0.526900 0.478218 0.472088 0.469309 0.531941 0.538713 0.464591 0.482429 0.539449 0.479396 0.498134 0.470954 0.491189 0.455696 0.504453 0.539921 0.533831 0.540756 0.509668 0.482881 0.485069 0.545688 0.447647 0.511244 0.528944 0.522137 0.510041 0.541159 0.449929 0.482896 0.514317 0.539757 0.449288 0.473445 0.526935 0.523047 0.518309 0.535193 0.491785 0.537326 0.467593 0.541164 0.473858 0.480216 0.541651 0.522088 
735.095189 0.503468 0.451736 0.490138 0.506581 0.441384 0.444031 0.496772 0.456751 0.524216 0.446461 0.494499 0.491055 0.504583 0.481716 0.518144 0.445784 0.462708 0.441465 0.438204 0.484479 0.466311 0.463015 0.469361 0.491939 0.474607 0.482427 0.490637 0.483148 0.490911 0.435441 0.470019 0.461939 0.484368 0.497804 0.486285 0.512667 0.435374 0.518999 0.498299 0.480376 0.446043 0.486852 0.510837 0.470783 0.487861 0.480487 0.464677 0.473886 0.489340 0.487332 
897.847292 0.447996 0.451692 0.506754 0.429850 0.440313 0.450665 0.465411 0.422583 0.497600 0.453759 0.496087 0.464791 0.426543 0.505829 0.505468 0.443615 0.473279 0.477830 0.474870 0.504566 0.504302 0.456567 0.476697 0.479033 0.459139 0.468700 0.472761 0.488099 0.457844 0.448990 0.447751 0.436649 0.486647 0.468154 0.473857 0.441247 0.417384 0.427995 0.508174 0.494228 0.459647 0.456923 0.423476 0.440100 0.430669 0.502952 0.504011 0.462654 0.489431 0.508345 
1096.633158 0.472973 0.416707 0.487003 0.477771 0.481904 0.484034 0.452676 0.412233 0.441758 0.403911 0.404736 0.457954 0.444727 0.484749 0.421820 0.428895 0.456635 0.418833 0.448730 0.451553 0.421616 0.451686 0.442592 0.418092 0.457079 0.434687 0.408358 0.461105 0.436596 0.449591 0.421425 0.452481 0.445863 0.437741 0.450453 0.485268 0.476036 0.433120 0.449325 0.408913 0.462694 0.480776 0.410133 0.479272 0.431940 0.473746 0.466227 0.408327 0.403329 0.439774 
1339.430764 0.397921 0.430862 0.397747 0.438349 0.461353 0.442757 0.401135 0.458478 0.400176 0.449734 0.438977 0.422938 0.402800 0.449450 0.464058 0.434043 0.456945 0.385257 0.396069 0.412903 0.384140 0.398787 0.437784 0.451998 0.404002 0.444978 0.432327 0.463014 0.432837 0.410083 0.463311 0.394405 0.387733 0.399573 0.393245 0.431843 0.464848 0.398091 0.452979 0.452006 0.410899 0.410741 0.463001 0.388073 0.398732 0.432361 0.384072 0.399785 0.404839 0.435266 
1635.984430 0.423739 0.383763 0.394165 0.441286 0.438906 0.371257 0.414773 0.427738 0.402928 0.392283 0.394011 0.399919 0.445143 0.427211 0.397478 0.370377 0.365332 0.392924 0.425134 0.432965 0.435252 0.421160 0.441619 0.388195 0.429676 0.366573 0.438075 0.367558 0.433829 0.396529 0.407900 0.419664 0.445415 0.416351 0.413914 0.383171 0.383374 0.441623 0.394290 0.390458 0.390815 0.424303 0.365482 0.367976 0.416610 0.433825 0.403252 0.377076 0.422223 0.392405 
1998.195895 0.359571 0.361606 0.421635 0.389651 0.415023 0.386033 0.385314 0.389415 0.409253 0.366884 0.383402 0.348752 0.403024 0.364903 0.414450 0.418311 0.419716 0.402621 0.393540 0.395366 0.411811 0.409899 0.418919 0.414868 0.368447 0.388827 0.371330 0.378306 0.377792 0.383379 0.397208 0.401139 0.393842 0.352227 0.378562 0.349356 0.422448 0.386103 0.397761 0.389988 0.383116 0.354962 0.355640 0.423821 0.401077 0.401325 0.370092 0.366988 0.418551 0.402513 
2440.601978 0.364539 0.389089 0.335535 0.343216 0.388332 0.346174 0.341225 0.340121 0.347411 0.395758 0.391467 0.403421 0.368438 0.385595 0.373564 0.341728 0.372988 0.354036 0.403849 0.342980 0.363213 0.387807 0.341129 0.392715 0.399536 0.358608 0.386530 0.401032 0.405637 0.334139 0.368575 0.354487 0.382586 0.375410 0.376585 0.334275 0.393321 0.401541 0.377918 0.393819 0.377172 0.388391 0.344291 0.373634 0.344911 0.388949 0.374676 0.395751 0.389517 0.404123 
2980.957987 0.319710 0.386995 0.339148 0.355659 0.355306 0.322362 0.326613 0.373919 0.318514 0.359045 0.323385 0.329741 0.387658 0.319124 0.375859 0.374205 0.341490 0.366925 0.384586 0.319163 0.369225 0.335445 0.346312 0.384103 0.319717 0.319054 0.320267 0.341363 0.353095 0.348178 0.387076 0.335124 0.352047 0.378685 0.379221 0.319064 0.386169 0.347032 0.380861 0.342947 0.355384 0.335685 0.350700 0.339716 0.345765 0.327417 0.381757 0.323491 0.364191 0.385513 
3640.950307 0.326934 0.360381 0.326773 0.344448 0.355409 0.310961 0.344745 0.323827 0.357162 0.349962 0.304587 0.328245 0.304008 0.341792 0.312104 0.317197 0.318521 0.355601 0.323648 0.335991 0.332125 0.360337 0.364193 0.343224 0.355750 0.347647 0.309579 0.348132 0.305396 0.339237 0.305767 0.320112 0.349753 0.341863 0.344583 0.303691 0.312754 0.344910 0.311133 0.319108 0.361604 0.322987 0.348587 0.305528 0.344984 0.308817 0.366704 0.316620 0.318639 0.309175 
4447.066748 0.332058 0.331717 0.314653 0.342695 0.353026 0.340403 0.291328 0.294437 0.325830 0.345707 0.307485 0.328196 0.304353 0.294875 0.313066 0.331807 0.317935 0.352299 0.320143 0.315830 0.342128 0.296191 0.340951 0.333281 0.317391 0.352125 0.345929 0.351510 0.348215 0.333194 0.318212 0.320890 0.340159 0.323902 0.316136 0.326451 0.339370 0.300166 0.339132 0.305210 0.308415 0.332257 0.350815 0.328350 0.345360 0.339615 0.317288 0.329795 0.334987 0.321698 
5431.659591 0.319088 0.276120 0.290331 0.308582 0.280061 0.333276 0.328632 0.330762 0.327860 0.301959 0.285452 0.314963 0.310657 0.285844 0.313176 0.280769 0.320759 0.280818 0.333037 0.329494 0.286736 0.324755 0.311092 0.325019 0.286237 0.324599 0.289102 0.288486 0.285599 0.306354 0.333794 0.289712 0.282304 0.318007 0.302995 0.306228 0.292884 0.313002 0.283996 0.313716 0.303041 0.320480 0.313109 0.306412 0.297966 0.307926 0.319229 0.293117 0.307623 0.306538 
6634.244006 0.304098 0.316985 0.305888 0.283393 0.284979 0.304061 0.275722 0.280047 0.265839 0.274447 0.317970 0.284200 0.305737 0.311156 0.288310 0.306117 0.290288 0.287296 0.279719 0.309948 0.314226 0.287174 0.314235 0.299042 0.309297 0.314961 0.274102 0.267906 0.305037 0.297244 0.308644 0.313247 0.297192 0.305249 0.290070 0.287413 0.310808 0.287169 0.285888 0.304668 0.271732 0.287546 0.295359 0.282870 0.302466 0.280968 0.282649 0.318760 0.268900 0.314037 
8103.083928 0.273421 0.282013 0.269443 0.273077 0.266391 0.280074 0.262262 0.246430 0.256632 0.260130 0.296499 0.291613 0.253288 0.299190 0.292980 0.263605 0.254300 0.272155 0.281537 0.293226 0.300675 0.279918 0.290965 0.292094 0.281794 0.285937 0.268942 0.268798 0.290074 0.267181 0.278584 0.271723 0.278152 0.263512 0.273484 0.280039 0.277821 0.257092 0.279232 0.256422 0.279628 0.284381 0.247193 0.262957 0.297621 0.267009 0.270558 0.280339 0.269372 0.247234 
9897.129059 0.242920 0.275212 0.266050 0.236629 0.271055 0.266155 0.272729 0.238494 0.268327 0.257815 0.250043 0.247567 0.246561 0.274040 0.266357 0.266697 0.263309 0.251599 0.274962 0.247810 0.232298 0.238913 0.261632 0.279719 0.237730 0.279433 0.231156 0.271932 0.255414 0.275049 0.279178 0.254846 0.252524 0.236816 0.272450 0.246164 0.245183 0.279418 0.271446 0.231887 0.275935 0.241732 0.261622 0.238226 0.234534 0.253633 0.247598 0.279701 0.254233 0.263661 
12088.380730 0.225102 0.253739 0.230440 0.230400 0.215094 0.245512 0.251914 0.256906 0.241271 0.251248 0.218399 0.225763 0.234594 0.253544 0.233343 0.258337 0.257774 0.232585 0.249895 0.235319 0.228983 0.249467 0.232767 0.220721 0.246678 0.220437 0.229410 0.231488 0.231492 0.252080 0.238084 0.251931 0.219466 0.255454 0.221814 0.220193 0.219025 0.219835 0.218726 0.245697 0.236418 0.252144 0.257473 0.235926 0.234115 0.214333 0.246206 0.237395 0.233919 0.241565 
14764.781566 0.199423 0.217048 0.238241 0.217035 0.238267 0.215669 0.225764 0.236757 0.196510 0.235797 0.199260 0.223541 0.218855 0.221950 0.198930 0.224494 0.232436 0.213713 0.230880 0.218163 0.232067 0.239592 0.239435 0.219920 0.200106 0.220989 0.215518 0.235268 0.223530 0.232091 0.236246 0.229634 0.225882 0.217151 0.238042 0.239790 0.198223 0.221502 0.226212 0.228291 0.234640 0.211524 0.205512 0.203317 0.235725 0.217729 0.207817 0.230098 0.203657 0.221463 
18033.744928 0.218675 0.209494 0.218765 0.199894 0.181023 0.183596 0.202020 0.219907 0.205777 0.185830 0.180559 0.192170 0.203809 0.215298 0.198884 0.198678 0.218269 0.181151 0.185012 0.212633 0.186608 0.217091 0.183569 0.192354 0.195859 0.204029 0.191196 0.189085 0.181887 0.192334 0.184658 0.185660 0.209635 0.213045 0.200700 0.189879 0.209981 0.200620 0.199850 0.193522 0.191698 0.211737 0.188385 0.210183 0.213954 0.182681 0.202745 0.184464 0.205097 0.208638 
22026.465795 0.183788 0.178403 0.171157 0.177289 0.187788 0.198538 0.171239 0.183969 0.184865 0.187863 0.190344 0.170023 0.193351 0.188515 0.169698 0.167018 0.170164 0.181612 0.185198 0.175976 0.200714 0.195779 0.177017 0.184769 0.176526 0.197559 0.187447 0.195602 0.185249 0.192537 0.197879 0.174436 0.200455 0.184822 0.172190 0.185773 0.196518 0.167715 0.187867 0.165731 0.191465 0.182131 0.186193 0.186914 0.197453 0.199724 0.166405 0.172154 0.195335 0.181840 
26903.186074 0.171298 0.163059 0.162076 0.182724 0.173268 0.161134 0.165203 0.172561 0.178794 0.154277 0.151107 0.163975 0.164039 0.172236 0.159497 0.179353 0.155186 0.151375 0.155723 0.162306 0.162151 0.168639 0.170108 0.161119 0.167487 0.153082 0.164908 0.155705 0.173175 0.175294 0.164114 0.168685 0.174106 0.167840 0.177165 0.158151 0.182782 0.160269 0.173544 0.168149 0.154325 0.180672 0.179589 0.154868 0.181534 0.172111 0.155948 0.169149 0.174043 0.180909 
32859.625674 0.161284 0.139120 0.154421 0.160618 0.157428 0.141128 0.153376 0.158638 0.154532 0.158684 0.149283 0.147929 0.144774 0.146539 0.162373 0.139534 0.140270 0.146325 0.140851 0.158302 0.156904 0.142236 0.154736 0.161646 0.148391 0.141162 0.153153 0.137449 0.148432 0.154511 0.165044 0.163741 0.137566 0.163588 0.162952 0.163914 0.150389 0.155607 0.151537 0.138547 0.156130 0.138619 0.161181 0.152817 0.138929 0.162537 0.157239 0.155950 0.145238 0.156025 
40134.837431 0.148636 0.134182 0.140807 0.150507 0.131615 0.135647 0.137683 0.144975 0.132578 0.130088 0.146758 0.132411 0.131193 0.145864 0.145212 0.144697 0.137254 0.126531 0.132047 0.144815 0.137247 0.128476 0.142398 0.148490 0.138864 0.141943 0.147544 0.135916 0.129162 0.131127 0.127100 0.148367 0.150575 0.126634 0.146955 0.138379 0.136661 0.128394 0.139571 0.133898 0.125083 0.133379 0.137466 0.126425 0.129084 0.148929 0.131674 0.147269 0.136656 0.135061 
49020.801136 0.124203 0.117804 0.117428 0.126539 0.118403 0.117921 0.116485 0.128893 0.118026 0.115778 0.111958 0.134348 0.134258 0.128219 0.129591 0.112129 0.126166 0.123970 0.132742 0.132602 0.132422 0.120904 0.113556 0.134005 0.131895 0.126363 0.126011 0.133187 0.116270 0.132211 0.123462 0.112395 0.129277 0.126178 0.134965 0.133862 0.112013 0.121441 0.122679 0.128328 0.112417 0.126467 0.131227 0.122297 0.120513 0.119353 0.136341 0.118214 0.135192 0.120859 
59874.141715 0.110493 0.114185 0.099471 0.112317 0.102170 0.099554 0.116190 0.103335 0.112102 0.106977 0.102763 0.110267 0.112993 0.104035 0.099614 0.104201 0.108683 0.114841 0.109970 0.099416 0.112815 0.099972 0.118463 0.110324 0.121414 0.117280 0.118501 0.106771 0.120480 0.112697 0.100017 0.110174 0.103749 0.102846 0.115525 0.101450 0.105786 0.103384 0.112285 0.108543 0.105865 0.108022 0.111563 0.111152 0.117784 0.106106 0.119852 0.104593 0.121294 0.116867 
73130.441833 0.091854 0.105667 0.090718 0.097067 0.096451 0.087320 0.103773 0.092275 0.094416 0.093432 0.097057 0.090492 0.103776 0.093575 0.097124 0.103518 0.102892 0.098041 0.099572 0.097865 0.098483 0.100284 0.094174 0.104161 0.098003 0.087480 0.097552 0.098812 0.102746 0.096407 0.090868 0.092582 0.098037 0.092442 0.096165 0.090313 0.104078 0.096600 0.087199 0.096408 0.104928 0.099701 0.104189 0.090509 0.092069 0.097216 0.088174 0.100501 0.097111 0.103289 
89321.723361 0.080875 0.074023 0.085080 0.082524 0.086988 0.075761 0.077728 0.075054 0.088393 0.080118 0.081478 0.081103 0.085914 0.074673 0.074991 0.083514 0.080460 0.078595 0.078461 0.088073 0.079664 0.073998 0.075999 0.079358 0.075873 0.089433 0.089855 0.085175 0.073812 0.076791 0.074996 0.087280 0.081531 0.081504 0.081111 0.082393 0.082122 0.087309 0.080990 0.088453 0.083244 0.079244 0.081366 0.076237 0.087802 0.083248 0.081304 0.080226 0.077778 0.074251 
109097.799277 0.062051 0.067282 0.073801 0.071053 0.061078 0.062853 0.068401 0.066628 0.065485 0.073660 0.068487 0.062660 0.062580 0.069708 0.073249 0.069003 0.071534 0.069451 0.060550 0.068519 0.073634 0.062609 0.062035 0.069878 0.073324 0.065878 0.066150 0.062655 0.072168 0.060615 0.071185 0.067332 0.071717 0.064185 0.064730 0.069533 0.071366 0.067177 0.065190 0.064026 0.062280 0.066747 0.064401 0.065590 0.065979 0.073575 0.061155 0.071095 0.071361 0.065366 
133252.352946 0.054621 0.053196 0.053859 0.051593 0.048436 0.048101 0.057928 0.056800 0.050467 0.057802 0.048080 0.058018 0.051432 0.050885 0.051313 0.053056 0.055678 0.057682 0.054061 0.049999 0.056291 0.054796 0.057427 0.054440 0.049745 0.054141 0.053414 0.054714 0.057514 0.056701 0.048529 0.053132 0.052133 0.054188 0.053128 0.055041 0.055956 0.052178 0.057801 0.053290 0.047828 0.054756 0.050588 0.053638 0.049445 0.052435 0.052713 0.048547 0.054058 0.056565 
162754.791419 0.041534 0.043152 0.037038 0.043206 0.037907 0.036319 0.039934 0.037214 0.035700 0.036763 0.042019 0.042690 0.040912 0.038821 0.038742 0.036689 0.037644 0.037379 0.039003 0.042740 0.041028 0.037784 0.037452 0.035509 0.042933 0.043180 0.041836 0.042527 0.042673 0.042687 0.042486 0.037044 0.036440 0.040219 0.042299 0.038295 0.042175 0.036940 0.038723 0.043189 0.037018 0.037310 0.039955 0.038952 0.035811 0.042453 0.041101 0.038533 0.042202 0.040214 
198789.151143 0.029110 0.027357 0.029794 0.025759 0.030064 0.029704 0.030061 0.029077 0.026080 0.027390 0.025663 0.025245 0.028626 0.027510 0.029280 0.025482 0.025919 0.028937 0.030110 0.029161 0.028316 0.029892 0.027583 0.025807 0.025076 0.027267 0.024771 0.028693 0.028616 0.030038 0.029791 0.026232 0.025666 0.026649 0.026432 0.027218 0.026497 0.024949 0.027913 0.025352 0.027988 0.028746 0.025438 0.028469 0.026375 0.027998 0.025440 0.024761 0.024821 0.028490 
242801.617498 0.019308 0.018680 0.018600 0.016284 0.016722 0.018485 0.017200 0.018724 0.016268 0.016583 0.016776 0.017694 0.016356 0.017542 0.018484 0.017238 0.016153 0.016274 0.018728 0.016769 0.017205 0.016724 0.017116 0.016150 0.016848 0.016811 0.018672 0.015967 0.016685 0.016360 0.017271 0.017968 0.016749 0.016275 0.019136 0.017405 0.016538 0.018774 0.016116 0.018531 0.018969 0.017923 0.019163 0.015991 0.018224 0.018606 0.016801 0.015917 0.019050 0.017811 
296558.565298 0.010199 0.009745 0.010974 0.010893 0.009531 0.010550 0.010988 0.010217 0.009440 0.009859 0.009318 0.010247 0.010580 0.010847 0.011215 0.010497 0.011167 0.009978 0.009353 0.009391 0.010877 0.010169 0.009438 0.010051 0.009983 0.009626 0.009302 0.010418 0.010824 0.010686 0.010766 0.009984 0.009995 0.009609 0.010806 0.010283 0.009425 0.010614 0.010129 0.010837 0.009503 0.009930 0.009340 0.010405 0.009813 0.011020 0.011331 0.011172 0.009286 0.010420 
362217.449611 0.005600 0.005553 0.005586 0.005851 0.004897 0.005055 0.005711 0.005074 0.005240 0.005700 0.004828 0.005578 0.005319 0.004847 0.005598 0.005121 0.005593 0.004877 0.005069 0.005200 0.005032 0.005303 0.005793 0.005698 0.005362 0.005877 0.005481 0.005094 0.005165 0.005024 0.005361 0.005646 0.005586 0.005057 0.005757 0.005334 0.005203 0.004961 0.005111 0.005679 0.005613 0.005344 0.004966 0.005112 0.004893 0.004929 0.005522 0.005293 0.005675 0.005300 
442413.392009 0.002308 0.002242 0.002516 0.002372 0.002486 0.002210 0.002591 0.002186 0.002241 0.002536 0.002213 0.002265 0.002365 0.002457 0.002583 0.002573 0.002490 0.002530 0.002368 0.002345 0.002314 0.002570 0.002159 0.002608 0.002600 0.002165 0.002350 0.002541 0.002482 0.002481 0.002599 0.002636 0.002161 0.002480 0.002508 0.002583 0.002253 0.002221 0.002186 0.002531 0.002412 0.002166 0.002161 0.002296 0.002160 0.002587 0.002347 0.002403 0.002488 0.002507 
540364.937247 0.000860 0.000919 0.000956 0.000964 0.000820 0.000946 0.000921 0.000918 0.000910 0.000870 0.000858 0.000834 0.000869 0.000974 0.000878 0.000830 0.000911 0.000944 0.000917 0.000959 0.000815 0.000847 0.000912 0.000949 0.000989 0.000946 0.000830 0.000888 0.000874 0.000888 0.000985 0.000979 0.000967 0.000917 0.000867 0.000925 0.000832 0.000849 0.000986 0.000819 0.000812 0.000852 0.000871 0.000924 0.000956 0.000933 0.000978 0.000847 0.000852 0.000812 
660003.224766 0.000295 0.000270 0.000294 0.000290 0.000246 0.000296 0.000248 0.000253 0.000278 0.000279 0.000292 0.000256 0.000294 0.000246 0.000293 0.000250 0.000278 0.000260 0.000277 0.000294 0.000257 0.000281 0.000286 0.000290 0.000287 0.000285 0.000267 0.000257 0.000251 0.000274 0.000281 0.000251 0.000298 0.000269 0.000256 0.000249 0.000263 0.000263 0.000251 0.000279 0.000250 0.000246 0.000250 0.000264 0.000260 0.000283 0.000282 0.000291 0.000249 0.000249 
806129.759124 0.000060 0.000064 0.000061 0.000064 0.000064 0.000059 0.000063 0.000067 0.000067 0.000058 0.000065 0.000065 0.000062 0.000064 0.000063 0.000058 0.000068 0.000061 0.000059 0.000060 0.000062 0.000066 0.000069 0.000060 0.000068 0.000057 0.000061 0.000057 0.000063 0.000058 0.000065 0.000068 0.000059 0.000063 0.000061 0.000061 0.000065 0.000058 0.000064 0.000060 0.000057 0.000066 0.000059 0.000061 0.000065 0.000066 0.000068 0.000067 0.000062 0.000058 
984609.111229 0.000010 0.000012 0.000011 0.000011 0.000010 0.000010 0.000010 0.000010 0.000011 0.000011 0.000011 0.000010 0.000010 0.000010 0.000010 0.000010 0.000011 0.000011 0.000010 0.000010 0.000010 0.000010 0.000011 0.000011 0.000010 0.000011 0.000011 0.000011 0.000011 0.000010 0.000011 0.000011 0.000011 0.000011 0.000011 0.000011 0.000010 0.000011 0.000011 0.000011 0.000011 0.000010 0.000010 0.000011 0.000011 0.000011 0.000010 0.000010 0.000010 0.000011 
1202604.284165 0.000001 0.000001 0.000001 0.000001 0.000001 0.000001 0.000001 0.000001 0.000001 0.000001 0.000001 0.000001 0.000001 0.000001 0.000001 0.000001 0.000001 0.000001 0.000001 0.000001 0.000001 0.000001 0.000001 0.000001 0.000001 0.000001 0.000001 0.000001 0.000001 0.000001 0.000001 0.000001 0.000001 0.000001 0.000001 0.000001 0.000001 0.000001 0.000001 0.000001 0.000001 0.000001 0.000001 0.000001 0.000001 0.000001 0.000001 0.000001 0.000001 0.000001 
1468864.189654 0.000001 0.000001 0.000001 0.000001 0.000001 0.000001 0.000001 0.000001 0.000001 0.000001 0.000001 0.000001 0.000001 0.000001 0.000001 0.000001 0.000001 0.000001 0.000001 0.000001 0.000001 0.000001 0.000001 0.000001 0.000001 0.000001 0.000001 0.000001 0.000001 0.000001 0.000001 0.000001 0.000001 0.000001 0.000001 0.000001 0.000001 0.000001 0.000001 0.000001 0.000001 0.000001 0.000001 0.000001 0.000001 0.000001 0.000001 0.000001 0.000001 0.000001 
1794074.772606 0.000001 0.000001 0.000001 0.000001 0.000001 0.000001 0.000001 0.000001 0.000001 0.000001 0.000001 0.000001 0.000001 0.000001 0.000001 0.000001 0.000001 0.000001 0.000001 0.000001 0.000001 0.000001 0.000001 0.000001 0.000001 0.000001 0.000001 0.000001 0.000001 0.000001 0.000001 0.000001 0.000001 0.000001 0.000001 0.000001 0.000001 0.000001 0.000001 0.000001 0.000001 0.000001 0.000001 0.000001 0.000001 0.000001 0.000001 0.000001 0.000001 0.000001 
2191287.875607 0.000001 0.000001 0.000001 0.000001 0.000001 0.000001 0.000001 0.000001 0.000001 0.000001 0.000001 0.000001 0.000001 0.000001 0.000001 0.000001 0.000001 0.000001 0.000001 0.000001 0.000001 0.000001 0.000001 0.000001 0.000001 0.000001 0.000001 0.000001 0.000001 0.000001 0.000001 0.000001 0.000001 0.000001 0.000001 0.000001 0.000001 0.000001 0.000001 0.000001 0.000001 0.000001 0.000001 0.000001 0.000001 0.000001 0.000001 0.000001 0.000001 0.000001 
2676445.055189 0.000001 0.000001 0.000001 0.000001 0.000001 0.000001 0.000001 0.000001 0.000001 0.000001 0.000001 0.000001 0.000001 0.000001 0.000001 0.000001 0.000001 0.000001 0.000001 0.000001 0.000001 0.000001 0.000001 0.000001 0.000001 0.000001 0.000001 0.000001 0.000001 0.000001 0.000001 0.000001 0.000001 0.000001 0.000001 0.000001 0.000001 0.000001 0.000001 0.000001 0.000001 0.000001 0.000001 0.000001 0.000001 0.000001 0.000001 0.000001 0.000001 0.000001 
3269017.372472 0.000001 0.000001 0.000001 0.000001 0.000001 0.000001 0.000001 0.000001 0.000001 0.000001 0.000001 0.000001 0.000001 0.000001 0.000001 0.000001 0.000001 0.000001 0.000001 0.000001 0.000001 0.000001 0.000001 0.000001 0.000001 0.000001 0.000001 0.000001 0.000001 0.000001 0.000001 0.000001 0.000001 0.000001 0.000001 0.000001 0.000001 0.000001 0.000001 0.000001 0.000001 0.000001 0.000001 0.000001 0.000001 0.000001 0.000001 0.000001 0.000001 0.000001 
