# Supplementary material for: Automatic Analysis of Composite Physical Signals Using Non-Negative Factorization and Information Criterion
Source: PLoS One. 2012 Mar 1;7(3):e32352. doi: 10.1371/journal.pone.0032352 (PMC3291575; doi:10.1371/journal.pone.0032352)
Supplement: Dataset S1 — CodeAndSample.zip. CodeAndSample.zip contains the source code of our proposed method and the simulation data in this article. (ZIP) [file pone.0032352.s001.zip › CodeAndSample/sample/SimulatedData/r5/nor_mat_5_k2.dat]

#75 50 
1.221403 1.024765 0.888538 0.899177 1.033193 0.977053 0.915555 0.920018 0.989515 0.963920 0.918020 0.919842 0.906621 0.916705 1.015996 0.928971 0.928767 1.024171 0.979421 0.922161 0.942621 1.009810 0.993246 0.997835 1.070470 1.020498 0.940566 0.963705 0.942056 1.005406 0.969405 1.052942 0.920885 1.069905 1.042809 1.052728 0.919267 1.024064 0.972981 0.965069 0.998556 0.925893 1.061458 0.952696 1.024785 0.920563 1.043394 0.936815 0.965625 0.982743 0.952959 
1.491825 0.981500 0.918447 0.984009 0.891267 0.924639 0.992420 0.966393 0.900860 0.930599 1.034600 1.005928 0.894271 0.913186 1.054600 0.974058 0.986422 0.949785 0.885308 0.962391 0.902944 0.989959 0.892866 0.968602 0.956597 0.951248 0.945443 1.040133 0.958767 0.929019 0.903564 0.875415 1.050802 1.035850 0.873186 1.055996 0.924465 0.950046 0.924659 0.992963 1.048747 1.030201 1.040947 0.915589 1.063127 0.973767 1.016122 0.984746 0.950579 0.898137 0.942178 
1.822119 0.995949 0.988363 0.932499 0.914411 1.047770 0.893694 0.892857 0.964556 0.940018 1.050590 0.940605 0.978852 0.898161 0.928071 1.028256 0.993398 0.929640 0.993186 1.034446 1.015684 0.989384 0.923036 1.039500 0.919657 0.878821 0.966713 0.960638 1.002206 0.970843 0.907393 0.881054 0.983078 0.924394 0.985052 0.867221 0.991935 1.007058 0.946477 0.943724 0.877608 0.925212 0.884501 0.955122 0.978987 1.047789 1.038114 0.907326 0.999434 0.936533 0.965278 
2.225541 0.923267 0.927383 1.007162 1.049124 1.006655 0.864512 0.862497 0.955046 0.955266 1.013074 0.921442 1.013791 0.974608 0.880808 0.919599 0.941492 0.880111 1.048197 0.931090 1.042514 0.867846 0.962774 1.023343 0.933564 1.040641 0.898336 0.956230 0.865286 0.976089 0.865611 0.991067 0.938989 0.968467 1.008165 0.939954 0.995212 0.894926 0.976605 0.990637 0.993388 0.987618 0.866451 0.860233 1.005003 0.973720 0.922627 1.005710 0.860978 1.004258 1.025884 
2.718282 0.940355 0.997444 0.951930 0.994216 0.871852 1.039910 0.913221 0.889550 0.999223 1.033957 0.927739 0.940166 0.855195 0.881373 0.943715 0.946232 0.859530 0.929935 0.973347 0.863798 0.953264 1.025619 0.921388 1.025893 0.906425 0.952138 1.025269 0.855867 0.971445 0.866183 1.023414 0.915256 1.021019 0.917943 0.926859 0.860344 0.957334 0.922297 0.960533 0.995276 0.856766 0.940733 1.024985 0.914640 0.860628 0.996951 0.946800 0.940667 0.998769 1.038831 
3.320117 0.871254 0.981767 0.907917 1.024749 0.963857 0.955899 0.847886 0.918422 0.855058 0.945600 0.907767 1.029009 0.886253 0.870075 0.900811 0.942941 0.988611 0.997271 0.865628 0.854655 1.023448 0.953043 0.858587 0.848073 1.014947 0.860628 0.896224 0.902112 0.919976 0.926183 0.915248 0.953099 1.027296 0.960496 0.971487 0.941378 0.857108 0.893527 1.021940 0.979876 0.927662 0.879362 0.956769 0.897010 0.866508 1.025077 0.883294 0.905867 0.934665 0.962565 
4.055200 0.881750 0.950457 0.996265 0.968864 0.991763 0.929998 0.894341 0.999519 0.917435 0.903068 0.915891 0.882388 0.866958 0.878089 0.927678 0.955412 0.892002 0.835775 0.879013 0.902504 0.888785 0.901487 0.885808 0.905953 0.949126 0.894674 0.969751 0.934029 0.912174 0.997559 0.942895 0.857852 0.995775 1.009457 0.911832 1.007414 1.016409 0.921308 0.832568 0.973569 0.969353 0.921336 0.835249 0.912489 0.878607 0.865488 0.967292 0.987390 0.850604 1.000185 
4.953032 0.841561 0.963787 0.889230 0.969682 0.916901 0.870953 0.996259 0.924017 0.870243 0.977918 0.954448 0.965026 0.997179 0.930577 1.000295 0.948571 0.905230 0.839875 0.863209 0.880784 0.861050 0.853496 0.963532 0.930777 0.884137 0.994400 0.966192 0.968835 0.898159 0.992633 0.821225 0.984032 0.894424 0.980369 0.884256 0.998619 0.958366 0.832659 0.858635 0.915780 0.901102 0.894788 0.849670 0.984998 0.915707 0.830746 0.995494 0.825689 0.928827 0.994273 
6.049647 0.941035 0.921688 0.915603 0.951986 0.948366 0.824322 0.949486 0.885018 0.856180 0.884364 0.888674 0.819662 0.959361 0.839413 0.913327 0.823211 0.965509 0.910208 0.928194 0.911848 0.906901 0.883799 0.845175 0.953994 0.873852 0.832316 0.885054 0.974694 0.971961 0.929206 0.823220 0.898442 0.972167 0.983701 0.905037 0.854666 0.887930 0.952174 0.825819 0.818641 0.923274 0.820361 0.927217 0.985717 0.814169 0.839351 0.902806 0.937164 0.850050 0.824941 
7.389056 0.937510 0.935030 0.792659 0.932171 0.822294 0.889350 0.900723 0.958912 0.945260 0.890546 0.862336 0.963196 0.933710 0.876665 0.795157 0.842772 0.937211 0.826789 0.809970 0.806021 0.798684 0.812249 0.912282 0.858386 0.871985 0.886183 0.837257 0.873815 0.856715 0.957469 0.933666 0.834354 0.873665 0.956739 0.854287 0.930605 0.955701 0.892587 0.850504 0.853064 0.918334 0.901885 0.954408 0.933904 0.810692 0.831486 0.911948 0.958446 0.858747 0.887062 
9.025013 0.792399 0.946818 0.892047 0.947378 0.912835 0.907638 0.816083 0.803103 0.892822 0.941155 0.914360 0.894710 0.906121 0.856013 0.788995 0.822081 0.892460 0.927004 0.860796 0.932597 0.805922 0.921419 0.933269 0.804827 0.902062 0.840111 0.910947 0.802595 0.937803 0.845438 0.888418 0.919031 0.869820 0.851703 0.894960 0.859684 0.843723 0.945783 0.824994 0.878059 0.777532 0.781634 0.932666 0.891254 0.868449 0.843361 0.858383 0.865976 0.833682 0.844464 
11.023176 0.861381 0.765898 0.858582 0.881809 0.820836 0.833162 0.843313 0.874297 0.787819 0.816873 0.773588 0.847444 0.774996 0.764136 0.792431 0.896682 0.879457 0.785088 0.898621 0.806157 0.769271 0.924327 0.781875 0.890561 0.927295 0.903949 0.874053 0.829056 0.873589 0.881742 0.915719 0.842158 0.775805 0.832192 0.868328 0.828617 0.764136 0.918746 0.821586 0.801941 0.899236 0.815010 0.800407 0.761126 0.882762 0.803501 0.840025 0.759322 0.850252 0.854821 
13.463738 0.749435 0.791535 0.896043 0.811654 0.767000 0.877968 0.772388 0.847287 0.894066 0.822398 0.876114 0.800820 0.788437 0.783354 0.835489 0.787968 0.881873 0.805492 0.808968 0.835687 0.852840 0.863295 0.831361 0.772150 0.809982 0.741650 0.883372 0.789113 0.884822 0.814974 0.742564 0.804338 0.883010 0.826056 0.793735 0.845515 0.900995 0.797179 0.848794 0.755343 0.799370 0.836659 0.844428 0.789583 0.892674 0.805442 0.742622 0.743166 0.867908 0.749501 
16.444647 0.798557 0.749456 0.829279 0.829609 0.762974 0.868901 0.804358 0.861715 0.843288 0.761534 0.854546 0.779719 0.732123 0.876932 0.845204 0.878252 0.785899 0.865683 0.763932 0.848366 0.746736 0.823968 0.851762 0.858062 0.732815 0.751685 0.735567 0.851062 0.836899 0.783123 0.836738 0.867421 0.861530 0.810184 0.784829 0.762620 0.768655 0.747364 0.851223 0.871114 0.810715 0.787388 0.826479 0.803634 0.838082 0.799048 0.791629 0.769130 0.813491 0.748562 
20.085537 0.810336 0.724871 0.855163 0.802295 0.724345 0.723244 0.824178 0.779217 0.807428 0.732166 0.720588 0.843050 0.844072 0.722340 0.714527 0.781748 0.735365 0.741991 0.814824 0.793586 0.754622 0.813700 0.815138 0.771404 0.810187 0.804535 0.816223 0.782283 0.753868 0.859172 0.812780 0.713671 0.743084 0.828635 0.708609 0.718237 0.771082 0.796659 0.754693 0.820821 0.771105 0.748421 0.848859 0.857120 0.808952 0.764959 0.832973 0.839930 0.748617 0.806956 
24.532530 0.822542 0.696301 0.746241 0.732189 0.818961 0.770504 0.767592 0.824716 0.759610 0.814559 0.731459 0.844238 0.785916 0.761692 0.792209 0.702678 0.790803 0.693220 0.789289 0.706719 0.750513 0.762929 0.754439 0.830240 0.790734 0.769213 0.720218 0.783481 0.693466 0.716776 0.700957 0.825884 0.735677 0.712251 0.701088 0.766002 0.818708 0.731651 0.804233 0.816641 0.796788 0.835003 0.833244 0.705283 0.700703 0.786946 0.820598 0.784103 0.818408 0.708110 
29.964100 0.728738 0.704452 0.738178 0.728828 0.811374 0.717440 0.823723 0.767959 0.817951 0.771852 0.778707 0.700122 0.768297 0.802369 0.792417 0.773821 0.680670 0.822370 0.744387 0.727986 0.725528 0.697431 0.784833 0.713855 0.798671 0.800144 0.770484 0.778196 0.818537 0.734382 0.798972 0.804669 0.744034 0.798663 0.826497 0.700400 0.681564 0.714313 0.807495 0.735397 0.678963 0.712968 0.825978 0.719966 0.706707 0.757466 0.814674 0.701054 0.732143 0.684804 
36.598234 0.692061 0.678528 0.693547 0.740002 0.750805 0.706903 0.719244 0.680986 0.693415 0.751231 0.809327 0.662833 0.786663 0.773160 0.747015 0.796340 0.669021 0.682289 0.747714 0.665504 0.754984 0.785706 0.715491 0.719450 0.771004 0.748825 0.688492 0.722945 0.724667 0.675843 0.752181 0.733703 0.799062 0.697241 0.774573 0.730598 0.806546 0.669757 0.743851 0.777207 0.783948 0.718338 0.712665 0.727934 0.696616 0.665180 0.776751 0.686387 0.706160 0.772645 
44.701184 0.707244 0.703843 0.721444 0.710443 0.675291 0.784068 0.755306 0.679974 0.766193 0.666357 0.784219 0.662459 0.694650 0.664275 0.764111 0.718800 0.717107 0.767173 0.693267 0.687107 0.747633 0.762302 0.657315 0.787418 0.668684 0.762086 0.702878 0.679210 0.694455 0.757648 0.766503 0.765408 0.789378 0.672459 0.685550 0.765307 0.663072 0.689527 0.659260 0.674181 0.725155 0.758109 0.731942 0.760443 0.717683 0.723642 0.653929 0.653201 0.767591 0.776985 
54.598150 0.747956 0.699072 0.686976 0.752721 0.729939 0.708955 0.676608 0.762392 0.721431 0.753010 0.696358 0.661206 0.738975 0.656568 0.645262 0.756527 0.688950 0.764788 0.747808 0.761778 0.734133 0.636112 0.721769 0.675254 0.697402 0.659719 0.724807 0.731433 0.677806 0.740914 0.683614 0.712105 0.670567 0.677757 0.713501 0.662228 0.766628 0.761059 0.747758 0.700489 0.685038 0.664660 0.729248 0.647947 0.687470 0.732568 0.674155 0.767495 0.713325 0.695245 
66.686331 0.635837 0.717919 0.651295 0.649828 0.719785 0.730513 0.638178 0.648052 0.701545 0.680276 0.754178 0.640120 0.652176 0.669025 0.660673 0.728041 0.642495 0.651742 0.644451 0.724536 0.682273 0.721093 0.622217 0.757008 0.744077 0.709250 0.624489 0.657203 0.751569 0.648692 0.752677 0.658153 0.619787 0.689702 0.667352 0.651708 0.676110 0.663035 0.720921 0.648375 0.666780 0.645208 0.625343 0.725789 0.656666 0.694123 0.688160 0.756402 0.666753 0.684449 
81.450869 0.685107 0.638217 0.728856 0.637942 0.608241 0.612752 0.622598 0.674744 0.618148 0.623920 0.693537 0.653138 0.716613 0.713472 0.670535 0.667179 0.657642 0.620142 0.660494 0.639955 0.677341 0.621524 0.718848 0.634599 0.642526 0.626753 0.714418 0.664897 0.604711 0.631914 0.730091 0.613027 0.650480 0.627887 0.611020 0.717358 0.646036 0.708780 0.642680 0.635539 0.708606 0.726889 0.713808 0.677026 0.730272 0.646379 0.703974 0.662850 0.624088 0.675120 
99.484316 0.597258 0.669691 0.628046 0.591415 0.655564 0.712982 0.670880 0.621955 0.689740 0.670057 0.642781 0.697894 0.706303 0.626584 0.589123 0.600535 0.606594 0.665579 0.599334 0.624475 0.705768 0.688683 0.665148 0.605464 0.701929 0.623444 0.614578 0.708484 0.717735 0.650446 0.636977 0.622073 0.667243 0.706760 0.641880 0.603551 0.591983 0.589391 0.606594 0.599347 0.654134 0.679869 0.654506 0.613834 0.612868 0.691875 0.599073 0.685627 0.665037 0.701231 
121.510418 0.617354 0.603170 0.583826 0.676677 0.595799 0.626012 0.597928 0.661821 0.617988 0.662981 0.642142 0.675657 0.622247 0.668058 0.615687 0.669687 0.579624 0.654304 0.632889 0.603512 0.573470 0.636412 0.577913 0.610725 0.592725 0.582686 0.615833 0.637458 0.621138 0.639797 0.593321 0.673033 0.677470 0.619021 0.619370 0.601820 0.598366 0.649342 0.608551 0.692237 0.633503 0.633808 0.594721 0.661764 0.678870 0.680664 0.688434 0.686863 0.583408 0.606599 
148.413159 0.614543 0.641968 0.562770 0.606234 0.611482 0.645010 0.556490 0.614328 0.556238 0.571115 0.576228 0.606855 0.652790 0.569339 0.673659 0.641698 0.631577 0.626126 0.673997 0.641772 0.594485 0.627411 0.573340 0.596605 0.635307 0.587418 0.658505 0.583522 0.629316 0.569308 0.660324 0.559550 0.663888 0.559513 0.557018 0.600593 0.649078 0.667200 0.557940 0.651174 0.599180 0.592838 0.567662 0.648611 0.560349 0.606960 0.615882 0.620448 0.653656 0.590657 
181.272242 0.551293 0.536101 0.559404 0.593706 0.565490 0.547761 0.590866 0.612447 0.581152 0.591646 0.572976 0.616175 0.622107 0.541722 0.579878 0.620308 0.537125 0.612418 0.607898 0.643540 0.640920 0.613555 0.537607 0.626978 0.545445 0.643385 0.644010 0.580998 0.590353 0.631987 0.637210 0.632749 0.607022 0.540377 0.632999 0.644916 0.594069 0.653348 0.554056 0.569575 0.632195 0.652509 0.646071 0.605206 0.646815 0.580200 0.627532 0.548517 0.617891 0.554473 
221.406416 0.608973 0.598379 0.553990 0.540493 0.572856 0.634617 0.625905 0.573878 0.634167 0.606462 0.585800 0.578225 0.570091 0.565819 0.533917 0.555358 0.524917 0.555399 0.530915 0.521216 0.554065 0.606375 0.625259 0.606519 0.563464 0.554590 0.574831 0.548205 0.577764 0.544020 0.534200 0.633104 0.559526 0.537958 0.526285 0.526481 0.525760 0.547622 0.527013 0.630530 0.604302 0.632360 0.526256 0.631609 0.583381 0.568336 0.549897 0.553395 0.555312 0.548742 
270.426407 0.579084 0.615324 0.611218 0.522395 0.560572 0.564370 0.542055 0.567848 0.584416 0.545191 0.603214 0.563457 0.528197 0.510397 0.608350 0.554254 0.537770 0.582938 0.547566 0.586562 0.541069 0.553515 0.557984 0.598761 0.599792 0.568767 0.527531 0.600117 0.595910 0.584332 0.546440 0.610451 0.582859 0.533026 0.582014 0.572419 0.537406 0.578462 0.514329 0.547891 0.558466 0.604205 0.607656 0.528561 0.597417 0.524988 0.567456 0.509501 0.570990 0.550860 
330.299560 0.583826 0.522181 0.512591 0.565033 0.493989 0.549813 0.547572 0.519826 0.530971 0.581117 0.516611 0.582226 0.496045 0.527436 0.576483 0.553028 0.516519 0.569547 0.493603 0.497426 0.589347 0.578577 0.548056 0.519021 0.494000 0.548067 0.542579 0.559484 0.492700 0.582629 0.528094 0.582003 0.494647 0.554616 0.511079 0.579208 0.506842 0.552604 0.597816 0.565984 0.513391 0.514125 0.523748 0.525777 0.497296 0.524792 0.547229 0.542497 0.529475 0.577511 
403.428793 0.547355 0.558008 0.479224 0.478246 0.520600 0.478944 0.481803 0.490469 0.489386 0.566991 0.492282 0.504029 0.498787 0.492371 0.561871 0.574796 0.485116 0.484017 0.530963 0.479367 0.515015 0.566880 0.555313 0.502316 0.526619 0.484345 0.483018 0.526852 0.481681 0.483029 0.551535 0.486474 0.581206 0.554901 0.493455 0.548538 0.576075 0.517139 0.578553 0.556571 0.507934 0.522957 0.558737 0.509847 0.495389 0.554562 0.575256 0.538704 0.491626 0.505809 
492.749041 0.538126 0.556621 0.466932 0.500936 0.479265 0.522166 0.553953 0.473170 0.545878 0.556067 0.525146 0.546976 0.503727 0.532006 0.522997 0.503388 0.549172 0.549706 0.482939 0.535561 0.471606 0.493964 0.498258 0.505918 0.464536 0.529820 0.468148 0.514455 0.469620 0.463279 0.470580 0.520904 0.494251 0.464331 0.499551 0.463377 0.550398 0.495103 0.522694 0.548885 0.481507 0.542774 0.480558 0.531180 0.518461 0.529692 0.492030 0.494205 0.467183 0.545555 
601.845038 0.528148 0.501729 0.498393 0.496777 0.521128 0.540776 0.541000 0.451669 0.448791 0.452708 0.494112 0.447901 0.492213 0.453633 0.472560 0.531956 0.466326 0.473460 0.492765 0.488201 0.507063 0.507267 0.481713 0.473738 0.524807 0.533443 0.459296 0.463696 0.534417 0.480306 0.473092 0.454975 0.469677 0.492158 0.457426 0.451595 0.538365 0.473191 0.510474 0.498467 0.494256 0.483165 0.535904 0.456601 0.476826 0.465197 0.449820 0.460196 0.537967 0.485735 
735.095189 0.455742 0.434168 0.509007 0.444266 0.499318 0.512922 0.484743 0.460133 0.491766 0.517798 0.435662 0.469193 0.491680 0.459878 0.465249 0.501004 0.497401 0.464432 0.527454 0.468948 0.448416 0.525633 0.474458 0.516410 0.517976 0.476668 0.444199 0.521920 0.466104 0.454709 0.503031 0.434754 0.435259 0.504986 0.443675 0.446418 0.484133 0.514051 0.489787 0.515334 0.444050 0.463034 0.433414 0.462112 0.500749 0.479463 0.500591 0.450424 0.459840 0.494567 
897.847292 0.472113 0.485143 0.469953 0.491920 0.443944 0.483894 0.436853 0.473769 0.435017 0.497332 0.416612 0.471877 0.469417 0.416769 0.456784 0.422357 0.433004 0.464014 0.440854 0.479283 0.484288 0.472571 0.457094 0.498932 0.424794 0.433370 0.484574 0.436566 0.473589 0.454601 0.431312 0.433189 0.473478 0.492859 0.450785 0.495306 0.471304 0.484857 0.433106 0.500255 0.479593 0.422754 0.493113 0.440489 0.479292 0.467557 0.463274 0.416977 0.454911 0.464074 
1096.633158 0.412282 0.407124 0.424700 0.459272 0.444762 0.485028 0.484292 0.447545 0.445078 0.403178 0.486342 0.487993 0.404057 0.431318 0.449725 0.424150 0.442326 0.438025 0.473102 0.432033 0.473000 0.412002 0.417328 0.457266 0.480355 0.405424 0.454904 0.416574 0.458939 0.448069 0.411150 0.459556 0.469858 0.419605 0.462188 0.482658 0.424749 0.476777 0.427807 0.418367 0.428442 0.434501 0.406432 0.402903 0.406427 0.461078 0.469436 0.411452 0.458686 0.438620 
1339.430764 0.442630 0.464971 0.425770 0.456648 0.466211 0.383775 0.456092 0.439513 0.415952 0.385410 0.419214 0.454431 0.436183 0.435618 0.383401 0.400341 0.443186 0.445632 0.451688 0.419952 0.457743 0.457731 0.450660 0.449700 0.413281 0.397275 0.385588 0.463217 0.465736 0.408431 0.452563 0.428611 0.391576 0.406966 0.425906 0.398486 0.390404 0.416933 0.412640 0.435011 0.394782 0.465043 0.391725 0.452524 0.462445 0.419855 0.400227 0.453866 0.387521 0.436196 
1635.984430 0.441408 0.419587 0.440301 0.444145 0.375713 0.392198 0.385280 0.382177 0.386776 0.414607 0.393471 0.413334 0.445536 0.392376 0.440767 0.428833 0.376841 0.407778 0.411562 0.425414 0.421801 0.381034 0.407660 0.373767 0.381050 0.387745 0.382035 0.423606 0.382692 0.434753 0.409603 0.427641 0.413991 0.402048 0.369922 0.395912 0.434567 0.381115 0.376277 0.432020 0.376196 0.401642 0.400657 0.409745 0.430552 0.422928 0.423780 0.408058 0.438699 0.392798 
1998.195895 0.394627 0.404486 0.375992 0.380260 0.391594 0.400845 0.370885 0.397266 0.423756 0.381212 0.396086 0.369105 0.381266 0.409691 0.369097 0.358414 0.410708 0.383429 0.369113 0.420529 0.358712 0.388243 0.400721 0.366582 0.390379 0.394055 0.376824 0.420246 0.370641 0.382504 0.404835 0.348443 0.415150 0.377068 0.373330 0.353790 0.384462 0.375617 0.387577 0.360968 0.353589 0.416164 0.370061 0.399313 0.373806 0.415959 0.402865 0.360724 0.422042 0.375366 
2440.601978 0.333526 0.388753 0.338186 0.397645 0.370828 0.354380 0.334072 0.350498 0.395814 0.399156 0.345181 0.380089 0.377253 0.349767 0.346359 0.340125 0.346074 0.335454 0.336436 0.389824 0.340827 0.351495 0.376204 0.362098 0.385381 0.342293 0.334438 0.403018 0.376559 0.365019 0.394041 0.365340 0.370676 0.358774 0.336288 0.358796 0.335457 0.367692 0.374491 0.343242 0.389912 0.374591 0.352666 0.386526 0.367068 0.383199 0.359044 0.396984 0.394835 0.389827 
2980.957987 0.366329 0.339734 0.355356 0.373020 0.382621 0.361260 0.333960 0.376434 0.369084 0.333836 0.387697 0.377810 0.319710 0.367355 0.354869 0.322144 0.332926 0.338072 0.335314 0.354054 0.348964 0.374964 0.382917 0.383147 0.357938 0.360534 0.363200 0.364093 0.340556 0.355885 0.362841 0.350714 0.367863 0.362015 0.373655 0.376438 0.339480 0.318274 0.334880 0.380537 0.386293 0.354791 0.338570 0.369500 0.320077 0.380780 0.349077 0.335797 0.341286 0.362029 
3640.950307 0.344765 0.352406 0.327902 0.330207 0.365393 0.319185 0.309987 0.342722 0.305693 0.315083 0.304688 0.332374 0.331670 0.322030 0.322853 0.331791 0.358662 0.347458 0.328542 0.304402 0.315157 0.346079 0.327868 0.344889 0.315956 0.324598 0.358257 0.330133 0.360327 0.341856 0.352183 0.319880 0.325637 0.324295 0.349200 0.306546 0.342881 0.310991 0.305285 0.337960 0.369087 0.337333 0.317298 0.334923 0.332907 0.310179 0.329604 0.323254 0.325923 0.308656 
4447.066748 0.296928 0.350326 0.338202 0.293913 0.310037 0.305737 0.306246 0.315715 0.336319 0.292905 0.300231 0.323317 0.313133 0.346815 0.306841 0.313761 0.292835 0.348871 0.325003 0.345949 0.308338 0.296394 0.334330 0.338443 0.330674 0.334359 0.341993 0.296925 0.336335 0.344179 0.321154 0.319545 0.305821 0.353055 0.349611 0.344076 0.317774 0.331588 0.292403 0.349357 0.352495 0.328695 0.301615 0.315663 0.302165 0.294875 0.343805 0.315335 0.301402 0.313040 
5431.659591 0.305701 0.309186 0.295152 0.318941 0.293715 0.279635 0.320903 0.307773 0.281354 0.322589 0.280950 0.310611 0.283690 0.321139 0.331979 0.330036 0.333147 0.314715 0.292290 0.324856 0.307028 0.324682 0.291217 0.319518 0.322371 0.304736 0.296188 0.292008 0.276340 0.304028 0.322426 0.285146 0.325822 0.291343 0.314592 0.291171 0.308322 0.284799 0.325209 0.296439 0.336809 0.278823 0.320716 0.333315 0.323180 0.297218 0.282948 0.303375 0.329791 0.288177 
6634.244006 0.299884 0.274026 0.289754 0.309274 0.276567 0.265063 0.288815 0.285336 0.269919 0.310840 0.262725 0.307322 0.302350 0.303059 0.264055 0.302289 0.311264 0.274682 0.317703 0.306320 0.310825 0.293872 0.266922 0.318806 0.307215 0.279765 0.311444 0.301264 0.302931 0.262391 0.303854 0.297796 0.283207 0.261973 0.272039 0.300825 0.304406 0.287613 0.300892 0.296103 0.280355 0.276945 0.262420 0.316367 0.282071 0.300633 0.295228 0.279138 0.278130 0.279603 
8103.083928 0.287708 0.261702 0.278524 0.285526 0.286754 0.254234 0.297596 0.260266 0.281685 0.261535 0.299365 0.293555 0.268726 0.247344 0.257291 0.274400 0.269755 0.289787 0.299794 0.291594 0.269618 0.295890 0.272702 0.288510 0.294041 0.248891 0.249900 0.250857 0.269353 0.267920 0.256400 0.275633 0.261973 0.274480 0.262938 0.260865 0.295258 0.289584 0.247073 0.247527 0.284359 0.256214 0.246488 0.295176 0.295414 0.275956 0.260315 0.293347 0.286412 0.274233 
9897.129059 0.237199 0.272933 0.242976 0.245623 0.259864 0.247769 0.254374 0.279914 0.267059 0.276973 0.238497 0.261433 0.239322 0.230972 0.237472 0.257700 0.245217 0.232005 0.236984 0.257230 0.280805 0.263623 0.277788 0.245569 0.251047 0.244018 0.240689 0.267770 0.245470 0.251678 0.261443 0.239744 0.241619 0.231177 0.272157 0.255759 0.236134 0.266431 0.235375 0.232889 0.259890 0.245768 0.271745 0.275427 0.251323 0.266479 0.276692 0.244879 0.237219 0.230998 
12088.380730 0.246488 0.225034 0.214691 0.217466 0.217544 0.249424 0.259084 0.226474 0.241207 0.244145 0.226657 0.250429 0.237203 0.221496 0.255295 0.258873 0.245981 0.224619 0.250767 0.254591 0.233198 0.214381 0.245984 0.255482 0.233841 0.252201 0.215544 0.235568 0.247739 0.230673 0.259619 0.245813 0.253483 0.228936 0.224889 0.229817 0.248993 0.255835 0.241662 0.241581 0.222614 0.222799 0.257797 0.223771 0.241771 0.236122 0.233272 0.256281 0.218648 0.233224 
14764.781566 0.201147 0.216989 0.204678 0.199432 0.224379 0.222921 0.236617 0.234282 0.222242 0.200899 0.224959 0.205626 0.205606 0.233961 0.203480 0.203616 0.216511 0.238112 0.215337 0.204030 0.229429 0.206710 0.213578 0.205586 0.226506 0.234548 0.226742 0.237865 0.212570 0.230642 0.204674 0.213556 0.236818 0.219012 0.217882 0.215145 0.237128 0.198457 0.199703 0.214661 0.235792 0.223202 0.196484 0.212681 0.209024 0.208229 0.212358 0.205730 0.209222 0.229409 
18033.744928 0.201158 0.218005 0.206084 0.213336 0.187425 0.213462 0.181993 0.191586 0.184902 0.208370 0.186606 0.204743 0.181093 0.218321 0.208864 0.198107 0.193732 0.186998 0.216114 0.209617 0.212389 0.207292 0.191856 0.215152 0.186016 0.181927 0.202919 0.193482 0.209050 0.208084 0.196475 0.214464 0.193702 0.190415 0.203503 0.218713 0.184000 0.217973 0.206364 0.180929 0.196451 0.207566 0.186362 0.200830 0.213448 0.216768 0.215084 0.205627 0.197565 0.218201 
22026.465795 0.168312 0.194227 0.190720 0.190070 0.174430 0.190041 0.190196 0.182496 0.185974 0.199454 0.172537 0.166795 0.194483 0.174682 0.189508 0.180783 0.170423 0.166649 0.168068 0.169453 0.168309 0.164318 0.191788 0.195558 0.185311 0.186611 0.186671 0.196102 0.172829 0.175693 0.193448 0.189324 0.194514 0.189282 0.189481 0.170180 0.195566 0.177819 0.188949 0.199461 0.197764 0.199463 0.190079 0.200805 0.167325 0.164480 0.181134 0.168957 0.168946 0.175765 
26903.186074 0.153086 0.153625 0.168472 0.152903 0.160355 0.160480 0.157097 0.181757 0.162908 0.154089 0.159061 0.169303 0.154365 0.150340 0.157711 0.156991 0.177960 0.179053 0.163871 0.158547 0.171386 0.164206 0.150190 0.166397 0.154295 0.157725 0.167136 0.177183 0.178516 0.173912 0.167675 0.154086 0.155823 0.177225 0.151520 0.170610 0.178736 0.154129 0.151939 0.179275 0.164648 0.177328 0.172203 0.165361 0.171902 0.181944 0.177493 0.155001 0.178156 0.162191 
32859.625674 0.161572 0.156460 0.163069 0.143582 0.139341 0.155789 0.141933 0.151372 0.158078 0.140880 0.146286 0.159594 0.144330 0.145945 0.136942 0.149249 0.151777 0.148708 0.138866 0.151563 0.144364 0.149043 0.151531 0.162897 0.143617 0.157519 0.154774 0.160459 0.162714 0.164011 0.153432 0.146266 0.152393 0.159647 0.164645 0.142431 0.151798 0.149998 0.153938 0.149006 0.164813 0.138193 0.148055 0.145180 0.145170 0.150289 0.147701 0.161184 0.165651 0.149246 
40134.837431 0.143364 0.125776 0.141701 0.150088 0.137341 0.144906 0.147041 0.129538 0.142949 0.126782 0.125887 0.140788 0.147143 0.131586 0.133957 0.149083 0.144442 0.133918 0.138137 0.140091 0.146886 0.127329 0.140455 0.131152 0.147443 0.150307 0.135693 0.132652 0.130297 0.143142 0.149124 0.149539 0.133619 0.147436 0.144129 0.128992 0.133500 0.127871 0.127831 0.129169 0.147973 0.125499 0.143252 0.143795 0.124371 0.132545 0.134501 0.139290 0.136457 0.124547 
49020.801136 0.115910 0.134682 0.113038 0.119278 0.132400 0.118599 0.112696 0.117166 0.115995 0.130484 0.129009 0.122307 0.112775 0.124048 0.122425 0.119443 0.136217 0.128049 0.128954 0.125148 0.129970 0.116760 0.131259 0.132000 0.116506 0.124339 0.129670 0.134804 0.132940 0.116730 0.114139 0.125981 0.131242 0.129894 0.127832 0.134777 0.134021 0.115193 0.121442 0.135820 0.135328 0.129477 0.116228 0.132819 0.112709 0.130583 0.114256 0.113936 0.127278 0.117642 
59874.141715 0.103862 0.101774 0.103221 0.101084 0.110093 0.101155 0.112353 0.108282 0.101426 0.100836 0.119120 0.116686 0.118337 0.101304 0.111810 0.103996 0.116340 0.105030 0.112099 0.120345 0.109865 0.120131 0.111755 0.107782 0.108567 0.116951 0.102751 0.106553 0.105355 0.113657 0.115824 0.102405 0.111752 0.106858 0.106453 0.109288 0.119620 0.101000 0.100873 0.107747 0.109038 0.115877 0.116257 0.099650 0.106731 0.106667 0.110241 0.115688 0.105032 0.115087 
73130.441833 0.090867 0.105705 0.100859 0.097864 0.089751 0.096728 0.087926 0.100420 0.104296 0.095296 0.091885 0.087855 0.099515 0.098387 0.097133 0.102723 0.094296 0.105341 0.100115 0.096430 0.093776 0.100924 0.105231 0.098771 0.100570 0.091480 0.095973 0.097771 0.087610 0.102895 0.105673 0.105849 0.091776 0.104369 0.105246 0.097884 0.089369 0.088266 0.090379 0.105941 0.091689 0.097805 0.102714 0.100100 0.088330 0.104959 0.088451 0.092524 0.092160 0.093208 
89321.723361 0.081713 0.088976 0.080932 0.086723 0.078177 0.079957 0.081985 0.074573 0.085875 0.077462 0.076967 0.078481 0.086333 0.082725 0.089948 0.074111 0.076798 0.078710 0.078686 0.081073 0.083898 0.087789 0.086922 0.086369 0.078255 0.083565 0.087172 0.078851 0.081954 0.073925 0.089311 0.080140 0.080077 0.089449 0.084444 0.087622 0.083179 0.078894 0.085747 0.080999 0.089285 0.085167 0.078577 0.083916 0.089688 0.079000 0.088058 0.080027 0.082001 0.083295 
109097.799277 0.062667 0.073600 0.066816 0.066444 0.073194 0.064004 0.067306 0.072210 0.061617 0.071471 0.066756 0.064393 0.064452 0.067026 0.069707 0.067447 0.071416 0.070581 0.072034 0.073422 0.070868 0.072265 0.066866 0.062267 0.071171 0.061803 0.068955 0.068170 0.070881 0.072007 0.061245 0.064589 0.072651 0.067163 0.068059 0.069806 0.073510 0.067223 0.064747 0.067540 0.065273 0.070201 0.071521 0.062739 0.072372 0.070582 0.070611 0.060896 0.070571 0.062489 
133252.352946 0.048213 0.049196 0.054746 0.055293 0.054448 0.048071 0.053667 0.050420 0.054103 0.057998 0.051043 0.055645 0.048153 0.054448 0.054399 0.050400 0.056751 0.056499 0.048343 0.049999 0.054814 0.051309 0.052125 0.052430 0.055474 0.056166 0.056704 0.053973 0.048015 0.053328 0.051279 0.048815 0.049066 0.051265 0.054396 0.049462 0.054020 0.057283 0.050435 0.053525 0.055310 0.052413 0.057389 0.057097 0.057141 0.050831 0.056348 0.053118 0.048158 0.055425 
162754.791419 0.039609 0.038641 0.040485 0.039193 0.039282 0.036310 0.037122 0.037958 0.037789 0.037374 0.038874 0.037943 0.035486 0.042417 0.041567 0.040133 0.038786 0.035676 0.039498 0.040920 0.039594 0.042145 0.039525 0.035701 0.037859 0.036453 0.037787 0.036478 0.039539 0.035787 0.039229 0.037261 0.040241 0.039749 0.042061 0.042110 0.042609 0.042398 0.041093 0.037978 0.036693 0.036232 0.040162 0.036473 0.037186 0.040440 0.038548 0.042211 0.042217 0.039912 
198789.151143 0.029277 0.028808 0.028456 0.027234 0.026703 0.026275 0.028789 0.025759 0.026862 0.029425 0.029108 0.027734 0.028506 0.029223 0.027420 0.027169 0.025158 0.024760 0.026767 0.024658 0.026484 0.028723 0.026941 0.027798 0.027209 0.026677 0.029525 0.025998 0.024761 0.025290 0.028913 0.026904 0.025164 0.027041 0.028681 0.027789 0.025248 0.029568 0.026263 0.026262 0.028296 0.025604 0.027998 0.027361 0.025061 0.027398 0.029503 0.029125 0.029611 0.028069 
242801.617498 0.018748 0.016840 0.019141 0.016964 0.015936 0.018152 0.018244 0.017909 0.017455 0.019108 0.019248 0.018665 0.018202 0.017750 0.016768 0.018285 0.018454 0.018388 0.017550 0.016385 0.019324 0.018265 0.019341 0.016178 0.018646 0.017593 0.019181 0.016332 0.016326 0.018541 0.017450 0.018357 0.017524 0.017887 0.016617 0.017252 0.017583 0.016773 0.016088 0.017366 0.016302 0.017440 0.016965 0.017951 0.018185 0.019333 0.016354 0.018878 0.016290 0.018543 
296558.565298 0.010003 0.009585 0.009616 0.009628 0.010156 0.009400 0.009617 0.010046 0.009942 0.010298 0.009488 0.010348 0.010238 0.009579 0.009748 0.010603 0.010951 0.010283 0.011302 0.009903 0.009946 0.010236 0.011080 0.009912 0.009858 0.009669 0.010159 0.009907 0.010498 0.010454 0.011207 0.010315 0.011018 0.009678 0.009564 0.009456 0.009325 0.009596 0.010026 0.011022 0.010980 0.010630 0.010693 0.009759 0.010749 0.009300 0.010163 0.009277 0.010891 0.009587 
362217.449611 0.005102 0.005641 0.005335 0.005446 0.005085 0.005153 0.005131 0.005335 0.005032 0.005622 0.005716 0.005821 0.005152 0.005137 0.004845 0.005194 0.005632 0.005188 0.005410 0.005218 0.005545 0.005772 0.005725 0.005289 0.005192 0.004828 0.004823 0.005199 0.005206 0.005382 0.005557 0.005474 0.005141 0.005214 0.004851 0.005578 0.005502 0.005807 0.004893 0.005177 0.005849 0.005536 0.005673 0.005868 0.005849 0.004999 0.005446 0.005013 0.005014 0.005099 
442413.392009 0.002446 0.002165 0.002399 0.002217 0.002308 0.002426 0.002195 0.002252 0.002469 0.002537 0.002617 0.002345 0.002358 0.002414 0.002577 0.002605 0.002204 0.002355 0.002512 0.002552 0.002588 0.002383 0.002449 0.002626 0.002187 0.002568 0.002570 0.002413 0.002604 0.002238 0.002449 0.002582 0.002198 0.002348 0.002526 0.002274 0.002284 0.002244 0.002273 0.002315 0.002543 0.002403 0.002223 0.002564 0.002318 0.002413 0.002555 0.002178 0.002413 0.002377 
540364.937247 0.000933 0.000853 0.000924 0.000962 0.000979 0.000848 0.000865 0.000828 0.000961 0.000940 0.000858 0.000903 0.000937 0.000901 0.000987 0.000976 0.000863 0.000976 0.000990 0.000931 0.000838 0.000919 0.000857 0.000836 0.000845 0.000856 0.000853 0.000900 0.000891 0.000831 0.000822 0.000876 0.000958 0.000919 0.000816 0.000848 0.000866 0.000848 0.000967 0.000821 0.000838 0.000819 0.000948 0.000859 0.000953 0.000937 0.000849 0.000868 0.000925 0.000917 
660003.224766 0.000254 0.000296 0.000255 0.000281 0.000258 0.000263 0.000254 0.000254 0.000278 0.000288 0.000270 0.000298 0.000297 0.000296 0.000258 0.000276 0.000281 0.000260 0.000265 0.000245 0.000276 0.000298 0.000291 0.000268 0.000294 0.000266 0.000248 0.000272 0.000274 0.000291 0.000274 0.000254 0.000268 0.000291 0.000285 0.000250 0.000295 0.000263 0.000269 0.000297 0.000262 0.000280 0.000295 0.000289 0.000295 0.000289 0.000289 0.000247 0.000269 0.000250 
806129.759124 0.000064 0.000066 0.000065 0.000060 0.000062 0.000058 0.000061 0.000064 0.000058 0.000064 0.000063 0.000069 0.000062 0.000058 0.000067 0.000068 0.000062 0.000058 0.000061 0.000064 0.000064 0.000068 0.000058 0.000058 0.000060 0.000059 0.000058 0.000060 0.000061 0.000060 0.000061 0.000067 0.000068 0.000057 0.000057 0.000067 0.000058 0.000062 0.000064 0.000059 0.000058 0.000069 0.000066 0.000064 0.000061 0.000060 0.000066 0.000064 0.000065 0.000067 
984609.111229 0.000011 0.000012 0.000010 0.000010 0.000011 0.000011 0.000011 0.000011 0.000012 0.000010 0.000011 0.000011 0.000010 0.000011 0.000010 0.000010 0.000010 0.000011 0.000010 0.000011 0.000011 0.000010 0.000012 0.000010 0.000011 0.000010 0.000011 0.000011 0.000011 0.000011 0.000012 0.000010 0.000011 0.000012 0.000010 0.000010 0.000012 0.000011 0.000010 0.000010 0.000010 0.000010 0.000010 0.000010 0.000010 0.000011 0.000011 0.000011 0.000011 0.000012 
1202604.284165 0.000001 0.000001 0.000001 0.000001 0.000001 0.000001 0.000001 0.000001 0.000001 0.000001 0.000001 0.000001 0.000001 0.000001 0.000001 0.000001 0.000001 0.000001 0.000001 0.000001 0.000001 0.000001 0.000001 0.000001 0.000001 0.000001 0.000001 0.000001 0.000001 0.000001 0.000001 0.000001 0.000001 0.000001 0.000001 0.000001 0.000001 0.000001 0.000001 0.000001 0.000001 0.000001 0.000001 0.000001 0.000001 0.000001 0.000001 0.000001 0.000001 0.000001 
1468864.189654 0.000001 0.000001 0.000001 0.000001 0.000001 0.000001 0.000001 0.000001 0.000001 0.000001 0.000001 0.000001 0.000001 0.000001 0.000001 0.000001 0.000001 0.000001 0.000001 0.000001 0.000001 0.000001 0.000001 0.000001 0.000001 0.000001 0.000001 0.000001 0.000001 0.000001 0.000001 0.000001 0.000001 0.000001 0.000001 0.000001 0.000001 0.000001 0.000001 0.000001 0.000001 0.000001 0.000001 0.000001 0.000001 0.000001 0.000001 0.000001 0.000001 0.000001 
1794074.772606 0.000001 0.000001 0.000001 0.000001 0.000001 0.000001 0.000001 0.000001 0.000001 0.000001 0.000001 0.000001 0.000001 0.000001 0.000001 0.000001 0.000001 0.000001 0.000001 0.000001 0.000001 0.000001 0.000001 0.000001 0.000001 0.000001 0.000001 0.000001 0.000001 0.000001 0.000001 0.000001 0.000001 0.000001 0.000001 0.000001 0.000001 0.000001 0.000001 0.000001 0.000001 0.000001 0.000001 0.000001 0.000001 0.000001 0.000001 0.000001 0.000001 0.000001 
2191287.875607 0.000001 0.000001 0.000001 0.000001 0.000001 0.000001 0.000001 0.000001 0.000001 0.000001 0.000001 0.000001 0.000001 0.000001 0.000001 0.000001 0.000001 0.000001 0.000001 0.000001 0.000001 0.000001 0.000001 0.000001 0.000001 0.000001 0.000001 0.000001 0.000001 0.000001 0.000001 0.000001 0.000001 0.000001 0.000001 0.000001 0.000001 0.000001 0.000001 0.000001 0.000001 0.000001 0.000001 0.000001 0.000001 0.000001 0.000001 0.000001 0.000001 0.000001 
2676445.055189 0.000001 0.000001 0.000001 0.000001 0.000001 0.000001 0.000001 0.000001 0.000001 0.000001 0.000001 0.000001 0.000001 0.000001 0.000001 0.000001 0.000001 0.000001 0.000001 0.000001 0.000001 0.000001 0.000001 0.000001 0.000001 0.000001 0.000001 0.000001 0.000001 0.000001 0.000001 0.000001 0.000001 0.000001 0.000001 0.000001 0.000001 0.000001 0.000001 0.000001 0.000001 0.000001 0.000001 0.000001 0.000001 0.000001 0.000001 0.000001 0.000001 0.000001 
3269017.372472 0.000001 0.000001 0.000001 0.000001 0.000001 0.000001 0.000001 0.000001 0.000001 0.000001 0.000001 0.000001 0.000001 0.000001 0.000001 0.000001 0.000001 0.000001 0.000001 0.000001 0.000001 0.000001 0.000001 0.000001 0.000001 0.000001 0.000001 0.000001 0.000001 0.000001 0.000001 0.000001 0.000001 0.000001 0.000001 0.000001 0.000001 0.000001 0.000001 0.000001 0.000001 0.000001 0.000001 0.000001 0.000001 0.000001 0.000001 0.000001 0.000001 0.000001 
