# Supplementary material for: Automatic Analysis of Composite Physical Signals Using Non-Negative Factorization and Information Criterion
Source: PLoS One. 2012 Mar 1;7(3):e32352. doi: 10.1371/journal.pone.0032352 (PMC3291575; doi:10.1371/journal.pone.0032352)
Supplement: Dataset S1 — CodeAndSample.zip. CodeAndSample.zip contains the source code of our proposed method and the simulation data in this article. (ZIP) [file pone.0032352.s001.zip › CodeAndSample/sample/SimulatedData/r5/nor_mat_5_k3.dat]

#75 50 
1.221403 0.900268 0.894715 0.943430 0.885245 0.965264 1.015811 0.877168 0.885362 1.014106 0.904789 0.988355 0.952082 0.958824 0.976625 0.915360 0.905666 0.943489 0.891392 1.056547 0.892464 0.948984 0.999092 0.952306 1.012314 0.946830 1.043676 0.988969 1.014847 0.988190 0.954284 0.909846 0.944492 1.048684 0.948380 0.904263 1.008923 1.042118 0.932411 0.967203 0.914971 0.966911 0.990362 0.945447 0.886998 0.972055 0.973741 1.035103 0.950679 0.972991 0.888119 
1.491825 1.034998 1.056829 0.920163 0.943864 0.884455 0.933108 0.941316 0.929242 0.973690 0.882236 1.048903 0.926403 0.936064 1.000715 1.005085 0.877750 0.978205 1.010182 1.062943 0.986635 0.881868 0.999755 1.041432 0.937973 0.963234 0.929426 1.008505 1.059794 0.873089 0.940104 0.977866 0.965288 1.026771 1.019155 1.056674 0.909029 0.904562 0.897663 0.972168 0.991005 0.943951 0.939184 1.028253 0.899688 0.919455 1.016005 1.027565 0.976693 1.009174 1.052982 
1.822119 1.012054 1.008108 1.024694 0.940788 0.889901 0.936215 1.035005 0.873180 0.914940 0.962140 0.967983 1.022018 0.892192 0.869060 1.020526 0.966665 0.926569 0.994986 0.900009 0.968802 0.941202 0.946054 0.969100 0.889439 0.999472 0.908067 0.918714 0.901463 1.028901 0.874383 0.884886 0.884790 0.969543 1.011188 1.012950 1.055981 1.006721 1.057704 1.027419 0.970650 1.018427 0.967955 0.876116 1.028612 0.955709 0.963199 0.886493 0.907191 1.039847 0.959993 
2.225541 0.871533 0.988144 0.977894 0.975172 1.030344 0.896617 1.018557 1.013647 0.983864 0.905891 1.031901 0.867330 0.989624 0.921843 0.967874 1.007190 0.918940 0.885135 0.928358 0.899673 0.950155 0.914125 0.984552 1.019952 0.891420 0.933783 1.046927 0.860395 0.906446 0.948102 0.869537 0.998641 1.031347 1.031185 0.902462 1.007792 0.955963 0.889835 0.890427 0.863032 1.026562 0.949152 1.010944 0.988478 0.964464 0.899750 0.948283 1.032398 0.995059 0.923133 
2.718282 1.037885 0.945049 0.954286 0.894141 1.019193 0.856662 0.933673 0.950065 0.984875 0.938755 0.923783 0.905223 0.892380 0.876272 0.880001 1.000775 1.013315 0.992210 0.966978 1.034884 0.982358 0.878884 0.910893 0.901343 0.920527 1.018587 0.932093 0.922392 0.914584 0.997491 0.918104 0.998854 0.991670 0.961574 1.040544 1.033105 0.938330 0.994443 0.854703 0.923054 0.900349 0.911243 0.897302 0.869325 1.029726 1.018454 0.870253 1.021578 0.969003 1.024881 
3.320117 0.890606 0.932390 0.858306 0.850994 0.883126 0.996428 0.865637 0.942661 0.935536 0.917261 0.969062 0.963389 1.024038 0.852829 0.876919 1.007391 0.900174 0.927016 0.985633 0.992908 1.028419 0.845171 0.953240 0.862969 0.859851 0.974670 0.992833 0.939346 1.023700 0.990155 0.846978 0.903517 0.854112 0.858737 1.025770 0.959101 1.024581 0.877593 0.962818 1.000005 1.014441 0.903526 0.855132 0.865085 1.004620 0.930536 0.929797 0.986673 0.913431 0.929179 
4.055200 0.912590 0.978302 0.901830 0.846176 0.882452 0.978829 0.988851 0.986281 0.872958 0.926060 1.011722 0.986364 0.933567 0.970287 1.005612 0.899971 0.912720 0.847165 0.839705 0.945927 0.918738 1.001525 0.970186 0.860903 0.849495 0.947878 0.908772 0.955865 0.907515 0.959425 0.919663 0.902273 0.925884 0.977276 0.852915 0.988638 0.838124 0.967394 0.963492 0.987057 0.904261 0.988148 0.987741 0.881232 0.966941 0.985042 0.884218 0.894609 0.985199 0.888397 
4.953032 0.894670 0.852039 0.929884 0.907034 0.907562 0.888237 0.969964 0.957573 0.888274 0.924891 0.980069 0.940089 0.947378 0.859072 0.894123 0.905111 0.922586 0.887508 0.972288 0.943916 0.857114 0.839511 0.886060 0.929866 0.894169 0.877504 0.951004 0.845269 0.954667 0.895636 0.903662 0.880557 0.893221 0.955368 0.926805 0.998601 0.962776 0.938276 0.998910 0.887153 0.948918 0.945319 0.873550 0.882443 0.863683 0.899635 0.976315 0.878707 0.960133 0.857314 
6.049647 0.857677 0.906211 0.882661 0.938087 0.820890 0.902367 0.827996 0.853187 0.929878 0.813981 0.880689 0.937263 0.982867 0.962310 0.863555 0.893710 0.863842 0.936026 0.841806 0.933848 0.822413 0.876092 0.940408 0.925971 0.976021 0.845758 0.943921 0.877535 0.872095 0.947353 0.964308 0.912484 0.810280 0.931796 0.844181 0.907932 0.836716 0.964263 0.874676 0.847308 0.859684 0.913981 0.895897 0.882535 0.847102 0.985269 0.807717 0.825765 0.934852 0.827181 
7.389056 0.944028 0.808879 0.888866 0.860805 0.924219 0.857313 0.803083 0.951391 0.942735 0.933147 0.953907 0.956634 0.933974 0.829059 0.947450 0.866927 0.902069 0.816779 0.958384 0.849361 0.857559 0.874184 0.930816 0.956247 0.924571 0.892851 0.946808 0.948849 0.794374 0.903547 0.858940 0.945691 0.938812 0.866998 0.936437 0.833633 0.884485 0.913760 0.891258 0.922970 0.889913 0.938003 0.890053 0.838383 0.960777 0.931766 0.862907 0.808950 0.826024 0.954690 
9.025013 0.828743 0.882066 0.828554 0.832398 0.885738 0.889935 0.895270 0.882928 0.802069 0.864907 0.844627 0.794304 0.776515 0.885979 0.821288 0.897140 0.909491 0.878964 0.935372 0.817307 0.914050 0.838189 0.832630 0.850092 0.779333 0.939009 0.785814 0.929167 0.867992 0.946568 0.903441 0.799897 0.801026 0.942560 0.869044 0.831993 0.812937 0.928305 0.852143 0.852108 0.857323 0.813514 0.883928 0.856271 0.863132 0.947188 0.928193 0.908689 0.937182 0.863562 
11.023176 0.894776 0.880679 0.848076 0.792305 0.868648 0.923999 0.879449 0.792102 0.800559 0.839333 0.878690 0.901116 0.921115 0.886118 0.926772 0.856137 0.867847 0.777044 0.856980 0.917869 0.844856 0.793333 0.826172 0.771935 0.865993 0.795256 0.838575 0.787819 0.796697 0.814183 0.908426 0.922599 0.920525 0.878293 0.857072 0.800078 0.857452 0.870368 0.784548 0.920129 0.918813 0.816274 0.866018 0.786319 0.759196 0.914176 0.786411 0.914699 0.791892 0.877425 
13.463738 0.846529 0.848399 0.844461 0.746099 0.806530 0.784656 0.846133 0.853466 0.794897 0.807296 0.772883 0.854570 0.811860 0.786823 0.836774 0.829112 0.862265 0.757361 0.844403 0.822982 0.879838 0.754024 0.747063 0.904587 0.746436 0.864695 0.864300 0.843011 0.871055 0.855665 0.789813 0.825619 0.794715 0.815848 0.773031 0.847748 0.759981 0.782036 0.753052 0.789855 0.820099 0.827934 0.839031 0.755507 0.750226 0.858269 0.790670 0.850442 0.749172 0.847517 
16.444647 0.827959 0.884158 0.797849 0.856244 0.814521 0.787275 0.846604 0.832152 0.781844 0.802644 0.875862 0.838050 0.864443 0.773886 0.877640 0.883273 0.739534 0.826020 0.744974 0.796175 0.785376 0.744225 0.755523 0.758782 0.750486 0.738794 0.808430 0.783807 0.873029 0.813371 0.835016 0.728977 0.878911 0.843425 0.830639 0.728759 0.799683 0.847996 0.728542 0.832820 0.770594 0.741514 0.760270 0.861458 0.871428 0.740982 0.754187 0.858988 0.728357 0.824853 
20.085537 0.795244 0.707540 0.831299 0.758671 0.818911 0.822763 0.808890 0.757161 0.724974 0.777401 0.837579 0.726263 0.810721 0.774037 0.735019 0.760785 0.807561 0.713018 0.763308 0.858150 0.826292 0.856106 0.736009 0.736953 0.770799 0.764857 0.810949 0.831307 0.850297 0.816561 0.770036 0.850832 0.850069 0.817434 0.740443 0.782157 0.718615 0.755778 0.821607 0.805659 0.720784 0.766287 0.768040 0.797712 0.735624 0.828572 0.776246 0.846218 0.719471 0.840503 
24.532530 0.724913 0.824193 0.748838 0.814390 0.723053 0.822104 0.806177 0.725704 0.770312 0.697599 0.736968 0.764926 0.731589 0.784441 0.756582 0.792531 0.805216 0.764496 0.771687 0.700189 0.731090 0.823602 0.745626 0.741063 0.828012 0.744628 0.779025 0.719004 0.800368 0.743951 0.722439 0.776843 0.722554 0.839951 0.734924 0.742891 0.726803 0.815473 0.766732 0.693128 0.740079 0.804571 0.774492 0.742615 0.837808 0.810133 0.771810 0.767185 0.774399 0.831915 
29.964100 0.716689 0.789786 0.699792 0.676972 0.697672 0.689674 0.684834 0.740937 0.747754 0.794108 0.733759 0.752903 0.754940 0.765358 0.812622 0.794747 0.685706 0.745018 0.687081 0.777061 0.812802 0.725250 0.683503 0.690216 0.768462 0.702137 0.818868 0.708270 0.748168 0.796318 0.811148 0.807909 0.738659 0.680271 0.750220 0.710495 0.720958 0.763426 0.701746 0.735134 0.812253 0.725130 0.782202 0.737630 0.698604 0.788734 0.750069 0.731541 0.710112 0.702813 
36.598234 0.735845 0.676556 0.717551 0.796340 0.670589 0.753336 0.695806 0.747677 0.668815 0.724262 0.801417 0.798378 0.724174 0.670964 0.674673 0.716940 0.719023 0.756338 0.718832 0.684195 0.687764 0.793249 0.807760 0.667336 0.707948 0.730510 0.783021 0.702245 0.759804 0.681913 0.718861 0.770459 0.751717 0.789099 0.710950 0.693812 0.716418 0.800306 0.794919 0.706550 0.670633 0.713960 0.707462 0.698640 0.707698 0.712282 0.755529 0.784213 0.748568 0.744432 
44.701184 0.701567 0.772699 0.776546 0.682445 0.681357 0.760357 0.718152 0.662394 0.769593 0.737136 0.703425 0.775912 0.748801 0.791748 0.756142 0.712503 0.736423 0.737900 0.660860 0.783326 0.777382 0.702626 0.702258 0.667884 0.678936 0.780206 0.759240 0.697935 0.745883 0.670428 0.747871 0.674275 0.766726 0.771560 0.651551 0.739809 0.675219 0.707561 0.664224 0.700515 0.741156 0.728491 0.763743 0.700356 0.777656 0.690068 0.784867 0.706703 0.656054 0.708519 
54.598150 0.736438 0.676044 0.736515 0.652113 0.766092 0.634449 0.645656 0.722580 0.746602 0.712620 0.768954 0.720296 0.693997 0.749647 0.771280 0.771393 0.645100 0.642639 0.647256 0.760122 0.771682 0.724765 0.658831 0.677693 0.707799 0.638622 0.775115 0.677221 0.657019 0.710505 0.646523 0.717864 0.684735 0.747963 0.745482 0.731229 0.759502 0.728360 0.748978 0.764034 0.703471 0.694230 0.718640 0.651465 0.709533 0.657879 0.762547 0.709434 0.759072 0.641808 
66.686331 0.751569 0.725473 0.623594 0.752126 0.681908 0.637441 0.621274 0.713175 0.717348 0.735925 0.671290 0.676730 0.679381 0.703542 0.746687 0.624076 0.676620 0.677164 0.666037 0.740132 0.660115 0.678327 0.677432 0.752595 0.685378 0.673170 0.669438 0.656418 0.650895 0.661582 0.629798 0.719131 0.641132 0.694639 0.629178 0.624737 0.683016 0.658428 0.651253 0.671896 0.675566 0.704905 0.660969 0.651646 0.677350 0.658091 0.741151 0.626824 0.662291 0.747155 
81.450869 0.733105 0.614712 0.608208 0.732339 0.638230 0.704693 0.609557 0.731312 0.703612 0.658413 0.612342 0.737521 0.732923 0.730024 0.612282 0.606416 0.669696 0.717358 0.639620 0.670200 0.733011 0.726601 0.655427 0.664837 0.607402 0.687282 0.677247 0.725379 0.612832 0.703894 0.608919 0.637331 0.616504 0.715345 0.620195 0.707129 0.646211 0.704290 0.615866 0.722043 0.643050 0.659823 0.607624 0.707948 0.679368 0.737481 0.683885 0.719573 0.694920 0.719734 
99.484316 0.694108 0.641900 0.673524 0.707067 0.715339 0.613697 0.593471 0.702445 0.615623 0.702458 0.603519 0.614284 0.593099 0.662543 0.623979 0.702314 0.684198 0.592518 0.651706 0.682115 0.683473 0.605334 0.623587 0.634634 0.655962 0.697992 0.684668 0.621204 0.681678 0.626741 0.591350 0.657248 0.661818 0.694741 0.629326 0.689349 0.613879 0.627387 0.598910 0.672512 0.618808 0.698906 0.640757 0.594137 0.633393 0.627276 0.605752 0.644113 0.648004 0.702066 
121.510418 0.690127 0.628255 0.646179 0.618064 0.689543 0.607746 0.650476 0.663571 0.675118 0.573413 0.682775 0.674542 0.613570 0.646496 0.641103 0.634270 0.646490 0.679891 0.678021 0.581228 0.583807 0.686742 0.632242 0.666302 0.595469 0.576158 0.671835 0.596192 0.664851 0.592395 0.602466 0.580867 0.681513 0.616892 0.611555 0.583909 0.693245 0.633237 0.580924 0.610395 0.693663 0.582426 0.657746 0.693118 0.673787 0.627825 0.573502 0.572735 0.572291 0.691413 
148.413159 0.564110 0.646927 0.625499 0.617148 0.597256 0.603801 0.579005 0.575355 0.627669 0.598860 0.656809 0.671508 0.661872 0.574065 0.589723 0.568854 0.667102 0.670107 0.593035 0.570181 0.561688 0.591210 0.635135 0.633003 0.589643 0.621413 0.640364 0.632480 0.620043 0.594374 0.667151 0.650473 0.601841 0.570359 0.620577 0.557221 0.586791 0.557270 0.595124 0.609534 0.610468 0.616902 0.583676 0.604047 0.578926 0.628775 0.634815 0.570580 0.645145 0.562364 
181.272242 0.542920 0.620737 0.573941 0.652080 0.550721 0.555932 0.574822 0.634649 0.571689 0.551721 0.612900 0.600858 0.585035 0.602705 0.563352 0.644904 0.545379 0.627818 0.567997 0.602639 0.542515 0.634518 0.568765 0.609089 0.562673 0.561095 0.573274 0.652449 0.549101 0.633237 0.649573 0.554800 0.581313 0.570135 0.634702 0.546725 0.584136 0.613299 0.589984 0.603276 0.620023 0.648388 0.633684 0.616301 0.648388 0.605658 0.631665 0.549381 0.644284 0.607820 
221.406416 0.584599 0.571188 0.571973 0.607859 0.548968 0.563666 0.612997 0.547340 0.616743 0.615941 0.536913 0.562811 0.526181 0.594032 0.524900 0.625744 0.612477 0.532491 0.572458 0.611040 0.578018 0.529073 0.586798 0.559036 0.557108 0.606456 0.603639 0.566512 0.633451 0.574894 0.622892 0.600025 0.582775 0.632510 0.539067 0.592785 0.594309 0.533594 0.631638 0.597658 0.560698 0.528335 0.528150 0.629698 0.583219 0.623769 0.547772 0.625900 0.591659 0.625721 
270.426407 0.516581 0.612534 0.578345 0.537770 0.538733 0.562393 0.524467 0.559077 0.563658 0.504756 0.543024 0.563462 0.570962 0.560292 0.579331 0.578423 0.543954 0.547561 0.570923 0.596425 0.607650 0.518642 0.582355 0.533625 0.521112 0.557766 0.598207 0.554870 0.596308 0.539719 0.546071 0.505249 0.593216 0.511786 0.586741 0.532746 0.559256 0.573012 0.567613 0.537456 0.607197 0.572732 0.558545 0.528192 0.516553 0.517213 0.590275 0.507249 0.545421 0.574340 
330.299560 0.561764 0.563069 0.504422 0.596516 0.545358 0.568650 0.593704 0.547991 0.583004 0.560360 0.582770 0.581318 0.518607 0.594694 0.560230 0.567393 0.515550 0.513511 0.512314 0.572980 0.508751 0.586311 0.588145 0.553050 0.515589 0.505515 0.580948 0.526244 0.533647 0.577788 0.513875 0.512004 0.522801 0.588400 0.520364 0.507032 0.490480 0.568889 0.596586 0.589684 0.505460 0.568895 0.515871 0.577375 0.594520 0.525510 0.498498 0.559338 0.549753 0.596407 
403.428793 0.535750 0.533362 0.548676 0.545035 0.577776 0.499722 0.570241 0.571869 0.576334 0.570331 0.477242 0.558457 0.540453 0.503431 0.529975 0.543989 0.519749 0.514349 0.563329 0.556264 0.482580 0.540675 0.505122 0.488313 0.574611 0.490950 0.513773 0.492815 0.508187 0.503067 0.576572 0.543037 0.510016 0.550573 0.508383 0.516600 0.573401 0.514872 0.507056 0.579832 0.510254 0.568915 0.493412 0.562780 0.512272 0.495431 0.524516 0.573142 0.521488 0.543645 
492.749041 0.526609 0.495503 0.508688 0.491445 0.475176 0.509601 0.541045 0.533222 0.546130 0.526224 0.496924 0.468810 0.541825 0.517476 0.508503 0.520462 0.512023 0.468866 0.479665 0.562839 0.463495 0.464233 0.518231 0.559592 0.540040 0.542836 0.550768 0.487982 0.552799 0.510494 0.552240 0.519816 0.562783 0.512361 0.475710 0.525813 0.562737 0.542523 0.481625 0.528394 0.474987 0.479353 0.488582 0.559443 0.516522 0.518138 0.563039 0.545396 0.520088 0.481205 
601.845038 0.525394 0.523758 0.495007 0.468553 0.462627 0.491209 0.461866 0.523698 0.521958 0.544917 0.508605 0.488768 0.534333 0.495017 0.531693 0.533299 0.505209 0.495266 0.479008 0.450725 0.501798 0.517320 0.495126 0.475165 0.525448 0.447727 0.488753 0.451958 0.463626 0.486670 0.486511 0.520979 0.466077 0.474852 0.508092 0.449879 0.532623 0.467370 0.510439 0.477477 0.526438 0.478447 0.506502 0.532891 0.492531 0.529754 0.536371 0.449467 0.452087 0.451421 
735.095189 0.489595 0.498242 0.522616 0.434975 0.453167 0.484536 0.456626 0.452120 0.496089 0.523500 0.443296 0.456400 0.523024 0.521425 0.451635 0.515209 0.525095 0.457837 0.432434 0.484262 0.461420 0.476600 0.464937 0.494451 0.471470 0.474732 0.438602 0.444977 0.480347 0.508916 0.498376 0.461661 0.462117 0.477340 0.475462 0.505812 0.441278 0.480737 0.510563 0.507859 0.499481 0.472243 0.525964 0.447086 0.489177 0.521727 0.475693 0.494682 0.445947 0.505683 
897.847292 0.469472 0.422315 0.442177 0.496036 0.456918 0.417694 0.493511 0.484005 0.440410 0.445137 0.496832 0.422144 0.425599 0.485042 0.457214 0.424905 0.507758 0.501721 0.465827 0.464139 0.471036 0.456821 0.424068 0.440290 0.475532 0.434138 0.446405 0.456812 0.483964 0.464093 0.431478 0.477497 0.464449 0.456206 0.424008 0.472650 0.482271 0.505750 0.419086 0.451183 0.425988 0.498187 0.445170 0.489820 0.433301 0.438361 0.424771 0.418813 0.459731 0.496032 
1096.633158 0.402304 0.438509 0.424598 0.399712 0.403542 0.455694 0.486160 0.466822 0.434913 0.435695 0.461833 0.456422 0.448637 0.487332 0.436178 0.472392 0.406312 0.453981 0.459551 0.437488 0.401252 0.487141 0.427794 0.426423 0.483852 0.450661 0.434576 0.420337 0.452152 0.475565 0.455437 0.457421 0.423609 0.431363 0.473484 0.486972 0.447989 0.431261 0.486502 0.427830 0.458752 0.468717 0.433702 0.463333 0.399627 0.419303 0.447767 0.481522 0.483031 0.432494 
1339.430764 0.431376 0.413166 0.423057 0.403535 0.390786 0.446328 0.456215 0.459582 0.413332 0.432671 0.424186 0.427444 0.411442 0.402800 0.427715 0.453170 0.382599 0.382807 0.433966 0.441118 0.466496 0.449284 0.437534 0.459340 0.463434 0.425384 0.439568 0.440850 0.452813 0.430331 0.401199 0.404970 0.386349 0.386302 0.420076 0.443572 0.428934 0.404053 0.383525 0.395997 0.394209 0.444150 0.400452 0.403102 0.443148 0.451063 0.444613 0.428556 0.462627 0.439763 
1635.984430 0.432381 0.424226 0.394461 0.372493 0.418135 0.432823 0.442641 0.401651 0.426363 0.437681 0.409242 0.437503 0.370604 0.429672 0.415710 0.377875 0.404072 0.395320 0.389238 0.405998 0.412336 0.401610 0.434794 0.394830 0.424372 0.437815 0.375328 0.376374 0.421627 0.389676 0.395264 0.378990 0.427259 0.422040 0.385053 0.398816 0.435613 0.392534 0.434575 0.382628 0.381881 0.382044 0.410803 0.373146 0.384035 0.422401 0.425256 0.429579 0.433728 0.391269 
1998.195895 0.384435 0.380508 0.399367 0.354382 0.387299 0.381313 0.349073 0.408530 0.410673 0.419182 0.400431 0.399499 0.356220 0.405318 0.389907 0.377262 0.402381 0.416501 0.418234 0.351670 0.400489 0.355237 0.353372 0.383832 0.366126 0.378368 0.425369 0.418269 0.348377 0.390514 0.356324 0.350776 0.422970 0.373853 0.421511 0.412685 0.407493 0.355226 0.401755 0.374863 0.367166 0.410964 0.365870 0.424518 0.404854 0.366586 0.412194 0.382977 0.407810 0.415030 
2440.601978 0.345265 0.372271 0.352304 0.399927 0.389056 0.355661 0.397383 0.381548 0.400843 0.344900 0.373627 0.360259 0.335553 0.379849 0.341861 0.354712 0.388029 0.360247 0.378981 0.359956 0.346842 0.398602 0.347134 0.370111 0.359199 0.393217 0.375226 0.393605 0.388225 0.344748 0.382789 0.376703 0.365646 0.404536 0.334726 0.384255 0.357005 0.339183 0.406024 0.371574 0.395053 0.376906 0.383675 0.389584 0.403066 0.364398 0.376127 0.336344 0.385233 0.397538 
2980.957987 0.338792 0.337677 0.373066 0.375775 0.382473 0.356767 0.336034 0.367722 0.361980 0.383626 0.327727 0.374572 0.334334 0.377620 0.326605 0.376113 0.387143 0.337395 0.352442 0.345829 0.364900 0.319276 0.360329 0.333011 0.378406 0.338827 0.380540 0.368442 0.321992 0.336944 0.335353 0.384476 0.386229 0.345846 0.349737 0.329378 0.320228 0.332962 0.347391 0.348859 0.353081 0.387721 0.321943 0.354478 0.350001 0.380335 0.370353 0.381217 0.357215 0.361578 
3640.950307 0.325842 0.338051 0.317712 0.347731 0.333288 0.369852 0.320992 0.362197 0.348203 0.351941 0.343561 0.343797 0.364827 0.367395 0.331919 0.370007 0.325401 0.305019 0.360785 0.340986 0.319236 0.341060 0.306266 0.342540 0.369855 0.368362 0.307692 0.357165 0.317048 0.328171 0.348708 0.364574 0.357411 0.354523 0.367772 0.320695 0.323112 0.368760 0.320709 0.321980 0.370021 0.359184 0.368949 0.320277 0.362588 0.305598 0.331481 0.340228 0.313529 0.369121 
4447.066748 0.320732 0.311782 0.338768 0.305364 0.315805 0.300243 0.326622 0.320191 0.306809 0.333918 0.351378 0.332911 0.304740 0.307871 0.326953 0.290131 0.323780 0.300147 0.325560 0.341237 0.301563 0.318344 0.323809 0.297958 0.326400 0.339325 0.330809 0.347964 0.308454 0.299909 0.316957 0.349335 0.340117 0.350516 0.338569 0.303526 0.337034 0.300211 0.318048 0.352382 0.322396 0.342618 0.322419 0.317237 0.331549 0.317263 0.332370 0.290411 0.331685 0.326896 
5431.659591 0.282510 0.276420 0.306719 0.277395 0.322371 0.308751 0.335841 0.331624 0.329708 0.301312 0.328347 0.315904 0.299615 0.324504 0.283555 0.300893 0.314736 0.311203 0.280634 0.297019 0.298456 0.301383 0.287689 0.305536 0.306468 0.319067 0.309759 0.330692 0.304963 0.312910 0.284487 0.282424 0.333089 0.282648 0.278314 0.301205 0.314111 0.279975 0.322619 0.311877 0.315067 0.307893 0.330119 0.329420 0.304267 0.325659 0.281946 0.276720 0.333821 0.307405 
6634.244006 0.317807 0.281702 0.262789 0.301267 0.262838 0.286634 0.313488 0.293489 0.271592 0.279184 0.317921 0.288830 0.291897 0.285281 0.272321 0.291633 0.275690 0.268429 0.289077 0.275272 0.265769 0.298310 0.265873 0.294572 0.262356 0.302762 0.308432 0.296274 0.318876 0.264944 0.270236 0.296530 0.268653 0.273614 0.269937 0.313802 0.295751 0.273962 0.291238 0.294499 0.288467 0.292699 0.305025 0.291731 0.315522 0.315310 0.302974 0.273495 0.272876 0.308165 
8103.083928 0.253058 0.264551 0.258153 0.249613 0.254483 0.276517 0.264398 0.254024 0.280249 0.265833 0.250857 0.266834 0.251869 0.288622 0.275229 0.300546 0.290465 0.299775 0.293825 0.259681 0.276995 0.287443 0.295925 0.264893 0.296412 0.248730 0.265158 0.261190 0.268117 0.295274 0.252249 0.298414 0.297016 0.283618 0.279298 0.269599 0.257299 0.297123 0.281862 0.291777 0.289669 0.296970 0.286180 0.271649 0.277020 0.275248 0.292567 0.292532 0.283208 0.267414 
9897.129059 0.273569 0.239984 0.244861 0.257419 0.253883 0.243781 0.261855 0.251032 0.238972 0.232342 0.274441 0.269481 0.232252 0.241077 0.254864 0.268189 0.253336 0.270762 0.261625 0.245503 0.236346 0.248477 0.258633 0.273817 0.234496 0.233561 0.240781 0.264849 0.259080 0.254739 0.267024 0.230957 0.231351 0.280897 0.242751 0.275396 0.275005 0.249121 0.254966 0.250334 0.267003 0.275813 0.243806 0.252869 0.262821 0.269275 0.257419 0.275808 0.231105 0.257933 
12088.380730 0.231000 0.223349 0.232071 0.236283 0.224159 0.226725 0.252540 0.258795 0.254689 0.238458 0.225993 0.258274 0.259311 0.214007 0.242235 0.221686 0.259979 0.250315 0.221989 0.227249 0.237842 0.245529 0.233596 0.217027 0.217558 0.224806 0.231225 0.250184 0.255144 0.241136 0.238819 0.229656 0.228749 0.221607 0.242425 0.233279 0.252165 0.223162 0.213407 0.240757 0.259131 0.226266 0.227048 0.215186 0.255136 0.255243 0.233364 0.255276 0.248182 0.256132 
14764.781566 0.213644 0.208513 0.220924 0.207485 0.217380 0.224523 0.221568 0.229575 0.200717 0.202669 0.216843 0.199624 0.231921 0.212511 0.215542 0.238679 0.234502 0.215505 0.237586 0.200929 0.217004 0.199923 0.238221 0.223523 0.219628 0.205964 0.209318 0.225812 0.234804 0.226807 0.204895 0.197149 0.211457 0.235581 0.200674 0.225046 0.226388 0.218733 0.232294 0.214372 0.226962 0.215612 0.223571 0.234561 0.227519 0.216742 0.219342 0.205813 0.200268 0.229195 
18033.744928 0.194086 0.191684 0.214080 0.205325 0.208380 0.182967 0.181481 0.219655 0.188789 0.198668 0.212585 0.207878 0.198572 0.198460 0.202819 0.192178 0.181121 0.197457 0.187557 0.198079 0.199322 0.190047 0.209378 0.215656 0.203359 0.208758 0.188687 0.185572 0.196699 0.204687 0.184348 0.210135 0.212791 0.214292 0.210635 0.184094 0.197373 0.192468 0.203019 0.215374 0.211219 0.189895 0.210513 0.207770 0.218017 0.184322 0.194236 0.216420 0.211745 0.191624 
22026.465795 0.191456 0.167069 0.181557 0.197473 0.181063 0.166545 0.182532 0.166430 0.190430 0.169700 0.194863 0.194793 0.195518 0.171491 0.177426 0.193842 0.186103 0.179029 0.174196 0.179562 0.179423 0.166403 0.200424 0.172154 0.175363 0.176887 0.176520 0.168802 0.191566 0.198169 0.172698 0.183504 0.176510 0.165439 0.187586 0.173180 0.171365 0.193727 0.168437 0.168984 0.186647 0.164908 0.167650 0.178963 0.199611 0.177499 0.184663 0.174947 0.193161 0.182859 
26903.186074 0.153705 0.168815 0.159272 0.162382 0.163552 0.177394 0.177787 0.168770 0.152438 0.179185 0.170010 0.178676 0.157620 0.155958 0.169569 0.153956 0.181326 0.172454 0.157097 0.182882 0.170779 0.179959 0.160314 0.180651 0.151507 0.164229 0.165728 0.155194 0.157280 0.163810 0.165279 0.170023 0.179303 0.179341 0.179230 0.161167 0.168867 0.161870 0.177075 0.160773 0.162267 0.178521 0.163264 0.155785 0.164123 0.176993 0.164211 0.180830 0.182128 0.182694 
32859.625674 0.151378 0.138184 0.138375 0.154380 0.141248 0.148146 0.143463 0.156666 0.164498 0.145772 0.147732 0.145363 0.163556 0.138491 0.151284 0.152183 0.149729 0.137566 0.157913 0.151887 0.165522 0.162502 0.146654 0.162308 0.143843 0.139611 0.159517 0.148656 0.155871 0.164274 0.147510 0.156401 0.165913 0.154162 0.161651 0.146204 0.163447 0.159959 0.166374 0.144343 0.142002 0.137939 0.143893 0.139764 0.153181 0.153715 0.143566 0.165515 0.145117 0.142907 
40134.837431 0.148241 0.133124 0.142702 0.147502 0.143363 0.151161 0.138597 0.129026 0.141427 0.144056 0.148453 0.146543 0.146147 0.127459 0.140425 0.124087 0.131221 0.130540 0.143594 0.126397 0.134043 0.128042 0.133966 0.142105 0.137873 0.150267 0.147936 0.129597 0.146070 0.142197 0.131060 0.150135 0.135483 0.125009 0.144581 0.124039 0.137694 0.144049 0.134389 0.129051 0.126172 0.135619 0.132108 0.128563 0.138259 0.133510 0.127926 0.133036 0.141703 0.133911 
49020.801136 0.114579 0.115923 0.114820 0.123506 0.125949 0.116961 0.113411 0.122775 0.118915 0.135152 0.134324 0.113412 0.123112 0.135062 0.133266 0.111711 0.133280 0.129441 0.129241 0.134043 0.120668 0.112670 0.126296 0.123362 0.130495 0.123160 0.117132 0.126642 0.135068 0.134113 0.123874 0.115125 0.122907 0.129190 0.121296 0.119237 0.135439 0.132790 0.134100 0.115746 0.131459 0.129368 0.136369 0.117328 0.130996 0.114628 0.125814 0.120683 0.127003 0.133078 
59874.141715 0.109110 0.110796 0.118165 0.120826 0.101623 0.114484 0.118514 0.112445 0.120165 0.110882 0.105171 0.106118 0.108758 0.114197 0.100501 0.099966 0.104414 0.119340 0.111763 0.112592 0.100898 0.116628 0.117664 0.112926 0.113318 0.106869 0.111855 0.116953 0.107981 0.105592 0.117210 0.115820 0.100229 0.120462 0.107018 0.108918 0.100475 0.109561 0.101016 0.116283 0.106999 0.106742 0.102121 0.105272 0.107576 0.099960 0.109289 0.121045 0.106100 0.107266 
73130.441833 0.105654 0.088768 0.092121 0.097763 0.091742 0.094648 0.101230 0.093948 0.095156 0.088892 0.104651 0.105618 0.103829 0.096233 0.104192 0.089466 0.094185 0.094180 0.091241 0.091293 0.098908 0.095745 0.091097 0.096467 0.102391 0.096784 0.098123 0.103308 0.097214 0.086886 0.094080 0.101249 0.086937 0.090349 0.096255 0.091194 0.101818 0.101643 0.100808 0.099327 0.101042 0.105088 0.101000 0.101710 0.100981 0.089778 0.102504 0.096010 0.098090 0.098923 
89321.723361 0.079683 0.088225 0.081060 0.084211 0.088265 0.079998 0.083298 0.081330 0.083455 0.075055 0.085968 0.083832 0.088063 0.085053 0.075409 0.075433 0.089326 0.084794 0.089768 0.081324 0.083650 0.074638 0.074596 0.078204 0.076533 0.084803 0.082496 0.083286 0.074640 0.085579 0.084109 0.078629 0.074084 0.076696 0.077314 0.083283 0.079702 0.081963 0.079621 0.085706 0.085055 0.087575 0.087130 0.088542 0.088650 0.085295 0.082927 0.084604 0.082401 0.081399 
109097.799277 0.063024 0.073426 0.067065 0.072861 0.067759 0.061359 0.072051 0.060718 0.073493 0.065250 0.068515 0.069605 0.066949 0.067218 0.064275 0.062248 0.060911 0.063185 0.063226 0.065721 0.070698 0.072075 0.068486 0.073309 0.073323 0.064204 0.066910 0.063192 0.068022 0.070691 0.069909 0.068902 0.070845 0.073008 0.069890 0.061360 0.072337 0.068301 0.063573 0.068908 0.069895 0.065973 0.063140 0.063437 0.061931 0.062014 0.072284 0.061656 0.072952 0.064188 
133252.352946 0.050420 0.048251 0.048830 0.056685 0.055443 0.057300 0.048741 0.056604 0.057697 0.048720 0.050398 0.052852 0.052580 0.049380 0.053567 0.057936 0.057273 0.055646 0.056238 0.050079 0.055305 0.055742 0.048646 0.055585 0.049060 0.049443 0.052022 0.052742 0.051346 0.050915 0.055451 0.057494 0.055983 0.052143 0.049920 0.052617 0.052339 0.051576 0.052574 0.057512 0.056431 0.053435 0.049862 0.049354 0.056448 0.050378 0.055636 0.054814 0.057585 0.050212 
162754.791419 0.035580 0.039772 0.041418 0.040262 0.038512 0.036229 0.039622 0.036838 0.038924 0.042578 0.040112 0.040444 0.037945 0.040534 0.042738 0.041805 0.036868 0.042405 0.038308 0.037177 0.041511 0.036395 0.036508 0.042099 0.040053 0.041831 0.039777 0.042600 0.038988 0.041027 0.042102 0.040800 0.037938 0.036071 0.040773 0.042673 0.039760 0.037188 0.039527 0.041947 0.035553 0.041342 0.035838 0.042419 0.042248 0.037116 0.040424 0.037765 0.037478 0.038905 
198789.151143 0.028821 0.028479 0.025659 0.027834 0.028470 0.026274 0.028811 0.029753 0.025254 0.027061 0.029046 0.027202 0.025186 0.029875 0.029031 0.029951 0.028149 0.028796 0.024853 0.026524 0.024734 0.028307 0.029460 0.026095 0.025095 0.026979 0.029266 0.026663 0.024970 0.025793 0.029285 0.027136 0.026215 0.028181 0.024722 0.028169 0.029091 0.029890 0.027557 0.028026 0.025841 0.027282 0.027692 0.025931 0.028177 0.026318 0.027555 0.024722 0.027670 0.025244 
242801.617498 0.019090 0.017952 0.017942 0.017104 0.019001 0.017933 0.016153 0.018513 0.019322 0.019165 0.018062 0.018572 0.017463 0.018428 0.015991 0.017863 0.017351 0.018852 0.016549 0.017350 0.018553 0.018725 0.018209 0.018423 0.016225 0.016449 0.017584 0.018538 0.016772 0.019358 0.018125 0.018349 0.019322 0.016304 0.017829 0.016925 0.017446 0.016495 0.018263 0.018651 0.019325 0.019130 0.018252 0.016334 0.017887 0.015913 0.019215 0.017677 0.017733 0.018115 
296558.565298 0.011334 0.010339 0.010175 0.011001 0.010802 0.010796 0.010694 0.009568 0.010079 0.009452 0.010114 0.009790 0.009695 0.009943 0.010898 0.011070 0.011254 0.010055 0.010705 0.010205 0.009956 0.010997 0.010950 0.009942 0.010064 0.009303 0.011292 0.011270 0.010948 0.009899 0.010178 0.010551 0.010723 0.010415 0.009893 0.011246 0.010519 0.010170 0.009998 0.009566 0.010965 0.009811 0.011010 0.010839 0.010341 0.009766 0.010771 0.010333 0.009929 0.010673 
362217.449611 0.005191 0.005220 0.004941 0.005459 0.005786 0.004836 0.005021 0.005154 0.005636 0.005423 0.005789 0.005774 0.005052 0.005750 0.005008 0.005696 0.005455 0.004833 0.004850 0.004882 0.005149 0.004946 0.005041 0.005782 0.005530 0.004865 0.004909 0.005541 0.005604 0.004815 0.005379 0.005620 0.005446 0.005128 0.005303 0.005244 0.005775 0.005500 0.005376 0.005239 0.004918 0.005767 0.005375 0.005223 0.005060 0.005060 0.005858 0.005517 0.005550 0.005741 
442413.392009 0.002479 0.002470 0.002572 0.002258 0.002313 0.002444 0.002595 0.002476 0.002271 0.002363 0.002392 0.002554 0.002421 0.002470 0.002474 0.002561 0.002441 0.002614 0.002505 0.002215 0.002414 0.002275 0.002514 0.002627 0.002511 0.002327 0.002545 0.002338 0.002629 0.002487 0.002630 0.002331 0.002484 0.002422 0.002551 0.002591 0.002322 0.002314 0.002585 0.002324 0.002196 0.002544 0.002629 0.002210 0.002518 0.002276 0.002175 0.002415 0.002244 0.002395 
540364.937247 0.000816 0.000982 0.000940 0.000961 0.000985 0.000877 0.000963 0.000972 0.000952 0.000899 0.000830 0.000824 0.000980 0.000866 0.000880 0.000968 0.000850 0.000842 0.000910 0.000968 0.000907 0.000812 0.000834 0.000923 0.000903 0.000916 0.000911 0.000847 0.000883 0.000839 0.000822 0.000859 0.000985 0.000974 0.000834 0.000980 0.000837 0.000986 0.000903 0.000926 0.000931 0.000851 0.000851 0.000896 0.000903 0.000927 0.000892 0.000922 0.000857 0.000853 
660003.224766 0.000296 0.000296 0.000278 0.000247 0.000246 0.000287 0.000249 0.000258 0.000252 0.000254 0.000277 0.000279 0.000286 0.000262 0.000284 0.000281 0.000288 0.000257 0.000290 0.000286 0.000262 0.000295 0.000248 0.000245 0.000289 0.000275 0.000297 0.000265 0.000276 0.000286 0.000286 0.000246 0.000290 0.000264 0.000250 0.000262 0.000280 0.000250 0.000275 0.000286 0.000258 0.000279 0.000285 0.000279 0.000252 0.000257 0.000294 0.000266 0.000290 0.000285 
806129.759124 0.000063 0.000062 0.000062 0.000061 0.000069 0.000065 0.000058 0.000058 0.000059 0.000061 0.000060 0.000068 0.000067 0.000065 0.000060 0.000059 0.000060 0.000061 0.000057 0.000067 0.000061 0.000068 0.000064 0.000064 0.000065 0.000062 0.000069 0.000063 0.000068 0.000059 0.000061 0.000064 0.000065 0.000060 0.000058 0.000063 0.000059 0.000065 0.000069 0.000064 0.000060 0.000059 0.000064 0.000059 0.000069 0.000059 0.000069 0.000063 0.000057 0.000057 
984609.111229 0.000011 0.000010 0.000010 0.000010 0.000011 0.000012 0.000010 0.000011 0.000011 0.000011 0.000011 0.000011 0.000010 0.000010 0.000011 0.000010 0.000011 0.000010 0.000011 0.000010 0.000010 0.000010 0.000010 0.000010 0.000012 0.000012 0.000011 0.000010 0.000011 0.000011 0.000010 0.000010 0.000010 0.000010 0.000010 0.000012 0.000010 0.000010 0.000010 0.000012 0.000011 0.000010 0.000011 0.000011 0.000010 0.000011 0.000010 0.000010 0.000010 0.000010 
1202604.284165 0.000001 0.000001 0.000001 0.000001 0.000001 0.000001 0.000001 0.000001 0.000001 0.000001 0.000001 0.000001 0.000001 0.000001 0.000001 0.000001 0.000001 0.000001 0.000001 0.000001 0.000001 0.000001 0.000001 0.000001 0.000001 0.000001 0.000001 0.000001 0.000001 0.000001 0.000001 0.000001 0.000001 0.000001 0.000001 0.000001 0.000001 0.000001 0.000001 0.000001 0.000001 0.000001 0.000001 0.000001 0.000001 0.000001 0.000001 0.000001 0.000001 0.000001 
1468864.189654 0.000001 0.000001 0.000001 0.000001 0.000001 0.000001 0.000001 0.000001 0.000001 0.000001 0.000001 0.000001 0.000001 0.000001 0.000001 0.000001 0.000001 0.000001 0.000001 0.000001 0.000001 0.000001 0.000001 0.000001 0.000001 0.000001 0.000001 0.000001 0.000001 0.000001 0.000001 0.000001 0.000001 0.000001 0.000001 0.000001 0.000001 0.000001 0.000001 0.000001 0.000001 0.000001 0.000001 0.000001 0.000001 0.000001 0.000001 0.000001 0.000001 0.000001 
1794074.772606 0.000001 0.000001 0.000001 0.000001 0.000001 0.000001 0.000001 0.000001 0.000001 0.000001 0.000001 0.000001 0.000001 0.000001 0.000001 0.000001 0.000001 0.000001 0.000001 0.000001 0.000001 0.000001 0.000001 0.000001 0.000001 0.000001 0.000001 0.000001 0.000001 0.000001 0.000001 0.000001 0.000001 0.000001 0.000001 0.000001 0.000001 0.000001 0.000001 0.000001 0.000001 0.000001 0.000001 0.000001 0.000001 0.000001 0.000001 0.000001 0.000001 0.000001 
2191287.875607 0.000001 0.000001 0.000001 0.000001 0.000001 0.000001 0.000001 0.000001 0.000001 0.000001 0.000001 0.000001 0.000001 0.000001 0.000001 0.000001 0.000001 0.000001 0.000001 0.000001 0.000001 0.000001 0.000001 0.000001 0.000001 0.000001 0.000001 0.000001 0.000001 0.000001 0.000001 0.000001 0.000001 0.000001 0.000001 0.000001 0.000001 0.000001 0.000001 0.000001 0.000001 0.000001 0.000001 0.000001 0.000001 0.000001 0.000001 0.000001 0.000001 0.000001 
2676445.055189 0.000001 0.000001 0.000001 0.000001 0.000001 0.000001 0.000001 0.000001 0.000001 0.000001 0.000001 0.000001 0.000001 0.000001 0.000001 0.000001 0.000001 0.000001 0.000001 0.000001 0.000001 0.000001 0.000001 0.000001 0.000001 0.000001 0.000001 0.000001 0.000001 0.000001 0.000001 0.000001 0.000001 0.000001 0.000001 0.000001 0.000001 0.000001 0.000001 0.000001 0.000001 0.000001 0.000001 0.000001 0.000001 0.000001 0.000001 0.000001 0.000001 0.000001 
3269017.372472 0.000001 0.000001 0.000001 0.000001 0.000001 0.000001 0.000001 0.000001 0.000001 0.000001 0.000001 0.000001 0.000001 0.000001 0.000001 0.000001 0.000001 0.000001 0.000001 0.000001 0.000001 0.000001 0.000001 0.000001 0.000001 0.000001 0.000001 0.000001 0.000001 0.000001 0.000001 0.000001 0.000001 0.000001 0.000001 0.000001 0.000001 0.000001 0.000001 0.000001 0.000001 0.000001 0.000001 0.000001 0.000001 0.000001 0.000001 0.000001 0.000001 0.000001 
