# Supplementary material for: Automatic Analysis of Composite Physical Signals Using Non-Negative Factorization and Information Criterion
Source: PLoS One. 2012 Mar 1;7(3):e32352. doi: 10.1371/journal.pone.0032352 (PMC3291575; doi:10.1371/journal.pone.0032352)
Supplement: Dataset S1 — CodeAndSample.zip. CodeAndSample.zip contains the source code of our proposed method and the simulation data in this article. (ZIP) [file pone.0032352.s001.zip › CodeAndSample/sample/SimulatedData/README.txt]

Simulation data to elvaluate BzNMF
The simulation data were used in experiments


 # of signal sequences in each file: 50
 Model parameter of Boltzmann distribution
  Time constat in r-th rank:    t_r = 10^r
  Existence ratio in r-th rank: h_r = 1 / r
 Noise: White noise which has the range from +-0.1
