# Supplementary material for: Automatic Analysis of Composite Physical Signals Using Non-Negative Factorization and Information Criterion
Source: PLoS One. 2012 Mar 1;7(3):e32352. doi: 10.1371/journal.pone.0032352 (PMC3291575; doi:10.1371/journal.pone.0032352)
Supplement: Dataset S1 — CodeAndSample.zip. CodeAndSample.zip contains the source code of our proposed method and the simulation data in this article. (ZIP) [file pone.0032352.s001.zip › CodeAndSample/sample/SimulatedData/simu2.c]

/*
 * Simulation data as for the multi-rank Boltzmann distribution
 *   ./Sim (# of total sample) (maximum tau) (1 < rank < 6)
 *
 */


#include <stdio.h>
#include <string.h>
#include <stdlib.h>
#include <math.h>
#include <time.h>

#define maxchar 24
#define maxrow 51200
#define maxcol 51200
#define max_val 1.0e16
#define min_val 1.0e-16

#define n_of_sample 50

#define Kfold 3

int main(int argc, char **argv)
{
	int i, j, k, l, m; // i = row, j = col
	int N, M; // # of sample, # of dim for {t / 1, t / 5, t / 10, t / 50, t / 100}
	int Nk; //# of sample in each validation set
	int rk; // # of rank
	double buf;
	double **V;
	double *x; // x = {t / 5, or  t / 10, or  t / 50, or  t / 100, or  t / 500}
	double max_tau; // maximum tau
	char *oname = (char *)calloc(128, sizeof(char));
	FILE *fp;

	// given value of tau
	double t1 = 10;
	double t2 = 100;
	double t3 = 1000;
	double t4 = 10000;
	double t5 = 100000;

	N = atoi(argv[1]);
	max_tau = atof(argv[2]);
	rk = atoi(argv[3]);

	Nk = (int)round((double)N / Kfold);

printf("# of sample = %d, max_tau = %lf, # of rank = %d\n", N, max_tau, rk);

	V = (double **)calloc((int)maxcol, sizeof(double *));
	for(j=0; j<(int)maxcol; j++) V[j] = (double *)calloc(N, sizeof(double));

	x = (double *)calloc((int)maxcol, sizeof(double));

	// random seed
	srand((unsigned) time(NULL));

	for(m=0; m<5; m++) {
		M = 0;
		if(m==0) M = 75;
		else if(m==1) M = 145;
		else if(m==2) M = 715;
		else if(m==3) M = 1430;
		else if(m==4) M = 7150;
		for(l=0; l<M; l++) {
			if(m==0) buf = exp((double)(l + 1) / 5);
			else if(m==1) buf = exp((double)(l + 1) / 10);
			else if(m==2) buf = exp((double)(l + 1) / 50);
			else if(m==3) buf = exp((double)(l + 1) / 100);
			else if(m==4) buf = exp((double)(l + 1) / 500);


			if(buf>max_tau) break;

			x[l] = buf;

		}
		
//printf("ERROR M = %d,	m=%d\n", M, m);

		// data generation
		for(i=0; i<N; i++) {
			for(j=0; j<M; j++) {
				if(rk==2) V[j][i] = ((1 / (double)rk) * exp(-x[j] / t1) + (1 / (double)rk) * exp(-x[j] / t2)) * (1.0  + (double)(rand() % 20001 - 10000)/ 100000);
				else if(rk==3) V[j][i] = ((1 / (double)rk) * exp(-x[j] / t1) + (1 / (double)rk) * exp(-x[j] / t2) + (1 / (double)rk) * exp(-x[j] / t3)) * (1.0  + (double)(rand() % 20001 - 10000)/ 100000);
				else if(rk==4) V[j][i] = ((1 / (double)rk) * exp(-x[j] / t1) + (1 / (double)rk) * exp(-x[j] / t2) + (1 / (double)rk) * exp(-x[j] / t3) + (1 / (double)rk) * exp(-x[j] / t4)) * (1.0  + (double)(rand() % 20001 - 10000)/ 100000);
				else if(rk==5) V[j][i] = ((1 / (double)rk) * exp(-x[j] / t1) + (1 / (double)rk) * exp(-x[j] / t2) + (1 / (double)rk) * exp(-x[j] / t3) + (1 / (double)rk) * exp(-x[j] / t4) + (1 / (double)rk) * exp(-x[j] / t5)) * (1.0  + (double)(rand() % 20001 - 10000)/ 100000);

				if(V[j][i]<1.0e-6) V[j][i] = 1.0e-6;
			}
		}


		// file output
		for(k=0; k<Kfold; k++) {
			if(m==0) sprintf(oname, "nor_mat_5_k%d.dat", (k + 1));
			else if(m==1) sprintf(oname, "nor_mat_10_k%d.dat", (k + 1));
			else if(m==2) sprintf(oname, "nor_mat_50_k%d.dat", (k + 1));
			else if(m==3) sprintf(oname, "nor_mat_100_k%d.dat", (k + 1));
			else if(m==4) sprintf(oname, "nor_mat_500_k%d.dat", (k + 1));

			fp = fopen(oname, "w");
			fprintf(fp, "#%d %d \n", M, Nk);
			for(j=0; j<M; j++) {
				fprintf(fp, "%.6lf ", x[j]);
				for(i=0; i<N; i++) {
					if(Nk*k <= i && i < Nk*(k+1))fprintf(fp, "%lf ", V[j][i]);
				}
				fprintf(fp, "\n");
			}
			fclose(fp);

		}
	}


	for(j=0; j<(int)maxcol; j++) free(V[j]);
	free(V);

	free(x);

	return 0;
}
